# Supplementary material for: optPBN: An Optimisation Toolbox for Probabilistic Boolean Networks
Source: PLoS One. 2014 Jul 1;9(7):e98001. doi: 10.1371/journal.pone.0098001 (PMC4077690; doi:10.1371/journal.pone.0098001)
Supplement: File S1 — Stand-alone version of optPBN toolbox. The compressed zip file contains all scripts of optPBN toolbox in stand-alone version. Also, it contains three scripts of optPBN toolbox in grid-based version with the tag ‘_G5K.m’ for the analysis of optimisation results obtained from the grid-based pipeline which runs on a local computer. To install the stand-alone version, a wrap-up script in Matlab (install.m) is provided for the ease of installation. The installations of the BN/PBN toolbox [20] and the optimisation toolbox of Systems Biology Toolbox 2 (SBtoolbox2) [24], which are required for the running of optPBN toolbox, are also included in the wrap-up script. The grid-based version of the optPBN toolbox is provided separately and can be downloaded at https://sourceforge.net/projects/optpbn. It comprises all packages needed for running the algorithm on a cluster or on a grid-based infrastructure. This includes the ParadisEO 1.1 framework (evolutionary algorithms and parallelisation support), MPICH2, LibXML2, GSL, MCR and the optPBN grid-based implementation in itself. A detailed description on the installation and execution of the grid-based pipeline can be found in File S9. (ZIP) [file pone.0098001.s002.zip]

Archive with 128 entries (117 files):
- optPBN_stand_alone_v2.1/install.m
- optPBN_stand_alone_v2.1/optPBN_toolbox/
- optPBN_stand_alone_v2.1/optPBN_toolbox/add2estim.m
- optPBN_stand_alone_v2.1/optPBN_toolbox/bestParams.m
- optPBN_stand_alone_v2.1/optPBN_toolbox/bestRunsStat.m
- optPBN_stand_alone_v2.1/optPBN_toolbox/binNum2dec.m
- optPBN_stand_alone_v2.1/optPBN_toolbox/dec2binNum.m
- optPBN_stand_alone_v2.1/optPBN_toolbox/evalCijAndSimulate.m
- optPBN_stand_alone_v2.1/optPBN_toolbox/evalCijAndSimulate_G5K.m
- optPBN_stand_alone_v2.1/optPBN_toolbox/histBestX.m
- optPBN_stand_alone_v2.1/optPBN_toolbox/histBestX_G5K.m
- optPBN_stand_alone_v2.1/optPBN_toolbox/opt_fun.m
- optPBN_stand_alone_v2.1/optPBN_toolbox/opt_fun_G5K.m
- optPBN_stand_alone_v2.1/optPBN_toolbox/pbnStationary_TS.m
- optPBN_stand_alone_v2.1/optPBN_toolbox/preprocessMultiExp.m
- optPBN_stand_alone_v2.1/optPBN_toolbox/rule2PBN.m
- optPBN_stand_alone_v2.1/optPBN_toolbox/shuffleCijs.m
- optPBN_stand_alone_v2.1/optPBN_toolbox/TwoStateMC_MargDist.m
- optPBN_stand_alone_v2.1/pbn-matlab-toolbox/
- optPBN_stand_alone_v2.1/pbn-matlab-toolbox/bnA.m
- optPBN_stand_alone_v2.1/pbn-matlab-toolbox/bnActivity.m
- optPBN_stand_alone_v2.1/pbn-matlab-toolbox/bnAsparse.m
- optPBN_stand_alone_v2.1/pbn-matlab-toolbox/bnAttractor.m
- optPBN_stand_alone_v2.1/pbn-matlab-toolbox/bnAttractorMarkov.m
- optPBN_stand_alone_v2.1/pbn-matlab-toolbox/bnAttractorProximity.m
- optPBN_stand_alone_v2.1/pbn-matlab-toolbox/bnBestFit.m
- optPBN_stand_alone_v2.1/pbn-matlab-toolbox/bnBestFit_old.m
- optPBN_stand_alone_v2.1/pbn-matlab-toolbox/bnCrossVal.m
- optPBN_stand_alone_v2.1/pbn-matlab-toolbox/bnDerridaCurve.m
- optPBN_stand_alone_v2.1/pbn-matlab-toolbox/bnNextState.m
- optPBN_stand_alone_v2.1/pbn-matlab-toolbox/bnRun.m
- optPBN_stand_alone_v2.1/pbn-matlab-toolbox/bnStats.m
- optPBN_stand_alone_v2.1/pbn-matlab-toolbox/bnThresh2F.m
- optPBN_stand_alone_v2.1/pbn-matlab-toolbox/buildB.m
- optPBN_stand_alone_v2.1/pbn-matlab-toolbox/calcAttractors_ic.m
- optPBN_stand_alone_v2.1/pbn-matlab-toolbox/Contents.m
- optPBN_stand_alone_v2.1/pbn-matlab-toolbox/DistortionVectors.m
- optPBN_stand_alone_v2.1/pbn-matlab-toolbox/isAinf.m
- optPBN_stand_alone_v2.1/pbn-matlab-toolbox/isAinfSmall.m
- optPBN_stand_alone_v2.1/pbn-matlab-toolbox/isAmu.m
- optPBN_stand_alone_v2.1/pbn-matlab-toolbox/isAmuSmall.m
- optPBN_stand_alone_v2.1/pbn-matlab-toolbox/iscanal.m
- optPBN_stand_alone_v2.1/pbn-matlab-toolbox/ispercolating.m
- optPBN_stand_alone_v2.1/pbn-matlab-toolbox/isselfdual.m
- optPBN_stand_alone_v2.1/pbn-matlab-toolbox/makeK.m
- optPBN_stand_alone_v2.1/pbn-matlab-toolbox/margpdf.m
- optPBN_stand_alone_v2.1/pbn-matlab-toolbox/nextnchoosek.m
- optPBN_stand_alone_v2.1/pbn-matlab-toolbox/pbnA.m
- optPBN_stand_alone_v2.1/pbn-matlab-toolbox/pbnAij.m
- optPBN_stand_alone_v2.1/pbn-matlab-toolbox/pbnBayesPred.m
- optPBN_stand_alone_v2.1/pbn-matlab-toolbox/pbnDrawA.m
- optPBN_stand_alone_v2.1/pbn-matlab-toolbox/pbnFindFunc.m
- optPBN_stand_alone_v2.1/pbn-matlab-toolbox/pbnInfluence.m
- optPBN_stand_alone_v2.1/pbn-matlab-toolbox/pbnNextState.m
- optPBN_stand_alone_v2.1/pbn-matlab-toolbox/pbnRnd.m
- optPBN_stand_alone_v2.1/pbn-matlab-toolbox/pbnRun.m
- optPBN_stand_alone_v2.1/pbn-matlab-toolbox/pbnRunStationary.m
- optPBN_stand_alone_v2.1/pbn-matlab-toolbox/pbnStateVisit.m
- optPBN_stand_alone_v2.1/pbn-matlab-toolbox/pbnStationary.m
- optPBN_stand_alone_v2.1/pbn-matlab-toolbox/percolationcurve.m
- optPBN_stand_alone_v2.1/pbn-matlab-toolbox/permutevars.m
- optPBN_stand_alone_v2.1/pbn-matlab-toolbox/pmfrnd.m
- optPBN_stand_alone_v2.1/pbn-matlab-toolbox/printPost.m
- optPBN_stand_alone_v2.1/pbn-matlab-toolbox/randintex.m
- optPBN_stand_alone_v2.1/pbn-matlab-toolbox/rndperm.m
- optPBN_stand_alone_v2.1/pbn-matlab-toolbox/SquareRun.m
- optPBN_stand_alone_v2.1/pbn-matlab-toolbox/wiringsquare.m
- optPBN_stand_alone_v2.1/SBTOOLBOX2/
- optPBN_stand_alone_v2.1/SBTOOLBOX2/optimization/
- optPBN_stand_alone_v2.1/SBTOOLBOX2/optimization/auxiliary/
- optPBN_stand_alone_v2.1/SBTOOLBOX2/optimization/auxiliary/bfgs/
- optPBN_stand_alone_v2.1/SBTOOLBOX2/optimization/auxiliary/bfgs/apprGradSB.m
- optPBN_stand_alone_v2.1/SBTOOLBOX2/optimization/auxiliary/bfgs/bfgslineSB.m
- optPBN_stand_alone_v2.1/SBTOOLBOX2/optimization/auxiliary/brent/
- optPBN_stand_alone_v2.1/SBTOOLBOX2/optimization/auxiliary/brent/brentLineSB.m
- optPBN_stand_alone_v2.1/SBTOOLBOX2/optimization/auxiliary/brent/extrapolbrentSB.m
- optPBN_stand_alone_v2.1/SBTOOLBOX2/optimization/auxiliary/EvA2/
- optPBN_stand_alone_v2.1/SBTOOLBOX2/optimization/auxiliary/EvA2/@JEInterface/
- optPBN_stand_alone_v2.1/SBTOOLBOX2/optimization/auxiliary/EvA2/@JEInterface/getDesc.m
- optPBN_stand_alone_v2.1/SBTOOLBOX2/optimization/auxiliary/EvA2/@JEInterface/getMessage.m
- optPBN_stand_alone_v2.1/SBTOOLBOX2/optimization/auxiliary/EvA2/@JEInterface/getMultipleResults.m
- optPBN_stand_alone_v2.1/SBTOOLBOX2/optimization/auxiliary/EvA2/@JEInterface/getOpt.m
- optPBN_stand_alone_v2.1/SBTOOLBOX2/optimization/auxiliary/EvA2/@JEInterface/getOptions.m
- optPBN_stand_alone_v2.1/SBTOOLBOX2/optimization/auxiliary/EvA2/@JEInterface/getProgress.m
- optPBN_stand_alone_v2.1/SBTOOLBOX2/optimization/auxiliary/EvA2/@JEInterface/getResult.m
- optPBN_stand_alone_v2.1/SBTOOLBOX2/optimization/auxiliary/EvA2/@JEInterface/isFinished.m
- optPBN_stand_alone_v2.1/SBTOOLBOX2/optimization/auxiliary/EvA2/@JEInterface/JEInterface.m
- optPBN_stand_alone_v2.1/SBTOOLBOX2/optimization/auxiliary/EvA2/@JEInterface/optimize.m
- optPBN_stand_alone_v2.1/SBTOOLBOX2/optimization/auxiliary/EvA2/@JEInterface/optimizeWith.m
- optPBN_stand_alone_v2.1/SBTOOLBOX2/optimization/auxiliary/EvA2/@JEInterface/postProcess.m
- optPBN_stand_alone_v2.1/SBTOOLBOX2/optimization/auxiliary/EvA2/@JEInterface/runEvalLoopJE.m
- optPBN_stand_alone_v2.1/SBTOOLBOX2/optimization/auxiliary/EvA2/@JEInterface/setOpt.m
- optPBN_stand_alone_v2.1/SBTOOLBOX2/optimization/auxiliary/EvA2/@JEInterface/setOptions.m
- optPBN_stand_alone_v2.1/SBTOOLBOX2/optimization/auxiliary/EvA2/@JEInterface/setResultArrayJE.m
- optPBN_stand_alone_v2.1/SBTOOLBOX2/optimization/auxiliary/EvA2/@JEInterface/setResultJE.m
- optPBN_stand_alone_v2.1/SBTOOLBOX2/optimization/auxiliary/EvA2/@JEInterface/showOptimizers.m
- optPBN_stand_alone_v2.1/SBTOOLBOX2/optimization/auxiliary/EvA2/@JEInterface/stopOptimize.m
- optPBN_stand_alone_v2.1/SBTOOLBOX2/optimization/auxiliary/EvA2/genericEvA2SB.m
- optPBN_stand_alone_v2.1/SBTOOLBOX2/optimization/auxiliary/EvA2/JE2Base.jar
- optPBN_stand_alone_v2.1/SBTOOLBOX2/optimization/auxiliary/EvA2/JE2Doc.pdf
- optPBN_stand_alone_v2.1/SBTOOLBOX2/optimization/auxiliary/handleLowHighBoundsSB.m
- optPBN_stand_alone_v2.1/SBTOOLBOX2/optimization/auxiliary/isres/
- optPBN_stand_alone_v2.1/SBTOOLBOX2/optimization/auxiliary/isres/isrsort.c
- optPBN_stand_alone_v2.1/SBTOOLBOX2/optimization/auxiliary/isres/isrsort.mexw32
- optPBN_stand_alone_v2.1/SBTOOLBOX2/optimization/auxiliary/pswarm/
- optPBN_stand_alone_v2.1/SBTOOLBOX2/optimization/auxiliary/pswarm/InitPatternSearch.m
- optPBN_stand_alone_v2.1/SBTOOLBOX2/optimization/auxiliary/pswarm/lgpl.txt
- optPBN_stand_alone_v2.1/SBTOOLBOX2/optimization/auxiliary/pswarm/PenaltyEval.m
- optPBN_stand_alone_v2.1/SBTOOLBOX2/optimization/auxiliary/pswarm/PollStep.m
- optPBN_stand_alone_v2.1/SBTOOLBOX2/optimization/auxiliary/pswarm/Projection.m
- optPBN_stand_alone_v2.1/SBTOOLBOX2/optimization/auxiliary/pswarm/unifrndSB.m
- optPBN_stand_alone_v2.1/SBTOOLBOX2/optimization/bfgsSB.m
- optPBN_stand_alone_v2.1/SBTOOLBOX2/optimization/brentSB.m
- optPBN_stand_alone_v2.1/SBTOOLBOX2/optimization/cbnSB.m
- optPBN_stand_alone_v2.1/SBTOOLBOX2/optimization/chcSB.m
- optPBN_stand_alone_v2.1/SBTOOLBOX2/optimization/cmaesSB.m
- optPBN_stand_alone_v2.1/SBTOOLBOX2/optimization/deSB.m
- optPBN_stand_alone_v2.1/SBTOOLBOX2/optimization/fSSmSB.m
- optPBN_stand_alone_v2.1/SBTOOLBOX2/optimization/gaSB.m
- optPBN_stand_alone_v2.1/SBTOOLBOX2/optimization/hillSB.m
- optPBN_stand_alone_v2.1/SBTOOLBOX2/optimization/isresSB.m
- optPBN_stand_alone_v2.1/SBTOOLBOX2/optimization/psoSB.m
- optPBN_stand_alone_v2.1/SBTOOLBOX2/optimization/pswarmSB.m
- optPBN_stand_alone_v2.1/SBTOOLBOX2/optimization/simannealingSB.m
- optPBN_stand_alone_v2.1/SBTOOLBOX2/optimization/simplexSB.m
- optPBN_stand_alone_v2.1/SBTOOLBOX2/optimization/SSmSB.m
- optPBN_stand_alone_v2.1/SBTOOLBOX2/optimization/stdesSB.m
- optPBN_stand_alone_v2.1/SBTOOLBOX2/optimization/tribesSB.m
