# Supplementary material for: optPBN: An Optimisation Toolbox for Probabilistic Boolean Networks
Source: PLoS One. 2014 Jul 1;9(7):e98001. doi: 10.1371/journal.pone.0098001 (PMC4077690; doi:10.1371/journal.pone.0098001)
Supplement: File S1 — Stand-alone version of optPBN toolbox. The compressed zip file contains all scripts of optPBN toolbox in stand-alone version. Also, it contains three scripts of optPBN toolbox in grid-based version with the tag ‘_G5K.m’ for the analysis of optimisation results obtained from the grid-based pipeline which runs on a local computer. To install the stand-alone version, a wrap-up script in Matlab (install.m) is provided for the ease of installation. The installations of the BN/PBN toolbox [20] and the optimisation toolbox of Systems Biology Toolbox 2 (SBtoolbox2) [24], which are required for the running of optPBN toolbox, are also included in the wrap-up script. The grid-based version of the optPBN toolbox is provided separately and can be downloaded at https://sourceforge.net/projects/optpbn. It comprises all packages needed for running the algorithm on a cluster or on a grid-based infrastructure. This includes the ParadisEO 1.1 framework (evolutionary algorithms and parallelisation support), MPICH2, LibXML2, GSL, MCR and the optPBN grid-based implementation in itself. A detailed description on the installation and execution of the grid-based pipeline can be found in File S9. (ZIP) [file pone.0098001.s002.zip › optPBN_stand_alone_v2.1/install.m]

%% Installation of all necessary toolboxes (optPBN/BNPBN/SBToolbox2[optimisation))

% Assign current directory
current_directory=pwd;

%% 1) Add optimisation toolbox from SBToolbox2 to Matlab path

% Assign scripts directory and add to Matlab path
SBTB2_directory=[pwd '\SBTOOLBOX2\'];
addpath(genpath(SBTB2_directory));
disp('Optimisation toolbox of SBToolbox2 is added to Matlab path')

%% 2) Add BNPBN toolbox to Matlab path

% Assign scripts directory and add to Matlab path
BNPBN_directory=[pwd '\pbn-matlab-toolbox\'];
addpath(BNPBN_directory);
disp('BNPBN toolbox is added to Matlab path')

%% 3) Add optPBN toolbox to Matlab path

% Assign scripts directory and add to Matlab path
optPBN_directory=[pwd '\optPBN_toolbox\'];
addpath(optPBN_directory)
disp('optPBN scripts are added to Matlab path')

%% Clear all intermediate variables and savepath
clear all
savepath
disp('The installation is done!')
