# Supplementary material for: optPBN: An Optimisation Toolbox for Probabilistic Boolean Networks
Source: PLoS One. 2014 Jul 1;9(7):e98001. doi: 10.1371/journal.pone.0098001 (PMC4077690; doi:10.1371/journal.pone.0098001)
Supplement: File S1 — Stand-alone version of optPBN toolbox. The compressed zip file contains all scripts of optPBN toolbox in stand-alone version. Also, it contains three scripts of optPBN toolbox in grid-based version with the tag ‘_G5K.m’ for the analysis of optimisation results obtained from the grid-based pipeline which runs on a local computer. To install the stand-alone version, a wrap-up script in Matlab (install.m) is provided for the ease of installation. The installations of the BN/PBN toolbox [20] and the optimisation toolbox of Systems Biology Toolbox 2 (SBtoolbox2) [24], which are required for the running of optPBN toolbox, are also included in the wrap-up script. The grid-based version of the optPBN toolbox is provided separately and can be downloaded at https://sourceforge.net/projects/optpbn. It comprises all packages needed for running the algorithm on a cluster or on a grid-based infrastructure. This includes the ParadisEO 1.1 framework (evolutionary algorithms and parallelisation support), MPICH2, LibXML2, GSL, MCR and the optPBN grid-based implementation in itself. A detailed description on the installation and execution of the grid-based pipeline can be found in File S9. (ZIP) [file pone.0098001.s002.zip › optPBN_stand_alone_v2.1/optPBN_toolbox/bestRunsStat.m]

function [cijMeans,cijStds,bestxMean,cijsAll] = bestRunsStat(estim,thresh,threshRelative,SelectedNrRuns)
% [cijMeans,cijStds,bestxMean] = bestRunsStat(estim,thresh,threshRelative,SelectedNrRuns)
% statistics for best runs (bestOptFuncValue threshold)
% select parameter set based on threshold or selected a defined number of parameter set
% calculate mean and standard deviation (SD) of selected parameter sets
%
% Thomas Sauter, University of Luxembourg, 02/2011, thomas.sauter@uni.lu
% Panuwat Trairatphisan, University of Luxembourg 05/2012, panuwat.trairatphisan@uni.lu
% (c) 2014 University of Luxembourg Faculty of Science, Technology and Communication FSTC
% All rights reserved
% GPL version 3.0 to be found at: http://www.gnu.org/licenses/gpl.html

clear history cijsAll
load(estim.fileName,'history','history_old')
history=[history_old; history];

paramNr=estim.paramNr;

if SelectedNrRuns > 0
    Sorted_Result=sortrows(history,-1);
    historySelected=Sorted_Result((end-(SelectedNrRuns-1):end),:);
%     runsThresh=find(historySelected(:,1));
    runsThresh=1:SelectedNrRuns';    
    MeanFVAL=mean(historySelected(:,1))
    NrRunsIncluded=size(historySelected,1)
else
    if threshRelative
        runsThresh=find(history(:,1)<=bestOptFuncValue*thresh)
    else
        runsThresh=find(history(:,1)<=thresh)
    end
    historyThresh=history(runsThresh,:);
    NrRunsIncluded=size(historyThresh,1)
end

if NrRunsIncluded==0
    disp('No runs meeting the defined threshold!')
    disp('Stopping evaluation.')
    cijMeans=[];
    cijStds=[];
    bestxMean=[];
else
    for counter=1:NrRunsIncluded
        if SelectedNrRuns > 0
            cijs=evalCijAndSimulate(estim,[],0,historySelected(counter,(end-estim.paramNr+1):end));
        else
            cijs=evalCijAndSimulate(estim,runsThresh(counter),0);
        end
        cijsAll(:,:,:,counter)=cijs;
    end
    % cijsAll
    for counter=1:size(cijsAll,3)
        disp(['EXPERIMENT' num2str(counter) ':'])
        disp('mean:')
        disp(mean(cijsAll(:,:,counter,:),4))
        disp('std:')
        disp(std(cijsAll(:,:,counter,:),0,4))
    end
    cijMeans=mean(cijsAll,4);
    cijStds=std(cijsAll,0,4);
    
    if SelectedNrRuns > 0
        bestxs=historySelected(runsThresh,(end-estim.paramNr+1):end);
    else
        bestxs=history(runsThresh,(end-estim.paramNr+1):end);
    end
    
    bestxMean=mean(bestxs,1)
end

end

% --- End of script --- %
