# Supplementary material for: optPBN: An Optimisation Toolbox for Probabilistic Boolean Networks
Source: PLoS One. 2014 Jul 1;9(7):e98001. doi: 10.1371/journal.pone.0098001 (PMC4077690; doi:10.1371/journal.pone.0098001)
Supplement: File S1 — Stand-alone version of optPBN toolbox. The compressed zip file contains all scripts of optPBN toolbox in stand-alone version. Also, it contains three scripts of optPBN toolbox in grid-based version with the tag ‘_G5K.m’ for the analysis of optimisation results obtained from the grid-based pipeline which runs on a local computer. To install the stand-alone version, a wrap-up script in Matlab (install.m) is provided for the ease of installation. The installations of the BN/PBN toolbox [20] and the optimisation toolbox of Systems Biology Toolbox 2 (SBtoolbox2) [24], which are required for the running of optPBN toolbox, are also included in the wrap-up script. The grid-based version of the optPBN toolbox is provided separately and can be downloaded at https://sourceforge.net/projects/optpbn. It comprises all packages needed for running the algorithm on a cluster or on a grid-based infrastructure. This includes the ParadisEO 1.1 framework (evolutionary algorithms and parallelisation support), MPICH2, LibXML2, GSL, MCR and the optPBN grid-based implementation in itself. A detailed description on the installation and execution of the grid-based pipeline can be found in File S9. (ZIP) [file pone.0098001.s002.zip › optPBN_stand_alone_v2.1/optPBN_toolbox/dec2binNum.m]

function res = dec2binNum(y,n)
% res = dec2binNum(y,n)
% convert dec -1 !!! to binary vector [for BNPBN toolbox]
% input y: column vector of decimal numbers
% n: number of bits
%
% Thomas Sauter, University of Luxembourg, 09/2010, thomas.sauter@uni.lu
% (c) 2014 University of Luxembourg Faculty of Science, Technology and Communication FSTC
% All rights reserved
% GPL version 3.0 to be found at: http://www.gnu.org/licenses/gpl.html

bits = [n:-1:1];

res=[];
for counter=1:size(y,1)
    res = [res; bitget(y(counter)-1,bits)]; %convert number y to dec
end

end

% --- End of script --- %
