# Supplementary material for: optPBN: An Optimisation Toolbox for Probabilistic Boolean Networks
Source: PLoS One. 2014 Jul 1;9(7):e98001. doi: 10.1371/journal.pone.0098001 (PMC4077690; doi:10.1371/journal.pone.0098001)
Supplement: File S1 — Stand-alone version of optPBN toolbox. The compressed zip file contains all scripts of optPBN toolbox in stand-alone version. Also, it contains three scripts of optPBN toolbox in grid-based version with the tag ‘_G5K.m’ for the analysis of optimisation results obtained from the grid-based pipeline which runs on a local computer. To install the stand-alone version, a wrap-up script in Matlab (install.m) is provided for the ease of installation. The installations of the BN/PBN toolbox [20] and the optimisation toolbox of Systems Biology Toolbox 2 (SBtoolbox2) [24], which are required for the running of optPBN toolbox, are also included in the wrap-up script. The grid-based version of the optPBN toolbox is provided separately and can be downloaded at https://sourceforge.net/projects/optpbn. It comprises all packages needed for running the algorithm on a cluster or on a grid-based infrastructure. This includes the ParadisEO 1.1 framework (evolutionary algorithms and parallelisation support), MPICH2, LibXML2, GSL, MCR and the optPBN grid-based implementation in itself. A detailed description on the installation and execution of the grid-based pipeline can be found in File S9. (ZIP) [file pone.0098001.s002.zip › optPBN_stand_alone_v2.1/optPBN_toolbox/opt_fun.m]

function diff = opt_fun(x)
% diff = opt_fun(x)
% evaluate optimal cost/objective function from the set of sampling parameters via simulation
% optimal cost = sum of square error (SSE) between predicted state values from simulation and measurement data
% results (optimal cost and respective parameters) are saved in separate file (tempFIT)
%
% Thomas Sauter, University of Luxembourg, 02/2011, thomas.sauter@uni.lu
% (c) 2014 University of Luxembourg Faculty of Science, Technology and Communication FSTC
% All rights reserved
% GPL version 3.0 to be found at: http://www.gnu.org/licenses/gpl.html

global estim

% Retrieve parameters from estim
paramNr=estim.paramNr;
allParamNrList=estim.paramNrList;
optimizeStates=estim.optimizeStates;
fileName=estim.fileName;
level=estim.optLevels;
Approach=estim.Approach;

% Initialize parameters to calculate SSE and to keep results
diff=0;
history_new=[];

% Extract information from estim and evaluate functions
for counter3=1:estim.NrExps
    eval(['n=estim.exp' num2str(counter3) '.model.n;'])
    eval(['nf=estim.exp' num2str(counter3) '.model.nf;'])
    eval(['nv=estim.exp' num2str(counter3) '.model.nv;'])
    eval(['F=estim.exp' num2str(counter3) '.model.F;'])
    eval(['varF=estim.exp' num2str(counter3) '.model.varF;'])
    eval(['cij=estim.exp' num2str(counter3) '.model.cij;'])
    eval(['state_names=estim.exp' num2str(counter3) '.model.state_names;'])
    eval(['measStates=estim.exp' num2str(counter3) '.meas.States;'])
    eval(['meas=estim.exp' num2str(counter3) '.meas.value;'])
    eval(['paramNrExp=estim.exp' num2str(counter3) '.paramNr;'])
    eval(['NrsOptimizeStatesExp=estim.exp' num2str(counter3) '.NrsOptimizeStates;'])
    eval(['ics=estim.exp' num2str(counter3) '.ics;'])
    
    % Generate common list of optimize states
    [temp,NrsMeasStates,orderMeas]=intersect(state_names,measStates);
    
    [StatesToOptimizeExp,NrsOptimizeStatesExp_orderedAll,temp2]=intersect(optimizeStates,state_names(NrsOptimizeStatesExp)');
    [temp,temp2,NrsOptimizeStatesExp]=intersect(StatesToOptimizeExp,state_names');
    
    paramNrCounter=0;
    paramNrCounterIncluded=0;
    
    % Convert sampling parameters from optimizers to selection probability (cij)
    for counter=1:length(optimizeStates)
        
        if max(counter==NrsOptimizeStatesExp_orderedAll) %state to be optimized in this particular experiment?
            paramNrCounterIncluded=paramNrCounterIncluded+1;
            if cij(end,NrsOptimizeStatesExp(paramNrCounterIncluded))==(-1)
                largestEntry=min(find(cij(:,NrsOptimizeStatesExp(paramNrCounterIncluded))==-1)-1);
            else
                largestEntry=size(cij,1);
            end
            for counter2=1:largestEntry %(largestEntry-1)
                paramNrCounter=paramNrCounter+1;
                cij(counter2,NrsOptimizeStatesExp(paramNrCounterIncluded))=x(paramNrCounter);
            end
        else
            paramNrCounter=paramNrCounter+allParamNrList(counter); %skip parameters per this state (not optimized here)
        end
    end
    
    % If discrete mode is chosen, discretize cij to discrete values
    if level>=1
        cij=max(-1,min(level-1,floor(cij*level))/(level-1)); %discritize to level
    end  
    
    % Assign calculated cij to the truth table (F)
    for counter=1:size(cij,2)
        if cij(end,counter)==(-1)
            largestEntry=min(find(cij(:,counter)==-1)-1);
        else
            largestEntry=size(cij,1);
        end
        if sum(cij(1:largestEntry,counter))==0 %only zero probabilities?
            cij(1:largestEntry,counter)=ones(largestEntry,1); %use all then
        end
        cij(1:largestEntry,counter)=cij(1:largestEntry,counter)./sum(cij(1:largestEntry,counter));
    end
    
    % Collect and prepare parameters for steady-state calculation
    optStates_index=(find(ismember(state_names,optimizeStates)))';
    if Approach==1
        epsilon=estim.epsilon;
        r=estim.r;
        s=estim.s;
        p=estim.p;
        pMir=estim.pMir;
        initial_nsteps=estim.nsteps;
        eval_ss_params=[Approach, epsilon, r, s, p, pMir, initial_nsteps, optStates_index];
    elseif Approach==2
        nsteps=estim.nsteps;
        iterations=estim.iterations;
        eval_ss_params=[Approach, nsteps, iterations];
    end
    
    % Calculate steady-state distribution
    [pdfs_ic,pdf_ic_mean,std_pdf_ic_mean,nsteps]=pbnStationary_TS(ics,n,F,varF,nf,nv,cij,state_names,eval_ss_params);
    
    % Calculate difference between model simulation and measurement data
    diff=diff+sum((abs(pdf_ic_mean(NrsMeasStates)-meas(orderMeas))).^2);
    
    % Display intermediate results during the optimization
    if estim.display
        cij
        [state_names(NrsMeasStates) num2cell(pdf_ic_mean(NrsMeasStates)')]
        diff
    end
    history_new=[history_new, pdf_ic_mean(NrsMeasStates)];
    
end

% Store results into a file
history_new=[diff, history_new, x];

if exist(fileName)
    load(fileName,'history','history_old')
else
    history=[]; history_old=[];
end

history=[history; history_new];
if size(history,1)>9999
    history_old=history;
    history=[];
end
save(fileName)

% If good quality fit is reached, stop optimization
if (diff<=estim.thresh) && estim.stopAtFirst
    error('First good fit reached')
end

end

% --- End of script --- %
