# Supplementary material for: optPBN: An Optimisation Toolbox for Probabilistic Boolean Networks
Source: PLoS One. 2014 Jul 1;9(7):e98001. doi: 10.1371/journal.pone.0098001 (PMC4077690; doi:10.1371/journal.pone.0098001)
Supplement: File S1 — Stand-alone version of optPBN toolbox. The compressed zip file contains all scripts of optPBN toolbox in stand-alone version. Also, it contains three scripts of optPBN toolbox in grid-based version with the tag ‘_G5K.m’ for the analysis of optimisation results obtained from the grid-based pipeline which runs on a local computer. To install the stand-alone version, a wrap-up script in Matlab (install.m) is provided for the ease of installation. The installations of the BN/PBN toolbox [20] and the optimisation toolbox of Systems Biology Toolbox 2 (SBtoolbox2) [24], which are required for the running of optPBN toolbox, are also included in the wrap-up script. The grid-based version of the optPBN toolbox is provided separately and can be downloaded at https://sourceforge.net/projects/optpbn. It comprises all packages needed for running the algorithm on a cluster or on a grid-based infrastructure. This includes the ParadisEO 1.1 framework (evolutionary algorithms and parallelisation support), MPICH2, LibXML2, GSL, MCR and the optPBN grid-based implementation in itself. A detailed description on the installation and execution of the grid-based pipeline can be found in File S9. (ZIP) [file pone.0098001.s002.zip › optPBN_stand_alone_v2.1/optPBN_toolbox/preprocessMultiExp.m]

function estim = preprocessMultiExp(estim)
% estim = preprocessMultiExp(estim)
% Preprocessing for multiple experiments
% combine parameters of all experiments to a unique list
% & get Nr of necessary parameters
%
% Thomas Sauter, University of Luxembourg, 02/2011, thomas.sauter@uni.lu
% (c) 2014 University of Luxembourg Faculty of Science, Technology and Communication FSTC
% All rights reserved
% GPL version 3.0 to be found at: http://www.gnu.org/licenses/gpl.html

allParamsNUnique={};
allParamNrs=[];
for counter=1:estim.NrExps
    eval(['allParamsNUnique=[allParamsNUnique; estim.exp' num2str(counter) '.model.state_names(estim.exp' num2str(counter) '.NrsOptimizeStates)];']);
    eval(['allParamNrs=[allParamNrs, sum(estim.exp' num2str(counter) '.model.cij(:,estim.exp' num2str(counter) '.NrsOptimizeStates)~=-1)-0];']);
    allParamNrs(find(allParamNrs==0))=[];
end

[allParams,I,J]=unique(allParamsNUnique);
estim.optimizeStates=allParams';
for counter=1:max(J) %length(allParams)
    if min(allParamNrs(J==counter))~=max(allParamNrs(J==counter))
        disp(['ERROR: Nr of interaction functions for node ' cell2mat(unique(allParamsNUnique(J==counter))) ' not matching for different experiments'])
        error('This is currently not supported by this Toolbox. Local variables necessary. [TS, 15.12.10]')
    end
end
estim.paramNr=sum(allParamNrs(I));
estim.paramNrList=allParamNrs(I) %parameters per optimizeStates

end

% --- End of script --- %
