# Supplementary material for: optPBN: An Optimisation Toolbox for Probabilistic Boolean Networks
Source: PLoS One. 2014 Jul 1;9(7):e98001. doi: 10.1371/journal.pone.0098001 (PMC4077690; doi:10.1371/journal.pone.0098001)
Supplement: File S1 — Stand-alone version of optPBN toolbox. The compressed zip file contains all scripts of optPBN toolbox in stand-alone version. Also, it contains three scripts of optPBN toolbox in grid-based version with the tag ‘_G5K.m’ for the analysis of optimisation results obtained from the grid-based pipeline which runs on a local computer. To install the stand-alone version, a wrap-up script in Matlab (install.m) is provided for the ease of installation. The installations of the BN/PBN toolbox [20] and the optimisation toolbox of Systems Biology Toolbox 2 (SBtoolbox2) [24], which are required for the running of optPBN toolbox, are also included in the wrap-up script. The grid-based version of the optPBN toolbox is provided separately and can be downloaded at https://sourceforge.net/projects/optpbn. It comprises all packages needed for running the algorithm on a cluster or on a grid-based infrastructure. This includes the ParadisEO 1.1 framework (evolutionary algorithms and parallelisation support), MPICH2, LibXML2, GSL, MCR and the optPBN grid-based implementation in itself. A detailed description on the installation and execution of the grid-based pipeline can be found in File S9. (ZIP) [file pone.0098001.s002.zip › optPBN_stand_alone_v2.1/pbn-matlab-toolbox/bnActivity.m]

function AV = bnActivity(F)

% AV = bnActivity(F) - activity vectors of a Boolean network
% This function uses the truth tables stored as columns in the matrix F of a Boolean
% network and computes the vector of activities for each node (gene).
% The structure of the matrix F is the same as in pbnRnd. The
% activity vectors are stored as rows in the output matrix AV.
% This function uses a fast spectral algorithm and sparse matrix
% structures.
%
% Ilya Shmulevich March 06, 2001 (original version)
% 08/25/05 modified by IS

n = log2(size(F,1));						% maximum number of variables
ng = size(F,2);                             % number of genes
nv = zeros(1,ng);                           % number of inputs for each gene

for i = 1:ng                                % extract number of inputs
    minfind = min(find(F(:,i) == -1));
    if ~isempty(minfind)
        nv(i) = log2(minfind - 1);
    else
        nv(i) = n;
    end
end

AV = zeros(ng,n);
twon = 2.^[0:n];							% we will need powers of 2

for j = 1:ng                                % for each gene
    for i = 1:nv(j),						% this gets a bit ugly
        AV(j,i) = sum(mod(kron(kron(speye(twon(i)),[1 1]),...
            speye(twon(nv(j)-i+1)))*F(1:2^nv(j),j),2))/twon(nv(j))';
    end
end
