# Supplementary material for: optPBN: An Optimisation Toolbox for Probabilistic Boolean Networks
Source: PLoS One. 2014 Jul 1;9(7):e98001. doi: 10.1371/journal.pone.0098001 (PMC4077690; doi:10.1371/journal.pone.0098001)
Supplement: File S1 — Stand-alone version of optPBN toolbox. The compressed zip file contains all scripts of optPBN toolbox in stand-alone version. Also, it contains three scripts of optPBN toolbox in grid-based version with the tag ‘_G5K.m’ for the analysis of optimisation results obtained from the grid-based pipeline which runs on a local computer. To install the stand-alone version, a wrap-up script in Matlab (install.m) is provided for the ease of installation. The installations of the BN/PBN toolbox [20] and the optimisation toolbox of Systems Biology Toolbox 2 (SBtoolbox2) [24], which are required for the running of optPBN toolbox, are also included in the wrap-up script. The grid-based version of the optPBN toolbox is provided separately and can be downloaded at https://sourceforge.net/projects/optpbn. It comprises all packages needed for running the algorithm on a cluster or on a grid-based infrastructure. This includes the ParadisEO 1.1 framework (evolutionary algorithms and parallelisation support), MPICH2, LibXML2, GSL, MCR and the optPBN grid-based implementation in itself. A detailed description on the installation and execution of the grid-based pipeline can be found in File S9. (ZIP) [file pone.0098001.s002.zip › optPBN_stand_alone_v2.1/pbn-matlab-toolbox/bnAsparse.m]

function [A,Avec] = bnAsparse(F,varF,nv)

% [A,Avec] = bnAsparse(F,varF,nv) - sparse state transition matrix of a Boolean network
% This function creates the state transition matrix A of a Boolean network,
% stored as a sparse matrix. An optional output is A in vector form (Avec)
% The inputs F, varF and nv are the same as for PBNs (see pbnA)

% Functions used: bnNextState.m

% Ilya Shmulevich; 9/9/02
% Modified May 13, 2003 by HL.

n = length(nv);         % number of genes

j = zeros(2^n,1);
bits = [n:-1:1];
b = 2.^(bits'-1);          % Used to convert binary number to decimal numbers.

for i = 1:2^n
    x = bitget(i-1,bits); % The state (minus one) as binary number.
    y = bnNextState(x,F,varF,nv);
    d = y*b + 1;        % Output as a decimal number.
    j(i) = d;
end % for i = 1:2^n

i = [1:2^n]';

A = sparse(i,j,1,2^n,2^n);
if nargout == 2
    Avec = j;
end
