# Supplementary material for: optPBN: An Optimisation Toolbox for Probabilistic Boolean Networks
Source: PLoS One. 2014 Jul 1;9(7):e98001. doi: 10.1371/journal.pone.0098001 (PMC4077690; doi:10.1371/journal.pone.0098001)
Supplement: File S1 — Stand-alone version of optPBN toolbox. The compressed zip file contains all scripts of optPBN toolbox in stand-alone version. Also, it contains three scripts of optPBN toolbox in grid-based version with the tag ‘_G5K.m’ for the analysis of optimisation results obtained from the grid-based pipeline which runs on a local computer. To install the stand-alone version, a wrap-up script in Matlab (install.m) is provided for the ease of installation. The installations of the BN/PBN toolbox [20] and the optimisation toolbox of Systems Biology Toolbox 2 (SBtoolbox2) [24], which are required for the running of optPBN toolbox, are also included in the wrap-up script. The grid-based version of the optPBN toolbox is provided separately and can be downloaded at https://sourceforge.net/projects/optpbn. It comprises all packages needed for running the algorithm on a cluster or on a grid-based infrastructure. This includes the ParadisEO 1.1 framework (evolutionary algorithms and parallelisation support), MPICH2, LibXML2, GSL, MCR and the optPBN grid-based implementation in itself. A detailed description on the installation and execution of the grid-based pipeline can be found in File S9. (ZIP) [file pone.0098001.s002.zip › optPBN_stand_alone_v2.1/pbn-matlab-toolbox/bnAttractorMarkov.m]

function P = bnAttractorMarkov(ab,F,varF,nv,sm)

% P = bnAttractorMarkov(ab,F,varF,nv,sm) - attractor proximity matrix
% This function computes an attractor proximity matrix, P, for a Boolean
% network. For every state in an attractor, we transiently perturb every
% gene and determine to which attractor (including possibly itself) the 
% network will flow. We tabulate the number of times this will occur and
% P(i,j)  contains the total number of times the network will transition, 
% when perturbed, from attractor i to attractor j. Thus, P is a square 
% matrix with the number of rows/columns equal to the number of attractors.
% The inputs to the functions are ab (produced by bnAttractor) and F, varF
% and nv (which define the Boolean network). Note that in order to convert
% P to a real stochastic matrix, we can pass a fifth, optional argument
% that can be equal to anything.

% Functions used: bnNextState.m

% Ilya Shmulevich; 12/11/02
% Modified May 14, 2003 by HL.

numattractors = length(unique(ab(ab<0)));               % number of attractors
n = log2(length(ab));                                   % number of genes
twon = 2.^[n-1:-1:0]';
P = zeros(numattractors,numattractors);                 % "transition" matrix - see Fig 12.12 (p. 490) in Origins of Order

for attr = 1:numattractors,                             % for each attractor
    attractor_states = find(ab == -attr) - 1;           % states of the current attractor
    for i = 1:length(attractor_states),                 % for each state in that attractor
        for h = 1:n,                                    % perturb each gene
            jumpto = ab(bnNextState(bitget(bitxor(attractor_states(i),twon(h)),n:-1:1),F,varF,nv)*twon+1);    % attractor/basin to which we jump
            P(attr,abs(jumpto)) = P(attr,abs(jumpto)) + 1;  % abs() is because attractors are negative and basins are positive
        end
    end
end

if nargin == 5                                          % if we want a stochastic matrix
    P = P./repmat(sum(P')',1,numattractors);
end
