# Supplementary material for: optPBN: An Optimisation Toolbox for Probabilistic Boolean Networks
Source: PLoS One. 2014 Jul 1;9(7):e98001. doi: 10.1371/journal.pone.0098001 (PMC4077690; doi:10.1371/journal.pone.0098001)
Supplement: File S1 — Stand-alone version of optPBN toolbox. The compressed zip file contains all scripts of optPBN toolbox in stand-alone version. Also, it contains three scripts of optPBN toolbox in grid-based version with the tag ‘_G5K.m’ for the analysis of optimisation results obtained from the grid-based pipeline which runs on a local computer. To install the stand-alone version, a wrap-up script in Matlab (install.m) is provided for the ease of installation. The installations of the BN/PBN toolbox [20] and the optimisation toolbox of Systems Biology Toolbox 2 (SBtoolbox2) [24], which are required for the running of optPBN toolbox, are also included in the wrap-up script. The grid-based version of the optPBN toolbox is provided separately and can be downloaded at https://sourceforge.net/projects/optpbn. It comprises all packages needed for running the algorithm on a cluster or on a grid-based infrastructure. This includes the ParadisEO 1.1 framework (evolutionary algorithms and parallelisation support), MPICH2, LibXML2, GSL, MCR and the optPBN grid-based implementation in itself. A detailed description on the installation and execution of the grid-based pipeline can be found in File S9. (ZIP) [file pone.0098001.s002.zip › optPBN_stand_alone_v2.1/pbn-matlab-toolbox/bnAttractorProximity.m]

function [P,FA] = bnAttractorProximity(ab)
% SYNTAX: P = bnAttractorProximity(ab)
% This function creates a proximity matrix P between the attractors. The
% only input is the vector ab, produced by bnAttractor. The distance
% between attractor i and j is stored in P(i,j) and is computed as follows:
% For every attractor, we determine a vector of length equal to the number
% of genes which contains the fraction of time that each gene is ON in that
% attractor. Then, the distance between two attractors is the Euclidean
% distance between the corresponding vectors.
% An optional output parameter, FA, will output the real-valued vectors (as
% rows) corresponding to each attractor.
% Ilya Shmulevich; 12/13/02

numattractors = length(unique(ab(ab<0)));               % number of attractors
n = log2(length(ab));                                   % number of genes
FA = zeros(numattractors,n);                            % each row will correspond to an attractor and contain the fraction of time that each gene is 1
P = zeros(numattractors,numattractors);                 % matrix of proximities


for attr = 1:numattractors,                             % for each attractor
    FA(attr,:) = mean(dec2binarr(find(ab == -attr) - 1,n),1);   % compute the average fractional "gene activity" vector
end

for i = 1:numattractors,
    for j = i:numattractors,
        P(i,j) = norm(FA(i,:)-FA(j,:));                 % compute distances between rows of FA
    end
end
P = P + tril(P',-1);                                    % since we only compute half of the matrix, make it symmetric

%%%%%%%%%%%%%%%%%%%%%%%%%%%%%%%%%%%%%%%%%%%%%%%%%%%%%%%%
% this function will convert a decimal to a binary array
% e.g. dec2binarr([0:7],3) produces all binary combinations for 3 variables
%%%%%%%%%%%%%%%%%%%%%%%%%%%%%%%%%%%%%%%%%%%%%%%%%%%%%%%%
function binarr=dec2binarr(dec,len)

binarr=zeros(length(dec),len);

for i=1:length(dec)
    binarr(i,:) = bitget(dec(i),len:-1:1);
end  
