# Supplementary material for: optPBN: An Optimisation Toolbox for Probabilistic Boolean Networks
Source: PLoS One. 2014 Jul 1;9(7):e98001. doi: 10.1371/journal.pone.0098001 (PMC4077690; doi:10.1371/journal.pone.0098001)
Supplement: File S1 — Stand-alone version of optPBN toolbox. The compressed zip file contains all scripts of optPBN toolbox in stand-alone version. Also, it contains three scripts of optPBN toolbox in grid-based version with the tag ‘_G5K.m’ for the analysis of optimisation results obtained from the grid-based pipeline which runs on a local computer. To install the stand-alone version, a wrap-up script in Matlab (install.m) is provided for the ease of installation. The installations of the BN/PBN toolbox [20] and the optimisation toolbox of Systems Biology Toolbox 2 (SBtoolbox2) [24], which are required for the running of optPBN toolbox, are also included in the wrap-up script. The grid-based version of the optPBN toolbox is provided separately and can be downloaded at https://sourceforge.net/projects/optpbn. It comprises all packages needed for running the algorithm on a cluster or on a grid-based infrastructure. This includes the ParadisEO 1.1 framework (evolutionary algorithms and parallelisation support), MPICH2, LibXML2, GSL, MCR and the optPBN grid-based implementation in itself. A detailed description on the installation and execution of the grid-based pipeline can be found in File S9. (ZIP) [file pone.0098001.s002.zip › optPBN_stand_alone_v2.1/pbn-matlab-toolbox/bnDerridaCurve.m]

function [dt,dt1] = bnDerridaCurve(F,varF,nv,nsteps)

% [dt,dt1] = bnDerridaCurve(F,varF,nv,nsteps) - Derrida curve
% This function creates the Derrida curves for a Boolean network. The
% network is specified by F, varF and nv (see e.g., bnNextState) nsteps
% specifies how many different random initial state pairs should be chosen.
% The outputs dt and dt1 correspond to the x- and y-axes of the Derrida
% curve.

% Functions used: randintex.m bnNextState.m

% Ilya Shmulevich; 09/30/02
% Modified May 14, 2003 by HL.

ngenes = size(F,2);
dt1 = zeros(1,ngenes);

for hd = 1:ngenes,                              % for each possible Hamming distance between starting states
    for i = 1:nsteps,
        x = unifrnd(0,1,1,ngenes)>0.5;          % choose initial state randomly
        y = x;                                  % let the other state equal x
        ind = randintex(hd,1,ngenes);           % Indices of the flipped nodes.
        y(ind) = 1 - y(ind);                    % Flip the selected bits.
        xx = bnNextState(x,F,varF,nv);          % Successor states.
        yy = bnNextState(y,F,varF,nv);
        
        dt1(hd) = dt1(hd) + sum(xx ~= yy);
    end
end

dt1 = (dt1 / nsteps) / ngenes;                  % average dt1 by dividing by number of steps and normalizing Hamming distance
dt = [1:ngenes]/ngenes;                         % create x-axis of Derrida curve
