# Supplementary material for: optPBN: An Optimisation Toolbox for Probabilistic Boolean Networks
Source: PLoS One. 2014 Jul 1;9(7):e98001. doi: 10.1371/journal.pone.0098001 (PMC4077690; doi:10.1371/journal.pone.0098001)
Supplement: File S1 — Stand-alone version of optPBN toolbox. The compressed zip file contains all scripts of optPBN toolbox in stand-alone version. Also, it contains three scripts of optPBN toolbox in grid-based version with the tag ‘_G5K.m’ for the analysis of optimisation results obtained from the grid-based pipeline which runs on a local computer. To install the stand-alone version, a wrap-up script in Matlab (install.m) is provided for the ease of installation. The installations of the BN/PBN toolbox [20] and the optimisation toolbox of Systems Biology Toolbox 2 (SBtoolbox2) [24], which are required for the running of optPBN toolbox, are also included in the wrap-up script. The grid-based version of the optPBN toolbox is provided separately and can be downloaded at https://sourceforge.net/projects/optpbn. It comprises all packages needed for running the algorithm on a cluster or on a grid-based infrastructure. This includes the ParadisEO 1.1 framework (evolutionary algorithms and parallelisation support), MPICH2, LibXML2, GSL, MCR and the optPBN grid-based implementation in itself. A detailed description on the installation and execution of the grid-based pipeline can be found in File S9. (ZIP) [file pone.0098001.s002.zip › optPBN_stand_alone_v2.1/pbn-matlab-toolbox/bnNextState.m]

function y = bnNextState_new(x,F,varF,nv)

% y = bnNextState(x,F,varF,nv) - one step of a Boolean Network
% This function performs one step of a BN. The current state is x (binary
% vector of 1 x n, where n is # of genes). The other parameters are the
% same as in bnA. Note: perturbation is not supported here.

% Ilya Shmulevich; Aug. 28, 2002
% Modified May 12, 2003 by HL.

n = length(x); % number of genes
y = zeros(size(x)); % initialize next state

b = 2.^[size(varF,1)-1:-1:0]';
for i=1:n
    if nv(i) ~= 0
        y(i) = F(x(varF(1:nv(i),i))*b(end-nv(i)+1:end)+1,i);
    else
        y(i) = x(i);
    end
end
