# Supplementary material for: optPBN: An Optimisation Toolbox for Probabilistic Boolean Networks
Source: PLoS One. 2014 Jul 1;9(7):e98001. doi: 10.1371/journal.pone.0098001 (PMC4077690; doi:10.1371/journal.pone.0098001)
Supplement: File S1 — Stand-alone version of optPBN toolbox. The compressed zip file contains all scripts of optPBN toolbox in stand-alone version. Also, it contains three scripts of optPBN toolbox in grid-based version with the tag ‘_G5K.m’ for the analysis of optimisation results obtained from the grid-based pipeline which runs on a local computer. To install the stand-alone version, a wrap-up script in Matlab (install.m) is provided for the ease of installation. The installations of the BN/PBN toolbox [20] and the optimisation toolbox of Systems Biology Toolbox 2 (SBtoolbox2) [24], which are required for the running of optPBN toolbox, are also included in the wrap-up script. The grid-based version of the optPBN toolbox is provided separately and can be downloaded at https://sourceforge.net/projects/optpbn. It comprises all packages needed for running the algorithm on a cluster or on a grid-based infrastructure. This includes the ParadisEO 1.1 framework (evolutionary algorithms and parallelisation support), MPICH2, LibXML2, GSL, MCR and the optPBN grid-based implementation in itself. A detailed description on the installation and execution of the grid-based pipeline can be found in File S9. (ZIP) [file pone.0098001.s002.zip › optPBN_stand_alone_v2.1/pbn-matlab-toolbox/buildB.m]

function B = buildB(n,mu)

% SYNTAX: B = buildB(n,mu)
% This function builds the transform matrix B(n,mu), which is used to test
% whether a Booealn function is A^mu.
% Ilya Shmulevich; Aug. 29, 2002

all_combs = nchoosek(2:2^n,mu)-1;                   % we don't want the zero-vectors here, so we start from 2
ncombs = length(all_combs);
conjs = zeros(ncombs,1);

for i = 1:ncombs,
    cjs = all_combs(i,1);
    for j = 2:mu,
        cjs = bitand(cjs,all_combs(i,j));
    end
    conjs(i) = cjs;
end

b = all_combs(logical(~conjs),:)+1;                 % add 1 for indexing
B = zeros(size(b,1),2^n);

for i = 1:size(B,1),
    B(i,b(i,:))=1;
end
