# Supplementary material for: optPBN: An Optimisation Toolbox for Probabilistic Boolean Networks
Source: PLoS One. 2014 Jul 1;9(7):e98001. doi: 10.1371/journal.pone.0098001 (PMC4077690; doi:10.1371/journal.pone.0098001)
Supplement: File S1 — Stand-alone version of optPBN toolbox. The compressed zip file contains all scripts of optPBN toolbox in stand-alone version. Also, it contains three scripts of optPBN toolbox in grid-based version with the tag ‘_G5K.m’ for the analysis of optimisation results obtained from the grid-based pipeline which runs on a local computer. To install the stand-alone version, a wrap-up script in Matlab (install.m) is provided for the ease of installation. The installations of the BN/PBN toolbox [20] and the optimisation toolbox of Systems Biology Toolbox 2 (SBtoolbox2) [24], which are required for the running of optPBN toolbox, are also included in the wrap-up script. The grid-based version of the optPBN toolbox is provided separately and can be downloaded at https://sourceforge.net/projects/optpbn. It comprises all packages needed for running the algorithm on a cluster or on a grid-based infrastructure. This includes the ParadisEO 1.1 framework (evolutionary algorithms and parallelisation support), MPICH2, LibXML2, GSL, MCR and the optPBN grid-based implementation in itself. A detailed description on the installation and execution of the grid-based pipeline can be found in File S9. (ZIP) [file pone.0098001.s002.zip › optPBN_stand_alone_v2.1/pbn-matlab-toolbox/DistortionVectors.m]

function D = DistortionVectors(d,e,i,D,c,emax)

% D = DistortionVectors(d,e,i,D,c,emax) - Returns proper distortion vectors
%
% DistortionVectors -function returns proper distortion vectors in D (or their
% permutations) such that together with the optimal function, or its truth
% table, they define the set of functions {f : e(f)<=emax} that have error
% size smaller than equal to (ref. Best-Fit Extension Problem) emax. See a
% paper for details.
%
% Input variables:
% d     - a (current permuted) distortion vector
% e     - a (current) error size
% i     - index of the right most bit that is set in the previous (upper) level
%         the recursive algorithm
% D     - set of proper (permuted) distortion vector. Each row of D corresponds
%         to a single distortion vector.
% c     - (permuted) "weight" vector
% emax  - maximum error size
%
% Output variables:
% D     - set of proper (permuted) distortion vector. See above for details.
%
% Functions used:

% 08.04.2002 by Harri L�hdesm�ki
% Modified:

j = i + 1;
stop = length(d); % = 2^k
while j<=stop & (e+c(j))<=emax
    d(j) = 1;
    D = [D;d];
    D = DistortionVectors(d,e+c(j),j,D,c,emax);
    d(j) = 0;
    j = j+1;
end % while j<=stop & (e+c(j))<=emax
