# Supplementary material for: optPBN: An Optimisation Toolbox for Probabilistic Boolean Networks
Source: PLoS One. 2014 Jul 1;9(7):e98001. doi: 10.1371/journal.pone.0098001 (PMC4077690; doi:10.1371/journal.pone.0098001)
Supplement: File S1 — Stand-alone version of optPBN toolbox. The compressed zip file contains all scripts of optPBN toolbox in stand-alone version. Also, it contains three scripts of optPBN toolbox in grid-based version with the tag ‘_G5K.m’ for the analysis of optimisation results obtained from the grid-based pipeline which runs on a local computer. To install the stand-alone version, a wrap-up script in Matlab (install.m) is provided for the ease of installation. The installations of the BN/PBN toolbox [20] and the optimisation toolbox of Systems Biology Toolbox 2 (SBtoolbox2) [24], which are required for the running of optPBN toolbox, are also included in the wrap-up script. The grid-based version of the optPBN toolbox is provided separately and can be downloaded at https://sourceforge.net/projects/optpbn. It comprises all packages needed for running the algorithm on a cluster or on a grid-based infrastructure. This includes the ParadisEO 1.1 framework (evolutionary algorithms and parallelisation support), MPICH2, LibXML2, GSL, MCR and the optPBN grid-based implementation in itself. A detailed description on the installation and execution of the grid-based pipeline can be found in File S9. (ZIP) [file pone.0098001.s002.zip › optPBN_stand_alone_v2.1/pbn-matlab-toolbox/isAmu.m]

function tf = isAmu(f,mu,B)

% SYNTAX: tf = isAmu(f,mu,[B])
% This function returns 1 or 0 (true or false) depending on whether the Boolean function 
% specified by the truth table f belongs on the class <A^mu>, where mu is an input 
% parameter. mu should also be at least 2.
% Ilya Shmulevich; 08/29/02
%
% Modified: 19/09/02 by HL
% Function was revised and renamed. A bug was corrected. Now it also works for mu = Inf. 
% However, it is recommended to use function isAinf for testing <A^Inf>. Matrix B is 
% assumed to be build such that it corresponds to the input parameter mu.

if f(1)
    tf = 0;
else
    n = log2(length(f));            % number of variables
    m = sum(f);                     % number of true vectors
    k = min([mu,m,n]);              % we only need to test <A^k>
    
    if nargin == 2 | k < mu         % if B was not passed, let's create it
        B = buildB(n,k);            % NOTE, build Bnk
    end
    
    c = B*f;
    tf = ~any(c == k);
end
