# Supplementary material for: optPBN: An Optimisation Toolbox for Probabilistic Boolean Networks
Source: PLoS One. 2014 Jul 1;9(7):e98001. doi: 10.1371/journal.pone.0098001 (PMC4077690; doi:10.1371/journal.pone.0098001)
Supplement: File S1 — Stand-alone version of optPBN toolbox. The compressed zip file contains all scripts of optPBN toolbox in stand-alone version. Also, it contains three scripts of optPBN toolbox in grid-based version with the tag ‘_G5K.m’ for the analysis of optimisation results obtained from the grid-based pipeline which runs on a local computer. To install the stand-alone version, a wrap-up script in Matlab (install.m) is provided for the ease of installation. The installations of the BN/PBN toolbox [20] and the optimisation toolbox of Systems Biology Toolbox 2 (SBtoolbox2) [24], which are required for the running of optPBN toolbox, are also included in the wrap-up script. The grid-based version of the optPBN toolbox is provided separately and can be downloaded at https://sourceforge.net/projects/optpbn. It comprises all packages needed for running the algorithm on a cluster or on a grid-based infrastructure. This includes the ParadisEO 1.1 framework (evolutionary algorithms and parallelisation support), MPICH2, LibXML2, GSL, MCR and the optPBN grid-based implementation in itself. A detailed description on the installation and execution of the grid-based pipeline can be found in File S9. (ZIP) [file pone.0098001.s002.zip › optPBN_stand_alone_v2.1/pbn-matlab-toolbox/iscanal.m]

function tf = iscanal(f,A)

% SYNTAX: tf = iscanal(f,[A])
% This function takes a column vector representing a truth table of a Boolean function
% and determines whether or not this function is canalizing.
% The second optional parameter (A) is the matrix that can be passed to speed things up, so it doesn't have to be generated every time.
% Ilya Shmulevich; 08/22/02

tf = 0;                         % default is FALSE
n = log2(length(f));            % number of variables

if nargin == 1                  % if A was not passed, let's create it
    T = ff2n(n)';
    A = [T ; ~T];
end

c = A*[f ~f];                   % take the transform
if any(any((c==2^(n-1))))       % if it contains a value equal to one-half of the length of the truth table
    tf = 1;                     % then it's canalizing
end
