# Supplementary material for: optPBN: An Optimisation Toolbox for Probabilistic Boolean Networks
Source: PLoS One. 2014 Jul 1;9(7):e98001. doi: 10.1371/journal.pone.0098001 (PMC4077690; doi:10.1371/journal.pone.0098001)
Supplement: File S1 — Stand-alone version of optPBN toolbox. The compressed zip file contains all scripts of optPBN toolbox in stand-alone version. Also, it contains three scripts of optPBN toolbox in grid-based version with the tag ‘_G5K.m’ for the analysis of optimisation results obtained from the grid-based pipeline which runs on a local computer. To install the stand-alone version, a wrap-up script in Matlab (install.m) is provided for the ease of installation. The installations of the BN/PBN toolbox [20] and the optimisation toolbox of Systems Biology Toolbox 2 (SBtoolbox2) [24], which are required for the running of optPBN toolbox, are also included in the wrap-up script. The grid-based version of the optPBN toolbox is provided separately and can be downloaded at https://sourceforge.net/projects/optpbn. It comprises all packages needed for running the algorithm on a cluster or on a grid-based infrastructure. This includes the ParadisEO 1.1 framework (evolutionary algorithms and parallelisation support), MPICH2, LibXML2, GSL, MCR and the optPBN grid-based implementation in itself. A detailed description on the installation and execution of the grid-based pipeline can be found in File S9. (ZIP) [file pone.0098001.s002.zip › optPBN_stand_alone_v2.1/pbn-matlab-toolbox/ispercolating.m]

function tf = ispercolating(I,c)

% tf = ispercolating(I,c) - check the percolation of a 2-D lattice
% This function checks that whether or not the given binary lattice (image)
% I is percolating. The image I is assumed to be binary valued where the
% pixels of interest are marked with ones and "background" pixels are set
% to zero. Current implementation uses so called "R1" rule when checking
% the percolation. That is, this function checks that whether or not there
% exists a cluster (connected component of ones) which spans the whole
% image in horizontal direction, i.e., a cluster touches both the left and
% right border of the image. The second parameter c defines the
% connectivity rule which must be either 4 or 8. In order to able to use
% this function one must have the Image Processing Toolbox.

% Functions used: bwlabel.m

% 01/10/2002 by Harri L�hdesm�ki

w = size(I,2);              % Width of the lattice.

tf = 0;                     % Let's be conservative, the default value is False (0).

I = bwlabel(I,c);           % Find connected components, c specifies the connectivity.

% Check the span of connected components only to horizontal directions. That
% is, we assume "free boundaries to vertical directions". Check one connected 
% component at a time.
maxI = max(I(:));
for j=1:maxI
    [ind1,ind2] = find(I==j);
    if min(ind2)==1 & max(ind2)==w
        tf = 1;
        return;             % Exit whenever a percolating cluster is found.
    end
end
