# Supplementary material for: optPBN: An Optimisation Toolbox for Probabilistic Boolean Networks
Source: PLoS One. 2014 Jul 1;9(7):e98001. doi: 10.1371/journal.pone.0098001 (PMC4077690; doi:10.1371/journal.pone.0098001)
Supplement: File S1 — Stand-alone version of optPBN toolbox. The compressed zip file contains all scripts of optPBN toolbox in stand-alone version. Also, it contains three scripts of optPBN toolbox in grid-based version with the tag ‘_G5K.m’ for the analysis of optimisation results obtained from the grid-based pipeline which runs on a local computer. To install the stand-alone version, a wrap-up script in Matlab (install.m) is provided for the ease of installation. The installations of the BN/PBN toolbox [20] and the optimisation toolbox of Systems Biology Toolbox 2 (SBtoolbox2) [24], which are required for the running of optPBN toolbox, are also included in the wrap-up script. The grid-based version of the optPBN toolbox is provided separately and can be downloaded at https://sourceforge.net/projects/optpbn. It comprises all packages needed for running the algorithm on a cluster or on a grid-based infrastructure. This includes the ParadisEO 1.1 framework (evolutionary algorithms and parallelisation support), MPICH2, LibXML2, GSL, MCR and the optPBN grid-based implementation in itself. A detailed description on the installation and execution of the grid-based pipeline can be found in File S9. (ZIP) [file pone.0098001.s002.zip › optPBN_stand_alone_v2.1/pbn-matlab-toolbox/makeK.m]

function K = makeK(Li)
% K = makeK(Li) - matrix K
% This function creates the matrix K (see PBN paper) It is of size N x n Li
% is a vector [l(1) l(2) .... l(n)], where l(i) is the number of possible
% functions for gene i

% Ilya Shmulevich Aug. 16, 2001
% Modified May 14, 2003 by HL.

N = prod(Li);							% number of network realizations
n = length(Li);						% number of genes
K = zeros(N,n);						% initialize K
idx = 1;									% index into K
[y,K,idx] = makeK3(ones(1,n),Li,1,K,idx);				% call a recursive function

%---------------------------
function [y,K,idx] = makeK3(x,Li,ptr,K,idx)

n = length(Li);						% number of genes

for i = 1:Li(ptr),
   x(ptr) = i;
   if (ptr == n)
      K(idx,:) = x;
      idx = idx + 1;
   end
   if ptr < n
      [x,K,idx] = makeK3(x,Li,ptr+1,K,idx);
   end
end

y = x;
