# Supplementary material for: optPBN: An Optimisation Toolbox for Probabilistic Boolean Networks
Source: PLoS One. 2014 Jul 1;9(7):e98001. doi: 10.1371/journal.pone.0098001 (PMC4077690; doi:10.1371/journal.pone.0098001)
Supplement: File S1 — Stand-alone version of optPBN toolbox. The compressed zip file contains all scripts of optPBN toolbox in stand-alone version. Also, it contains three scripts of optPBN toolbox in grid-based version with the tag ‘_G5K.m’ for the analysis of optimisation results obtained from the grid-based pipeline which runs on a local computer. To install the stand-alone version, a wrap-up script in Matlab (install.m) is provided for the ease of installation. The installations of the BN/PBN toolbox [20] and the optimisation toolbox of Systems Biology Toolbox 2 (SBtoolbox2) [24], which are required for the running of optPBN toolbox, are also included in the wrap-up script. The grid-based version of the optPBN toolbox is provided separately and can be downloaded at https://sourceforge.net/projects/optpbn. It comprises all packages needed for running the algorithm on a cluster or on a grid-based infrastructure. This includes the ParadisEO 1.1 framework (evolutionary algorithms and parallelisation support), MPICH2, LibXML2, GSL, MCR and the optPBN grid-based implementation in itself. A detailed description on the installation and execution of the grid-based pipeline can be found in File S9. (ZIP) [file pone.0098001.s002.zip › optPBN_stand_alone_v2.1/pbn-matlab-toolbox/margpdf.m]

function ff = margpdf(f,vars)

% ff = margpdf(f,vars) - joint marginal probability distribution
% Function returns a joint marginal probability distribution of f for the
% variables defined in vars. Note that the order of variables is
% significant. Vector f is assumed to represent a pdf of a binary-vector
% random variable. In detail, assume a binary vector random variable X =
% (X1,X2,...,Xn) having n elements. Then, f(1) = Pr{X = 00...00}, f(2) =
% Pr{X = 00...01}, ..., f(2^n) = Pr{X = 11...11}. vars is a vector having a
% subset of {1,...,n} as its elements. If vars is (Xi1,Xi2,...,Xik), then
% ff represents the joint marginal pdf for the corresponding variables (and
% in the same order).
% INPUT:
% f     - A row vector whose elements sum up to unity. The length of f must
%         be a power of two. 
% vars  - A vector of indices such that, when considered as a set, it is a
%         subset of {1,...,n}. Note that the ordering of the elements in
%         vector vars is relevant.
% OUTPUT:
% ff    - A vector representing the joint marginal pdf of f for the
%         variables defined in vars. 

% Harri L�hdesm�ki 06/05/2003

n = round(log2(length(f))); % The number of variables in the random binary vector-variable.
nm = length(vars); % The number of variables in the joint marginal distribution.

ff = -ones(1,2^nm);

ind = zeros(1,2^n); % Initialize an index vector.
states = [0:(2^n-1)]; % All possible states of the orig. n variable random vector as a decimal number.
b = 2.^[(nm-1):-1:0];

% Element ind(i) is set to a decimal number based on the (binary) values of
% the marginal variables of the state i.
for i=1:nm
    ind = ind + bitget(states,n-vars(i)+1)*b(i);
end

%states = ff2n(n);
%ind = (states(:,vars)*b')';

% "Integrate" over the dummy variables.
for i=0:(2^nm-1)
    ff(i+1) = sum((ind==i).*f);
end
