# Supplementary material for: optPBN: An Optimisation Toolbox for Probabilistic Boolean Networks
Source: PLoS One. 2014 Jul 1;9(7):e98001. doi: 10.1371/journal.pone.0098001 (PMC4077690; doi:10.1371/journal.pone.0098001)
Supplement: File S1 — Stand-alone version of optPBN toolbox. The compressed zip file contains all scripts of optPBN toolbox in stand-alone version. Also, it contains three scripts of optPBN toolbox in grid-based version with the tag ‘_G5K.m’ for the analysis of optimisation results obtained from the grid-based pipeline which runs on a local computer. To install the stand-alone version, a wrap-up script in Matlab (install.m) is provided for the ease of installation. The installations of the BN/PBN toolbox [20] and the optimisation toolbox of Systems Biology Toolbox 2 (SBtoolbox2) [24], which are required for the running of optPBN toolbox, are also included in the wrap-up script. The grid-based version of the optPBN toolbox is provided separately and can be downloaded at https://sourceforge.net/projects/optpbn. It comprises all packages needed for running the algorithm on a cluster or on a grid-based infrastructure. This includes the ParadisEO 1.1 framework (evolutionary algorithms and parallelisation support), MPICH2, LibXML2, GSL, MCR and the optPBN grid-based implementation in itself. A detailed description on the installation and execution of the grid-based pipeline can be found in File S9. (ZIP) [file pone.0098001.s002.zip › optPBN_stand_alone_v2.1/pbn-matlab-toolbox/nextnchoosek.m]

function I = nextnchoosek(I,N)

% I = nextnchoosek(I,N) - Next nchoosek variable combination
%
% nextnchoosek -function returns the "next" nchoosek combination of integers
% between 1 and N. The "next" integer combination is taken in lexicographical
% order. Note that this functions does not check that whether or not the
% input variable combination I is proper/valid.
%
% Input variables:
% I     - Previous integer combination.
% N     - The largest integer that can appear in I.
%
% Output variables:
% I     - The next variable combination or empty matrix if
%         I = [N-lenght(I)+1,...,N-2,N-1,N] is in the input.
%
% Functions used:

% 09.04.2002 by Harri L�hdesm�ki
% Modified:

% Upper bounds for each element in I.
N = [N-length(I)+1:N];

% Start to check I from right to left that whether or not its elements can be
% increase by one.
for j=length(I):-1:1
    % Take action if j:th element can be increased by one.
    if I(j)<N(j)
        I(j) = I(j) + 1;
        p = I(j) + 1;
        % Change the elements that are right from the j:th position and quit.
        for k=(j+1):length(I)
            I(k) = p;
            p = p + 1;
        end
        return;
    end % if I(j)<N(j)
end % for j=length(I):-1:1

% Set the output to empty matrix if the input arguments were not proper.
I = [];
