# Supplementary material for: optPBN: An Optimisation Toolbox for Probabilistic Boolean Networks
Source: PLoS One. 2014 Jul 1;9(7):e98001. doi: 10.1371/journal.pone.0098001 (PMC4077690; doi:10.1371/journal.pone.0098001)
Supplement: File S1 — Stand-alone version of optPBN toolbox. The compressed zip file contains all scripts of optPBN toolbox in stand-alone version. Also, it contains three scripts of optPBN toolbox in grid-based version with the tag ‘_G5K.m’ for the analysis of optimisation results obtained from the grid-based pipeline which runs on a local computer. To install the stand-alone version, a wrap-up script in Matlab (install.m) is provided for the ease of installation. The installations of the BN/PBN toolbox [20] and the optimisation toolbox of Systems Biology Toolbox 2 (SBtoolbox2) [24], which are required for the running of optPBN toolbox, are also included in the wrap-up script. The grid-based version of the optPBN toolbox is provided separately and can be downloaded at https://sourceforge.net/projects/optpbn. It comprises all packages needed for running the algorithm on a cluster or on a grid-based infrastructure. This includes the ParadisEO 1.1 framework (evolutionary algorithms and parallelisation support), MPICH2, LibXML2, GSL, MCR and the optPBN grid-based implementation in itself. A detailed description on the installation and execution of the grid-based pipeline can be found in File S9. (ZIP) [file pone.0098001.s002.zip › optPBN_stand_alone_v2.1/pbn-matlab-toolbox/pbnA.m]

function [A,v] = pbnA(F,varF,nf,nv,cij,p)

% [A,v] = pbnA(F,varF,nf,nv,cij,p) - state transition matrix of a PBN
% This function creates the 2^n x 2^n transition matrix A corresponding to
% a PBN. Another optional output argument of the function is the stationary
% distribution v.
% INPUT:
% p     - probability of a gene being randomly perturbed
% Other inputs are defined e.g. in pbnRnd.m

% Functions used: pbnAij.m

% Ilya Shmulevich; Aug. 14, 2001
% Modified May 13, 2003 by HL.

n = length(nf); % number of genes
A = zeros(2^n,2^n);

% Set each element of A.
for i = 1:2^n,
    for j = 1:2^n,
        A(i,j) = pbnAij(F,varF,nf,nv,cij,i,j,p);
    end
end

if nargout == 2
    [v,d] = eig(A');
    [maxeig,idxeig] = max(diag(d));		% largest eigenvalue
    v = v(:,idxeig);
    v = v/sum(v);
end
