# Supplementary material for: optPBN: An Optimisation Toolbox for Probabilistic Boolean Networks
Source: PLoS One. 2014 Jul 1;9(7):e98001. doi: 10.1371/journal.pone.0098001 (PMC4077690; doi:10.1371/journal.pone.0098001)
Supplement: File S1 — Stand-alone version of optPBN toolbox. The compressed zip file contains all scripts of optPBN toolbox in stand-alone version. Also, it contains three scripts of optPBN toolbox in grid-based version with the tag ‘_G5K.m’ for the analysis of optimisation results obtained from the grid-based pipeline which runs on a local computer. To install the stand-alone version, a wrap-up script in Matlab (install.m) is provided for the ease of installation. The installations of the BN/PBN toolbox [20] and the optimisation toolbox of Systems Biology Toolbox 2 (SBtoolbox2) [24], which are required for the running of optPBN toolbox, are also included in the wrap-up script. The grid-based version of the optPBN toolbox is provided separately and can be downloaded at https://sourceforge.net/projects/optpbn. It comprises all packages needed for running the algorithm on a cluster or on a grid-based infrastructure. This includes the ParadisEO 1.1 framework (evolutionary algorithms and parallelisation support), MPICH2, LibXML2, GSL, MCR and the optPBN grid-based implementation in itself. A detailed description on the installation and execution of the grid-based pipeline can be found in File S9. (ZIP) [file pone.0098001.s002.zip › optPBN_stand_alone_v2.1/pbn-matlab-toolbox/pbnAij.m]

function pij = pbnAij(F,varF,nf,nv,cij,i,j,p)

% pij = pbnAij(F,varF,nf,nv,cij,i,j,p) - transition prob. between two states
% This function returns the ij-th entry (probability) in the state
% transition matrix A corresponding to a Probabilistic Boolean Network
% (PBN). The output pij is a probability.
% INPUT:
% i,j   - The index of interest into the A matrix (starting from 1)
% p     - The probability of a gene being randomly perturbed
% Other inputs are defined e.g. in pbnRnd.m

% Ilya Shmulevich; Aug. 3, 2002
% Modified May 13, 2003 by HL.

n = length(nf); % number of genes
cnf = [0 cumsum(nf)];

j = j - 1; % indexing starts from 1
i = i - 1;
ibin = bitget(i,n:-1:1); % i and j as binary numbers.
jbin = bitget(j,n:-1:1);
pij = 1; % initialize pij
b = 2.^[size(varF,1)-1:-1:0]';

for g=1:n % for each target gene
    cijtotal = 0;
    for m=1:nf(g)
        c = cnf(g)+m; % Column index.
        % The probability that the current function will output the desired
        % output value for the current node.
        y = F(ibin(varF(1:nv(c),c))*b(end-nv(c)+1:end)+1,c);
        cijtotal = cijtotal + cij(m,g)*(y == jbin(g));
    end
    pij = pij * cijtotal;
end

if p > 0 % if some genes can be perturbed
    hamdist = sum(bitxor(ibin,jbin));
    pij = (pij * (1-p)^n) + p^hamdist * (1-p)^(n-hamdist) * (i~=j);
end
