# Supplementary material for: optPBN: An Optimisation Toolbox for Probabilistic Boolean Networks
Source: PLoS One. 2014 Jul 1;9(7):e98001. doi: 10.1371/journal.pone.0098001 (PMC4077690; doi:10.1371/journal.pone.0098001)
Supplement: File S1 — Stand-alone version of optPBN toolbox. The compressed zip file contains all scripts of optPBN toolbox in stand-alone version. Also, it contains three scripts of optPBN toolbox in grid-based version with the tag ‘_G5K.m’ for the analysis of optimisation results obtained from the grid-based pipeline which runs on a local computer. To install the stand-alone version, a wrap-up script in Matlab (install.m) is provided for the ease of installation. The installations of the BN/PBN toolbox [20] and the optimisation toolbox of Systems Biology Toolbox 2 (SBtoolbox2) [24], which are required for the running of optPBN toolbox, are also included in the wrap-up script. The grid-based version of the optPBN toolbox is provided separately and can be downloaded at https://sourceforge.net/projects/optpbn. It comprises all packages needed for running the algorithm on a cluster or on a grid-based infrastructure. This includes the ParadisEO 1.1 framework (evolutionary algorithms and parallelisation support), MPICH2, LibXML2, GSL, MCR and the optPBN grid-based implementation in itself. A detailed description on the installation and execution of the grid-based pipeline can be found in File S9. (ZIP) [file pone.0098001.s002.zip › optPBN_stand_alone_v2.1/pbn-matlab-toolbox/pbnDrawA.m]

function pbnDrawA(A)

% pbnDrawA(A) - visualize a state transition matrix
%
% This function *attempts* to draw the state-transition diagram for a
% BN/PBN with state transition matrix A. It uses an existing MATLAB package
% for drawing directed graphs. The placement of the states is determined by
% multidimensional scaling (MDS) where if state A has a high probability of
% going to state B, then, they are placed close to each other on the
% diagram. Of course, this doesn't always work well because the matrix A is
% not symmetric and the graph algorithm is quite primitive.

% Ilya Shmulevich; Aug. 28, 2001.
% Modified May 16, 2003 by HL. An updated Matlab package for drawing graphs
% is used. Package is located in a subfolder '\GraphLayout'.

path(path,'.\GraphLayout');             % add the drawgraph package to the path
nn = size(A,1);                         % number of states
n = log2(nn);                           % number of genes
%C = domds(A);                          % make sure domds is set up for 2 dimensions
[x,y,z] = cylinder(1,nn);
x = x(1,:);
y = y(1,:);
%x = C(:,1)';                           % get MDS coordinates in 2-D
%y = C(:,2)';                           % and store them into x and y
%x = x/range(x);                        % scale x and y to be between 0 and 1
%x = x - min(x);
%y = y/range(y);
%y = y - min(y);

for i = 1:nn,
   labels{i} = dec2bin(i-1,n);          % create labels
end

AA = zeros(size(A));
AA(find(A>0)) = 1;
%[dummyx, dummyy, h] = draw_layout(A>0,labels,zeros(1,nn),x,y);
[dummyx, dummyy, h] = draw_layout(AA,labels,zeros(1,nn),x,y);
axis auto

for i=1:length(h),
  col = rand(1,3);
  % patches
  set(h(i,2),'facecolor', col); drawnow;
  % text
  set(h(i,1),'color', 1-col); drawnow;
end;
