# Supplementary material for: optPBN: An Optimisation Toolbox for Probabilistic Boolean Networks
Source: PLoS One. 2014 Jul 1;9(7):e98001. doi: 10.1371/journal.pone.0098001 (PMC4077690; doi:10.1371/journal.pone.0098001)
Supplement: File S1 — Stand-alone version of optPBN toolbox. The compressed zip file contains all scripts of optPBN toolbox in stand-alone version. Also, it contains three scripts of optPBN toolbox in grid-based version with the tag ‘_G5K.m’ for the analysis of optimisation results obtained from the grid-based pipeline which runs on a local computer. To install the stand-alone version, a wrap-up script in Matlab (install.m) is provided for the ease of installation. The installations of the BN/PBN toolbox [20] and the optimisation toolbox of Systems Biology Toolbox 2 (SBtoolbox2) [24], which are required for the running of optPBN toolbox, are also included in the wrap-up script. The grid-based version of the optPBN toolbox is provided separately and can be downloaded at https://sourceforge.net/projects/optpbn. It comprises all packages needed for running the algorithm on a cluster or on a grid-based infrastructure. This includes the ParadisEO 1.1 framework (evolutionary algorithms and parallelisation support), MPICH2, LibXML2, GSL, MCR and the optPBN grid-based implementation in itself. A detailed description on the installation and execution of the grid-based pipeline can be found in File S9. (ZIP) [file pone.0098001.s002.zip › optPBN_stand_alone_v2.1/pbn-matlab-toolbox/pbnFindFunc.m]

function vfind = pbnFindFunc(F,varF,nf,nv,cij,p,states)

% vfind = pbnFindFunc(F,varF,nf,nv,cij,p,states) - alter the functions of a PBN
% This function takes as input a PBN, given by parameters F, varF, nf, nv,
% cij, and p. It alters every possible predictor (i.e. all predictors for
% all genes) by trying every possible Boolean function. So, it produces an
% "altered" PBN that is different from the given PBN by only one Boolean
% function. For each such altered PBN, it computes a steady-state
% distribution vector. The argument 'states' is a vector that specifies
% which of steady-state probabilities we're interested in seeing. For
% example, if states = [0 7], then we're interested in the stead-state
% prob. of (000) and (111). The output of this function is vfind, which is
% a matrix whose every row contains the steady-state probs. of the states
% given in 'states' and the last two columns contain the index of the
% altered predictor (column number in F) and the decimal value of the truth
% table of the (new) altered predictor.

% Function used: pbnA.m

% Ilya Shmulevich 01-31-02
% Modified May 14, 2003 by HL.

[nn,N]=size(F); % N is the number of all predictor functions in the given PBN.
n = log2(nn);   % number of variables
Fnew = F;
vfind = zeros(sum(2.^nv),2+length(states));
k = 1;
for i = 1:N,
    fprintf(1,'Modifying column %d/%d\n', i, N);
    for j = 1:2^(2^nv(i))
        f = bitget(j-1,[2^nv(i):-1:1]);
        Fnew(1:2^nv(i),i) = f';
        [A,v] = pbnA(Fnew, varF, nf, nv, cij, p);
        vfind(k,:) = [v(states+1)' i j-1];
        k = k + 1;
        Fnew = F;
    end
end
