# Supplementary material for: optPBN: An Optimisation Toolbox for Probabilistic Boolean Networks
Source: PLoS One. 2014 Jul 1;9(7):e98001. doi: 10.1371/journal.pone.0098001 (PMC4077690; doi:10.1371/journal.pone.0098001)
Supplement: File S1 — Stand-alone version of optPBN toolbox. The compressed zip file contains all scripts of optPBN toolbox in stand-alone version. Also, it contains three scripts of optPBN toolbox in grid-based version with the tag ‘_G5K.m’ for the analysis of optimisation results obtained from the grid-based pipeline which runs on a local computer. To install the stand-alone version, a wrap-up script in Matlab (install.m) is provided for the ease of installation. The installations of the BN/PBN toolbox [20] and the optimisation toolbox of Systems Biology Toolbox 2 (SBtoolbox2) [24], which are required for the running of optPBN toolbox, are also included in the wrap-up script. The grid-based version of the optPBN toolbox is provided separately and can be downloaded at https://sourceforge.net/projects/optpbn. It comprises all packages needed for running the algorithm on a cluster or on a grid-based infrastructure. This includes the ParadisEO 1.1 framework (evolutionary algorithms and parallelisation support), MPICH2, LibXML2, GSL, MCR and the optPBN grid-based implementation in itself. A detailed description on the installation and execution of the grid-based pipeline can be found in File S9. (ZIP) [file pone.0098001.s002.zip › optPBN_stand_alone_v2.1/pbn-matlab-toolbox/pbnNextState.m]

function y = pbnNextState(x,F,varF,nf,nv,cij,p)

% y = pbnNextState(x,F,varF,nf,nv,cij,p) - one step of a PBN
% This function performs one step of the PBN. The current state is x
% (binary vector of 1 x n, where n is # of genes) For other parameters, see
% e.g. pbnrnd.m

% Ilya Shmulevich; Aug. 14, 2001
% Modified May 12, 2003 by HL.

n = length(x);          % number of genes
y = zeros(size(x));     % initialize next state
gam = rand(1,n) < p;    % generate a random perturbation vector

if any(gam) % if gam is not all zeros
    y = bitxor(x,gam); % perturb some genes
else
    cnf = [0,cumsum(nf)];
    b = 2.^[size(varF,1)-1:-1:0]';
    
    % Update each node separately.
    for i=1:n
        pmf = cij(1:nf(i),i); % extract its cij probabilities
        j = pmfrnd(pmf); % pick a predictor at random (note: 1 <= j <= nf(i))
        k = cnf(i)+j; % Index of the random selected predictor.
        y(i) = F(x(varF(1:nv(k),k))*b(end-nv(k)+1:end)+1,k); % Output value for the selected function.
    end % for i=1:n
end % if any(gam)
