# Supplementary material for: optPBN: An Optimisation Toolbox for Probabilistic Boolean Networks
Source: PLoS One. 2014 Jul 1;9(7):e98001. doi: 10.1371/journal.pone.0098001 (PMC4077690; doi:10.1371/journal.pone.0098001)
Supplement: File S1 — Stand-alone version of optPBN toolbox. The compressed zip file contains all scripts of optPBN toolbox in stand-alone version. Also, it contains three scripts of optPBN toolbox in grid-based version with the tag ‘_G5K.m’ for the analysis of optimisation results obtained from the grid-based pipeline which runs on a local computer. To install the stand-alone version, a wrap-up script in Matlab (install.m) is provided for the ease of installation. The installations of the BN/PBN toolbox [20] and the optimisation toolbox of Systems Biology Toolbox 2 (SBtoolbox2) [24], which are required for the running of optPBN toolbox, are also included in the wrap-up script. The grid-based version of the optPBN toolbox is provided separately and can be downloaded at https://sourceforge.net/projects/optpbn. It comprises all packages needed for running the algorithm on a cluster or on a grid-based infrastructure. This includes the ParadisEO 1.1 framework (evolutionary algorithms and parallelisation support), MPICH2, LibXML2, GSL, MCR and the optPBN grid-based implementation in itself. A detailed description on the installation and execution of the grid-based pipeline can be found in File S9. (ZIP) [file pone.0098001.s002.zip › optPBN_stand_alone_v2.1/pbn-matlab-toolbox/pbnRun.m]

function y = pbnRun(x,F,varF,nf,nv,cij,p,nsteps)

% y = pbnRun(x,F,varF,nf,nv,cij,p,nsteps) - run a PBN
% This function runs a PBN starting from the initial starting state x for
% nsteps steps. It essentially uses pbnNextState in an iterative fashion.
% The output is a matrix Y (nsteps+1-by-length(x)) containing the history
% of the process. If x is not a vector, but the word 'rand', then a random
% starting state is used

% Functions used: pbnNextState.m

% Ilya Shmulevich; Aug. 14, 2001
% Modified May 12, 2003 by HL.

n = length(nf); % number of genes

if isstr(x) % if we want a random start
    x = rand(1,n)>0.5;
end

y = zeros(nsteps+1,n); % initialize y
y(1,:) = x; % first one is initial state
for step=2:nsteps+1,
   x = pbnNextState(x,F,varF,nf,nv,cij,p); %otherwise use logical functions
   y(step,:) = x; % update history
end
