# Supplementary material for: optPBN: An Optimisation Toolbox for Probabilistic Boolean Networks
Source: PLoS One. 2014 Jul 1;9(7):e98001. doi: 10.1371/journal.pone.0098001 (PMC4077690; doi:10.1371/journal.pone.0098001)
Supplement: File S1 — Stand-alone version of optPBN toolbox. The compressed zip file contains all scripts of optPBN toolbox in stand-alone version. Also, it contains three scripts of optPBN toolbox in grid-based version with the tag ‘_G5K.m’ for the analysis of optimisation results obtained from the grid-based pipeline which runs on a local computer. To install the stand-alone version, a wrap-up script in Matlab (install.m) is provided for the ease of installation. The installations of the BN/PBN toolbox [20] and the optimisation toolbox of Systems Biology Toolbox 2 (SBtoolbox2) [24], which are required for the running of optPBN toolbox, are also included in the wrap-up script. The grid-based version of the optPBN toolbox is provided separately and can be downloaded at https://sourceforge.net/projects/optpbn. It comprises all packages needed for running the algorithm on a cluster or on a grid-based infrastructure. This includes the ParadisEO 1.1 framework (evolutionary algorithms and parallelisation support), MPICH2, LibXML2, GSL, MCR and the optPBN grid-based implementation in itself. A detailed description on the installation and execution of the grid-based pipeline can be found in File S9. (ZIP) [file pone.0098001.s002.zip › optPBN_stand_alone_v2.1/pbn-matlab-toolbox/pbnRunStationary.m]

function pmf = pbnRunStationary(x,F,varF,nf,nv,cij,p,nsteps)

% pmf = pbnRunStationary(x,F,varF,nf,nv,cij,p,nsteps)
% This function combines pbnRun and pbnStationary. The basic reason is that
% we may not want to store a huge "history" Y of the entire run. The
% parameters are the same as for pbnRun, but the output is the pmf vector,
% as in pbnStationary

% Functions used: pbnNextState.m

% Ilya Shmulevich; May 20, 2002
% Modified May 14, 2003 by HL.


n = length(nf);                                  % number of genes

if isstr(x) % if we want a random start
    x = rand(1,n)>0.5;
end

pmf = zeros(1,2^n);                             % initialize the pmf vector
pow = 2.^[n-1:-1:0]';                           % for conversion to decimal

for k=1:nsteps
    x = pbnNextState(x,F,varF,nf,nv,cij,p); % One step of the PBN.
    decx = x*pow + 1;                           % convert state to decimal
    pmf(decx) = pmf(decx) + 1;                  % update pmf at that state
end % for k=1:nsteps

pmf = pmf/nsteps;                               % then normalize
