# Supplementary material for: optPBN: An Optimisation Toolbox for Probabilistic Boolean Networks
Source: PLoS One. 2014 Jul 1;9(7):e98001. doi: 10.1371/journal.pone.0098001 (PMC4077690; doi:10.1371/journal.pone.0098001)
Supplement: File S1 — Stand-alone version of optPBN toolbox. The compressed zip file contains all scripts of optPBN toolbox in stand-alone version. Also, it contains three scripts of optPBN toolbox in grid-based version with the tag ‘_G5K.m’ for the analysis of optimisation results obtained from the grid-based pipeline which runs on a local computer. To install the stand-alone version, a wrap-up script in Matlab (install.m) is provided for the ease of installation. The installations of the BN/PBN toolbox [20] and the optimisation toolbox of Systems Biology Toolbox 2 (SBtoolbox2) [24], which are required for the running of optPBN toolbox, are also included in the wrap-up script. The grid-based version of the optPBN toolbox is provided separately and can be downloaded at https://sourceforge.net/projects/optpbn. It comprises all packages needed for running the algorithm on a cluster or on a grid-based infrastructure. This includes the ParadisEO 1.1 framework (evolutionary algorithms and parallelisation support), MPICH2, LibXML2, GSL, MCR and the optPBN grid-based implementation in itself. A detailed description on the installation and execution of the grid-based pipeline can be found in File S9. (ZIP) [file pone.0098001.s002.zip › optPBN_stand_alone_v2.1/pbn-matlab-toolbox/pbnStationary.m]

function pmf = pbnStationary(Y,Yp,p)

% pmf = pbnStationary(Y,Yp,p) - empirical stationary distribution
% This function takes the history Y produced either by pbnRun or pbnTemper
% and produces an empirical stationary distribution, by counting occurences
% of each state There are two more optional input variables: Yp and p Yp is
% produced along with Y by pbnTemper() and contains the history of the
% temperatures p is the desired temperature to extract from Y. Example:
% pbnStationary(Y,Yp,0.2) will extract only those states from Y which
% correspond to temperature 0.2

% Ilya Shmulevich; Aug. 22, 2001

n = size(Y,2);										% number of genes

if nargin == 3
   Y = Y(find(Yp == p),:);						% extract those states corresponding to p
end

p = 2.^[n-1:-1:0];								% convert to decimal
pmf = hist(Y * p',2^n);							% and create histogram
pmf = pmf / sum(pmf);							% then normalize
