# Supplementary material for: optPBN: An Optimisation Toolbox for Probabilistic Boolean Networks
Source: PLoS One. 2014 Jul 1;9(7):e98001. doi: 10.1371/journal.pone.0098001 (PMC4077690; doi:10.1371/journal.pone.0098001)
Supplement: File S1 — Stand-alone version of optPBN toolbox. The compressed zip file contains all scripts of optPBN toolbox in stand-alone version. Also, it contains three scripts of optPBN toolbox in grid-based version with the tag ‘_G5K.m’ for the analysis of optimisation results obtained from the grid-based pipeline which runs on a local computer. To install the stand-alone version, a wrap-up script in Matlab (install.m) is provided for the ease of installation. The installations of the BN/PBN toolbox [20] and the optimisation toolbox of Systems Biology Toolbox 2 (SBtoolbox2) [24], which are required for the running of optPBN toolbox, are also included in the wrap-up script. The grid-based version of the optPBN toolbox is provided separately and can be downloaded at https://sourceforge.net/projects/optpbn. It comprises all packages needed for running the algorithm on a cluster or on a grid-based infrastructure. This includes the ParadisEO 1.1 framework (evolutionary algorithms and parallelisation support), MPICH2, LibXML2, GSL, MCR and the optPBN grid-based implementation in itself. A detailed description on the installation and execution of the grid-based pipeline can be found in File S9. (ZIP) [file pone.0098001.s002.zip › optPBN_stand_alone_v2.1/pbn-matlab-toolbox/permutevars.m]

function ff = permutevars(f,vars,varsnew)

% ff = permutevars(f,vars,varsnew) - Permute variables in a Boolean function
% This function takes as an input a Boolean function f, indices of its
% current input variables (in vars), and the possibly a different
% permutation of the variables in varsnew. The function returns the truth
% table of the same function corresponding to the new variable ordering.
% INPUT:
% f         - A truth table of a Boolean function.
% vars      - Indices of input variables of the function f.
% varsnew   - Possibly a different ordering of the input variables.
% OUTPUT:
% ff        - Truth table of the function f corresponding to the new
%             variable ordering.

% May 15, 2003 by Harri L�hdesm�ki.

k = length(vars); % The number of variables.
b = 2.^[k-1:-1:0]';
x = ff2n(k); % All possible input vectors.

ind = zeros(1,k);
for i=1:k
    ind(i) = find(vars==varsnew(i)); % Position of varsnew(i) in vars.
end % for i=1:k

x = x(:,ind); % Permute the columns of x according to ind.
x = x*b + 1; % Convert the binary numbers (rows of x) into a decimal number.
ff = zeros(2^k,1);
ff(x) = f; % Permute f according to x.
