# Supplementary material for: optPBN: An Optimisation Toolbox for Probabilistic Boolean Networks
Source: PLoS One. 2014 Jul 1;9(7):e98001. doi: 10.1371/journal.pone.0098001 (PMC4077690; doi:10.1371/journal.pone.0098001)
Supplement: File S1 — Stand-alone version of optPBN toolbox. The compressed zip file contains all scripts of optPBN toolbox in stand-alone version. Also, it contains three scripts of optPBN toolbox in grid-based version with the tag ‘_G5K.m’ for the analysis of optimisation results obtained from the grid-based pipeline which runs on a local computer. To install the stand-alone version, a wrap-up script in Matlab (install.m) is provided for the ease of installation. The installations of the BN/PBN toolbox [20] and the optimisation toolbox of Systems Biology Toolbox 2 (SBtoolbox2) [24], which are required for the running of optPBN toolbox, are also included in the wrap-up script. The grid-based version of the optPBN toolbox is provided separately and can be downloaded at https://sourceforge.net/projects/optpbn. It comprises all packages needed for running the algorithm on a cluster or on a grid-based infrastructure. This includes the ParadisEO 1.1 framework (evolutionary algorithms and parallelisation support), MPICH2, LibXML2, GSL, MCR and the optPBN grid-based implementation in itself. A detailed description on the installation and execution of the grid-based pipeline can be found in File S9. (ZIP) [file pone.0098001.s002.zip › optPBN_stand_alone_v2.1/pbn-matlab-toolbox/printPost.m]

function printPost(f)

% SYNTAX: printPost(f)
% This function does not output anything, but simply prints out all
% of the classes (A^mu, a^mu) to which the function f
% belongs. It uses isAmu and related functions.
% Note: if f is a member of A^mu and mu=n, where n is the number of
% variables, then f is also a member of A^Inf. Similarly for a^mu.
% Ilya Shmulevich; 02/04/02

f = f(:);
n = log2(length(f));

for mu = 2:n,
    if isAmu(f,mu)
        fprintf(1,'A^%d ',mu);
    end
    if isAmuSmall(f,mu)
        fprintf(1,'a^%d ',mu);
    end
end
fprintf(1,'\n');
