# Supplementary material for: optPBN: An Optimisation Toolbox for Probabilistic Boolean Networks
Source: PLoS One. 2014 Jul 1;9(7):e98001. doi: 10.1371/journal.pone.0098001 (PMC4077690; doi:10.1371/journal.pone.0098001)
Supplement: File S1 — Stand-alone version of optPBN toolbox. The compressed zip file contains all scripts of optPBN toolbox in stand-alone version. Also, it contains three scripts of optPBN toolbox in grid-based version with the tag ‘_G5K.m’ for the analysis of optimisation results obtained from the grid-based pipeline which runs on a local computer. To install the stand-alone version, a wrap-up script in Matlab (install.m) is provided for the ease of installation. The installations of the BN/PBN toolbox [20] and the optimisation toolbox of Systems Biology Toolbox 2 (SBtoolbox2) [24], which are required for the running of optPBN toolbox, are also included in the wrap-up script. The grid-based version of the optPBN toolbox is provided separately and can be downloaded at https://sourceforge.net/projects/optpbn. It comprises all packages needed for running the algorithm on a cluster or on a grid-based infrastructure. This includes the ParadisEO 1.1 framework (evolutionary algorithms and parallelisation support), MPICH2, LibXML2, GSL, MCR and the optPBN grid-based implementation in itself. A detailed description on the installation and execution of the grid-based pipeline can be found in File S9. (ZIP) [file pone.0098001.s002.zip › optPBN_stand_alone_v2.1/pbn-matlab-toolbox/rndperm.m]

function y = rndperm(n,low,high)

% y = rndperm(n,low,high) - random permutation of a set of integers
% rndperm(n,low,high) returns a random permutation of integers between low
% and high (inclusing limits). Restrictions: low<=high and 0<=n<=high-low+1.

% Functions used:

% 14.04.2003 by HL.

% Check the restrictions.
if low>high
   error('low must satisfy low<=high.');
end % if low>high
if n>(high-low+1) | n<0
   error('n must satisfy 0<=n<=high-low+1.');
end % if n>(high-low+1) | n<0

% Number of integers between (and including) low and high.
N = high-low+1;

[temp,y] = sort(rand(1,n));
y = y + (low - 1);
