# Supplementary material for: optPBN: An Optimisation Toolbox for Probabilistic Boolean Networks
Source: PLoS One. 2014 Jul 1;9(7):e98001. doi: 10.1371/journal.pone.0098001 (PMC4077690; doi:10.1371/journal.pone.0098001)
Supplement: File S1 — Stand-alone version of optPBN toolbox. The compressed zip file contains all scripts of optPBN toolbox in stand-alone version. Also, it contains three scripts of optPBN toolbox in grid-based version with the tag ‘_G5K.m’ for the analysis of optimisation results obtained from the grid-based pipeline which runs on a local computer. To install the stand-alone version, a wrap-up script in Matlab (install.m) is provided for the ease of installation. The installations of the BN/PBN toolbox [20] and the optimisation toolbox of Systems Biology Toolbox 2 (SBtoolbox2) [24], which are required for the running of optPBN toolbox, are also included in the wrap-up script. The grid-based version of the optPBN toolbox is provided separately and can be downloaded at https://sourceforge.net/projects/optpbn. It comprises all packages needed for running the algorithm on a cluster or on a grid-based infrastructure. This includes the ParadisEO 1.1 framework (evolutionary algorithms and parallelisation support), MPICH2, LibXML2, GSL, MCR and the optPBN grid-based implementation in itself. A detailed description on the installation and execution of the grid-based pipeline can be found in File S9. (ZIP) [file pone.0098001.s002.zip › optPBN_stand_alone_v2.1/pbn-matlab-toolbox/wiringsquare.m]

function varF = wiringsquare(n)

% varF = wiringsquare(n) - wiring for a square-lattice Boolean network
% This function outputs the wiring for a square-lattice Boolean network. The
% lattice is of size n x n and so, there are n^2 elements. varF is a 4xn^2
% matrix, in the same format as that used for the pbnA or bnA functions.
% The order of the variables (neighbors) is clockwise [left up right down]'
% This wiring assumes the 'wrap-around' boundary extension. So, the lattice
% is really a doughnut.

% Ilya Shmulevich; 08/28/02

varF = zeros(4,n^2);

for i = 1:n,
    for j = 1:n,
        if i == 1,
            up = n;
            down = i+1;
        elseif i == n
            down = 1;
            up = i-1;
        else
            up = i-1; down = i+1;
        end
        if j == 1
            left = n;
            right = j+1;
        elseif j == n
            right = 1;
            left = j-1;
        else
            left = j-1; right = j+1;
        end
        varF(:,sub2ind([n n],i,j)) = [sub2ind([n n],i,left) sub2ind([n n],up,j) sub2ind([n n],i,right) sub2ind([n n],down,j)]';
    end
end
