# Supplementary material for: optPBN: An Optimisation Toolbox for Probabilistic Boolean Networks
Source: PLoS One. 2014 Jul 1;9(7):e98001. doi: 10.1371/journal.pone.0098001 (PMC4077690; doi:10.1371/journal.pone.0098001)
Supplement: File S1 — Stand-alone version of optPBN toolbox. The compressed zip file contains all scripts of optPBN toolbox in stand-alone version. Also, it contains three scripts of optPBN toolbox in grid-based version with the tag ‘_G5K.m’ for the analysis of optimisation results obtained from the grid-based pipeline which runs on a local computer. To install the stand-alone version, a wrap-up script in Matlab (install.m) is provided for the ease of installation. The installations of the BN/PBN toolbox [20] and the optimisation toolbox of Systems Biology Toolbox 2 (SBtoolbox2) [24], which are required for the running of optPBN toolbox, are also included in the wrap-up script. The grid-based version of the optPBN toolbox is provided separately and can be downloaded at https://sourceforge.net/projects/optpbn. It comprises all packages needed for running the algorithm on a cluster or on a grid-based infrastructure. This includes the ParadisEO 1.1 framework (evolutionary algorithms and parallelisation support), MPICH2, LibXML2, GSL, MCR and the optPBN grid-based implementation in itself. A detailed description on the installation and execution of the grid-based pipeline can be found in File S9. (ZIP) [file pone.0098001.s002.zip › optPBN_stand_alone_v2.1/SBTOOLBOX2/optimization/auxiliary/bfgs/apprGradSB.m]

function [grad] = apprGradSB(x,FUN,TOL)
% Approximation of the gradient of the function FUN at the point x with
% error o(TOL^2))
%
% USAGE:
% ~~~~~~ 
% [grad] = apprGradSBSBAO(x,FUN,TOL)
%
% Input Arguments:
% ~~~~~~~~~~~~~~~~
% x: Point at which the gradient is to be evaluated
% FUN: Function of which the gradient is to be calculated
% TOL: Error tolerance
%
% Output Arguments:
% ~~~~~~~~~~~~~~~~~
% grad: Calculated gradient as column vector

% Information:
% ============
% Author: Mats Jirstrand, matsj@fcc.chalmers.se

ndim = length(x);
grad = zeros(ndim,1);
for i=1:ndim
    e = zeros(ndim,1);
    e(i) = 1;
    grad(i) = (feval(FUN,x + TOL*e) - feval(FUN,x - TOL*e))/(2*TOL);
end
return
