# Supplementary material for: optPBN: An Optimisation Toolbox for Probabilistic Boolean Networks
Source: PLoS One. 2014 Jul 1;9(7):e98001. doi: 10.1371/journal.pone.0098001 (PMC4077690; doi:10.1371/journal.pone.0098001)
Supplement: File S1 — Stand-alone version of optPBN toolbox. The compressed zip file contains all scripts of optPBN toolbox in stand-alone version. Also, it contains three scripts of optPBN toolbox in grid-based version with the tag ‘_G5K.m’ for the analysis of optimisation results obtained from the grid-based pipeline which runs on a local computer. To install the stand-alone version, a wrap-up script in Matlab (install.m) is provided for the ease of installation. The installations of the BN/PBN toolbox [20] and the optimisation toolbox of Systems Biology Toolbox 2 (SBtoolbox2) [24], which are required for the running of optPBN toolbox, are also included in the wrap-up script. The grid-based version of the optPBN toolbox is provided separately and can be downloaded at https://sourceforge.net/projects/optpbn. It comprises all packages needed for running the algorithm on a cluster or on a grid-based infrastructure. This includes the ParadisEO 1.1 framework (evolutionary algorithms and parallelisation support), MPICH2, LibXML2, GSL, MCR and the optPBN grid-based implementation in itself. A detailed description on the installation and execution of the grid-based pipeline can be found in File S9. (ZIP) [file pone.0098001.s002.zip › optPBN_stand_alone_v2.1/SBTOOLBOX2/optimization/auxiliary/EvA2/@JEInterface/JEInterface.m]

function int = JEInterface(interfaceName, fhandle, range, varargin)
% JavaEva Interface for Matlab
%       JEInterface(interfaceName, fhandle, range [, optset, defaultargs])
% arguments: 
%   interfaceName: a JEInterface instance needs to know its own
%       name as a String to allow callbacks from Java.
%   fhandle: a function handle defining the optimization target.
%   range: a 2 x dim array defining the solution subspace with lower and
%      upper bounds.
%   optset: (optional) an optimset struct defining optimization parameters,
%       especially tolerance and maximum function calls. Defaults to the
%       JavaEvA default values.
%   defaultArgs: (optional) additional constant argument to the target
%       function, empty by default.
% Recognized options are:
%   TolX: convergence criterion in the solution space
%   TolFun: convergence criterion in the target space
%   MaxFunEvals: maximum number of function evaluations
%   Display: 'off'/'final'/'notify'/'iter', where 'notify' corresponds to
%       displaying every k-th iteration, which k=10 as default.
% The termination criterion of a run is a combination of the TolX, TolFun and
% MaxFunEvals criteria. The run terminates if MaxFunEvals has been reached
% or the best solution changes both in domain and codomain less than TolX 
% and TolFun for a certain time, e.g. 100 evaluations.
% To ignore a criterion, set it to 0. E.g. to perform 10^5 evaluations in
% any case, set TolX=TolFun=0 and MaxFunEvals=10^5.

int.args = [];
int.opts = optimset('MaxFunEvals', javaeva.OptimizerFactory.getDefaultFitCalls, 'TolX', 1e-4, 'TolFun', 1e-4);
int.finished = 1;
int.result = [];
int.resultArr = [];
int.callback='';
int.f = '';
int.dim = 0;
int.range = [];
int.mp = [];
int.msg = '';
int.funCalls = 0;
int.mediator = '';
int.optParams = [];
int.optParamValues = [];

if (isa(interfaceName, 'char'));
    int.callback = interfaceName;
else 
    error('Wrong first argument type, expected char');
end
if (isa(fhandle, 'function_handle'))
    int.f = fhandle;
else
    error('Wrong second argument type, expected function_handle');
end

if (isa(range, 'double') && (size(range,1) == 2))
    int.dim=length(range);
    int.range=transpose(range);
else
    error('Wrong third argument type, expected double array of 2 x dim');
end

int = class(int,'JEInterface');

switch nargin
    case {3}
    case {4,5}
        if (isa(varargin{1}, 'struct'))
            int.opts = varargin{1};
            % DONT set default values if user leaves them blank
%            if (isempty(int.opts.TolX)) ; int.opts.TolX = 1e-4; end
%            if (isempty(int.opts.TolFun)) ; int.opts.TolFun = 1e-4; end
        else
            error('Wrong fifth argument type, expected optimset struct');
        end
        if (nargin > 4)        
            int.args = varargin{2};
        end
    otherwise
        error('Wrong number of arguments!')
end

% finally create the java object
int.mp = javaeva.server.go.problems.MatlabProblem(int.callback, int.dim, int.range);

        
