# Supplementary material for: optPBN: An Optimisation Toolbox for Probabilistic Boolean Networks
Source: PLoS One. 2014 Jul 1;9(7):e98001. doi: 10.1371/journal.pone.0098001 (PMC4077690; doi:10.1371/journal.pone.0098001)
Supplement: File S1 — Stand-alone version of optPBN toolbox. The compressed zip file contains all scripts of optPBN toolbox in stand-alone version. Also, it contains three scripts of optPBN toolbox in grid-based version with the tag ‘_G5K.m’ for the analysis of optimisation results obtained from the grid-based pipeline which runs on a local computer. To install the stand-alone version, a wrap-up script in Matlab (install.m) is provided for the ease of installation. The installations of the BN/PBN toolbox [20] and the optimisation toolbox of Systems Biology Toolbox 2 (SBtoolbox2) [24], which are required for the running of optPBN toolbox, are also included in the wrap-up script. The grid-based version of the optPBN toolbox is provided separately and can be downloaded at https://sourceforge.net/projects/optpbn. It comprises all packages needed for running the algorithm on a cluster or on a grid-based infrastructure. This includes the ParadisEO 1.1 framework (evolutionary algorithms and parallelisation support), MPICH2, LibXML2, GSL, MCR and the optPBN grid-based implementation in itself. A detailed description on the installation and execution of the grid-based pipeline can be found in File S9. (ZIP) [file pone.0098001.s002.zip › optPBN_stand_alone_v2.1/SBTOOLBOX2/optimization/auxiliary/EvA2/@JEInterface/optimize.m]

function retInt = optimize(int, optType, varargin)
% Start a JavaEvA optimization run.
%       optimize(interface, optType, [, outputFilePrefix ] )
% where
%       interface: instance of JEInterface
%       optType: integer indicating the type of the optimization strategy
%       to use.
%       resultFilePrefix: (optional) char prefix for an optional verbose
%           output file

if (int.finished == 0) 
    error('please wait for the current run to finish');
end
if ((nargin == 2) || (nargin == 3))
    if (nargin == 3) 
        outputFilePrefix = varargin{1};
    else
        outputFilePrefix = 'none';
    end

    if (~isa(int, 'JEInterface') || ~isscalar(optType) || ~isa(outputFilePrefix, 'char'))
        error('Invalid argument!')
    end
    int.finished = 0;
    int.msg = 'running...';
    % adapt options possibly changed by the user, concerning
    xTol = int.opts.TolX;
    maxEvals = int.opts.MaxFunEvals;
    fTol = int.opts.TolFun;
    
    import javaeva.server.go.operators.terminators.PhenotypeConvergenceTerminator;
    import javaeva.server.go.operators.terminators.FitnessConvergenceTerminator;    
    import javaeva.server.go.operators.terminators.CombinedTerminator;
    import javaeva.server.go.operators.terminators.EvaluationTerminator;
    import javaeva.OptimizerFactory;

    % set some default values if theyre not given
    % fminsearch, for example, always uses TolX and TolFun with default
    % values of 1e-4 in . Thats what we do as well
    if (isempty(int.opts.TolX)) ; xTol = 1e-4; end
    if (isempty(int.opts.TolFun)) ; fTol = 1e-4; end

    % construct Terminators
    if ((xTol > 0) && (fTol > 0))
        % both criteria are given, use combination
        convTerm = CombinedTerminator(FitnessConvergenceTerminator(fTol, 100, 1, 1), PhenotypeConvergenceTerminator(xTol, 100, 1, 1), 1);
    else if (xTol > 0)  % only phenotye convergence
            convTerm = PhenotypeConvergenceTerminator(xTol, 100, 1, 1);
        else if (fTol > 0 )             % only fitness covnergence
                convTerm = FitnessConvergenceTerminator(fTol, 100, 1, 1);
            else
               convTerm = 'undef'; % signal that there is no terminator yet
            end
        end
    end

    if (ischar(convTerm)) % if no convergence terminator is defined so far, use fitness calls 
        if (isempty(maxEvals))
            error('Error: no termination criterion defined! Please check options.');
            % int.opts.MaxFunEvals = OptimizerFactory.getDefaultFitCalls;
            % maxEvals = OptimizerFactory.getDefaultFitCalls;
        end
        convTerm = EvaluationTerminator(maxEvals);
        javaeva.OptimizerFactory.setTerminator(convTerm);
    else % there is a convergence terminator              
        javaeva.OptimizerFactory.setTerminator(convTerm); % so set it
        if (~isempty(maxEvals) && (maxEvals > 0))
            % if TolX/TolFun plus MaxFunEvals is defined additionally, combine an
            % EvaluationTerminator in disjunction, as Matlab does.
            javaeva.OptimizerFactory.addTerminator(EvaluationTerminator(maxEvals), 0);
        end
    end

    % set display
    if (strcmp(int.opts.Display,'off') || isempty(int.opts.Display))
        int.mp.setStatsOutput(0);
    elseif (strcmp(int.opts.Display, 'final'))
        int.mp.setStatsOutput(1);
    elseif (strcmp(int.opts.Display, 'notify')) 
        % 'notify' is not the perfect notion for "show every k-th
        % iteration", but optimset wont allow changing names.
        int.mp.setStatsOutput(2);       
    elseif (strcmp(int.opts.Display, 'iter'))
        % this should rather be 2 in JE slang, but in matlab slang its more like 3
        int.mp.setStatsOutput(3);    
    else
        error('invalid Display option, only off/final/notify/iter are recognized');
    end
    
    int=runEvalLoopJE(int, 1, optType, outputFilePrefix, -1, -1, -1);
    
else
    error('Wrong number of arguments!')
end
retInt=int;
