# Supplementary material for: optPBN: An Optimisation Toolbox for Probabilistic Boolean Networks
Source: PLoS One. 2014 Jul 1;9(7):e98001. doi: 10.1371/journal.pone.0098001 (PMC4077690; doi:10.1371/journal.pone.0098001)
Supplement: File S1 — Stand-alone version of optPBN toolbox. The compressed zip file contains all scripts of optPBN toolbox in stand-alone version. Also, it contains three scripts of optPBN toolbox in grid-based version with the tag ‘_G5K.m’ for the analysis of optimisation results obtained from the grid-based pipeline which runs on a local computer. To install the stand-alone version, a wrap-up script in Matlab (install.m) is provided for the ease of installation. The installations of the BN/PBN toolbox [20] and the optimisation toolbox of Systems Biology Toolbox 2 (SBtoolbox2) [24], which are required for the running of optPBN toolbox, are also included in the wrap-up script. The grid-based version of the optPBN toolbox is provided separately and can be downloaded at https://sourceforge.net/projects/optpbn. It comprises all packages needed for running the algorithm on a cluster or on a grid-based infrastructure. This includes the ParadisEO 1.1 framework (evolutionary algorithms and parallelisation support), MPICH2, LibXML2, GSL, MCR and the optPBN grid-based implementation in itself. A detailed description on the installation and execution of the grid-based pipeline can be found in File S9. (ZIP) [file pone.0098001.s002.zip › optPBN_stand_alone_v2.1/SBTOOLBOX2/optimization/auxiliary/EvA2/@JEInterface/optimizeWith.m]

function retInt = optimizeWith(int, optType, varargin)
% Start a JavaEvA optimization run with specific optimizer parameter settings.
%       optimize(interface, optType, [, outputFilePrefix ] [, memName, memVal]* )
% where
%       interface: instance of JEInterface
%       optType: integer indicating the type of the optimization strategy
%       to use.
%       resultFilePrefix: (optional) char prefix for an optional verbose
%           output file
%       memName: character name of a member of the optimizer
%       memVal: value to set for the member.
% Note that the parameter settings will not be stored and remain valid only for 
% the current optimization run.


% This just reads the parameters, sets them as interface members and then
% calls the standard optimize method.

if (int.finished == 0) 
    error('please wait for the current run to finish');
end
if (nargin < 2) 
    error('invalid number of arguments!');
end

if (nargin == 2) 
    % standard case, just call optimize
    retInt = optimize(int, optType);
elseif (nargin == 3)
    % standard case, just call optimize
    retInt = optimize(int, optType, varargin{1});
else
    if (mod(nargin, 2) == 1) % odd arguments! There is an outputfilePrefix!
        nextMem = 2;
        output = varargin{1};
    else
        nextMem = 1;
        output = '';
    end
    pairCnt = (nargin-nextMem-1)/2;
    parValues(1) = {-1};
%    parArr = ones(2*pairCnt,1); % parameter array
    for i=1:pairCnt
        % load parameter/value pairs into an array
        parNames(i) = cellstr(varargin{nextMem});
        parValues(i) = {varargin{nextMem+1}};
%        if (~ischar(parArr(i))) 
%            error('invalid argument, member names must be char');
%        end
        nextMem = nextMem+2;
    end
    int.optParams = parNames;
    int.optParamValues = parValues;
    retInt = optimize(int, optType, output);
    int.optParams = [];
    int.optParamValues = [];
end
