# Supplementary material for: optPBN: An Optimisation Toolbox for Probabilistic Boolean Networks
Source: PLoS One. 2014 Jul 1;9(7):e98001. doi: 10.1371/journal.pone.0098001 (PMC4077690; doi:10.1371/journal.pone.0098001)
Supplement: File S1 — Stand-alone version of optPBN toolbox. The compressed zip file contains all scripts of optPBN toolbox in stand-alone version. Also, it contains three scripts of optPBN toolbox in grid-based version with the tag ‘_G5K.m’ for the analysis of optimisation results obtained from the grid-based pipeline which runs on a local computer. To install the stand-alone version, a wrap-up script in Matlab (install.m) is provided for the ease of installation. The installations of the BN/PBN toolbox [20] and the optimisation toolbox of Systems Biology Toolbox 2 (SBtoolbox2) [24], which are required for the running of optPBN toolbox, are also included in the wrap-up script. The grid-based version of the optPBN toolbox is provided separately and can be downloaded at https://sourceforge.net/projects/optpbn. It comprises all packages needed for running the algorithm on a cluster or on a grid-based infrastructure. This includes the ParadisEO 1.1 framework (evolutionary algorithms and parallelisation support), MPICH2, LibXML2, GSL, MCR and the optPBN grid-based implementation in itself. A detailed description on the installation and execution of the grid-based pipeline can be found in File S9. (ZIP) [file pone.0098001.s002.zip › optPBN_stand_alone_v2.1/SBTOOLBOX2/optimization/auxiliary/EvA2/@JEInterface/postProcess.m]

function int = postProcess(int, steps, sigmaClust, varargin)
% Do post processing of the last optimization results and export
% the solution set to the JEInterface.
%   int=postProcess(int, steps, sigmaClust [, nBest])
% Either of the parameters steps and sigmaClust may be 0 to leave out
% hill-climbing or clustering step. Setting both to 0 is not meaningful.
% The optional nBest parameter gives an upper bound to the number of
% returned solutions, which are sorted by fitness. Leaving this parameter
% out means that all solutions suggested by the optimizer (after
% clustering if activated) are returned, the number of which is usually,
% but not for all optimizers (e.g., not for CBN), limited to the population size.
%
% Arguments:
%   int: the JEInterface instance
%   steps: number of hill climbing steps to perform or 0
%   sigmaClust: paramter for the density based clustering to perform or 0,
%       relative to the problem range
%   nBest: (optional) maximum number of solutions to return


%   stepSize: (optional) step size of the stochastic hill climber. 

if (int.finished == 0)
    error('please wait for the current run to finish');
end

int.finished = 0;

if (nargin > 3) && (isnumeric(varargin{1}))
    nBest = varargin{1};
else
	nBest = -1;
end

int=runEvalLoopJE(int, 2, -1, '', steps, sigmaClust, nBest);
