# Supplementary material for: optPBN: An Optimisation Toolbox for Probabilistic Boolean Networks
Source: PLoS One. 2014 Jul 1;9(7):e98001. doi: 10.1371/journal.pone.0098001 (PMC4077690; doi:10.1371/journal.pone.0098001)
Supplement: File S1 — Stand-alone version of optPBN toolbox. The compressed zip file contains all scripts of optPBN toolbox in stand-alone version. Also, it contains three scripts of optPBN toolbox in grid-based version with the tag ‘_G5K.m’ for the analysis of optimisation results obtained from the grid-based pipeline which runs on a local computer. To install the stand-alone version, a wrap-up script in Matlab (install.m) is provided for the ease of installation. The installations of the BN/PBN toolbox [20] and the optimisation toolbox of Systems Biology Toolbox 2 (SBtoolbox2) [24], which are required for the running of optPBN toolbox, are also included in the wrap-up script. The grid-based version of the optPBN toolbox is provided separately and can be downloaded at https://sourceforge.net/projects/optpbn. It comprises all packages needed for running the algorithm on a cluster or on a grid-based infrastructure. This includes the ParadisEO 1.1 framework (evolutionary algorithms and parallelisation support), MPICH2, LibXML2, GSL, MCR and the optPBN grid-based implementation in itself. A detailed description on the installation and execution of the grid-based pipeline can be found in File S9. (ZIP) [file pone.0098001.s002.zip › optPBN_stand_alone_v2.1/SBTOOLBOX2/optimization/auxiliary/EvA2/@JEInterface/stopOptimize.m]

function int = stopOptimize(int, varargin)
% Stop a running optimization. 
%   stopOptimize(JI [,'kill'])
%       If 'kill' is given as second argument, the mediator thread is
%       stopped, relevant if optimization was stopped using CTRL-C and the
%       mediator is a running zombie.

global JEMediator
    
%disp('in Stop!');
int.mp.stopOptimize;

if (nargin > 1) && (ischar(varargin{1}) && (strcmp(varargin{1},'kill')==1))
    if (~isempty(JEMediator))
        disp('killing mediator...');
        JEMediator.quit; % just in case
        JEMediator='';
        clear global JEMediator;
        clear global stopOptimization;
    else 
        disp('no mediator to kill');
    end
end
