# Supplementary material for: optPBN: An Optimisation Toolbox for Probabilistic Boolean Networks
Source: PLoS One. 2014 Jul 1;9(7):e98001. doi: 10.1371/journal.pone.0098001 (PMC4077690; doi:10.1371/journal.pone.0098001)
Supplement: File S1 — Stand-alone version of optPBN toolbox. The compressed zip file contains all scripts of optPBN toolbox in stand-alone version. Also, it contains three scripts of optPBN toolbox in grid-based version with the tag ‘_G5K.m’ for the analysis of optimisation results obtained from the grid-based pipeline which runs on a local computer. To install the stand-alone version, a wrap-up script in Matlab (install.m) is provided for the ease of installation. The installations of the BN/PBN toolbox [20] and the optimisation toolbox of Systems Biology Toolbox 2 (SBtoolbox2) [24], which are required for the running of optPBN toolbox, are also included in the wrap-up script. The grid-based version of the optPBN toolbox is provided separately and can be downloaded at https://sourceforge.net/projects/optpbn. It comprises all packages needed for running the algorithm on a cluster or on a grid-based infrastructure. This includes the ParadisEO 1.1 framework (evolutionary algorithms and parallelisation support), MPICH2, LibXML2, GSL, MCR and the optPBN grid-based implementation in itself. A detailed description on the installation and execution of the grid-based pipeline can be found in File S9. (ZIP) [file pone.0098001.s002.zip › optPBN_stand_alone_v2.1/SBTOOLBOX2/optimization/auxiliary/pswarm/PenaltyEval.m]

function [Problem,ObjValue] = PenaltyEval(Problem, x)
%%%%%%%%%%%%%%%%%%%%%%%%%%%%%%%%%%%%%%%%%%%%%%%%%%%%%%%%%%%%%%%%%%%%%%%%%%%
%
% Subrotine PenaltyEval
%  This subrotine is called to evaluate the objective function
%
%  Input:
%    Problem - The problem structure
%    x - Real part of point to evaluate
%    varargin - Extra parameters for objective function
%
%  Output:
%    Problem - The problem structure updated
%    ObjValue - Objective function value. Returns +Inf for unfeasible
%       points
%
%%%%%%%%%%%%%%%%%%%%%%%%%%%%%%%%%%%%%%%%%%%%%%%%%%%%%%%%%%%%%%%%%%%%%%%%%%%

%aivaz@dps.uminho.pt 06/12/2006

% adapted for SBTOOLBOX by Henning Schmidt 

% Bound feasibility is enforced by the projection onto the bound feasible
% domain
% LB <= x' && x'<=UB

%%%%%%%%%%%%%%%%%%%%%%%%%%%%%%%%%%%%%%%%%%%%
% Continue with original function
%%%%%%%%%%%%%%%%%%%%%%%%%%%%%%%%%%%%%%%%%%%%
try
    ObjValue=feval(Problem.ObjFunction, x);
    % update counter
    Problem.Stats.ObjFunCounter=Problem.Stats.ObjFunCounter+1;
catch
    error('pswarm:ObjectiveError', ...
        ['Cannot continue because user supplied objective function' ...
        ' failed with the following error:\n%s'], lasterr)
end

return;
