# Supplementary material for: optPBN: An Optimisation Toolbox for Probabilistic Boolean Networks
Source: PLoS One. 2014 Jul 1;9(7):e98001. doi: 10.1371/journal.pone.0098001 (PMC4077690; doi:10.1371/journal.pone.0098001)
Supplement: File S1 — Stand-alone version of optPBN toolbox. The compressed zip file contains all scripts of optPBN toolbox in stand-alone version. Also, it contains three scripts of optPBN toolbox in grid-based version with the tag ‘_G5K.m’ for the analysis of optimisation results obtained from the grid-based pipeline which runs on a local computer. To install the stand-alone version, a wrap-up script in Matlab (install.m) is provided for the ease of installation. The installations of the BN/PBN toolbox [20] and the optimisation toolbox of Systems Biology Toolbox 2 (SBtoolbox2) [24], which are required for the running of optPBN toolbox, are also included in the wrap-up script. The grid-based version of the optPBN toolbox is provided separately and can be downloaded at https://sourceforge.net/projects/optpbn. It comprises all packages needed for running the algorithm on a cluster or on a grid-based infrastructure. This includes the ParadisEO 1.1 framework (evolutionary algorithms and parallelisation support), MPICH2, LibXML2, GSL, MCR and the optPBN grid-based implementation in itself. A detailed description on the installation and execution of the grid-based pipeline can be found in File S9. (ZIP) [file pone.0098001.s002.zip › optPBN_stand_alone_v2.1/SBTOOLBOX2/optimization/auxiliary/pswarm/PollStep.m]

function [Problem,Population]=PollStep(Problem,Population)
%%%%%%%%%%%%%%%%%%%%%%%%%%%%%%%%%%%%%%%%%%%%%%%%%%%%%%%%%%%%%%%%%%%%%%%%%%%
%
%  subroutine PollStep
%
%  Performe a poll step for the pattern search on the leader particle of
%  the particle swarm.
%
%  Input:
%    Problem - Problem structure
%    Population - The population
%
%  Output:
%    Poblem - Problem structure updated
%    Population - Population updated
%
%%%%%%%%%%%%%%%%%%%%%%%%%%%%%%%%%%%%%%%%%%%%%%%%%%%%%%%%%%%%%%%%%%%%%%%%%%%

% aivaz@dps.uminho.pt 30/03/2007

%
% Proceed with a poll step on the leader
%

% Columnwise search directions.
D= [Problem.Poll.SearchDirections.Base, ...
    Problem.Poll.SearchDirections.UserSpecified];

% Columnwise Leader
Leader=Population.y(Population.Leader,:)';

% for all directions
for i=1:size(D,2)
    % Compute trial point
    Trial=Projection(Leader+Population.Delta*D(:,i),Problem.LB,Problem.UB);
    % Compute objective function
    [Problem,ObjTrial]= PenaltyEval(Problem, Trial');
    
    % Check for progress
    if Population.fy(Population.Leader)>ObjTrial
        % a successful poll step. Update counter.
        Problem.Stats.SuccPollSteps=Problem.Stats.SuccPollSteps+1;
        % update leader
        Population.y(Population.Leader,:)=Trial;
        Population.fy(Population.Leader)=ObjTrial;
        
        % Success obtained along the previous successful direction?
        if ~isempty(Problem.Poll.LastSuccess) && ...
                isequal(Problem.Poll.LastSuccess(:),D(:,i))
            % Yes. Increase Delta
            Population.Delta=Population.Delta*Problem.IncreaseDelta;
        else
            % No. Update previous direction
            Problem.Poll.LastSuccess=D(:,i);
        end
        
        % Return. Successful poll step
        return;
    end
end

% No success in poll step. Decrease Delta.
if Population.Delta>Problem.Tolerance
    Population.Delta=Population.Delta*Problem.DecreaseDelta;
end

return;
