# Supplementary material for: optPBN: An Optimisation Toolbox for Probabilistic Boolean Networks
Source: PLoS One. 2014 Jul 1;9(7):e98001. doi: 10.1371/journal.pone.0098001 (PMC4077690; doi:10.1371/journal.pone.0098001)
Supplement: File S1 — Stand-alone version of optPBN toolbox. The compressed zip file contains all scripts of optPBN toolbox in stand-alone version. Also, it contains three scripts of optPBN toolbox in grid-based version with the tag ‘_G5K.m’ for the analysis of optimisation results obtained from the grid-based pipeline which runs on a local computer. To install the stand-alone version, a wrap-up script in Matlab (install.m) is provided for the ease of installation. The installations of the BN/PBN toolbox [20] and the optimisation toolbox of Systems Biology Toolbox 2 (SBtoolbox2) [24], which are required for the running of optPBN toolbox, are also included in the wrap-up script. The grid-based version of the optPBN toolbox is provided separately and can be downloaded at https://sourceforge.net/projects/optpbn. It comprises all packages needed for running the algorithm on a cluster or on a grid-based infrastructure. This includes the ParadisEO 1.1 framework (evolutionary algorithms and parallelisation support), MPICH2, LibXML2, GSL, MCR and the optPBN grid-based implementation in itself. A detailed description on the installation and execution of the grid-based pipeline can be found in File S9. (ZIP) [file pone.0098001.s002.zip › optPBN_stand_alone_v2.1/SBTOOLBOX2/optimization/bfgsSB.m]

function [X,FVAL] = bfgsSB(varargin)
% BFGS: Quasi-Newton algorithm BFGS method based on section 8.1 in
% "Numerical Optimization", ISBN 0-387-98793-2
%
% If global variable stopOptimization is set to 1, the optimization is
% stopped. This allows for stopping parameter estimation functions on user
% request. 
%
% USAGE:
% ======
% [info] = bfgsSB()
% [X,FVAL] = bfgsSB(F,X)
% [X,FVAL] = bfgsSB(F,X,OPTIONS)
%
% FUN: Function to optimize
% X: Starting guess
% OPTIONS: Structure containing options for the algorithm. 
%          OPTIONS.GRAD: Gradient of the function F (as column vector)
%          OPTIONS.xtol: Convergence tolerance
%          OPTIONS.c1: Wolfe condition constant for the line serach to
%               ensure sufficient decrease
%          OPTIONS.c2: Wolfe condition constant for the line search to
%               rule out unacceptable small steps
%          OPTIONS.a1: First trial step length
%          OPTIONS.const: Constant factor to increase step length every
%               iteration of the line search
%          OPTIONS.aMax: Maximum step length
%          OPTIONS.maxfunevals: Maximum number of function and gradient
%               evaluations
%          OPTIONS.silent: Displaying information: 0 = on, 1 = off
% 
% DEFAULT VALUES:
% ===============
% OPTIONS.GRAD = @apprGradSB (Approximation of the gradient)
% OPTIONS.xtol  = 1e-10
% OPTIONS.c1   = 1e-4
% OPTIONS.c2   =  0.9
% OPTIONS.a1   =    1
% OPTIONS.const = 1.5
% OPTIONS.aMax  = 500
% OPTIONS.maxfunevals = 500*numberVariables
% OPTIONS.silent = 1
%
% Output Arguments:
% =================
% info: calling the function w/o input argument returns information about
%       the options and a flag indicating if the algorithm can handle
%       constraints or not
% X: Found solution
% FVAL: Value of the function F at X

% Information:
% ============
% Copyright (C) 2005-2007 Fraunhofer Chalmers Centre, Gothenburg, Sweden
% Author: Andrea Kirsch
% 
% Changes for the SBTOOLBOX2:
% 1/1/2008  Henning Schmidt, henning@sbtoolbox2.org
%
% This program is free software; you can redistribute it and/or modify
% it under the terms of the GNU General Public License as published by
% the Free Software Foundation; either version 2 of the License, or
% (at your option) any later version.
% 
% This program is distributed in the hope that it will be useful,
% but WITHOUT ANY WARRANTY; without even the implied warranty of
% MERCHANTABILITY or FITNESS FOR A PARTICULAR PURPOSE.  See the
% GNU General Public License for more details.
% 
% You should have received a copy of the GNU General Public License
% along with this program; if not, write to the Free Software
% Foundation, Inc., 59 Temple Place, Suite 330, Boston, MA  02111-1307  
% USA.


%%%%%%%%%%%%%%%%%%%%%%%%%%%%%%%%%%%%%%%%%%%%
% GLOBAL VARIABLES
%%%%%%%%%%%%%%%%%%%%%%%%%%%%%%%%%%%%%%%%%%%%
global NoLineS NoZoom FunEval GradEval subopt display stopOptimization

%%%%%%%%%%%%%%%%%%%%%%%%%%%%%%%%%%%%%%%%%%%%
% VARIABLE INPUT ARGUMENTS
%%%%%%%%%%%%%%%%%%%%%%%%%%%%%%%%%%%%%%%%%%%%
if nargin == 0,
    X = [];
    X.name = 'bfgsSB';
    X.constrained = 0;
    X.description = 'Quasi-Newton algorithm BFGS method (local)';                      
    X.defaultOptions.names = {'maxfunevals', 'tolx'};
    X.defaultOptions.values = {'10000','1e-10'};
    X.defaultOptions.description = {'Maximum number of function evaluations', 'Termination tolerance on X'};  
    FVAL = [];
    EXITFLAG = [];
    return
elseif nargin == 2,
    FUN = varargin{1};
    X = varargin{2};
    OPTIONS = [];
elseif nargin == 3,
    FUN = varargin{1};
    X = varargin{2};
    OPTIONS = varargin{3};
else
    error('Incorrect number of input arguments.');
end

% counter for number of lineSearch iterations
NoLineS = 0;
% counter for number of zoom iterations
NoZoom = 0;
% variable to stop the algorithm in case that the line search gives
% suboptimal step lengths several times in a row without effecting a
% progress in the optimization
subopt = 0;
% number of variables
ndim = length(X);

% default values
GRAD = @apprGradSB;
xtol = 1e-10;
c1 = 1e-4;
c2 = 0.9;
a1 = 1;
const = 1.5;
aMax = 500;
maxfunevals = 500*ndim;
silent = 1;

% read out options
if ~isempty(OPTIONS)
    if isfield(OPTIONS,'GRAD'),
      if ~isempty(OPTIONS.GRAD), GRAD = OPTIONS.GRAD; end
    end
    if isfield(OPTIONS,'xtol'),
        if ~isempty(OPTIONS.xtol), xtol = OPTIONS.xtol; end
    end
    if isfield(OPTIONS,'c1'),
        if ~isempty(OPTIONS.c1), c1 = OPTIONS.c1; end
    end
    if isfield(OPTIONS,'c2'),
        if ~isempty(OPTIONS.c2), c2 = OPTIONS.c2; end
    end
    if isfield(OPTIONS,'a1'),
        if ~isempty(OPTIONS.a1), a1 = OPTIONS.a1; end
    end
    if isfield(OPTIONS,'const'),
        if ~isempty(OPTIONS.const), const = OPTIONS.const; end
    end
    if isfield(OPTIONS,'aMax'),
        if ~isempty(OPTIONS.aMax), aMax = OPTIONS.aMax; end
    end
    if isfield(OPTIONS,'maxfunevals'),
        if ~isempty(OPTIONS.maxfunevals), maxfunevals = OPTIONS.maxfunevals; end
    end
    if isfield(OPTIONS,'silent'),
        if ~isempty(OPTIONS.silent), silent = OPTIONS.silent; end
    end
end
display = ~silent;

%%%%%%%%%%%%%%%%%%%%%%%%%%%%%%%%%%%%%%%%%%%%
% INITIALIZATION 
%%%%%%%%%%%%%%%%%%%%%%%%%%%%%%%%%%%%%%%%%%%%
% avoiding dimension conflicts
R = size(X,1);
if R == 1
    X = X';
end
x_old = X;
% initial inverse Hessian approximation
H = eye(ndim);

% test variable to memorise in which mode the program operates:
%   apprGradSBient = 1, gradient is calculated approximately
%   apprGradSBient = 0, gradient is given explicitly as input
apprGradSBient = 1;
if ~isequal(GRAD,@apprGradSB)
    apprGradSBient = 0;
end

FVAL = feval(FUN,X);
if apprGradSBient
    grad = feval(GRAD,x_old,FUN,xtol);
else
    grad = feval(GRAD,x_old);
end

% counter for number of BFGS iterations
BFGSiter = 0;
% counter for number of function and gradient evaluations
FunEval = 1;
GradEval = 1;

% displaying performance
if display 
    disp('No BFGS Iter   No LineS Iter    No Zoom Iter   No Fun Eval    No Grad Eval   Min Function   Step Length   Algo Step');
    if apprGradSBient
        disp(sprintf('%5u %14u %16u %14u %14u %21.6g %29s', 0, 0, 0, FunEval+2*ndim*GradEval, 0, FVAL, 'Initial Guess'));
    else
        disp(sprintf('%5u %14u %16u %14u %14u %21.6g %29s', 0, 0, 0, FunEval, GradEval, FVAL, 'Initial Guess'));
    end
end

%%%%%%%%%%%%%%%%%%%%%%%%%%%%%%%%%%%%%%%%%%%%
% MAIN ALGORITHM
%%%%%%%%%%%%%%%%%%%%%%%%%%%%%%%%%%%%%%%%%%%%
% test variable to know if H has to be scaled
scaling = 1;
FVAL_old = inf;

while norm(grad) > xtol
    % search direction
    p = -H*grad;
    % compute step length in lineSearch
    alpha = bfgslineSB(FUN,GRAD,x_old,FVAL,p,xtol,apprGradSBient,c1,c2,a1,const,aMax);
    if alpha == inf
        break;
    end
    % new guess of minimizer
    x_new = x_old + alpha*p;
    if apprGradSBient
        grad_new = feval(GRAD,x_new,FUN,xtol);
    else
        grad_new = feval(GRAD,x_new);
    end    
    GradEval = GradEval+1;
    s = x_new - x_old;
    y = grad_new - grad;
    % making the size of H similar to that of the inverse Hessian, only
    % during the first interation or when the Hessian couldn't be computed
    % before and was set to the identity matrix instead
    x_old = x_new;
    grad = grad_new;
    FVAL = feval(FUN,x_old);
    FunEval = FunEval+1;
    if scaling
        % exception handling:
        if y'*y == 0
            % neither the BFGS update nor setting H to a scaled identity
            % matrix can be done to find a reasonable serach direction
            if display 
                if apprGradSBient
                    disp(sprintf('%5u %14u %16u %14u %14u %21.6g', BFGSiter, NoLineS, NoZoom, FunEval+2*ndim*GradEval, 0, FVAL));
                else
                    disp(sprintf('%5u %14u %16u %14u %14u %21.6g', BFGSiter, NoLineS, NoZoom, FunEval, GradEval, FVAL));
                end
            end
            disp('Divide by zero. H cannot be computed.');
            break; 
        end
        H = ((y'*s)/(y'*y))*H;
        scaling = 0;
    end
    if (y'*s) == 0
        % then H cannot be updated by the BFGS formula
        % instead set H = eye(ndim) and scale it after the next step length
        % has been computed like in the beginning
        if norm(grad_new) <= xtol
            % then H does not have to be updated anymore
            break;
        elseif FVAL >= (FVAL_old - 0.0001)
            % trial with identity matrix did not effect a satisfying
            % progress
            disp('Divide by zero. H cannot be computed and setting to eye instead did not effect a satisfying progress either.');
            break;
        else
            H = eye(ndim);
            scaling = 1;
            % memorize the current function value to check later if
            % setting H to the identity matrix was reasonable
            FVAL_old = FVAL;
            if display
                if apprGradSBient
                    disp(sprintf('%5u %14u %16u %14u %14u %21.6g  %33s', BFGSiter, NoLineS, NoZoom, FunEval+2*ndim*GradEval, 0, FVAL, 'Resetting H to Eye'));
                else
                    disp(sprintf('%5u %14u %16u %14u %14u %21.6g  %33s', BFGSiter, NoLineS, NoZoom, FunEval, GradEval, FVAL, 'Resetting H to Eye'));
                end
            end
        end
    else
        % BFGS update for inverse approximative Hessian matrix
        rho = 1/(y'*s);
        H = (eye(ndim) - rho*s*y')*H*(eye(ndim) - rho*y*s') + rho*s*s';
    end
    % counting and displaying performance
    BFGSiter = BFGSiter+1;
    if display && scaling == 0
        if apprGradSBient
            disp(sprintf('%5u %14u %16u %14u %14u %21.6g  %26s', BFGSiter, NoLineS, NoZoom, FunEval+2*ndim*GradEval, 0, FVAL, 'BFGS Update'));
        else
            disp(sprintf('%5u %14u %16u %14u %14u %21.6g  %26s', BFGSiter, NoLineS, NoZoom, FunEval, GradEval, FVAL, 'BFGS Update'));
        end
    end
    if apprGradSBient
        if FunEval + 2*ndim*GradEval > maxfunevals
            disp('Exceeded maximum number of function evaluations.');
            break;
        end
    else
        if FunEval + GradEval > maxfunevals
            disp('Exceeded maximum number of function and gradient evaluations.');
            break;
        end
    end
    if stopOptimization == 1,
        disp('User Interrupt.');
        break;
    end
end
% the output equals the latest guess of the minimizer x_new. In case the
% while loop is never run it equals the starting guess.
X = x_old;
return
