# Supplementary material for: optPBN: An Optimisation Toolbox for Probabilistic Boolean Networks
Source: PLoS One. 2014 Jul 1;9(7):e98001. doi: 10.1371/journal.pone.0098001 (PMC4077690; doi:10.1371/journal.pone.0098001)
Supplement: File S2 — Computational scripts of all examples and the corresponding original result files. The compressed zip file contains the optPBN optimisation pipeline in the form of Matlab scripts (.m) for all examples used in this study (case study 1, case study 2, toy models of Saez-Rodriguez et al., i.e. case study 3, and Boolean model of apoptosis of Schlatter et al., i.e. case study 4). For the results presented in this article, the integrated optimisation problems of the first 3 case studies were optimised by using the stand-alone version of the optPBN pipeline applying particle swarm optimisation as the optimiser on a single local machine. The last case study (Schlatter's model, i.e. case study 4), due to a complex optimisation problem, was optimised by using the grid-based version of the optPBN pipeline applying a combined differential evolution and evolutionary algorithms as the optimisers on the Grid'5000. The corresponding results from the optimisations of each model presented in the article are included in a matrix format (.mat and .log) for further analysis on the distributions of optimised parameters. A complete set of result files for four case studies and the results from additional analysis as presented in File S8 can be downloaded at https://sourceforge.net/projects/optpbn. (ZIP) [file pone.0098001.s003.zip]

Archive with 42 entries (42 files):
- Case_study_3/Case_study_3_Continuous.m
- Case_study_3/Case_study_3_Discret.m
- Case_study_3/tempFIT_Case_study_3_Continuous.mat
- Case_study_3/tempFIT_Case_study_3_Discrete.mat
- Case_study_4/Case_study_4_Extended_Structure.m
- Case_study_4/Case_study_4_Initial_Structure.m
- Case_study_4/DE_Output_Case_Study_4_Extended_15000runs_Run1.log
- Case_study_4/DE_Output_Case_Study_4_Extended_15000runs_Run2.log
- Case_study_4/DE_Output_Case_Study_4_Extended_15000runs_Run3.log
- Case_study_4/DE_Output_Case_Study_4_Initial_15000runs_Run1.log
- Case_study_4/DE_Output_Case_Study_4_Initial_15000runs_Run2.log
- Case_study_4/DE_Output_Case_Study_4_Initial_15000runs_Run3.log
- Case_study_4/EA_Output_Case_Study_4_Extended_15000runs_Run1.log
- Case_study_4/EA_Output_Case_Study_4_Extended_15000runs_Run2.log
- Case_study_4/EA_Output_Case_Study_4_Extended_15000runs_Run3.log
- Case_study_4/EA_Output_Case_Study_4_Initial_15000runs_Run1.log
- Case_study_4/EA_Output_Case_Study_4_Initial_15000runs_Run2.log
- Case_study_4/EA_Output_Case_Study_4_Initial_15000runs_Run3.log
- Case_study_4/estim_Apoptosis_Extended_Structure.mat
- Case_study_4/estim_Apoptosis_Initial_Structure.mat
- Case_study_4/history_Extended_3runs_1500samples.mat
- Case_study_4/history_Initial_3runs_1500samples.mat
- Case_study_4/history_Selected_Extended_Run1.mat
- Case_study_4/history_Selected_Extended_Run2.mat
- Case_study_4/history_Selected_Extended_Run3.mat
- Case_study_4/history_Selected_initial_Run1.mat
- Case_study_4/history_Selected_initial_Run2.mat
- Case_study_4/history_Selected_initial_Run3.mat
- Case_study_4/Result_Sheet_Apoptosis_Extended_Structure_NewPipeline.xls
- Case_study_4/Result_Sheet_Apoptosis_Initial_Structure_NewPipeline.xls
- Case_study_4/TimeOutput_Case_Study_4_Extended_15000runs_Run1.log
- Case_study_4/TimeOutput_Case_Study_4_Extended_15000runs_Run2.log
- Case_study_4/TimeOutput_Case_Study_4_Extended_15000runs_Run3.log
- Case_study_4/TimeOutput_Case_Study_4_Initial_15000runs_Run1.log
- Case_study_4/TimeOutput_Case_Study_4_Initial_15000runs_Run2.log
- Case_study_4/TimeOutput_Case_Study_4_Initial_15000runs_Run3.log
- Case_study_1/Case_study_1.m
- Case_study_1/tempFIT_Case_study_1.mat
- Case_study_2/Case_study_2.m
- Case_study_2/Case_study_2_Only_Exp_AandD.m
- Case_study_2/tempFIT_Case_study_2.mat
- Case_study_2/tempFIT_Case_study_2_Only_Exp_AandD.mat
