# Supplementary material for: optPBN: An Optimisation Toolbox for Probabilistic Boolean Networks
Source: PLoS One. 2014 Jul 1;9(7):e98001. doi: 10.1371/journal.pone.0098001 (PMC4077690; doi:10.1371/journal.pone.0098001)
Supplement: File S2 — Computational scripts of all examples and the corresponding original result files. The compressed zip file contains the optPBN optimisation pipeline in the form of Matlab scripts (.m) for all examples used in this study (case study 1, case study 2, toy models of Saez-Rodriguez et al., i.e. case study 3, and Boolean model of apoptosis of Schlatter et al., i.e. case study 4). For the results presented in this article, the integrated optimisation problems of the first 3 case studies were optimised by using the stand-alone version of the optPBN pipeline applying particle swarm optimisation as the optimiser on a single local machine. The last case study (Schlatter's model, i.e. case study 4), due to a complex optimisation problem, was optimised by using the grid-based version of the optPBN pipeline applying a combined differential evolution and evolutionary algorithms as the optimisers on the Grid'5000. The corresponding results from the optimisations of each model presented in the article are included in a matrix format (.mat and .log) for further analysis on the distributions of optimised parameters. A complete set of result files for four case studies and the results from additional analysis as presented in File S8 can be downloaded at https://sourceforge.net/projects/optpbn. (ZIP) [file pone.0098001.s003.zip › Case_study_3/Case_study_3_Continuous.m]

% Case study 3
% Modified Toy model (Saez-Rodriguez et al. 2009)
% Probabilistic Boolean Network (PBN) format
% 8 nodes, 2 nodes to optimize, 4 possible functions, continuous mode
% Panuwat Trairatphisan, Thomas Sauter
% Systems Biology Group, University of Luxembourg
% Last Update : Apr 22, 2014

%% clear all parameters and command window
clc, clear all

%% Assign optimising parameters and assign an approach to check steady-state distributions

% Optimisation parameters
Optimization=0; % 0 = No optimization (review result), 1 = optimize
Mode=2; % 1 = Discrete mode, 2 = Continuous mode
Discretize_level=2; % Two discrete values (0,1) - default setting
opt_iterations=5000; % number of iterations during optimisation

% Select an approach to check for convergence of steady-state distribution
Approach=1; % 1 = Main (ergodic PBN+TSMC), 2 = Alternative (PBN without perturbation+random IC)
 
if Approach==1
    % If Approach==1, please choose Two-state Markov Chain parameters and perturbation scheme
    epsilon=0.001; % range of transition probability [Default=0.001]
    r=0.025; % range of accuracy (most sensitive) [Default=0.025]
    s=0.95; % probability to acquire defined accuracy [Default=0.95]
    p=0; % perturbation in Shmulevich's scheme [Default=0, 0%]
    pMir=0.001; % perturbation in Miranda's & Parga's scheme [Default=0.001, 0.1%]
    initial_nsteps=100; % initial simulation steps [Recommended at 100 steps for n < 100]
elseif Approach==2
    % If Approach==2, please choose parameter related to Monte-Carlo simulation
    iterations=10; % number of iterations (initial condition samplings)
    nsteps=50; % number of time steps
end

%% Define model structure and different experiments

% Assign estim as global parameter
global estim

% Adjust parameter for optimization and store parameters in estim
estim.Approach=Approach;
if Approach==1
    estim.epsilon=epsilon;
    estim.r=r;
    estim.s=s;
    estim.p=p;
    estim.pMir=pMir;
    estim.iterations=1;
    estim.nsteps=initial_nsteps;    
elseif Approach==2
    estim.iterations=iterations; %maximal number of simulation in each round
    estim.nsteps=nsteps; %number of time steps for simulation
end
estim.NrExps=0;%number of initial experiment (automatically changed)
estim.fileName='tempFIT_Case_study_3_Continuous.mat'; %for saving optimization results
estim.display=1; %display output optimization intermediates?
estim.thresh=0.01; %threshold for accepting fit
estim.stopAtFirst=0; %stop when reaching the first good fit (below threshold)

% Mode of optimization
if Mode==1
    estim.optLevels=Discretize_level; %use probability levels;
elseif Mode==2
    estim.optLevels=0; %No discretization; '0' = continuous probabilities
end

% Define number of experiments to optimize
optimizeExp=1:6;
% optimizeExp=[3,4];

% Generate different experiments in a for-loop
for counter=optimizeExp
    rules={};
    switch counter
        % Define different model structures and measurements for each case
        case 1
            % TGFa
            rules=[rules; {'TGFa = 1','1'}];
            % TNFa
            rules=[rules; {'TNFa = 0','1'}];
            % Raf
            rules=[rules; {'Raf = TGFa','1'}];
            % PI3K
            rules=[rules; {'PI3K = TGFa','1'}];
            measStates={'NFkB','ERK','C8','AKT'};
            meas=[0.7, 0.88, 0, 1];
        case 2
            % TGFa
            rules=[rules; {'TGFa = 0','1'}];
            % TNFa
            rules=[rules; {'TNFa = 1','1'}];
            % Raf
            rules=[rules; {'Raf = TGFa','1'}];
            % PI3K
            rules=[rules; {'PI3K = TGFa','1'}];
            measStates={'NFkB','ERK','C8','AKT'};
            meas=[0.3, 0.12, 1, 0];
        case 3
            % TGFa
            rules=[rules; {'TGFa = 1','1'}];
            % TNFa
            rules=[rules; {'TNFa = 1','1'}];
            % Raf
            rules=[rules; {'Raf = TGFa','1'}];
            % PI3K
            rules=[rules; {'PI3K = TGFa','1'}];
            measStates={'NFkB','ERK','C8','AKT'};
            meas=[1, 1, 1, 1];
        case 4
            % TGFa
            rules=[rules; {'TGFa = 1','1'}];
            % TNFa
            rules=[rules; {'TNFa = 1','1'}];
            % Raf
            rules=[rules; {'Raf = TGFa','1'}];
            % PI3K
            rules=[rules; {'PI3K = TGFa','0.3'}];
            rules=[rules; {'PI3K = 0','0.7'}]; % PI3K-Inhibitor
            measStates={'NFkB','ERK','C8','AKT'};
            meas=[0.51, 0.804, 1, 0.3];
        case 5
            % TGFa
            rules=[rules; {'TGFa = 1','1'}];
            % TNFa
            rules=[rules; {'TNFa = 1','1'}];
            % Raf
            rules=[rules; {'Raf = TGFa','0.2'}]; 
            rules=[rules; {'Raf = 0','0.8'}]; % Raf-Inhibitor
            % PI3K
            rules=[rules; {'PI3K = TGFa','1'}];
            measStates={'NFkB','ERK','C8','AKT'};
            meas=[1, 0.52, 1, 1];
        case 6
            rules=[rules; {'TGFa = 1','1'}];
            % TNFa
            rules=[rules; {'TNFa = 1','1'}];
            % Raf
            rules=[rules; {'Raf = TGFa','0.2'}]; 
            rules=[rules; {'Raf = 0','0.8'}]; % Raf-Inhibitor
            % PI3K
            rules=[rules; {'PI3K = TGFa','0.3'}];
            rules=[rules; {'PI3K = 0','0.7'}]; % PI3K-Inhibitor
            measStates={'NFkB','ERK','C8','AKT'};
            meas=[0.51, 0.324, 1, 0.3];
    end
    
% ---------------------------------
% Propagated nodes
% ---------------------------------

% AKT
rules=[rules; {'AKT = PI3K','1'}];

% Caspase 8 (C8)
rules=[rules; {'C8 = TNFa','1'}];

% ---------------------------------
% Optimizing nodes
% ---------------------------------

% NFkB
rules=[rules; {'NFkB = PI3K','0.5'}]; % Only from PI3K ( Lt )
rules=[rules; {'NFkB = TNFa','0.5'}]; % Only from TNFa ( Rt )

% ERK
rules=[rules; {'ERK = Raf','0.5'}]; % Only from Raf ( Lt )
rules=[rules; {'ERK = NFkB','0.5'}]; % Only from NFkB ( Rt )


% Convert rules to PBN parameters via rule2PBN function
[n,nf,nv,F,varF,cij,state_names]=rule2PBN(rules);

% Specify initial conditions
ics=[]; % no specification
% ics=[1:n; zeros(1,n)]' % all initial conditions are 0

% Choose nodes to be optimized    
% optimizeStates=state_names; % For all nodes with more than 1 interaction function
optimizeStates={'NFkB','ERK'};  % For certain nodes
    
% Add up all parameters in estim global parameter format
estim=add2estim(estim,n,nf,nv,F,varF,cij,state_names,optimizeStates,ics,measStates,meas,rules);
    
end

% Preprocessing estim parameter (sorting) to generate common optimization problem
estim=preprocessMultiExp(estim);

paramNr=estim.paramNr; % Extract parameter numbers from estim for further use

%% Optimization

if Optimization==1
    
    tic
    
    % Delete previous temp file for fitting
    delete(estim.fileName)
    
    % Define parameter OPTIONS for optimization
    OPTIONS.maxfunevals=opt_iterations; %number of iterations cycles
    OPTIONS.highbounds=ones(1,paramNr);%set higher bound of parameter values
    OPTIONS.lowbounds=zeros(1,paramNr);%set lower bound of paramter values
    
    % Choose method for optimization (apply particle swarm algorithm for the optimization here)
    [optParams,FVAL,EXITFLAG] = pswarmSB(@opt_fun,zeros(1,paramNr),OPTIONS)
        
    Elapsed_time=toc
    save(estim.fileName,'Elapsed_time','-append')
        
end

%% Identification history: identify best parameter set etc.
[bestOptFuncValue,bestRun,bestx]=bestParams(estim,~estim.stopAtFirst)

%% Generate optimal cij & Generate one empirical solution with large maxNrSim
simFlag=1; %simulate?
cijs=evalCijAndSimulate(estim,bestRun,simFlag);

%% Statistics for best runs (bestOptFuncValue threshold)
% Use fold of bestOptFuncValue as threshold off point
% thresh=1.5*bestOptFuncValue
% threshRelative=1 %relative (or absolute) threshold?

% Use relative threshold as cut off point
thresh=estim.thresh; %refer to predefined threshold in estim
threshRelative=0; %relative (or absolute) threshold?

% Use certain number of the best runs; [] = use threshold value
SelectedNrRuns=500;

% Calculate the best mean and best distribution as final result
[cijMeans,cijStds,bestxMean,cijsAll]=bestRunsStat(estim,thresh,threshRelative,SelectedNrRuns);

%% Plot distribution of optimised parameters

PlotModelState=[7,8]; % NFkB and ERK
ChosenBoolRules=[1,2];

cijs1=[];cijs2=[];cijs3=[];cijs4=[];

counter=1;
for counter2=1:size(cijsAll,4)
    current_cijs=cijsAll(:,:,1,counter2);
    cijs1=[cijs1; current_cijs(ChosenBoolRules(1),PlotModelState(1))];
    cijs2=[cijs2; current_cijs(ChosenBoolRules(2),PlotModelState(1))];
end

counter=2;
for counter2=1:size(cijsAll,4)
    current_cijs=cijsAll(:,:,1,counter2);
    cijs3=[cijs3; current_cijs(ChosenBoolRules(1),PlotModelState(2))];
    cijs4=[cijs4; current_cijs(ChosenBoolRules(2),PlotModelState(2))];
end

figure
axis([-0.1,1.1,-0.1,1.1])
hold on
plot(cijs1,cijs3,'b*','MarkerSize',10)
% plot(cijs3,cijs4,'g*','MarkerSize',10)

BestCij=cijs(:,:,1);
plot(BestCij(1,PlotModelState(1)),BestCij(1,PlotModelState(2)),'r*','MarkerSize',10)

title('Scatter plot of the fitted parameter values (Case study 3)')
xlabel('$c_1^{(NFkB)}$','interpreter','latex')
ylabel('$c_1^{(ERK)}$','interpreter','latex')

legend({'$c_1^{(NFkB)}$ (NFkB=PI3K) vs $c_1^{(ERK)}$ (ERK=Raf)'},'interpreter','latex')

%% Generate histogram of the optimal cost from bestxMean or bestx value
% histBestX(bestx,10)
histBestX(bestxMean,100);
title('Fitting cost evaluation of bestxMean (Case study 3)')
h = findobj(gca,'Type','patch');
set(h,'FaceColor',[.6 .6 .6],'EdgeColor','w')
set(gca,'XTickLabel',num2str(get(gca,'XTick').'))
legend(['Best fitting cost = ' num2str(bestOptFuncValue)])

%% Wrap-up rule report

for exp=1:length(optimizeExp)
    
    temp_AllMeans=cijMeans(:,:,exp);
    temp_AllStds=cijStds(:,:,exp);
        
    Store_AllMeans=[];
    Store_AllStds=[];
    
    Mean_value=[];
    SD_value=[];
    
    index_AllMeans=temp_AllMeans>-1;
    
    for counter=sum(sum(index_AllMeans))        
        for col=1:size(index_AllMeans,2)
            for row=1:size(index_AllMeans,1)
                Mean_value=temp_AllMeans(row,col);
                SD_value=temp_AllStds(row,col);
                if Mean_value > -1
                    Store_AllMeans=[Store_AllMeans Mean_value];
                    Store_AllStds=[Store_AllStds SD_value];
                end
            end
        end        
    end
        
    Heading=cell(1,3);
    Heading(1,1)={'Rules'};
    Heading(1,2)={'Mean'};
    Heading(1,3)={'S.D.'};
        
    eval(['Fitted_rules=estim.exp' num2str(exp) '.rules;'])
    Fitted_rules(:,2)={[]};
    Fitted_rules(:,3)={[]};
        
    for counter=1:length(Fitted_rules)
        Fitted_rules(counter,2)={Store_AllMeans(counter)};
        Fitted_rules(counter,3)={Store_AllStds(counter)};        
    end
    
    eval(['Report_Fitted_exp' num2str(exp) '=[Heading;Fitted_rules]'])

end 

%% Perturb estimated cijMeans per state and calculate correct means
% [cijMeansShuff,cijStdsShuff]=shuffleCijs(cijMeans,bestxMean,'perState',estim.thresh);
