# Supplementary material for: optPBN: An Optimisation Toolbox for Probabilistic Boolean Networks
Source: PLoS One. 2014 Jul 1;9(7):e98001. doi: 10.1371/journal.pone.0098001 (PMC4077690; doi:10.1371/journal.pone.0098001)
Supplement: File S2 — Computational scripts of all examples and the corresponding original result files. The compressed zip file contains the optPBN optimisation pipeline in the form of Matlab scripts (.m) for all examples used in this study (case study 1, case study 2, toy models of Saez-Rodriguez et al., i.e. case study 3, and Boolean model of apoptosis of Schlatter et al., i.e. case study 4). For the results presented in this article, the integrated optimisation problems of the first 3 case studies were optimised by using the stand-alone version of the optPBN pipeline applying particle swarm optimisation as the optimiser on a single local machine. The last case study (Schlatter's model, i.e. case study 4), due to a complex optimisation problem, was optimised by using the grid-based version of the optPBN pipeline applying a combined differential evolution and evolutionary algorithms as the optimisers on the Grid'5000. The corresponding results from the optimisations of each model presented in the article are included in a matrix format (.mat and .log) for further analysis on the distributions of optimised parameters. A complete set of result files for four case studies and the results from additional analysis as presented in File S8 can be downloaded at https://sourceforge.net/projects/optpbn. (ZIP) [file pone.0098001.s003.zip › Case_study_4/Case_study_4_Initial_Structure.m]

% Case study 4
% Pre/Post Processing script for Grid'5000 (G5K) result
% Boolean model of apoptosis (Schlatter et al., 2009)
% Probabilistic Boolean Network (PBN) format
% Initial model structure with 2 modified functions from original article marked with (!!!)
% 96 nodes, 106 interaction functions, 7 nodes to optimize, 17 possible functions, continuous mode
% Panuwat Trairatphisan, Thomas Sauter
% Systems Biology Group, University of Luxembourg
% Last Update : May 01, 2014

%% clear all parameters and command window
clc, clear all

%% (For post-processing) Load log file generated from G5K

Memory=[]; % initialize parameter 'Memory' to process the results
Algorithm=1; % Choose results from the two algorithms; 1 = Differential Evolution (DE) algorithm, 2 = Evolutionary algorithm (EA)
NrRun=1; % Choose number of the set/run of results (3 separated runs are provided)

% Evaluate the statement and load results

if Algorithm==1
    eval(['load DE_Output_Case_Study_4_Initial_15000runs_Run' num2str(NrRun) '.log;'])
    eval(['Memory = DE_Output_Case_Study_4_Initial_15000runs_Run' num2str(NrRun) ';'])
    disp('Results from differential evolution algorithm are loaded.')
elseif Algorithm==2
    eval(['load EA_Output_Case_Study_4_Initial_15000runs_Run' num2str(NrRun) '.log;'])
    eval(['Memory = EA_Output_Case_Study_4_Initial_15000runs_Run' num2str(NrRun) ';'])
    disp('Results from evolutionary algorithm are loaded.')
else
    disp('Results are NOT loaded, please verify the setting.')    
end

Review3runs=0; % Review saved pooled results from 3 runs (1500 iterations)?

%% Assign optimising parameters and assign an approach to check steady-state distributions

% Optimisation parameters
Optimization=0; % 0 = No optimization (review result), 1 = optimize
Mode=2; % 1 = Discrete mode, 2 = Continuous mode
Discretize_level=2; % Two discrete values (0,1) - default setting
opt_iterations=15000; % number of iterations during optimisation

% Select an approach to check for convergence of steady-state distribution
Approach=1; % 1 = Main (ergodic PBN+TSMC), 2 = Alternative (PBN without perturbation+random IC)
 
if Approach==1
    % If Approach==1, please choose Two-state Markov Chain parameters and perturbation scheme
    epsilon=0.001; % range of transition probability [Default=0.001]
    r=0.025; % range of accuracy (most sensitive) [Default=0.025]
    s=0.95; % probability to acquire defined accuracy [Default=0.95]
    p=0; % perturbation in Shmulevich's scheme [Default=0, 0%]
    pMir=0.001; % perturbation in Miranda's & Parga's scheme [Default=0.001, 0.1%]
    initial_nsteps=100; % initial simulation steps [Recommended at 100 steps for n < 100]
elseif Approach==2
    % If Approach==2, please choose parameter related to Monte-Carlo simulation
    iterations=10; % number of iterations (initial condition samplings)
    nsteps=300; % number of time steps
end

%% Define model structure and different experiments

% Assign estim as global parameter
global estim

% Adjust parameter for optimization and store parameters in estim
estim.Approach=Approach;
if Approach==1
    estim.epsilon=epsilon;
    estim.r=r;
    estim.s=s;
    estim.p=p;
    estim.pMir=pMir;
    estim.iterations=1;
    estim.nsteps=initial_nsteps;    
elseif Approach==2
    estim.iterations=iterations; %maximal number of simulation in each round
    estim.nsteps=nsteps; %number of time steps for simulation
end
estim.NrExps=0;%number of initial experiment (automatically changed)
estim.fileName='estim_Apoptosis_Initial_Structure.mat'; %for saving optimization results
estim.display=1; %display output optimization intermediates?
estim.thresh=0.01; %threshold for accepting fit
estim.stopAtFirst=0; %stop when reaching the first good fit (below threshold)

% Mode of optimization
if Mode==1
    estim.optLevels=Discretize_level; %use probability levels;
elseif Mode==2
    estim.optLevels=0; %No discretization; '0' = continuous probabilities
end

% Define number of experiments to optimize
optimizeExp=1:6;

% Generate different experiments in a for-loop
for counter=optimizeExp
    rules={};
    switch counter
        % Define different model structures and measurements for each case
        case 1 % mock stimulation
            % housekeeping
            rules=[rules; {'housekeeping = 1','1'}];
            % FasL(2)
            rules=[rules; {'FASL_2 = 0','1'}];
            % IL-1
            rules=[rules; {'IL_1 = 0','1'}];            
            % TNF
            rules=[rules; {'TNF = 0','1'}];    
            % UV(1)
            rules=[rules; {'UV = 0','1'}];            
            % UV(2)
            rules=[rules; {'UV_2 = 0','1'}];                       
            measStates={'apoptosis','C3ap17','NF_kB'};
            meas=[0.00,0.00,0.00];
        case 2 % FasL(2) stimulation
            % housekeeping
            rules=[rules; {'housekeeping = 1','1'}];
            % FasL(2)
            rules=[rules; {'FASL_2 = 1','1'}];
            % IL-1
            rules=[rules; {'IL_1 = 0','1'}];            
            % TNF
            rules=[rules; {'TNF = 0','1'}];                
            % UV(1)
            rules=[rules; {'UV = 0','1'}];            
            % UV(2)
            rules=[rules; {'UV_2 = 0','1'}];                       
            measStates={'apoptosis','C3ap17_2','NF_kB'};
            meas=[0.63,1.00,0.32];
        case 3 % IL-1 stimulation
            % housekeeping
            rules=[rules; {'housekeeping = 1','1'}];
            % FasL(2)
            rules=[rules; {'FASL_2 = 0','1'}];
            % IL-1
            rules=[rules; {'IL_1 = 1','1'}];            
            % TNF
            rules=[rules; {'TNF = 0','1'}];      
            % UV(1)
            rules=[rules; {'UV = 0','1'}];            
            % UV(2)
            rules=[rules; {'UV_2 = 0','1'}];                       
            measStates={'apoptosis','C3ap17','NF_kB'};
            meas=[0.00,0.03,1.00];
        case 4 % TNF stimulation
            % housekeeping
            rules=[rules; {'housekeeping = 1','1'}];
            % FasL(2)
            rules=[rules; {'FASL_2 = 0','1'}];
            % IL-1
            rules=[rules; {'IL_1 = 0','1'}];            
            % TNF
            rules=[rules; {'TNF = 1','1'}];        
            % UV(1)
            rules=[rules; {'UV = 0','1'}];            
            % UV(2)
            rules=[rules; {'UV_2 = 0','1'}];                       
            measStates={'apoptosis','C3ap17','NF_kB'};
            meas=[0.10,0.39,0.98];
        case 5 % UV(1) stimulation
            % housekeeping
            rules=[rules; {'housekeeping = 1','1'}];
            % FasL(2)
            rules=[rules; {'FASL_2 = 0','1'}];
            % IL-1
            rules=[rules; {'IL_1 = 0','1'}];            
            % TNF
            rules=[rules; {'TNF = 0','1'}];     
            % UV(1)
            rules=[rules; {'UV = 1','1'}];            
            % UV(2)
            rules=[rules; {'UV_2 = 0','1'}];                       
            measStates={'apoptosis','C3ap17_2','NF_kB'};
            meas=[1.00,1.00,0.26];
        case 6 % UV(2) stimulation
            % housekeeping
            rules=[rules; {'housekeeping = 1','1'}];
            % FasL(2)
            rules=[rules; {'FASL_2 = 0','1'}];
            % IL-1
            rules=[rules; {'IL_1 = 0','1'}];            
            % TNF
            rules=[rules; {'TNF = 0','1'}];     
            % UV(1)
            rules=[rules; {'UV = 0','1'}];            
            % UV(2)
            rules=[rules; {'UV_2 = 1','1'}];                       
            measStates={'apoptosis','C3ap17','NF_kB'};
            meas=[0.49,0.00,0.46];      
    end

    
% ---------------------------------
% Remained input nodes
% ---------------------------------
    
rules=[rules; {'FASL = 0','1'}];
rules=[rules; {'Glucagon = 0','1'}];
rules=[rules; {'Insulin = 0','1'}];
rules=[rules; {'smac_mimetics = 0','1'}];
rules=[rules; {'T2RL = 0','1'}];

% ---------------------------------
% Propagated nodes
% ---------------------------------

rules=[rules; {'AdCy = GR','1'}];
rules=[rules; {'Apaf_1 = ( cyt_c&smac )','1'}];  
rules=[rules; {'apopto = Apaf_1','1'}];
rules=[rules; {'apoptosis = ( ~PARP&~gelsolin&CAD )','1'}]; % Model Output
rules=[rules; {'A20 = NF_kB','1'}];     

rules=[rules; {'Bad = PKB','1'}]; 
rules=[rules; {'Bad_14_3_3 = P14_3_3 & Bad','1'}];
rules=[rules; {'Bax = tBid | (UV|UV_2) | ( ~Bcl_xl&~Bad_14_3_3 )','1'}];
rules=[rules; {'Bcl_xl = NF_kB | ~(UV|UV_2) | ~C3ap17','1'}]; 
rules=[rules; {'Bid = ( housekeeping&~P )','1'}];
rules=[rules; {'BIR1_2 = C3a_XIAP','1'}];  

rules=[rules; {'c_IAP = housekeeping','1'}];
rules=[rules; {'c_IAP_2 = NF_kB','1'}];   
rules=[rules; {'CAD = ( ~PARP&~ICAD )','1'}];
rules=[rules; {'cAMP = AdCy','1'}];
rules=[rules; {'complex1 = ( TNFR_1&(c_IAP|c_IAP_2)&RIP&TRADD&TRAF2 )','1'}];  
% rules=[rules; {'complex2 = ( complex1&FADD&RIP_deubi )','1'}];
rules=[rules; {'comp1_IKKa = ( complex1&IKKdeact )','1'}];    
rules=[rules; {'cyt_c = Bax','1'}];
rules=[rules; {'C3a_c_IAP = (C3ap17|C3ap17_2)&(c_IAP|c_IAP_2)','1'}];   
% rules=[rules; {'C3ap17 = C3ap20 | ( (C8a|C8a_2)&~(XIAP|XIAP_2) )','1'}];                            
% rules=[rules; {'C3ap17_2 = ( ~XIAP_2&C3ap20_2 ) | ( C8a&smac_XIAP )','1'}];       
rules=[rules; {'C3ap20 = C8a','1'}];  
rules=[rules; {'C3ap20_2 = C8a_2 | C9a','1'}];                                                 
rules=[rules; {'C3a_XIAP = (C3ap17|C3ap17_2)','1'}];        
% rules=[rules; {'C8a = C8a_DISCa | C8a_comp2 | ( proC8&T2R ) | ( (C8a_DISCa|C8a_DISCa_2)&~(FLIP|FLIP_2) )','1'}];
rules=[rules; {'C8a_2 = C8a_DISCa_2','1'}];
rules=[rules; {'C8a_comp2 = ( proC8&complex2 )','1'}];   
rules=[rules; {'C8a_DISCa = ( DISCa&proC8 )','1'}];            
rules=[rules; {'C8a_DISCa_2 = ( DISCa_2&proC8 )','1'}];   
rules=[rules; {'C8a_FLIP = (C8a_DISCa|C8a_DISCa_2)&(FLIP|FLIP_2)','1'}];      
rules=[rules; {'C9a = apopto','1'}];  

rules=[rules; {'DISCa = ( FAS&FADD )','1'}];                         
rules=[rules; {'DISCa_2 = ( FAS_2&FADD )','1'}];   

rules=[rules; {'ERK1o2 = Ras','1'}];  

rules=[rules; {'FADD = housekeeping','1'}];
rules=[rules; {'FAS = FASL','1'}];                                             
rules=[rules; {'FAS_2 = FASL_2','1'}];                                    
rules=[rules; {'FLIP = housekeeping','1'}];                                                     
rules=[rules; {'FLIP_2 = NF_kB','1'}];                               

rules=[rules; {'gelsolin = ( ~(C3ap17|C3ap17_2)&housekeeping )','1'}];
rules=[rules; {'GR = Glucagon','1'}];
rules=[rules; {'Grb2_SOS = Shc','1'}];    
rules=[rules; {'GSK_3 = ~PKB','1'}];

% rules=[rules; {'I_kBa = ( ~UV_2&~IKKa&housekeeping&~comp1_IKKa )','1'}];
rules=[rules; {'I_kBb = ( ~UV_2&~IKKa&housekeeping&~comp1_IKKa )','1'}]; 
% rules=[rules; {'I_kBe = ( ~UV_2&~IKKa&housekeeping&~comp1_IKKa )','1'}];
rules=[rules; {'ICAD = ( ~C3ap17_2&housekeeping )','1'}]; 
% rules=[rules; {'IKKa = ( IKKdeact&PI3K ) | ( IKKdeact&Raf ) | ( IL_1&IKKdeact ) | ( IKKdeact&NIK )','1'}];   
rules=[rules; {'IKKdeact = housekeeping','1'}];
rules=[rules; {'IR = ( Insulin&~IRS_P2 )','1'}];                
rules=[rules; {'IRS = housekeeping','1'}]; 
rules=[rules; {'IRS_P = ( IR&IRS )','1'}]; 
rules=[rules; {'IRS_P2 = ( TNF&IRS )','1'}];

rules=[rules; {'JNK = TNF','1'}]; 

rules=[rules; {'MEK = Pak1','1'}]; 

rules=[rules; {'NF_kB = ( ~I_kBa | ~I_kBe )','1'}]; % !!! Modified & --> | !!!   
rules=[rules; {'NIK = complex1','1'}];

rules=[rules; {'P = T2R','1'}];
rules=[rules; {'Pak1 = Rac','1'}]; 
rules=[rules; {'PARP = ( ~C3ap17_2&housekeeping )','1'}];
rules=[rules; {'PDK1 = PIP3','1'}];
rules=[rules; {'PKA = cAMP','1'}]; 
rules=[rules; {'PKB = PDK1','1'}];                                      
rules=[rules; {'PKC = PDK1','1'}];
rules=[rules; {'PIP3 = PI3K','1'}];
rules=[rules; {'PI3K = IRS_P','1'}];  
rules=[rules; {'proC8 = housekeeping','1'}]; 
rules=[rules; {'P14_3_3 = housekeeping','1'}]; 
rules=[rules; {'p38 = Ras','1'}];
                                                                
rules=[rules; {'Rac = PI3K','1'}];
rules=[rules; {'Raf = Pak1 | PKC','1'}];
rules=[rules; {'Ras = Grb2_SOS','1'}];
rules=[rules; {'RIP = housekeeping','1'}];
rules=[rules; {'RIP_deubi = smac','1'}];

rules=[rules; {'Shc = IRS_P','1'}];
rules=[rules; {'smac = Bax | smac_mimetics','1'}];
rules=[rules; {'smac_XIAP = smac','1'}];

rules=[rules; {'tBid = (C8a|C8a_2)&P','1'}];
rules=[rules; {'TNFR_1 = TNF','1'}];  
rules=[rules; {'TRADD = housekeeping','1'}];
rules=[rules; {'TRAF2 = housekeeping | NF_kB','1'}];
rules=[rules; {'T2R = T2RL','1'}];                                                                          
                   
rules=[rules; {'XIAP = housekeeping','1'}];           
rules=[rules; {'XIAP_2 = NF_kB','1'}];    

% ---------------------------------
% Optimizing nodes
% ---------------------------------

% IKKa
rules=[rules; {'IKKa = IL_1&IKKdeact','1'}]; % Effect from IL-1 on NFkB  
rules=[rules; {'IKKa = IKKdeact&NIK','1'}]; % Effect from TNF on NFkB

% I_kBa
rules=[rules; {'I_kBa = ~UV_2','1'}]; % Effect of UV on NFkB - include UV
rules=[rules; {'I_kBa = ~comp1_IKKa','1'}]; % Effect from TNF on NFkB
rules=[rules; {'I_kBa = ~IKKa','1'}]; % Effect from IL-1 and TNF on NFkB

% I_kBe
rules=[rules; {'I_kBe = ~UV_2','1'}]; % Effect of UV on NFkB - include UV
rules=[rules; {'I_kBe = ~comp1_IKKa','1'}]; % Effect from TNF on NFkB
rules=[rules; {'I_kBe = ~IKKa','1'}]; % Effect from IL-1 and TNF on NFkB

% complex2
% !!! Explore the contribution of positive feedback loop of complex 2 via the input from RIP_deubi !!!   
rules=[rules; {'complex2 = ( complex1&FADD )','1'}]; % Effect of only complex1 to complex2
rules=[rules; {'complex2 = ( complex1&FADD&RIP_deubi )','1'}]; % Effect of complex1 and UV (via Bax -> smac)

% C8a
rules=[rules; {'C8a = C8a_DISCa','1'}]; % Effect of intrinsic apoptosis via DISC
rules=[rules; {'C8a = C8a_comp2','1'}]; % Effect of positive FB via comp2 (from TNF)
rules=[rules; {'C8a = (C8a_DISCa|C8a_DISCa_2)&~(FLIP|FLIP_2)','1'}]; % Effect of FLIP inhibition (from NFkB)

% C3ap17
rules=[rules; {'C3ap17 = C3ap20','1'}]; % Effect via C3ap20                            
rules=[rules; {'C3ap17 = (C8a|C8a_2)&~(XIAP|XIAP_2)','1'}]; % Effect of XIAP inhibition (from NFkB)                             

% C3ap17_2
rules=[rules; {'C3ap17_2 = ~XIAP_2&C3ap20_2','1'}]; % Effect from C3ap20 (High concentration) and XIAP (via NFkB)       
rules=[rules; {'C3ap17_2 = C8a&smac_XIAP','1'}]; % Effect of C8a and smac     


% Convert rules to PBN parameters via rule2PBN function
[n,nf,nv,F,varF,cij,state_names]=rule2PBN(rules);

% Specify initial conditions
ics=[]; % no specification
% ics=[1:n; zeros(1,n)]' % all initial conditions are 0

% Choose nodes to be optimized    
% optimizeStates=state_names; % For all nodes with more than 1 interaction function
optimizeStates={'IKKa','I_kBa','I_kBe','complex2','C8a','C3ap17','C3ap17_2'};  % For certain nodes

% Add up all parameters in estim global parameter format
estim=add2estim(estim,n,nf,nv,F,varF,cij,state_names,optimizeStates,ics,measStates,meas,rules);
    
end

% Preprocessing estim parameter (sorting) to generate common optimization problem
estim=preprocessMultiExp(estim);

paramNr=estim.paramNr; % Extract parameter numbers from estim for further use

save(estim.fileName) % Save estim paramter (for plugging into Grid'5000)

%% Display descriptive information of the results

% Determine best run and optimal parameters
[bestOptFuncValue,bestRun]=min(Memory(:,1));
bestx=Memory(bestRun, 3:paramNr+2);
disp(['best optimal function value: ' num2str(bestOptFuncValue)])

disp('best pdf_ic_mean & parameter: ')
disp(Memory(bestRun,:));

% Plot unsorted and sorted optimal cost
figure, plot(Memory(:,1)), title('FVAL all sorted');
figure, plot(sort(Memory(:,1),'descend')), title('FVAL all sorted');

%% Generate optimal cij & Generate one empirical solution with large maxNrSim
simFlag=1; %simulate?
cijs=evalCijAndSimulate_G5K(estim,bestRun,simFlag,Memory);

%% Selection : Statistics for best runs (bestOptFuncValue threshold) and evaluate bestxMean

% Select method of choosing best runs

method = 2; % 1 = setting threshold, 2 = choose exact number of best runs

if method == 1
    thresh=estim.thresh; % From previous setting or set a new threshold
    threshRelative=0; %Relative (or absolute) threshold?
    
    if threshRelative
        runsThresh=find(Memory(:,1)<=bestOptFuncValue*thresh);
    else
        runsThresh=find(Memory(:,1)<=thresh);
    end
    
    historyThresh=Memory(runsThresh,:);
    NrRunsIncluded=size(historyThresh,1);
    
elseif method == 2
    SelectedNrRuns=500; % Choose certain number of runs
    Sorted_Result=sortrows(Memory,-1);
    historySelected=Sorted_Result((end-(SelectedNrRuns-1):end),:);
    runsThresh=1:SelectedNrRuns;
    MeanFVAL=mean(historySelected(:,1)); % Calculate mean of objective function values
    NrRunsIncluded=size(historySelected,1);
end

disp(['Number of included runs: ' num2str(NrRunsIncluded) ' '])
if MeanFVAL~=0
    disp(['Mean optimal cost: ' num2str(MeanFVAL) ' '])
end  

%% Execution : Statistics for best runs (bestOptFuncValue threshold) and evaluate bestxMean

clear cijsAll

MemoryBkUp = Memory; % Backup Memory

if Review3runs==1   
    load('history_Initial_3runs_1500samples.mat')
    method = 2;
    NrRunsIncluded=1500;
    runsThresh=1:1500;
    historySelected=history_Initial_3runs_1500samples;
end

if NrRunsIncluded==0
    disp('No runs meeting the defined threshold!')
    disp('Stopping evaluation.')
    cijMeans=[];
    cijStds=[];
    bestxMean=[];
else
    for counter=1:NrRunsIncluded
        if method == 1;
            cijs=evalCijAndSimulate_G5K(estim,runsThresh(counter),0,Memory);
        elseif method == 2;            
            Memory = historySelected;
            cijs=evalCijAndSimulate_G5K(estim,runsThresh(counter),0,Memory);
        end
        cijsAll(:,:,:,counter)=cijs;
    end

    for counter=1:size(cijsAll,3)
        disp(['EXPERIMENT' num2str(counter) ':'])
        disp('mean:')
        disp(mean(cijsAll(:,:,counter,:),4))
        disp('std:')
        disp(std(cijsAll(:,:,counter,:),0,4))
    end
    cijMeans=mean(cijsAll,4);
    cijStds=std(cijsAll,0,4);
    
    bestxs=Memory(runsThresh,3:paramNr+2);
    bestxMean=mean(bestxs,1);
end

Memory = MemoryBkUp; % Restore Memory parameter

%% Plot distribution of optimised parameters

PlotModelState=[93]; % Complex2
ChosenBoolRules=[1,2];

cijs1=[];cijs2=[];

counter=1;
for counter2=1:size(cijsAll,4)
    current_cijs=cijsAll(:,:,1,counter2);
    cijs1=[cijs1; current_cijs(ChosenBoolRules(1),PlotModelState(1))];
    cijs2=[cijs2; current_cijs(ChosenBoolRules(2),PlotModelState(1))];
end

figure
axis([0,1,0,1])
hold on
plot(cijs1,cijs2,'b*','MarkerSize',10)

BestCij=cijs(:,:,1);
plot(BestCij(1,PlotModelState(1)),BestCij(2,PlotModelState(1)),'r*','MarkerSize',10)

title('Scatter plot of the fitted parameter values (Case study 4)')
xlabel('$c_1^{(Cpx2)}$','interpreter','latex')
ylabel('$c_2^{(Cpx2)}$','interpreter','latex')

legend({'$c_1^{(Cpx2)}$ (Cpx2=Cpx1 $\land$ FADD) vs $c_2^{(Cpx2)}$ (Cpx2= Cpx1 $\land$ FADD $\land$ RIP)'},'interpreter','latex')

%% Generate histogram of the optimal cost from bestxMean (or bestx) value
% histBestX(bestx,10)
estim.fileName=[];
histBestX_G5K(bestxMean,100);
title('Fitting cost evaluation of bestxMean (Case study 4)')
h = findobj(gca,'Type','patch');
set(h,'FaceColor',[.6 .6 .6],'EdgeColor','w')
set(gca,'XTickLabel',num2str(get(gca,'XTick').'))
legend(['Best fitting cost = ' num2str(bestOptFuncValue)])

%% Wrap-up rule report

for exp=1:length(optimizeExp)
    
    temp_AllMeans=cijMeans(:,:,exp);
    temp_AllStds=cijStds(:,:,exp);
        
    Store_AllMeans=[];
    Store_AllStds=[];
    
    Mean_value=[];
    SD_value=[];
    
    index_AllMeans=temp_AllMeans>-1;
    
    for counter=sum(sum(index_AllMeans))
        
        for col=1:size(index_AllMeans,2)
            for row=1:size(index_AllMeans,1)
                Mean_value=temp_AllMeans(row,col);
                SD_value=temp_AllStds(row,col);
                if Mean_value > -1
                    Store_AllMeans=[Store_AllMeans Mean_value];
                    Store_AllStds=[Store_AllStds SD_value];
                end
            end
        end
        
    end
        
    Heading=cell(1,3);
    Heading(1,1)={'Rules'};
    Heading(1,2)={'Mean'};
    Heading(1,3)={'S.D.'};
        
    eval(['Fitted_rules=estim.exp' num2str(exp) '.rules;'])
    Fitted_rules(:,2)={[]};
    Fitted_rules(:,3)={[]};
        
    for counter=1:length(Fitted_rules)
        Fitted_rules(counter,2)={Store_AllMeans(counter)};
        Fitted_rules(counter,3)={Store_AllStds(counter)};     
    end
    
    eval(['Report_Fitted_exp' num2str(exp) '=[Heading;Fitted_rules]'])

end

%% Extra: Evaluate cij and simulate based on bestxMean (from selected runs)
% cijs=evalCijAndSimulate_G5K(estim,[],simFlag,Memory,bestxMean);
    
