# Supplementary material for: optPBN: An Optimisation Toolbox for Probabilistic Boolean Networks
Source: PLoS One. 2014 Jul 1;9(7):e98001. doi: 10.1371/journal.pone.0098001 (PMC4077690; doi:10.1371/journal.pone.0098001)
Supplement: File S2 — Computational scripts of all examples and the corresponding original result files. The compressed zip file contains the optPBN optimisation pipeline in the form of Matlab scripts (.m) for all examples used in this study (case study 1, case study 2, toy models of Saez-Rodriguez et al., i.e. case study 3, and Boolean model of apoptosis of Schlatter et al., i.e. case study 4). For the results presented in this article, the integrated optimisation problems of the first 3 case studies were optimised by using the stand-alone version of the optPBN pipeline applying particle swarm optimisation as the optimiser on a single local machine. The last case study (Schlatter's model, i.e. case study 4), due to a complex optimisation problem, was optimised by using the grid-based version of the optPBN pipeline applying a combined differential evolution and evolutionary algorithms as the optimisers on the Grid'5000. The corresponding results from the optimisations of each model presented in the article are included in a matrix format (.mat and .log) for further analysis on the distributions of optimised parameters. A complete set of result files for four case studies and the results from additional analysis as presented in File S8 can be downloaded at https://sourceforge.net/projects/optpbn. (ZIP) [file pone.0098001.s003.zip › Case_study_4/DE_Output_Case_Study_4_Extended_15000runs_Run1.log]

4.0993  19 0.80957 0.849832 0.393227 0.476131 0.413007 0.176115 0.19627 0.107399 0.747553 0.693022 0.0955405 0.268984 0.71762 0.869932 0.0500946 0.0154512 0.374513 0.980904 0.568035 
3.32475  19 0.415791 0.627977 0.368578 0.942667 0.500257 0.317152 0.657567 0.895877 0.824961 0.398677 0.755379 0.551682 0.879597 0.93944 0.421988 0.89651 0.0887278 0.481932 0.92238 
3.42614  19 0.708227 0.201959 0.289354 0.889762 0.71405 0.138378 0.200064 0.452538 0.610165 0.151444 0.690185 0.723127 0.263282 0.194231 0.225385 0.533215 0.0922536 0.36945 0.777622 
2.04235  19 0.17241 0.663401 0.819299 0.207791 0.754502 0.00539221 0.609725 0.0571976 0.632008 0.0677846 0.441604 0.650553 0.049408 0.080202 0.0547359 0.557022 0.634675 0.0415156 0.232057 
4.19018  19 0.661388 0.522668 0.0400404 0.455101 0.944584 0.153732 0.844512 0.633882 0.5245 0.591189 0.157607 0.497963 0.585084 0.21044 0.909575 0.148674 0.126212 0.681739 0.863241 
3.49655  19 0.945684 0.320013 0.594058 0.981442 0.225369 0.15271 0.714457 0.530871 0.653626 0.452267 0.876162 0.410794 0.207237 0.624778 0.742513 0.0467616 0.509682 0.319395 0.0466266 
3.19501  19 0.363458 0.342159 0.78813 0.392565 0.312251 0.740635 0.00559735 0.811702 0.740814 0.801988 0.574737 0.242507 0.418953 0.750106 0.300815 0.0256578 0.985377 0.501182 0.871628 
2.47666  19 0.821399 0.811677 0.880197 0.718436 0.753043 0.997438 0.259479 0.622523 0.743557 0.40794 0.0350715 0.467324 0.209394 0.888309 0.520867 0.309881 0.34225 0.311446 0.109158 
2.56912  19 0.574706 0.171926 0.33343 0.409781 0.750314 0.299869 0.409134 0.572766 0.00808563 0.494672 0.943704 0.356307 0.276938 0.976597 0.954236 0.325764 0.489977 0.0674391 0.0862328 
3.0202  19 0.938846 0.200754 0.510793 0.900353 0.182917 0.895028 0.821089 0.334296 0.851368 0.256232 0.357668 0.613368 0.968521 0.590952 0.503512 0.860841 0.10019 0.111758 0.576734 
3.50533  19 0.362018 0.152103 0.759588 0.473757 0.777915 0.642519 0.295886 0.0735446 0.887673 0.486364 0.8474 0.171273 0.743849 0.680483 0.964171 0.00071116 0.190093 0.867217 0.483203 
2.93511  19 0.821069 0.829937 0.71131 0.700085 0.688715 0.597363 0.876887 0.867616 0.593243 0.066056 0.317174 0.139963 0.81649 0.168146 0.175248 0.45528 0.690729 0.794629 0.302372 
3.54396  19 0.63184 0.97767 0.390718 0.877133 0.889864 0.791846 0.440045 0.528746 0.233901 0.502032 0.205469 0.590371 0.615675 0.848443 0.11814 0.226721 0.34547 0.107667 0.379441 
1.29465  19 0.575341 0.236527 0.503568 0.00231666 0.0888356 0.957618 0.962288 0.373454 0.828201 0.718508 0.279712 0.275292 0.76027 0.0239237 0.832761 0.888753 0.518009 0.796216 0.26756 
1.74587  19 0.0342924 0.580816 0.719157 0.233568 0.479663 0.312064 0.464638 0.233149 0.494057 0.6449 0.444392 0.943078 0.728535 0.60791 0.295672 0.975204 0.433525 0.266834 0.238665 
2.30418  19 0.804424 0.69603 0.589537 0.420788 0.23581 0.883506 0.918871 0.942169 0.478231 0.60915 0.325861 0.398828 0.717526 0.699077 0.631028 0.793158 0.681106 0.969112 0.825048 
2.58021  19 0.881787 0.535938 0.774685 0.562649 0.40184 0.508409 0.572553 0.106996 0.932032 0.994992 0.390793 0.20175 0.943312 0.624309 0.262926 0.8137 0.0834061 0.671423 0.337405 
2.87927  19 0.220097 0.234404 0.473605 0.577563 0.897551 0.756144 0.642857 0.244966 0.524401 0.822794 0.165485 0.832231 0.156701 0.432312 0.141193 0.807028 0.45424 0.581068 0.362348 
2.89771  19 0.611925 0.20533 0.0779151 0.0404046 0.389737 0.394999 0.368353 0.324958 0.0765457 0.57237 0.658766 0.365004 0.864995 0.295261 0.203375 0.248138 0.962932 0.191011 0.233854 
1.988  19 0.440145 0.356971 0.716146 0.0561942 0.160666 0.697733 0.476765 0.0504786 0.399616 0.0109582 0.062731 0.786547 0.952452 0.524564 0.60155 0.23197 0.500724 0.814822 0.595561 
3.22317  19 0.0124826 0.54934 0.19033 0.275652 0.1877 0.121416 0.963277 0.695259 0.632931 0.854066 0.270227 0.596474 0.586545 0.351496 0.241056 0.538893 0.591602 0.841982 0.893435 
2.96782  19 0.0491017 0.825792 0.821182 0.452506 0.097733 0.953138 0.114196 0.269974 0.767839 0.231086 0.774872 0.94987 0.861662 0.761525 0.288215 0.1262 0.548192 0.84427 0.428903 
3.52217  19 0.917352 0.20481 0.252656 0.837019 0.881142 0.904627 0.544631 0.336033 0.180816 0.676676 0.906425 0.375236 0.155014 0.676945 0.422288 0.820287 0.963097 0.790439 0.511464 
4.04282  19 0.935071 0.991283 0.302378 0.776542 0.542846 0.185503 0.072509 0.885393 0.474795 0.994959 0.891002 0.847386 0.913025 0.62808 0.236045 0.144389 0.719088 0.442315 0.668826 
2.25971  19 0.404959 0.367901 0.504299 0.345994 0.448158 0.44319 0.301029 0.185938 0.619574 0.51003 0.780301 0.754394 0.959817 0.481789 0.0147901 0.926324 0.214067 0.714705 0.874448 
4.17996  19 0.402566 0.355081 0.0695048 0.851807 0.600565 0.760197 0.0960768 0.209911 0.806069 0.590138 0.596341 0.601866 0.461843 0.125323 0.660052 0.460992 0.683901 0.798278 0.510913 
2.05444  19 0.385583 0.417548 0.488278 0.0484632 0.233854 0.697308 0.116701 0.890768 0.44716 0.625319 0.0678111 0.554622 0.351924 0.247606 0.973957 0.128007 0.774568 0.467516 0.666856 
2.54482  19 0.957988 0.879468 0.596136 0.861518 0.342571 0.589557 0.527139 0.42288 0.313811 0.50896 0.843132 0.899562 0.330914 0.821537 0.245112 0.692204 0.0351531 0.962786 0.457294 
2.12243  19 0.56909 0.321895 0.870279 0.435533 0.828211 0.480848 0.615354 0.1163 0.827446 0.36909 0.152384 0.730101 0.723359 0.790752 0.628613 0.592039 0.450288 0.943961 0.154715 
1.88966  19 0.324672 0.376481 0.894223 0.512142 0.294254 0.8503 0.181714 0.976735 0.108908 0.419754 0.458595 0.168378 0.872406 0.811378 0.275578 0.633767 0.374234 0.493774 0.0414468 
2.98457  19 0.164243 0.967939 0.546785 0.715482 0.714466 0.815846 0.594561 0.863834 0.182305 0.807794 0.240709 0.423513 0.338331 0.471235 0.0328973 0.431188 0.347805 0.834856 0.76493 
2.0045  19 0.35126 0.742879 0.570744 0.444267 0.694416 0.402287 0.982203 0.575728 0.773069 0.245145 0.0148941 0.366759 0.565814 0.50021 0.515356 0.890938 0.334465 0.76845 0.338748 
2.51049  19 0.264644 0.382714 0.74188 0.590408 0.122994 0.896396 0.602923 0.575324 0.516961 0.346363 0.424151 0.805764 0.201065 0.353698 0.577064 0.388092 0.813256 0.0543518 0.389808 
1.83806  19 0.0613567 0.853832 0.900079 0.357656 0.206822 0.602769 0.991981 0.78717 0.981617 0.144216 0.662161 0.166627 0.871603 0.728674 0.251264 0.013391 0.00706052 0.548294 0.23152 
4.36718  19 0.806016 0.466542 0.145608 0.805859 0.608082 0.0142871 0.652933 0.386396 0.515971 0.607741 0.666551 0.386012 0.388311 0.985277 0.110078 0.213663 0.855746 0.439334 0.014249 
3.48819  19 0.369751 0.172104 0.813556 0.82922 0.91594 0.493965 0.98693 0.0627 0.134403 0.021109 0.814245 0.525063 0.827569 0.521951 0.319527 0.0465608 0.998301 0.0642321 0.864441 
1.44004  19 0.611223 0.524924 0.662713 0.17899 0.683356 0.223423 0.580824 0.427774 0.186117 0.512397 0.538202 0.350444 0.62789 0.539281 0.263436 0.856711 0.243362 0.600676 0.978782 
2.18918  19 0.0674257 0.372757 0.321533 0.20619 0.508952 0.556834 0.00231045 0.211346 0.172417 0.776534 0.841141 0.497496 0.194558 0.689335 0.156308 0.646334 0.586369 0.658206 0.988349 
2.60804  19 0.00477351 0.390758 0.396849 0.469831 0.898941 0.8801 0.495937 0.486295 0.275935 0.476369 0.293884 0.48937 0.626081 0.385951 0.12278 0.890747 0.310492 0.961875 0.0214022 
3.05345  19 0.495194 0.738217 0.339845 0.454294 0.606576 0.322357 0.321025 0.316038 0.150572 0.553975 0.0018879 0.705828 0.742404 0.515881 0.565955 0.317797 0.631219 0.505462 0.567939 
2.39812  19 0.261405 0.871938 0.327277 0.150205 0.173148 0.610608 0.0735304 0.955051 0.341421 0.673834 0.545553 0.132652 0.491408 0.583224 0.734756 0.220464 0.883033 0.981481 0.220184 
3.41011  19 0.789707 0.495034 0.27104 0.834823 0.456162 0.594915 0.989931 0.287221 0.0286712 0.763905 0.273539 0.474946 0.495581 0.977204 0.23927 0.401882 0.00771605 0.333602 0.710012 
4.21952  19 0.670115 0.646001 0.207772 0.522051 0.546722 0.36714 0.496335 0.310116 0.313765 0.999003 0.187593 0.0469491 0.623324 0.336824 0.127926 0.320025 0.681896 0.533033 0.710803 
2.38844  19 0.0316765 0.343427 0.763574 0.459732 0.628792 0.548021 0.373449 0.679165 0.395201 0.467906 0.826939 0.279343 0.707744 0.277433 0.0773865 0.515994 0.372682 0.612449 0.776713 
2.81634  19 0.225904 0.328733 0.62874 0.742856 0.451215 0.686082 0.602694 0.548898 0.411097 0.530039 0.373548 0.0737991 0.147053 0.369238 0.630061 0.522516 0.901053 0.970574 0.26018 
1.92042  19 0.272126 0.212976 0.468254 0.265929 0.997763 0.690299 0.637874 0.29365 0.77322 0.518858 0.616382 0.728725 0.199598 0.674885 0.856808 0.781622 0.393201 0.856932 0.917152 
2.46037  19 0.666642 0.740767 0.788993 0.683629 0.104875 0.414208 0.425941 0.660294 0.118134 0.51438 0.90787 0.06394 0.710848 0.498236 0.815022 0.14212 0.242988 0.928553 0.33961 
3.56629  19 0.583337 0.400117 0.0905771 0.650182 0.265295 0.878688 0.244243 0.729304 0.245943 0.578197 0.150653 0.832857 0.65254 0.969959 0.532312 0.981305 0.478739 0.778848 0.631059 
2.93428  19 0.347854 0.724615 0.443788 0.426963 0.368828 0.478546 0.430122 0.114865 0.947134 0.564991 0.157871 0.42009 0.344825 0.093693 0.530636 0.416776 0.626184 0.421955 0.137378 
2.48085  19 0.913945 0.694179 0.663679 0.63115 0.755442 0.701387 0.383463 0.433054 0.635542 0.573575 0.629452 0.275234 0.312338 0.4695 0.10117 0.58423 0.281132 0.677189 0.265289 
1.66439  19 0.843145 0.606505 0.88524 0.434671 0.842125 0.492434 0.228537 0.593361 0.563382 0.136078 0.425736 0.548974 0.0516502 0.318108 0.761978 0.390108 0.310785 0.162128 0.332311 
3.18924  19 0.290476 0.271276 0.34815 0.674688 0.205496 0.691519 0.346005 0.711572 0.654151 0.0622086 0.615552 0.35729 0.494902 0.832159 0.188532 0.561929 0.759473 0.621962 0.1695 
3.70454  19 0.296587 0.277767 0.235491 0.86593 0.649522 0.0395075 0.805244 0.954045 0.924177 0.224622 0.0433923 0.108845 0.29982 0.279754 0.434404 0.254109 0.140781 0.710038 0.0559829 
1.28235  19 0.228871 0.593954 0.73442 0.2022 0.507086 0.384717 0.163163 0.896198 0.26122 0.162913 0.794893 0.900322 0.720663 0.832678 0.997772 0.780292 0.462726 0.758112 0.588495 
2.39506  19 0.66901 0.0861251 0.821971 0.510134 0.457275 0.0810792 0.0434274 0.445167 0.456282 0.631295 0.865562 0.395751 0.0141 0.394252 0.601649 0.385559 0.89967 0.918381 0.694805 
3.70187  19 0.954933 0.408442 0.50828 0.977399 0.656069 0.399089 0.859399 0.609388 0.632387 0.787204 0.297109 0.68893 0.864692 0.236293 0.695466 0.0400799 0.267434 0.876431 0.169971 
1.34901  19 0.53207 0.456526 0.214862 0.0660033 0.636066 0.318584 0.986468 0.0601479 0.178161 0.10533 0.442059 0.881111 0.384857 0.374819 0.471231 0.141342 0.00292233 0.10686 0.560929 
3.4655  19 0.398955 0.215596 0.449763 0.784285 0.298804 0.352139 0.98348 0.943466 0.516255 0.341288 0.944089 0.661896 0.325156 0.936461 0.371182 0.100928 0.775318 0.0605763 0.633314 
2.18024  19 0.303341 0.094193 0.848876 0.656066 0.858286 0.00980782 0.106839 0.739778 0.86873 0.780504 0.800779 0.0196601 0.614516 0.86505 0.700307 0.956463 0.0434371 0.270975 0.505423 
1.8744  19 0.280452 0.37563 0.653332 0.342498 0.276411 0.900735 0.502137 0.794487 0.377507 0.100664 0.135159 0.0491031 0.61865 0.802541 0.40439 0.971636 0.425156 0.304533 0.84796 
2.13214  19 0.151642 0.535228 0.617255 0.500584 0.113611 0.0236104 0.791821 0.565609 0.032894 0.735022 0.108271 0.97412 0.507683 0.885788 0.857463 0.281803 0.132192 0.764708 0.942696 
1.57212  19 0.204636 0.194991 0.956013 0.283459 0.91392 0.376243 0.952116 0.411802 0.341572 0.619557 0.84229 0.985163 0.546812 0.724418 0.633231 0.61362 0.493264 0.725958 0.811307 
2.28655  19 0.216354 0.617524 0.879735 0.769778 0.544625 0.479496 0.451632 0.599407 0.829225 0.92869 0.329303 0.261815 0.284514 0.918745 0.454605 0.972361 0.203557 0.721515 0.804064 
2.31825  19 0.714048 0.196047 0.626173 0.087609 0.332535 0.108811 0.372182 0.913289 0.881193 0.878922 0.897356 0.0866868 0.636688 0.943466 0.430452 0.197263 0.760992 0.413736 0.292071 
3.25573  19 0.175306 0.566898 0.507923 0.836608 0.0834848 0.174904 0.301882 0.948457 0.802829 0.193707 0.71039 0.152379 0.266482 0.637969 0.379456 0.294053 0.533678 0.340125 0.379625 
3.17768  19 0.553345 0.844553 0.535768 0.90554 0.259104 0.182684 0.476701 0.66404 0.147641 0.14142 0.927248 0.968077 0.743015 0.65247 0.256237 0.333631 0.909473 0.516799 0.780585 
3.5725  19 0.329066 0.136593 0.570297 0.731242 0.669311 0.145779 0.627084 0.0860977 0.839484 0.160735 0.244675 0.888087 0.523662 0.950568 0.535838 0.0841406 0.594375 0.14646 0.166142 
3.15536  19 0.378866 0.567807 0.543785 0.793516 0.795085 0.0695373 0.152683 0.261413 0.235315 0.700248 0.740101 0.106722 0.153769 0.586092 0.986752 0.38094 0.908501 0.0924813 0.0489972 
2.03623  19 0.500159 0.280323 0.575288 0.305793 0.0330617 0.194623 0.350444 0.0647135 0.935758 0.910515 0.29531 0.401865 0.236399 0.477663 0.866813 0.879917 0.2025 0.483179 0.832081 
3.4014  19 0.257322 0.435795 0.250061 0.475723 0.22069 0.511021 0.206852 0.454134 0.679203 0.848068 0.055468 0.179923 0.888233 0.638668 0.258466 0.647084 0.0766678 0.26202 0.839274 
3.09524  19 0.849666 0.874853 0.656938 0.333123 0.4431 0.541976 0.27542 0.189484 0.47904 0.215326 0.243627 0.959152 0.982521 0.419839 0.186532 0.103808 0.79665 0.233206 0.332889 
1.72613  19 0.349605 0.597194 0.47639 0.274349 0.728452 0.770714 0.346541 0.388622 0.0740255 0.0888997 0.11201 0.999542 0.979877 0.823064 0.00858983 0.900112 0.503296 0.291287 0.801517 
3.41098  19 0.737232 0.0829072 0.372191 0.67651 0.793544 0.805527 0.450002 0.0907242 0.0130756 0.836826 0.662411 0.92463 0.329015 0.25244 0.433255 0.0301357 0.855696 0.855746 0.704353 
2.0489  19 0.948796 0.709861 0.73335 0.293856 0.88456 0.801414 0.120291 0.551437 0.744407 0.0696376 0.667828 0.243777 0.321667 0.291271 0.924741 0.0676256 0.183157 0.721772 0.958316 
2.924  19 0.673597 0.0530376 0.685736 0.707095 0.803675 0.061425 0.558145 0.229819 0.451886 0.0774965 0.889256 0.309789 0.592355 0.953356 0.263432 0.371076 0.37211 0.263553 0.623119 
3.49147  19 0.928907 0.996827 0.346047 0.580408 0.294618 0.284067 0.982972 0.719622 0.401863 0.80445 0.131162 0.198595 0.940152 0.134383 0.931115 0.410054 0.471683 0.340378 0.971048 
1.39629  19 0.969584 0.738088 0.878838 0.0356558 0.483501 0.400694 0.498735 0.452034 0.0642488 0.163862 0.981452 0.596665 0.360632 0.607947 0.0398537 0.22893 0.356175 0.561588 0.00268333 
4.48442  19 0.382799 0.568176 0.0188275 0.86377 0.53267 0.819366 0.080655 0.609864 0.469773 0.869555 0.46892 0.724132 0.554926 0.939742 0.474319 0.192176 0.98741 0.278978 0.80696 
3.39507  19 0.0365046 0.176487 0.202963 0.482389 0.130556 0.811475 0.520131 0.313535 0.252204 0.458589 0.519274 0.708889 0.718968 0.457307 0.0516902 0.671265 0.553095 0.113151 0.0452023 
4.48392  19 0.22508 0.651052 0.083045 0.647411 0.00137389 0.465799 0.897367 0.237312 0.610413 0.977651 0.562021 0.659851 0.416334 0.361227 0.507206 0.131028 0.781294 0.456075 0.0364749 
2.10862  19 0.517049 0.126553 0.704282 0.0811519 0.771763 0.754385 0.20879 0.248156 0.71191 0.394971 0.352322 0.864987 0.460362 0.431397 0.78244 0.173062 0.526348 0.519903 0.148113 
2.81284  19 0.946076 0.944215 0.61781 0.646843 0.21219 0.982798 0.603437 0.590928 0.199768 0.011811 0.729545 0.465295 0.241599 0.101412 0.0742771 0.308014 0.785843 0.967959 0.0724189 
3.76079  19 0.518884 0.31258 0.334657 0.791291 0.710265 0.560021 0.345152 0.154692 0.922428 0.713986 0.171749 0.107414 0.224256 0.778628 0.80823 0.220207 0.479584 0.388833 0.304749 
3.3519  19 0.432053 0.125066 0.307772 0.644903 0.0736809 0.269173 0.398289 0.418628 0.702798 0.194804 0.399523 0.378384 0.33586 0.387123 0.280894 0.608176 0.627001 0.0291346 0.718524 
2.60871  19 0.065 0.422471 0.53468 0.619489 0.681808 0.763321 0.0989572 0.951732 0.541458 0.950497 0.540316 0.100316 0.110945 0.278174 0.377176 0.818627 0.446467 0.746555 0.264404 
2.04848  19 0.659093 0.19046 0.70022 0.628656 0.713256 0.145123 0.321433 0.75713 0.0546592 0.0522519 0.111689 0.264586 0.527567 0.781071 0.494305 0.985574 0.355435 0.534652 0.994478 
3.50235  19 0.999544 0.428895 0.55734 0.832324 0.923462 0.375707 0.551982 0.383503 0.417758 0.494339 0.00390915 0.708947 0.305857 0.0567858 0.531443 0.0706378 0.954443 0.140911 0.428575 
3.63769  19 0.0783234 0.891105 0.152292 0.688585 0.349622 0.728774 0.232702 0.967424 0.513264 0.643641 0.347391 0.398005 0.195635 0.126948 0.594959 0.65216 0.660747 0.853804 0.118499 
4.42172  19 0.682477 0.832829 0.0269911 0.419845 0.693789 0.0316145 0.844587 0.223036 0.891598 0.358905 0.081337 0.709791 0.745626 0.960075 0.580301 0.698033 0.970131 0.467917 0.528895 
1.95416  19 0.471714 0.253333 0.643792 0.1884 0.641915 0.326562 0.340772 0.595232 0.849034 0.125639 0.406814 0.133289 0.85554 0.204013 0.4575 0.657654 0.758292 0.866666 0.715275 
3.22916  19 0.539683 0.626589 0.628481 0.426172 0.00139288 0.883297 0.999216 0.0197566 0.953163 0.555644 0.463505 0.920404 0.173763 0.0721248 0.0781437 0.198381 0.646822 0.342811 0.835668 
3.6749  19 0.470729 0.655068 0.280922 0.843867 0.231166 0.435494 0.880501 0.212 0.164678 0.808198 0.213348 0.0983498 0.748861 0.84277 0.830993 0.708142 0.276214 0.843292 0.715621 
1.55195  19 0.699319 0.268418 0.381118 0.106638 0.78529 0.467269 0.839466 0.804521 0.663232 0.252474 0.651664 0.316117 0.353944 0.482219 0.702651 0.929232 0.742916 0.612846 0.947754 
2.97179  19 0.291866 0.446437 0.19237 0.305986 0.698542 0.00755946 0.90606 0.0551671 0.271845 0.0349888 0.432532 0.96124 0.838471 0.875323 0.296825 0.982026 0.17304 0.292255 0.330485 
1.30553  19 0.795176 0.592909 0.800361 0.247647 0.42245 0.664626 0.556541 0.718862 0.57321 0.12208 0.277265 0.0841072 0.860905 0.425459 0.546581 0.790249 0.000678215 0.713641 0.139984 
4.22997  19 0.780134 0.357706 0.0535805 0.91056 0.366247 0.559018 0.779825 0.179828 0.760473 0.221283 0.584775 0.0263105 0.0251823 0.489446 0.681612 0.956261 0.0833818 0.968319 0.471932 
2.39993  19 0.073823 0.860136 0.621116 0.397971 0.300024 0.0967368 0.206894 0.18163 0.809611 0.826251 0.367781 0.928054 0.418755 0.557025 0.312934 0.266256 0.12141 0.475636 0.349324 
2.68414  19 0.114724 0.683834 0.227886 0.110451 0.889949 0.408293 0.365542 0.793799 0.262967 0.194821 0.19605 0.0183715 0.316068 0.0809405 0.613741 0.0830093 0.513382 0.902474 0.477178 
2.81546  19 0.543235 0.746203 0.952665 0.818953 0.522349 0.471264 0.661321 0.0267326 0.341575 0.31904 0.154641 0.111211 0.747493 0.948084 0.863349 0.892193 0.504327 0.717433 0.198605 
4.15421  19 0.150521 0.916566 0.0505763 0.411967 0.125765 0.161873 0.0525407 0.26626 0.709264 0.228061 0.0251562 0.670107 0.0136868 0.986928 0.207871 0.380118 0.895735 0.142841 0.430299 
2.73479  19 0.662732 0.332983 0.667652 0.800302 0.0454968 0.164696 0.102314 0.229548 0.277397 0.645991 0.993719 0.266277 0.19399 0.0181827 0.458052 0.326881 0.394509 0.0788572 0.73099 
3.05326  19 0.366501 0.687253 0.689899 0.792568 0.957462 0.905335 0.648747 0.0937128 0.567481 0.452215 0.176826 0.805058 0.0541812 0.346434 0.96117 0.241588 0.347809 0.349655 0.691296 
2.38654  19 0.4588 0.400935 0.437433 0.0194825 0.898468 0.462103 0.192174 0.983403 0.14584 0.936019 0.184353 0.962623 0.885357 0.59633 0.97954 0.00689845 0.198861 0.0632761 0.274635 
1.72915  19 0.786538 0.0866965 0.644317 0.263574 0.0844956 0.226715 0.165694 0.474827 0.464589 0.131974 0.0455187 0.74758 0.0958548 0.361731 0.872329 0.368164 0.4819 0.856191 0.24171 
3.07909  19 0.704323 0.146551 0.719107 0.732481 0.269538 0.429229 0.434264 0.323603 0.479988 0.909383 0.0611825 0.139835 0.403701 0.213457 0.931954 0.374752 0.413486 0.0796249 0.920964 
3.84265  19 0.279468 0.442841 0.428937 0.891587 0.837085 0.776521 0.364564 0.184401 0.838659 0.359778 0.606208 0.509453 0.488606 0.922676 0.0796379 0.472908 0.996377 0.0892815 0.38459 
3.04991  19 0.876499 0.236585 0.696922 0.653977 0.47538 0.959317 0.91281 0.131968 0.761898 0.00742881 0.295915 0.322617 0.761607 0.928068 0.615235 0.175405 0.395824 0.459718 0.192139 
1.91835  19 0.848313 0.504879 0.917041 0.411575 0.597087 0.790459 0.112013 0.441886 0.387469 0.969635 0.294953 0.345639 0.508236 0.160961 0.756457 0.683105 0.482228 0.594069 0.254091 
4.60013  19 0.393724 0.807725 0.146308 0.691567 0.38022 0.757531 0.957705 0.694281 0.750119 0.700254 0.653645 0.395406 0.455967 0.0968287 0.00825728 0.1246 0.867013 0.682202 0.303418 
2.13062  19 0.77041 0.235013 0.94771 0.405995 0.307457 0.648101 0.247998 0.668343 0.94541 0.771748 0.932454 0.987103 0.300234 0.827899 0.329976 0.711008 0.960361 0.00442516 0.131758 
1.57546  19 0.937716 0.451013 0.974223 0.357154 0.0915419 0.347105 0.859457 0.243592 0.427721 0.684944 0.740149 0.866747 0.304546 0.739607 0.381563 0.31891 0.133042 0.110951 0.9614 
2.80522  19 0.801857 0.926108 0.166917 0.201067 0.928861 0.287091 0.57709 0.946143 0.985255 0.604212 0.608825 0.166279 0.427714 0.645185 0.307778 0.836368 0.771831 0.80967 0.727212 
4.0807  19 0.766696 0.441539 0.0201666 0.167232 0.233495 0.551274 0.779737 0.425348 0.0519108 0.834738 0.853138 0.410844 0.375608 0.597686 0.532855 0.0328994 0.111431 0.184865 0.620098 
2.86809  19 0.0100703 0.0304385 0.744681 0.310387 0.46577 0.821757 0.230719 0.743481 0.764517 0.919325 0.499474 0.311004 0.671 0.4937 0.849003 0.0777286 0.456658 0.947215 0.512412 
3.52806  19 0.119887 0.0204446 0.243774 0.866173 0.962661 0.239465 0.691161 0.75303 0.813269 0.108946 0.425345 0.400447 0.321487 0.29416 0.652578 0.362546 0.312541 0.562628 0.188701 
2.8235  19 0.518497 0.231142 0.572324 0.521288 0.91863 0.203006 0.0674185 0.313552 0.66966 0.969933 0.0606705 0.28009 0.749213 0.893872 0.806443 0.773333 0.76261 0.560848 0.607054 
2.87445  19 0.320538 0.0264961 0.693363 0.893476 0.104796 0.76271 0.436936 0.802791 0.865679 0.593171 0.100265 0.191048 0.547541 0.377143 0.967289 0.801225 0.903222 0.863683 0.371972 
2.11501  19 0.109782 0.0909535 0.735209 0.232333 0.237954 0.520995 0.686915 0.219183 0.599823 0.0201319 0.968225 0.61779 0.610562 0.00631109 0.756873 0.298654 0.565691 0.28775 0.24681 
1.48133  19 0.508594 0.574291 0.321814 0.0143965 0.0279612 0.362692 0.0553829 0.142885 0.60721 0.614989 0.60261 0.495613 0.130035 0.865989 0.0456809 0.149559 0.175203 0.471804 0.132968 
2.66711  19 0.251804 0.230224 0.842724 0.925894 0.814116 0.802589 0.499477 0.855603 0.290528 0.774992 0.00306226 0.803574 0.217673 0.146404 0.883709 0.842514 0.969335 0.518831 0.157814 
2.03057  19 0.0569042 0.469613 0.448088 0.252971 0.313613 0.911033 0.834822 0.368276 0.144952 0.475752 0.538706 0.766262 0.727802 0.303491 0.144252 0.838208 0.747233 0.486233 0.471671 
3.49453  19 0.198677 0.190942 0.397088 0.83205 0.56835 0.567342 0.832491 0.884577 0.895329 0.926092 0.119417 0.11728 0.470669 0.401998 0.822198 0.684895 0.718986 0.833634 0.989511 
3.1718  19 0.481775 0.722502 0.624695 0.976888 0.678698 0.277988 0.232389 0.932826 0.424989 0.630049 0.0622759 0.669081 0.317251 0.788326 0.717534 0.173398 0.509467 0.166151 0.353068 
3.02862  19 0.743656 0.823086 0.897297 0.696102 0.110682 0.888847 0.649067 0.266847 0.895591 0.576434 0.677211 0.575917 0.978449 0.769011 0.736889 0.141077 0.407118 0.789082 0.77932 
1.67848  19 0.746421 0.122689 0.543879 0.0270551 0.531195 0.365212 0.175962 0.440786 0.506933 0.935769 0.665648 0.0689796 0.445832 0.604544 0.555153 0.619171 0.797398 0.855532 0.667798 
1.07476  19 0.528466 0.978908 0.4597 0.0215473 0.0551238 0.150771 0.320571 0.135487 0.570722 0.0428394 0.854462 0.655433 0.454744 0.591491 0.272069 0.839006 0.271924 0.910639 0.390494 
3.02754  19 0.497629 0.314578 0.29712 0.600495 0.68922 0.0128783 0.672816 0.870899 0.877794 0.129255 0.718128 0.922324 0.652367 0.360588 0.345794 0.130053 0.0454687 0.853466 0.507659 
1.21053  19 0.208884 0.270216 0.901525 0.292779 0.131807 0.453512 0.525935 0.0516032 0.0834268 0.971668 0.854627 0.822076 0.0451624 0.974213 0.905356 0.60899 0.0526637 0.933144 0.0625618 
3.35044  19 0.313248 0.409911 0.79032 0.816964 0.0737536 0.545493 0.846793 0.136652 0.987272 0.563624 0.696113 0.663327 0.151884 0.394329 0.595772 0.114395 0.491153 0.222148 0.0699493 
3.29391  19 0.21345 0.305085 0.313334 0.480607 0.970324 0.77404 0.460649 0.828898 0.353924 0.179244 0.00323874 0.371484 0.746091 0.387253 0.404893 0.275894 0.954974 0.317019 0.743527 
3.57597  19 0.856596 0.804014 0.176754 0.583134 0.850834 0.389025 0.916653 0.719803 0.226161 0.00246671 0.548228 0.27202 0.467831 0.526982 0.0479119 0.886062 0.933054 0.122607 0.937858 
2.4273  19 0.122201 0.265344 0.211285 0.209684 0.834429 0.978836 0.959076 0.823601 0.0628083 0.369084 0.344297 0.395501 0.0523855 0.516211 0.882358 0.669986 0.723864 0.436259 0.683682 
2.83143  19 0.819329 0.903332 0.888681 0.505699 0.477636 0.636743 0.583538 0.389039 0.308435 0.872446 0.178474 0.366514 0.179839 0.0672698 0.576659 0.161526 0.932293 0.933129 0.332358 
1.90913  19 0.138576 0.00637806 0.622234 0.00843111 0.541239 0.849545 0.371846 0.88734 0.963157 0.0646941 0.703401 0.547012 0.578432 0.460729 0.0424907 0.333503 0.943869 0.819946 0.475815 
3.0443  19 0.259844 0.590785 0.953513 0.827052 0.187357 0.707962 0.840987 0.259693 0.417117 0.196852 0.994488 0.0138904 0.936612 0.205328 0.200886 0.162882 0.174277 0.167385 0.851682 
2.3734  19 0.425132 0.0843381 0.618429 0.140548 0.329485 0.992047 0.838687 0.507924 0.378959 0.698298 0.292052 0.19541 0.401861 0.711469 0.0776949 0.386056 0.995259 0.00448455 0.131867 
3.11469  19 0.779123 0.639646 0.727569 0.761884 0.151347 0.927048 0.771122 0.779342 0.356417 0.711264 0.811156 0.79567 0.686951 0.331816 0.458162 0.191785 0.709529 0.318088 0.737412 
2.10419  19 0.505849 0.740898 0.784616 0.363384 0.956811 0.484939 0.673428 0.032541 0.0727992 0.933966 0.87865 0.287229 0.786678 0.158541 0.349386 0.829621 0.338663 0.786822 0.459298 
2.10948  19 0.559651 0.158227 0.793043 0.158725 0.0368068 0.933323 0.175898 0.794007 0.624832 0.990919 0.478022 0.548478 0.764215 0.163891 0.159669 0.493116 0.763364 0.588444 0.140886 
2.77881  19 0.44781 0.230213 0.524545 0.430496 0.665667 0.946569 0.808686 0.496113 0.634766 0.173513 0.000941076 0.741923 0.619429 0.263903 0.572267 0.260488 0.464809 0.134394 0.567066 
2.16329  19 0.537279 0.395823 0.841927 0.371718 0.403639 0.238654 0.836509 0.402252 0.662684 0.56812 0.68213 0.401286 0.126061 0.577713 0.300182 0.392248 0.486007 0.0252267 0.384908 
1.86312  19 0.291663 0.460888 0.922543 0.248738 0.420591 0.963084 0.913585 0.298317 0.204442 0.881031 0.672992 0.831347 0.805167 0.193451 0.516138 0.232734 0.217817 0.0599232 0.548334 
2.10053  19 0.678585 0.989639 0.790085 0.610027 0.516363 0.518129 0.981924 0.461482 0.834673 0.261356 0.950386 0.763922 0.830808 0.900662 0.92736 0.573102 0.154544 0.832233 0.46625 
3.54783  19 0.108603 0.968214 0.481593 0.469262 0.22256 0.362768 0.0956046 0.0166543 0.354616 0.358059 0.314526 0.504302 0.107427 0.0649676 0.254832 0.0335534 0.200951 0.0123796 0.833418 
3.37608  19 0.525632 0.443643 0.66602 0.791109 0.0713448 0.844621 0.275869 0.63253 0.78398 0.811074 0.329629 0.452724 0.117699 0.983627 0.630468 0.134883 0.731084 0.0620478 0.820096 
3.38387  19 0.527241 0.516784 0.57102 0.635687 0.117296 0.149942 0.970287 0.314345 0.172954 0.212559 0.587981 0.975632 0.895967 0.676002 0.26623 0.0454088 0.494232 0.832948 0.273071 
2.13224  19 0.498032 0.215507 0.99226 0.326484 0.944406 0.8631 0.730443 0.570012 0.0768383 0.52978 0.841629 0.0634505 0.284928 0.713035 0.470577 0.0378102 0.107508 0.414712 0.141514 
1.99108  19 0.495749 0.702579 0.660824 0.416597 0.104465 0.45209 0.311708 0.90769 0.0718827 0.855732 0.348891 0.00097878 0.34148 0.697516 0.660618 0.404191 0.058671 0.450206 0.840314 
2.41941  19 0.977198 0.379498 0.639957 0.765573 0.902075 0.237221 0.247991 0.755279 0.492192 0.206017 0.0542891 0.386315 0.734016 0.652739 0.27576 0.577673 0.0167542 0.831174 0.886376 
2.18843  19 0.162998 0.838337 0.451781 0.365423 0.740757 0.346118 0.739746 0.219866 0.452056 0.829813 0.650863 0.791048 0.151437 0.624611 0.120676 0.521972 0.0444237 0.775366 0.248046 
4.07321  19 0.80957 0.849832 0.393227 0.476131 0.413007 0.176115 0.19627 0.107861 0.746465 0.692338 0.0964449 0.268771 0.71749 0.869972 0.0501914 0.0161981 0.374513 0.980904 0.568035 
3.17097  19 0.415788 0.628496 0.368413 0.941495 0.500113 0.317614 0.657064 0.895877 0.824961 0.398677 0.755379 0.551682 0.879597 0.93944 0.421988 0.89651 0.0887278 0.482531 0.922425 
3.19391  19 0.708175 0.203528 0.289868 0.889127 0.713975 0.138395 0.200259 0.452538 0.610165 0.151444 0.690185 0.723127 0.263282 0.194643 0.225413 0.53328 0.092228 0.370713 0.777955 
2.02987  19 0.17262 0.664293 0.819094 0.208404 0.753276 0.005253 0.609073 0.0571976 0.632008 0.0677846 0.441604 0.650553 0.049408 0.0808835 0.0545068 0.556708 0.634479 0.0422887 0.232048 
4.19018  19 0.661388 0.522668 0.0400404 0.455101 0.944584 0.153732 0.844512 0.633882 0.5245 0.591189 0.157607 0.497963 0.585084 0.21044 0.909575 0.148674 0.126212 0.681739 0.863241 
3.49655  19 0.945684 0.320013 0.594058 0.981442 0.225369 0.15271 0.714457 0.530871 0.653626 0.452267 0.876162 0.410794 0.207237 0.624778 0.742513 0.0467616 0.509682 0.319395 0.0466266 
3.19501  19 0.363458 0.342159 0.78813 0.392565 0.312251 0.740635 0.00559735 0.811702 0.740814 0.801988 0.574737 0.242507 0.418953 0.750106 0.300815 0.0256578 0.985377 0.501182 0.871628 
2.47666  19 0.821399 0.811677 0.880197 0.718436 0.753043 0.997438 0.259479 0.622523 0.743557 0.40794 0.0350715 0.467324 0.209394 0.888309 0.520867 0.309881 0.34225 0.311446 0.109158 
2.56912  19 0.574706 0.171926 0.33343 0.409781 0.750314 0.299869 0.409134 0.572766 0.00808563 0.494672 0.943704 0.356307 0.276938 0.976597 0.954236 0.325764 0.489977 0.0674391 0.0862328 
3.0202  19 0.938846 0.200754 0.510793 0.900353 0.182917 0.895028 0.821089 0.334296 0.851368 0.256232 0.357668 0.613368 0.968521 0.590952 0.503512 0.860841 0.10019 0.111758 0.576734 
3.50533  19 0.362018 0.152103 0.759588 0.473757 0.777915 0.642519 0.295886 0.0735446 0.887673 0.486364 0.8474 0.171273 0.743849 0.680483 0.964171 0.00071116 0.190093 0.867217 0.483203 
2.93511  19 0.821069 0.829937 0.71131 0.700085 0.688715 0.597363 0.876887 0.867616 0.593243 0.066056 0.317174 0.139963 0.81649 0.168146 0.175248 0.45528 0.690729 0.794629 0.302372 
3.54396  19 0.63184 0.97767 0.390718 0.877133 0.889864 0.791846 0.440045 0.528746 0.233901 0.502032 0.205469 0.590371 0.615675 0.848443 0.11814 0.226721 0.34547 0.107667 0.379441 
1.29465  19 0.575341 0.236527 0.503568 0.00231666 0.0888356 0.957618 0.962288 0.373454 0.828201 0.718508 0.279712 0.275292 0.76027 0.0239237 0.832761 0.888753 0.518009 0.796216 0.26756 
1.74587  19 0.0342924 0.580816 0.719157 0.233568 0.479663 0.312064 0.464638 0.233149 0.494057 0.6449 0.444392 0.943078 0.728535 0.60791 0.295672 0.975204 0.433525 0.266834 0.238665 
2.29509  19 0.804437 0.696653 0.588849 0.421114 0.235466 0.882033 0.918717 0.9415 0.478127 0.608796 0.326704 0.398606 0.717191 0.699077 0.631028 0.793158 0.681106 0.969112 0.825048 
2.58021  19 0.881787 0.535938 0.774685 0.562649 0.40184 0.508409 0.572553 0.106996 0.932032 0.994992 0.390793 0.20175 0.943312 0.624309 0.262926 0.8137 0.0834061 0.671423 0.337405 
2.87927  19 0.220097 0.234404 0.473605 0.577563 0.897551 0.756144 0.642857 0.244966 0.524401 0.822794 0.165485 0.832231 0.156701 0.432312 0.141193 0.807028 0.45424 0.581068 0.362348 
2.63871  19 0.612295 0.20632 0.0784957 0.0404046 0.389737 0.394999 0.368353 0.324958 0.0765457 0.57237 0.658964 0.364855 0.86471 0.295278 0.203059 0.248649 0.962825 0.192315 0.233652 
1.988  19 0.440145 0.356971 0.716146 0.0561942 0.160666 0.697733 0.476765 0.0504786 0.399616 0.0109582 0.062731 0.786547 0.952452 0.524564 0.60155 0.23197 0.500724 0.814822 0.595561 
3.22317  19 0.0124826 0.54934 0.19033 0.275652 0.1877 0.121416 0.963277 0.695259 0.632931 0.854066 0.270227 0.596474 0.586545 0.351496 0.241056 0.538893 0.591602 0.841982 0.893435 
2.96782  19 0.0491017 0.825792 0.821182 0.452506 0.097733 0.953138 0.114196 0.269974 0.767839 0.231086 0.774872 0.94987 0.861662 0.761525 0.288215 0.1262 0.548192 0.84427 0.428903 
3.52217  19 0.917352 0.20481 0.252656 0.837019 0.881142 0.904627 0.544631 0.336033 0.180816 0.676676 0.906425 0.375236 0.155014 0.676945 0.422288 0.820287 0.963097 0.790439 0.511464 
3.94881  19 0.935071 0.991283 0.302378 0.776542 0.542846 0.185503 0.072509 0.885393 0.474795 0.994959 0.891002 0.847236 0.912385 0.62816 0.236419 0.144722 0.7187 0.443242 0.668826 
2.25971  19 0.404959 0.367901 0.504299 0.345994 0.448158 0.44319 0.301029 0.185938 0.619574 0.51003 0.780301 0.754394 0.959817 0.481789 0.0147901 0.926324 0.214067 0.714705 0.874448 
4.17996  19 0.402566 0.355081 0.0695048 0.851807 0.600565 0.760197 0.0960768 0.209911 0.806069 0.590138 0.596341 0.601866 0.461843 0.125323 0.660052 0.460992 0.683901 0.798278 0.510913 
2.05444  19 0.385583 0.417548 0.488278 0.0484632 0.233854 0.697308 0.116701 0.890768 0.44716 0.625319 0.0678111 0.554622 0.351924 0.247606 0.973957 0.128007 0.774568 0.467516 0.666856 
2.54482  19 0.957988 0.879468 0.596136 0.861518 0.342571 0.589557 0.527139 0.42288 0.313811 0.50896 0.843132 0.899562 0.330914 0.821537 0.245112 0.692204 0.0351531 0.962786 0.457294 
2.12243  19 0.56909 0.321895 0.870279 0.435533 0.828211 0.480848 0.615354 0.1163 0.827446 0.36909 0.152384 0.730101 0.723359 0.790752 0.628613 0.592039 0.450288 0.943961 0.154715 
1.88966  19 0.324672 0.376481 0.894223 0.512142 0.294254 0.8503 0.181714 0.976735 0.108908 0.419754 0.458595 0.168378 0.872406 0.811378 0.275578 0.633767 0.374234 0.493774 0.0414468 
2.8812  19 0.164243 0.967939 0.546785 0.715482 0.714466 0.815846 0.594561 0.863834 0.182305 0.807794 0.241567 0.423891 0.338351 0.472042 0.0331 0.431419 0.347805 0.834856 0.76493 
2.0045  19 0.35126 0.742879 0.570744 0.444267 0.694416 0.402287 0.982203 0.575728 0.773069 0.245145 0.0148941 0.366759 0.565814 0.50021 0.515356 0.890938 0.334465 0.76845 0.338748 
2.51049  19 0.264644 0.382714 0.74188 0.590408 0.122994 0.896396 0.602923 0.575324 0.516961 0.346363 0.424151 0.805764 0.201065 0.353698 0.577064 0.388092 0.813256 0.0543518 0.389808 
1.83806  19 0.0613567 0.853832 0.900079 0.357656 0.206822 0.602769 0.991981 0.78717 0.981617 0.144216 0.662161 0.166627 0.871603 0.728674 0.251264 0.013391 0.00706052 0.548294 0.23152 
4.36718  19 0.806016 0.466542 0.145608 0.805859 0.608082 0.0142871 0.652933 0.386396 0.515971 0.607741 0.666551 0.386012 0.388311 0.985277 0.110078 0.213663 0.855746 0.439334 0.014249 
3.48819  19 0.369751 0.172104 0.813556 0.82922 0.91594 0.493965 0.98693 0.0627 0.134403 0.021109 0.814245 0.525063 0.827569 0.521951 0.319527 0.0465608 0.998301 0.0642321 0.864441 
1.4275  19 0.611223 0.524924 0.662713 0.17899 0.683356 0.223423 0.580824 0.427774 0.186117 0.512397 0.53923 0.350912 0.627626 0.539571 0.263132 0.856587 0.243438 0.601015 0.978027 
2.18918  19 0.0674257 0.372757 0.321533 0.20619 0.508952 0.556834 0.00231045 0.211346 0.172417 0.776534 0.841141 0.497496 0.194558 0.689335 0.156308 0.646334 0.586369 0.658206 0.988349 
2.58615  19 0.00477351 0.390758 0.396849 0.469362 0.897859 0.879187 0.49636 0.485973 0.276429 0.475623 0.294765 0.490025 0.626081 0.385951 0.12278 0.890747 0.310492 0.961875 0.0214022 
3.05345  19 0.495194 0.738217 0.339845 0.454294 0.606576 0.322357 0.321025 0.316038 0.150572 0.553975 0.0018879 0.705828 0.742404 0.515881 0.565955 0.317797 0.631219 0.505462 0.567939 
2.39812  19 0.261405 0.871938 0.327277 0.150205 0.173148 0.610608 0.0735304 0.955051 0.341421 0.673834 0.545553 0.132652 0.491408 0.583224 0.734756 0.220464 0.883033 0.981481 0.220184 
3.41011  19 0.789707 0.495034 0.27104 0.834823 0.456162 0.594915 0.989931 0.287221 0.0286712 0.763905 0.273539 0.474946 0.495581 0.977204 0.23927 0.401882 0.00771605 0.333602 0.710012 
4.21952  19 0.670115 0.646001 0.207772 0.522051 0.546722 0.36714 0.496335 0.310116 0.313765 0.999003 0.187593 0.0469491 0.623324 0.336824 0.127926 0.320025 0.681896 0.533033 0.710803 
2.38844  19 0.0316765 0.343427 0.763574 0.459732 0.628792 0.548021 0.373449 0.679165 0.395201 0.467906 0.826939 0.279343 0.707744 0.277433 0.0773865 0.515994 0.372682 0.612449 0.776713 
2.81634  19 0.225904 0.328733 0.62874 0.742856 0.451215 0.686082 0.602694 0.548898 0.411097 0.530039 0.373548 0.0737991 0.147053 0.369238 0.630061 0.522516 0.901053 0.970574 0.26018 
1.92042  19 0.272126 0.212976 0.468254 0.265929 0.997763 0.690299 0.637874 0.29365 0.77322 0.518858 0.616382 0.728725 0.199598 0.674885 0.856808 0.781622 0.393201 0.856932 0.917152 
2.46037  19 0.666642 0.740767 0.788993 0.683629 0.104875 0.414208 0.425941 0.660294 0.118134 0.51438 0.90787 0.06394 0.710848 0.498236 0.815022 0.14212 0.242988 0.928553 0.33961 
3.56629  19 0.583337 0.400117 0.0905771 0.650182 0.265295 0.878688 0.244243 0.729304 0.245943 0.578197 0.150653 0.832857 0.65254 0.969959 0.532312 0.981305 0.478739 0.778848 0.631059 
2.93428  19 0.347854 0.724615 0.443788 0.426963 0.368828 0.478546 0.430122 0.114865 0.947134 0.564991 0.157871 0.42009 0.344825 0.093693 0.530636 0.416776 0.626184 0.421955 0.137378 
2.48085  19 0.913945 0.694179 0.663679 0.63115 0.755442 0.701387 0.383463 0.433054 0.635542 0.573575 0.629452 0.275234 0.312338 0.4695 0.10117 0.58423 0.281132 0.677189 0.265289 
1.66439  19 0.843145 0.606505 0.88524 0.434671 0.842125 0.492434 0.228537 0.593361 0.563382 0.136078 0.425736 0.548974 0.0516502 0.318108 0.761978 0.390108 0.310785 0.162128 0.332311 
3.18924  19 0.290476 0.271276 0.34815 0.674688 0.205496 0.691519 0.346005 0.711572 0.654151 0.0622086 0.615552 0.35729 0.494902 0.832159 0.188532 0.561929 0.759473 0.621962 0.1695 
3.65355  19 0.296587 0.277767 0.235491 0.86593 0.648161 0.0399561 0.805512 0.952731 0.923383 0.224345 0.0441428 0.110239 0.299665 0.279941 0.433923 0.254109 0.140781 0.710038 0.0559829 
1.09322  19 0.229502 0.594169 0.73357 0.201717 0.507086 0.384717 0.163163 0.896198 0.26122 0.162913 0.794893 0.900322 0.720663 0.83193 0.996846 0.779627 0.463072 0.758151 0.587683 
2.39506  19 0.66901 0.0861251 0.821971 0.510134 0.457275 0.0810792 0.0434274 0.445167 0.456282 0.631295 0.865562 0.395751 0.0141 0.394252 0.601649 0.385559 0.89967 0.918381 0.694805 
3.70187  19 0.954933 0.408442 0.50828 0.977399 0.656069 0.399089 0.859399 0.609388 0.632387 0.787204 0.297109 0.68893 0.864692 0.236293 0.695466 0.0400799 0.267434 0.876431 0.169971 
1.32245  19 0.53207 0.456526 0.214862 0.0660033 0.636066 0.318584 0.986468 0.0601479 0.178161 0.105061 0.442922 0.88139 0.385595 0.375353 0.471147 0.14215 0.0029302 0.107986 0.560663 
3.4655  19 0.398955 0.215596 0.449763 0.784285 0.298804 0.352139 0.98348 0.943466 0.516255 0.341288 0.944089 0.661896 0.325156 0.936461 0.371182 0.100928 0.775318 0.0605763 0.633314 
2.18024  19 0.303341 0.094193 0.848876 0.656066 0.858286 0.00980782 0.106839 0.739778 0.86873 0.780504 0.800779 0.0196601 0.614516 0.86505 0.700307 0.956463 0.0434371 0.270975 0.505423 
1.8744  19 0.280452 0.37563 0.653332 0.342498 0.276411 0.900735 0.502137 0.794487 0.377507 0.100664 0.135159 0.0491031 0.61865 0.802541 0.40439 0.971636 0.425156 0.304533 0.84796 
2.13214  19 0.151642 0.535228 0.617255 0.500584 0.113611 0.0236104 0.791821 0.565609 0.032894 0.735022 0.108271 0.97412 0.507683 0.885788 0.857463 0.281803 0.132192 0.764708 0.942696 
1.57212  19 0.204636 0.194991 0.956013 0.283459 0.91392 0.376243 0.952116 0.411802 0.341572 0.619557 0.84229 0.985163 0.546812 0.724418 0.633231 0.61362 0.493264 0.725958 0.811307 
2.28655  19 0.216354 0.617524 0.879735 0.769778 0.544625 0.479496 0.451632 0.599407 0.829225 0.92869 0.329303 0.261815 0.284514 0.918745 0.454605 0.972361 0.203557 0.721515 0.804064 
2.31825  19 0.714048 0.196047 0.626173 0.087609 0.332535 0.108811 0.372182 0.913289 0.881193 0.878922 0.897356 0.0866868 0.636688 0.943466 0.430452 0.197263 0.760992 0.413736 0.292071 
3.25573  19 0.175306 0.566898 0.507923 0.836608 0.0834848 0.174904 0.301882 0.948457 0.802829 0.193707 0.71039 0.152379 0.266482 0.637969 0.379456 0.294053 0.533678 0.340125 0.379625 
3.17768  19 0.553345 0.844553 0.535768 0.90554 0.259104 0.182684 0.476701 0.66404 0.147641 0.14142 0.927248 0.968077 0.743015 0.65247 0.256237 0.333631 0.909473 0.516799 0.780585 
3.5725  19 0.329066 0.136593 0.570297 0.731242 0.669311 0.145779 0.627084 0.0860977 0.839484 0.160735 0.244675 0.888087 0.523662 0.950568 0.535838 0.0841406 0.594375 0.14646 0.166142 
3.15536  19 0.378866 0.567807 0.543785 0.793516 0.795085 0.0695373 0.152683 0.261413 0.235315 0.700248 0.740101 0.106722 0.153769 0.586092 0.986752 0.38094 0.908501 0.0924813 0.0489972 
2.03623  19 0.500159 0.280323 0.575288 0.305793 0.0330617 0.194623 0.350444 0.0647135 0.935758 0.910515 0.29531 0.401865 0.236399 0.477663 0.866813 0.879917 0.2025 0.483179 0.832081 
3.4014  19 0.257322 0.435795 0.250061 0.475723 0.22069 0.511021 0.206852 0.454134 0.679203 0.848068 0.055468 0.179923 0.888233 0.638668 0.258466 0.647084 0.0766678 0.26202 0.839274 
3.09524  19 0.849666 0.874853 0.656938 0.333123 0.4431 0.541976 0.27542 0.189484 0.47904 0.215326 0.243627 0.959152 0.982521 0.419839 0.186532 0.103808 0.79665 0.233206 0.332889 
1.67624  19 0.350172 0.597286 0.476542 0.274264 0.727959 0.769274 0.346057 0.38802 0.0740255 0.0888997 0.11201 0.999542 0.979877 0.823064 0.00858983 0.900112 0.503539 0.29252 0.800953 
3.41098  19 0.737232 0.0829072 0.372191 0.67651 0.793544 0.805527 0.450002 0.0907242 0.0130756 0.836826 0.662411 0.92463 0.329015 0.25244 0.433255 0.0301357 0.855696 0.855746 0.704353 
2.0489  19 0.948796 0.709861 0.73335 0.293856 0.88456 0.801414 0.120291 0.551437 0.744407 0.0696376 0.667828 0.243777 0.321667 0.291271 0.924741 0.0676256 0.183157 0.721772 0.958316 
2.924  19 0.673597 0.0530376 0.685736 0.707095 0.803675 0.061425 0.558145 0.229819 0.451886 0.0774965 0.889256 0.309789 0.592355 0.953356 0.263432 0.371076 0.37211 0.263553 0.623119 
3.49147  19 0.928907 0.996827 0.346047 0.580408 0.294618 0.284067 0.982972 0.719622 0.401863 0.80445 0.131162 0.198595 0.940152 0.134383 0.931115 0.410054 0.471683 0.340378 0.971048 
1.39629  19 0.969584 0.738088 0.878838 0.0356558 0.483501 0.400694 0.498735 0.452034 0.0642488 0.163862 0.981452 0.596665 0.360632 0.607947 0.0398537 0.22893 0.356175 0.561588 0.00268333 
4.42259  19 0.38319 0.568671 0.0187228 0.862602 0.532067 0.819366 0.080655 0.609864 0.469773 0.869555 0.46892 0.724132 0.554926 0.939742 0.474319 0.19211 0.985771 0.279945 0.806894 
3.39507  19 0.0365046 0.176487 0.202963 0.482389 0.130556 0.811475 0.520131 0.313535 0.252204 0.458589 0.519274 0.708889 0.718968 0.457307 0.0516902 0.671265 0.553095 0.113151 0.0452023 
4.36843  19 0.225745 0.651209 0.0837556 0.64632 0.0017478 0.465548 0.897325 0.236664 0.610233 0.977651 0.562021 0.659851 0.416334 0.361227 0.507206 0.131028 0.781294 0.456075 0.0368342 
2.10862  19 0.517049 0.126553 0.704282 0.0811519 0.771763 0.754385 0.20879 0.248156 0.71191 0.394971 0.352322 0.864987 0.460362 0.431397 0.78244 0.173062 0.526348 0.519903 0.148113 
2.81284  19 0.946076 0.944215 0.61781 0.646843 0.21219 0.982798 0.603437 0.590928 0.199768 0.011811 0.729545 0.465295 0.241599 0.101412 0.0742771 0.308014 0.785843 0.967959 0.0724189 
3.76079  19 0.518884 0.31258 0.334657 0.791291 0.710265 0.560021 0.345152 0.154692 0.922428 0.713986 0.171749 0.107414 0.224256 0.778628 0.80823 0.220207 0.479584 0.388833 0.304749 
3.3519  19 0.432053 0.125066 0.307772 0.644903 0.0736809 0.269173 0.398289 0.418628 0.702798 0.194804 0.399523 0.378384 0.33586 0.387123 0.280894 0.608176 0.627001 0.0291346 0.718524 
2.60871  19 0.065 0.422471 0.53468 0.619489 0.681808 0.763321 0.0989572 0.951732 0.541458 0.950497 0.540316 0.100316 0.110945 0.278174 0.377176 0.818627 0.446467 0.746555 0.264404 
2.04848  19 0.659093 0.19046 0.70022 0.628656 0.713256 0.145123 0.321433 0.75713 0.0546592 0.0522519 0.111689 0.264586 0.527567 0.781071 0.494305 0.985574 0.355435 0.534652 0.994478 
3.50235  19 0.999544 0.428895 0.55734 0.832324 0.923462 0.375707 0.551982 0.383503 0.417758 0.494339 0.00390915 0.708947 0.305857 0.0567858 0.531443 0.0706378 0.954443 0.140911 0.428575 
3.63769  19 0.0783234 0.891105 0.152292 0.688585 0.349622 0.728774 0.232702 0.967424 0.513264 0.643641 0.347391 0.398005 0.195635 0.126948 0.594959 0.65216 0.660747 0.853804 0.118499 
4.42172  19 0.682477 0.832829 0.0269911 0.419845 0.693789 0.0316145 0.844587 0.223036 0.891598 0.358905 0.081337 0.709791 0.745626 0.960075 0.580301 0.698033 0.970131 0.467917 0.528895 
1.95416  19 0.471714 0.253333 0.643792 0.1884 0.641915 0.326562 0.340772 0.595232 0.849034 0.125639 0.406814 0.133289 0.85554 0.204013 0.4575 0.657654 0.758292 0.866666 0.715275 
3.22916  19 0.539683 0.626589 0.628481 0.426172 0.00139288 0.883297 0.999216 0.0197566 0.953163 0.555644 0.463505 0.920404 0.173763 0.0721248 0.0781437 0.198381 0.646822 0.342811 0.835668 
3.6749  19 0.470729 0.655068 0.280922 0.843867 0.231166 0.435494 0.880501 0.212 0.164678 0.808198 0.213348 0.0983498 0.748861 0.84277 0.830993 0.708142 0.276214 0.843292 0.715621 
1.42477  19 0.699319 0.268418 0.381379 0.106868 0.784457 0.467213 0.838688 0.80374 0.663339 0.252474 0.651664 0.316117 0.353944 0.482219 0.702651 0.929232 0.742916 0.612846 0.947754 
2.97179  19 0.291866 0.446437 0.19237 0.305986 0.698542 0.00755946 0.90606 0.0551671 0.271845 0.0349888 0.432532 0.96124 0.838471 0.875323 0.296825 0.982026 0.17304 0.292255 0.330485 
1.24814  19 0.795176 0.592976 0.800325 0.247512 0.422141 0.664079 0.555568 0.718313 0.572838 0.12208 0.277265 0.0841072 0.860905 0.425459 0.546581 0.790249 0.000678215 0.713641 0.139984 
4.22997  19 0.780134 0.357706 0.0535805 0.91056 0.366247 0.559018 0.779825 0.179828 0.760473 0.221283 0.584775 0.0263105 0.0251823 0.489446 0.681612 0.956261 0.0833818 0.968319 0.471932 
2.34138  19 0.0747285 0.86002 0.620994 0.398009 0.300273 0.0964181 0.207001 0.181582 0.809303 0.824771 0.367781 0.928054 0.418755 0.557025 0.312934 0.266256 0.12141 0.475636 0.349324 
2.64636  19 0.114724 0.683834 0.227886 0.110451 0.889949 0.408293 0.365542 0.793799 0.263638 0.194906 0.196815 0.0189911 0.316834 0.0818801 0.613155 0.0839892 0.513109 0.902474 0.477178 
2.81546  19 0.543235 0.746203 0.952665 0.818953 0.522349 0.471264 0.661321 0.0267326 0.341575 0.31904 0.154641 0.111211 0.747493 0.948084 0.863349 0.892193 0.504327 0.717433 0.198605 
4.15421  19 0.150521 0.916566 0.0505763 0.411967 0.125765 0.161873 0.0525407 0.26626 0.709264 0.228061 0.0251562 0.670107 0.0136868 0.986928 0.207871 0.380118 0.895735 0.142841 0.430299 
2.73479  19 0.662732 0.332983 0.667652 0.800302 0.0454968 0.164696 0.102314 0.229548 0.277397 0.645991 0.993719 0.266277 0.19399 0.0181827 0.458052 0.326881 0.394509 0.0788572 0.73099 
3.01935  19 0.366501 0.688002 0.68973 0.792039 0.956221 0.904407 0.648847 0.0932258 0.567256 0.451364 0.177806 0.805708 0.0548017 0.346434 0.96117 0.241588 0.347809 0.349655 0.691296 
2.38654  19 0.4588 0.400935 0.437433 0.0194825 0.898468 0.462103 0.192174 0.983403 0.14584 0.936019 0.184353 0.962623 0.885357 0.59633 0.97954 0.00689845 0.198861 0.0632761 0.274635 
1.68906  19 0.786538 0.0866965 0.644317 0.263574 0.0844888 0.22632 0.165923 0.474994 0.465212 0.131411 0.0469045 0.74758 0.0958548 0.361731 0.872329 0.368164 0.4819 0.856191 0.24171 
3.07909  19 0.704323 0.146551 0.719107 0.732481 0.269538 0.429229 0.434264 0.323603 0.479988 0.909383 0.0611825 0.139835 0.403701 0.213457 0.931954 0.374752 0.413486 0.0796249 0.920964 
3.80283  19 0.27907 0.4437 0.428697 0.890237 0.837085 0.776521 0.364564 0.184401 0.838659 0.359778 0.606208 0.510225 0.488896 0.922435 0.0790426 0.473738 0.995987 0.0905095 0.384146 
3.04991  19 0.876499 0.236585 0.696922 0.653977 0.47538 0.959317 0.91281 0.131968 0.761898 0.00742881 0.295915 0.322617 0.761607 0.928068 0.615235 0.175405 0.395824 0.459718 0.192139 
1.91835  19 0.848313 0.504879 0.917041 0.411575 0.597087 0.790459 0.112013 0.441886 0.387469 0.969635 0.294953 0.345639 0.508236 0.160961 0.756457 0.683105 0.482228 0.594069 0.254091 
4.60013  19 0.393724 0.807725 0.146308 0.691567 0.38022 0.757531 0.957705 0.694281 0.750119 0.700254 0.653645 0.395406 0.455967 0.0968287 0.00825728 0.1246 0.867013 0.682202 0.303418 
2.13062  19 0.77041 0.235013 0.94771 0.405995 0.307457 0.648101 0.247998 0.668343 0.94541 0.771748 0.932454 0.987103 0.300234 0.827899 0.329976 0.711008 0.960361 0.00442516 0.131758 
1.57546  19 0.937716 0.451013 0.974223 0.357154 0.0915419 0.347105 0.859457 0.243592 0.427721 0.684944 0.740149 0.866747 0.304546 0.739607 0.381563 0.31891 0.133042 0.110951 0.9614 
2.80522  19 0.801857 0.926108 0.166917 0.201067 0.928861 0.287091 0.57709 0.946143 0.985255 0.604212 0.608825 0.166279 0.427714 0.645185 0.307778 0.836368 0.771831 0.80967 0.727212 
4.05443  19 0.766696 0.441539 0.0210709 0.166849 0.23338 0.550979 0.778794 0.424861 0.0515601 0.833774 0.853207 0.411244 0.375915 0.598181 0.532654 0.034437 0.111431 0.184865 0.620098 
2.85401  19 0.0102691 0.0309948 0.744241 0.310249 0.466256 0.820958 0.230453 0.743098 0.763895 0.918716 0.499531 0.31126 0.671 0.4937 0.849003 0.0777286 0.456658 0.947215 0.512412 
3.52806  19 0.119887 0.0204446 0.243774 0.866173 0.962661 0.239465 0.691161 0.75303 0.813269 0.108946 0.425345 0.400447 0.321487 0.29416 0.652578 0.362546 0.312541 0.562628 0.188701 
2.8235  19 0.518497 0.231142 0.572324 0.521288 0.91863 0.203006 0.0674185 0.313552 0.66966 0.969933 0.0606705 0.28009 0.749213 0.893872 0.806443 0.773333 0.76261 0.560848 0.607054 
2.87445  19 0.320538 0.0264961 0.693363 0.893476 0.104796 0.76271 0.436936 0.802791 0.865679 0.593171 0.100265 0.191048 0.547541 0.377143 0.967289 0.801225 0.903222 0.863683 0.371972 
2.11501  19 0.109782 0.0909535 0.735209 0.232333 0.237954 0.520995 0.686915 0.219183 0.599823 0.0201319 0.968225 0.61779 0.610562 0.00631109 0.756873 0.298654 0.565691 0.28775 0.24681 
1.48133  19 0.508594 0.574291 0.321814 0.0143965 0.0279612 0.362692 0.0553829 0.142885 0.60721 0.614989 0.60261 0.495613 0.130035 0.865989 0.0456809 0.149559 0.175203 0.471804 0.132968 
2.66711  19 0.251804 0.230224 0.842724 0.925894 0.814116 0.802589 0.499477 0.855603 0.290528 0.774992 0.00306226 0.803574 0.217673 0.146404 0.883709 0.842514 0.969335 0.518831 0.157814 
2.03057  19 0.0569042 0.469613 0.448088 0.252971 0.313613 0.911033 0.834822 0.368276 0.144952 0.475752 0.538706 0.766262 0.727802 0.303491 0.144252 0.838208 0.747233 0.486233 0.471671 
3.49453  19 0.198677 0.190942 0.397088 0.83205 0.56835 0.567342 0.832491 0.884577 0.895329 0.926092 0.119417 0.11728 0.470669 0.401998 0.822198 0.684895 0.718986 0.833634 0.989511 
3.1718  19 0.481775 0.722502 0.624695 0.976888 0.678698 0.277988 0.232389 0.932826 0.424989 0.630049 0.0622759 0.669081 0.317251 0.788326 0.717534 0.173398 0.509467 0.166151 0.353068 
3.02862  19 0.743656 0.823086 0.897297 0.696102 0.110682 0.888847 0.649067 0.266847 0.895591 0.576434 0.677211 0.575917 0.978449 0.769011 0.736889 0.141077 0.407118 0.789082 0.77932 
1.66808  19 0.746421 0.122689 0.543879 0.0270551 0.530051 0.365744 0.175764 0.440642 0.50685 0.934385 0.665815 0.0691172 0.445874 0.605123 0.554364 0.620214 0.797172 0.85521 0.667798 
1.07476  19 0.528466 0.978908 0.4597 0.0215473 0.0551238 0.150771 0.320571 0.135487 0.570722 0.0428394 0.854462 0.655433 0.454744 0.591491 0.272069 0.839006 0.271924 0.910639 0.390494 
3.02754  19 0.497629 0.314578 0.29712 0.600495 0.68922 0.0128783 0.672816 0.870899 0.877794 0.129255 0.718128 0.922324 0.652367 0.360588 0.345794 0.130053 0.0454687 0.853466 0.507659 
1.21053  19 0.208884 0.270216 0.901525 0.292779 0.131807 0.453512 0.525935 0.0516032 0.0834268 0.971668 0.854627 0.822076 0.0451624 0.974213 0.905356 0.60899 0.0526637 0.933144 0.0625618 
3.35044  19 0.313248 0.409911 0.79032 0.816964 0.0737536 0.545493 0.846793 0.136652 0.987272 0.563624 0.696113 0.663327 0.151884 0.394329 0.595772 0.114395 0.491153 0.222148 0.0699493 
3.29391  19 0.21345 0.305085 0.313334 0.480607 0.970324 0.77404 0.460649 0.828898 0.353924 0.179244 0.00323874 0.371484 0.746091 0.387253 0.404893 0.275894 0.954974 0.317019 0.743527 
3.57597  19 0.856596 0.804014 0.176754 0.583134 0.850834 0.389025 0.916653 0.719803 0.226161 0.00246671 0.548228 0.27202 0.467831 0.526982 0.0479119 0.886062 0.933054 0.122607 0.937858 
2.3052  19 0.122093 0.265344 0.211285 0.209684 0.834429 0.978836 0.959076 0.823601 0.0628083 0.369084 0.344297 0.395421 0.0522954 0.515857 0.880853 0.670013 0.723606 0.436736 0.683688 
2.83143  19 0.819329 0.903332 0.888681 0.505699 0.477636 0.636743 0.583538 0.389039 0.308435 0.872446 0.178474 0.366514 0.179839 0.0672698 0.576659 0.161526 0.932293 0.933129 0.332358 
1.71152  19 0.138576 0.00637806 0.622234 0.00843111 0.541239 0.849545 0.371846 0.886635 0.962309 0.0651092 0.702894 0.546552 0.57788 0.46067 0.0418706 0.333821 0.944038 0.819209 0.475395 
3.00016  19 0.259844 0.590785 0.953513 0.827052 0.187357 0.707962 0.840987 0.259693 0.417117 0.196216 0.995111 0.0145594 0.936125 0.204872 0.201595 0.16363 0.174277 0.167385 0.851682 
2.3734  19 0.425132 0.0843381 0.618429 0.140548 0.329485 0.992047 0.838687 0.507924 0.378959 0.698298 0.292052 0.19541 0.401861 0.711469 0.0776949 0.386056 0.995259 0.00448455 0.131867 
2.95786  19 0.778337 0.63921 0.727449 0.761151 0.151007 0.926438 0.771122 0.779342 0.356417 0.711264 0.811156 0.79567 0.686951 0.331816 0.458162 0.192389 0.709147 0.318299 0.73703 
2.10419  19 0.505849 0.740898 0.784616 0.363384 0.956811 0.484939 0.673428 0.032541 0.0727992 0.933966 0.87865 0.287229 0.786678 0.158541 0.349386 0.829621 0.338663 0.786822 0.459298 
2.10948  19 0.559651 0.158227 0.793043 0.158725 0.0368068 0.933323 0.175898 0.794007 0.624832 0.990919 0.478022 0.548478 0.764215 0.163891 0.159669 0.493116 0.763364 0.588444 0.140886 
2.77881  19 0.44781 0.230213 0.524545 0.430496 0.665667 0.946569 0.808686 0.496113 0.634766 0.173513 0.000941076 0.741923 0.619429 0.263903 0.572267 0.260488 0.464809 0.134394 0.567066 
2.09188  19 0.537505 0.396578 0.841863 0.371485 0.403156 0.238719 0.835923 0.401906 0.662684 0.56812 0.68213 0.401286 0.126061 0.577713 0.300596 0.392267 0.485764 0.0255522 0.385564 
1.86312  19 0.291663 0.460888 0.922543 0.248738 0.420591 0.963084 0.913585 0.298317 0.204442 0.881031 0.672992 0.831347 0.805167 0.193451 0.516138 0.232734 0.217817 0.0599232 0.548334 
2.02064  19 0.678751 0.989556 0.789597 0.608613 0.515642 0.518117 0.981924 0.461482 0.834673 0.261356 0.950386 0.763922 0.830808 0.900662 0.92736 0.573102 0.155484 0.831792 0.466352 
3.54783  19 0.108603 0.968214 0.481593 0.469262 0.22256 0.362768 0.0956046 0.0166543 0.354616 0.358059 0.314526 0.504302 0.107427 0.0649676 0.254832 0.0335534 0.200951 0.0123796 0.833418 
3.10082  19 0.525783 0.443643 0.66602 0.791109 0.0713448 0.844621 0.275869 0.63253 0.78398 0.811074 0.329629 0.452724 0.117341 0.983125 0.630572 0.134725 0.730229 0.0630198 0.819007 
3.38387  19 0.527241 0.516784 0.57102 0.635687 0.117296 0.149942 0.970287 0.314345 0.172954 0.212559 0.587981 0.975632 0.895967 0.676002 0.26623 0.0454088 0.494232 0.832948 0.273071 
2.13224  19 0.498032 0.215507 0.99226 0.326484 0.944406 0.8631 0.730443 0.570012 0.0768383 0.52978 0.841629 0.0634505 0.284928 0.713035 0.470577 0.0378102 0.107508 0.414712 0.141514 
1.99108  19 0.495749 0.702579 0.660824 0.416597 0.104465 0.45209 0.311708 0.90769 0.0718827 0.855732 0.348891 0.00097878 0.34148 0.697516 0.660618 0.404191 0.058671 0.450206 0.840314 
2.41941  19 0.977198 0.379498 0.639957 0.765573 0.902075 0.237221 0.247991 0.755279 0.492192 0.206017 0.0542891 0.386315 0.734016 0.652739 0.27576 0.577673 0.0167542 0.831174 0.886376 
2.18843  19 0.162998 0.838337 0.451781 0.365423 0.740757 0.346118 0.739746 0.219866 0.452056 0.829813 0.650863 0.791048 0.151437 0.624611 0.120676 0.521972 0.0444237 0.775366 0.248046 
4.07321  19 0.80957 0.849832 0.393227 0.476131 0.413007 0.176115 0.19627 0.107861 0.746465 0.692338 0.0964449 0.268771 0.71749 0.869972 0.0501914 0.0161981 0.374513 0.980904 0.568035 
3.17097  19 0.415788 0.628496 0.368413 0.941495 0.500113 0.317614 0.657064 0.895877 0.824961 0.398677 0.755379 0.551682 0.879597 0.93944 0.421988 0.89651 0.0887278 0.482531 0.922425 
3.19391  19 0.708175 0.203528 0.289868 0.889127 0.713975 0.138395 0.200259 0.452538 0.610165 0.151444 0.690185 0.723127 0.263282 0.194643 0.225413 0.53328 0.092228 0.370713 0.777955 
1.95028  19 0.172891 0.664709 0.818376 0.208715 0.753103 0.00543441 0.609144 0.0571976 0.632008 0.0677846 0.441604 0.650553 0.049408 0.0808835 0.0545026 0.557438 0.634127 0.0427464 0.231719 
4.19018  19 0.661388 0.522668 0.0400404 0.455101 0.944584 0.153732 0.844512 0.633882 0.5245 0.591189 0.157607 0.497963 0.585084 0.21044 0.909575 0.148674 0.126212 0.681739 0.863241 
3.49655  19 0.945684 0.320013 0.594058 0.981442 0.225369 0.15271 0.714457 0.530871 0.653626 0.452267 0.876162 0.410794 0.207237 0.624778 0.742513 0.0467616 0.509682 0.319395 0.0466266 
3.01591  19 0.363095 0.342061 0.787635 0.391519 0.312251 0.740635 0.00559735 0.811702 0.740814 0.801988 0.574811 0.243402 0.418856 0.74991 0.300014 0.0266628 0.985364 0.501482 0.871283 
2.43254  19 0.821399 0.811677 0.880197 0.718436 0.753043 0.997438 0.259479 0.622523 0.743557 0.40794 0.0361944 0.467055 0.20957 0.887836 0.520851 0.310204 0.342482 0.311753 0.109392 
2.56912  19 0.574706 0.171926 0.33343 0.409781 0.750314 0.299869 0.409134 0.572766 0.00808563 0.494672 0.943704 0.356307 0.276938 0.976597 0.954236 0.325764 0.489977 0.0674391 0.0862328 
3.0202  19 0.938846 0.200754 0.510793 0.900353 0.182917 0.895028 0.821089 0.334296 0.851368 0.256232 0.357668 0.613368 0.968521 0.590952 0.503512 0.860841 0.10019 0.111758 0.576734 
3.41703  19 0.362018 0.152971 0.759504 0.473622 0.776671 0.642097 0.295975 0.0729276 0.88804 0.486364 0.8474 0.171273 0.743849 0.680483 0.964171 0.00071116 0.190093 0.867217 0.483203 
2.93511  19 0.821069 0.829937 0.71131 0.700085 0.688715 0.597363 0.876887 0.867616 0.593243 0.066056 0.317174 0.139963 0.81649 0.168146 0.175248 0.45528 0.690729 0.794629 0.302372 
3.50464  19 0.63184 0.97767 0.390718 0.877133 0.889864 0.791846 0.440045 0.527785 0.234119 0.502094 0.206855 0.590171 0.614922 0.848385 0.118876 0.227438 0.34547 0.107667 0.379441 
1.29465  19 0.575341 0.236527 0.503568 0.00231666 0.0888356 0.957618 0.962288 0.373454 0.828201 0.718508 0.279712 0.275292 0.76027 0.0239237 0.832761 0.888753 0.518009 0.796216 0.26756 
1.74587  19 0.0342924 0.580816 0.719157 0.233568 0.479663 0.312064 0.464638 0.233149 0.494057 0.6449 0.444392 0.943078 0.728535 0.60791 0.295672 0.975204 0.433525 0.266834 0.238665 
2.29509  19 0.804437 0.696653 0.588849 0.421114 0.235466 0.882033 0.918717 0.9415 0.478127 0.608796 0.326704 0.398606 0.717191 0.699077 0.631028 0.793158 0.681106 0.969112 0.825048 
2.58021  19 0.881787 0.535938 0.774685 0.562649 0.40184 0.508409 0.572553 0.106996 0.932032 0.994992 0.390793 0.20175 0.943312 0.624309 0.262926 0.8137 0.0834061 0.671423 0.337405 
2.87927  19 0.220097 0.234404 0.473605 0.577563 0.897551 0.756144 0.642857 0.244966 0.524401 0.822794 0.165485 0.832231 0.156701 0.432312 0.141193 0.807028 0.45424 0.581068 0.362348 
2.63871  19 0.612295 0.20632 0.0784957 0.0404046 0.389737 0.394999 0.368353 0.324958 0.0765457 0.57237 0.658964 0.364855 0.86471 0.295278 0.203059 0.248649 0.962825 0.192315 0.233652 
1.988  19 0.440145 0.356971 0.716146 0.0561942 0.160666 0.697733 0.476765 0.0504786 0.399616 0.0109582 0.062731 0.786547 0.952452 0.524564 0.60155 0.23197 0.500724 0.814822 0.595561 
3.22317  19 0.0124826 0.54934 0.19033 0.275652 0.1877 0.121416 0.963277 0.695259 0.632931 0.854066 0.270227 0.596474 0.586545 0.351496 0.241056 0.538893 0.591602 0.841982 0.893435 
2.94321  19 0.0491017 0.825792 0.821182 0.452506 0.097733 0.953138 0.114126 0.269841 0.766971 0.231318 0.7755 0.949338 0.860442 0.761441 0.288118 0.126872 0.548779 0.84427 0.428903 
3.3229  19 0.917352 0.20481 0.252656 0.837019 0.881142 0.904615 0.544174 0.335707 0.18065 0.675718 0.906944 0.375236 0.155014 0.676945 0.422288 0.820287 0.963097 0.790439 0.511464 
3.94881  19 0.935071 0.991283 0.302378 0.776542 0.542846 0.185503 0.072509 0.885393 0.474795 0.994959 0.891002 0.847236 0.912385 0.62816 0.236419 0.144722 0.7187 0.443242 0.668826 
2.25971  19 0.404959 0.367901 0.504299 0.345994 0.448158 0.44319 0.301029 0.185938 0.619574 0.51003 0.780301 0.754394 0.959817 0.481789 0.0147901 0.926324 0.214067 0.714705 0.874448 
4.17996  19 0.402566 0.355081 0.0695048 0.851807 0.600565 0.760197 0.0960768 0.209911 0.806069 0.590138 0.596341 0.601866 0.461843 0.125323 0.660052 0.460992 0.683901 0.798278 0.510913 
2.05444  19 0.385583 0.417548 0.488278 0.0484632 0.233854 0.697308 0.116701 0.890768 0.44716 0.625319 0.0678111 0.554622 0.351924 0.247606 0.973957 0.128007 0.774568 0.467516 0.666856 
2.54482  19 0.957988 0.879468 0.596136 0.861518 0.342571 0.589557 0.527139 0.42288 0.313811 0.50896 0.843132 0.899562 0.330914 0.821537 0.245112 0.692204 0.0351531 0.962786 0.457294 
2.12243  19 0.56909 0.321895 0.870279 0.435533 0.828211 0.480848 0.615354 0.1163 0.827446 0.36909 0.152384 0.730101 0.723359 0.790752 0.628613 0.592039 0.450288 0.943961 0.154715 
1.88966  19 0.324672 0.376481 0.894223 0.512142 0.294254 0.8503 0.181714 0.976735 0.108908 0.419754 0.458595 0.168378 0.872406 0.811378 0.275578 0.633767 0.374234 0.493774 0.0414468 
2.8812  19 0.164243 0.967939 0.546785 0.715482 0.714466 0.815846 0.594561 0.863834 0.182305 0.807794 0.241567 0.423891 0.338351 0.472042 0.0331 0.431419 0.347805 0.834856 0.76493 
2.0045  19 0.35126 0.742879 0.570744 0.444267 0.694416 0.402287 0.982203 0.575728 0.773069 0.245145 0.0148941 0.366759 0.565814 0.50021 0.515356 0.890938 0.334465 0.76845 0.338748 
2.51049  19 0.264644 0.382714 0.74188 0.590408 0.122994 0.896396 0.602923 0.575324 0.516961 0.346363 0.424151 0.805764 0.201065 0.353698 0.577064 0.388092 0.813256 0.0543518 0.389808 
1.83806  19 0.0613567 0.853832 0.900079 0.357656 0.206822 0.602769 0.991981 0.78717 0.981617 0.144216 0.662161 0.166627 0.871603 0.728674 0.251264 0.013391 0.00706052 0.548294 0.23152 
4.33087  19 0.805282 0.466873 0.145979 0.805301 0.606837 0.0148575 0.652653 0.386396 0.515971 0.607741 0.666551 0.386012 0.388311 0.985277 0.110078 0.213663 0.855746 0.439334 0.014249 
3.48819  19 0.369751 0.172104 0.813556 0.82922 0.91594 0.493965 0.98693 0.0627 0.134403 0.021109 0.814245 0.525063 0.827569 0.521951 0.319527 0.0465608 0.998301 0.0642321 0.864441 
1.38533  19 0.611252 0.525477 0.662124 0.178584 0.682697 0.223423 0.580824 0.427774 0.186117 0.512397 0.53923 0.350912 0.627626 0.539571 0.263132 0.856377 0.243191 0.60049 0.977786 
2.18918  19 0.0674257 0.372757 0.321533 0.20619 0.508952 0.556834 0.00231045 0.211346 0.172417 0.776534 0.841141 0.497496 0.194558 0.689335 0.156308 0.646334 0.586369 0.658206 0.988349 
2.58615  19 0.00477351 0.390758 0.396849 0.469362 0.897859 0.879187 0.49636 0.485973 0.276429 0.475623 0.294765 0.490025 0.626081 0.385951 0.12278 0.890747 0.310492 0.961875 0.0214022 
3.05345  19 0.495194 0.738217 0.339845 0.454294 0.606576 0.322357 0.321025 0.316038 0.150572 0.553975 0.0018879 0.705828 0.742404 0.515881 0.565955 0.317797 0.631219 0.505462 0.567939 
2.39812  19 0.261405 0.871938 0.327277 0.150205 0.173148 0.610608 0.0735304 0.955051 0.341421 0.673834 0.545553 0.132652 0.491408 0.583224 0.734756 0.220464 0.883033 0.981481 0.220184 
3.31666  19 0.789342 0.495034 0.27104 0.834823 0.456162 0.594915 0.989931 0.287221 0.0286712 0.763905 0.273539 0.474946 0.49569 0.976965 0.239557 0.402961 0.00746974 0.333626 0.709456 
4.21952  19 0.670115 0.646001 0.207772 0.522051 0.546722 0.36714 0.496335 0.310116 0.313765 0.999003 0.187593 0.0469491 0.623324 0.336824 0.127926 0.320025 0.681896 0.533033 0.710803 
2.38844  19 0.0316765 0.343427 0.763574 0.459732 0.628792 0.548021 0.373449 0.679165 0.395201 0.467906 0.826939 0.279343 0.707744 0.277433 0.0773865 0.515994 0.372682 0.612449 0.776713 
2.68011  19 0.225904 0.328733 0.62874 0.742856 0.451215 0.686082 0.60223 0.548502 0.411628 0.529683 0.374157 0.0740005 0.147021 0.370142 0.629669 0.522516 0.901053 0.970574 0.26018 
1.92042  19 0.272126 0.212976 0.468254 0.265929 0.997763 0.690299 0.637874 0.29365 0.77322 0.518858 0.616382 0.728725 0.199598 0.674885 0.856808 0.781622 0.393201 0.856932 0.917152 
2.46037  19 0.666642 0.740767 0.788993 0.683629 0.104875 0.414208 0.425941 0.660294 0.118134 0.51438 0.90787 0.06394 0.710848 0.498236 0.815022 0.14212 0.242988 0.928553 0.33961 
3.56629  19 0.583337 0.400117 0.0905771 0.650182 0.265295 0.878688 0.244243 0.729304 0.245943 0.578197 0.150653 0.832857 0.65254 0.969959 0.532312 0.981305 0.478739 0.778848 0.631059 
2.93428  19 0.347854 0.724615 0.443788 0.426963 0.368828 0.478546 0.430122 0.114865 0.947134 0.564991 0.157871 0.42009 0.344825 0.093693 0.530636 0.416776 0.626184 0.421955 0.137378 
2.48085  19 0.913945 0.694179 0.663679 0.63115 0.755442 0.701387 0.383463 0.433054 0.635542 0.573575 0.629452 0.275234 0.312338 0.4695 0.10117 0.58423 0.281132 0.677189 0.265289 
1.66439  19 0.843145 0.606505 0.88524 0.434671 0.842125 0.492434 0.228537 0.593361 0.563382 0.136078 0.425736 0.548974 0.0516502 0.318108 0.761978 0.390108 0.310785 0.162128 0.332311 
3.18924  19 0.290476 0.271276 0.34815 0.674688 0.205496 0.691519 0.346005 0.711572 0.654151 0.0622086 0.615552 0.35729 0.494902 0.832159 0.188532 0.561929 0.759473 0.621962 0.1695 
3.63778  19 0.296587 0.277767 0.235491 0.86593 0.648161 0.0399561 0.805512 0.951966 0.922522 0.223815 0.0445006 0.11108 0.300651 0.280278 0.433352 0.254684 0.141218 0.710038 0.0559829 
1.09322  19 0.229502 0.594169 0.73357 0.201717 0.507086 0.384717 0.163163 0.896198 0.26122 0.162913 0.794893 0.900322 0.720663 0.83193 0.996846 0.779627 0.463072 0.758151 0.587683 
2.39506  19 0.66901 0.0861251 0.821971 0.510134 0.457275 0.0810792 0.0434274 0.445167 0.456282 0.631295 0.865562 0.395751 0.0141 0.394252 0.601649 0.385559 0.89967 0.918381 0.694805 
3.70187  19 0.954933 0.408442 0.50828 0.977399 0.656069 0.399089 0.859399 0.609388 0.632387 0.787204 0.297109 0.68893 0.864692 0.236293 0.695466 0.0400799 0.267434 0.876431 0.169971 
1.19985  19 0.531323 0.456961 0.214311 0.0665695 0.635003 0.318481 0.986201 0.0600079 0.1791 0.105061 0.442922 0.88139 0.385595 0.375353 0.471147 0.14215 0.0029302 0.108683 0.560527 
3.4655  19 0.398955 0.215596 0.449763 0.784285 0.298804 0.352139 0.98348 0.943466 0.516255 0.341288 0.944089 0.661896 0.325156 0.936461 0.371182 0.100928 0.775318 0.0605763 0.633314 
2.18024  19 0.303341 0.094193 0.848876 0.656066 0.858286 0.00980782 0.106839 0.739778 0.86873 0.780504 0.800779 0.0196601 0.614516 0.86505 0.700307 0.956463 0.0434371 0.270975 0.505423 
1.86061  19 0.280452 0.376439 0.65295 0.342109 0.276756 0.900339 0.501776 0.793898 0.376965 0.100663 0.135165 0.0491031 0.61865 0.802541 0.40439 0.971636 0.425156 0.304533 0.84796 
2.01131  19 0.151771 0.535542 0.617411 0.50073 0.11403 0.0236104 0.791821 0.565609 0.032894 0.735022 0.108271 0.97412 0.507683 0.885788 0.857463 0.281803 0.132192 0.765058 0.941828 
1.52173  19 0.204636 0.194991 0.956013 0.283459 0.91392 0.376243 0.952116 0.411802 0.341572 0.61921 0.842133 0.984802 0.546704 0.724226 0.632852 0.613354 0.493315 0.726222 0.8111 
2.28655  19 0.216354 0.617524 0.879735 0.769778 0.544625 0.479496 0.451632 0.599407 0.829225 0.92869 0.329303 0.261815 0.284514 0.918745 0.454605 0.972361 0.203557 0.721515 0.804064 
2.31825  19 0.714048 0.196047 0.626173 0.087609 0.332535 0.108811 0.372182 0.913289 0.881193 0.878922 0.897356 0.0866868 0.636688 0.943466 0.430452 0.197263 0.760992 0.413736 0.292071 
3.25573  19 0.175306 0.566898 0.507923 0.836608 0.0834848 0.174904 0.301882 0.948457 0.802829 0.193707 0.71039 0.152379 0.266482 0.637969 0.379456 0.294053 0.533678 0.340125 0.379625 
3.17768  19 0.553345 0.844553 0.535768 0.90554 0.259104 0.182684 0.476701 0.66404 0.147641 0.14142 0.927248 0.968077 0.743015 0.65247 0.256237 0.333631 0.909473 0.516799 0.780585 
3.5725  19 0.329066 0.136593 0.570297 0.731242 0.669311 0.145779 0.627084 0.0860977 0.839484 0.160735 0.244675 0.888087 0.523662 0.950568 0.535838 0.0841406 0.594375 0.14646 0.166142 
2.99321  19 0.378969 0.567962 0.543866 0.7937 0.794969 0.0697458 0.152683 0.261413 0.235315 0.700248 0.740101 0.106722 0.153769 0.586092 0.986752 0.38094 0.908102 0.092555 0.0493013 
2.03623  19 0.500159 0.280323 0.575288 0.305793 0.0330617 0.194623 0.350444 0.0647135 0.935758 0.910515 0.29531 0.401865 0.236399 0.477663 0.866813 0.879917 0.2025 0.483179 0.832081 
3.4014  19 0.257322 0.435795 0.250061 0.475723 0.22069 0.511021 0.206852 0.454134 0.679203 0.848068 0.055468 0.179923 0.888233 0.638668 0.258466 0.647084 0.0766678 0.26202 0.839274 
3.0634  19 0.849666 0.874853 0.656518 0.332243 0.442186 0.541684 0.27573 0.189604 0.479144 0.215252 0.244335 0.958916 0.982016 0.420089 0.186532 0.103808 0.79665 0.233206 0.332889 
1.67624  19 0.350172 0.597286 0.476542 0.274264 0.727959 0.769274 0.346057 0.38802 0.0740255 0.0888997 0.11201 0.999542 0.979877 0.823064 0.00858983 0.900112 0.503539 0.29252 0.800953 
3.41098  19 0.737232 0.0829072 0.372191 0.67651 0.793544 0.805527 0.450002 0.0907242 0.0130756 0.836826 0.662411 0.92463 0.329015 0.25244 0.433255 0.0301357 0.855696 0.855746 0.704353 
2.0489  19 0.948796 0.709861 0.73335 0.293856 0.88456 0.801414 0.120291 0.551437 0.744407 0.0696376 0.667828 0.243777 0.321667 0.291271 0.924741 0.0676256 0.183157 0.721772 0.958316 
2.92001  19 0.673597 0.0530376 0.685736 0.707095 0.803675 0.0619343 0.558337 0.230109 0.451462 0.0774816 0.889282 0.309443 0.591542 0.953226 0.263897 0.370656 0.37211 0.263553 0.623119 
3.49147  19 0.928907 0.996827 0.346047 0.580408 0.294618 0.284067 0.982972 0.719622 0.401863 0.80445 0.131162 0.198595 0.940152 0.134383 0.931115 0.410054 0.471683 0.340378 0.971048 
1.24251  19 0.96913 0.738185 0.878539 0.0356558 0.483501 0.400694 0.498735 0.452034 0.0642488 0.163862 0.981452 0.596665 0.360632 0.607947 0.0398537 0.229618 0.356567 0.562218 0.00281522 
4.3509  19 0.382467 0.568671 0.0187228 0.862602 0.532067 0.819366 0.080655 0.609864 0.469773 0.869555 0.46892 0.724181 0.554199 0.938806 0.474095 0.192213 0.985241 0.279756 0.806424 
3.39507  19 0.0365046 0.176487 0.202963 0.482389 0.130556 0.811475 0.520131 0.313535 0.252204 0.458589 0.519274 0.708889 0.718968 0.457307 0.0516902 0.671265 0.553095 0.113151 0.0452023 
4.36843  19 0.225745 0.651209 0.0837556 0.64632 0.0017478 0.465548 0.897325 0.236664 0.610233 0.977651 0.562021 0.659851 0.416334 0.361227 0.507206 0.131028 0.781294 0.456075 0.0368342 
2.10862  19 0.517049 0.126553 0.704282 0.0811519 0.771763 0.754385 0.20879 0.248156 0.71191 0.394971 0.352322 0.864987 0.460362 0.431397 0.78244 0.173062 0.526348 0.519903 0.148113 
2.80272  19 0.946076 0.944215 0.61781 0.646843 0.21219 0.982009 0.603043 0.590393 0.200433 0.0120187 0.730177 0.465173 0.241879 0.102405 0.0738017 0.308442 0.785843 0.967959 0.0724189 
3.76079  19 0.518884 0.31258 0.334657 0.791291 0.710265 0.560021 0.345152 0.154692 0.922428 0.713986 0.171749 0.107414 0.224256 0.778628 0.80823 0.220207 0.479584 0.388833 0.304749 
3.3519  19 0.432053 0.125066 0.307772 0.644903 0.0736809 0.269173 0.398289 0.418628 0.702798 0.194804 0.399523 0.378384 0.33586 0.387123 0.280894 0.608176 0.627001 0.0291346 0.718524 
2.60871  19 0.065 0.422471 0.53468 0.619489 0.681808 0.763321 0.0989572 0.951732 0.541458 0.950497 0.540316 0.100316 0.110945 0.278174 0.377176 0.818627 0.446467 0.746555 0.264404 
1.96228  19 0.659123 0.19132 0.699865 0.628557 0.713117 0.145133 0.321433 0.75713 0.0546592 0.0522519 0.111689 0.264586 0.527567 0.781071 0.494305 0.985574 0.355858 0.535089 0.994452 
3.50235  19 0.999544 0.428895 0.55734 0.832324 0.923462 0.375707 0.551982 0.383503 0.417758 0.494339 0.00390915 0.708947 0.305857 0.0567858 0.531443 0.0706378 0.954443 0.140911 0.428575 
3.44547  19 0.0783234 0.891105 0.152292 0.688585 0.349622 0.728774 0.232702 0.966762 0.512754 0.643147 0.347486 0.398291 0.195777 0.127788 0.594661 0.65216 0.660747 0.853804 0.118499 
4.42172  19 0.682477 0.832829 0.0269911 0.419845 0.693789 0.0316145 0.844587 0.223036 0.891598 0.358905 0.081337 0.709791 0.745626 0.960075 0.580301 0.698033 0.970131 0.467917 0.528895 
1.95416  19 0.471714 0.253333 0.643792 0.1884 0.641915 0.326562 0.340772 0.595232 0.849034 0.125639 0.406814 0.133289 0.85554 0.204013 0.4575 0.657654 0.758292 0.866666 0.715275 
3.18604  19 0.539893 0.626798 0.628481 0.426172 0.00139288 0.883297 0.999216 0.0197566 0.953163 0.555644 0.463505 0.919792 0.173439 0.0727745 0.078367 0.199146 0.646882 0.344162 0.835351 
3.66097  19 0.470729 0.655068 0.280922 0.843867 0.231166 0.434957 0.880049 0.211425 0.165222 0.80733 0.213504 0.0989865 0.749344 0.842879 0.830315 0.708101 0.276214 0.843292 0.715621 
1.42477  19 0.699319 0.268418 0.381379 0.106868 0.784457 0.467213 0.838688 0.80374 0.663339 0.252474 0.651664 0.316117 0.353944 0.482219 0.702651 0.929232 0.742916 0.612846 0.947754 
2.9477  19 0.291866 0.446437 0.19237 0.305986 0.698542 0.0074749 0.904981 0.0552703 0.272429 0.0352317 0.432868 0.960506 0.838215 0.874399 0.296689 0.982026 0.17304 0.292255 0.330485 
1.24814  19 0.795176 0.592976 0.800325 0.247512 0.422141 0.664079 0.555568 0.718313 0.572838 0.12208 0.277265 0.0841072 0.860905 0.425459 0.546581 0.790249 0.000678215 0.713641 0.139984 
4.22997  19 0.780134 0.357706 0.0535805 0.91056 0.366247 0.559018 0.779825 0.179828 0.760473 0.221283 0.584775 0.0263105 0.0251823 0.489446 0.681612 0.956261 0.0833818 0.968319 0.471932 
2.34138  19 0.0747285 0.86002 0.620994 0.398009 0.300273 0.0964181 0.207001 0.181582 0.809303 0.824771 0.367781 0.928054 0.418755 0.557025 0.312934 0.266256 0.12141 0.475636 0.349324 
2.64636  19 0.114724 0.683834 0.227886 0.110451 0.889949 0.408293 0.365542 0.793799 0.263638 0.194906 0.196815 0.0189911 0.316834 0.0818801 0.613155 0.0839892 0.513109 0.902474 0.477178 
2.73685  19 0.543235 0.746203 0.952665 0.818953 0.521426 0.470357 0.660989 0.027644 0.342062 0.318712 0.155918 0.111501 0.748025 0.94832 0.863349 0.892193 0.504327 0.717433 0.198605 
4.15421  19 0.150521 0.916566 0.0505763 0.411967 0.125765 0.161873 0.0525407 0.26626 0.709264 0.228061 0.0251562 0.670107 0.0136868 0.986928 0.207871 0.380118 0.895735 0.142841 0.430299 
2.73479  19 0.662732 0.332983 0.667652 0.800302 0.0454968 0.164696 0.102314 0.229548 0.277397 0.645991 0.993719 0.266277 0.19399 0.0181827 0.458052 0.326881 0.394509 0.0788572 0.73099 
2.88339  19 0.366501 0.688002 0.68973 0.792039 0.956221 0.904407 0.648847 0.0932258 0.567256 0.450151 0.177922 0.805639 0.0554047 0.346582 0.960546 0.242315 0.347416 0.349894 0.691296 
2.38654  19 0.4588 0.400935 0.437433 0.0194825 0.898468 0.462103 0.192174 0.983403 0.14584 0.936019 0.184353 0.962623 0.885357 0.59633 0.97954 0.00689845 0.198861 0.0632761 0.274635 
1.61818  19 0.785549 0.0880568 0.6449 0.262874 0.0844888 0.22632 0.165923 0.474994 0.465212 0.131411 0.0479022 0.748411 0.0970502 0.362232 0.871335 0.367805 0.482155 0.856122 0.241816 
3.07909  19 0.704323 0.146551 0.719107 0.732481 0.269538 0.429229 0.434264 0.323603 0.479988 0.909383 0.0611825 0.139835 0.403701 0.213457 0.931954 0.374752 0.413486 0.0796249 0.920964 
3.80062  19 0.279849 0.4437 0.428697 0.890237 0.837085 0.776521 0.364564 0.184401 0.838659 0.359778 0.606208 0.510225 0.488896 0.922117 0.0794597 0.473431 0.995432 0.0913488 0.383931 
3.04991  19 0.876499 0.236585 0.696922 0.653977 0.47538 0.959317 0.91281 0.131968 0.761898 0.00742881 0.295915 0.322617 0.761607 0.928068 0.615235 0.175405 0.395824 0.459718 0.192139 
1.91835  19 0.848313 0.504879 0.917041 0.411575 0.597087 0.790459 0.112013 0.441886 0.387469 0.969635 0.294953 0.345639 0.508236 0.160961 0.756457 0.683105 0.482228 0.594069 0.254091 
4.60013  19 0.393724 0.807725 0.146308 0.691567 0.38022 0.757531 0.957705 0.694281 0.750119 0.700254 0.653645 0.395406 0.455967 0.0968287 0.00825728 0.1246 0.867013 0.682202 0.303418 
2.13062  19 0.77041 0.235013 0.94771 0.405995 0.307457 0.648101 0.247998 0.668343 0.94541 0.771748 0.932454 0.987103 0.300234 0.827899 0.329976 0.711008 0.960361 0.00442516 0.131758 
1.57546  19 0.937716 0.451013 0.974223 0.357154 0.0915419 0.347105 0.859457 0.243592 0.427721 0.684944 0.740149 0.866747 0.304546 0.739607 0.381563 0.31891 0.133042 0.110951 0.9614 
2.80522  19 0.801857 0.926108 0.166917 0.201067 0.928861 0.287091 0.57709 0.946143 0.985255 0.604212 0.608825 0.166279 0.427714 0.645185 0.307778 0.836368 0.771831 0.80967 0.727212 
4.03465  19 0.766127 0.441539 0.0210709 0.166849 0.23338 0.550979 0.778794 0.424861 0.0515601 0.833187 0.852813 0.411421 0.376315 0.598372 0.532917 0.0351133 0.111096 0.185624 0.619856 
2.71132  19 0.0102691 0.0309948 0.744241 0.310249 0.466256 0.81996 0.230858 0.741823 0.763339 0.917795 0.500151 0.311676 0.670816 0.493343 0.849141 0.0784547 0.456095 0.947215 0.512412 
3.52379  19 0.119887 0.0204446 0.243774 0.866173 0.962661 0.239465 0.691161 0.75303 0.813269 0.108946 0.425689 0.400948 0.321831 0.295157 0.652079 0.363924 0.312343 0.562608 0.188701 
2.8235  19 0.518497 0.231142 0.572324 0.521288 0.91863 0.203006 0.0674185 0.313552 0.66966 0.969933 0.0606705 0.28009 0.749213 0.893872 0.806443 0.773333 0.76261 0.560848 0.607054 
2.83757  19 0.320538 0.0264961 0.693363 0.893016 0.104793 0.761784 0.437152 0.8024 0.865413 0.592624 0.101331 0.192301 0.547245 0.377514 0.967289 0.801225 0.903222 0.863683 0.371972 
2.05328  19 0.109782 0.0909535 0.735209 0.232333 0.237954 0.520995 0.686915 0.218704 0.59968 0.0205762 0.968451 0.617764 0.610565 0.00651524 0.756475 0.299167 0.565691 0.28775 0.24681 
1.48133  19 0.508594 0.574291 0.321814 0.0143965 0.0279612 0.362692 0.0553829 0.142885 0.60721 0.614989 0.60261 0.495613 0.130035 0.865989 0.0456809 0.149559 0.175203 0.471804 0.132968 
2.66711  19 0.251804 0.230224 0.842724 0.925894 0.814116 0.802589 0.499477 0.855603 0.290528 0.774992 0.00306226 0.803574 0.217673 0.146404 0.883709 0.842514 0.969335 0.518831 0.157814 
2.03057  19 0.0569042 0.469613 0.448088 0.252971 0.313613 0.911033 0.834822 0.368276 0.144952 0.475752 0.538706 0.766262 0.727802 0.303491 0.144252 0.838208 0.747233 0.486233 0.471671 
3.43751  19 0.198677 0.190942 0.397088 0.830751 0.567453 0.567772 0.832497 0.883578 0.895328 0.925855 0.120332 0.117749 0.470527 0.402118 0.821231 0.684895 0.718986 0.833634 0.989511 
3.1718  19 0.481775 0.722502 0.624695 0.976888 0.678698 0.277988 0.232389 0.932826 0.424989 0.630049 0.0622759 0.669081 0.317251 0.788326 0.717534 0.173398 0.509467 0.166151 0.353068 
2.97266  19 0.744319 0.823189 0.897132 0.696203 0.110343 0.887705 0.649451 0.267035 0.895747 0.576434 0.677211 0.575917 0.978449 0.769011 0.736889 0.141175 0.406906 0.788864 0.777989 
1.58737  19 0.745896 0.122995 0.543407 0.0270551 0.530051 0.365744 0.175764 0.440642 0.50685 0.934385 0.665244 0.0695336 0.445567 0.605353 0.554555 0.620288 0.797027 0.855312 0.668051 
1.06958  19 0.52768 0.978771 0.459263 0.0213656 0.0545953 0.150771 0.320571 0.135487 0.570722 0.0428394 0.854462 0.655433 0.454744 0.591491 0.272069 0.839006 0.271924 0.910964 0.390634 
3.02754  19 0.497629 0.314578 0.29712 0.600495 0.68922 0.0128783 0.672816 0.870899 0.877794 0.129255 0.718128 0.922324 0.652367 0.360588 0.345794 0.130053 0.0454687 0.853466 0.507659 
1.16741  19 0.208884 0.270927 0.901729 0.293132 0.131568 0.453502 0.525227 0.0518947 0.0846465 0.970716 0.854103 0.821951 0.0453134 0.974213 0.905356 0.60899 0.0526637 0.933144 0.0625618 
3.26723  19 0.313396 0.410015 0.789863 0.815739 0.0739026 0.545493 0.846793 0.136652 0.987272 0.563624 0.696113 0.663327 0.151884 0.394329 0.594784 0.115403 0.491022 0.222606 0.0707815 
3.29391  19 0.21345 0.305085 0.313334 0.480607 0.970324 0.77404 0.460649 0.828898 0.353924 0.179244 0.00323874 0.371484 0.746091 0.387253 0.404893 0.275894 0.954974 0.317019 0.743527 
3.51088  19 0.856596 0.804014 0.176491 0.582247 0.849913 0.387997 0.91623 0.719234 0.227093 0.00186135 0.54925 0.272522 0.468253 0.527261 0.0479119 0.886062 0.933054 0.122607 0.937858 
2.3052  19 0.122093 0.265344 0.211285 0.209684 0.834429 0.978836 0.959076 0.823601 0.0628083 0.369084 0.344297 0.395421 0.0522954 0.515857 0.880853 0.670013 0.723606 0.436736 0.683688 
2.83143  19 0.819329 0.903332 0.888681 0.505699 0.477636 0.636743 0.583538 0.389039 0.308435 0.872446 0.178474 0.366514 0.179839 0.0672698 0.576659 0.161526 0.932293 0.933129 0.332358 
1.71152  19 0.138576 0.00637806 0.622234 0.00843111 0.541239 0.849545 0.371846 0.886635 0.962309 0.0651092 0.702894 0.546552 0.57788 0.46067 0.0418706 0.333821 0.944038 0.819209 0.475395 
2.99475  19 0.259844 0.590785 0.953513 0.827052 0.18698 0.707459 0.84058 0.259522 0.417032 0.195281 0.995457 0.0145594 0.936125 0.204872 0.201595 0.16363 0.174277 0.167385 0.851682 
2.36048  19 0.424886 0.0856473 0.617851 0.141073 0.329123 0.990714 0.838687 0.507924 0.378959 0.698298 0.292052 0.19541 0.401861 0.711469 0.0776949 0.386056 0.994799 0.00505056 0.131895 
2.95786  19 0.778337 0.63921 0.727449 0.761151 0.151007 0.926438 0.771122 0.779342 0.356417 0.711264 0.811156 0.79567 0.686951 0.331816 0.458162 0.192389 0.709147 0.318299 0.73703 
2.09179  19 0.505849 0.740898 0.784616 0.363384 0.956811 0.484939 0.67373 0.0317972 0.0741385 0.932702 0.879137 0.287298 0.785612 0.158772 0.349386 0.829621 0.338663 0.786822 0.459298 
2.0341  19 0.559996 0.159097 0.792795 0.158979 0.0366799 0.931575 0.175756 0.793396 0.625593 0.989731 0.478022 0.548478 0.764215 0.163891 0.159669 0.493116 0.763364 0.588444 0.140886 
2.59423  19 0.44781 0.230213 0.524545 0.430496 0.665667 0.946569 0.808686 0.495331 0.635302 0.173581 0.00213243 0.741842 0.619338 0.264292 0.571387 0.260488 0.464809 0.134394 0.567066 
2.09188  19 0.537505 0.396578 0.841863 0.371485 0.403156 0.238719 0.835923 0.401906 0.662684 0.56812 0.68213 0.401286 0.126061 0.577713 0.300596 0.392267 0.485764 0.0255522 0.385564 
1.86312  19 0.291663 0.460888 0.922543 0.248738 0.420591 0.963084 0.913585 0.298317 0.204442 0.881031 0.672992 0.831347 0.805167 0.193451 0.516138 0.232734 0.217817 0.0599232 0.548334 
2.02064  19 0.678751 0.989556 0.789597 0.608613 0.515642 0.518117 0.981924 0.461482 0.834673 0.261356 0.950386 0.763922 0.830808 0.900662 0.92736 0.573102 0.155484 0.831792 0.466352 
3.32471  19 0.109727 0.968493 0.481131 0.468896 0.22313 0.362921 0.0959544 0.0169274 0.355025 0.358059 0.314526 0.504302 0.107427 0.0649676 0.254832 0.0335534 0.200951 0.0126357 0.83297 
3.10082  19 0.525783 0.443643 0.66602 0.791109 0.0713448 0.844621 0.275869 0.63253 0.78398 0.811074 0.329629 0.452724 0.117341 0.983125 0.630572 0.134725 0.730229 0.0630198 0.819007 
3.28079  19 0.527241 0.516784 0.57102 0.635687 0.11706 0.149867 0.969494 0.314355 0.172942 0.212389 0.589188 0.974959 0.895497 0.676838 0.266659 0.0454088 0.494232 0.832948 0.273071 
2.13224  19 0.498032 0.215507 0.99226 0.326484 0.944406 0.8631 0.730443 0.570012 0.0768383 0.52978 0.841629 0.0634505 0.284928 0.713035 0.470577 0.0378102 0.107508 0.414712 0.141514 
1.99108  19 0.495749 0.702579 0.660824 0.416597 0.104465 0.45209 0.311708 0.90769 0.0718827 0.855732 0.348891 0.00097878 0.34148 0.697516 0.660618 0.404191 0.058671 0.450206 0.840314 
2.41941  19 0.977198 0.379498 0.639957 0.765573 0.902075 0.237221 0.247991 0.755279 0.492192 0.206017 0.0542891 0.386315 0.734016 0.652739 0.27576 0.577673 0.0167542 0.831174 0.886376 
2.18843  19 0.162998 0.838337 0.451781 0.365423 0.740757 0.346118 0.739746 0.219866 0.452056 0.829813 0.650863 0.791048 0.151437 0.624611 0.120676 0.521972 0.0444237 0.775366 0.248046 
3.91568  19 0.80957 0.849832 0.393227 0.476131 0.413007 0.175649 0.196221 0.107548 0.746487 0.691532 0.0968202 0.268503 0.717248 0.870339 0.0511324 0.0161981 0.374513 0.980904 0.568035 
3.17097  19 0.415788 0.628496 0.368413 0.941495 0.500113 0.317614 0.657064 0.895877 0.824961 0.398677 0.755379 0.551682 0.879597 0.93944 0.421988 0.89651 0.0887278 0.482531 0.922425 
3.19391  19 0.708175 0.203528 0.289868 0.889127 0.713975 0.138395 0.200259 0.452538 0.610165 0.151444 0.690185 0.723127 0.263282 0.194643 0.225413 0.53328 0.092228 0.370713 0.777955 
1.95028  19 0.172891 0.664709 0.818376 0.208715 0.753103 0.00543441 0.609144 0.0571976 0.632008 0.0677846 0.441604 0.650553 0.049408 0.0808835 0.0545026 0.557438 0.634127 0.0427464 0.231719 
4.19018  19 0.661388 0.522668 0.0400404 0.455101 0.944584 0.153732 0.844512 0.633882 0.5245 0.591189 0.157607 0.497963 0.585084 0.21044 0.909575 0.148674 0.126212 0.681739 0.863241 
3.49655  19 0.945684 0.320013 0.594058 0.981442 0.225369 0.15271 0.714457 0.530871 0.653626 0.452267 0.876162 0.410794 0.207237 0.624778 0.742513 0.0467616 0.509682 0.319395 0.0466266 
3.01591  19 0.363095 0.342061 0.787635 0.391519 0.312251 0.740635 0.00559735 0.811702 0.740814 0.801988 0.574811 0.243402 0.418856 0.74991 0.300014 0.0266628 0.985364 0.501482 0.871283 
2.43254  19 0.821399 0.811677 0.880197 0.718436 0.753043 0.997438 0.259479 0.622523 0.743557 0.40794 0.0361944 0.467055 0.20957 0.887836 0.520851 0.310204 0.342482 0.311753 0.109392 
2.56912  19 0.574706 0.171926 0.33343 0.409781 0.750314 0.299869 0.409134 0.572766 0.00808563 0.494672 0.943704 0.356307 0.276938 0.976597 0.954236 0.325764 0.489977 0.0674391 0.0862328 
2.98022  19 0.938846 0.200754 0.510793 0.900353 0.182917 0.895028 0.821089 0.333789 0.851845 0.256092 0.358145 0.613671 0.96795 0.591174 0.503074 0.861388 0.100506 0.111758 0.576734 
3.41703  19 0.362018 0.152971 0.759504 0.473622 0.776671 0.642097 0.295975 0.0729276 0.88804 0.486364 0.8474 0.171273 0.743849 0.680483 0.964171 0.00071116 0.190093 0.867217 0.483203 
2.89381  19 0.821069 0.830248 0.710486 0.700229 0.688115 0.597366 0.876739 0.866151 0.5931 0.0653751 0.317174 0.139963 0.81649 0.168146 0.175248 0.45528 0.690729 0.794629 0.302372 
3.40771  19 0.63184 0.978115 0.391138 0.876626 0.888579 0.790703 0.440413 0.52675 0.233921 0.502254 0.20754 0.590557 0.614922 0.848385 0.118876 0.227438 0.34547 0.107667 0.379441 
1.23312  19 0.575697 0.236527 0.503568 0.00231666 0.0888356 0.957618 0.962288 0.373454 0.828413 0.718095 0.279952 0.275177 0.760067 0.0242 0.832137 0.889438 0.51776 0.797079 0.267776 
1.69191  19 0.0344801 0.581448 0.71907 0.233385 0.478869 0.312235 0.464795 0.232661 0.494057 0.6449 0.444392 0.943078 0.728535 0.60791 0.295672 0.975204 0.433067 0.267438 0.238744 
2.29509  19 0.804437 0.696653 0.588849 0.421114 0.235466 0.882033 0.918717 0.9415 0.478127 0.608796 0.326704 0.398606 0.717191 0.699077 0.631028 0.793158 0.681106 0.969112 0.825048 
2.58021  19 0.881787 0.535938 0.774685 0.562649 0.40184 0.508409 0.572553 0.106996 0.932032 0.994992 0.390793 0.20175 0.943312 0.624309 0.262926 0.8137 0.0834061 0.671423 0.337405 
2.87927  19 0.220097 0.234404 0.473605 0.577563 0.897551 0.756144 0.642857 0.244966 0.524401 0.822794 0.165485 0.832231 0.156701 0.432312 0.141193 0.807028 0.45424 0.581068 0.362348 
2.63871  19 0.612295 0.20632 0.0784957 0.0404046 0.389737 0.394999 0.368353 0.324958 0.0765457 0.57237 0.658964 0.364855 0.86471 0.295278 0.203059 0.248649 0.962825 0.192315 0.233652 
1.7175  19 0.440623 0.357097 0.715788 0.0560669 0.160409 0.697864 0.476983 0.0508384 0.399672 0.0110435 0.0633703 0.786547 0.952452 0.524564 0.60155 0.23197 0.500724 0.814822 0.595561 
3.22317  19 0.0124826 0.54934 0.19033 0.275652 0.1877 0.121416 0.963277 0.695259 0.632931 0.854066 0.270227 0.596474 0.586545 0.351496 0.241056 0.538893 0.591602 0.841982 0.893435 
2.70198  19 0.0491017 0.825792 0.821182 0.452506 0.097733 0.953065 0.114487 0.269093 0.767204 0.231094 0.775885 0.949466 0.859625 0.761133 0.287271 0.127635 0.549023 0.843999 0.428836 
3.3229  19 0.917352 0.20481 0.252656 0.837019 0.881142 0.904615 0.544174 0.335707 0.18065 0.675718 0.906944 0.375236 0.155014 0.676945 0.422288 0.820287 0.963097 0.790439 0.511464 
3.94881  19 0.935071 0.991283 0.302378 0.776542 0.542846 0.185503 0.072509 0.885393 0.474795 0.994959 0.891002 0.847236 0.912385 0.62816 0.236419 0.144722 0.7187 0.443242 0.668826 
2.25971  19 0.404959 0.367901 0.504299 0.345994 0.448158 0.44319 0.301029 0.185938 0.619574 0.51003 0.780301 0.754394 0.959817 0.481789 0.0147901 0.926324 0.214067 0.714705 0.874448 
4.17996  19 0.402566 0.355081 0.0695048 0.851807 0.600565 0.760197 0.0960768 0.209911 0.806069 0.590138 0.596341 0.601866 0.461843 0.125323 0.660052 0.460992 0.683901 0.798278 0.510913 
2.05444  19 0.385583 0.417548 0.488278 0.0484632 0.233854 0.697308 0.116701 0.890768 0.44716 0.625319 0.0678111 0.554622 0.351924 0.247606 0.973957 0.128007 0.774568 0.467516 0.666856 
2.54482  19 0.957988 0.879468 0.596136 0.861518 0.342571 0.589557 0.527139 0.42288 0.313811 0.50896 0.843132 0.899562 0.330914 0.821537 0.245112 0.692204 0.0351531 0.962786 0.457294 
2.05483  19 0.5692 0.322736 0.870371 0.435297 0.828211 0.480848 0.615354 0.1163 0.827446 0.36909 0.152384 0.730101 0.723284 0.790384 0.628304 0.592421 0.450119 0.94419 0.154542 
1.88966  19 0.324672 0.376481 0.894223 0.512142 0.294254 0.8503 0.181714 0.976735 0.108908 0.419754 0.458595 0.168378 0.872406 0.811378 0.275578 0.633767 0.374234 0.493774 0.0414468 
2.8812  19 0.164243 0.967939 0.546785 0.715482 0.714466 0.815846 0.594561 0.863834 0.182305 0.807794 0.241567 0.423891 0.338351 0.472042 0.0331 0.431419 0.347805 0.834856 0.76493 
2.0045  19 0.35126 0.742879 0.570744 0.444267 0.694416 0.402287 0.982203 0.575728 0.773069 0.245145 0.0148941 0.366759 0.565814 0.50021 0.515356 0.890938 0.334465 0.76845 0.338748 
2.51049  19 0.264644 0.382714 0.74188 0.590408 0.122994 0.896396 0.602923 0.575324 0.516961 0.346363 0.424151 0.805764 0.201065 0.353698 0.577064 0.388092 0.813256 0.0543518 0.389808 
1.83806  19 0.0613567 0.853832 0.900079 0.357656 0.206822 0.602769 0.991981 0.78717 0.981617 0.144216 0.662161 0.166627 0.871603 0.728674 0.251264 0.013391 0.00706052 0.548294 0.23152 
4.33087  19 0.805282 0.466873 0.145979 0.805301 0.606837 0.0148575 0.652653 0.386396 0.515971 0.607741 0.666551 0.386012 0.388311 0.985277 0.110078 0.213663 0.855746 0.439334 0.014249 
3.48819  19 0.369751 0.172104 0.813556 0.82922 0.91594 0.493965 0.98693 0.0627 0.134403 0.021109 0.814245 0.525063 0.827569 0.521951 0.319527 0.0465608 0.998301 0.0642321 0.864441 
1.37829  19 0.611252 0.525477 0.662124 0.178562 0.682489 0.223882 0.580176 0.427626 0.186283 0.511931 0.539656 0.351442 0.627626 0.539571 0.263132 0.856377 0.243191 0.60049 0.977786 
2.18918  19 0.0674257 0.372757 0.321533 0.20619 0.508952 0.556834 0.00231045 0.211346 0.172417 0.776534 0.841141 0.497496 0.194558 0.689335 0.156308 0.646334 0.586369 0.658206 0.988349 
2.58615  19 0.00477351 0.390758 0.396849 0.469362 0.897859 0.879187 0.49636 0.485973 0.276429 0.475623 0.294765 0.490025 0.626081 0.385951 0.12278 0.890747 0.310492 0.961875 0.0214022 
3.05345  19 0.495194 0.738217 0.339845 0.454294 0.606576 0.322357 0.321025 0.316038 0.150572 0.553975 0.0018879 0.705828 0.742404 0.515881 0.565955 0.317797 0.631219 0.505462 0.567939 
2.33699  19 0.26177 0.872198 0.328015 0.150205 0.173148 0.610608 0.0735304 0.955051 0.341421 0.673834 0.545455 0.13312 0.491135 0.583082 0.734537 0.221064 0.881946 0.981297 0.219901 
3.31666  19 0.789342 0.495034 0.27104 0.834823 0.456162 0.594915 0.989931 0.287221 0.0286712 0.763905 0.273539 0.474946 0.49569 0.976965 0.239557 0.402961 0.00746974 0.333626 0.709456 
4.21952  19 0.670115 0.646001 0.207772 0.522051 0.546722 0.36714 0.496335 0.310116 0.313765 0.999003 0.187593 0.0469491 0.623324 0.336824 0.127926 0.320025 0.681896 0.533033 0.710803 
2.38844  19 0.0316765 0.343427 0.763574 0.459732 0.628792 0.548021 0.373449 0.679165 0.395201 0.467906 0.826939 0.279343 0.707744 0.277433 0.0773865 0.515994 0.372682 0.612449 0.776713 
2.68011  19 0.225904 0.328733 0.62874 0.742856 0.451215 0.686082 0.60223 0.548502 0.411628 0.529683 0.374157 0.0740005 0.147021 0.370142 0.629669 0.522516 0.901053 0.970574 0.26018 
1.92042  19 0.272126 0.212976 0.468254 0.265929 0.997763 0.690299 0.637874 0.29365 0.77322 0.518858 0.616382 0.728725 0.199598 0.674885 0.856808 0.781622 0.393201 0.856932 0.917152 
2.46037  19 0.666642 0.740767 0.788993 0.683629 0.104875 0.414208 0.425941 0.660294 0.118134 0.51438 0.90787 0.06394 0.710848 0.498236 0.815022 0.14212 0.242988 0.928553 0.33961 
3.56629  19 0.583337 0.400117 0.0905771 0.650182 0.265295 0.878688 0.244243 0.729304 0.245943 0.578197 0.150653 0.832857 0.65254 0.969959 0.532312 0.981305 0.478739 0.778848 0.631059 
2.93428  19 0.347854 0.724615 0.443788 0.426963 0.368828 0.478546 0.430122 0.114865 0.947134 0.564991 0.157871 0.42009 0.344825 0.093693 0.530636 0.416776 0.626184 0.421955 0.137378 
2.48085  19 0.913945 0.694179 0.663679 0.63115 0.755442 0.701387 0.383463 0.433054 0.635542 0.573575 0.629452 0.275234 0.312338 0.4695 0.10117 0.58423 0.281132 0.677189 0.265289 
1.66439  19 0.843145 0.606505 0.88524 0.434671 0.842125 0.492434 0.228537 0.593361 0.563382 0.136078 0.425736 0.548974 0.0516502 0.318108 0.761978 0.390108 0.310785 0.162128 0.332311 
3.18924  19 0.290476 0.271276 0.34815 0.674688 0.205496 0.691519 0.346005 0.711572 0.654151 0.0622086 0.615552 0.35729 0.494902 0.832159 0.188532 0.561929 0.759473 0.621962 0.1695 
3.63778  19 0.296587 0.277767 0.235491 0.86593 0.648161 0.0399561 0.805512 0.951966 0.922522 0.223815 0.0445006 0.11108 0.300651 0.280278 0.433352 0.254684 0.141218 0.710038 0.0559829 
1.09322  19 0.229502 0.594169 0.73357 0.201717 0.507086 0.384717 0.163163 0.896198 0.26122 0.162913 0.794893 0.900322 0.720663 0.83193 0.996846 0.779627 0.463072 0.758151 0.587683 
2.39506  19 0.66901 0.0861251 0.821971 0.510134 0.457275 0.0810792 0.0434274 0.445167 0.456282 0.631295 0.865562 0.395751 0.0141 0.394252 0.601649 0.385559 0.89967 0.918381 0.694805 
3.70187  19 0.954933 0.408442 0.50828 0.977399 0.656069 0.399089 0.859399 0.609388 0.632387 0.787204 0.297109 0.68893 0.864692 0.236293 0.695466 0.0400799 0.267434 0.876431 0.169971 
1.19985  19 0.531323 0.456961 0.214311 0.0665695 0.635003 0.318481 0.986201 0.0600079 0.1791 0.105061 0.442922 0.88139 0.385595 0.375353 0.471147 0.14215 0.0029302 0.108683 0.560527 
3.4655  19 0.398955 0.215596 0.449763 0.784285 0.298804 0.352139 0.98348 0.943466 0.516255 0.341288 0.944089 0.661896 0.325156 0.936461 0.371182 0.100928 0.775318 0.0605763 0.633314 
2.18024  19 0.303341 0.094193 0.848876 0.656066 0.858286 0.00980782 0.106839 0.739778 0.86873 0.780504 0.800779 0.0196601 0.614516 0.86505 0.700307 0.956463 0.0434371 0.270975 0.505423 
1.86061  19 0.280452 0.376439 0.65295 0.342109 0.276756 0.900339 0.501776 0.793898 0.376965 0.100663 0.135165 0.0491031 0.61865 0.802541 0.40439 0.971636 0.425156 0.304533 0.84796 
2.01131  19 0.151771 0.535542 0.617411 0.50073 0.11403 0.0236104 0.791821 0.565609 0.032894 0.735022 0.108271 0.97412 0.507683 0.885788 0.857463 0.281803 0.132192 0.765058 0.941828 
1.52173  19 0.204636 0.194991 0.956013 0.283459 0.91392 0.376243 0.952116 0.411802 0.341572 0.61921 0.842133 0.984802 0.546704 0.724226 0.632852 0.613354 0.493315 0.726222 0.8111 
2.28655  19 0.216354 0.617524 0.879735 0.769778 0.544625 0.479496 0.451632 0.599407 0.829225 0.92869 0.329303 0.261815 0.284514 0.918745 0.454605 0.972361 0.203557 0.721515 0.804064 
2.31825  19 0.714048 0.196047 0.626173 0.087609 0.332535 0.108811 0.372182 0.913289 0.881193 0.878922 0.897356 0.0866868 0.636688 0.943466 0.430452 0.197263 0.760992 0.413736 0.292071 
3.25573  19 0.175306 0.566898 0.507923 0.836608 0.0834848 0.174904 0.301882 0.948457 0.802829 0.193707 0.71039 0.152379 0.266482 0.637969 0.379456 0.294053 0.533678 0.340125 0.379625 
3.17768  19 0.553345 0.844553 0.535768 0.90554 0.259104 0.182684 0.476701 0.66404 0.147641 0.14142 0.927248 0.968077 0.743015 0.65247 0.256237 0.333631 0.909473 0.516799 0.780585 
3.5725  19 0.329066 0.136593 0.570297 0.731242 0.669311 0.145779 0.627084 0.0860977 0.839484 0.160735 0.244675 0.888087 0.523662 0.950568 0.535838 0.0841406 0.594375 0.14646 0.166142 
2.99321  19 0.378969 0.567962 0.543866 0.7937 0.794969 0.0697458 0.152683 0.261413 0.235315 0.700248 0.740101 0.106722 0.153769 0.586092 0.986752 0.38094 0.908102 0.092555 0.0493013 
2.03623  19 0.500159 0.280323 0.575288 0.305793 0.0330617 0.194623 0.350444 0.0647135 0.935758 0.910515 0.29531 0.401865 0.236399 0.477663 0.866813 0.879917 0.2025 0.483179 0.832081 
3.4014  19 0.257322 0.435795 0.250061 0.475723 0.22069 0.511021 0.206852 0.454134 0.679203 0.848068 0.055468 0.179923 0.888233 0.638668 0.258466 0.647084 0.0766678 0.26202 0.839274 
3.0634  19 0.849666 0.874853 0.656518 0.332243 0.442186 0.541684 0.27573 0.189604 0.479144 0.215252 0.244335 0.958916 0.982016 0.420089 0.186532 0.103808 0.79665 0.233206 0.332889 
1.67624  19 0.350172 0.597286 0.476542 0.274264 0.727959 0.769274 0.346057 0.38802 0.0740255 0.0888997 0.11201 0.999542 0.979877 0.823064 0.00858983 0.900112 0.503539 0.29252 0.800953 
3.41098  19 0.737232 0.0829072 0.372191 0.67651 0.793544 0.805527 0.450002 0.0907242 0.0130756 0.836826 0.662411 0.92463 0.329015 0.25244 0.433255 0.0301357 0.855696 0.855746 0.704353 
2.0489  19 0.948796 0.709861 0.73335 0.293856 0.88456 0.801414 0.120291 0.551437 0.744407 0.0696376 0.667828 0.243777 0.321667 0.291271 0.924741 0.0676256 0.183157 0.721772 0.958316 
2.90299  19 0.673597 0.0530376 0.685736 0.707095 0.803675 0.0621919 0.557966 0.229716 0.451286 0.0774113 0.889731 0.310348 0.591555 0.953049 0.263762 0.370656 0.37211 0.263553 0.623119 
3.49147  19 0.928907 0.996827 0.346047 0.580408 0.294618 0.284067 0.982972 0.719622 0.401863 0.80445 0.131162 0.198595 0.940152 0.134383 0.931115 0.410054 0.471683 0.340378 0.971048 
1.24251  19 0.96913 0.738185 0.878539 0.0356558 0.483501 0.400694 0.498735 0.452034 0.0642488 0.163862 0.981452 0.596665 0.360632 0.607947 0.0398537 0.229618 0.356567 0.562218 0.00281522 
4.3509  19 0.382467 0.568671 0.0187228 0.862602 0.532067 0.819366 0.080655 0.609864 0.469773 0.869555 0.46892 0.724181 0.554199 0.938806 0.474095 0.192213 0.985241 0.279756 0.806424 
3.39507  19 0.0365046 0.176487 0.202963 0.482389 0.130556 0.811475 0.520131 0.313535 0.252204 0.458589 0.519274 0.708889 0.718968 0.457307 0.0516902 0.671265 0.553095 0.113151 0.0452023 
4.36843  19 0.225745 0.651209 0.0837556 0.64632 0.0017478 0.465548 0.897325 0.236664 0.610233 0.977651 0.562021 0.659851 0.416334 0.361227 0.507206 0.131028 0.781294 0.456075 0.0368342 
1.96187  19 0.516909 0.127678 0.704243 0.0803582 0.771243 0.754385 0.20879 0.248156 0.71191 0.394971 0.352322 0.86445 0.46101 0.431358 0.781734 0.174471 0.525585 0.520689 0.148449 
2.80272  19 0.946076 0.944215 0.61781 0.646843 0.21219 0.982009 0.603043 0.590393 0.200433 0.0120187 0.730177 0.465173 0.241879 0.102405 0.0738017 0.308442 0.785843 0.967959 0.0724189 
3.76079  19 0.518884 0.31258 0.334657 0.791291 0.710265 0.560021 0.345152 0.154692 0.922428 0.713986 0.171749 0.107414 0.224256 0.778628 0.80823 0.220207 0.479584 0.388833 0.304749 
3.22594  19 0.43245 0.125786 0.308411 0.644269 0.0737771 0.268739 0.398284 0.418423 0.702229 0.194804 0.399523 0.378384 0.33586 0.387123 0.280894 0.608176 0.627001 0.0291346 0.718433 
2.60871  19 0.065 0.422471 0.53468 0.619489 0.681808 0.763321 0.0989572 0.951732 0.541458 0.950497 0.540316 0.100316 0.110945 0.278174 0.377176 0.818627 0.446467 0.746555 0.264404 
1.96228  19 0.659123 0.19132 0.699865 0.628557 0.713117 0.145133 0.321433 0.75713 0.0546592 0.0522519 0.111689 0.264586 0.527567 0.781071 0.494305 0.985574 0.355858 0.535089 0.994452 
3.50235  19 0.999544 0.428895 0.55734 0.832324 0.923462 0.375707 0.551982 0.383503 0.417758 0.494339 0.00390915 0.708947 0.305857 0.0567858 0.531443 0.0706378 0.954443 0.140911 0.428575 
3.44547  19 0.0783234 0.891105 0.152292 0.688585 0.349622 0.728774 0.232702 0.966762 0.512754 0.643147 0.347486 0.398291 0.195777 0.127788 0.594661 0.65216 0.660747 0.853804 0.118499 
4.42172  19 0.682477 0.832829 0.0269911 0.419845 0.693789 0.0316145 0.844587 0.223036 0.891598 0.358905 0.081337 0.709791 0.745626 0.960075 0.580301 0.698033 0.970131 0.467917 0.528895 
1.95416  19 0.471714 0.253333 0.643792 0.1884 0.641915 0.326562 0.340772 0.595232 0.849034 0.125639 0.406814 0.133289 0.85554 0.204013 0.4575 0.657654 0.758292 0.866666 0.715275 
3.18604  19 0.539893 0.626798 0.628481 0.426172 0.00139288 0.883297 0.999216 0.0197566 0.953163 0.555644 0.463505 0.919792 0.173439 0.0727745 0.078367 0.199146 0.646882 0.344162 0.835351 
3.66097  19 0.470729 0.655068 0.280922 0.843867 0.231166 0.434957 0.880049 0.211425 0.165222 0.80733 0.213504 0.0989865 0.749344 0.842879 0.830315 0.708101 0.276214 0.843292 0.715621 
1.42477  19 0.699319 0.268418 0.381379 0.106868 0.784457 0.467213 0.838688 0.80374 0.663339 0.252474 0.651664 0.316117 0.353944 0.482219 0.702651 0.929232 0.742916 0.612846 0.947754 
2.9477  19 0.291866 0.446437 0.19237 0.305986 0.698542 0.0074749 0.904981 0.0552703 0.272429 0.0352317 0.432868 0.960506 0.838215 0.874399 0.296689 0.982026 0.17304 0.292255 0.330485 
1.24814  19 0.795176 0.592976 0.800325 0.247512 0.422141 0.664079 0.555568 0.718313 0.572838 0.12208 0.277265 0.0841072 0.860905 0.425459 0.546581 0.790249 0.000678215 0.713641 0.139984 
4.22997  19 0.780134 0.357706 0.0535805 0.91056 0.366247 0.559018 0.779825 0.179828 0.760473 0.221283 0.584775 0.0263105 0.0251823 0.489446 0.681612 0.956261 0.0833818 0.968319 0.471932 
2.34138  19 0.0747285 0.86002 0.620994 0.398009 0.300273 0.0964181 0.207001 0.181582 0.809303 0.824771 0.367781 0.928054 0.418755 0.557025 0.312934 0.266256 0.12141 0.475636 0.349324 
2.64636  19 0.114724 0.683834 0.227886 0.110451 0.889949 0.408293 0.365542 0.793799 0.263638 0.194906 0.196815 0.0189911 0.316834 0.0818801 0.613155 0.0839892 0.513109 0.902474 0.477178 
2.73685  19 0.543235 0.746203 0.952665 0.818953 0.521426 0.470357 0.660989 0.027644 0.342062 0.318712 0.155918 0.111501 0.748025 0.94832 0.863349 0.892193 0.504327 0.717433 0.198605 
4.15421  19 0.150521 0.916566 0.0505763 0.411967 0.125765 0.161873 0.0525407 0.26626 0.709264 0.228061 0.0251562 0.670107 0.0136868 0.986928 0.207871 0.380118 0.895735 0.142841 0.430299 
2.73479  19 0.662732 0.332983 0.667652 0.800302 0.0454968 0.164696 0.102314 0.229548 0.277397 0.645991 0.993719 0.266277 0.19399 0.0181827 0.458052 0.326881 0.394509 0.0788572 0.73099 
2.88339  19 0.366501 0.688002 0.68973 0.792039 0.956221 0.904407 0.648847 0.0932258 0.567256 0.450151 0.177922 0.805639 0.0554047 0.346582 0.960546 0.242315 0.347416 0.349894 0.691296 
2.38654  19 0.4588 0.400935 0.437433 0.0194825 0.898468 0.462103 0.192174 0.983403 0.14584 0.936019 0.184353 0.962623 0.885357 0.59633 0.97954 0.00689845 0.198861 0.0632761 0.274635 
1.61818  19 0.785549 0.0880568 0.6449 0.262874 0.0844888 0.22632 0.165923 0.474994 0.465212 0.131411 0.0479022 0.748411 0.0970502 0.362232 0.871335 0.367805 0.482155 0.856122 0.241816 
3.07909  19 0.704323 0.146551 0.719107 0.732481 0.269538 0.429229 0.434264 0.323603 0.479988 0.909383 0.0611825 0.139835 0.403701 0.213457 0.931954 0.374752 0.413486 0.0796249 0.920964 
3.80062  19 0.279849 0.4437 0.428697 0.890237 0.837085 0.776521 0.364564 0.184401 0.838659 0.359778 0.606208 0.510225 0.488896 0.922117 0.0794597 0.473431 0.995432 0.0913488 0.383931 
3.04991  19 0.876499 0.236585 0.696922 0.653977 0.47538 0.959317 0.91281 0.131968 0.761898 0.00742881 0.295915 0.322617 0.761607 0.928068 0.615235 0.175405 0.395824 0.459718 0.192139 
1.91835  19 0.848313 0.504879 0.917041 0.411575 0.597087 0.790459 0.112013 0.441886 0.387469 0.969635 0.294953 0.345639 0.508236 0.160961 0.756457 0.683105 0.482228 0.594069 0.254091 
4.60013  19 0.393724 0.807725 0.146308 0.691567 0.38022 0.757531 0.957705 0.694281 0.750119 0.700254 0.653645 0.395406 0.455967 0.0968287 0.00825728 0.1246 0.867013 0.682202 0.303418 
2.13062  19 0.77041 0.235013 0.94771 0.405995 0.307457 0.648101 0.247998 0.668343 0.94541 0.771748 0.932454 0.987103 0.300234 0.827899 0.329976 0.711008 0.960361 0.00442516 0.131758 
1.57546  19 0.937716 0.451013 0.974223 0.357154 0.0915419 0.347105 0.859457 0.243592 0.427721 0.684944 0.740149 0.866747 0.304546 0.739607 0.381563 0.31891 0.133042 0.110951 0.9614 
2.80522  19 0.801857 0.926108 0.166917 0.201067 0.928861 0.287091 0.57709 0.946143 0.985255 0.604212 0.608825 0.166279 0.427714 0.645185 0.307778 0.836368 0.771831 0.80967 0.727212 
4.03465  19 0.766127 0.441539 0.0210709 0.166849 0.23338 0.550979 0.778794 0.424861 0.0515601 0.833187 0.852813 0.411421 0.376315 0.598372 0.532917 0.0351133 0.111096 0.185624 0.619856 
2.71132  19 0.0102691 0.0309948 0.744241 0.310249 0.466256 0.81996 0.230858 0.741823 0.763339 0.917795 0.500151 0.311676 0.670816 0.493343 0.849141 0.0784547 0.456095 0.947215 0.512412 
3.52379  19 0.119887 0.0204446 0.243774 0.866173 0.962661 0.239465 0.691161 0.75303 0.813269 0.108946 0.425689 0.400948 0.321831 0.295157 0.652079 0.363924 0.312343 0.562608 0.188701 
2.8235  19 0.518497 0.231142 0.572324 0.521288 0.91863 0.203006 0.0674185 0.313552 0.66966 0.969933 0.0606705 0.28009 0.749213 0.893872 0.806443 0.773333 0.76261 0.560848 0.607054 
2.83757  19 0.320538 0.0264961 0.693363 0.893016 0.104793 0.761784 0.437152 0.8024 0.865413 0.592624 0.101331 0.192301 0.547245 0.377514 0.967289 0.801225 0.903222 0.863683 0.371972 
2.05328  19 0.109782 0.0909535 0.735209 0.232333 0.237954 0.520995 0.686915 0.218704 0.59968 0.0205762 0.968451 0.617764 0.610565 0.00651524 0.756475 0.299167 0.565691 0.28775 0.24681 
1.48133  19 0.508594 0.574291 0.321814 0.0143965 0.0279612 0.362692 0.0553829 0.142885 0.60721 0.614989 0.60261 0.495613 0.130035 0.865989 0.0456809 0.149559 0.175203 0.471804 0.132968 
2.66711  19 0.251804 0.230224 0.842724 0.925894 0.814116 0.802589 0.499477 0.855603 0.290528 0.774992 0.00306226 0.803574 0.217673 0.146404 0.883709 0.842514 0.969335 0.518831 0.157814 
2.03057  19 0.0569042 0.469613 0.448088 0.252971 0.313613 0.911033 0.834822 0.368276 0.144952 0.475752 0.538706 0.766262 0.727802 0.303491 0.144252 0.838208 0.747233 0.486233 0.471671 
3.43751  19 0.198677 0.190942 0.397088 0.830751 0.567453 0.567772 0.832497 0.883578 0.895328 0.925855 0.120332 0.117749 0.470527 0.402118 0.821231 0.684895 0.718986 0.833634 0.989511 
3.1718  19 0.481775 0.722502 0.624695 0.976888 0.678698 0.277988 0.232389 0.932826 0.424989 0.630049 0.0622759 0.669081 0.317251 0.788326 0.717534 0.173398 0.509467 0.166151 0.353068 
2.97266  19 0.744319 0.823189 0.897132 0.696203 0.110343 0.887705 0.649451 0.267035 0.895747 0.576434 0.677211 0.575917 0.978449 0.769011 0.736889 0.141175 0.406906 0.788864 0.777989 
1.58737  19 0.745896 0.122995 0.543407 0.0270551 0.530051 0.365744 0.175764 0.440642 0.50685 0.934385 0.665244 0.0695336 0.445567 0.605353 0.554555 0.620288 0.797027 0.855312 0.668051 
1.06958  19 0.52768 0.978771 0.459263 0.0213656 0.0545953 0.150771 0.320571 0.135487 0.570722 0.0428394 0.854462 0.655433 0.454744 0.591491 0.272069 0.839006 0.271924 0.910964 0.390634 
3.02754  19 0.497629 0.314578 0.29712 0.600495 0.68922 0.0128783 0.672816 0.870899 0.877794 0.129255 0.718128 0.922324 0.652367 0.360588 0.345794 0.130053 0.0454687 0.853466 0.507659 
1.16741  19 0.208884 0.270927 0.901729 0.293132 0.131568 0.453502 0.525227 0.0518947 0.0846465 0.970716 0.854103 0.821951 0.0453134 0.974213 0.905356 0.60899 0.0526637 0.933144 0.0625618 
3.26723  19 0.313396 0.410015 0.789863 0.815739 0.0739026 0.545493 0.846793 0.136652 0.987272 0.563624 0.696113 0.663327 0.151884 0.394329 0.594784 0.115403 0.491022 0.222606 0.0707815 
3.29391  19 0.21345 0.305085 0.313334 0.480607 0.970324 0.77404 0.460649 0.828898 0.353924 0.179244 0.00323874 0.371484 0.746091 0.387253 0.404893 0.275894 0.954974 0.317019 0.743527 
3.51088  19 0.856596 0.804014 0.176491 0.582247 0.849913 0.387997 0.91623 0.719234 0.227093 0.00186135 0.54925 0.272522 0.468253 0.527261 0.0479119 0.886062 0.933054 0.122607 0.937858 
2.3052  19 0.122093 0.265344 0.211285 0.209684 0.834429 0.978836 0.959076 0.823601 0.0628083 0.369084 0.344297 0.395421 0.0522954 0.515857 0.880853 0.670013 0.723606 0.436736 0.683688 
2.74875  19 0.819329 0.903332 0.888681 0.505699 0.477636 0.636743 0.583538 0.389039 0.308435 0.871621 0.179114 0.3665 0.179858 0.0676246 0.577237 0.161937 0.930872 0.933129 0.332358 
1.71152  19 0.138576 0.00637806 0.622234 0.00843111 0.541239 0.849545 0.371846 0.886635 0.962309 0.0651092 0.702894 0.546552 0.57788 0.46067 0.0418706 0.333821 0.944038 0.819209 0.475395 
2.99475  19 0.259844 0.590785 0.953513 0.827052 0.18698 0.707459 0.84058 0.259522 0.417032 0.195281 0.995457 0.0145594 0.936125 0.204872 0.201595 0.16363 0.174277 0.167385 0.851682 
2.33493  19 0.425548 0.087144 0.618001 0.140611 0.329085 0.989724 0.838099 0.507924 0.378959 0.698298 0.292052 0.19541 0.401861 0.711469 0.0776949 0.386056 0.994799 0.00556772 0.132317 
2.95786  19 0.778337 0.63921 0.727449 0.761151 0.151007 0.926438 0.771122 0.779342 0.356417 0.711264 0.811156 0.79567 0.686951 0.331816 0.458162 0.192389 0.709147 0.318299 0.73703 
2.09179  19 0.505849 0.740898 0.784616 0.363384 0.956811 0.484939 0.67373 0.0317972 0.0741385 0.932702 0.879137 0.287298 0.785612 0.158772 0.349386 0.829621 0.338663 0.786822 0.459298 
2.0341  19 0.559996 0.159097 0.792795 0.158979 0.0366799 0.931575 0.175756 0.793396 0.625593 0.989731 0.478022 0.548478 0.764215 0.163891 0.159669 0.493116 0.763364 0.588444 0.140886 
2.59423  19 0.44781 0.230213 0.524545 0.430496 0.665667 0.946569 0.808686 0.495331 0.635302 0.173581 0.00213243 0.741842 0.619338 0.264292 0.571387 0.260488 0.464809 0.134394 0.567066 
2.09188  19 0.537505 0.396578 0.841863 0.371485 0.403156 0.238719 0.835923 0.401906 0.662684 0.56812 0.68213 0.401286 0.126061 0.577713 0.300596 0.392267 0.485764 0.0255522 0.385564 
1.86312  19 0.291663 0.460888 0.922543 0.248738 0.420591 0.963084 0.913585 0.298317 0.204442 0.881031 0.672992 0.831347 0.805167 0.193451 0.516138 0.232734 0.217817 0.0599232 0.548334 
2.02064  19 0.678751 0.989556 0.789597 0.608613 0.515642 0.518117 0.981924 0.461482 0.834673 0.261356 0.950386 0.763922 0.830808 0.900662 0.92736 0.573102 0.155484 0.831792 0.466352 
3.32471  19 0.109727 0.968493 0.481131 0.468896 0.22313 0.362921 0.0959544 0.0169274 0.355025 0.358059 0.314526 0.504302 0.107427 0.0649676 0.254832 0.0335534 0.200951 0.0126357 0.83297 
3.10082  19 0.525783 0.443643 0.66602 0.791109 0.0713448 0.844621 0.275869 0.63253 0.78398 0.811074 0.329629 0.452724 0.117341 0.983125 0.630572 0.134725 0.730229 0.0630198 0.819007 
3.28079  19 0.527241 0.516784 0.57102 0.635687 0.11706 0.149867 0.969494 0.314355 0.172942 0.212389 0.589188 0.974959 0.895497 0.676838 0.266659 0.0454088 0.494232 0.832948 0.273071 
2.13224  19 0.498032 0.215507 0.99226 0.326484 0.944406 0.8631 0.730443 0.570012 0.0768383 0.52978 0.841629 0.0634505 0.284928 0.713035 0.470577 0.0378102 0.107508 0.414712 0.141514 
1.99108  19 0.495749 0.702579 0.660824 0.416597 0.104465 0.45209 0.311708 0.90769 0.0718827 0.855732 0.348891 0.00097878 0.34148 0.697516 0.660618 0.404191 0.058671 0.450206 0.840314 
2.41941  19 0.977198 0.379498 0.639957 0.765573 0.902075 0.237221 0.247991 0.755279 0.492192 0.206017 0.0542891 0.386315 0.734016 0.652739 0.27576 0.577673 0.0167542 0.831174 0.886376 
2.18843  19 0.162998 0.838337 0.451781 0.365423 0.740757 0.346118 0.739746 0.219866 0.452056 0.829813 0.650863 0.791048 0.151437 0.624611 0.120676 0.521972 0.0444237 0.775366 0.248046 
0.48088  19 0.630475 0.54753 0.492026 0 0 0.183623 0 0.277885 0.0371482 0 0.37527 0.536784 0.425198 0.140407 0.668408 0.668678 0.23268 0 0 
0.499797  19 0.917088 0.850604 0.512992 0.00320437 0.00231544 0.649893 0 0.681498 0.081756 0.18984 0.380594 0.131882 0.463449 0 0.740588 0.782649 0.0556433 0.552175 0.267051 
0.499797  19 0.917088 0.850604 0.512992 0.00320437 0.00231544 0.649893 0 0.681498 0.081756 0.18984 0.380594 0.131882 0.463449 0 0.740588 0.782649 0.0556433 0.552175 0.267051 
0.505239  19 0.598503 0.456224 0.644455 0.0058711 0 0.767633 0.21373 0.467705 0.0647518 0.183427 0.431565 0.598354 0.351929 0.330584 0.768972 0.664517 0.163033 0.35671 0.754457 
0.505239  19 0.598503 0.456224 0.644455 0.0058711 0 0.767633 0.21373 0.467705 0.0647518 0.183427 0.431565 0.598354 0.351929 0.330584 0.768972 0.664517 0.163033 0.35671 0.754457 
0.530215  19 0.782557 0.503752 0.662805 0 0 0.578962 0.81068 0.828036 0.249202 0.0899509 0.369052 0.609134 0.389765 0.0537319 0.454152 0.234735 0.0433702 0.821379 0.265521 
0.546909  19 0.123087 0.486474 0.53114 0 0.218169 0 0 0.507619 0 0 0.335668 0.0568431 0.316794 0.482791 0.839057 0.608668 0.125935 0.00920413 0.275051 
0.560279  19 0.874327 0.0975381 0.31632 0 0 0.441887 0.881219 0.369025 0 0.0808049 0.420561 0.612203 0.396015 0.241108 0.219731 0.252956 0.0567652 0.682027 0.252843 
0.565077  19 0.588419 0.725 0.34271 0 0 0.555271 0.0799972 0.680645 0.0251863 0.0340676 0.527117 0.38669 0.736024 0.252068 0.516562 0.586376 0.0100751 0.895594 0 
0.565077  19 0.588419 0.725 0.34271 0 0 0.555271 0.0799972 0.680645 0.0251863 0.0340676 0.527117 0.38669 0.736024 0.252068 0.516562 0.586376 0.0100751 0.895594 0 
0.572243  19 0.42099 0.457781 0.388208 0 0.686768 0.460587 0.307753 0.136835 0.000912429 0.349686 0.410598 0.730981 0.517869 0.392232 0.631923 0.555309 0.0874814 0.993368 0 
0.574509  19 0.895406 0.0569969 0.314269 0.0587011 0.506326 0.807614 0.134347 0.639615 0.246996 0.597907 0.767027 0.22637 0.0771955 0 0.620964 0.698754 0 0.144956 0.12748 
0.574509  19 0.895406 0.0569969 0.314269 0.0587011 0.506326 0.807614 0.134347 0.639615 0.246996 0.597907 0.767027 0.22637 0.0771955 0 0.620964 0.698754 0 0.144956 0.12748 
0.587701  19 0.729237 0.311088 0.523296 0 0.148066 0.626965 0.0368207 0.566365 0.50249 0.433481 0.673651 0.263618 0.234228 0.0100151 0.783443 0.700179 0.150842 0.325955 0.204119 
0.587701  19 0.729237 0.311088 0.523296 0 0.148066 0.626965 0.0368207 0.566365 0.50249 0.433481 0.673651 0.263618 0.234228 0.0100151 0.783443 0.700179 0.150842 0.325955 0.204119 
0.59555  19 0.717091 0 0.795922 0.001724 0.495407 0.123297 0.0465009 0.550396 0.13964 0.53804 0.7989 0.225318 0.208086 0.0977037 0.621246 0.631491 0.309348 0.164056 0 
0.607208  19 0.186854 0.345753 0.743523 0.11026 0 0.46344 0.414171 0.633712 0.180996 0 0.335693 0.595768 0.421025 0.363492 0.871486 0.801611 0 0.294761 0.258401 
0.607208  19 0.186854 0.345753 0.743523 0.11026 0 0.46344 0.414171 0.633712 0.180996 0 0.335693 0.595768 0.421025 0.363492 0.871486 0.801611 0 0.294761 0.258401 
0.609568  19 0.256889 0.0758286 0.469529 0.0687097 0.331333 0.372999 0.8949 0.781309 0.0360059 0 0.281409 0.0164578 0.0337702 0.100847 0.312701 0.462403 0.0463753 0.122141 0.052166 
0.630092  19 0.508189 0.659183 0.476143 0 0 0.494625 0.0396672 0.315055 0.00529931 0.10938 0.280494 0.484186 0.388175 0.095549 0.648667 0.590576 0.231179 0 0 
0.630092  19 0.508189 0.659183 0.476143 0 0 0.494625 0.0396672 0.315055 0.00529931 0.10938 0.280494 0.484186 0.388175 0.095549 0.648667 0.590576 0.231179 0 0 
0.630092  19 0.508189 0.659183 0.476143 0 0 0.494625 0.0396672 0.315055 0.00529931 0.10938 0.280494 0.484186 0.388175 0.095549 0.648667 0.590576 0.231179 0 0 
0.630092  19 0.508189 0.659183 0.476143 0 0 0.494625 0.0396672 0.315055 0.00529931 0.10938 0.280494 0.484186 0.388175 0.095549 0.648667 0.590576 0.231179 0 0 
0.630232  19 0.682101 0.638869 0.476687 0 0 0.394994 0.134568 0.536281 0.109121 0.120361 0.338163 0.657429 0.444076 0.374003 0.0669316 0.427348 0.0277183 0.982928 0.197418 
0.63489  19 0.186854 0.345753 0.743523 0.11026 0 0.46344 0.414171 0.633712 0.180996 0 0.335693 0.595768 0.421025 0.363492 0.871486 0.801611 0 0.294761 0.258401 
0.637698  19 0.23434 0.6898 0.322405 0 0.301526 0.665523 0.594112 0.378843 0.0443233 0.482861 0.262441 0.652776 0.406746 0.650078 0.405733 0.749885 0.12279 0.320041 0.264903 
0.639787  19 0.745257 0.115336 0.736047 0.0077349 0.314235 0.645101 0.0990407 0.81167 0.748515 0.707846 0.925289 0.405376 0.0790528 0 0.591221 0.54007 0 0.0241034 0 
0.641299  19 0.788306 0.0505048 0.502203 0.0167963 0 0.0888648 0.0954129 0.503591 0.00903177 0.146401 0.408382 0.364976 0.368107 0.584907 0.946248 0.611537 0.158362 0 0.24506 
0.641299  19 0.788306 0.0505048 0.502203 0.0167963 0 0.0888648 0.0954129 0.503591 0.00903177 0.146401 0.408382 0.364976 0.368107 0.584907 0.946248 0.611537 0.158362 0 0.24506 
0.645799  19 0.538288 0.225596 0.288681 0 0.270718 0.373644 0.521472 0.785754 0.0377554 0 0.282202 0.535809 0.0704251 0.00348623 0.363336 0.57296 0.140001 0.486517 0.257915 
0.645799  19 0.538288 0.225596 0.288681 0 0.270718 0.373644 0.521472 0.785754 0.0377554 0 0.282202 0.535809 0.0704251 0.00348623 0.363336 0.57296 0.140001 0.486517 0.257915 
0.647866  19 0.915764 0.765216 0.26848 0.0165176 0.0797492 0.0377063 0 0.408687 0.15156 0 0.407606 0.384578 0.337501 0.380868 0.324262 0.693544 0.172607 0 0 
0.655408  19 0.0973581 0.486843 0.731313 0 0.35084 0.61071 0.387784 0.359097 0.35461 0 0.359318 0.436514 0.458957 0.271628 0.603556 0.563118 0.137894 0.119197 0.177169 
0.655408  19 0.0973581 0.486843 0.731313 0 0.35084 0.61071 0.387784 0.359097 0.35461 0 0.359318 0.436514 0.458957 0.271628 0.603556 0.563118 0.137894 0.119197 0.177169 
0.655408  19 0.0973581 0.486843 0.731313 0 0.35084 0.61071 0.387784 0.359097 0.35461 0 0.359318 0.436514 0.458957 0.271628 0.603556 0.563118 0.137894 0.119197 0.177169 
0.66762  19 0.236719 0 0.524214 0.0109328 0.383812 0.376983 0.621587 0.267461 0.296709 0 0.555612 0.263628 0.194566 0.0568696 0.96211 0.546275 0.204903 0.588172 0.223353 
0.668388  19 0.0479076 0.201221 0.515212 0.00228636 0.183034 0.545978 0.75819 0.835512 0.0605188 0.0154165 0.45908 0.115051 0.361976 0.35811 0.412345 0.574174 0.0652937 0.527262 0.342012 
0.668388  19 0.0479076 0.201221 0.515212 0.00228636 0.183034 0.545978 0.75819 0.835512 0.0605188 0.0154165 0.45908 0.115051 0.361976 0.35811 0.412345 0.574174 0.0652937 0.527262 0.342012 
0.668388  19 0.0479076 0.201221 0.515212 0.00228636 0.183034 0.545978 0.75819 0.835512 0.0605188 0.0154165 0.45908 0.115051 0.361976 0.35811 0.412345 0.574174 0.0652937 0.527262 0.342012 
0.670968  19 0.498501 0.441726 0.631955 0.00259224 0 0.805948 0.115303 0.486738 0.117936 0.0830506 0.492879 0.369448 0.469392 0.266158 0.674113 0.772342 0 0.196188 0.444354 
0.670968  19 0.498501 0.441726 0.631955 0.00259224 0 0.805948 0.115303 0.486738 0.117936 0.0830506 0.492879 0.369448 0.469392 0.266158 0.674113 0.772342 0 0.196188 0.444354 
0.670968  19 0.498501 0.441726 0.631955 0.00259224 0 0.805948 0.115303 0.486738 0.117936 0.0830506 0.492879 0.369448 0.469392 0.266158 0.674113 0.772342 0 0.196188 0.444354 
0.678813  19 0 0.164587 0.604133 0.0648121 0.107124 0.0981142 0.354717 0.595332 0.37017 0.0142791 0.119175 0.0984975 0.349447 0.145098 0.85119 0.550736 0.119695 0.528709 0.244687 
0.682981  19 0.274366 0.588108 0.368711 0.00423158 0.396181 0.671393 0.0602148 0.511396 0.225386 0.0991137 0.211857 0.306996 0.41214 0.0990275 0.421021 0.771098 0.14577 0.318269 0.32531 
0.682981  19 0.274366 0.588108 0.368711 0.00423158 0.396181 0.671393 0.0602148 0.511396 0.225386 0.0991137 0.211857 0.306996 0.41214 0.0990275 0.421021 0.771098 0.14577 0.318269 0.32531 
0.693303  19 0.918349 0.0523654 0.238225 0.0309902 0 0.119021 0 0.349568 0 0.144414 0.482801 0.253495 0.486345 0.436114 0.781629 0.5155 0.0668114 0.0347088 0.167838 
0.694937  19 0.662617 0.615602 0.490823 0 0 0.0626396 0 0.624741 0.395278 0.187583 0.337338 0.257988 0.394092 0.700626 0.285453 0.581973 0.102443 0.604001 0.266714 
0.694937  19 0.662617 0.615602 0.490823 0 0 0.0626396 0 0.624741 0.395278 0.187583 0.337338 0.257988 0.394092 0.700626 0.285453 0.581973 0.102443 0.604001 0.266714 
0.701818  19 0.120819 0.168668 0.309786 0.00281349 0.384285 0.442633 0.0154051 0.589935 0.12903 0.44614 0.550887 0 0.315608 0.74522 0.587554 0.790896 0.202147 0.552504 0 
0.701818  19 0.120819 0.168668 0.309786 0.00281349 0.384285 0.442633 0.0154051 0.589935 0.12903 0.44614 0.550887 0 0.315608 0.74522 0.587554 0.790896 0.202147 0.552504 0 
0.70385  19 0.723253 0.291542 0.507695 0 0 0.386072 0.463294 0.434833 0.656385 0.268524 0.29284 0.851538 0.175143 0.518006 0.4249 0.66718 0.152144 0.379616 0.197345 
0.70385  19 0.723253 0.291542 0.507695 0 0 0.386072 0.463294 0.434833 0.656385 0.268524 0.29284 0.851538 0.175143 0.518006 0.4249 0.66718 0.152144 0.379616 0.197345 
0.712981  19 0.745582 0.179421 0.788918 0 0 0.351647 0 0.588744 0.0734915 0.227275 0.278843 0.481641 0.0290729 0.0709718 0.528485 0.5637 0.0270285 0.428187 0.0500664 
0.712981  19 0.745582 0.179421 0.788918 0 0 0.351647 0 0.588744 0.0734915 0.227275 0.278843 0.481641 0.0290729 0.0709718 0.528485 0.5637 0.0270285 0.428187 0.0500664 
0.718924  19 0.217029 0.5004 0.344515 0 0.0262182 0.649795 0.0759686 0.0889322 0 0.236225 0.354806 0.419019 0.679059 0.444387 0.598291 0.654986 0.0159638 0.612776 0.0187607 
0.728197  19 0.641104 0.632282 0.457626 0.00395329 0.219214 0.0589318 0.306051 0.973954 0.147237 0.483995 0.460728 0.00647062 0.0917678 0.662843 0.672969 0.912095 0.196717 0 0.784606 
0.729951  19 0.206322 0.572648 0.162897 0 0.68872 0.708758 0 0.666585 0.139916 0.65455 0.653543 0.0125971 0 0.591178 0.547938 0.771143 0.155955 0.0752424 0.250207 
0.750715  19 0.720132 0.23209 0.154754 0 0.652203 0 0.392492 0.708167 0.201576 0.335105 0.0824093 0.446041 0.00375517 0.130753 0.428699 0.600224 0.261239 0.595853 0.2293 
0.750715  19 0.720132 0.23209 0.154754 0 0.652203 0 0.392492 0.708167 0.201576 0.335105 0.0824093 0.446041 0.00375517 0.130753 0.428699 0.600224 0.261239 0.595853 0.2293 
0.751159  19 0.709187 0.480913 0.453927 0 0.0974754 0.38174 0.0806003 0.476901 0.117089 0.0900363 0.400356 0.771251 0.479546 0.436555 0.223653 0.636298 0.441255 0.249707 0.712005 
0.751159  19 0.709187 0.480913 0.453927 0 0.0974754 0.38174 0.0806003 0.476901 0.117089 0.0900363 0.400356 0.771251 0.479546 0.436555 0.223653 0.636298 0.441255 0.249707 0.712005 
0.751159  19 0.709187 0.480913 0.453927 0 0.0974754 0.38174 0.0806003 0.476901 0.117089 0.0900363 0.400356 0.771251 0.479546 0.436555 0.223653 0.636298 0.441255 0.249707 0.712005 
0.755341  19 0.196744 0.18949 0.615159 0 0.419021 0.600129 0 0.394932 0.00966251 0.122494 0.206433 0.276066 0.346594 0.317391 0.188565 0.866026 0.000693561 0.151797 0.939375 
0.764958  19 0.605683 0.452862 0.524893 0 0 0.793807 0.338318 0.220518 0.18887 0.228712 0.361152 0.416222 0.462186 0.345467 0.67805 0.657503 0.174009 0.312382 0.587027 
0.776193  19 0.661134 0.123445 0.413673 0 0.385981 0.0658074 0.892319 0.627678 0.364995 0 0.113787 0.417728 0.731859 0.175261 0.258685 0.55401 0.174511 0.426279 0 
0.785384  19 0.060066 0.262059 0.78253 0 0 0.567886 0.337797 0.583286 0.15971 0.470626 0.602484 0.400857 0.5822 0.324485 0.897018 0.651064 0 0.767176 0.119117 
0.814194  19 0.972943 0.345051 0.460232 0 0 0.259287 0.82867 0.476847 0.0814467 0.139823 0.428459 0.416995 0.296738 0.336466 0 0.433491 0.0682286 0.0188196 0.0985106 
0.819565  19 0.659986 0.558887 0.598955 0.0406678 0.0815256 0.564064 0.380891 0.334913 0 0.488596 0.260856 0.31741 0.409026 0.66226 0.28833 0.696132 0.166292 0.320995 0.308196 
0.819565  19 0.659986 0.558887 0.598955 0.0406678 0.0815256 0.564064 0.380891 0.334913 0 0.488596 0.260856 0.31741 0.409026 0.66226 0.28833 0.696132 0.166292 0.320995 0.308196 
0.831085  19 0.944969 0 0.694474 0 0.43503 0.402213 0 0.638475 0.207569 0.338967 0.248981 0.837158 0.311743 0.125163 0.204566 0.386428 0.151847 0.256486 0.323262 
0.83373  19 0.774057 0 0.549963 0.0269235 0.417045 0.350775 0.822879 0.753185 0 0.0247119 0.560604 0.190926 0.492629 0 0.214074 0.527236 0.0694512 0.651654 0.643632 
0.836884  19 0.84 0.395629 0.729225 0.0784811 0.25629 0.331341 0.543314 0.597263 0.203748 0.591076 0.476212 0.51183 0.38185 0.36451 0.891566 0.41866 0 0.222336 0.0548386 
0.847822  19 0.170036 0.475968 0.740714 0.0612813 0.263103 0.506623 0.214494 0.656445 0.0684153 0.979777 0.76561 0.538012 0.201277 0.363344 0.670133 0.756665 0 0.283669 0.0376587 
0.847822  19 0.170036 0.475968 0.740714 0.0612813 0.263103 0.506623 0.214494 0.656445 0.0684153 0.979777 0.76561 0.538012 0.201277 0.363344 0.670133 0.756665 0 0.283669 0.0376587 
0.847822  19 0.170036 0.475968 0.740714 0.0612813 0.263103 0.506623 0.214494 0.656445 0.0684153 0.979777 0.76561 0.538012 0.201277 0.363344 0.670133 0.756665 0 0.283669 0.0376587 
0.861105  19 0.839575 0 0.762903 0.00654885 0.190891 0.0323567 0.762808 0.47136 0.232711 0.118858 0.501311 0.47174 0.385455 0.182414 0.216836 0.439419 0.06144 0 0 
0.864929  19 0.505996 0.269812 0.27892 0 0 0.345636 0 0.791213 0 0.876191 0.506256 0.709627 0.442746 0.0638767 0.405228 0.616764 0.126242 0.206312 0.0770761 
0.924807  19 0.648723 0.263979 0.504478 0 0.321501 0.371891 0.495036 0.718257 0.976653 0.0374796 0.838427 0.558979 0.043081 0.124862 0.0739969 0.745664 0.0664855 0 0.458493 
0.924807  19 0.648723 0.263979 0.504478 0 0.321501 0.371891 0.495036 0.718257 0.976653 0.0374796 0.838427 0.558979 0.043081 0.124862 0.0739969 0.745664 0.0664855 0 0.458493 
0.927102  19 0.463355 0.608995 0.760764 0.044338 0.679787 0.123404 0.326547 0.486315 0.173741 0.170445 0.326854 0.771227 0.458504 0.168375 0.681003 0.63996 0.495424 0.17512 0.498062 
0.927102  19 0.463355 0.608995 0.760764 0.044338 0.679787 0.123404 0.326547 0.486315 0.173741 0.170445 0.326854 0.771227 0.458504 0.168375 0.681003 0.63996 0.495424 0.17512 0.498062 
0.961015  19 0.766052 0.658485 0.40868 0 0.206827 0.220032 0.427734 0.649861 0.41868 0.137818 0.977938 0.211969 0.39046 0.104731 0.22409 0.675812 0.177532 0.65188 0 
0.982075  19 0.57749 0.318746 0.504447 0 0.530892 0.148255 0.472624 0.516759 0.21129 0.593372 0.493323 0.558409 0.0458117 0.125419 0.0669534 0.742706 0.550809 0.3239 0.501364 
1.01414  19 0.913458 0.753898 0.0681974 0.0209476 0.015967 0.666901 0 0.772908 0.168865 0.51862 0.358576 0.2276 0.111184 0 0.71533 0.738641 0.195348 0.646383 0.196503 
1.05054  19 0.53012 0.562812 0.535373 0 0.191189 0.626037 0.288162 0.60667 0.169602 0.227149 0.639762 0.159654 0.140677 2.92548e-05 0.0561096 0.706151 0.160311 0.735284 0.147901 
1.08221  19 0.403791 0.19394 0.177187 0 0.611352 0.909418 0.0457195 0.598771 0.273304 0 0.27774 0.249199 0.0384882 0.328204 0.730203 0.407545 0.470358 0.537622 0.173943 
1.09565  19 0.62682 0.124148 0.236738 0 0.0707865 0.67023 0.216841 0.220577 0.109641 0.0699765 0.67342 0.123427 0.0536564 0.64188 0.272721 0.768706 0.51404 0.92521 0.099991 
1.10379  19 0 0.218515 0.784521 0.097158 0.740353 0.670666 0.407636 0.450664 0.454363 0.745209 0.542598 0.807523 0.423463 0.318509 0.575483 0.48794 0.072301 0.422832 0.137253 
1.32194  19 0.528961 0.439783 0.342867 0 0.537523 0.473333 0 0 0.421318 0.259926 0.536938 0.701774 0.816057 0.391524 0.639966 0.562561 0 0.551887 0 
1.38824  19 0.561884 0.216756 0.124212 0.0313757 0.941559 0.927428 0.075893 0.330451 0.385007 0 0 0.254794 0.0114883 0.228756 0 0.249817 0.312489 0.897569 0.2627 
2.18843  19 0.162998 0.838337 0.451781 0.365423 0.740757 0.346118 0.739746 0.219866 0.452056 0.829813 0.650863 0.791048 0.151437 0.624611 0.120676 0.521972 0.0444237 0.775366 0.248046 
2.18918  19 0.0674257 0.372757 0.321533 0.20619 0.508952 0.556834 0.00231045 0.211346 0.172417 0.776534 0.841141 0.497496 0.194558 0.689335 0.156308 0.646334 0.586369 0.658206 0.988349 
2.25971  19 0.404959 0.367901 0.504299 0.345994 0.448158 0.44319 0.301029 0.185938 0.619574 0.51003 0.780301 0.754394 0.959817 0.481789 0.0147901 0.926324 0.214067 0.714705 0.874448 
2.2644  19 0.0747285 0.86002 0.620818 0.397829 0.300833 0.0966983 0.206697 0.181605 0.80931 0.824271 0.367683 0.927516 0.418201 0.557025 0.312934 0.266256 0.12141 0.475636 0.349324 
2.28655  19 0.216354 0.617524 0.879735 0.769778 0.544625 0.479496 0.451632 0.599407 0.829225 0.92869 0.329303 0.261815 0.284514 0.918745 0.454605 0.972361 0.203557 0.721515 0.804064 
2.05483  19 0.5692 0.322736 0.870371 0.435297 0.828211 0.480848 0.615354 0.1163 0.827446 0.36909 0.152384 0.730101 0.723284 0.790384 0.628304 0.592421 0.450119 0.94419 0.154542 
1.06958  19 0.52768 0.978771 0.459263 0.0213656 0.0545953 0.150771 0.320571 0.135487 0.570722 0.0428394 0.854462 0.655433 0.454744 0.591491 0.272069 0.839006 0.271924 0.910964 0.390634 
1.58737  19 0.745896 0.122995 0.543407 0.0270551 0.530051 0.365744 0.175764 0.440642 0.50685 0.934385 0.665244 0.0695336 0.445567 0.605353 0.554555 0.620288 0.797027 0.855312 0.668051 
1.95023  19 0.173515 0.6655 0.817825 0.209089 0.752961 0.0051285 0.608321 0.0573186 0.631582 0.0684393 0.441604 0.650553 0.049408 0.0808835 0.0545026 0.557802 0.634107 0.0434194 0.231681 
1.7718  19 0.29149 0.462061 0.922226 0.248188 0.419737 0.962075 0.912743 0.298016 0.20424 0.879837 0.672992 0.831347 0.805167 0.193451 0.516138 0.232734 0.217593 0.0603981 0.548704 
1.19985  19 0.531323 0.456961 0.214311 0.0665695 0.635003 0.318481 0.986201 0.0600079 0.1791 0.105061 0.442922 0.88139 0.385595 0.375353 0.471147 0.14215 0.0029302 0.108683 0.560527 
1.09322  19 0.229502 0.594169 0.73357 0.201717 0.507086 0.384717 0.163163 0.896198 0.26122 0.162913 0.794893 0.900322 0.720663 0.83193 0.996846 0.779627 0.463072 0.758151 0.587683 
1.98827  19 0.948796 0.709861 0.73335 0.293856 0.88456 0.801414 0.120291 0.551437 0.744407 0.0696376 0.667622 0.244277 0.321907 0.291563 0.924218 0.0685863 0.182398 0.721772 0.958316 
1.89259  19 0.848313 0.504879 0.917041 0.411575 0.596285 0.789577 0.112154 0.441732 0.387814 0.968674 0.296132 0.345638 0.508275 0.16082 0.756457 0.683105 0.482228 0.594069 0.254091 
1.24814  19 0.795176 0.592976 0.800325 0.247512 0.422141 0.664079 0.555568 0.718313 0.572838 0.12208 0.277265 0.0841072 0.860905 0.425459 0.546581 0.790249 0.000678215 0.713641 0.139984 
1.42477  19 0.699319 0.268418 0.381379 0.106868 0.784457 0.467213 0.838688 0.80374 0.663339 0.252474 0.651664 0.316117 0.353944 0.482219 0.702651 0.929232 0.742916 0.612846 0.947754 
1.71152  19 0.138576 0.00637806 0.622234 0.00843111 0.541239 0.849545 0.371846 0.886635 0.962309 0.0651092 0.702894 0.546552 0.57788 0.46067 0.0418706 0.333821 0.944038 0.819209 0.475395 
2.03057  19 0.0569042 0.469613 0.448088 0.252971 0.313613 0.911033 0.834822 0.368276 0.144952 0.475752 0.538706 0.766262 0.727802 0.303491 0.144252 0.838208 0.747233 0.486233 0.471671 
1.23312  19 0.575697 0.236527 0.503568 0.00231666 0.0888356 0.957618 0.962288 0.373454 0.828413 0.718095 0.279952 0.275177 0.760067 0.0242 0.832137 0.889438 0.51776 0.797079 0.267776 
1.69191  19 0.0344801 0.581448 0.71907 0.233385 0.478869 0.312235 0.464795 0.232661 0.494057 0.6449 0.444392 0.943078 0.728535 0.60791 0.295672 0.975204 0.433067 0.267438 0.238744 
1.93674  19 0.678751 0.989556 0.789597 0.608613 0.515642 0.518117 0.981924 0.461482 0.834344 0.261465 0.951128 0.763968 0.829878 0.899423 0.926299 0.572803 0.15549 0.831233 0.466352 
1.57546  19 0.937716 0.451013 0.974223 0.357154 0.0915419 0.347105 0.859457 0.243592 0.427721 0.684944 0.740149 0.866747 0.304546 0.739607 0.381563 0.31891 0.133042 0.110951 0.9614 
1.95416  19 0.471714 0.253333 0.643792 0.1884 0.641915 0.326562 0.340772 0.595232 0.849034 0.125639 0.406814 0.133289 0.85554 0.204013 0.4575 0.657654 0.758292 0.866666 0.715275 
1.67624  19 0.350172 0.597286 0.476542 0.274264 0.727959 0.769274 0.346057 0.38802 0.0740255 0.0888997 0.11201 0.999542 0.979877 0.823064 0.00858983 0.900112 0.503539 0.29252 0.800953 
1.7175  19 0.440623 0.357097 0.715788 0.0560669 0.160409 0.697864 0.476983 0.0508384 0.399672 0.0110435 0.0633703 0.786547 0.952452 0.524564 0.60155 0.23197 0.500724 0.814822 0.595561 
1.66439  19 0.843145 0.606505 0.88524 0.434671 0.842125 0.492434 0.228537 0.593361 0.563382 0.136078 0.425736 0.548974 0.0516502 0.318108 0.761978 0.390108 0.310785 0.162128 0.332311 
2.03623  19 0.500159 0.280323 0.575288 0.305793 0.0330617 0.194623 0.350444 0.0647135 0.935758 0.910515 0.29531 0.401865 0.236399 0.477663 0.866813 0.879917 0.2025 0.483179 0.832081 
1.39568  19 0.508997 0.574816 0.321814 0.0143965 0.0279612 0.362692 0.0553829 0.142885 0.60721 0.614989 0.60261 0.495613 0.130035 0.865989 0.0456809 0.149822 0.17481 0.471459 0.133775 
1.891  19 0.495041 0.702423 0.660123 0.415975 0.105202 0.45178 0.311564 0.907137 0.0718827 0.855732 0.348891 0.00097878 0.34148 0.697516 0.660618 0.404191 0.058671 0.450839 0.839108 
1.24251  19 0.96913 0.738185 0.878539 0.0356558 0.483501 0.400694 0.498735 0.452034 0.0642488 0.163862 0.981452 0.596665 0.360632 0.607947 0.0398537 0.229618 0.356567 0.562218 0.00281522 
1.92042  19 0.272126 0.212976 0.468254 0.265929 0.997763 0.690299 0.637874 0.29365 0.77322 0.518858 0.616382 0.728725 0.199598 0.674885 0.856808 0.781622 0.393201 0.856932 0.917152 
2.05444  19 0.385583 0.417548 0.488278 0.0484632 0.233854 0.697308 0.116701 0.890768 0.44716 0.625319 0.0678111 0.554622 0.351924 0.247606 0.973957 0.128007 0.774568 0.467516 0.666856 
2.0341  19 0.559996 0.159097 0.792795 0.158979 0.0366799 0.931575 0.175756 0.793396 0.625593 0.989731 0.478022 0.548478 0.764215 0.163891 0.159669 0.493116 0.763364 0.588444 0.140886 
1.86061  19 0.280452 0.376439 0.65295 0.342109 0.276756 0.900339 0.501776 0.793898 0.376965 0.100663 0.135165 0.0491031 0.61865 0.802541 0.40439 0.971636 0.425156 0.304533 0.84796 
1.88966  19 0.324672 0.376481 0.894223 0.512142 0.294254 0.8503 0.181714 0.976735 0.108908 0.419754 0.458595 0.168378 0.872406 0.811378 0.275578 0.633767 0.374234 0.493774 0.0414468 
1.96228  19 0.659123 0.19132 0.699865 0.628557 0.713117 0.145133 0.321433 0.75713 0.0546592 0.0522519 0.111689 0.264586 0.527567 0.781071 0.494305 0.985574 0.355858 0.535089 0.994452 
2.0045  19 0.35126 0.742879 0.570744 0.444267 0.694416 0.402287 0.982203 0.575728 0.773069 0.245145 0.0148941 0.366759 0.565814 0.50021 0.515356 0.890938 0.334465 0.76845 0.338748 
1.52173  19 0.204636 0.194991 0.956013 0.283459 0.91392 0.376243 0.952116 0.411802 0.341572 0.61921 0.842133 0.984802 0.546704 0.724226 0.632852 0.613354 0.493315 0.726222 0.8111 
1.78192  19 0.0613567 0.853832 0.899638 0.357819 0.206461 0.602434 0.991279 0.786609 0.981192 0.144379 0.66197 0.166312 0.871603 0.728674 0.251264 0.013391 0.00706052 0.548294 0.23152 
2.05328  19 0.109782 0.0909535 0.735209 0.232333 0.237954 0.520995 0.686915 0.218704 0.59968 0.0205762 0.968451 0.617764 0.610565 0.00651524 0.756475 0.299167 0.565691 0.28775 0.24681 
1.61818  19 0.785549 0.0880568 0.6449 0.262874 0.0844888 0.22632 0.165923 0.474994 0.465212 0.131411 0.0479022 0.748411 0.0970502 0.362232 0.871335 0.367805 0.482155 0.856122 0.241816 
1.37829  19 0.611252 0.525477 0.662124 0.178562 0.682489 0.223882 0.580176 0.427626 0.186283 0.511931 0.539656 0.351442 0.627626 0.539571 0.263132 0.856377 0.243191 0.60049 0.977786 
1.16741  19 0.208884 0.270927 0.901729 0.293132 0.131568 0.453502 0.525227 0.0518947 0.0846465 0.970716 0.854103 0.821951 0.0453134 0.974213 0.905356 0.60899 0.0526637 0.933144 0.0625618 
2.01131  19 0.151771 0.535542 0.617411 0.50073 0.11403 0.0236104 0.791821 0.565609 0.032894 0.735022 0.108271 0.97412 0.507683 0.885788 0.857463 0.281803 0.132192 0.765058 0.941828 
1.95739  19 0.517351 0.128239 0.704188 0.080293 0.771243 0.754385 0.20879 0.248156 0.71191 0.394971 0.352322 0.86445 0.46101 0.431358 0.781256 0.174625 0.525126 0.520403 0.149193 
2.13062  19 0.77041 0.235013 0.94771 0.405995 0.307457 0.648101 0.247998 0.668343 0.94541 0.771748 0.932454 0.987103 0.300234 0.827899 0.329976 0.711008 0.960361 0.00442516 0.131758 
2.09179  19 0.505849 0.740898 0.784616 0.363384 0.956811 0.484939 0.67373 0.0317972 0.0741385 0.932702 0.879137 0.287298 0.785612 0.158772 0.349386 0.829621 0.338663 0.786822 0.459298 
2.09188  19 0.537505 0.396578 0.841863 0.371485 0.403156 0.238719 0.835923 0.401906 0.662684 0.56812 0.68213 0.401286 0.126061 0.577713 0.300596 0.392267 0.485764 0.0255522 0.385564 
2.13224  19 0.498032 0.215507 0.99226 0.326484 0.944406 0.8631 0.730443 0.570012 0.0768383 0.52978 0.841629 0.0634505 0.284928 0.713035 0.470577 0.0378102 0.107508 0.414712 0.141514 
2.18024  19 0.303341 0.094193 0.848876 0.656066 0.858286 0.00980782 0.106839 0.739778 0.86873 0.780504 0.800779 0.0196601 0.614516 0.86505 0.700307 0.956463 0.0434371 0.270975 0.505423 
0.48088  19 0.630475 0.54753 0.492026 0 0 0.183623 0 0.277885 0.0371482 0 0.37527 0.536784 0.425198 0.140407 0.668408 0.668678 0.23268 0 0 
0.404532  19 0.563822 0.543326 0.566127 0 0 0.24718 0.0423905 0.120515 0.0246269 0 0.363374 0.506813 0.358884 0.163131 0.680217 0.662858 0.194611 0.74836 0 
0.398722  19 0.349624 0 0.391703 0 0.0312561 0.429939 0.405936 0.742585 0.264021 0.0211769 0.673089 0.313752 0.266692 0.0386631 0.551978 0.476448 0.107943 0.136025 0 
0.399333  19 0.745493 0 0.47924 0.000587542 0.574105 0.443418 0.0922174 0.556652 0.178879 0.024271 0.509882 0.111061 0.112623 4.32072e-05 0.212496 0.748881 0.0979868 0.827648 0.150998 
0.368421  19 0.317287 0.857873 0.549175 0 0 0.746398 0.0828795 0.487879 0.0279322 0.0704148 0.51665 0.380328 0.359078 0.38544 0.917013 0.599195 0.155587 0.406664 0 
0.441045  19 0.655819 0.903321 0.525074 0 0 0.102384 0 0.159486 0 0 0.436018 0.453119 0.434675 0.721304 0.892258 0.395533 0.0818087 0.47217 0.308805 
0.458811  19 0.85236 0.480617 0.463548 0 0 0.465983 0.761462 0.546445 0.105022 0.0842802 0.307448 0.610114 0.407358 0.505829 0.301255 0.240083 0.0410984 0.789022 0.258822 
0.404532  19 0.563822 0.543326 0.566127 0 0 0.24718 0.0423905 0.120515 0.0246269 0 0.363374 0.506813 0.358884 0.163131 0.680217 0.662858 0.194611 0.74836 0 
0.48088  19 0.630475 0.54753 0.492026 0 0 0.183623 0 0.277885 0.0371482 0 0.37527 0.536784 0.425198 0.140407 0.668408 0.668678 0.23268 0 0 
0.48088  19 0.630475 0.54753 0.492026 0 0 0.183623 0 0.277885 0.0371482 0 0.37527 0.536784 0.425198 0.140407 0.668408 0.668678 0.23268 0 0 
0.48088  19 0.630475 0.54753 0.492026 0 0 0.183623 0 0.277885 0.0371482 0 0.37527 0.536784 0.425198 0.140407 0.668408 0.668678 0.23268 0 0 
0.499797  19 0.917088 0.850604 0.512992 0.00320437 0.00231544 0.649893 0 0.681498 0.081756 0.18984 0.380594 0.131882 0.463449 0 0.740588 0.782649 0.0556433 0.552175 0.267051 
0.499797  19 0.917088 0.850604 0.512992 0.00320437 0.00231544 0.649893 0 0.681498 0.081756 0.18984 0.380594 0.131882 0.463449 0 0.740588 0.782649 0.0556433 0.552175 0.267051 
0.476985  19 0.598346 0.456432 0.644067 0.0058711 0 0.767633 0.21373 0.467705 0.0647518 0.183427 0.431565 0.598354 0.351929 0.330584 0.769439 0.664291 0.16292 0.355973 0.753243 
0.505239  19 0.598503 0.456224 0.644455 0.0058711 0 0.767633 0.21373 0.467705 0.0647518 0.183427 0.431565 0.598354 0.351929 0.330584 0.768972 0.664517 0.163033 0.35671 0.754457 
0.530215  19 0.782557 0.503752 0.662805 0 0 0.578962 0.81068 0.828036 0.249202 0.0899509 0.369052 0.609134 0.389765 0.0537319 0.454152 0.234735 0.0433702 0.821379 0.265521 
0.546909  19 0.123087 0.486474 0.53114 0 0.218169 0 0 0.507619 0 0 0.335668 0.0568431 0.316794 0.482791 0.839057 0.608668 0.125935 0.00920413 0.275051 
0.486232  19 0.874327 0.0975381 0.31632 0 0 0.441887 0.881219 0.369025 0 0.0816985 0.420426 0.612042 0.39577 0.242171 0.220668 0.253747 0.0569981 0.682027 0.252843 
0.558241  19 0.588419 0.724676 0.342749 0 0.000350677 0.554796 0.0797984 0.680782 0.0253463 0.0339562 0.526927 0.386476 0.735244 0.251682 0.516562 0.586376 0.0100751 0.895594 0 
0.565077  19 0.588419 0.725 0.34271 0 0 0.555271 0.0799972 0.680645 0.0251863 0.0340676 0.527117 0.38669 0.736024 0.252068 0.516562 0.586376 0.0100751 0.895594 0 
0.572243  19 0.42099 0.457781 0.388208 0 0.686768 0.460587 0.307753 0.136835 0.000912429 0.349686 0.410598 0.730981 0.517869 0.392232 0.631923 0.555309 0.0874814 0.993368 0 
0.574509  19 0.895406 0.0569969 0.314269 0.0587011 0.506326 0.807614 0.134347 0.639615 0.246996 0.597907 0.767027 0.22637 0.0771955 0 0.620964 0.698754 0 0.144956 0.12748 
0.574509  19 0.895406 0.0569969 0.314269 0.0587011 0.506326 0.807614 0.134347 0.639615 0.246996 0.597907 0.767027 0.22637 0.0771955 0 0.620964 0.698754 0 0.144956 0.12748 
0.580973  19 0.728854 0.311372 0.523687 0.000371485 0.148066 0.626965 0.0368207 0.566365 0.50249 0.433481 0.673651 0.263652 0.234091 0.0108726 0.783229 0.69988 0.151101 0.326061 0.2043 
0.578104  19 0.729498 0.311088 0.523296 0 0.148066 0.626965 0.0368207 0.566365 0.50249 0.433481 0.673651 0.263843 0.234465 0.00984076 0.782925 0.699683 0.150605 0.325435 0.203321 
0.59555  19 0.717091 0 0.795922 0.001724 0.495407 0.123297 0.0465009 0.550396 0.13964 0.53804 0.7989 0.225318 0.208086 0.0977037 0.621246 0.631491 0.309348 0.164056 0 
0.607208  19 0.186854 0.345753 0.743523 0.11026 0 0.46344 0.414171 0.633712 0.180996 0 0.335693 0.595768 0.421025 0.363492 0.871486 0.801611 0 0.294761 0.258401 
0.607208  19 0.186854 0.345753 0.743523 0.11026 0 0.46344 0.414171 0.633712 0.180996 0 0.335693 0.595768 0.421025 0.363492 0.871486 0.801611 0 0.294761 0.258401 
0.609568  19 0.256889 0.0758286 0.469529 0.0687097 0.331333 0.372999 0.8949 0.781309 0.0360059 0 0.281409 0.0164578 0.0337702 0.100847 0.312701 0.462403 0.0463753 0.122141 0.052166 
0.519804  19 0.507554 0.659183 0.476143 0 0 0.494625 0.0396672 0.315055 0.00529931 0.10938 0.280494 0.484141 0.388142 0.096062 0.649139 0.590717 0.23087 0.000701424 0.000258401 
0.454041  19 0.508437 0.659432 0.476327 0 0 0.494625 0.0396672 0.315055 0.00529931 0.10938 0.280494 0.484186 0.388175 0.0963851 0.64933 0.590719 0.231153 0.000270639 0.00024506 
0.630092  19 0.508189 0.659183 0.476143 0 0 0.494625 0.0396672 0.315055 0.00529931 0.10938 0.280494 0.484186 0.388175 0.095549 0.648667 0.590576 0.231179 0 0 
0.576222  19 0.508189 0.659183 0.476143 3.95329e-06 0.000219214 0.49447 0.039255 0.315656 0.00536416 0.109741 0.280884 0.483479 0.388175 0.095549 0.648667 0.590576 0.231179 0 0 
0.630232  19 0.682101 0.638869 0.476687 0 0 0.394994 0.134568 0.536281 0.109121 0.120361 0.338163 0.657429 0.444076 0.374003 0.0669316 0.427348 0.0277183 0.982928 0.197418 
0.63489  19 0.186854 0.345753 0.743523 0.11026 0 0.46344 0.414171 0.633712 0.180996 0 0.335693 0.595768 0.421025 0.363492 0.871486 0.801611 0 0.294761 0.258401 
0.637698  19 0.23434 0.6898 0.322405 0 0.301526 0.665523 0.594112 0.378843 0.0443233 0.482861 0.262441 0.652776 0.406746 0.650078 0.405733 0.749885 0.12279 0.320041 0.264903 
0.639787  19 0.745257 0.115336 0.736047 0.0077349 0.314235 0.645101 0.0990407 0.81167 0.748515 0.707846 0.925289 0.405376 0.0790528 0 0.591221 0.54007 0 0.0241034 0 
0.603778  19 0.788306 0.0505048 0.502203 0.0167963 0 0.0888648 0.0954129 0.503591 0.00927221 0.146342 0.408501 0.364478 0.368033 0.58524 0.946248 0.611537 0.158362 0 0.24506 
0.604919  19 0.788306 0.0505048 0.502203 0.0167963 0 0.0898266 0.0954003 0.503466 0.00913243 0.146401 0.408382 0.364976 0.368107 0.584907 0.946248 0.611537 0.158362 0 0.24506 
0.60354  19 0.538288 0.225596 0.288681 0 0.270718 0.373644 0.521472 0.785754 0.0377554 0 0.282202 0.535653 0.0706034 0.00396824 0.363323 0.572499 0.1403 0.48598 0.25721 
0.645799  19 0.538288 0.225596 0.288681 0 0.270718 0.373644 0.521472 0.785754 0.0377554 0 0.282202 0.535809 0.0704251 0.00348623 0.363336 0.57296 0.140001 0.486517 0.257915 
0.647866  19 0.915764 0.765216 0.26848 0.0165176 0.0797492 0.0377063 0 0.408687 0.15156 0 0.407606 0.384578 0.337501 0.380868 0.324262 0.693544 0.172607 0 0 
0.655408  19 0.0973581 0.486843 0.731313 0 0.35084 0.61071 0.387784 0.359097 0.35461 0 0.359318 0.436514 0.458957 0.271628 0.603556 0.563118 0.137894 0.119197 0.177169 
0.655408  19 0.0973581 0.486843 0.731313 0 0.35084 0.61071 0.387784 0.359097 0.35461 0 0.359318 0.436514 0.458957 0.271628 0.603556 0.563118 0.137894 0.119197 0.177169 
0.655408  19 0.0973581 0.486843 0.731313 0 0.35084 0.61071 0.387784 0.359097 0.35461 0 0.359318 0.436514 0.458957 0.271628 0.603556 0.563118 0.137894 0.119197 0.177169 
0.66762  19 0.236719 0 0.524214 0.0109328 0.383812 0.376983 0.621587 0.267461 0.296709 0 0.555612 0.263628 0.194566 0.0568696 0.96211 0.546275 0.204903 0.588172 0.223353 
0.575992  19 0.048354 0.201888 0.515107 0.00228636 0.183034 0.545978 0.75819 0.835512 0.0605188 0.0154165 0.45908 0.115742 0.36116 0.358058 0.412466 0.574287 0.0646922 0.526274 0.341413 
0.626344  19 0.0479076 0.201221 0.515212 0.00228636 0.183034 0.546057 0.75837 0.835631 0.0605169 0.0153621 0.459138 0.114848 0.361618 0.358143 0.412513 0.574071 0.0651992 0.527263 0.342012 
0.594003  19 0.0479076 0.201221 0.515212 0.00228636 0.182736 0.546299 0.757337 0.835074 0.0609203 0.0149252 0.459045 0.115041 0.362006 0.357784 0.412345 0.574174 0.0652937 0.527262 0.342012 
0.614795  19 0.498501 0.441726 0.631955 0.00259224 0 0.805948 0.115303 0.4868 0.118046 0.0831855 0.493239 0.370244 0.46964 0.266751 0.67494 0.772374 0.000553366 0.19663 0.444155 
0.639719  19 0.498262 0.441695 0.631992 0.00259552 0 0.806554 0.115484 0.486738 0.117936 0.0830506 0.492879 0.369448 0.469199 0.265886 0.674232 0.772438 0.000236811 0.196283 0.444355 
0.649209  19 0.498501 0.441726 0.631955 0.00259224 0.99981 0.805593 0.114925 0.486351 0.118193 0.0830506 0.492879 0.369448 0.469392 0.266158 0.674113 0.772342 0 0.196188 0.444354 
0.678813  19 0 0.164587 0.604133 0.0648121 0.107124 0.0981142 0.354717 0.595332 0.37017 0.0142791 0.119175 0.0984975 0.349447 0.145098 0.85119 0.550736 0.119695 0.528709 0.244687 
0.682981  19 0.274366 0.588108 0.368711 0.00423158 0.396181 0.671393 0.0602148 0.511396 0.225386 0.0991137 0.211857 0.306996 0.41214 0.0990275 0.421021 0.771098 0.14577 0.318269 0.32531 
0.682981  19 0.274366 0.588108 0.368711 0.00423158 0.396181 0.671393 0.0602148 0.511396 0.225386 0.0991137 0.211857 0.306996 0.41214 0.0990275 0.421021 0.771098 0.14577 0.318269 0.32531 
0.693303  19 0.918349 0.0523654 0.238225 0.0309902 0 0.119021 0 0.349568 0 0.144414 0.482801 0.253495 0.486345 0.436114 0.781629 0.5155 0.0668114 0.0347088 0.167838 
0.694937  19 0.662617 0.615602 0.490823 0 0 0.0626396 0 0.624741 0.395278 0.187583 0.337338 0.257988 0.394092 0.700626 0.285453 0.581973 0.102443 0.604001 0.266714 
0.691724  19 0.662362 0.61572 0.491441 1.724e-06 0.000424621 0.0626396 0 0.624741 0.395278 0.187583 0.337338 0.257988 0.394092 0.700626 0.286433 0.581853 0.102292 0.603042 0.266347 
0.701818  19 0.120819 0.168668 0.309786 0.00281349 0.384285 0.442633 0.0154051 0.589935 0.12903 0.44614 0.550887 0 0.315608 0.74522 0.587554 0.790896 0.202147 0.552504 0 
0.701818  19 0.120819 0.168668 0.309786 0.00281349 0.384285 0.442633 0.0154051 0.589935 0.12903 0.44614 0.550887 0 0.315608 0.74522 0.587554 0.790896 0.202147 0.552504 0 
0.70385  19 0.723253 0.291542 0.507695 0 0 0.386072 0.463294 0.434833 0.656385 0.268524 0.29284 0.851538 0.175143 0.518006 0.4249 0.66718 0.152144 0.379616 0.197345 
0.672743  19 0.723253 0.291542 0.507695 5.87011e-05 0.000408851 0.386858 0.462968 0.435049 0.655886 0.268834 0.29343 0.850522 0.175143 0.518006 0.4249 0.66718 0.152144 0.379616 0.197345 
0.683974  19 0.744595 0.179421 0.788918 0 0 0.351647 0 0.588744 0.0734915 0.227275 0.278715 0.481117 0.0296361 0.0719064 0.529061 0.564268 0.0275208 0.42847 0.0508642 
0.552583  19 0.745061 0.180077 0.788918 0 0 0.351647 0 0.588744 0.0734915 0.227275 0.278843 0.481641 0.0290084 0.0717318 0.529018 0.563553 0.0272057 0.42772 0.0508554 
0.644273  19 0.217029 0.5004 0.344515 0 0.0262182 0.649795 0.0759686 0.0889322 0.000123065 0.235725 0.355441 0.418798 0.67893 0.444255 0.599144 0.654986 0.0159638 0.612776 0.0187607 
0.728197  19 0.641104 0.632282 0.457626 0.00395329 0.219214 0.0589318 0.306051 0.973954 0.147237 0.483995 0.460728 0.00647062 0.0917678 0.662843 0.672969 0.912095 0.196717 0 0.784606 
0.684526  19 0.206322 0.572648 0.162897 0 0.68872 0.709086 0.00104517 0.666006 0.140464 0.654165 0.653328 0.0130124 0.00100796 0.590997 0.548423 0.771122 0.155955 0.0752424 0.250207 
0.750715  19 0.720132 0.23209 0.154754 0 0.652203 0 0.392492 0.708167 0.201576 0.335105 0.0824093 0.446041 0.00375517 0.130753 0.428699 0.600224 0.261239 0.595853 0.2293 
0.705737  19 0.720132 0.23209 0.154754 0 0.652203 0 0.392492 0.707951 0.201628 0.334939 0.0827198 0.446225 0.00420584 0.130624 0.428699 0.600224 0.261239 0.595853 0.2293 
0.748198  19 0.708947 0.481096 0.45383 0 0.097378 0.382161 0.0810205 0.476846 0.116344 0.089829 0.400356 0.771251 0.479546 0.436555 0.223653 0.636298 0.441255 0.250167 0.711349 
0.70313  19 0.708935 0.480953 0.454233 7.7349e-06 0.0974754 0.38174 0.0806003 0.476901 0.117089 0.0900363 0.400356 0.771251 0.479546 0.436555 0.223653 0.636298 0.440796 0.249576 0.710706 
0.751159  19 0.709187 0.480913 0.453927 0 0.0974754 0.38174 0.0806003 0.476901 0.117089 0.0900363 0.400356 0.771251 0.479546 0.436555 0.223653 0.636298 0.441255 0.249707 0.712005 
0.755341  19 0.196744 0.18949 0.615159 0 0.419021 0.600129 0 0.394932 0.00966251 0.122494 0.206433 0.276066 0.346594 0.317391 0.188565 0.866026 0.000693561 0.151797 0.939375 
0.713044  19 0.605683 0.452862 0.524893 0 0 0.793807 0.338318 0.221011 0.188681 0.2287 0.361341 0.416015 0.462026 0.345951 0.678567 0.657388 0.173916 0.312382 0.587027 
0.776193  19 0.661134 0.123445 0.413673 0 0.385981 0.0658074 0.892319 0.627678 0.364995 0 0.113787 0.417728 0.731859 0.175261 0.258685 0.55401 0.174511 0.426279 0 
0.785384  19 0.060066 0.262059 0.78253 0 0 0.567886 0.337797 0.583286 0.15971 0.470626 0.602484 0.400857 0.5822 0.324485 0.897018 0.651064 0 0.767176 0.119117 
0.754924  19 0.971954 0.345051 0.460232 0 0 0.259287 0.82867 0.476931 0.0819775 0.140043 0.428802 0.417271 0.296538 0.336845 0.00109577 0.433781 0.0685351 0.019752 0.0987423 
0.819565  19 0.659986 0.558887 0.598955 0.0406678 0.0815256 0.564064 0.380891 0.334913 0 0.488596 0.260856 0.31741 0.409026 0.66226 0.28833 0.696132 0.166292 0.320995 0.308196 
0.795469  19 0.659524 0.558871 0.598528 0.0401925 0.0806019 0.56414 0.380891 0.334913 0 0.488596 0.260856 0.31741 0.4091 0.662183 0.288621 0.696313 0.166123 0.321298 0.307753 
0.831085  19 0.944969 0 0.694474 0 0.43503 0.402213 0 0.638475 0.207569 0.338967 0.248981 0.837158 0.311743 0.125163 0.204566 0.386428 0.151847 0.256486 0.323262 
0.83373  19 0.774057 0 0.549963 0.0269235 0.417045 0.350775 0.822879 0.753185 0 0.0247119 0.560604 0.190926 0.492629 0 0.214074 0.527236 0.0694512 0.651654 0.643632 
0.757904  19 0.839585 0.396074 0.729 0.0784026 0.255885 0.331341 0.543314 0.597263 0.203748 0.591076 0.476212 0.51183 0.38185 0.36451 0.891566 0.418848 6.81054e-05 0.222079 0.0547837 
0.847822  19 0.170036 0.475968 0.740714 0.0612813 0.263103 0.506623 0.214494 0.656445 0.0684153 0.979777 0.76561 0.538012 0.201277 0.363344 0.670133 0.756665 0 0.283669 0.0376587 
0.788053  19 0.170036 0.475968 0.740714 0.0611913 0.261899 0.506741 0.214402 0.656433 0.0681078 0.978951 0.765854 0.537969 0.201892 0.363404 0.670133 0.756665 0 0.283669 0.0376587 
0.787779  19 0.170746 0.476421 0.74039 0.0612607 0.262571 0.506816 0.214356 0.656252 0.0684153 0.979777 0.76561 0.538012 0.201277 0.363344 0.670133 0.756665 0.000183985 0.283994 0.037752 
0.829779  19 0.839163 0.000401291 0.762728 0.00664917 0.190891 0.0323567 0.762808 0.47136 0.232711 0.118858 0.501451 0.471578 0.385047 0.182847 0.217722 0.439922 0.062267 0.000123916 0.000947754 
0.864929  19 0.505996 0.269812 0.27892 0 0 0.345636 0 0.791213 0 0.876191 0.506256 0.709627 0.442746 0.0638767 0.405228 0.616764 0.126242 0.206312 0.0770761 
0.924807  19 0.648723 0.263979 0.504478 0 0.321501 0.371891 0.495036 0.718257 0.976653 0.0374796 0.838427 0.558979 0.043081 0.124862 0.0739969 0.745664 0.0664855 0 0.458493 
0.924807  19 0.648723 0.263979 0.504478 0 0.321501 0.371891 0.495036 0.718257 0.976653 0.0374796 0.838427 0.558979 0.043081 0.124862 0.0739969 0.745664 0.0664855 0 0.458493 
0.927102  19 0.463355 0.608995 0.760764 0.044338 0.679787 0.123404 0.326547 0.486315 0.173741 0.170445 0.326854 0.771227 0.458504 0.168375 0.681003 0.63996 0.495424 0.17512 0.498062 
0.927102  19 0.463355 0.608995 0.760764 0.044338 0.679787 0.123404 0.326547 0.486315 0.173741 0.170445 0.326854 0.771227 0.458504 0.168375 0.681003 0.63996 0.495424 0.17512 0.498062 
0.961015  19 0.766052 0.658485 0.40868 0 0.206827 0.220032 0.427734 0.649861 0.41868 0.137818 0.977938 0.211969 0.39046 0.104731 0.22409 0.675812 0.177532 0.65188 0 
0.97236  19 0.57749 0.31966 0.504464 0 0.53004 0.148877 0.471874 0.516548 0.210239 0.592932 0.493323 0.558409 0.0458117 0.125419 0.0669534 0.742706 0.550809 0.3239 0.501364 
0.942405  19 0.912473 0.753898 0.0681974 0.0209476 0.015967 0.666901 0 0.772908 0.168865 0.51862 0.358576 0.2276 0.111573 0.000125798 0.715614 0.738029 0.195874 0.646235 0.196109 
1.00748  19 0.53012 0.562812 0.535373 0 0.191131 0.626755 0.287538 0.606917 0.169239 0.226348 0.639472 0.159181 0.140205 2.92548e-05 0.0561096 0.706151 0.160311 0.735284 0.147901 
1.08221  19 0.403791 0.19394 0.177187 0 0.611352 0.909418 0.0457195 0.598771 0.273304 0 0.27774 0.249199 0.0384882 0.328204 0.730203 0.407545 0.470358 0.537622 0.173943 
1.03121  19 0.626579 0.12507 0.23716 0 0.0707865 0.67023 0.216841 0.220577 0.109641 0.0699765 0.67342 0.123427 0.0534642 0.641459 0.27389 0.768683 0.513657 0.924592 0.100095 
1.06824  19 0 0.218515 0.784521 0.097158 0.739521 0.670163 0.407112 0.450481 0.452988 0.745125 0.542019 0.807904 0.423035 0.318733 0.575483 0.48794 0.072301 0.422832 0.137253 
1.32194  19 0.528961 0.439783 0.342867 0 0.537523 0.473333 0 0 0.421318 0.259926 0.536938 0.701774 0.816057 0.391524 0.639966 0.562561 0 0.551887 0 
1.36266  19 0.561631 0.217928 0.124408 0.0312641 0.939847 0.926987 0.075893 0.330451 0.385007 0 0 0.254539 0.011763 0.228577 0.000784423 0.250582 0.312038 0.896558 0.262288 
2.18843  19 0.162998 0.838337 0.451781 0.365423 0.740757 0.346118 0.739746 0.219866 0.452056 0.829813 0.650863 0.791048 0.151437 0.624611 0.120676 0.521972 0.0444237 0.775366 0.248046 
2.18918  19 0.0674257 0.372757 0.321533 0.20619 0.508952 0.556834 0.00231045 0.211346 0.172417 0.776534 0.841141 0.497496 0.194558 0.689335 0.156308 0.646334 0.586369 0.658206 0.988349 
2.25971  19 0.404959 0.367901 0.504299 0.345994 0.448158 0.44319 0.301029 0.185938 0.619574 0.51003 0.780301 0.754394 0.959817 0.481789 0.0147901 0.926324 0.214067 0.714705 0.874448 
2.2644  19 0.0747285 0.86002 0.620818 0.397829 0.300833 0.0966983 0.206697 0.181605 0.80931 0.824271 0.367683 0.927516 0.418201 0.557025 0.312934 0.266256 0.12141 0.475636 0.349324 
2.28655  19 0.216354 0.617524 0.879735 0.769778 0.544625 0.479496 0.451632 0.599407 0.829225 0.92869 0.329303 0.261815 0.284514 0.918745 0.454605 0.972361 0.203557 0.721515 0.804064 
2.05483  19 0.5692 0.322736 0.870371 0.435297 0.828211 0.480848 0.615354 0.1163 0.827446 0.36909 0.152384 0.730101 0.723284 0.790384 0.628304 0.592421 0.450119 0.94419 0.154542 
1.06958  19 0.52768 0.978771 0.459263 0.0213656 0.0545953 0.150771 0.320571 0.135487 0.570722 0.0428394 0.854462 0.655433 0.454744 0.591491 0.272069 0.839006 0.271924 0.910964 0.390634 
1.58737  19 0.745896 0.122995 0.543407 0.0270551 0.530051 0.365744 0.175764 0.440642 0.50685 0.934385 0.665244 0.0695336 0.445567 0.605353 0.554555 0.620288 0.797027 0.855312 0.668051 
1.95023  19 0.173515 0.6655 0.817825 0.209089 0.752961 0.0051285 0.608321 0.0573186 0.631582 0.0684393 0.441604 0.650553 0.049408 0.0808835 0.0545026 0.557802 0.634107 0.0434194 0.231681 
1.7718  19 0.29149 0.462061 0.922226 0.248188 0.419737 0.962075 0.912743 0.298016 0.20424 0.879837 0.672992 0.831347 0.805167 0.193451 0.516138 0.232734 0.217593 0.0603981 0.548704 
1.19985  19 0.531323 0.456961 0.214311 0.0665695 0.635003 0.318481 0.986201 0.0600079 0.1791 0.105061 0.442922 0.88139 0.385595 0.375353 0.471147 0.14215 0.0029302 0.108683 0.560527 
1.09322  19 0.229502 0.594169 0.73357 0.201717 0.507086 0.384717 0.163163 0.896198 0.26122 0.162913 0.794893 0.900322 0.720663 0.83193 0.996846 0.779627 0.463072 0.758151 0.587683 
1.98827  19 0.948796 0.709861 0.73335 0.293856 0.88456 0.801414 0.120291 0.551437 0.744407 0.0696376 0.667622 0.244277 0.321907 0.291563 0.924218 0.0685863 0.182398 0.721772 0.958316 
1.89096  19 0.847343 0.504879 0.917041 0.411575 0.596285 0.789577 0.112154 0.441732 0.387814 0.968674 0.296132 0.345638 0.508275 0.16082 0.756223 0.682886 0.481851 0.594018 0.253592 
1.24814  19 0.795176 0.592976 0.800325 0.247512 0.422141 0.664079 0.555568 0.718313 0.572838 0.12208 0.277265 0.0841072 0.860905 0.425459 0.546581 0.790249 0.000678215 0.713641 0.139984 
1.42477  19 0.699319 0.268418 0.381379 0.106868 0.784457 0.467213 0.838688 0.80374 0.663339 0.252474 0.651664 0.316117 0.353944 0.482219 0.702651 0.929232 0.742916 0.612846 0.947754 
1.68722  19 0.138576 0.00637806 0.622234 0.00843111 0.541239 0.849545 0.371846 0.886635 0.962309 0.0651092 0.702852 0.546754 0.577789 0.460164 0.0427593 0.334454 0.943191 0.818541 0.474525 
2.03057  19 0.0569042 0.469613 0.448088 0.252971 0.313613 0.911033 0.834822 0.368276 0.144952 0.475752 0.538706 0.766262 0.727802 0.303491 0.144252 0.838208 0.747233 0.486233 0.471671 
1.23312  19 0.575697 0.236527 0.503568 0.00231666 0.0888356 0.957618 0.962288 0.373454 0.828413 0.718095 0.279952 0.275177 0.760067 0.0242 0.832137 0.889438 0.51776 0.797079 0.267776 
1.67254  19 0.0344801 0.581448 0.71907 0.233385 0.478869 0.312235 0.464502 0.232608 0.493636 0.644337 0.444168 0.942865 0.728659 0.607941 0.295672 0.975204 0.433067 0.267438 0.238744 
1.93674  19 0.678751 0.989556 0.789597 0.608613 0.515642 0.518117 0.981924 0.461482 0.834344 0.261465 0.951128 0.763968 0.829878 0.899423 0.926299 0.572803 0.15549 0.831233 0.466352 
1.57546  19 0.937716 0.451013 0.974223 0.357154 0.0915419 0.347105 0.859457 0.243592 0.427721 0.684944 0.740149 0.866747 0.304546 0.739607 0.381563 0.31891 0.133042 0.110951 0.9614 
1.95416  19 0.471714 0.253333 0.643792 0.1884 0.641915 0.326562 0.340772 0.595232 0.849034 0.125639 0.406814 0.133289 0.85554 0.204013 0.4575 0.657654 0.758292 0.866666 0.715275 
1.67624  19 0.350172 0.597286 0.476542 0.274264 0.727959 0.769274 0.346057 0.38802 0.0740255 0.0888997 0.11201 0.999542 0.979877 0.823064 0.00858983 0.900112 0.503539 0.29252 0.800953 
1.7175  19 0.440623 0.357097 0.715788 0.0560669 0.160409 0.697864 0.476983 0.0508384 0.399672 0.0110435 0.0633703 0.786547 0.952452 0.524564 0.60155 0.23197 0.500724 0.814822 0.595561 
1.66439  19 0.843145 0.606505 0.88524 0.434671 0.842125 0.492434 0.228537 0.593361 0.563382 0.136078 0.425736 0.548974 0.0516502 0.318108 0.761978 0.390108 0.310785 0.162128 0.332311 
2.03623  19 0.500159 0.280323 0.575288 0.305793 0.0330617 0.194623 0.350444 0.0647135 0.935758 0.910515 0.29531 0.401865 0.236399 0.477663 0.866813 0.879917 0.2025 0.483179 0.832081 
1.39568  19 0.508997 0.574816 0.321814 0.0143965 0.0279612 0.362692 0.0553829 0.142885 0.60721 0.614989 0.60261 0.495613 0.130035 0.865989 0.0456809 0.149822 0.17481 0.471459 0.133775 
1.87563  19 0.495041 0.702423 0.660123 0.415559 0.105419 0.451867 0.31102 0.906608 0.0725662 0.854894 0.349528 0.00130797 0.341151 0.697275 0.660494 0.404897 0.058671 0.450839 0.839108 
1.24251  19 0.96913 0.738185 0.878539 0.0356558 0.483501 0.400694 0.498735 0.452034 0.0642488 0.163862 0.981452 0.596665 0.360632 0.607947 0.0398537 0.229618 0.356567 0.562218 0.00281522 
1.92042  19 0.272126 0.212976 0.468254 0.265929 0.997763 0.690299 0.637874 0.29365 0.77322 0.518858 0.616382 0.728725 0.199598 0.674885 0.856808 0.781622 0.393201 0.856932 0.917152 
2.05444  19 0.385583 0.417548 0.488278 0.0484632 0.233854 0.697308 0.116701 0.890768 0.44716 0.625319 0.0678111 0.554622 0.351924 0.247606 0.973957 0.128007 0.774568 0.467516 0.666856 
2.0341  19 0.559996 0.159097 0.792795 0.158979 0.0366799 0.931575 0.175756 0.793396 0.625593 0.989731 0.478022 0.548478 0.764215 0.163891 0.159669 0.493116 0.763364 0.588444 0.140886 
1.86061  19 0.280452 0.376439 0.65295 0.342109 0.276756 0.900339 0.501776 0.793898 0.376965 0.100663 0.135165 0.0491031 0.61865 0.802541 0.40439 0.971636 0.425156 0.304533 0.84796 
1.88966  19 0.324672 0.376481 0.894223 0.512142 0.294254 0.8503 0.181714 0.976735 0.108908 0.419754 0.458595 0.168378 0.872406 0.811378 0.275578 0.633767 0.374234 0.493774 0.0414468 
1.96228  19 0.659123 0.19132 0.699865 0.628557 0.713117 0.145133 0.321433 0.75713 0.0546592 0.0522519 0.111689 0.264586 0.527567 0.781071 0.494305 0.985574 0.355858 0.535089 0.994452 
2.0045  19 0.35126 0.742879 0.570744 0.444267 0.694416 0.402287 0.982203 0.575728 0.773069 0.245145 0.0148941 0.366759 0.565814 0.50021 0.515356 0.890938 0.334465 0.76845 0.338748 
1.52173  19 0.204636 0.194991 0.956013 0.283459 0.91392 0.376243 0.952116 0.411802 0.341572 0.61921 0.842133 0.984802 0.546704 0.724226 0.632852 0.613354 0.493315 0.726222 0.8111 
1.78192  19 0.0613567 0.853832 0.899638 0.357819 0.206461 0.602434 0.991279 0.786609 0.981192 0.144379 0.66197 0.166312 0.871603 0.728674 0.251264 0.013391 0.00706052 0.548294 0.23152 
2.05328  19 0.109782 0.0909535 0.735209 0.232333 0.237954 0.520995 0.686915 0.218704 0.59968 0.0205762 0.968451 0.617764 0.610565 0.00651524 0.756475 0.299167 0.565691 0.28775 0.24681 
1.61818  19 0.785549 0.0880568 0.6449 0.262874 0.0844888 0.22632 0.165923 0.474994 0.465212 0.131411 0.0479022 0.748411 0.0970502 0.362232 0.871335 0.367805 0.482155 0.856122 0.241816 
1.37829  19 0.611252 0.525477 0.662124 0.178562 0.682489 0.223882 0.580176 0.427626 0.186283 0.511931 0.539656 0.351442 0.627626 0.539571 0.263132 0.856377 0.243191 0.60049 0.977786 
1.16741  19 0.208884 0.270927 0.901729 0.293132 0.131568 0.453502 0.525227 0.0518947 0.0846465 0.970716 0.854103 0.821951 0.0453134 0.974213 0.905356 0.60899 0.0526637 0.933144 0.0625618 
2.01131  19 0.151771 0.535542 0.617411 0.50073 0.11403 0.0236104 0.791821 0.565609 0.032894 0.735022 0.108271 0.97412 0.507683 0.885788 0.857463 0.281803 0.132192 0.765058 0.941828 
1.95739  19 0.517351 0.128239 0.704188 0.080293 0.771243 0.754385 0.20879 0.248156 0.71191 0.394971 0.352322 0.86445 0.46101 0.431358 0.781256 0.174625 0.525126 0.520403 0.149193 
2.05069  19 0.770032 0.235997 0.947957 0.405837 0.307457 0.648101 0.247998 0.668343 0.94541 0.770834 0.932233 0.986134 0.30115 0.827751 0.330681 0.711087 0.959296 0.00494519 0.131537 
2.09179  19 0.505849 0.740898 0.784616 0.363384 0.956811 0.484939 0.67373 0.0317972 0.0741385 0.932702 0.879137 0.287298 0.785612 0.158772 0.349386 0.829621 0.338663 0.786822 0.459298 
2.09188  19 0.537505 0.396578 0.841863 0.371485 0.403156 0.238719 0.835923 0.401906 0.662684 0.56812 0.68213 0.401286 0.126061 0.577713 0.300596 0.392267 0.485764 0.0255522 0.385564 
2.10226  19 0.497448 0.215507 0.99226 0.326484 0.944406 0.8631 0.730443 0.569709 0.0766158 0.529056 0.841739 0.0637017 0.285358 0.712962 0.471512 0.0383706 0.107451 0.414515 0.141143 
2.18024  19 0.303341 0.094193 0.848876 0.656066 0.858286 0.00980782 0.106839 0.739778 0.86873 0.780504 0.800779 0.0196601 0.614516 0.86505 0.700307 0.956463 0.0434371 0.270975 0.505423 
0.48088  19 0.630475 0.54753 0.492026 0 0 0.183623 0 0.277885 0.0371482 0 0.37527 0.536784 0.425198 0.140407 0.668408 0.668678 0.23268 0 0 
0.382242  19 0.562952 0.543892 0.566126 0.000274264 0 0.24718 0.0423905 0.120515 0.0246269 0 0.363374 0.506813 0.358884 0.163131 0.680463 0.663261 0.195008 0.748292 0.000702442 
0.398722  19 0.349624 0 0.391703 0 0.0312561 0.429939 0.405936 0.742585 0.264021 0.0211769 0.673089 0.313752 0.266692 0.0386631 0.551978 0.476448 0.107943 0.136025 0 
0.399333  19 0.745493 0 0.47924 0.000587542 0.574105 0.443418 0.0922174 0.556652 0.178879 0.024271 0.509882 0.111061 0.112623 4.32072e-05 0.212496 0.748881 0.0979868 0.827648 0.150998 
0.368421  19 0.317287 0.857873 0.549175 0 0 0.746398 0.0828795 0.487879 0.0279322 0.0704148 0.51665 0.380328 0.359078 0.38544 0.917013 0.599195 0.155587 0.406664 0 
0.441045  19 0.655819 0.903321 0.525074 0 0 0.102384 0 0.159486 0 0 0.436018 0.453119 0.434675 0.721304 0.892258 0.395533 0.0818087 0.47217 0.308805 
0.458811  19 0.85236 0.480617 0.463548 0 0 0.465983 0.761462 0.546445 0.105022 0.0842802 0.307448 0.610114 0.407358 0.505829 0.301255 0.240083 0.0410984 0.789022 0.258822 
0.404532  19 0.563822 0.543326 0.566127 0 0 0.24718 0.0423905 0.120515 0.0246269 0 0.363374 0.506813 0.358884 0.163131 0.680217 0.662858 0.194611 0.74836 0 
0.48088  19 0.630475 0.54753 0.492026 0 0 0.183623 0 0.277885 0.0371482 0 0.37527 0.536784 0.425198 0.140407 0.668408 0.668678 0.23268 0 0 
0.48088  19 0.630475 0.54753 0.492026 0 0 0.183623 0 0.277885 0.0371482 0 0.37527 0.536784 0.425198 0.140407 0.668408 0.668678 0.23268 0 0 
0.48088  19 0.630475 0.54753 0.492026 0 0 0.183623 0 0.277885 0.0371482 0 0.37527 0.536784 0.425198 0.140407 0.668408 0.668678 0.23268 0 0 
0.499797  19 0.917088 0.850604 0.512992 0.00320437 0.00231544 0.649893 0 0.681498 0.081756 0.18984 0.380594 0.131882 0.463449 0 0.740588 0.782649 0.0556433 0.552175 0.267051 
0.499797  19 0.917088 0.850604 0.512992 0.00320437 0.00231544 0.649893 0 0.681498 0.081756 0.18984 0.380594 0.131882 0.463449 0 0.740588 0.782649 0.0556433 0.552175 0.267051 
0.476985  19 0.598346 0.456432 0.644067 0.0058711 0 0.767633 0.21373 0.467705 0.0647518 0.183427 0.431565 0.598354 0.351929 0.330584 0.769439 0.664291 0.16292 0.355973 0.753243 
0.505239  19 0.598503 0.456224 0.644455 0.0058711 0 0.767633 0.21373 0.467705 0.0647518 0.183427 0.431565 0.598354 0.351929 0.330584 0.768972 0.664517 0.163033 0.35671 0.754457 
0.530215  19 0.782557 0.503752 0.662805 0 0 0.578962 0.81068 0.828036 0.249202 0.0899509 0.369052 0.609134 0.389765 0.0537319 0.454152 0.234735 0.0433702 0.821379 0.265521 
0.546909  19 0.123087 0.486474 0.53114 0 0.218169 0 0 0.507619 0 0 0.335668 0.0568431 0.316794 0.482791 0.839057 0.608668 0.125935 0.00920413 0.275051 
0.486232  19 0.874327 0.0975381 0.31632 0 0 0.441887 0.881219 0.369025 0 0.0816985 0.420426 0.612042 0.39577 0.242171 0.220668 0.253747 0.0569981 0.682027 0.252843 
0.558241  19 0.588419 0.724676 0.342749 0 0.000350677 0.554796 0.0797984 0.680782 0.0253463 0.0339562 0.526927 0.386476 0.735244 0.251682 0.516562 0.586376 0.0100751 0.895594 0 
0.565077  19 0.588419 0.725 0.34271 0 0 0.555271 0.0799972 0.680645 0.0251863 0.0340676 0.527117 0.38669 0.736024 0.252068 0.516562 0.586376 0.0100751 0.895594 0 
0.572243  19 0.42099 0.457781 0.388208 0 0.686768 0.460587 0.307753 0.136835 0.000912429 0.349686 0.410598 0.730981 0.517869 0.392232 0.631923 0.555309 0.0874814 0.993368 0 
0.574509  19 0.895406 0.0569969 0.314269 0.0587011 0.506326 0.807614 0.134347 0.639615 0.246996 0.597907 0.767027 0.22637 0.0771955 0 0.620964 0.698754 0 0.144956 0.12748 
0.574509  19 0.895406 0.0569969 0.314269 0.0587011 0.506326 0.807614 0.134347 0.639615 0.246996 0.597907 0.767027 0.22637 0.0771955 0 0.620964 0.698754 0 0.144956 0.12748 
0.580973  19 0.728854 0.311372 0.523687 0.000371485 0.148066 0.626965 0.0368207 0.566365 0.50249 0.433481 0.673651 0.263652 0.234091 0.0108726 0.783229 0.69988 0.151101 0.326061 0.2043 
0.578104  19 0.729498 0.311088 0.523296 0 0.148066 0.626965 0.0368207 0.566365 0.50249 0.433481 0.673651 0.263843 0.234465 0.00984076 0.782925 0.699683 0.150605 0.325435 0.203321 
0.556838  19 0.716493 0.0010376 0.795591 0.00169128 0.495564 0.123297 0.0465009 0.550396 0.13964 0.53804 0.7989 0.225318 0.208086 0.0977037 0.621189 0.631543 0.309388 0.16486 6.14617e-05 
0.607208  19 0.186854 0.345753 0.743523 0.11026 0 0.46344 0.414171 0.633712 0.180996 0 0.335693 0.595768 0.421025 0.363492 0.871486 0.801611 0 0.294761 0.258401 
0.607208  19 0.186854 0.345753 0.743523 0.11026 0 0.46344 0.414171 0.633712 0.180996 0 0.335693 0.595768 0.421025 0.363492 0.871486 0.801611 0 0.294761 0.258401 
0.567293  19 0.256889 0.0758286 0.469529 0.0687097 0.331333 0.372999 0.8949 0.78163 0.0359487 1.58004e-05 0.28143 0.0168131 0.0344036 0.100849 0.313444 0.462345 0.0463753 0.122141 0.052166 
0.519804  19 0.507554 0.659183 0.476143 0 0 0.494625 0.0396672 0.315055 0.00529931 0.10938 0.280494 0.484141 0.388142 0.096062 0.649139 0.590717 0.23087 0.000701424 0.000258401 
0.454041  19 0.508437 0.659432 0.476327 0 0 0.494625 0.0396672 0.315055 0.00529931 0.10938 0.280494 0.484186 0.388175 0.0963851 0.64933 0.590719 0.231153 0.000270639 0.00024506 
0.507628  19 0.507811 0.659183 0.476143 0 0 0.494625 0.0396672 0.315055 0.00529931 0.10938 0.280708 0.48456 0.38803 0.0964248 0.648504 0.59063 0.23104 0.001046 0.000248046 
0.576222  19 0.508189 0.659183 0.476143 3.95329e-06 0.000219214 0.49447 0.039255 0.315656 0.00536416 0.109741 0.280884 0.483479 0.388175 0.095549 0.648667 0.590576 0.231179 0 0 
0.630232  19 0.682101 0.638869 0.476687 0 0 0.394994 0.134568 0.536281 0.109121 0.120361 0.338163 0.657429 0.444076 0.374003 0.0669316 0.427348 0.0277183 0.982928 0.197418 
0.63489  19 0.186854 0.345753 0.743523 0.11026 0 0.46344 0.414171 0.633712 0.180996 0 0.335693 0.595768 0.421025 0.363492 0.871486 0.801611 0 0.294761 0.258401 
0.637698  19 0.23434 0.6898 0.322405 0 0.301526 0.665523 0.594112 0.378843 0.0443233 0.482861 0.262441 0.652776 0.406746 0.650078 0.405733 0.749885 0.12279 0.320041 0.264903 
0.639787  19 0.745257 0.115336 0.736047 0.0077349 0.314235 0.645101 0.0990407 0.81167 0.748515 0.707846 0.925289 0.405376 0.0790528 0 0.591221 0.54007 0 0.0241034 0 
0.564323  19 0.788128 0.0514448 0.50227 0.0167626 0.000417216 0.0891389 0.0955125 0.503591 0.00927221 0.146342 0.408501 0.364478 0.368033 0.58524 0.946248 0.611408 0.158854 0.00029779 0.245275 
0.590927  19 0.787626 0.0517408 0.502466 0.0167485 9.74754e-05 0.0907459 0.0954684 0.503577 0.00926832 0.146401 0.408382 0.364976 0.368107 0.584907 0.946248 0.611537 0.158362 0 0.24506 
0.60354  19 0.538288 0.225596 0.288681 0 0.270718 0.373644 0.521472 0.785754 0.0377554 0 0.282202 0.535653 0.0706034 0.00396824 0.363323 0.572499 0.1403 0.48598 0.25721 
0.645799  19 0.538288 0.225596 0.288681 0 0.270718 0.373644 0.521472 0.785754 0.0377554 0 0.282202 0.535809 0.0704251 0.00348623 0.363336 0.57296 0.140001 0.486517 0.257915 
0.612955  19 0.915764 0.765216 0.26848 0.0165176 0.0797492 0.0377063 0.000676992 0.40852 0.151085 0.000365693 0.40764 0.384969 0.337535 0.380822 0.324975 0.693618 0.172611 0.000122704 0 
0.655408  19 0.0973581 0.486843 0.731313 0 0.35084 0.61071 0.387784 0.359097 0.35461 0 0.359318 0.436514 0.458957 0.271628 0.603556 0.563118 0.137894 0.119197 0.177169 
0.655408  19 0.0973581 0.486843 0.731313 0 0.35084 0.61071 0.387784 0.359097 0.35461 0 0.359318 0.436514 0.458957 0.271628 0.603556 0.563118 0.137894 0.119197 0.177169 
0.655408  19 0.0973581 0.486843 0.731313 0 0.35084 0.61071 0.387784 0.359097 0.35461 0 0.359318 0.436514 0.458957 0.271628 0.603556 0.563118 0.137894 0.119197 0.177169 
0.66762  19 0.236719 0 0.524214 0.0109328 0.383812 0.376983 0.621587 0.267461 0.296709 0 0.555612 0.263628 0.194566 0.0568696 0.96211 0.546275 0.204903 0.588172 0.223353 
0.575992  19 0.048354 0.201888 0.515107 0.00228636 0.183034 0.545978 0.75819 0.835512 0.0605188 0.0154165 0.45908 0.115742 0.36116 0.358058 0.412466 0.574287 0.0646922 0.526274 0.341413 
0.591287  19 0.0487045 0.201557 0.515691 0.00228636 0.183034 0.546057 0.75837 0.835631 0.0605169 0.0154087 0.459119 0.115176 0.360966 0.357798 0.412948 0.574006 0.0653011 0.526958 0.341702 
0.580824  19 0.0479076 0.201221 0.515212 0.00228636 0.182736 0.547019 0.756834 0.835074 0.0609274 0.0151641 0.459171 0.115398 0.361996 0.357979 0.412938 0.574201 0.0652937 0.527262 0.342012 
0.614795  19 0.498501 0.441726 0.631955 0.00259224 0 0.805948 0.115303 0.4868 0.118046 0.0831855 0.493239 0.370244 0.46964 0.266751 0.67494 0.772374 0.000553366 0.19663 0.444155 
0.637813  19 0.498032 0.442189 0.632053 0.00259552 0 0.806554 0.115484 0.486738 0.117936 0.0830506 0.492879 0.369448 0.469018 0.266232 0.67454 0.772324 0.000117658 0.196565 0.443508 
0.63399  19 0.498766 0.44214 0.631955 0.00259224 0.99981 0.805593 0.114925 0.486351 0.118193 0.0822969 0.492911 0.369455 0.469391 0.266059 0.674187 0.771778 5.43209e-05 0.19628 0.443372 
0.678813  19 0 0.164587 0.604133 0.0648121 0.107124 0.0981142 0.354717 0.595332 0.37017 0.0142791 0.119175 0.0984975 0.349447 0.145098 0.85119 0.550736 0.119695 0.528709 0.244687 
0.682981  19 0.274366 0.588108 0.368711 0.00423158 0.396181 0.671393 0.0602148 0.511396 0.225386 0.0991137 0.211857 0.306996 0.41214 0.0990275 0.421021 0.771098 0.14577 0.318269 0.32531 
0.639633  19 0.274336 0.58841 0.369097 0.00422682 0.395583 0.671572 0.0609794 0.511618 0.225386 0.0991137 0.211857 0.306996 0.41214 0.0990275 0.421342 0.770709 0.145643 0.318332 0.325327 
0.629296  19 0.918349 0.0523654 0.238225 0.0309902 0 0.119021 0 0.349568 0 0.144414 0.482801 0.253539 0.486227 0.436644 0.781989 0.515311 0.0667493 0.0355529 0.167979 
0.694937  19 0.662617 0.615602 0.490823 0 0 0.0626396 0 0.624741 0.395278 0.187583 0.337338 0.257988 0.394092 0.700626 0.285453 0.581973 0.102443 0.604001 0.266714 
0.691724  19 0.662362 0.61572 0.491441 1.724e-06 0.000424621 0.0626396 0 0.624741 0.395278 0.187583 0.337338 0.257988 0.394092 0.700626 0.286433 0.581853 0.102292 0.603042 0.266347 
0.701818  19 0.120819 0.168668 0.309786 0.00281349 0.384285 0.442633 0.0154051 0.589935 0.12903 0.44614 0.550887 0 0.315608 0.74522 0.587554 0.790896 0.202147 0.552504 0 
0.701818  19 0.120819 0.168668 0.309786 0.00281349 0.384285 0.442633 0.0154051 0.589935 0.12903 0.44614 0.550887 0 0.315608 0.74522 0.587554 0.790896 0.202147 0.552504 0 
0.667972  19 0.723253 0.291542 0.507695 0 0 0.386072 0.463294 0.434833 0.656385 0.268524 0.292913 0.850974 0.174774 0.517784 0.425522 0.666804 0.151867 0.379756 0.197345 
0.672743  19 0.723253 0.291542 0.507695 5.87011e-05 0.000408851 0.386858 0.462968 0.435049 0.655886 0.268834 0.29343 0.850522 0.175143 0.518006 0.4249 0.66718 0.152144 0.379616 0.197345 
0.68055  19 0.743644 0.180503 0.788655 0.000391958 0.000300833 0.351371 7.58467e-05 0.588744 0.0734915 0.227275 0.278715 0.481117 0.0296361 0.0719064 0.528993 0.563905 0.0276074 0.428567 0.0504095 
0.552583  19 0.745061 0.180077 0.788918 0 0 0.351647 0 0.588744 0.0734915 0.227275 0.278843 0.481641 0.0290084 0.0717318 0.529018 0.563553 0.0272057 0.42772 0.0508554 
0.644273  19 0.217029 0.5004 0.344515 0 0.0262182 0.649795 0.0759686 0.0889322 0.000123065 0.235725 0.355441 0.418798 0.67893 0.444255 0.599144 0.654986 0.0159638 0.612776 0.0187607 
0.728197  19 0.641104 0.632282 0.457626 0.00395329 0.219214 0.0589318 0.306051 0.973954 0.147237 0.483995 0.460728 0.00647062 0.0917678 0.662843 0.672969 0.912095 0.196717 0 0.784606 
0.684526  19 0.206322 0.572648 0.162897 0 0.68872 0.709086 0.00104517 0.666006 0.140464 0.654165 0.653328 0.0130124 0.00100796 0.590997 0.548423 0.771122 0.155955 0.0752424 0.250207 
0.743444  19 0.720132 0.23209 0.154996 4.1471e-06 0.651055 0.00139073 0.39235 0.707864 0.201327 0.334486 0.0824762 0.446348 0.00375517 0.130753 0.428699 0.600224 0.261239 0.595853 0.2293 
0.705737  19 0.720132 0.23209 0.154754 0 0.652203 0 0.392492 0.707951 0.201628 0.334939 0.0827198 0.446225 0.00420584 0.130624 0.428699 0.600224 0.261239 0.595853 0.2293 
0.748198  19 0.708947 0.481096 0.45383 0 0.097378 0.382161 0.0810205 0.476846 0.116344 0.089829 0.400356 0.771251 0.479546 0.436555 0.223653 0.636298 0.441255 0.250167 0.711349 
0.70313  19 0.708935 0.480953 0.454233 7.7349e-06 0.0974754 0.38174 0.0806003 0.476901 0.117089 0.0900363 0.400356 0.771251 0.479546 0.436555 0.223653 0.636298 0.440796 0.249576 0.710706 
0.751159  19 0.709187 0.480913 0.453927 0 0.0974754 0.38174 0.0806003 0.476901 0.117089 0.0900363 0.400356 0.771251 0.479546 0.436555 0.223653 0.636298 0.441255 0.249707 0.712005 
0.755341  19 0.196744 0.18949 0.615159 0 0.419021 0.600129 0 0.394932 0.00966251 0.122494 0.206433 0.276066 0.346594 0.317391 0.188565 0.866026 0.000693561 0.151797 0.939375 
0.713044  19 0.605683 0.452862 0.524893 0 0 0.793807 0.338318 0.221011 0.188681 0.2287 0.361341 0.416015 0.462026 0.345951 0.678567 0.657388 0.173916 0.312382 0.587027 
0.776193  19 0.661134 0.123445 0.413673 0 0.385981 0.0658074 0.892319 0.627678 0.364995 0 0.113787 0.417728 0.731859 0.175261 0.258685 0.55401 0.174511 0.426279 0 
0.785384  19 0.060066 0.262059 0.78253 0 0 0.567886 0.337797 0.583286 0.15971 0.470626 0.602484 0.400857 0.5822 0.324485 0.897018 0.651064 0 0.767176 0.119117 
0.74501  19 0.97096 0.345448 0.460167 0.000227391 0.999777 0.259638 0.827731 0.476409 0.0826555 0.140043 0.428802 0.417271 0.296538 0.336845 0.00109577 0.433781 0.0685351 0.0204 0.0994208 
0.819565  19 0.659986 0.558887 0.598955 0.0406678 0.0815256 0.564064 0.380891 0.334913 0 0.488596 0.260856 0.31741 0.409026 0.66226 0.28833 0.696132 0.166292 0.320995 0.308196 
0.795469  19 0.659524 0.558871 0.598528 0.0401925 0.0806019 0.56414 0.380891 0.334913 0 0.488596 0.260856 0.31741 0.4091 0.662183 0.288621 0.696313 0.166123 0.321298 0.307753 
0.792043  19 0.943465 0.00126069 0.694254 6.64568e-07 0.434709 0.402812 0.000214701 0.638868 0.207943 0.338158 0.249171 0.837158 0.311743 0.125163 0.204566 0.386428 0.151847 0.257074 0.322209 
0.832502  19 0.774261 0.00113775 0.549963 0.0269235 0.417045 0.350775 0.822879 0.753185 0 0.0247119 0.560604 0.191771 0.492613 0.000464211 0.214588 0.527371 0.0699133 0.651132 0.643358 
0.757904  19 0.839585 0.396074 0.729 0.0784026 0.255885 0.331341 0.543314 0.597263 0.203748 0.591076 0.476212 0.51183 0.38185 0.36451 0.891566 0.418848 6.81054e-05 0.222079 0.0547837 
0.718316  19 0.170036 0.475968 0.740693 0.0612223 0.262997 0.506759 0.215044 0.657023 0.0684356 0.978647 0.765464 0.53755 0.201117 0.36328 0.670133 0.756665 0 0.283669 0.0376587 
0.755068  19 0.170036 0.475968 0.740714 0.0611913 0.261899 0.506902 0.214318 0.656117 0.0673026 0.977277 0.766257 0.538146 0.202126 0.363115 0.670133 0.756665 0 0.283669 0.0376587 
0.787779  19 0.170746 0.476421 0.74039 0.0612607 0.262571 0.506816 0.214356 0.656252 0.0684153 0.979777 0.76561 0.538012 0.201277 0.363344 0.670133 0.756665 0.000183985 0.283994 0.037752 
0.829779  19 0.839163 0.000401291 0.762728 0.00664917 0.190891 0.0323567 0.762808 0.47136 0.232711 0.118858 0.501451 0.471578 0.385047 0.182847 0.217722 0.439922 0.062267 0.000123916 0.000947754 
0.821093  19 0.505996 0.269812 0.27892 0 0 0.345419 0.000845688 0.7907 0.000178887 0.875315 0.506387 0.709638 0.442584 0.0643811 0.405217 0.616404 0.126278 0.206312 0.0770761 
0.924807  19 0.648723 0.263979 0.504478 0 0.321501 0.371891 0.495036 0.718257 0.976653 0.0374796 0.838427 0.558979 0.043081 0.124862 0.0739969 0.745664 0.0664855 0 0.458493 
0.924807  19 0.648723 0.263979 0.504478 0 0.321501 0.371891 0.495036 0.718257 0.976653 0.0374796 0.838427 0.558979 0.043081 0.124862 0.0739969 0.745664 0.0664855 0 0.458493 
0.927102  19 0.463355 0.608995 0.760764 0.044338 0.679787 0.123404 0.326547 0.486315 0.173741 0.170445 0.326854 0.771227 0.458504 0.168375 0.681003 0.63996 0.495424 0.17512 0.498062 
0.927102  19 0.463355 0.608995 0.760764 0.044338 0.679787 0.123404 0.326547 0.486315 0.173741 0.170445 0.326854 0.771227 0.458504 0.168375 0.681003 0.63996 0.495424 0.17512 0.498062 
0.917477  19 0.765485 0.658629 0.408269 0 0.206691 0.220877 0.427606 0.64933 0.41868 0.137818 0.977938 0.211969 0.39046 0.104731 0.22409 0.675812 0.177532 0.652132 4.92398e-05 
0.97236  19 0.57749 0.31966 0.504464 0 0.53004 0.148877 0.471874 0.516548 0.210239 0.592932 0.493323 0.558409 0.0458117 0.125419 0.0669534 0.742706 0.550809 0.3239 0.501364 
0.942405  19 0.912473 0.753898 0.0681974 0.0209476 0.015967 0.666901 0 0.772908 0.168865 0.51862 0.358576 0.2276 0.111573 0.000125798 0.715614 0.738029 0.195874 0.646235 0.196109 
1.00748  19 0.53012 0.562812 0.535373 0 0.191131 0.626755 0.287538 0.606917 0.169239 0.226348 0.639472 0.159181 0.140205 2.92548e-05 0.0561096 0.706151 0.160311 0.735284 0.147901 
1.08221  19 0.403791 0.19394 0.177187 0 0.611352 0.909418 0.0457195 0.598771 0.273304 0 0.27774 0.249199 0.0384882 0.328204 0.730203 0.407545 0.470358 0.537622 0.173943 
1.03121  19 0.626579 0.12507 0.23716 0 0.0707865 0.67023 0.216841 0.220577 0.109641 0.0699765 0.67342 0.123427 0.0534642 0.641459 0.27389 0.768683 0.513657 0.924592 0.100095 
1.06824  19 0 0.218515 0.784521 0.097158 0.739521 0.670163 0.407112 0.450481 0.452988 0.745125 0.542019 0.807904 0.423035 0.318733 0.575483 0.48794 0.072301 0.422832 0.137253 
1.32194  19 0.528961 0.439783 0.342867 0 0.537523 0.473333 0 0 0.421318 0.259926 0.536938 0.701774 0.816057 0.391524 0.639966 0.562561 0 0.551887 0 
1.36266  19 0.561631 0.217928 0.124408 0.0312641 0.939847 0.926987 0.075893 0.330451 0.385007 0 0 0.254539 0.011763 0.228577 0.000784423 0.250582 0.312038 0.896558 0.262288 
2.18404  19 0.162998 0.838337 0.452464 0.365119 0.739626 0.347025 0.738911 0.220083 0.451498 0.829697 0.651411 0.791048 0.151437 0.624611 0.120676 0.521972 0.0444237 0.775366 0.248046 
2.18918  19 0.0674257 0.372757 0.321533 0.20619 0.508952 0.556834 0.00231045 0.211346 0.172417 0.776534 0.841141 0.497496 0.194558 0.689335 0.156308 0.646334 0.586369 0.658206 0.988349 
2.25971  19 0.404959 0.367901 0.504299 0.345994 0.448158 0.44319 0.301029 0.185938 0.619574 0.51003 0.780301 0.754394 0.959817 0.481789 0.0147901 0.926324 0.214067 0.714705 0.874448 
2.2644  19 0.0747285 0.86002 0.620818 0.397829 0.300833 0.0966983 0.206697 0.181605 0.80931 0.824271 0.367683 0.927516 0.418201 0.557025 0.312934 0.266256 0.12141 0.475636 0.349324 
2.1996  19 0.215888 0.616914 0.879283 0.769005 0.544109 0.479543 0.451632 0.599407 0.829225 0.92869 0.329303 0.261815 0.284514 0.918745 0.454879 0.971681 0.203562 0.720784 0.802993 
2.05483  19 0.5692 0.322736 0.870371 0.435297 0.828211 0.480848 0.615354 0.1163 0.827446 0.36909 0.152384 0.730101 0.723284 0.790384 0.628304 0.592421 0.450119 0.94419 0.154542 
1.06958  19 0.52768 0.978771 0.459263 0.0213656 0.0545953 0.150771 0.320571 0.135487 0.570722 0.0428394 0.854462 0.655433 0.454744 0.591491 0.272069 0.839006 0.271924 0.910964 0.390634 
1.58737  19 0.745896 0.122995 0.543407 0.0270551 0.530051 0.365744 0.175764 0.440642 0.50685 0.934385 0.665244 0.0695336 0.445567 0.605353 0.554555 0.620288 0.797027 0.855312 0.668051 
1.95023  19 0.173515 0.6655 0.817825 0.209089 0.752961 0.0051285 0.608321 0.0573186 0.631582 0.0684393 0.441604 0.650553 0.049408 0.0808835 0.0545026 0.557802 0.634107 0.0434194 0.231681 
1.7718  19 0.29149 0.462061 0.922226 0.248188 0.419737 0.962075 0.912743 0.298016 0.20424 0.879837 0.672992 0.831347 0.805167 0.193451 0.516138 0.232734 0.217593 0.0603981 0.548704 
1.19985  19 0.531323 0.456961 0.214311 0.0665695 0.635003 0.318481 0.986201 0.0600079 0.1791 0.105061 0.442922 0.88139 0.385595 0.375353 0.471147 0.14215 0.0029302 0.108683 0.560527 
1.09322  19 0.229502 0.594169 0.73357 0.201717 0.507086 0.384717 0.163163 0.896198 0.26122 0.162913 0.794893 0.900322 0.720663 0.83193 0.996846 0.779627 0.463072 0.758151 0.587683 
1.98827  19 0.948796 0.709861 0.73335 0.293856 0.88456 0.801414 0.120291 0.551437 0.744407 0.0696376 0.667622 0.244277 0.321907 0.291563 0.924218 0.0685863 0.182398 0.721772 0.958316 
1.88594  19 0.847343 0.504879 0.917041 0.411575 0.596285 0.789577 0.112154 0.441732 0.387155 0.967537 0.296163 0.344806 0.508137 0.16105 0.75659 0.683275 0.481594 0.594272 0.252377 
1.24814  19 0.795176 0.592976 0.800325 0.247512 0.422141 0.664079 0.555568 0.718313 0.572838 0.12208 0.277265 0.0841072 0.860905 0.425459 0.546581 0.790249 0.000678215 0.713641 0.139984 
1.42477  19 0.699319 0.268418 0.381379 0.106868 0.784457 0.467213 0.838688 0.80374 0.663339 0.252474 0.651664 0.316117 0.353944 0.482219 0.702651 0.929232 0.742916 0.612846 0.947754 
1.68722  19 0.138576 0.00637806 0.622234 0.00843111 0.541239 0.849545 0.371846 0.886635 0.962309 0.0651092 0.702852 0.546754 0.577789 0.460164 0.0427593 0.334454 0.943191 0.818541 0.474525 
2.03057  19 0.0569042 0.469613 0.448088 0.252971 0.313613 0.911033 0.834822 0.368276 0.144952 0.475752 0.538706 0.766262 0.727802 0.303491 0.144252 0.838208 0.747233 0.486233 0.471671 
1.23312  19 0.575697 0.236527 0.503568 0.00231666 0.0888356 0.957618 0.962288 0.373454 0.828413 0.718095 0.279952 0.275177 0.760067 0.0242 0.832137 0.889438 0.51776 0.797079 0.267776 
1.67254  19 0.0344801 0.581448 0.71907 0.233385 0.478869 0.312235 0.464502 0.232608 0.493636 0.644337 0.444168 0.942865 0.728659 0.607941 0.295672 0.975204 0.433067 0.267438 0.238744 
1.93674  19 0.678751 0.989556 0.789597 0.608613 0.515642 0.518117 0.981924 0.461482 0.834344 0.261465 0.951128 0.763968 0.829878 0.899423 0.926299 0.572803 0.15549 0.831233 0.466352 
1.57546  19 0.937716 0.451013 0.974223 0.357154 0.0915419 0.347105 0.859457 0.243592 0.427721 0.684944 0.740149 0.866747 0.304546 0.739607 0.381563 0.31891 0.133042 0.110951 0.9614 
1.95416  19 0.471714 0.253333 0.643792 0.1884 0.641915 0.326562 0.340772 0.595232 0.849034 0.125639 0.406814 0.133289 0.85554 0.204013 0.4575 0.657654 0.758292 0.866666 0.715275 
1.63138  19 0.350172 0.597286 0.476542 0.274297 0.727466 0.76879 0.346399 0.3877 0.0741845 0.0891131 0.112299 0.999542 0.979877 0.823064 0.00858983 0.900112 0.503539 0.29252 0.800953 
1.7175  19 0.440623 0.357097 0.715788 0.0560669 0.160409 0.697864 0.476983 0.0508384 0.399672 0.0110435 0.0633703 0.786547 0.952452 0.524564 0.60155 0.23197 0.500724 0.814822 0.595561 
1.66439  19 0.843145 0.606505 0.88524 0.434671 0.842125 0.492434 0.228537 0.593361 0.563382 0.136078 0.425736 0.548974 0.0516502 0.318108 0.761978 0.390108 0.310785 0.162128 0.332311 
2.03623  19 0.500159 0.280323 0.575288 0.305793 0.0330617 0.194623 0.350444 0.0647135 0.935758 0.910515 0.29531 0.401865 0.236399 0.477663 0.866813 0.879917 0.2025 0.483179 0.832081 
1.39568  19 0.508997 0.574816 0.321814 0.0143965 0.0279612 0.362692 0.0553829 0.142885 0.60721 0.614989 0.60261 0.495613 0.130035 0.865989 0.0456809 0.149822 0.17481 0.471459 0.133775 
1.87563  19 0.495041 0.702423 0.660123 0.415559 0.105419 0.451867 0.31102 0.906608 0.0725662 0.854894 0.349528 0.00130797 0.341151 0.697275 0.660494 0.404897 0.058671 0.450839 0.839108 
1.24251  19 0.96913 0.738185 0.878539 0.0356558 0.483501 0.400694 0.498735 0.452034 0.0642488 0.163862 0.981452 0.596665 0.360632 0.607947 0.0398537 0.229618 0.356567 0.562218 0.00281522 
1.92042  19 0.272126 0.212976 0.468254 0.265929 0.997763 0.690299 0.637874 0.29365 0.77322 0.518858 0.616382 0.728725 0.199598 0.674885 0.856808 0.781622 0.393201 0.856932 0.917152 
2.05444  19 0.385583 0.417548 0.488278 0.0484632 0.233854 0.697308 0.116701 0.890768 0.44716 0.625319 0.0678111 0.554622 0.351924 0.247606 0.973957 0.128007 0.774568 0.467516 0.666856 
2.0341  19 0.559996 0.159097 0.792795 0.158979 0.0366799 0.931575 0.175756 0.793396 0.625593 0.989731 0.478022 0.548478 0.764215 0.163891 0.159669 0.493116 0.763364 0.588444 0.140886 
1.86061  19 0.280452 0.376439 0.65295 0.342109 0.276756 0.900339 0.501776 0.793898 0.376965 0.100663 0.135165 0.0491031 0.61865 0.802541 0.40439 0.971636 0.425156 0.304533 0.84796 
1.88966  19 0.324672 0.376481 0.894223 0.512142 0.294254 0.8503 0.181714 0.976735 0.108908 0.419754 0.458595 0.168378 0.872406 0.811378 0.275578 0.633767 0.374234 0.493774 0.0414468 
1.91806  19 0.658322 0.19132 0.699865 0.628557 0.713117 0.145133 0.321433 0.75728 0.05553 0.0521517 0.112366 0.26465 0.527625 0.780805 0.494001 0.984857 0.356438 0.535423 0.993179 
2.0045  19 0.35126 0.742879 0.570744 0.444267 0.694416 0.402287 0.982203 0.575728 0.773069 0.245145 0.0148941 0.366759 0.565814 0.50021 0.515356 0.890938 0.334465 0.76845 0.338748 
1.52173  19 0.204636 0.194991 0.956013 0.283459 0.91392 0.376243 0.952116 0.411802 0.341572 0.61921 0.842133 0.984802 0.546704 0.724226 0.632852 0.613354 0.493315 0.726222 0.8111 
1.78192  19 0.0613567 0.853832 0.899638 0.357819 0.206461 0.602434 0.991279 0.786609 0.981192 0.144379 0.66197 0.166312 0.871603 0.728674 0.251264 0.013391 0.00706052 0.548294 0.23152 
2.05328  19 0.109782 0.0909535 0.735209 0.232333 0.237954 0.520995 0.686915 0.218704 0.59968 0.0205762 0.968451 0.617764 0.610565 0.00651524 0.756475 0.299167 0.565691 0.28775 0.24681 
1.61818  19 0.785549 0.0880568 0.6449 0.262874 0.0844888 0.22632 0.165923 0.474994 0.465212 0.131411 0.0479022 0.748411 0.0970502 0.362232 0.871335 0.367805 0.482155 0.856122 0.241816 
1.37829  19 0.611252 0.525477 0.662124 0.178562 0.682489 0.223882 0.580176 0.427626 0.186283 0.511931 0.539656 0.351442 0.627626 0.539571 0.263132 0.856377 0.243191 0.60049 0.977786 
1.16741  19 0.208884 0.270927 0.901729 0.293132 0.131568 0.453502 0.525227 0.0518947 0.0846465 0.970716 0.854103 0.821951 0.0453134 0.974213 0.905356 0.60899 0.0526637 0.933144 0.0625618 
2.01131  19 0.151771 0.535542 0.617411 0.50073 0.11403 0.0236104 0.791821 0.565609 0.032894 0.735022 0.108271 0.97412 0.507683 0.885788 0.857463 0.281803 0.132192 0.765058 0.941828 
1.87251  19 0.517567 0.128239 0.704188 0.080293 0.771243 0.753954 0.208232 0.248046 0.711339 0.394802 0.352354 0.864623 0.461005 0.431122 0.781661 0.175116 0.525186 0.519937 0.1492 
2.04102  19 0.770032 0.235997 0.947957 0.405837 0.307457 0.648101 0.247998 0.668343 0.94541 0.770834 0.931327 0.985386 0.301992 0.827734 0.331193 0.711066 0.958493 0.00591559 0.131537 
2.09179  19 0.505849 0.740898 0.784616 0.363384 0.956811 0.484939 0.67373 0.0317972 0.0741385 0.932702 0.879137 0.287298 0.785612 0.158772 0.349386 0.829621 0.338663 0.786822 0.459298 
1.91069  19 0.537505 0.396578 0.841863 0.37134 0.402216 0.239352 0.835141 0.402303 0.661272 0.56812 0.68213 0.401286 0.126061 0.577713 0.300596 0.392267 0.485764 0.0255522 0.385564 
2.10226  19 0.497448 0.215507 0.99226 0.326484 0.944406 0.8631 0.730443 0.569709 0.0766158 0.529056 0.841739 0.0637017 0.285358 0.712962 0.471512 0.0383706 0.107451 0.414515 0.141143 
2.18024  19 0.303341 0.094193 0.848876 0.656066 0.858286 0.00980782 0.106839 0.739778 0.86873 0.780504 0.800779 0.0196601 0.614516 0.86505 0.700307 0.956463 0.0434371 0.270975 0.505423 
0.386459  19 0.630475 0.54753 0.492026 0 0 0.184188 0.00043017 0.278007 0.037063 0.000154695 0.375383 0.536642 0.425119 0.140795 0.668408 0.668678 0.23268 0 0 
0.343148  19 0.562955 0.54426 0.566061 0.000274264 0 0.24718 0.0423905 0.120515 0.0246269 0 0.363374 0.506813 0.358884 0.163131 0.680276 0.662963 0.194885 0.747591 0.000603137 
0.398722  19 0.349624 0 0.391703 0 0.0312561 0.429939 0.405936 0.742585 0.264021 0.0211769 0.673089 0.313752 0.266692 0.0386631 0.551978 0.476448 0.107943 0.136025 0 
0.399333  19 0.745493 0 0.47924 0.000587542 0.574105 0.443418 0.0922174 0.556652 0.178879 0.024271 0.509882 0.111061 0.112623 4.32072e-05 0.212496 0.748881 0.0979868 0.827648 0.150998 
0.368421  19 0.317287 0.857873 0.549175 0 0 0.746398 0.0828795 0.487879 0.0279322 0.0704148 0.51665 0.380328 0.359078 0.38544 0.917013 0.599195 0.155587 0.406664 0 
0.441045  19 0.655819 0.903321 0.525074 0 0 0.102384 0 0.159486 0 0 0.436018 0.453119 0.434675 0.721304 0.892258 0.395533 0.0818087 0.47217 0.308805 
0.458811  19 0.85236 0.480617 0.463548 0 0 0.465983 0.761462 0.546445 0.105022 0.0842802 0.307448 0.610114 0.407358 0.505829 0.301255 0.240083 0.0410984 0.789022 0.258822 
0.404532  19 0.563822 0.543326 0.566127 0 0 0.24718 0.0423905 0.120515 0.0246269 0 0.363374 0.506813 0.358884 0.163131 0.680217 0.662858 0.194611 0.74836 0 
0.48088  19 0.630475 0.54753 0.492026 0 0 0.183623 0 0.277885 0.0371482 0 0.37527 0.536784 0.425198 0.140407 0.668408 0.668678 0.23268 0 0 
0.457136  19 0.630137 0.547893 0.491449 0 0.000652203 0.183834 0.000475372 0.277885 0.0371482 0 0.37527 0.536784 0.425198 0.140407 0.668408 0.668678 0.23268 0.000574047 0.000178436 
0.48088  19 0.630475 0.54753 0.492026 0 0 0.183623 0 0.277885 0.0371482 0 0.37527 0.536784 0.425198 0.140407 0.668408 0.668678 0.23268 0 0 
0.484764  19 0.915939 0.850225 0.512985 0.00337488 0.00258258 0.649095 0.000151976 0.681498 0.081756 0.18984 0.380594 0.131882 0.463449 0 0.740588 0.782649 0.0556433 0.552175 0.267014 
0.499797  19 0.917088 0.850604 0.512992 0.00320437 0.00231544 0.649893 0 0.681498 0.081756 0.18984 0.380594 0.131882 0.463449 0 0.740588 0.782649 0.0556433 0.552175 0.267051 
0.476985  19 0.598346 0.456432 0.644067 0.0058711 0 0.767633 0.21373 0.467705 0.0647518 0.183427 0.431565 0.598354 0.351929 0.330584 0.769439 0.664291 0.16292 0.355973 0.753243 
0.474994  19 0.59874 0.456224 0.644455 0.0058711 0 0.767633 0.21373 0.467705 0.0647518 0.183485 0.431587 0.599184 0.351953 0.330532 0.768743 0.665188 0.163916 0.356692 0.753694 
0.526111  19 0.782557 0.503752 0.662805 0 0 0.578468 0.809291 0.827034 0.249704 0.0905452 0.368985 0.609542 0.389855 0.0540615 0.45469 0.234735 0.0433702 0.821379 0.265521 
0.546909  19 0.123087 0.486474 0.53114 0 0.218169 0 0 0.507619 0 0 0.335668 0.0568431 0.316794 0.482791 0.839057 0.608668 0.125935 0.00920413 0.275051 
0.439299  19 0.873507 0.0975439 0.316878 9.74322e-05 0.000739521 0.441868 0.881219 0.369025 0 0.0816985 0.420426 0.612042 0.395768 0.242314 0.221054 0.254054 0.0569771 0.682516 0.252727 
0.543681  19 0.588419 0.724676 0.343329 0.00065634 0.00120861 0.554314 0.0798674 0.680683 0.0261772 0.0347026 0.526927 0.386476 0.735244 0.251682 0.516562 0.586376 0.0100751 0.895594 0 
0.565077  19 0.588419 0.725 0.34271 0 0 0.555271 0.0799972 0.680645 0.0251863 0.0340676 0.527117 0.38669 0.736024 0.252068 0.516562 0.586376 0.0100751 0.895594 0 
0.522186  19 0.42099 0.457781 0.388785 0.000248462 0.686353 0.460709 0.308364 0.13655 0.000637894 0.349783 0.410598 0.730981 0.517869 0.392232 0.631923 0.555309 0.0874814 0.993368 0 
0.574509  19 0.895406 0.0569969 0.314269 0.0587011 0.506326 0.807614 0.134347 0.639615 0.246996 0.597907 0.767027 0.22637 0.0771955 0 0.620964 0.698754 0 0.144956 0.12748 
0.574509  19 0.895406 0.0569969 0.314269 0.0587011 0.506326 0.807614 0.134347 0.639615 0.246996 0.597907 0.767027 0.22637 0.0771955 0 0.620964 0.698754 0 0.144956 0.12748 
0.580973  19 0.728854 0.311372 0.523687 0.000371485 0.148066 0.626965 0.0368207 0.566365 0.50249 0.433481 0.673651 0.263652 0.234091 0.0108726 0.783229 0.69988 0.151101 0.326061 0.2043 
0.578104  19 0.729498 0.311088 0.523296 0 0.148066 0.626965 0.0368207 0.566365 0.50249 0.433481 0.673651 0.263843 0.234465 0.00984076 0.782925 0.699683 0.150605 0.325435 0.203321 
0.556838  19 0.716493 0.0010376 0.795591 0.00169128 0.495564 0.123297 0.0465009 0.550396 0.13964 0.53804 0.7989 0.225318 0.208086 0.0977037 0.621189 0.631543 0.309388 0.16486 6.14617e-05 
0.607208  19 0.186854 0.345753 0.743523 0.11026 0 0.46344 0.414171 0.633712 0.180996 0 0.335693 0.595768 0.421025 0.363492 0.871486 0.801611 0 0.294761 0.258401 
0.607208  19 0.186854 0.345753 0.743523 0.11026 0 0.46344 0.414171 0.633712 0.180996 0 0.335693 0.595768 0.421025 0.363492 0.871486 0.801611 0 0.294761 0.258401 
0.565011  19 0.256652 0.0763317 0.469846 0.0687515 0.330853 0.37271 0.894424 0.781036 0.0356159 1.58004e-05 0.28143 0.0168131 0.0344036 0.100849 0.313444 0.462345 0.0463753 0.122141 0.0521695 
0.519804  19 0.507554 0.659183 0.476143 0 0 0.494625 0.0396672 0.315055 0.00529931 0.10938 0.280494 0.484141 0.388142 0.096062 0.649139 0.590717 0.23087 0.000701424 0.000258401 
0.454041  19 0.508437 0.659432 0.476327 0 0 0.494625 0.0396672 0.315055 0.00529931 0.10938 0.280494 0.484186 0.388175 0.0963851 0.64933 0.590719 0.231153 0.000270639 0.00024506 
0.507628  19 0.507811 0.659183 0.476143 0 0 0.494625 0.0396672 0.315055 0.00529931 0.10938 0.280708 0.48456 0.38803 0.0964248 0.648504 0.59063 0.23104 0.001046 0.000248046 
0.399999  19 0.508189 0.659183 0.476143 3.95329e-06 0.000874132 0.494343 0.0398311 0.315205 0.00536971 0.110329 0.28157 0.483545 0.3882 0.095879 0.647948 0.590802 0.230705 0.000666835 6.833e-06 
0.630232  19 0.682101 0.638869 0.476687 0 0 0.394994 0.134568 0.536281 0.109121 0.120361 0.338163 0.657429 0.444076 0.374003 0.0669316 0.427348 0.0277183 0.982928 0.197418 
0.63489  19 0.186854 0.345753 0.743523 0.11026 0 0.46344 0.414171 0.633712 0.180996 0 0.335693 0.595768 0.421025 0.363492 0.871486 0.801611 0 0.294761 0.258401 
0.637698  19 0.23434 0.6898 0.322405 0 0.301526 0.665523 0.594112 0.378843 0.0443233 0.482861 0.262441 0.652776 0.406746 0.650078 0.405733 0.749885 0.12279 0.320041 0.264903 
0.639787  19 0.745257 0.115336 0.736047 0.0077349 0.314235 0.645101 0.0990407 0.81167 0.748515 0.707846 0.925289 0.405376 0.0790528 0 0.591221 0.54007 0 0.0241034 0 
0.564323  19 0.788128 0.0514448 0.50227 0.0167626 0.000417216 0.0891389 0.0955125 0.503591 0.00927221 0.146342 0.408501 0.364478 0.368033 0.58524 0.946248 0.611408 0.158854 0.00029779 0.245275 
0.56541  19 0.787626 0.0517408 0.502466 0.0167485 9.74754e-05 0.0910084 0.0952513 0.50308 0.00939332 0.145836 0.408749 0.364924 0.367742 0.584465 0.945967 0.611661 0.158362 0 0.24506 
0.60354  19 0.538288 0.225596 0.288681 0 0.270718 0.373644 0.521472 0.785754 0.0377554 0 0.282202 0.535653 0.0706034 0.00396824 0.363323 0.572499 0.1403 0.48598 0.25721 
0.578182  19 0.538931 0.22591 0.289266 0 0.270718 0.373644 0.521472 0.785754 0.0377554 0 0.282202 0.53601 0.0705084 0.00375361 0.363177 0.572389 0.140078 0.486572 0.257321 
0.612955  19 0.915764 0.765216 0.26848 0.0165176 0.0797492 0.0377063 0.000676992 0.40852 0.151085 0.000365693 0.40764 0.384969 0.337535 0.380822 0.324975 0.693618 0.172611 0.000122704 0 
0.655408  19 0.0973581 0.486843 0.731313 0 0.35084 0.61071 0.387784 0.359097 0.35461 0 0.359318 0.436514 0.458957 0.271628 0.603556 0.563118 0.137894 0.119197 0.177169 
0.651814  19 0.0973581 0.486843 0.731313 0 0.35084 0.61071 0.387784 0.359097 0.35461 5.21517e-05 0.359153 0.436313 0.459314 0.272297 0.603764 0.56363 0.137894 0.119197 0.177169 
0.655408  19 0.0973581 0.486843 0.731313 0 0.35084 0.61071 0.387784 0.359097 0.35461 0 0.359318 0.436514 0.458957 0.271628 0.603556 0.563118 0.137894 0.119197 0.177169 
0.66762  19 0.236719 0 0.524214 0.0109328 0.383812 0.376983 0.621587 0.267461 0.296709 0 0.555612 0.263628 0.194566 0.0568696 0.96211 0.546275 0.204903 0.588172 0.223353 
0.533275  19 0.0481778 0.202666 0.515387 0.00226758 0.183202 0.546201 0.757767 0.834652 0.0608282 0.0154165 0.45908 0.115742 0.36116 0.358058 0.412466 0.574287 0.0646922 0.526615 0.341004 
0.566486  19 0.0486917 0.202029 0.516298 0.00264216 0.183058 0.545805 0.758566 0.835631 0.0605169 0.0154087 0.459119 0.115176 0.360966 0.357798 0.412948 0.574006 0.0653011 0.526958 0.341592 
0.49768  19 0.0479076 0.201221 0.515212 0.00228636 0.182736 0.547019 0.756834 0.83401 0.0609488 0.0152158 0.459109 0.116043 0.362101 0.357693 0.413467 0.574487 0.0652937 0.527262 0.342012 
0.571874  19 0.498501 0.441726 0.631955 0.00259224 0 0.805948 0.115303 0.4868 0.118046 0.0831855 0.493446 0.370253 0.470103 0.266754 0.674489 0.773049 0.000958834 0.197787 0.444026 
0.637813  19 0.498032 0.442189 0.632053 0.00259552 0 0.806554 0.115484 0.486738 0.117936 0.0830506 0.492879 0.369448 0.469018 0.266232 0.67454 0.772324 0.000117658 0.196565 0.443508 
0.63399  19 0.498766 0.44214 0.631955 0.00259224 0.99981 0.805593 0.114925 0.486351 0.118193 0.0822969 0.492911 0.369455 0.469391 0.266059 0.674187 0.771778 5.43209e-05 0.19628 0.443372 
0.678813  19 0 0.164587 0.604133 0.0648121 0.107124 0.0981142 0.354717 0.595332 0.37017 0.0142791 0.119175 0.0984975 0.349447 0.145098 0.85119 0.550736 0.119695 0.528709 0.244687 
0.613167  19 0.27399 0.588377 0.369246 0.00435414 0.395479 0.670814 0.0598228 0.510434 0.225016 0.0994065 0.211801 0.306996 0.41214 0.0990275 0.421021 0.771098 0.14577 0.318269 0.32531 
0.639633  19 0.274336 0.58841 0.369097 0.00422682 0.395583 0.671572 0.0609794 0.511618 0.225386 0.0991137 0.211857 0.306996 0.41214 0.0990275 0.421342 0.770709 0.145643 0.318332 0.325327 
0.629296  19 0.918349 0.0523654 0.238225 0.0309902 0 0.119021 0 0.349568 0 0.144414 0.482801 0.253539 0.486227 0.436644 0.781989 0.515311 0.0667493 0.0355529 0.167979 
0.694937  19 0.662617 0.615602 0.490823 0 0 0.0626396 0 0.624741 0.395278 0.187583 0.337338 0.257988 0.394092 0.700626 0.285453 0.581973 0.102443 0.604001 0.266714 
0.678536  19 0.661898 0.61639 0.49129 0.000444573 0.000623048 0.0631031 0 0.624741 0.395278 0.187583 0.337338 0.257988 0.394092 0.700626 0.286433 0.581853 0.102292 0.603791 0.26642 
0.701818  19 0.120819 0.168668 0.309786 0.00281349 0.384285 0.442633 0.0154051 0.589935 0.12903 0.44614 0.550887 0 0.315608 0.74522 0.587554 0.790896 0.202147 0.552504 0 
0.701818  19 0.120819 0.168668 0.309786 0.00281349 0.384285 0.442633 0.0154051 0.589935 0.12903 0.44614 0.550887 0 0.315608 0.74522 0.587554 0.790896 0.202147 0.552504 0 
0.667972  19 0.723253 0.291542 0.507695 0 0 0.386072 0.463294 0.434833 0.656385 0.268524 0.292913 0.850974 0.174774 0.517784 0.425522 0.666804 0.151867 0.379756 0.197345 
0.672743  19 0.723253 0.291542 0.507695 5.87011e-05 0.000408851 0.386858 0.462968 0.435049 0.655886 0.268834 0.29343 0.850522 0.175143 0.518006 0.4249 0.66718 0.152144 0.379616 0.197345 
0.608058  19 0.743644 0.180503 0.788655 0.000391958 0.000300833 0.351037 0.000568748 0.588209 0.0741314 0.227322 0.278475 0.481392 0.0302489 0.0723254 0.52905 0.564204 0.0278222 0.428567 0.0504095 
0.552583  19 0.745061 0.180077 0.788918 0 0 0.351647 0 0.588744 0.0734915 0.227275 0.278843 0.481641 0.0290084 0.0717318 0.529018 0.563553 0.0272057 0.42772 0.0508554 
0.644273  19 0.217029 0.5004 0.344515 0 0.0262182 0.649795 0.0759686 0.0889322 0.000123065 0.235725 0.355441 0.418798 0.67893 0.444255 0.599144 0.654986 0.0159638 0.612776 0.0187607 
0.728197  19 0.641104 0.632282 0.457626 0.00395329 0.219214 0.0589318 0.306051 0.973954 0.147237 0.483995 0.460728 0.00647062 0.0917678 0.662843 0.672969 0.912095 0.196717 0 0.784606 
0.684526  19 0.206322 0.572648 0.162897 0 0.68872 0.709086 0.00104517 0.666006 0.140464 0.654165 0.653328 0.0130124 0.00100796 0.590997 0.548423 0.771122 0.155955 0.0752424 0.250207 
0.743444  19 0.720132 0.23209 0.154996 4.1471e-06 0.651055 0.00139073 0.39235 0.707864 0.201327 0.334486 0.0824762 0.446348 0.00375517 0.130753 0.428699 0.600224 0.261239 0.595853 0.2293 
0.693303  19 0.720132 0.23209 0.154754 0 0.652203 0.000761381 0.393012 0.70718 0.2021 0.335298 0.0827705 0.44645 0.00520796 0.130681 0.42957 0.600427 0.261239 0.595853 0.2293 
0.748198  19 0.708947 0.481096 0.45383 0 0.097378 0.382161 0.0810205 0.476846 0.116344 0.089829 0.400356 0.771251 0.479546 0.436555 0.223653 0.636298 0.441255 0.250167 0.711349 
0.70313  19 0.708935 0.480953 0.454233 7.7349e-06 0.0974754 0.38174 0.0806003 0.476901 0.117089 0.0900363 0.400356 0.771251 0.479546 0.436555 0.223653 0.636298 0.440796 0.249576 0.710706 
0.739696  19 0.709187 0.480913 0.454071 6.45749e-07 0.0975254 0.382049 0.0805984 0.476833 0.117462 0.0903798 0.400356 0.771251 0.479546 0.436555 0.223653 0.636298 0.441255 0.249707 0.712005 
0.755341  19 0.196744 0.18949 0.615159 0 0.419021 0.600129 0 0.394932 0.00966251 0.122494 0.206433 0.276066 0.346594 0.317391 0.188565 0.866026 0.000693561 0.151797 0.939375 
0.635131  19 0.605179 0.452833 0.524893 0 0 0.793807 0.338318 0.221011 0.188681 0.2287 0.361341 0.417047 0.462311 0.345679 0.678204 0.657964 0.174311 0.312634 0.58584 
0.776193  19 0.661134 0.123445 0.413673 0 0.385981 0.0658074 0.892319 0.627678 0.364995 0 0.113787 0.417728 0.731859 0.175261 0.258685 0.55401 0.174511 0.426279 0 
0.778794  19 0.060066 0.262059 0.78253 0 0 0.567128 0.337365 0.582344 0.158955 0.469275 0.602048 0.400899 0.5816 0.324256 0.89729 0.651173 0 0.767176 0.119117 
0.74501  19 0.97096 0.345448 0.460167 0.000227391 0.999777 0.259638 0.827731 0.476409 0.0826555 0.140043 0.428802 0.417271 0.296538 0.336845 0.00109577 0.433781 0.0685351 0.0204 0.0994208 
0.819565  19 0.659986 0.558887 0.598955 0.0406678 0.0815256 0.564064 0.380891 0.334913 0 0.488596 0.260856 0.31741 0.409026 0.66226 0.28833 0.696132 0.166292 0.320995 0.308196 
0.778333  19 0.659891 0.558717 0.598408 0.0399218 0.0800424 0.564317 0.380891 0.334913 0 0.488596 0.260856 0.31741 0.4091 0.662183 0.288621 0.696313 0.166123 0.321653 0.30765 
0.792043  19 0.943465 0.00126069 0.694254 6.64568e-07 0.434709 0.402812 0.000214701 0.638868 0.207943 0.338158 0.249171 0.837158 0.311743 0.125163 0.204566 0.386428 0.151847 0.257074 0.322209 
0.732298  19 0.774172 0.00156897 0.549994 0.0268968 0.416628 0.35036 0.822059 0.752515 5.64758e-05 0.0245778 0.560604 0.191771 0.492613 0.000464211 0.214588 0.527371 0.0699133 0.651228 0.642715 
0.748656  19 0.838663 0.396382 0.729067 0.0785594 0.256626 0.331828 0.543314 0.597263 0.203748 0.591076 0.476212 0.51183 0.38185 0.36451 0.891566 0.418848 6.81054e-05 0.222079 0.0547837 
0.718316  19 0.170036 0.475968 0.740693 0.0612223 0.262997 0.506759 0.215044 0.657023 0.0684356 0.978647 0.765464 0.53755 0.201117 0.36328 0.670133 0.756665 0 0.283669 0.0376587 
0.755068  19 0.170036 0.475968 0.740714 0.0611913 0.261899 0.506902 0.214318 0.656117 0.0673026 0.977277 0.766257 0.538146 0.202126 0.363115 0.670133 0.756665 0 0.283669 0.0376587 
0.787779  19 0.170746 0.476421 0.74039 0.0612607 0.262571 0.506816 0.214356 0.656252 0.0684153 0.979777 0.76561 0.538012 0.201277 0.363344 0.670133 0.756665 0.000183985 0.283994 0.037752 
0.72713  19 0.838641 0.000401291 0.762728 0.00664917 0.190891 0.0323567 0.762808 0.47136 0.232711 0.118858 0.501451 0.471502 0.38546 0.183022 0.21833 0.440354 0.0623721 0.000639381 0.00134051 
0.821093  19 0.505996 0.269812 0.27892 0 0 0.345419 0.000845688 0.7907 0.000178887 0.875315 0.506387 0.709638 0.442584 0.0643811 0.405217 0.616404 0.126278 0.206312 0.0770761 
0.924807  19 0.648723 0.263979 0.504478 0 0.321501 0.371891 0.495036 0.718257 0.976653 0.0374796 0.838427 0.558979 0.043081 0.124862 0.0739969 0.745664 0.0664855 0 0.458493 
0.924807  19 0.648723 0.263979 0.504478 0 0.321501 0.371891 0.495036 0.718257 0.976653 0.0374796 0.838427 0.558979 0.043081 0.124862 0.0739969 0.745664 0.0664855 0 0.458493 
0.927102  19 0.463355 0.608995 0.760764 0.044338 0.679787 0.123404 0.326547 0.486315 0.173741 0.170445 0.326854 0.771227 0.458504 0.168375 0.681003 0.63996 0.495424 0.17512 0.498062 
0.927102  19 0.463355 0.608995 0.760764 0.044338 0.679787 0.123404 0.326547 0.486315 0.173741 0.170445 0.326854 0.771227 0.458504 0.168375 0.681003 0.63996 0.495424 0.17512 0.498062 
0.878596  19 0.765485 0.658629 0.408269 0 0.206842 0.220696 0.427161 0.649303 0.418415 0.137891 0.977519 0.211845 0.390065 0.10509 0.224535 0.675935 0.177532 0.652132 4.92398e-05 
0.88153  19 0.576967 0.319969 0.504231 4.50109e-06 0.529905 0.149067 0.470694 0.515836 0.210239 0.592932 0.493323 0.558409 0.0458117 0.125502 0.0675339 0.743163 0.550556 0.32382 0.500923 
0.942405  19 0.912473 0.753898 0.0681974 0.0209476 0.015967 0.666901 0 0.772908 0.168865 0.51862 0.358576 0.2276 0.111573 0.000125798 0.715614 0.738029 0.195874 0.646235 0.196109 
0.979693  19 0.53012 0.562812 0.535373 2.74264e-07 0.190913 0.62612 0.287351 0.606878 0.169204 0.226006 0.639179 0.159767 0.140189 2.92548e-05 0.0561096 0.706151 0.160311 0.735284 0.147901 
1.08221  19 0.403791 0.19394 0.177187 0 0.611352 0.909418 0.0457195 0.598771 0.273304 0 0.27774 0.249199 0.0384882 0.328204 0.730203 0.407545 0.470358 0.537622 0.173943 
0.986432  19 0.626579 0.12507 0.23716 1.70228e-05 0.070365 0.669287 0.216374 0.220621 0.10921 0.0700529 0.673159 0.123739 0.0536788 0.641459 0.27389 0.768683 0.513657 0.924592 0.100095 
1.06824  19 0 0.218515 0.784521 0.097158 0.739521 0.670163 0.407112 0.450481 0.452988 0.745125 0.542019 0.807904 0.423035 0.318733 0.575483 0.48794 0.072301 0.422832 0.137253 
1.32194  19 0.528961 0.439783 0.342867 0 0.537523 0.473333 0 0 0.421318 0.259926 0.536938 0.701774 0.816057 0.391524 0.639966 0.562561 0 0.551887 0 
1.36266  19 0.561631 0.217928 0.124408 0.0312641 0.939847 0.926987 0.075893 0.330451 0.385007 0 0 0.254539 0.011763 0.228577 0.000784423 0.250582 0.312038 0.896558 0.262288 
2.18404  19 0.162998 0.838337 0.452464 0.365119 0.739626 0.347025 0.738911 0.220083 0.451498 0.829697 0.651411 0.791048 0.151437 0.624611 0.120676 0.521972 0.0444237 0.775366 0.248046 
2.18918  19 0.0674257 0.372757 0.321533 0.20619 0.508952 0.556834 0.00231045 0.211346 0.172417 0.776534 0.841141 0.497496 0.194558 0.689335 0.156308 0.646334 0.586369 0.658206 0.988349 
2.25971  19 0.404959 0.367901 0.504299 0.345994 0.448158 0.44319 0.301029 0.185938 0.619574 0.51003 0.780301 0.754394 0.959817 0.481789 0.0147901 0.926324 0.214067 0.714705 0.874448 
2.2644  19 0.0747285 0.86002 0.620818 0.397829 0.300833 0.0966983 0.206697 0.181605 0.80931 0.824271 0.367683 0.927516 0.418201 0.557025 0.312934 0.266256 0.12141 0.475636 0.349324 
2.1996  19 0.215888 0.616914 0.879283 0.769005 0.544109 0.479543 0.451632 0.599407 0.829225 0.92869 0.329303 0.261815 0.284514 0.918745 0.454879 0.971681 0.203562 0.720784 0.802993 
2.05483  19 0.5692 0.322736 0.870371 0.435297 0.828211 0.480848 0.615354 0.1163 0.827446 0.36909 0.152384 0.730101 0.723284 0.790384 0.628304 0.592421 0.450119 0.94419 0.154542 
1.06958  19 0.52768 0.978771 0.459263 0.0213656 0.0545953 0.150771 0.320571 0.135487 0.570722 0.0428394 0.854462 0.655433 0.454744 0.591491 0.272069 0.839006 0.271924 0.910964 0.390634 
1.58737  19 0.745896 0.122995 0.543407 0.0270551 0.530051 0.365744 0.175764 0.440642 0.50685 0.934385 0.665244 0.0695336 0.445567 0.605353 0.554555 0.620288 0.797027 0.855312 0.668051 
1.95023  19 0.173515 0.6655 0.817825 0.209089 0.752961 0.0051285 0.608321 0.0573186 0.631582 0.0684393 0.441604 0.650553 0.049408 0.0808835 0.0545026 0.557802 0.634107 0.0434194 0.231681 
1.7718  19 0.29149 0.462061 0.922226 0.248188 0.419737 0.962075 0.912743 0.298016 0.20424 0.879837 0.672992 0.831347 0.805167 0.193451 0.516138 0.232734 0.217593 0.0603981 0.548704 
1.19985  19 0.531323 0.456961 0.214311 0.0665695 0.635003 0.318481 0.986201 0.0600079 0.1791 0.105061 0.442922 0.88139 0.385595 0.375353 0.471147 0.14215 0.0029302 0.108683 0.560527 
1.09322  19 0.229502 0.594169 0.73357 0.201717 0.507086 0.384717 0.163163 0.896198 0.26122 0.162913 0.794893 0.900322 0.720663 0.83193 0.996846 0.779627 0.463072 0.758151 0.587683 
1.98827  19 0.948796 0.709861 0.73335 0.293856 0.88456 0.801414 0.120291 0.551437 0.744407 0.0696376 0.667622 0.244277 0.321907 0.291563 0.924218 0.0685863 0.182398 0.721772 0.958316 
1.88594  19 0.847343 0.504879 0.917041 0.411575 0.596285 0.789577 0.112154 0.441732 0.387155 0.967537 0.296163 0.344806 0.508137 0.16105 0.75659 0.683275 0.481594 0.594272 0.252377 
1.24814  19 0.795176 0.592976 0.800325 0.247512 0.422141 0.664079 0.555568 0.718313 0.572838 0.12208 0.277265 0.0841072 0.860905 0.425459 0.546581 0.790249 0.000678215 0.713641 0.139984 
1.42477  19 0.699319 0.268418 0.381379 0.106868 0.784457 0.467213 0.838688 0.80374 0.663339 0.252474 0.651664 0.316117 0.353944 0.482219 0.702651 0.929232 0.742916 0.612846 0.947754 
1.67878  19 0.138576 0.00637806 0.622234 0.00843111 0.541239 0.849545 0.371555 0.886225 0.961463 0.0651341 0.702549 0.546978 0.577691 0.46014 0.0429402 0.334756 0.943191 0.818541 0.474525 
2.03057  19 0.0569042 0.469613 0.448088 0.252971 0.313613 0.911033 0.834822 0.368276 0.144952 0.475752 0.538706 0.766262 0.727802 0.303491 0.144252 0.838208 0.747233 0.486233 0.471671 
1.23312  19 0.575697 0.236527 0.503568 0.00231666 0.0888356 0.957618 0.962288 0.373454 0.828413 0.718095 0.279952 0.275177 0.760067 0.0242 0.832137 0.889438 0.51776 0.797079 0.267776 
1.67254  19 0.0344801 0.581448 0.71907 0.233385 0.478869 0.312235 0.464502 0.232608 0.493636 0.644337 0.444168 0.942865 0.728659 0.607941 0.295672 0.975204 0.433067 0.267438 0.238744 
1.93674  19 0.678751 0.989556 0.789597 0.608613 0.515642 0.518117 0.981924 0.461482 0.834344 0.261465 0.951128 0.763968 0.829878 0.899423 0.926299 0.572803 0.15549 0.831233 0.466352 
1.57546  19 0.937716 0.451013 0.974223 0.357154 0.0915419 0.347105 0.859457 0.243592 0.427721 0.684944 0.740149 0.866747 0.304546 0.739607 0.381563 0.31891 0.133042 0.110951 0.9614 
1.95416  19 0.471714 0.253333 0.643792 0.1884 0.641915 0.326562 0.340772 0.595232 0.849034 0.125639 0.406814 0.133289 0.85554 0.204013 0.4575 0.657654 0.758292 0.866666 0.715275 
1.63138  19 0.350172 0.597286 0.476542 0.274297 0.727466 0.76879 0.346399 0.3877 0.0741845 0.0891131 0.112299 0.999542 0.979877 0.823064 0.00858983 0.900112 0.503539 0.29252 0.800953 
1.7175  19 0.440623 0.357097 0.715788 0.0560669 0.160409 0.697864 0.476983 0.0508384 0.399672 0.0110435 0.0633703 0.786547 0.952452 0.524564 0.60155 0.23197 0.500724 0.814822 0.595561 
1.66439  19 0.843145 0.606505 0.88524 0.434671 0.842125 0.492434 0.228537 0.593361 0.563382 0.136078 0.425736 0.548974 0.0516502 0.318108 0.761978 0.390108 0.310785 0.162128 0.332311 
2.03623  19 0.500159 0.280323 0.575288 0.305793 0.0330617 0.194623 0.350444 0.0647135 0.935758 0.910515 0.29531 0.401865 0.236399 0.477663 0.866813 0.879917 0.2025 0.483179 0.832081 
1.39568  19 0.508997 0.574816 0.321814 0.0143965 0.0279612 0.362692 0.0553829 0.142885 0.60721 0.614989 0.60261 0.495613 0.130035 0.865989 0.0456809 0.149822 0.17481 0.471459 0.133775 
1.87563  19 0.495041 0.702423 0.660123 0.415559 0.105419 0.451867 0.31102 0.906608 0.0725662 0.854894 0.349528 0.00130797 0.341151 0.697275 0.660494 0.404897 0.058671 0.450839 0.839108 
1.24251  19 0.96913 0.738185 0.878539 0.0356558 0.483501 0.400694 0.498735 0.452034 0.0642488 0.163862 0.981452 0.596665 0.360632 0.607947 0.0398537 0.229618 0.356567 0.562218 0.00281522 
1.92042  19 0.272126 0.212976 0.468254 0.265929 0.997763 0.690299 0.637874 0.29365 0.77322 0.518858 0.616382 0.728725 0.199598 0.674885 0.856808 0.781622 0.393201 0.856932 0.917152 
2.0262  19 0.385894 0.417648 0.488337 0.0484189 0.23384 0.696422 0.116701 0.890768 0.44716 0.625319 0.0678111 0.554622 0.351924 0.247606 0.973957 0.128863 0.773954 0.467795 0.666974 
1.98362  19 0.560341 0.159923 0.79302 0.158862 0.0369387 0.930571 0.175934 0.792619 0.625593 0.989731 0.478022 0.548478 0.763953 0.163314 0.160283 0.493135 0.763089 0.588226 0.141243 
1.86061  19 0.280452 0.376439 0.65295 0.342109 0.276756 0.900339 0.501776 0.793898 0.376965 0.100663 0.135165 0.0491031 0.61865 0.802541 0.40439 0.971636 0.425156 0.304533 0.84796 
1.88966  19 0.324672 0.376481 0.894223 0.512142 0.294254 0.8503 0.181714 0.976735 0.108908 0.419754 0.458595 0.168378 0.872406 0.811378 0.275578 0.633767 0.374234 0.493774 0.0414468 
1.91806  19 0.658322 0.19132 0.699865 0.628557 0.713117 0.145133 0.321433 0.75728 0.05553 0.0521517 0.112366 0.26465 0.527625 0.780805 0.494001 0.984857 0.356438 0.535423 0.993179 
2.0045  19 0.35126 0.742879 0.570744 0.444267 0.694416 0.402287 0.982203 0.575728 0.773069 0.245145 0.0148941 0.366759 0.565814 0.50021 0.515356 0.890938 0.334465 0.76845 0.338748 
1.52173  19 0.204636 0.194991 0.956013 0.283459 0.91392 0.376243 0.952116 0.411802 0.341572 0.61921 0.842133 0.984802 0.546704 0.724226 0.632852 0.613354 0.493315 0.726222 0.8111 
1.78192  19 0.0613567 0.853832 0.899638 0.357819 0.206461 0.602434 0.991279 0.786609 0.981192 0.144379 0.66197 0.166312 0.871603 0.728674 0.251264 0.013391 0.00706052 0.548294 0.23152 
2.05328  19 0.109782 0.0909535 0.735209 0.232333 0.237954 0.520995 0.686915 0.218704 0.59968 0.0205762 0.968451 0.617764 0.610565 0.00651524 0.756475 0.299167 0.565691 0.28775 0.24681 
1.61818  19 0.785549 0.0880568 0.6449 0.262874 0.0844888 0.22632 0.165923 0.474994 0.465212 0.131411 0.0479022 0.748411 0.0970502 0.362232 0.871335 0.367805 0.482155 0.856122 0.241816 
1.37829  19 0.611252 0.525477 0.662124 0.178562 0.682489 0.223882 0.580176 0.427626 0.186283 0.511931 0.539656 0.351442 0.627626 0.539571 0.263132 0.856377 0.243191 0.60049 0.977786 
1.16741  19 0.208884 0.270927 0.901729 0.293132 0.131568 0.453502 0.525227 0.0518947 0.0846465 0.970716 0.854103 0.821951 0.0453134 0.974213 0.905356 0.60899 0.0526637 0.933144 0.0625618 
2.01131  19 0.151771 0.535542 0.617411 0.50073 0.11403 0.0236104 0.791821 0.565609 0.032894 0.735022 0.108271 0.97412 0.507683 0.885788 0.857463 0.281803 0.132192 0.765058 0.941828 
1.87251  19 0.517567 0.128239 0.704188 0.080293 0.771243 0.753954 0.208232 0.248046 0.711339 0.394802 0.352354 0.864623 0.461005 0.431122 0.781661 0.175116 0.525186 0.519937 0.1492 
2.04102  19 0.770032 0.235997 0.947957 0.405837 0.307457 0.648101 0.247998 0.668343 0.94541 0.770834 0.931327 0.985386 0.301992 0.827734 0.331193 0.711066 0.958493 0.00591559 0.131537 
2.0101  19 0.505849 0.740898 0.784616 0.363384 0.956811 0.484939 0.67373 0.0317972 0.0741385 0.932702 0.879137 0.287238 0.785379 0.159113 0.349332 0.829279 0.338622 0.787103 0.459068 
1.91069  19 0.537505 0.396578 0.841863 0.37134 0.402216 0.239352 0.835141 0.402303 0.661272 0.56812 0.68213 0.401286 0.126061 0.577713 0.300596 0.392267 0.485764 0.0255522 0.385564 
1.98734  19 0.497208 0.215511 0.991983 0.326334 0.944406 0.8631 0.730443 0.569709 0.0766158 0.529056 0.841739 0.0637017 0.285358 0.712952 0.471243 0.0390689 0.107726 0.414896 0.141713 
2.18024  19 0.303341 0.094193 0.848876 0.656066 0.858286 0.00980782 0.106839 0.739778 0.86873 0.780504 0.800779 0.0196601 0.614516 0.86505 0.700307 0.956463 0.0434371 0.270975 0.505423 
0.386459  19 0.630475 0.54753 0.492026 0 0 0.184188 0.00043017 0.278007 0.037063 0.000154695 0.375383 0.536642 0.425119 0.140795 0.668408 0.668678 0.23268 0 0 
0.343148  19 0.562955 0.54426 0.566061 0.000274264 0 0.24718 0.0423905 0.120515 0.0246269 0 0.363374 0.506813 0.358884 0.163131 0.680276 0.662963 0.194885 0.747591 0.000603137 
0.398722  19 0.349624 0 0.391703 0 0.0312561 0.429939 0.405936 0.742585 0.264021 0.0211769 0.673089 0.313752 0.266692 0.0386631 0.551978 0.476448 0.107943 0.136025 0 
0.399333  19 0.745493 0 0.47924 0.000587542 0.574105 0.443418 0.0922174 0.556652 0.178879 0.024271 0.509882 0.111061 0.112623 4.32072e-05 0.212496 0.748881 0.0979868 0.827648 0.150998 
0.368421  19 0.317287 0.857873 0.549175 0 0 0.746398 0.0828795 0.487879 0.0279322 0.0704148 0.51665 0.380328 0.359078 0.38544 0.917013 0.599195 0.155587 0.406664 0 
0.362992  19 0.655819 0.903321 0.525074 0 0 0.102384 0 0.159486 0 0.000203105 0.43636 0.452534 0.434215 0.720314 0.891886 0.396324 0.0813966 0.47217 0.308805 
0.458811  19 0.85236 0.480617 0.463548 0 0 0.465983 0.761462 0.546445 0.105022 0.0842802 0.307448 0.610114 0.407358 0.505829 0.301255 0.240083 0.0410984 0.789022 0.258822 
0.404532  19 0.563822 0.543326 0.566127 0 0 0.24718 0.0423905 0.120515 0.0246269 0 0.363374 0.506813 0.358884 0.163131 0.680217 0.662858 0.194611 0.74836 0 
0.48088  19 0.630475 0.54753 0.492026 0 0 0.183623 0 0.277885 0.0371482 0 0.37527 0.536784 0.425198 0.140407 0.668408 0.668678 0.23268 0 0 
0.40406  19 0.629622 0.547492 0.49183 2.74264e-07 0.000651551 0.183971 0.000475372 0.277885 0.0371482 0 0.37527 0.536784 0.425198 0.140658 0.668667 0.668733 0.232411 0.00208797 0.000297733 
0.48088  19 0.630475 0.54753 0.492026 0 0 0.183623 0 0.277885 0.0371482 0 0.37527 0.536784 0.425198 0.140407 0.668408 0.668678 0.23268 0 0 
0.484764  19 0.915939 0.850225 0.512985 0.00337488 0.00258258 0.649095 0.000151976 0.681498 0.081756 0.18984 0.380594 0.131882 0.463449 0 0.740588 0.782649 0.0556433 0.552175 0.267014 
0.499797  19 0.917088 0.850604 0.512992 0.00320437 0.00231544 0.649893 0 0.681498 0.081756 0.18984 0.380594 0.131882 0.463449 0 0.740588 0.782649 0.0556433 0.552175 0.267051 
0.476985  19 0.598346 0.456432 0.644067 0.0058711 0 0.767633 0.21373 0.467705 0.0647518 0.183427 0.431565 0.598354 0.351929 0.330584 0.769439 0.664291 0.16292 0.355973 0.753243 
0.474994  19 0.59874 0.456224 0.644455 0.0058711 0 0.767633 0.21373 0.467705 0.0647518 0.183485 0.431587 0.599184 0.351953 0.330532 0.768743 0.665188 0.163916 0.356692 0.753694 
0.526111  19 0.782557 0.503752 0.662805 0 0 0.578468 0.809291 0.827034 0.249704 0.0905452 0.368985 0.609542 0.389855 0.0540615 0.45469 0.234735 0.0433702 0.821379 0.265521 
0.546909  19 0.123087 0.486474 0.53114 0 0.218169 0 0 0.507619 0 0 0.335668 0.0568431 0.316794 0.482791 0.839057 0.608668 0.125935 0.00920413 0.275051 
0.439299  19 0.873507 0.0975439 0.316878 9.74322e-05 0.000739521 0.441868 0.881219 0.369025 0 0.0816985 0.420426 0.612042 0.395768 0.242314 0.221054 0.254054 0.0569771 0.682516 0.252727 
0.543681  19 0.588419 0.724676 0.343329 0.00065634 0.00120861 0.554314 0.0798674 0.680683 0.0261772 0.0347026 0.526927 0.386476 0.735244 0.251682 0.516562 0.586376 0.0100751 0.895594 0 
0.565077  19 0.588419 0.725 0.34271 0 0 0.555271 0.0799972 0.680645 0.0251863 0.0340676 0.527117 0.38669 0.736024 0.252068 0.516562 0.586376 0.0100751 0.895594 0 
0.522186  19 0.42099 0.457781 0.388785 0.000248462 0.686353 0.460709 0.308364 0.13655 0.000637894 0.349783 0.410598 0.730981 0.517869 0.392232 0.631923 0.555309 0.0874814 0.993368 0 
0.574509  19 0.895406 0.0569969 0.314269 0.0587011 0.506326 0.807614 0.134347 0.639615 0.246996 0.597907 0.767027 0.22637 0.0771955 0 0.620964 0.698754 0 0.144956 0.12748 
0.574509  19 0.895406 0.0569969 0.314269 0.0587011 0.506326 0.807614 0.134347 0.639615 0.246996 0.597907 0.767027 0.22637 0.0771955 0 0.620964 0.698754 0 0.144956 0.12748 
0.576467  19 0.729071 0.311389 0.523687 0.000371485 0.148066 0.626965 0.0368207 0.566365 0.50249 0.433923 0.673511 0.264548 0.234342 0.0106065 0.782692 0.69985 0.151145 0.32668 0.203898 
0.557338  19 0.728773 0.311486 0.523556 6.11251e-05 0.148033 0.626465 0.0370045 0.56601 0.501578 0.433481 0.673651 0.263843 0.234465 0.00984076 0.782925 0.699683 0.150498 0.325815 0.202951 
0.556838  19 0.716493 0.0010376 0.795591 0.00169128 0.495564 0.123297 0.0465009 0.550396 0.13964 0.53804 0.7989 0.225318 0.208086 0.0977037 0.621189 0.631543 0.309388 0.16486 6.14617e-05 
0.607208  19 0.186854 0.345753 0.743523 0.11026 0 0.46344 0.414171 0.633712 0.180996 0 0.335693 0.595768 0.421025 0.363492 0.871486 0.801611 0 0.294761 0.258401 
0.607208  19 0.186854 0.345753 0.743523 0.11026 0 0.46344 0.414171 0.633712 0.180996 0 0.335693 0.595768 0.421025 0.363492 0.871486 0.801611 0 0.294761 0.258401 
0.565011  19 0.256652 0.0763317 0.469846 0.0687515 0.330853 0.37271 0.894424 0.781036 0.0356159 1.58004e-05 0.28143 0.0168131 0.0344036 0.100849 0.313444 0.462345 0.0463753 0.122141 0.0521695 
0.519804  19 0.507554 0.659183 0.476143 0 0 0.494625 0.0396672 0.315055 0.00529931 0.10938 0.280494 0.484141 0.388142 0.096062 0.649139 0.590717 0.23087 0.000701424 0.000258401 
0.454041  19 0.508437 0.659432 0.476327 0 0 0.494625 0.0396672 0.315055 0.00529931 0.10938 0.280494 0.484186 0.388175 0.0963851 0.64933 0.590719 0.231153 0.000270639 0.00024506 
0.463557  19 0.507811 0.659183 0.476143 0 0 0.494625 0.0396672 0.315055 0.00529931 0.10938 0.27995 0.484339 0.387818 0.0960308 0.648381 0.590306 0.230729 0.001046 0.000248046 
0.399999  19 0.508189 0.659183 0.476143 3.95329e-06 0.000874132 0.494343 0.0398311 0.315205 0.00536971 0.110329 0.28157 0.483545 0.3882 0.095879 0.647948 0.590802 0.230705 0.000666835 6.833e-06 
0.595354  19 0.682101 0.638869 0.476687 0 0 0.394994 0.134568 0.536281 0.108924 0.12122 0.338618 0.65722 0.443771 0.373792 0.0673436 0.427538 0.0278854 0.982682 0.197418 
0.63489  19 0.186854 0.345753 0.743523 0.11026 0 0.46344 0.414171 0.633712 0.180996 0 0.335693 0.595768 0.421025 0.363492 0.871486 0.801611 0 0.294761 0.258401 
0.637698  19 0.23434 0.6898 0.322405 0 0.301526 0.665523 0.594112 0.378843 0.0443233 0.482861 0.262441 0.652776 0.406746 0.650078 0.405733 0.749885 0.12279 0.320041 0.264903 
0.639787  19 0.745257 0.115336 0.736047 0.0077349 0.314235 0.645101 0.0990407 0.81167 0.748515 0.707846 0.925289 0.405376 0.0790528 0 0.591221 0.54007 0 0.0241034 0 
0.541863  19 0.788429 0.0520396 0.502227 0.0167461 0.999998 0.0890829 0.0955125 0.503591 0.00927221 0.146342 0.408501 0.364478 0.368033 0.58524 0.946248 0.611408 0.158854 0.00127304 0.244288 
0.56541  19 0.787626 0.0517408 0.502466 0.0167485 9.74754e-05 0.0910084 0.0952513 0.50308 0.00939332 0.145836 0.408749 0.364924 0.367742 0.584465 0.945967 0.611661 0.158362 0 0.24506 
0.598881  19 0.537999 0.225923 0.289355 0 0.270718 0.373644 0.521472 0.785754 0.0377554 0 0.282202 0.535653 0.0706034 0.00397517 0.363478 0.572164 0.140398 0.485989 0.256916 
0.578182  19 0.538931 0.22591 0.289266 0 0.270718 0.373644 0.521472 0.785754 0.0377554 0 0.282202 0.53601 0.0705084 0.00375361 0.363177 0.572389 0.140078 0.486572 0.257321 
0.5978  19 0.91578 0.764745 0.268326 0.0164401 0.0796772 0.0377827 0.00102513 0.408361 0.151085 0.000365693 0.40764 0.384969 0.337535 0.380822 0.324975 0.693618 0.172611 0.000122704 0 
0.655408  19 0.0973581 0.486843 0.731313 0 0.35084 0.61071 0.387784 0.359097 0.35461 0 0.359318 0.436514 0.458957 0.271628 0.603556 0.563118 0.137894 0.119197 0.177169 
0.651814  19 0.0973581 0.486843 0.731313 0 0.35084 0.61071 0.387784 0.359097 0.35461 5.21517e-05 0.359153 0.436313 0.459314 0.272297 0.603764 0.56363 0.137894 0.119197 0.177169 
0.655408  19 0.0973581 0.486843 0.731313 0 0.35084 0.61071 0.387784 0.359097 0.35461 0 0.359318 0.436514 0.458957 0.271628 0.603556 0.563118 0.137894 0.119197 0.177169 
0.66762  19 0.236719 0 0.524214 0.0109328 0.383812 0.376983 0.621587 0.267461 0.296709 0 0.555612 0.263628 0.194566 0.0568696 0.96211 0.546275 0.204903 0.588172 0.223353 
0.533275  19 0.0481778 0.202666 0.515387 0.00226758 0.183202 0.546201 0.757767 0.834652 0.0608282 0.0154165 0.45908 0.115742 0.36116 0.358058 0.412466 0.574287 0.0646922 0.526615 0.341004 
0.544844  19 0.0486917 0.202029 0.515976 0.00263979 0.183486 0.54567 0.757812 0.835026 0.0607264 0.0153229 0.458784 0.115436 0.360644 0.357798 0.412948 0.574006 0.0653011 0.526958 0.341592 
0.49768  19 0.0479076 0.201221 0.515212 0.00228636 0.182736 0.547019 0.756834 0.83401 0.0609488 0.0152158 0.459109 0.116043 0.362101 0.357693 0.413467 0.574487 0.0652937 0.527262 0.342012 
0.571874  19 0.498501 0.441726 0.631955 0.00259224 0 0.805948 0.115303 0.4868 0.118046 0.0831855 0.493446 0.370253 0.470103 0.266754 0.674489 0.773049 0.000958834 0.197787 0.444026 
0.637813  19 0.498032 0.442189 0.632053 0.00259552 0 0.806554 0.115484 0.486738 0.117936 0.0830506 0.492879 0.369448 0.469018 0.266232 0.67454 0.772324 0.000117658 0.196565 0.443508 
0.63399  19 0.498766 0.44214 0.631955 0.00259224 0.99981 0.805593 0.114925 0.486351 0.118193 0.0822969 0.492911 0.369455 0.469391 0.266059 0.674187 0.771778 5.43209e-05 0.19628 0.443372 
0.678813  19 0 0.164587 0.604133 0.0648121 0.107124 0.0981142 0.354717 0.595332 0.37017 0.0142791 0.119175 0.0984975 0.349447 0.145098 0.85119 0.550736 0.119695 0.528709 0.244687 
0.613167  19 0.27399 0.588377 0.369246 0.00435414 0.395479 0.670814 0.0598228 0.510434 0.225016 0.0994065 0.211801 0.306996 0.41214 0.0990275 0.421021 0.771098 0.14577 0.318269 0.32531 
0.639633  19 0.274336 0.58841 0.369097 0.00422682 0.395583 0.671572 0.0609794 0.511618 0.225386 0.0991137 0.211857 0.306996 0.41214 0.0990275 0.421342 0.770709 0.145643 0.318332 0.325327 
0.629296  19 0.918349 0.0523654 0.238225 0.0309902 0 0.119021 0 0.349568 0 0.144414 0.482801 0.253539 0.486227 0.436644 0.781989 0.515311 0.0667493 0.0355529 0.167979 
0.694937  19 0.662617 0.615602 0.490823 0 0 0.0626396 0 0.624741 0.395278 0.187583 0.337338 0.257988 0.394092 0.700626 0.285453 0.581973 0.102443 0.604001 0.266714 
0.678536  19 0.661898 0.61639 0.49129 0.000444573 0.000623048 0.0631031 0 0.624741 0.395278 0.187583 0.337338 0.257988 0.394092 0.700626 0.286433 0.581853 0.102292 0.603791 0.26642 
0.701818  19 0.120819 0.168668 0.309786 0.00281349 0.384285 0.442633 0.0154051 0.589935 0.12903 0.44614 0.550887 0 0.315608 0.74522 0.587554 0.790896 0.202147 0.552504 0 
0.701818  19 0.120819 0.168668 0.309786 0.00281349 0.384285 0.442633 0.0154051 0.589935 0.12903 0.44614 0.550887 0 0.315608 0.74522 0.587554 0.790896 0.202147 0.552504 0 
0.667972  19 0.723253 0.291542 0.507695 0 0 0.386072 0.463294 0.434833 0.656385 0.268524 0.292913 0.850974 0.174774 0.517784 0.425522 0.666804 0.151867 0.379756 0.197345 
0.672743  19 0.723253 0.291542 0.507695 5.87011e-05 0.000408851 0.386858 0.462968 0.435049 0.655886 0.268834 0.29343 0.850522 0.175143 0.518006 0.4249 0.66718 0.152144 0.379616 0.197345 
0.608058  19 0.743644 0.180503 0.788655 0.000391958 0.000300833 0.351037 0.000568748 0.588209 0.0741314 0.227322 0.278475 0.481392 0.0302489 0.0723254 0.52905 0.564204 0.0278222 0.428567 0.0504095 
0.552583  19 0.745061 0.180077 0.788918 0 0 0.351647 0 0.588744 0.0734915 0.227275 0.278843 0.481641 0.0290084 0.0717318 0.529018 0.563553 0.0272057 0.42772 0.0508554 
0.644273  19 0.217029 0.5004 0.344515 0 0.0262182 0.649795 0.0759686 0.0889322 0.000123065 0.235725 0.355441 0.418798 0.67893 0.444255 0.599144 0.654986 0.0159638 0.612776 0.0187607 
0.728197  19 0.641104 0.632282 0.457626 0.00395329 0.219214 0.0589318 0.306051 0.973954 0.147237 0.483995 0.460728 0.00647062 0.0917678 0.662843 0.672969 0.912095 0.196717 0 0.784606 
0.684526  19 0.206322 0.572648 0.162897 0 0.68872 0.709086 0.00104517 0.666006 0.140464 0.654165 0.653328 0.0130124 0.00100796 0.590997 0.548423 0.771122 0.155955 0.0752424 0.250207 
0.743444  19 0.720132 0.23209 0.154996 4.1471e-06 0.651055 0.00139073 0.39235 0.707864 0.201327 0.334486 0.0824762 0.446348 0.00375517 0.130753 0.428699 0.600224 0.261239 0.595853 0.2293 
0.693303  19 0.720132 0.23209 0.154754 0 0.652203 0.000761381 0.393012 0.70718 0.2021 0.335298 0.0827705 0.44645 0.00520796 0.130681 0.42957 0.600427 0.261239 0.595853 0.2293 
0.748198  19 0.708947 0.481096 0.45383 0 0.097378 0.382161 0.0810205 0.476846 0.116344 0.089829 0.400356 0.771251 0.479546 0.436555 0.223653 0.636298 0.441255 0.250167 0.711349 
0.70313  19 0.708935 0.480953 0.454233 7.7349e-06 0.0974754 0.38174 0.0806003 0.476901 0.117089 0.0900363 0.400356 0.771251 0.479546 0.436555 0.223653 0.636298 0.440796 0.249576 0.710706 
0.739696  19 0.709187 0.480913 0.454071 6.45749e-07 0.0975254 0.382049 0.0805984 0.476833 0.117462 0.0903798 0.400356 0.771251 0.479546 0.436555 0.223653 0.636298 0.441255 0.249707 0.712005 
0.755341  19 0.196744 0.18949 0.615159 0 0.419021 0.600129 0 0.394932 0.00966251 0.122494 0.206433 0.276066 0.346594 0.317391 0.188565 0.866026 0.000693561 0.151797 0.939375 
0.635131  19 0.605179 0.452833 0.524893 0 0 0.793807 0.338318 0.221011 0.188681 0.2287 0.361341 0.417047 0.462311 0.345679 0.678204 0.657964 0.174311 0.312634 0.58584 
0.776193  19 0.661134 0.123445 0.413673 0 0.385981 0.0658074 0.892319 0.627678 0.364995 0 0.113787 0.417728 0.731859 0.175261 0.258685 0.55401 0.174511 0.426279 0 
0.778794  19 0.060066 0.262059 0.78253 0 0 0.567128 0.337365 0.582344 0.158955 0.469275 0.602048 0.400899 0.5816 0.324256 0.89729 0.651173 0 0.767176 0.119117 
0.74501  19 0.97096 0.345448 0.460167 0.000227391 0.999777 0.259638 0.827731 0.476409 0.0826555 0.140043 0.428802 0.417271 0.296538 0.336845 0.00109577 0.433781 0.0685351 0.0204 0.0994208 
0.819565  19 0.659986 0.558887 0.598955 0.0406678 0.0815256 0.564064 0.380891 0.334913 0 0.488596 0.260856 0.31741 0.409026 0.66226 0.28833 0.696132 0.166292 0.320995 0.308196 
0.778333  19 0.659891 0.558717 0.598408 0.0399218 0.0800424 0.564317 0.380891 0.334913 0 0.488596 0.260856 0.31741 0.4091 0.662183 0.288621 0.696313 0.166123 0.321653 0.30765 
0.792043  19 0.943465 0.00126069 0.694254 6.64568e-07 0.434709 0.402812 0.000214701 0.638868 0.207943 0.338158 0.249171 0.837158 0.311743 0.125163 0.204566 0.386428 0.151847 0.257074 0.322209 
0.732298  19 0.774172 0.00156897 0.549994 0.0268968 0.416628 0.35036 0.822059 0.752515 5.64758e-05 0.0245778 0.560604 0.191771 0.492613 0.000464211 0.214588 0.527371 0.0699133 0.651228 0.642715 
0.748656  19 0.838663 0.396382 0.729067 0.0785594 0.256626 0.331828 0.543314 0.597263 0.203748 0.591076 0.476212 0.51183 0.38185 0.36451 0.891566 0.418848 6.81054e-05 0.222079 0.0547837 
0.718316  19 0.170036 0.475968 0.740693 0.0612223 0.262997 0.506759 0.215044 0.657023 0.0684356 0.978647 0.765464 0.53755 0.201117 0.36328 0.670133 0.756665 0 0.283669 0.0376587 
0.755068  19 0.170036 0.475968 0.740714 0.0611913 0.261899 0.506902 0.214318 0.656117 0.0673026 0.977277 0.766257 0.538146 0.202126 0.363115 0.670133 0.756665 0 0.283669 0.0376587 
0.787779  19 0.170746 0.476421 0.74039 0.0612607 0.262571 0.506816 0.214356 0.656252 0.0684153 0.979777 0.76561 0.538012 0.201277 0.363344 0.670133 0.756665 0.000183985 0.283994 0.037752 
0.72713  19 0.838641 0.000401291 0.762728 0.00664917 0.190891 0.0323567 0.762808 0.47136 0.232711 0.118858 0.501451 0.471502 0.38546 0.183022 0.21833 0.440354 0.0623721 0.000639381 0.00134051 
0.821093  19 0.505996 0.269812 0.27892 0 0 0.345419 0.000845688 0.7907 0.000178887 0.875315 0.506387 0.709638 0.442584 0.0643811 0.405217 0.616404 0.126278 0.206312 0.0770761 
0.924807  19 0.648723 0.263979 0.504478 0 0.321501 0.371891 0.495036 0.718257 0.976653 0.0374796 0.838427 0.558979 0.043081 0.124862 0.0739969 0.745664 0.0664855 0 0.458493 
0.924807  19 0.648723 0.263979 0.504478 0 0.321501 0.371891 0.495036 0.718257 0.976653 0.0374796 0.838427 0.558979 0.043081 0.124862 0.0739969 0.745664 0.0664855 0 0.458493 
0.927102  19 0.463355 0.608995 0.760764 0.044338 0.679787 0.123404 0.326547 0.486315 0.173741 0.170445 0.326854 0.771227 0.458504 0.168375 0.681003 0.63996 0.495424 0.17512 0.498062 
0.927102  19 0.463355 0.608995 0.760764 0.044338 0.679787 0.123404 0.326547 0.486315 0.173741 0.170445 0.326854 0.771227 0.458504 0.168375 0.681003 0.63996 0.495424 0.17512 0.498062 
0.878596  19 0.765485 0.658629 0.408269 0 0.206842 0.220696 0.427161 0.649303 0.418415 0.137891 0.977519 0.211845 0.390065 0.10509 0.224535 0.675935 0.177532 0.652132 4.92398e-05 
0.88153  19 0.576967 0.319969 0.504231 4.50109e-06 0.529905 0.149067 0.470694 0.515836 0.210239 0.592932 0.493323 0.558409 0.0458117 0.125502 0.0675339 0.743163 0.550556 0.32382 0.500923 
0.942405  19 0.912473 0.753898 0.0681974 0.0209476 0.015967 0.666901 0 0.772908 0.168865 0.51862 0.358576 0.2276 0.111573 0.000125798 0.715614 0.738029 0.195874 0.646235 0.196109 
0.979693  19 0.53012 0.562812 0.535373 2.74264e-07 0.190913 0.62612 0.287351 0.606878 0.169204 0.226006 0.639179 0.159767 0.140189 2.92548e-05 0.0561096 0.706151 0.160311 0.735284 0.147901 
1.0027  19 0.403791 0.19394 0.177187 0 0.611352 0.909418 0.0457195 0.598771 0.272731 1.54165e-05 0.278285 0.249318 0.039158 0.328168 0.730565 0.408124 0.470358 0.537622 0.173943 
0.986432  19 0.626579 0.12507 0.23716 1.70228e-05 0.070365 0.669287 0.216374 0.220621 0.10921 0.0700529 0.673159 0.123739 0.0536788 0.641459 0.27389 0.768683 0.513657 0.924592 0.100095 
1.06824  19 0 0.218515 0.784521 0.097158 0.739521 0.670163 0.407112 0.450481 0.452988 0.745125 0.542019 0.807904 0.423035 0.318733 0.575483 0.48794 0.072301 0.422832 0.137253 
1.30419  19 0.529394 0.439783 0.342867 0 0.537523 0.473333 0 0 0.421318 0.260134 0.537047 0.701424 0.815449 0.391008 0.639711 0.562694 0.000348686 0.55184 6.64599e-07 
1.36266  19 0.561631 0.217928 0.124408 0.0312641 0.939847 0.926987 0.075893 0.330451 0.385007 0 0 0.254539 0.011763 0.228577 0.000784423 0.250582 0.312038 0.896558 0.262288 
2.18404  19 0.162998 0.838337 0.452464 0.365119 0.739626 0.347025 0.738911 0.220083 0.451498 0.829697 0.651411 0.791048 0.151437 0.624611 0.120676 0.521972 0.0444237 0.775366 0.248046 
2.18918  19 0.0674257 0.372757 0.321533 0.20619 0.508952 0.556834 0.00231045 0.211346 0.172417 0.776534 0.841141 0.497496 0.194558 0.689335 0.156308 0.646334 0.586369 0.658206 0.988349 
2.25971  19 0.404959 0.367901 0.504299 0.345994 0.448158 0.44319 0.301029 0.185938 0.619574 0.51003 0.780301 0.754394 0.959817 0.481789 0.0147901 0.926324 0.214067 0.714705 0.874448 
2.2644  19 0.0747285 0.86002 0.620818 0.397829 0.300833 0.0966983 0.206697 0.181605 0.80931 0.824271 0.367683 0.927516 0.418201 0.557025 0.312934 0.266256 0.12141 0.475636 0.349324 
2.1996  19 0.215888 0.616914 0.879283 0.769005 0.544109 0.479543 0.451632 0.599407 0.829225 0.92869 0.329303 0.261815 0.284514 0.918745 0.454879 0.971681 0.203562 0.720784 0.802993 
2.05483  19 0.5692 0.322736 0.870371 0.435297 0.828211 0.480848 0.615354 0.1163 0.827446 0.36909 0.152384 0.730101 0.723284 0.790384 0.628304 0.592421 0.450119 0.94419 0.154542 
1.06958  19 0.52768 0.978771 0.459263 0.0213656 0.0545953 0.150771 0.320571 0.135487 0.570722 0.0428394 0.854462 0.655433 0.454744 0.591491 0.272069 0.839006 0.271924 0.910964 0.390634 
1.58737  19 0.745896 0.122995 0.543407 0.0270551 0.530051 0.365744 0.175764 0.440642 0.50685 0.934385 0.665244 0.0695336 0.445567 0.605353 0.554555 0.620288 0.797027 0.855312 0.668051 
1.94223  19 0.173906 0.664944 0.817388 0.209089 0.752961 0.0051285 0.608321 0.0573186 0.631582 0.0684393 0.441604 0.650509 0.0500403 0.0804788 0.0550988 0.557765 0.633676 0.0442289 0.231141 
1.7718  19 0.29149 0.462061 0.922226 0.248188 0.419737 0.962075 0.912743 0.298016 0.20424 0.879837 0.672992 0.831347 0.805167 0.193451 0.516138 0.232734 0.217593 0.0603981 0.548704 
1.19985  19 0.531323 0.456961 0.214311 0.0665695 0.635003 0.318481 0.986201 0.0600079 0.1791 0.105061 0.442922 0.88139 0.385595 0.375353 0.471147 0.14215 0.0029302 0.108683 0.560527 
1.09322  19 0.229502 0.594169 0.73357 0.201717 0.507086 0.384717 0.163163 0.896198 0.26122 0.162913 0.794893 0.900322 0.720663 0.83193 0.996846 0.779627 0.463072 0.758151 0.587683 
1.98827  19 0.948796 0.709861 0.73335 0.293856 0.88456 0.801414 0.120291 0.551437 0.744407 0.0696376 0.667622 0.244277 0.321907 0.291563 0.924218 0.0685863 0.182398 0.721772 0.958316 
1.88594  19 0.847343 0.504879 0.917041 0.411575 0.596285 0.789577 0.112154 0.441732 0.387155 0.967537 0.296163 0.344806 0.508137 0.16105 0.75659 0.683275 0.481594 0.594272 0.252377 
1.24814  19 0.795176 0.592976 0.800325 0.247512 0.422141 0.664079 0.555568 0.718313 0.572838 0.12208 0.277265 0.0841072 0.860905 0.425459 0.546581 0.790249 0.000678215 0.713641 0.139984 
1.42477  19 0.699319 0.268418 0.381379 0.106868 0.784457 0.467213 0.838688 0.80374 0.663339 0.252474 0.651664 0.316117 0.353944 0.482219 0.702651 0.929232 0.742916 0.612846 0.947754 
1.67878  19 0.138576 0.00637806 0.622234 0.00843111 0.541239 0.849545 0.371555 0.886225 0.961463 0.0651341 0.702549 0.546978 0.577691 0.46014 0.0429402 0.334756 0.943191 0.818541 0.474525 
2.03057  19 0.0569042 0.469613 0.448088 0.252971 0.313613 0.911033 0.834822 0.368276 0.144952 0.475752 0.538706 0.766262 0.727802 0.303491 0.144252 0.838208 0.747233 0.486233 0.471671 
1.23312  19 0.575697 0.236527 0.503568 0.00231666 0.0888356 0.957618 0.962288 0.373454 0.828413 0.718095 0.279952 0.275177 0.760067 0.0242 0.832137 0.889438 0.51776 0.797079 0.267776 
1.67254  19 0.0344801 0.581448 0.71907 0.233385 0.478869 0.312235 0.464502 0.232608 0.493636 0.644337 0.444168 0.942865 0.728659 0.607941 0.295672 0.975204 0.433067 0.267438 0.238744 
1.93674  19 0.678751 0.989556 0.789597 0.608613 0.515642 0.518117 0.981924 0.461482 0.834344 0.261465 0.951128 0.763968 0.829878 0.899423 0.926299 0.572803 0.15549 0.831233 0.466352 
1.52624  19 0.937716 0.451013 0.974002 0.356797 0.0918851 0.347022 0.858177 0.243673 0.42687 0.684328 0.739729 0.866373 0.304737 0.739607 0.381563 0.31891 0.133042 0.110951 0.9614 
1.95416  19 0.471714 0.253333 0.643792 0.1884 0.641915 0.326562 0.340772 0.595232 0.849034 0.125639 0.406814 0.133289 0.85554 0.204013 0.4575 0.657654 0.758292 0.866666 0.715275 
1.63138  19 0.350172 0.597286 0.476542 0.274297 0.727466 0.76879 0.346399 0.3877 0.0741845 0.0891131 0.112299 0.999542 0.979877 0.823064 0.00858983 0.900112 0.503539 0.29252 0.800953 
1.7175  19 0.440623 0.357097 0.715788 0.0560669 0.160409 0.697864 0.476983 0.0508384 0.399672 0.0110435 0.0633703 0.786547 0.952452 0.524564 0.60155 0.23197 0.500724 0.814822 0.595561 
1.66439  19 0.843145 0.606505 0.88524 0.434671 0.842125 0.492434 0.228537 0.593361 0.563382 0.136078 0.425736 0.548974 0.0516502 0.318108 0.761978 0.390108 0.310785 0.162128 0.332311 
2.03623  19 0.500159 0.280323 0.575288 0.305793 0.0330617 0.194623 0.350444 0.0647135 0.935758 0.910515 0.29531 0.401865 0.236399 0.477663 0.866813 0.879917 0.2025 0.483179 0.832081 
1.39568  19 0.508997 0.574816 0.321814 0.0143965 0.0279612 0.362692 0.0553829 0.142885 0.60721 0.614989 0.60261 0.495613 0.130035 0.865989 0.0456809 0.149822 0.17481 0.471459 0.133775 
1.87563  19 0.495041 0.702423 0.660123 0.415559 0.105419 0.451867 0.31102 0.906608 0.0725662 0.854894 0.349528 0.00130797 0.341151 0.697275 0.660494 0.404897 0.058671 0.450839 0.839108 
1.24251  19 0.96913 0.738185 0.878539 0.0356558 0.483501 0.400694 0.498735 0.452034 0.0642488 0.163862 0.981452 0.596665 0.360632 0.607947 0.0398537 0.229618 0.356567 0.562218 0.00281522 
1.92042  19 0.272126 0.212976 0.468254 0.265929 0.997763 0.690299 0.637874 0.29365 0.77322 0.518858 0.616382 0.728725 0.199598 0.674885 0.856808 0.781622 0.393201 0.856932 0.917152 
2.0262  19 0.385894 0.417648 0.488337 0.0484189 0.23384 0.696422 0.116701 0.890768 0.44716 0.625319 0.0678111 0.554622 0.351924 0.247606 0.973957 0.128863 0.773954 0.467795 0.666974 
1.98362  19 0.560341 0.159923 0.79302 0.158862 0.0369387 0.930571 0.175934 0.792619 0.625593 0.989731 0.478022 0.548478 0.763953 0.163314 0.160283 0.493135 0.763089 0.588226 0.141243 
1.86061  19 0.280452 0.376439 0.65295 0.342109 0.276756 0.900339 0.501776 0.793898 0.376965 0.100663 0.135165 0.0491031 0.61865 0.802541 0.40439 0.971636 0.425156 0.304533 0.84796 
1.88966  19 0.324672 0.376481 0.894223 0.512142 0.294254 0.8503 0.181714 0.976735 0.108908 0.419754 0.458595 0.168378 0.872406 0.811378 0.275578 0.633767 0.374234 0.493774 0.0414468 
1.91806  19 0.658322 0.19132 0.699865 0.628557 0.713117 0.145133 0.321433 0.75728 0.05553 0.0521517 0.112366 0.26465 0.527625 0.780805 0.494001 0.984857 0.356438 0.535423 0.993179 
2.0045  19 0.35126 0.742879 0.570744 0.444267 0.694416 0.402287 0.982203 0.575728 0.773069 0.245145 0.0148941 0.366759 0.565814 0.50021 0.515356 0.890938 0.334465 0.76845 0.338748 
1.52173  19 0.204636 0.194991 0.956013 0.283459 0.91392 0.376243 0.952116 0.411802 0.341572 0.61921 0.842133 0.984802 0.546704 0.724226 0.632852 0.613354 0.493315 0.726222 0.8111 
1.78192  19 0.0613567 0.853832 0.899638 0.357819 0.206461 0.602434 0.991279 0.786609 0.981192 0.144379 0.66197 0.166312 0.871603 0.728674 0.251264 0.013391 0.00706052 0.548294 0.23152 
2.05328  19 0.109782 0.0909535 0.735209 0.232333 0.237954 0.520995 0.686915 0.218704 0.59968 0.0205762 0.968451 0.617764 0.610565 0.00651524 0.756475 0.299167 0.565691 0.28775 0.24681 
1.61818  19 0.785549 0.0880568 0.6449 0.262874 0.0844888 0.22632 0.165923 0.474994 0.465212 0.131411 0.0479022 0.748411 0.0970502 0.362232 0.871335 0.367805 0.482155 0.856122 0.241816 
1.37829  19 0.611252 0.525477 0.662124 0.178562 0.682489 0.223882 0.580176 0.427626 0.186283 0.511931 0.539656 0.351442 0.627626 0.539571 0.263132 0.856377 0.243191 0.60049 0.977786 
1.16741  19 0.208884 0.270927 0.901729 0.293132 0.131568 0.453502 0.525227 0.0518947 0.0846465 0.970716 0.854103 0.821951 0.0453134 0.974213 0.905356 0.60899 0.0526637 0.933144 0.0625618 
1.98759  19 0.151771 0.535542 0.617411 0.50073 0.11403 0.0236104 0.791438 0.565591 0.0331444 0.734198 0.108918 0.973483 0.507412 0.885788 0.857463 0.281803 0.132192 0.765058 0.941828 
1.81538  19 0.517422 0.128836 0.704035 0.0802591 0.771243 0.753954 0.208232 0.248046 0.711339 0.394802 0.352354 0.864623 0.461005 0.431122 0.781661 0.174843 0.525112 0.519836 0.149451 
2.04102  19 0.770032 0.235997 0.947957 0.405837 0.307457 0.648101 0.247998 0.668343 0.94541 0.770834 0.931327 0.985386 0.301992 0.827734 0.331193 0.711066 0.958493 0.00591559 0.131537 
2.0101  19 0.505849 0.740898 0.784616 0.363384 0.956811 0.484939 0.67373 0.0317972 0.0741385 0.932702 0.879137 0.287238 0.785379 0.159113 0.349332 0.829279 0.338622 0.787103 0.459068 
1.91069  19 0.537505 0.396578 0.841863 0.37134 0.402216 0.239352 0.835141 0.402303 0.661272 0.56812 0.68213 0.401286 0.126061 0.577713 0.300596 0.392267 0.485764 0.0255522 0.385564 
1.98734  19 0.497208 0.215511 0.991983 0.326334 0.944406 0.8631 0.730443 0.569709 0.0766158 0.529056 0.841739 0.0637017 0.285358 0.712952 0.471243 0.0390689 0.107726 0.414896 0.141713 
2.18024  19 0.303341 0.094193 0.848876 0.656066 0.858286 0.00980782 0.106839 0.739778 0.86873 0.780504 0.800779 0.0196601 0.614516 0.86505 0.700307 0.956463 0.0434371 0.270975 0.505423 
0.386459  19 0.630475 0.54753 0.492026 0 0 0.184188 0.00043017 0.278007 0.037063 0.000154695 0.375383 0.536642 0.425119 0.140795 0.668408 0.668678 0.23268 0 0 
0.343148  19 0.562955 0.54426 0.566061 0.000274264 0 0.24718 0.0423905 0.120515 0.0246269 0 0.363374 0.506813 0.358884 0.163131 0.680276 0.662963 0.194885 0.747591 0.000603137 
0.398722  19 0.349624 0 0.391703 0 0.0312561 0.429939 0.405936 0.742585 0.264021 0.0211769 0.673089 0.313752 0.266692 0.0386631 0.551978 0.476448 0.107943 0.136025 0 
0.399333  19 0.745493 0 0.47924 0.000587542 0.574105 0.443418 0.0922174 0.556652 0.178879 0.024271 0.509882 0.111061 0.112623 4.32072e-05 0.212496 0.748881 0.0979868 0.827648 0.150998 
0.368421  19 0.317287 0.857873 0.549175 0 0 0.746398 0.0828795 0.487879 0.0279322 0.0704148 0.51665 0.380328 0.359078 0.38544 0.917013 0.599195 0.155587 0.406664 0 
0.362992  19 0.655819 0.903321 0.525074 0 0 0.102384 0 0.159486 0 0.000203105 0.43636 0.452534 0.434215 0.720314 0.891886 0.396324 0.0813966 0.47217 0.308805 
0.441789  19 0.85236 0.480617 0.463548 0 0 0.465983 0.761462 0.546261 0.104508 0.0841978 0.307263 0.609608 0.406978 0.505544 0.301882 0.240436 0.0412813 0.788867 0.258822 
0.404532  19 0.563822 0.543326 0.566127 0 0 0.24718 0.0423905 0.120515 0.0246269 0 0.363374 0.506813 0.358884 0.163131 0.680217 0.662858 0.194611 0.74836 0 
0.384134  19 0.630788 0.54754 0.492636 3.593e-05 0.000483501 0.183623 0 0.277885 0.0371482 0 0.375712 0.536964 0.424757 0.140786 0.667943 0.668316 0.232989 0.000414215 3.41836e-06 
0.40406  19 0.629622 0.547492 0.49183 2.74264e-07 0.000651551 0.183971 0.000475372 0.277885 0.0371482 0 0.37527 0.536784 0.425198 0.140658 0.668667 0.668733 0.232411 0.00208797 0.000297733 
0.339484  19 0.696057 0.528007 0.525319 0.00209346 0.318201 0.618783 0.197847 0.174513 0 0 0.280602 0.169073 0.265778 0.4502 0.557399 0.627774 0.127466 0.35285 0 
0.339484  19 0.696057 0.528007 0.525319 0.00209346 0.318201 0.618783 0.197847 0.174513 0 0 0.280602 0.169073 0.265778 0.4502 0.557399 0.627774 0.127466 0.35285 0 
0.359281  19 0.0676286 0 0.745974 0.0148012 0.371103 0.546333 0 0.584955 0 0.0794874 0.303929 0.342167 0.268629 0.447644 0.508343 0.656517 0.0962267 0.732696 0.147717 
0.364098  19 0.701169 0.50511 0.689623 0.00360682 0.297804 0.568633 0.161675 0.672453 0.12282 0 0.2949 0.577058 0.322568 0.329431 0.492893 0.543728 0.13265 0.600534 0 
0.364098  19 0.701169 0.50511 0.689623 0.00360682 0.297804 0.568633 0.161675 0.672453 0.12282 0 0.2949 0.577058 0.322568 0.329431 0.492893 0.543728 0.13265 0.600534 0 
0.367769  19 0.782558 0.237734 0.689192 0.00611362 0.19352 0.320185 0.399888 0.421756 0.0679837 0 0.438511 0.125109 0.363912 0.0339018 0.991182 0.679049 0.136872 0.144479 0.14098 
0.378696  19 0.543555 0.130351 0.850753 0.00555286 0.372344 0.457637 0 0.939465 0.000496324 0.0318406 0.235083 0.475417 0.135471 0.456158 0 0.664231 0.0807646 0.56924 0.099082 
0.378696  19 0.543555 0.130351 0.850753 0.00555286 0.372344 0.457637 0 0.939465 0.000496324 0.0318406 0.235083 0.475417 0.135471 0.456158 0 0.664231 0.0807646 0.56924 0.099082 
0.378696  19 0.543555 0.130351 0.850753 0.00555286 0.372344 0.457637 0 0.939465 0.000496324 0.0318406 0.235083 0.475417 0.135471 0.456158 0 0.664231 0.0807646 0.56924 0.099082 
0.378712  19 0.525403 0.501515 0.534233 0 0 0.677606 0.144798 0.112562 0.0371339 0 0.31638 0.376343 0.270158 0.174727 0.371772 0.705845 0.189552 0.482748 0.0106426 
0.378712  19 0.525403 0.501515 0.534233 0 0 0.677606 0.144798 0.112562 0.0371339 0 0.31638 0.376343 0.270158 0.174727 0.371772 0.705845 0.189552 0.482748 0.0106426 
0.378712  19 0.525403 0.501515 0.534233 0 0 0.677606 0.144798 0.112562 0.0371339 0 0.31638 0.376343 0.270158 0.174727 0.371772 0.705845 0.189552 0.482748 0.0106426 
0.379314  19 0.801663 0.247125 0.747526 0.0115503 0.320604 0.708712 0.0714053 0.487922 0.142492 0 0.303745 0.216755 0.282117 0 0.607992 0.660081 0.0775522 0.0415244 0 
0.381202  19 0.455335 0.516923 0.528538 0.00645964 0.191046 0.393115 0.234094 0.46829 0.117491 0.207449 0.384943 0 0 0 0.297493 0.289605 0.126235 0.567755 0.339026 
0.381202  19 0.455335 0.516923 0.528538 0.00645964 0.191046 0.393115 0.234094 0.46829 0.117491 0.207449 0.384943 0 0 0 0.297493 0.289605 0.126235 0.567755 0.339026 
0.383907  19 0.641623 0.417623 0.518632 0.000673386 0.20998 0.349262 0.250308 0.648593 0.131563 0.273267 0.40301 0.168047 0 0 0.318173 0.481381 0.124832 0.53957 0.271078 
0.385051  19 0.668627 0.714141 0.471743 0 0.0429873 0.639263 0 0.633352 0.084318 0.104674 0.381602 0.42229 0.333713 0.368993 0.796018 0.695329 0.206221 0.00280396 0 
0.385119  19 0.340047 0.457625 0.601699 0.00919562 0.116391 0.715155 0 0.407559 0.0312538 0 0.352054 0 0.355466 0 0.696029 0.613829 0 0.133354 0 
0.392716  19 0.312091 0.0345372 0.520951 0.000533171 0.0955161 0.446667 0 0.397604 0.0743256 0 0.176435 0 0.0966229 0.1634 0.901795 0.653488 0.123198 0.147458 0.489289 
0.402145  19 0.474909 0.201941 0.589698 0.00420544 0.552901 0.293893 0 0.542466 0 0.0908176 0.521044 0.0404146 0.231498 0.253808 0.744952 0.665766 0.0463745 0.17486 0 
0.40577  19 0.484836 0.522006 0.594023 0 0.369745 0.938534 0.245558 0.116467 0 0.232936 0.348091 0.645779 0.351458 0.688583 0.975546 0.573338 0.236408 0.524785 0 
0.40577  19 0.484836 0.522006 0.594023 0 0.369745 0.938534 0.245558 0.116467 0 0.232936 0.348091 0.645779 0.351458 0.688583 0.975546 0.573338 0.236408 0.524785 0 
0.406973  19 0.768445 0.234991 0.770684 0.00763712 0.223892 0.273211 0.0525626 0.553086 0.0599641 0.000960826 0.36449 0.50873 0.300465 0.0462409 0.568514 0.819078 0.194442 0.668065 0 
0.415055  19 0.448218 0.226503 0.668582 0.0162228 0.114182 0.349432 0 0.327742 0.0265238 0 0.42136 0.12066 0.36056 0.324374 0.872374 0.668302 0.0580137 0.252982 0 
0.415169  19 0.455119 0.175478 0.582217 0.00416889 0.63284 0.205459 0.021466 0.304941 0.181293 0.164944 0.453361 0.169155 0 0.014601 0.860032 0.674159 0.290274 0.181806 0 
0.415169  19 0.455119 0.175478 0.582217 0.00416889 0.63284 0.205459 0.021466 0.304941 0.181293 0.164944 0.453361 0.169155 0 0.014601 0.860032 0.674159 0.290274 0.181806 0 
0.415942  19 0.615895 0 0.436841 0.000659946 0 0.236695 0.0638328 0.588331 0.118545 0.137365 0.231961 0.20955 0.299951 0.219101 0.651986 0.642476 0.122525 0.434625 0.300421 
0.415942  19 0.615895 0 0.436841 0.000659946 0 0.236695 0.0638328 0.588331 0.118545 0.137365 0.231961 0.20955 0.299951 0.219101 0.651986 0.642476 0.122525 0.434625 0.300421 
0.415942  19 0.615895 0 0.436841 0.000659946 0 0.236695 0.0638328 0.588331 0.118545 0.137365 0.231961 0.20955 0.299951 0.219101 0.651986 0.642476 0.122525 0.434625 0.300421 
0.423846  19 0.229157 0.0102833 0.387265 0.00373704 0.354078 0.489533 0.0558347 0.440855 0.039364 0.00288441 0.302992 0.00409587 0.248376 0.186824 0.644852 0.644845 0.102811 0.197775 0 
0.423846  19 0.229157 0.0102833 0.387265 0.00373704 0.354078 0.489533 0.0558347 0.440855 0.039364 0.00288441 0.302992 0.00409587 0.248376 0.186824 0.644852 0.644845 0.102811 0.197775 0 
0.43187  19 0.514653 0.876946 0.575859 7.66086e-05 0 0.0914405 0 0.218244 0.0481379 0 0.329584 0.271263 0.306275 0.152132 0.588817 0.724865 0.312944 0.577176 0 
0.43526  19 0.384429 0.0353669 0.549657 0.000961754 0.0932626 0.336043 0 0.408179 0.082572 0 0.309677 0 0.0649474 0.00858615 0.596151 0.729678 0.149332 0.253902 0.49777 
0.43714  19 0.309311 0 0.151037 0.00278666 0.117736 0.699987 0.0544478 0.434902 0.0170781 0.0275121 0.424877 0.0442047 0.524984 0.146678 0.711627 0.56609 0.0163351 0 0 
0.43714  19 0.309311 0 0.151037 0.00278666 0.117736 0.699987 0.0544478 0.434902 0.0170781 0.0275121 0.424877 0.0442047 0.524984 0.146678 0.711627 0.56609 0.0163351 0 0 
0.437799  19 0.659071 0.279672 0.410881 0.00175589 0.72962 0.343181 0.0700091 0.722985 0.022522 0.0489037 0.376617 0.559463 0.327104 0.212458 0.643964 0.611979 0.117044 0.272196 0.201738 
0.437799  19 0.659071 0.279672 0.410881 0.00175589 0.72962 0.343181 0.0700091 0.722985 0.022522 0.0489037 0.376617 0.559463 0.327104 0.212458 0.643964 0.611979 0.117044 0.272196 0.201738 
0.437869  19 0.520278 0 0.464338 0.00665646 0.180358 0.353927 0 0.633797 0.107237 0.032889 0.362837 0.223839 0.0311808 0.0509827 0.306211 0.423934 0.102347 0.234498 0.259089 
0.437869  19 0.520278 0 0.464338 0.00665646 0.180358 0.353927 0 0.633797 0.107237 0.032889 0.362837 0.223839 0.0311808 0.0509827 0.306211 0.423934 0.102347 0.234498 0.259089 
0.440626  19 0.728329 0.291417 0.778088 0.00149428 0.0834552 0.452321 0.110604 0.257696 0.0115495 0.326911 0.301727 0.510148 0.237066 0.246629 0.569237 0.819915 0.200179 0.370252 0 
0.449966  19 0.0948599 0.0459372 0.361781 0.007364 0 0.395232 0.258031 0.424504 0.00974776 0 0.232863 0.124586 0.67462 0.137602 0.554282 0.629111 0.141906 0.469521 0.19408 
0.456276  19 0.428732 0.502484 0.74975 0.0132179 0.335664 0.308274 0.0869656 0.608493 0.110965 0 0.288168 0.299355 0.35493 0.313354 0.508009 0.625553 0.13966 0.456218 0.0610604 
0.456276  19 0.428732 0.502484 0.74975 0.0132179 0.335664 0.308274 0.0869656 0.608493 0.110965 0 0.288168 0.299355 0.35493 0.313354 0.508009 0.625553 0.13966 0.456218 0.0610604 
0.457728  19 0.627077 0 0.497692 0.000909502 0.00871488 0.32986 0 0.385143 0.0353863 0 0.363842 0 0.40261 0.316589 0.553205 0.630415 0.154424 0.316559 0.431491 
0.459322  19 0.554052 0.191514 0.384541 0.00122902 0 0.458783 0.476811 0.0275218 0 0.0216247 0.343858 0.521224 0.413422 0.172319 0.50515 0.614879 0.226162 0.113422 0.0439431 
0.462753  19 0.632887 0.575059 0.44253 0.00828358 0 0.756111 0.966907 0.0816148 0.0089573 0.039522 0.463993 0.497397 0.421603 0.172497 0.590926 0.642157 0.22246 0.420022 0 
0.467725  19 0.47654 0.459695 0.659987 0 0.00571374 0.126111 0 0.226826 0.067977 0 0.385162 0.158861 0.304353 0.109963 0.641083 0.636884 0.25426 0.426718 0 
0.473418  19 0.0233659 0 0.264761 0 0.130481 0.251477 0.703101 0.865006 0.170518 0.0244983 0.16621 0.636253 0.267909 0.255325 0.714352 0.664762 0.147503 0.478822 0.206299 
0.473418  19 0.0233659 0 0.264761 0 0.130481 0.251477 0.703101 0.865006 0.170518 0.0244983 0.16621 0.636253 0.267909 0.255325 0.714352 0.664762 0.147503 0.478822 0.206299 
0.473418  19 0.0233659 0 0.264761 0 0.130481 0.251477 0.703101 0.865006 0.170518 0.0244983 0.16621 0.636253 0.267909 0.255325 0.714352 0.664762 0.147503 0.478822 0.206299 
0.474105  19 0.491806 0.217501 0.521793 0.000889685 0.117867 0.279573 0 0.235292 0.000721766 0 0.335213 0 0.326376 0.212696 0.56584 0.730394 0.15227 0.147491 0.478864 
0.487065  19 0.562196 0.55741 0.644452 0.00112611 0 0.299841 0.567029 0.673802 0.0950468 0.348705 0.372395 0.240788 0 0.0551246 0.113295 0.6573 0.0913436 0.106887 0 
0.487065  19 0.562196 0.55741 0.644452 0.00112611 0 0.299841 0.567029 0.673802 0.0950468 0.348705 0.372395 0.240788 0 0.0551246 0.113295 0.6573 0.0913436 0.106887 0 
0.487065  19 0.562196 0.55741 0.644452 0.00112611 0 0.299841 0.567029 0.673802 0.0950468 0.348705 0.372395 0.240788 0 0.0551246 0.113295 0.6573 0.0913436 0.106887 0 
0.488401  19 0.635341 0.546995 0.594275 0 0.341593 0.30143 0.137649 0.122913 0 0.276585 0.370644 0.477413 0.345379 0.313011 0.992065 0.540656 0.23215 0.468061 0 
0.490221  19 0.670196 0.789848 0.570373 0 0.0778144 0.0482771 0.347201 0.833744 0.129967 0.242646 0.356712 0 0 0.0317897 0.176794 0.667067 0.190785 0.132928 0.355591 
0.490221  19 0.670196 0.789848 0.570373 0 0.0778144 0.0482771 0.347201 0.833744 0.129967 0.242646 0.356712 0 0 0.0317897 0.176794 0.667067 0.190785 0.132928 0.355591 
0.493541  19 0.412539 0 0.641518 0.0058985 0 0.0895213 0 0.534477 0.0155532 0.011718 0.352319 0 0.395525 0 0.577449 0.618278 0 0.199533 0.43462 
0.493541  19 0.412539 0 0.641518 0.0058985 0 0.0895213 0 0.534477 0.0155532 0.011718 0.352319 0 0.395525 0 0.577449 0.618278 0 0.199533 0.43462 
0.497867  19 0.367524 0.397093 0.536565 0.0167136 0.403055 0.469113 0 0.377213 0.0718222 0 0.260449 0.232138 0.252075 0.182566 0.429066 0.777988 0.0108938 0.423689 0.1148 
0.509914  19 0.651791 0.0168388 0.465079 0.00716667 0.180982 0.211544 0.704271 0.450583 0.093191 0.00130664 0.178198 0.197938 0.264152 0.110953 0.736561 0.660658 0.251697 0.314564 0.0533125 
0.509914  19 0.651791 0.0168388 0.465079 0.00716667 0.180982 0.211544 0.704271 0.450583 0.093191 0.00130664 0.178198 0.197938 0.264152 0.110953 0.736561 0.660658 0.251697 0.314564 0.0533125 
0.509914  19 0.651791 0.0168388 0.465079 0.00716667 0.180982 0.211544 0.704271 0.450583 0.093191 0.00130664 0.178198 0.197938 0.264152 0.110953 0.736561 0.660658 0.251697 0.314564 0.0533125 
0.518913  19 0.371408 0 0.583609 0.019825 0.88678 0.348736 0.803298 0.529075 0.0889572 0.0358273 0.387988 0.32305 0.323451 0.154433 0.747683 0.688812 0.0960044 0.0688192 0.33779 
0.518913  19 0.371408 0 0.583609 0.019825 0.88678 0.348736 0.803298 0.529075 0.0889572 0.0358273 0.387988 0.32305 0.323451 0.154433 0.747683 0.688812 0.0960044 0.0688192 0.33779 
0.525098  19 0.450262 0.647146 0.62921 0 0 0.362808 0 0.502665 0 0.0106001 0.399694 0.0263169 0.41958 0.21575 0.454389 0.662323 0.286061 0.0089822 0 
0.533582  19 0 0.00798777 0.576351 0.00127881 0.180971 0.254362 0.144265 0.640929 0 0.173526 0.288622 0 0.210968 0.0634732 0.884805 0.658961 0.0989912 0.0152127 0.844183 
0.55004  19 0.399167 0.245988 0.600971 0 0.0915765 0.373981 0.0137603 0.2278 0.0179963 0 0.569337 0.555692 0.185729 0.595044 0.534334 0.626986 0.107718 0.194319 0.661209 
0.559482  19 0.366861 0.239582 0.597519 0.0118093 0.174389 0.152835 0 0.35921 0.074772 0 0.366505 0.518968 0.289418 0.182703 0.801345 0.752021 0.0288306 0.107755 0.0573441 
0.56254  19 0.887398 0.97859 0.455694 0.00116157 0 0.464711 0.0643001 0.91281 0 0.124869 0.216856 0 0.227106 0.248622 0.449606 0.766284 0.125344 0.543072 0.24353 
0.56254  19 0.887398 0.97859 0.455694 0.00116157 0 0.464711 0.0643001 0.91281 0 0.124869 0.216856 0 0.227106 0.248622 0.449606 0.766284 0.125344 0.543072 0.24353 
0.581829  19 0.828963 0.31419 0.470727 0.00167294 0.225796 0.089571 0.0422714 0.726628 0.205314 0 0.784909 0.372593 0.642683 0.0574918 0.706 0.538929 0.133518 0.0280088 0.382425 
0.582828  19 0.148554 0.0370811 0.510016 0 0.440347 0.421712 0.00871418 0.16157 0 0 0.439648 0 0 0 0.364647 0.648416 0.194456 0.288427 0.411384 
0.590114  19 0 0.591075 0.544745 0.000390469 0 0.232257 0.196941 0.280288 0 0.0712052 0.249595 0.266963 0 0.125147 0.431179 0.700467 0.139486 0.207268 0.706381 
0.590114  19 0 0.591075 0.544745 0.000390469 0 0.232257 0.196941 0.280288 0 0.0712052 0.249595 0.266963 0 0.125147 0.431179 0.700467 0.139486 0.207268 0.706381 
0.604806  19 0.333287 0.0540956 0.763454 0.0198073 0.173325 0.487163 0.0776963 0.4949 0.0159631 0.00110325 0.316797 0.186183 0.283642 0.293536 0.936082 0.664268 0 0 0.125426 
0.604806  19 0.333287 0.0540956 0.763454 0.0198073 0.173325 0.487163 0.0776963 0.4949 0.0159631 0.00110325 0.316797 0.186183 0.283642 0.293536 0.936082 0.664268 0 0 0.125426 
0.608058  19 0.743644 0.180503 0.788655 0.000391958 0.000300833 0.351037 0.000568748 0.588209 0.0741314 0.227322 0.278475 0.481392 0.0302489 0.0723254 0.52905 0.564204 0.0278222 0.428567 0.0504095 
0.613167  19 0.27399 0.588377 0.369246 0.00435414 0.395479 0.670814 0.0598228 0.510434 0.225016 0.0994065 0.211801 0.306996 0.41214 0.0990275 0.421021 0.771098 0.14577 0.318269 0.32531 
0.618833  19 0.514809 0.532812 0.690478 0.000497592 0.052925 0.2909 0 0.233972 0.0971909 0 0.331532 0.0027835 0.300112 0.0649553 0.592863 0.492906 0.291425 0.383066 0.0517935 
0.61991  19 0.0979988 0.0464839 0.524813 0 0 0.575508 0.00563688 0.494751 0.0654311 0 0 0 0.261759 0.228163 0.885843 0.643384 0.213137 0.152947 0.741014 
0.61991  19 0.0979988 0.0464839 0.524813 0 0 0.575508 0.00563688 0.494751 0.0654311 0 0 0 0.261759 0.228163 0.885843 0.643384 0.213137 0.152947 0.741014 
0.620301  19 0.337728 0.200885 0.495253 0.000211275 0.805999 0.368758 0.0673167 0.300998 0 0.276549 0.365383 0.717655 0.312375 0.483853 0.524209 0.621038 0 0.239791 0.0839614 
0.620965  19 0.879874 0.22833 0.66242 0 0.120927 0.460526 0.274338 0.0584938 0.016611 0 0.409091 0.152383 0.332078 0.364294 0.589063 0.514363 0.258983 0.335036 0.198632 
0.629296  19 0.918349 0.0523654 0.238225 0.0309902 0 0.119021 0 0.349568 0 0.144414 0.482801 0.253539 0.486227 0.436644 0.781989 0.515311 0.0667493 0.0355529 0.167979 
0.63399  19 0.498766 0.44214 0.631955 0.00259224 0.99981 0.805593 0.114925 0.486351 0.118193 0.0822969 0.492911 0.369455 0.469391 0.266059 0.674187 0.771778 5.43209e-05 0.19628 0.443372 
0.63489  19 0.186854 0.345753 0.743523 0.11026 0 0.46344 0.414171 0.633712 0.180996 0 0.335693 0.595768 0.421025 0.363492 0.871486 0.801611 0 0.294761 0.258401 
0.635131  19 0.605179 0.452833 0.524893 0 0 0.793807 0.338318 0.221011 0.188681 0.2287 0.361341 0.417047 0.462311 0.345679 0.678204 0.657964 0.174311 0.312634 0.58584 
0.637698  19 0.23434 0.6898 0.322405 0 0.301526 0.665523 0.594112 0.378843 0.0443233 0.482861 0.262441 0.652776 0.406746 0.650078 0.405733 0.749885 0.12279 0.320041 0.264903 
0.639633  19 0.274336 0.58841 0.369097 0.00422682 0.395583 0.671572 0.0609794 0.511618 0.225386 0.0991137 0.211857 0.306996 0.41214 0.0990275 0.421342 0.770709 0.145643 0.318332 0.325327 
0.639787  19 0.745257 0.115336 0.736047 0.0077349 0.314235 0.645101 0.0990407 0.81167 0.748515 0.707846 0.925289 0.405376 0.0790528 0 0.591221 0.54007 0 0.0241034 0 
0.644273  19 0.217029 0.5004 0.344515 0 0.0262182 0.649795 0.0759686 0.0889322 0.000123065 0.235725 0.355441 0.418798 0.67893 0.444255 0.599144 0.654986 0.0159638 0.612776 0.0187607 
0.646049  19 0.532645 0.355954 0.476036 0.00470045 0.48759 0.109657 0.284074 0.54652 0 0.11269 0.4631 0.623921 0.391477 0.0737049 0.892103 0.656227 0.0341882 0.448215 0.136489 
0.648089  19 0.236719 0 0.524214 0.0109328 0.383323 0.377 0.620667 0.266719 0.296009 0.000134495 0.55555 0.26444 0.194691 0.0568696 0.96211 0.546275 0.204903 0.588172 0.223353 
0.651814  19 0.0973581 0.486843 0.731313 0 0.35084 0.61071 0.387784 0.359097 0.35461 5.21517e-05 0.359153 0.436313 0.459314 0.272297 0.603764 0.56363 0.137894 0.119197 0.177169 
0.341536  19 0.630475 0.54753 0.492026 0 0 0.183623 0 0.278123 0.0373213 0.000592932 0.375388 0.536806 0.424819 0.140393 0.667807 0.668753 0.232998 0.000323051 0 
0.332359  19 0.6292 0.547216 0.492239 0.00029368 0.000782467 0.18424 0.00100012 0.277659 0.0371482 0 0.37527 0.536784 0.425198 0.140658 0.668667 0.668733 0.232411 0.00301825 0.0003606 
0.499797  19 0.917088 0.850604 0.512992 0.00320437 0.00231544 0.649893 0 0.681498 0.081756 0.18984 0.380594 0.131882 0.463449 0 0.740588 0.782649 0.0556433 0.552175 0.267051 
0.476985  19 0.598346 0.456432 0.644067 0.0058711 0 0.767633 0.21373 0.467705 0.0647518 0.183427 0.431565 0.598354 0.351929 0.330584 0.769439 0.664291 0.16292 0.355973 0.753243 
0.474994  19 0.59874 0.456224 0.644455 0.0058711 0 0.767633 0.21373 0.467705 0.0647518 0.183485 0.431587 0.599184 0.351953 0.330532 0.768743 0.665188 0.163916 0.356692 0.753694 
0.484764  19 0.915939 0.850225 0.512985 0.00337488 0.00258258 0.649095 0.000151976 0.681498 0.081756 0.18984 0.380594 0.131882 0.463449 0 0.740588 0.782649 0.0556433 0.552175 0.267014 
0.498833  19 0.123321 0.486178 0.53114 0 0.218169 0 0 0.507619 0 0 0.335668 0.0568431 0.316794 0.482199 0.838925 0.608439 0.12592 0.0102901 0.274664 
0.439299  19 0.873507 0.0975439 0.316878 9.74322e-05 0.000739521 0.441868 0.881219 0.369025 0 0.0816985 0.420426 0.612042 0.395768 0.242314 0.221054 0.254054 0.0569771 0.682516 0.252727 
0.384134  19 0.630788 0.54754 0.492636 3.593e-05 0.000483501 0.183623 0 0.277885 0.0371482 0 0.375712 0.536964 0.424757 0.140786 0.667943 0.668316 0.232989 0.000414215 3.41836e-06 
0.404532  19 0.563822 0.543326 0.566127 0 0 0.24718 0.0423905 0.120515 0.0246269 0 0.363374 0.506813 0.358884 0.163131 0.680217 0.662858 0.194611 0.74836 0 
0.441789  19 0.85236 0.480617 0.463548 0 0 0.465983 0.761462 0.546261 0.104508 0.0841978 0.307263 0.609608 0.406978 0.505544 0.301882 0.240436 0.0412813 0.788867 0.258822 
0.362992  19 0.655819 0.903321 0.525074 0 0 0.102384 0 0.159486 0 0.000203105 0.43636 0.452534 0.434215 0.720314 0.891886 0.396324 0.0813966 0.47217 0.308805 
0.368421  19 0.317287 0.857873 0.549175 0 0 0.746398 0.0828795 0.487879 0.0279322 0.0704148 0.51665 0.380328 0.359078 0.38544 0.917013 0.599195 0.155587 0.406664 0 
0.36761  19 0.746073 0.000709797 0.480042 0.000622885 0.573326 0.443418 0.0922174 0.556652 0.178879 0.024271 0.509882 0.111061 0.112623 4.32072e-05 0.212496 0.748881 0.0979868 0.828055 0.150601 
0.398722  19 0.349624 0 0.391703 0 0.0312561 0.429939 0.405936 0.742585 0.264021 0.0211769 0.673089 0.313752 0.266692 0.0386631 0.551978 0.476448 0.107943 0.136025 0 
0.343148  19 0.562955 0.54426 0.566061 0.000274264 0 0.24718 0.0423905 0.120515 0.0246269 0 0.363374 0.506813 0.358884 0.163131 0.680276 0.662963 0.194885 0.747591 0.000603137 
0.386459  19 0.630475 0.54753 0.492026 0 0 0.184188 0.00043017 0.278007 0.037063 0.000154695 0.375383 0.536642 0.425119 0.140795 0.668408 0.668678 0.23268 0 0 
0.49768  19 0.0479076 0.201221 0.515212 0.00228636 0.182736 0.547019 0.756834 0.83401 0.0609488 0.0152158 0.459109 0.116043 0.362101 0.357693 0.413467 0.574487 0.0652937 0.527262 0.342012 
0.399999  19 0.508189 0.659183 0.476143 3.95329e-06 0.000874132 0.494343 0.0398311 0.315205 0.00536971 0.110329 0.28157 0.483545 0.3882 0.095879 0.647948 0.590802 0.230705 0.000666835 6.833e-06 
0.486738  19 0.507554 0.659183 0.476143 0 0 0.494625 0.0396672 0.315055 0.00529931 0.109052 0.280305 0.484646 0.387826 0.0954556 0.649111 0.590717 0.23087 0.000701424 0.000258401 
0.454041  19 0.508437 0.659432 0.476327 0 0 0.494625 0.0396672 0.315055 0.00529931 0.10938 0.280494 0.484186 0.388175 0.0963851 0.64933 0.590719 0.231153 0.000270639 0.00024506 
0.463557  19 0.507811 0.659183 0.476143 0 0 0.494625 0.0396672 0.315055 0.00529931 0.10938 0.27995 0.484339 0.387818 0.0960308 0.648381 0.590306 0.230729 0.001046 0.000248046 
0.564258  19 0.256652 0.0763317 0.469846 0.0687515 0.330853 0.37271 0.894424 0.781036 0.0356159 1.58004e-05 0.28143 0.0168131 0.034813 0.101158 0.313953 0.462592 0.0472555 0.123095 0.0524444 
0.526111  19 0.782557 0.503752 0.662805 0 0 0.578468 0.809291 0.827034 0.249704 0.0905452 0.368985 0.609542 0.389855 0.0540615 0.45469 0.234735 0.0433702 0.821379 0.265521 
0.543681  19 0.588419 0.724676 0.343329 0.00065634 0.00120861 0.554314 0.0798674 0.680683 0.0261772 0.0347026 0.526927 0.386476 0.735244 0.251682 0.516562 0.586376 0.0100751 0.895594 0 
0.522186  19 0.42099 0.457781 0.388785 0.000248462 0.686353 0.460709 0.308364 0.13655 0.000637894 0.349783 0.410598 0.730981 0.517869 0.392232 0.631923 0.555309 0.0874814 0.993368 0 
0.557338  19 0.728773 0.311486 0.523556 6.11251e-05 0.148033 0.626465 0.0370045 0.56601 0.501578 0.433481 0.673651 0.263843 0.234465 0.00984076 0.782925 0.699683 0.150498 0.325815 0.202951 
0.525291  19 0.787956 0.0528185 0.502217 0.0167461 0.999998 0.0890829 0.0955125 0.503591 0.00927221 0.146342 0.408501 0.364388 0.368238 0.584987 0.945728 0.611685 0.159061 0.00243112 0.24363 
0.556838  19 0.716493 0.0010376 0.795591 0.00169128 0.495564 0.123297 0.0465009 0.550396 0.13964 0.53804 0.7989 0.225318 0.208086 0.0977037 0.621189 0.631543 0.309388 0.16486 6.14617e-05 
0.552583  19 0.745061 0.180077 0.788918 0 0 0.351647 0 0.588744 0.0734915 0.227275 0.278843 0.481641 0.0290084 0.0717318 0.529018 0.563553 0.0272057 0.42772 0.0508554 
0.544844  19 0.0486917 0.202029 0.515976 0.00263979 0.183486 0.54567 0.757812 0.835026 0.0607264 0.0153229 0.458784 0.115436 0.360644 0.357798 0.412948 0.574006 0.0653011 0.526958 0.341592 
0.533275  19 0.0481778 0.202666 0.515387 0.00226758 0.183202 0.546201 0.757767 0.834652 0.0608282 0.0154165 0.45908 0.115742 0.36116 0.358058 0.412466 0.574287 0.0646922 0.526615 0.341004 
0.587132  19 0.498032 0.442189 0.632053 0.00259552 0 0.806554 0.115445 0.486832 0.117642 0.082939 0.492014 0.369028 0.468802 0.265682 0.675125 0.771927 0.000117658 0.196565 0.443508 
0.574509  19 0.895406 0.0569969 0.314269 0.0587011 0.506326 0.807614 0.134347 0.639615 0.246996 0.597907 0.767027 0.22637 0.0771955 0 0.620964 0.698754 0 0.144956 0.12748 
0.565077  19 0.588419 0.725 0.34271 0 0 0.555271 0.0799972 0.680645 0.0251863 0.0340676 0.527117 0.38669 0.736024 0.252068 0.516562 0.586376 0.0100751 0.895594 0 
0.56541  19 0.787626 0.0517408 0.502466 0.0167485 9.74754e-05 0.0910084 0.0952513 0.50308 0.00939332 0.145836 0.408749 0.364924 0.367742 0.584465 0.945967 0.611661 0.158362 0 0.24506 
0.574509  19 0.895406 0.0569969 0.314269 0.0587011 0.506326 0.807614 0.134347 0.639615 0.246996 0.597907 0.767027 0.22637 0.0771955 0 0.620964 0.698754 0 0.144956 0.12748 
0.578182  19 0.538931 0.22591 0.289266 0 0.270718 0.373644 0.521472 0.785754 0.0377554 0 0.282202 0.53601 0.0705084 0.00375361 0.363177 0.572389 0.140078 0.486572 0.257321 
0.576467  19 0.729071 0.311389 0.523687 0.000371485 0.148066 0.626965 0.0368207 0.566365 0.50249 0.433923 0.673511 0.264548 0.234342 0.0106065 0.782692 0.69985 0.151145 0.32668 0.203898 
0.571874  19 0.498501 0.441726 0.631955 0.00259224 0 0.805948 0.115303 0.4868 0.118046 0.0831855 0.493446 0.370253 0.470103 0.266754 0.674489 0.773049 0.000958834 0.197787 0.444026 
0.607208  19 0.186854 0.345753 0.743523 0.11026 0 0.46344 0.414171 0.633712 0.180996 0 0.335693 0.595768 0.421025 0.363492 0.871486 0.801611 0 0.294761 0.258401 
0.595354  19 0.682101 0.638869 0.476687 0 0 0.394994 0.134568 0.536281 0.108924 0.12122 0.338618 0.65722 0.443771 0.373792 0.0673436 0.427538 0.0278854 0.982682 0.197418 
0.5978  19 0.91578 0.764745 0.268326 0.0164401 0.0796772 0.0377827 0.00102513 0.408361 0.151085 0.000365693 0.40764 0.384969 0.337535 0.380822 0.324975 0.693618 0.172611 0.000122704 0 
0.598881  19 0.537999 0.225923 0.289355 0 0.270718 0.373644 0.521472 0.785754 0.0377554 0 0.282202 0.535653 0.0706034 0.00397517 0.363478 0.572164 0.140398 0.485989 0.256916 
0.607208  19 0.186854 0.345753 0.743523 0.11026 0 0.46344 0.414171 0.633712 0.180996 0 0.335693 0.595768 0.421025 0.363492 0.871486 0.801611 0 0.294761 0.258401 
0.339484  19 0.696057 0.528007 0.525319 0.00209346 0.318201 0.618783 0.197847 0.174513 0 0 0.280602 0.169073 0.265778 0.4502 0.557399 0.627774 0.127466 0.35285 0 
0.332055  19 0.435405 0.681803 0.655009 0 0 0.226447 0 0.499005 0.00157539 0.00737338 0.404965 0.351738 0.411446 0.163528 0.629076 0.636914 0.269318 0.219905 0 
0.339484  19 0.696057 0.528007 0.525319 0.00209346 0.318201 0.618783 0.197847 0.174513 0 0 0.280602 0.169073 0.265778 0.4502 0.557399 0.627774 0.127466 0.35285 0 
0.306583  19 0.0785883 0.0564097 0.564277 0.000992497 0 0.209744 0.0495004 0.852656 0 0.0965016 0.286491 0 0.20595 0 0.811553 0.677578 0.115522 0.151889 0.557565 
0.306583  19 0.0785883 0.0564097 0.564277 0.000992497 0 0.209744 0.0495004 0.852656 0 0.0965016 0.286491 0 0.20595 0 0.811553 0.677578 0.115522 0.151889 0.557565 
0.313619  19 0.962755 0.0948817 0.366063 0 0 0.497033 0.315288 0.306706 0.00158425 0 0.210469 0.10158 0.601044 0.217076 0.531488 0.636801 0.142679 0.604875 0.473233 
0.306583  19 0.0785883 0.0564097 0.564277 0.000992497 0 0.209744 0.0495004 0.852656 0 0.0965016 0.286491 0 0.20595 0 0.811553 0.677578 0.115522 0.151889 0.557565 
0.337173  19 0.384429 0.0353669 0.549657 0.000961754 0.0932626 0.336043 0 0.408179 0.082572 0 0.309677 0 0.0649474 0.00858615 0.596151 0.729678 0.149332 0.253902 0.49777 
0.306583  19 0.0785883 0.0564097 0.564277 0.000992497 0 0.209744 0.0495004 0.852656 0 0.0965016 0.286491 0 0.20595 0 0.811553 0.677578 0.115522 0.151889 0.557565 
0.313619  19 0.962755 0.0948817 0.366063 0 0 0.497033 0.315288 0.306706 0.00158425 0 0.210469 0.10158 0.601044 0.217076 0.531488 0.636801 0.142679 0.604875 0.473233 
0.339484  19 0.696057 0.528007 0.525319 0.00209346 0.318201 0.618783 0.197847 0.174513 0 0 0.280602 0.169073 0.265778 0.4502 0.557399 0.627774 0.127466 0.35285 0 
0.339484  19 0.696057 0.528007 0.525319 0.00209346 0.318201 0.618783 0.197847 0.174513 0 0 0.280602 0.169073 0.265778 0.4502 0.557399 0.627774 0.127466 0.35285 0 
0.359281  19 0.0676286 0 0.745974 0.0148012 0.371103 0.546333 0 0.584955 0 0.0794874 0.303929 0.342167 0.268629 0.447644 0.508343 0.656517 0.0962267 0.732696 0.147717 
0.364098  19 0.701169 0.50511 0.689623 0.00360682 0.297804 0.568633 0.161675 0.672453 0.12282 0 0.2949 0.577058 0.322568 0.329431 0.492893 0.543728 0.13265 0.600534 0 
0.364098  19 0.701169 0.50511 0.689623 0.00360682 0.297804 0.568633 0.161675 0.672453 0.12282 0 0.2949 0.577058 0.322568 0.329431 0.492893 0.543728 0.13265 0.600534 0 
0.367769  19 0.782558 0.237734 0.689192 0.00611362 0.19352 0.320185 0.399888 0.421756 0.0679837 0 0.438511 0.125109 0.363912 0.0339018 0.991182 0.679049 0.136872 0.144479 0.14098 
0.321765  19 0.543104 0.130546 0.850359 0.00554066 0.371748 0.457695 0.000806229 0.939465 0.000496324 0.0318406 0.235083 0.475417 0.135471 0.456158 0.000697729 0.66366 0.0806483 0.568976 0.099806 
0.328765  19 0.543555 0.130351 0.850753 0.00555286 0.372344 0.457637 0 0.939465 0.000496324 0.0320942 0.235151 0.474565 0.135704 0.455655 0.000983626 0.664208 0.0807646 0.56924 0.099082 
0.328902  19 0.542757 0.130814 0.850248 0.00552888 0.372344 0.457637 0 0.939465 0.000496324 0.0318406 0.235083 0.475417 0.135471 0.455533 0.000306649 0.664281 0.0809389 0.56903 0.100121 
0.378712  19 0.525403 0.501515 0.534233 0 0 0.677606 0.144798 0.112562 0.0371339 0 0.31638 0.376343 0.270158 0.174727 0.371772 0.705845 0.189552 0.482748 0.0106426 
0.378712  19 0.525403 0.501515 0.534233 0 0 0.677606 0.144798 0.112562 0.0371339 0 0.31638 0.376343 0.270158 0.174727 0.371772 0.705845 0.189552 0.482748 0.0106426 
0.378712  19 0.525403 0.501515 0.534233 0 0 0.677606 0.144798 0.112562 0.0371339 0 0.31638 0.376343 0.270158 0.174727 0.371772 0.705845 0.189552 0.482748 0.0106426 
0.379314  19 0.801663 0.247125 0.747526 0.0115503 0.320604 0.708712 0.0714053 0.487922 0.142492 0 0.303745 0.216755 0.282117 0 0.607992 0.660081 0.0775522 0.0415244 0 
0.381202  19 0.455335 0.516923 0.528538 0.00645964 0.191046 0.393115 0.234094 0.46829 0.117491 0.207449 0.384943 0 0 0 0.297493 0.289605 0.126235 0.567755 0.339026 
0.381202  19 0.455335 0.516923 0.528538 0.00645964 0.191046 0.393115 0.234094 0.46829 0.117491 0.207449 0.384943 0 0 0 0.297493 0.289605 0.126235 0.567755 0.339026 
0.383907  19 0.641623 0.417623 0.518632 0.000673386 0.20998 0.349262 0.250308 0.648593 0.131563 0.273267 0.40301 0.168047 0 0 0.318173 0.481381 0.124832 0.53957 0.271078 
0.385051  19 0.668627 0.714141 0.471743 0 0.0429873 0.639263 0 0.633352 0.084318 0.104674 0.381602 0.42229 0.333713 0.368993 0.796018 0.695329 0.206221 0.00280396 0 
0.385119  19 0.340047 0.457625 0.601699 0.00919562 0.116391 0.715155 0 0.407559 0.0312538 0 0.352054 0 0.355466 0 0.696029 0.613829 0 0.133354 0 
0.392716  19 0.312091 0.0345372 0.520951 0.000533171 0.0955161 0.446667 0 0.397604 0.0743256 0 0.176435 0 0.0966229 0.1634 0.901795 0.653488 0.123198 0.147458 0.489289 
0.402145  19 0.474909 0.201941 0.589698 0.00420544 0.552901 0.293893 0 0.542466 0 0.0908176 0.521044 0.0404146 0.231498 0.253808 0.744952 0.665766 0.0463745 0.17486 0 
0.40577  19 0.484836 0.522006 0.594023 0 0.369745 0.938534 0.245558 0.116467 0 0.232936 0.348091 0.645779 0.351458 0.688583 0.975546 0.573338 0.236408 0.524785 0 
0.40577  19 0.484836 0.522006 0.594023 0 0.369745 0.938534 0.245558 0.116467 0 0.232936 0.348091 0.645779 0.351458 0.688583 0.975546 0.573338 0.236408 0.524785 0 
0.406973  19 0.768445 0.234991 0.770684 0.00763712 0.223892 0.273211 0.0525626 0.553086 0.0599641 0.000960826 0.36449 0.50873 0.300465 0.0462409 0.568514 0.819078 0.194442 0.668065 0 
0.413986  19 0.44806 0.226335 0.668883 0.0162208 0.114377 0.348951 0 0.327742 0.0265238 0 0.42136 0.12066 0.36056 0.324374 0.872374 0.668302 0.0580137 0.252982 0 
0.415169  19 0.455119 0.175478 0.582217 0.00416889 0.63284 0.205459 0.021466 0.304941 0.181293 0.164944 0.453361 0.169155 0 0.014601 0.860032 0.674159 0.290274 0.181806 0 
0.415169  19 0.455119 0.175478 0.582217 0.00416889 0.63284 0.205459 0.021466 0.304941 0.181293 0.164944 0.453361 0.169155 0 0.014601 0.860032 0.674159 0.290274 0.181806 0 
0.415942  19 0.615895 0 0.436841 0.000659946 0 0.236695 0.0638328 0.588331 0.118545 0.137365 0.231961 0.20955 0.299951 0.219101 0.651986 0.642476 0.122525 0.434625 0.300421 
0.415942  19 0.615895 0 0.436841 0.000659946 0 0.236695 0.0638328 0.588331 0.118545 0.137365 0.231961 0.20955 0.299951 0.219101 0.651986 0.642476 0.122525 0.434625 0.300421 
0.415942  19 0.615895 0 0.436841 0.000659946 0 0.236695 0.0638328 0.588331 0.118545 0.137365 0.231961 0.20955 0.299951 0.219101 0.651986 0.642476 0.122525 0.434625 0.300421 
0.423846  19 0.229157 0.0102833 0.387265 0.00373704 0.354078 0.489533 0.0558347 0.440855 0.039364 0.00288441 0.302992 0.00409587 0.248376 0.186824 0.644852 0.644845 0.102811 0.197775 0 
0.371404  19 0.228746 0.0107539 0.387148 0.00372666 0.3535 0.489475 0.0558155 0.441029 0.0392699 0.00288441 0.302992 0.00409587 0.248376 0.186824 0.644852 0.644649 0.102861 0.197061 0.00055781 
0.43187  19 0.514653 0.876946 0.575859 7.66086e-05 0 0.0914405 0 0.218244 0.0481379 0 0.329584 0.271263 0.306275 0.152132 0.588817 0.724865 0.312944 0.577176 0 
0.43526  19 0.384429 0.0353669 0.549657 0.000961754 0.0932626 0.336043 0 0.408179 0.082572 0 0.309677 0 0.0649474 0.00858615 0.596151 0.729678 0.149332 0.253902 0.49777 
0.43714  19 0.309311 0 0.151037 0.00278666 0.117736 0.699987 0.0544478 0.434902 0.0170781 0.0275121 0.424877 0.0442047 0.524984 0.146678 0.711627 0.56609 0.0163351 0 0 
0.43714  19 0.309311 0 0.151037 0.00278666 0.117736 0.699987 0.0544478 0.434902 0.0170781 0.0275121 0.424877 0.0442047 0.524984 0.146678 0.711627 0.56609 0.0163351 0 0 
0.437799  19 0.659071 0.279672 0.410881 0.00175589 0.72962 0.343181 0.0700091 0.722985 0.022522 0.0489037 0.376617 0.559463 0.327104 0.212458 0.643964 0.611979 0.117044 0.272196 0.201738 
0.437799  19 0.659071 0.279672 0.410881 0.00175589 0.72962 0.343181 0.0700091 0.722985 0.022522 0.0489037 0.376617 0.559463 0.327104 0.212458 0.643964 0.611979 0.117044 0.272196 0.201738 
0.437869  19 0.520278 0 0.464338 0.00665646 0.180358 0.353927 0 0.633797 0.107237 0.032889 0.362837 0.223839 0.0311808 0.0509827 0.306211 0.423934 0.102347 0.234498 0.259089 
0.437869  19 0.520278 0 0.464338 0.00665646 0.180358 0.353927 0 0.633797 0.107237 0.032889 0.362837 0.223839 0.0311808 0.0509827 0.306211 0.423934 0.102347 0.234498 0.259089 
0.440626  19 0.728329 0.291417 0.778088 0.00149428 0.0834552 0.452321 0.110604 0.257696 0.0115495 0.326911 0.301727 0.510148 0.237066 0.246629 0.569237 0.819915 0.200179 0.370252 0 
0.449966  19 0.0948599 0.0459372 0.361781 0.007364 0 0.395232 0.258031 0.424504 0.00974776 0 0.232863 0.124586 0.67462 0.137602 0.554282 0.629111 0.141906 0.469521 0.19408 
0.456276  19 0.428732 0.502484 0.74975 0.0132179 0.335664 0.308274 0.0869656 0.608493 0.110965 0 0.288168 0.299355 0.35493 0.313354 0.508009 0.625553 0.13966 0.456218 0.0610604 
0.456276  19 0.428732 0.502484 0.74975 0.0132179 0.335664 0.308274 0.0869656 0.608493 0.110965 0 0.288168 0.299355 0.35493 0.313354 0.508009 0.625553 0.13966 0.456218 0.0610604 
0.457728  19 0.627077 0 0.497692 0.000909502 0.00871488 0.32986 0 0.385143 0.0353863 0 0.363842 0 0.40261 0.316589 0.553205 0.630415 0.154424 0.316559 0.431491 
0.459322  19 0.554052 0.191514 0.384541 0.00122902 0 0.458783 0.476811 0.0275218 0 0.0216247 0.343858 0.521224 0.413422 0.172319 0.50515 0.614879 0.226162 0.113422 0.0439431 
0.462753  19 0.632887 0.575059 0.44253 0.00828358 0 0.756111 0.966907 0.0816148 0.0089573 0.039522 0.463993 0.497397 0.421603 0.172497 0.590926 0.642157 0.22246 0.420022 0 
0.435422  19 0.476113 0.459748 0.660038 5.95409e-06 0.00569932 0.126633 0.00026323 0.227534 0.0679384 0 0.385162 0.158861 0.304353 0.109963 0.641083 0.636884 0.254129 0.426483 0.000879317 
0.473418  19 0.0233659 0 0.264761 0 0.130481 0.251477 0.703101 0.865006 0.170518 0.0244983 0.16621 0.636253 0.267909 0.255325 0.714352 0.664762 0.147503 0.478822 0.206299 
0.473418  19 0.0233659 0 0.264761 0 0.130481 0.251477 0.703101 0.865006 0.170518 0.0244983 0.16621 0.636253 0.267909 0.255325 0.714352 0.664762 0.147503 0.478822 0.206299 
0.473418  19 0.0233659 0 0.264761 0 0.130481 0.251477 0.703101 0.865006 0.170518 0.0244983 0.16621 0.636253 0.267909 0.255325 0.714352 0.664762 0.147503 0.478822 0.206299 
0.474105  19 0.491806 0.217501 0.521793 0.000889685 0.117867 0.279573 0 0.235292 0.000721766 0 0.335213 0 0.326376 0.212696 0.56584 0.730394 0.15227 0.147491 0.478864 
0.406772  19 0.562201 0.557257 0.644452 0.00112611 0 0.299841 0.567029 0.673802 0.0950468 0.348705 0.372395 0.240788 0 0.0547561 0.114225 0.657478 0.0912838 0.107028 0.000763556 
0.390893  19 0.562196 0.55741 0.644452 0.00112611 0 0.300135 0.566673 0.674376 0.0950376 0.348452 0.372229 0.240587 0.0001034 0.0551246 0.113295 0.6573 0.0913436 0.106887 0 
0.442599  19 0.561615 0.556588 0.644067 0.00112597 0.999929 0.299823 0.566895 0.674644 0.0949895 0.348705 0.372395 0.240788 0 0.0551246 0.113295 0.6573 0.0913436 0.106887 0 
0.484803  19 0.635341 0.546448 0.594178 9.09502e-07 0.34126 0.301458 0.137511 0.123175 3.53863e-05 0.276309 0.370637 0.476935 0.345437 0.313011 0.992065 0.540656 0.23215 0.468061 0 
0.490221  19 0.670196 0.789848 0.570373 0 0.0778144 0.0482771 0.347201 0.833744 0.129967 0.242646 0.356712 0 0 0.0317897 0.176794 0.667067 0.190785 0.132928 0.355591 
0.490221  19 0.670196 0.789848 0.570373 0 0.0778144 0.0482771 0.347201 0.833744 0.129967 0.242646 0.356712 0 0 0.0317897 0.176794 0.667067 0.190785 0.132928 0.355591 
0.493541  19 0.412539 0 0.641518 0.0058985 0 0.0895213 0 0.534477 0.0155532 0.011718 0.352319 0 0.395525 0 0.577449 0.618278 0 0.199533 0.43462 
0.493541  19 0.412539 0 0.641518 0.0058985 0 0.0895213 0 0.534477 0.0155532 0.011718 0.352319 0 0.395525 0 0.577449 0.618278 0 0.199533 0.43462 
0.497867  19 0.367524 0.397093 0.536565 0.0167136 0.403055 0.469113 0 0.377213 0.0718222 0 0.260449 0.232138 0.252075 0.182566 0.429066 0.777988 0.0108938 0.423689 0.1148 
0.500322  19 0.651791 0.0168388 0.465079 0.00716667 0.180982 0.2114 0.703462 0.451432 0.0933032 0.00133063 0.178842 0.197846 0.264736 0.110774 0.736911 0.660513 0.251555 0.314222 0.0533125 
0.509914  19 0.651791 0.0168388 0.465079 0.00716667 0.180982 0.211544 0.704271 0.450583 0.093191 0.00130664 0.178198 0.197938 0.264152 0.110953 0.736561 0.660658 0.251697 0.314564 0.0533125 
0.509914  19 0.651791 0.0168388 0.465079 0.00716667 0.180982 0.211544 0.704271 0.450583 0.093191 0.00130664 0.178198 0.197938 0.264152 0.110953 0.736561 0.660658 0.251697 0.314564 0.0533125 
0.518913  19 0.371408 0 0.583609 0.019825 0.88678 0.348736 0.803298 0.529075 0.0889572 0.0358273 0.387988 0.32305 0.323451 0.154433 0.747683 0.688812 0.0960044 0.0688192 0.33779 
0.518913  19 0.371408 0 0.583609 0.019825 0.88678 0.348736 0.803298 0.529075 0.0889572 0.0358273 0.387988 0.32305 0.323451 0.154433 0.747683 0.688812 0.0960044 0.0688192 0.33779 
0.525098  19 0.450262 0.647146 0.62921 0 0 0.362808 0 0.502665 0 0.0106001 0.399694 0.0263169 0.41958 0.21575 0.454389 0.662323 0.286061 0.0089822 0 
0.533582  19 0 0.00798777 0.576351 0.00127881 0.180971 0.254362 0.144265 0.640929 0 0.173526 0.288622 0 0.210968 0.0634732 0.884805 0.658961 0.0989912 0.0152127 0.844183 
0.55004  19 0.399167 0.245988 0.600971 0 0.0915765 0.373981 0.0137603 0.2278 0.0179963 0 0.569337 0.555692 0.185729 0.595044 0.534334 0.626986 0.107718 0.194319 0.661209 
0.538165  19 0.366861 0.239582 0.597519 0.0118052 0.174045 0.152975 0.000670167 0.359428 0.0749932 5.81854e-06 0.366459 0.518673 0.289298 0.182703 0.801345 0.752021 0.0288306 0.107755 0.0573441 
0.56254  19 0.887398 0.97859 0.455694 0.00116157 0 0.464711 0.0643001 0.91281 0 0.124869 0.216856 0 0.227106 0.248622 0.449606 0.766284 0.125344 0.543072 0.24353 
0.56254  19 0.887398 0.97859 0.455694 0.00116157 0 0.464711 0.0643001 0.91281 0 0.124869 0.216856 0 0.227106 0.248622 0.449606 0.766284 0.125344 0.543072 0.24353 
0.581829  19 0.828963 0.31419 0.470727 0.00167294 0.225796 0.089571 0.0422714 0.726628 0.205314 0 0.784909 0.372593 0.642683 0.0574918 0.706 0.538929 0.133518 0.0280088 0.382425 
0.582828  19 0.148554 0.0370811 0.510016 0 0.440347 0.421712 0.00871418 0.16157 0 0 0.439648 0 0 0 0.364647 0.648416 0.194456 0.288427 0.411384 
0.590114  19 0 0.591075 0.544745 0.000390469 0 0.232257 0.196941 0.280288 0 0.0712052 0.249595 0.266963 0 0.125147 0.431179 0.700467 0.139486 0.207268 0.706381 
0.587978  19 0 0.591075 0.544745 0.000390469 0 0.232257 0.196941 0.280288 0 0.0712305 0.249555 0.26682 0.000815622 0.125151 0.431518 0.700467 0.139486 0.207268 0.706381 
0.533856  19 0.333283 0.0546863 0.763454 0.0198073 0.173325 0.487163 0.0776963 0.4949 0.0159631 0.00110325 0.316797 0.185667 0.283709 0.293086 0.935665 0.664388 0.000113789 0.999991 0.125977 
0.568216  19 0.332337 0.0541201 0.763454 0.0198073 0.173325 0.487163 0.0776963 0.4949 0.0159631 0.000986741 0.316948 0.185631 0.283895 0.293528 0.935841 0.664291 0.000152392 0.000249937 0.126149 
0.608058  19 0.743644 0.180503 0.788655 0.000391958 0.000300833 0.351037 0.000568748 0.588209 0.0741314 0.227322 0.278475 0.481392 0.0302489 0.0723254 0.52905 0.564204 0.0278222 0.428567 0.0504095 
0.613167  19 0.27399 0.588377 0.369246 0.00435414 0.395479 0.670814 0.0598228 0.510434 0.225016 0.0994065 0.211801 0.306996 0.41214 0.0990275 0.421021 0.771098 0.14577 0.318269 0.32531 
0.600511  19 0.514809 0.532812 0.690478 0.000497592 0.052925 0.2909 0 0.233972 0.0971909 0 0.331509 0.00280622 0.299867 0.0650415 0.593002 0.49332 0.291219 0.383204 0.052299 
0.61991  19 0.0979988 0.0464839 0.524813 0 0 0.575508 0.00563688 0.494751 0.0654311 0 0 0 0.261759 0.228163 0.885843 0.643384 0.213137 0.152947 0.741014 
0.506864  19 0.0979988 0.0464839 0.524813 0 0 0.575508 0.00563688 0.494751 0.0654311 0 0.000305387 0.000409585 0.261841 0.228005 0.885704 0.643555 0.213039 0.153241 0.741014 
0.620301  19 0.337728 0.200885 0.495253 0.000211275 0.805999 0.368758 0.0673167 0.300998 0 0.276549 0.365383 0.717655 0.312375 0.483853 0.524209 0.621038 0 0.239791 0.0839614 
0.523937  19 0.879874 0.22833 0.662148 9.92497e-07 0.121077 0.460183 0.273873 0.0595275 0.0165276 1.23038e-05 0.408943 0.152156 0.331615 0.364294 0.589063 0.514363 0.258983 0.335036 0.198632 
0.588435  19 0.917492 0.0528256 0.238759 0.0309655 0 0.119643 0 0.349568 0 0.144414 0.482801 0.253539 0.485999 0.436319 0.782135 0.515496 0.0668395 0.0355913 0.168822 
0.63399  19 0.498766 0.44214 0.631955 0.00259224 0.99981 0.805593 0.114925 0.486351 0.118193 0.0822969 0.492911 0.369455 0.469391 0.266059 0.674187 0.771778 5.43209e-05 0.19628 0.443372 
0.63489  19 0.186854 0.345753 0.743523 0.11026 0 0.46344 0.414171 0.633712 0.180996 0 0.335693 0.595768 0.421025 0.363492 0.871486 0.801611 0 0.294761 0.258401 
0.635131  19 0.605179 0.452833 0.524893 0 0 0.793807 0.338318 0.221011 0.188681 0.2287 0.361341 0.417047 0.462311 0.345679 0.678204 0.657964 0.174311 0.312634 0.58584 
0.637698  19 0.23434 0.6898 0.322405 0 0.301526 0.665523 0.594112 0.378843 0.0443233 0.482861 0.262441 0.652776 0.406746 0.650078 0.405733 0.749885 0.12279 0.320041 0.264903 
0.639633  19 0.274336 0.58841 0.369097 0.00422682 0.395583 0.671572 0.0609794 0.511618 0.225386 0.0991137 0.211857 0.306996 0.41214 0.0990275 0.421342 0.770709 0.145643 0.318332 0.325327 
0.639787  19 0.745257 0.115336 0.736047 0.0077349 0.314235 0.645101 0.0990407 0.81167 0.748515 0.707846 0.925289 0.405376 0.0790528 0 0.591221 0.54007 0 0.0241034 0 
0.644273  19 0.217029 0.5004 0.344515 0 0.0262182 0.649795 0.0759686 0.0889322 0.000123065 0.235725 0.355441 0.418798 0.67893 0.444255 0.599144 0.654986 0.0159638 0.612776 0.0187607 
0.646049  19 0.532645 0.355954 0.476036 0.00470045 0.48759 0.109657 0.284074 0.54652 0 0.11269 0.4631 0.623921 0.391477 0.0737049 0.892103 0.656227 0.0341882 0.448215 0.136489 
0.648089  19 0.236719 0 0.524214 0.0109328 0.383323 0.377 0.620667 0.266719 0.296009 0.000134495 0.55555 0.26444 0.194691 0.0568696 0.96211 0.546275 0.204903 0.588172 0.223353 
0.645438  19 0.0973581 0.486843 0.731313 0 0.35084 0.61071 0.387784 0.359097 0.35461 4.3927e-05 0.359483 0.435827 0.459369 0.271713 0.603882 0.563588 0.137799 0.119197 0.177169 
0.341536  19 0.630475 0.54753 0.492026 0 0 0.183623 0 0.278123 0.0373213 0.000592932 0.375388 0.536806 0.424819 0.140393 0.667807 0.668753 0.232998 0.000323051 0 
0.332359  19 0.6292 0.547216 0.492239 0.00029368 0.000782467 0.18424 0.00100012 0.277659 0.0371482 0 0.37527 0.536784 0.425198 0.140658 0.668667 0.668733 0.232411 0.00301825 0.0003606 
0.499797  19 0.917088 0.850604 0.512992 0.00320437 0.00231544 0.649893 0 0.681498 0.081756 0.18984 0.380594 0.131882 0.463449 0 0.740588 0.782649 0.0556433 0.552175 0.267051 
0.476985  19 0.598346 0.456432 0.644067 0.0058711 0 0.767633 0.21373 0.467705 0.0647518 0.183427 0.431565 0.598354 0.351929 0.330584 0.769439 0.664291 0.16292 0.355973 0.753243 
0.474994  19 0.59874 0.456224 0.644455 0.0058711 0 0.767633 0.21373 0.467705 0.0647518 0.183485 0.431587 0.599184 0.351953 0.330532 0.768743 0.665188 0.163916 0.356692 0.753694 
0.484764  19 0.915939 0.850225 0.512985 0.00337488 0.00258258 0.649095 0.000151976 0.681498 0.081756 0.18984 0.380594 0.131882 0.463449 0 0.740588 0.782649 0.0556433 0.552175 0.267014 
0.498833  19 0.123321 0.486178 0.53114 0 0.218169 0 0 0.507619 0 0 0.335668 0.0568431 0.316794 0.482199 0.838925 0.608439 0.12592 0.0102901 0.274664 
0.439299  19 0.873507 0.0975439 0.316878 9.74322e-05 0.000739521 0.441868 0.881219 0.369025 0 0.0816985 0.420426 0.612042 0.395768 0.242314 0.221054 0.254054 0.0569771 0.682516 0.252727 
0.384134  19 0.630788 0.54754 0.492636 3.593e-05 0.000483501 0.183623 0 0.277885 0.0371482 0 0.375712 0.536964 0.424757 0.140786 0.667943 0.668316 0.232989 0.000414215 3.41836e-06 
0.394395  19 0.563822 0.543326 0.566127 0 0 0.247218 0.0427042 0.121392 0.0246039 9.65016e-05 0.363068 0.506408 0.359332 0.163185 0.680516 0.662858 0.194611 0.74836 0 
0.441789  19 0.85236 0.480617 0.463548 0 0 0.465983 0.761462 0.546261 0.104508 0.0841978 0.307263 0.609608 0.406978 0.505544 0.301882 0.240436 0.0412813 0.788867 0.258822 
0.362992  19 0.655819 0.903321 0.525074 0 0 0.102384 0 0.159486 0 0.000203105 0.43636 0.452534 0.434215 0.720314 0.891886 0.396324 0.0813966 0.47217 0.308805 
0.368421  19 0.317287 0.857873 0.549175 0 0 0.746398 0.0828795 0.487879 0.0279322 0.0704148 0.51665 0.380328 0.359078 0.38544 0.917013 0.599195 0.155587 0.406664 0 
0.36761  19 0.746073 0.000709797 0.480042 0.000622885 0.573326 0.443418 0.0922174 0.556652 0.178879 0.024271 0.509882 0.111061 0.112623 4.32072e-05 0.212496 0.748881 0.0979868 0.828055 0.150601 
0.398722  19 0.349624 0 0.391703 0 0.0312561 0.429939 0.405936 0.742585 0.264021 0.0211769 0.673089 0.313752 0.266692 0.0386631 0.551978 0.476448 0.107943 0.136025 0 
0.343148  19 0.562955 0.54426 0.566061 0.000274264 0 0.24718 0.0423905 0.120515 0.0246269 0 0.363374 0.506813 0.358884 0.163131 0.680276 0.662963 0.194885 0.747591 0.000603137 
0.366031  19 0.630475 0.54753 0.492026 0 0 0.184188 0.00043017 0.278446 0.0369381 0.000359115 0.375396 0.536391 0.425023 0.14064 0.668464 0.668617 0.232543 0.999838 0.000504497 
0.49768  19 0.0479076 0.201221 0.515212 0.00228636 0.182736 0.547019 0.756834 0.83401 0.0609488 0.0152158 0.459109 0.116043 0.362101 0.357693 0.413467 0.574487 0.0652937 0.527262 0.342012 
0.399999  19 0.508189 0.659183 0.476143 3.95329e-06 0.000874132 0.494343 0.0398311 0.315205 0.00536971 0.110329 0.28157 0.483545 0.3882 0.095879 0.647948 0.590802 0.230705 0.000666835 6.833e-06 
0.486738  19 0.507554 0.659183 0.476143 0 0 0.494625 0.0396672 0.315055 0.00529931 0.109052 0.280305 0.484646 0.387826 0.0954556 0.649111 0.590717 0.23087 0.000701424 0.000258401 
0.454041  19 0.508437 0.659432 0.476327 0 0 0.494625 0.0396672 0.315055 0.00529931 0.10938 0.280494 0.484186 0.388175 0.0963851 0.64933 0.590719 0.231153 0.000270639 0.00024506 
0.463413  19 0.507811 0.659183 0.476143 0 0 0.494625 0.0399923 0.315218 0.00521384 0.109177 0.279786 0.483824 0.387774 0.0961518 0.648335 0.590306 0.230729 0.001046 0.000248046 
0.564258  19 0.256652 0.0763317 0.469846 0.0687515 0.330853 0.37271 0.894424 0.781036 0.0356159 1.58004e-05 0.28143 0.0168131 0.034813 0.101158 0.313953 0.462592 0.0472555 0.123095 0.0524444 
0.526111  19 0.782557 0.503752 0.662805 0 0 0.578468 0.809291 0.827034 0.249704 0.0905452 0.368985 0.609542 0.389855 0.0540615 0.45469 0.234735 0.0433702 0.821379 0.265521 
0.543681  19 0.588419 0.724676 0.343329 0.00065634 0.00120861 0.554314 0.0798674 0.680683 0.0261772 0.0347026 0.526927 0.386476 0.735244 0.251682 0.516562 0.586376 0.0100751 0.895594 0 
0.522186  19 0.42099 0.457781 0.388785 0.000248462 0.686353 0.460709 0.308364 0.13655 0.000637894 0.349783 0.410598 0.730981 0.517869 0.392232 0.631923 0.555309 0.0874814 0.993368 0 
0.557338  19 0.728773 0.311486 0.523556 6.11251e-05 0.148033 0.626465 0.0370045 0.56601 0.501578 0.433481 0.673651 0.263843 0.234465 0.00984076 0.782925 0.699683 0.150498 0.325815 0.202951 
0.525291  19 0.787956 0.0528185 0.502217 0.0167461 0.999998 0.0890829 0.0955125 0.503591 0.00927221 0.146342 0.408501 0.364388 0.368238 0.584987 0.945728 0.611685 0.159061 0.00243112 0.24363 
0.54099  19 0.716493 0.0010376 0.795591 0.00169128 0.495564 0.123297 0.0465009 0.550755 0.139473 0.537143 0.79855 0.224484 0.208202 0.0971026 0.621685 0.631406 0.309088 0.164527 0.000354062 
0.552583  19 0.745061 0.180077 0.788918 0 0 0.351647 0 0.588744 0.0734915 0.227275 0.278843 0.481641 0.0290084 0.0717318 0.529018 0.563553 0.0272057 0.42772 0.0508554 
0.544844  19 0.0486917 0.202029 0.515976 0.00263979 0.183486 0.54567 0.757812 0.835026 0.0607264 0.0153229 0.458784 0.115436 0.360644 0.357798 0.412948 0.574006 0.0653011 0.526958 0.341592 
0.533275  19 0.0481778 0.202666 0.515387 0.00226758 0.183202 0.546201 0.757767 0.834652 0.0608282 0.0154165 0.45908 0.115742 0.36116 0.358058 0.412466 0.574287 0.0646922 0.526615 0.341004 
0.584015  19 0.49805 0.442124 0.632065 0.00259163 0.000187009 0.806349 0.114868 0.486832 0.117642 0.082939 0.492014 0.369028 0.468802 0.265682 0.675125 0.771927 0.000117658 0.196565 0.443508 
0.574509  19 0.895406 0.0569969 0.314269 0.0587011 0.506326 0.807614 0.134347 0.639615 0.246996 0.597907 0.767027 0.22637 0.0771955 0 0.620964 0.698754 0 0.144956 0.12748 
0.565077  19 0.588419 0.725 0.34271 0 0 0.555271 0.0799972 0.680645 0.0251863 0.0340676 0.527117 0.38669 0.736024 0.252068 0.516562 0.586376 0.0100751 0.895594 0 
0.538495  19 0.786733 0.0517557 0.502273 0.0167306 0.000451456 0.0915272 0.0952614 0.503336 0.00940773 0.145778 0.408749 0.364924 0.367742 0.584465 0.945967 0.611661 0.158362 0 0.244938 
0.574509  19 0.895406 0.0569969 0.314269 0.0587011 0.506326 0.807614 0.134347 0.639615 0.246996 0.597907 0.767027 0.22637 0.0771955 0 0.620964 0.698754 0 0.144956 0.12748 
0.578182  19 0.538931 0.22591 0.289266 0 0.270718 0.373644 0.521472 0.785754 0.0377554 0 0.282202 0.53601 0.0705084 0.00375361 0.363177 0.572389 0.140078 0.486572 0.257321 
0.513353  19 0.729071 0.311389 0.523687 0.000371485 0.148066 0.626965 0.0368324 0.567182 0.501837 0.433617 0.672952 0.264374 0.234111 0.0106712 0.782396 0.699799 0.151018 0.327074 0.204351 
0.571874  19 0.498501 0.441726 0.631955 0.00259224 0 0.805948 0.115303 0.4868 0.118046 0.0831855 0.493446 0.370253 0.470103 0.266754 0.674489 0.773049 0.000958834 0.197787 0.444026 
0.607208  19 0.186854 0.345753 0.743523 0.11026 0 0.46344 0.414171 0.633712 0.180996 0 0.335693 0.595768 0.421025 0.363492 0.871486 0.801611 0 0.294761 0.258401 
0.595354  19 0.682101 0.638869 0.476687 0 0 0.394994 0.134568 0.536281 0.108924 0.12122 0.338618 0.65722 0.443771 0.373792 0.0673436 0.427538 0.0278854 0.982682 0.197418 
0.484833  19 0.91578 0.764745 0.268326 0.0164401 0.0796772 0.0377827 0.00102513 0.408361 0.151085 0.000365693 0.407394 0.384074 0.337263 0.380358 0.325794 0.693435 0.172477 0.000122704 0 
0.598881  19 0.537999 0.225923 0.289355 0 0.270718 0.373644 0.521472 0.785754 0.0377554 0 0.282202 0.535653 0.0706034 0.00397517 0.363478 0.572164 0.140398 0.485989 0.256916 
0.607208  19 0.186854 0.345753 0.743523 0.11026 0 0.46344 0.414171 0.633712 0.180996 0 0.335693 0.595768 0.421025 0.363492 0.871486 0.801611 0 0.294761 0.258401 
0.339484  19 0.696057 0.528007 0.525319 0.00209346 0.318201 0.618783 0.197847 0.174513 0 0 0.280602 0.169073 0.265778 0.4502 0.557399 0.627774 0.127466 0.35285 0 
0.332055  19 0.435405 0.681803 0.655009 0 0 0.226447 0 0.499005 0.00157539 0.00737338 0.404965 0.351738 0.411446 0.163528 0.629076 0.636914 0.269318 0.219905 0 
0.339484  19 0.696057 0.528007 0.525319 0.00209346 0.318201 0.618783 0.197847 0.174513 0 0 0.280602 0.169073 0.265778 0.4502 0.557399 0.627774 0.127466 0.35285 0 
0.306583  19 0.0785883 0.0564097 0.564277 0.000992497 0 0.209744 0.0495004 0.852656 0 0.0965016 0.286491 0 0.20595 0 0.811553 0.677578 0.115522 0.151889 0.557565 
0.306583  19 0.0785883 0.0564097 0.564277 0.000992497 0 0.209744 0.0495004 0.852656 0 0.0965016 0.286491 0 0.20595 0 0.811553 0.677578 0.115522 0.151889 0.557565 
0.313619  19 0.962755 0.0948817 0.366063 0 0 0.497033 0.315288 0.306706 0.00158425 0 0.210469 0.10158 0.601044 0.217076 0.531488 0.636801 0.142679 0.604875 0.473233 
0.306583  19 0.0785883 0.0564097 0.564277 0.000992497 0 0.209744 0.0495004 0.852656 0 0.0965016 0.286491 0 0.20595 0 0.811553 0.677578 0.115522 0.151889 0.557565 
0.337173  19 0.384429 0.0353669 0.549657 0.000961754 0.0932626 0.336043 0 0.408179 0.082572 0 0.309677 0 0.0649474 0.00858615 0.596151 0.729678 0.149332 0.253902 0.49777 
0.306583  19 0.0785883 0.0564097 0.564277 0.000992497 0 0.209744 0.0495004 0.852656 0 0.0965016 0.286491 0 0.20595 0 0.811553 0.677578 0.115522 0.151889 0.557565 
0.313619  19 0.962755 0.0948817 0.366063 0 0 0.497033 0.315288 0.306706 0.00158425 0 0.210469 0.10158 0.601044 0.217076 0.531488 0.636801 0.142679 0.604875 0.473233 
0.339484  19 0.696057 0.528007 0.525319 0.00209346 0.318201 0.618783 0.197847 0.174513 0 0 0.280602 0.169073 0.265778 0.4502 0.557399 0.627774 0.127466 0.35285 0 
0.339484  19 0.696057 0.528007 0.525319 0.00209346 0.318201 0.618783 0.197847 0.174513 0 0 0.280602 0.169073 0.265778 0.4502 0.557399 0.627774 0.127466 0.35285 0 
0.359281  19 0.0676286 0 0.745974 0.0148012 0.371103 0.546333 0 0.584955 0 0.0794874 0.303929 0.342167 0.268629 0.447644 0.508343 0.656517 0.0962267 0.732696 0.147717 
0.364098  19 0.701169 0.50511 0.689623 0.00360682 0.297804 0.568633 0.161675 0.672453 0.12282 0 0.2949 0.577058 0.322568 0.329431 0.492893 0.543728 0.13265 0.600534 0 
0.364098  19 0.701169 0.50511 0.689623 0.00360682 0.297804 0.568633 0.161675 0.672453 0.12282 0 0.2949 0.577058 0.322568 0.329431 0.492893 0.543728 0.13265 0.600534 0 
0.359977  19 0.782558 0.237734 0.689192 0.00611362 0.19352 0.320185 0.399877 0.42286 0.0680456 0.000339147 0.438276 0.124984 0.363754 0.0338997 0.991182 0.679049 0.136872 0.144479 0.14098 
0.321765  19 0.543104 0.130546 0.850359 0.00554066 0.371748 0.457695 0.000806229 0.939465 0.000496324 0.0318406 0.235083 0.475417 0.135471 0.456158 0.000697729 0.66366 0.0806483 0.568976 0.099806 
0.328765  19 0.543555 0.130351 0.850753 0.00555286 0.372344 0.457637 0 0.939465 0.000496324 0.0320942 0.235151 0.474565 0.135704 0.455655 0.000983626 0.664208 0.0807646 0.56924 0.099082 
0.328902  19 0.542757 0.130814 0.850248 0.00552888 0.372344 0.457637 0 0.939465 0.000496324 0.0318406 0.235083 0.475417 0.135471 0.455533 0.000306649 0.664281 0.0809389 0.56903 0.100121 
0.378712  19 0.525403 0.501515 0.534233 0 0 0.677606 0.144798 0.112562 0.0371339 0 0.31638 0.376343 0.270158 0.174727 0.371772 0.705845 0.189552 0.482748 0.0106426 
0.378712  19 0.525403 0.501515 0.534233 0 0 0.677606 0.144798 0.112562 0.0371339 0 0.31638 0.376343 0.270158 0.174727 0.371772 0.705845 0.189552 0.482748 0.0106426 
0.378712  19 0.525403 0.501515 0.534233 0 0 0.677606 0.144798 0.112562 0.0371339 0 0.31638 0.376343 0.270158 0.174727 0.371772 0.705845 0.189552 0.482748 0.0106426 
0.379314  19 0.801663 0.247125 0.747526 0.0115503 0.320604 0.708712 0.0714053 0.487922 0.142492 0 0.303745 0.216755 0.282117 0 0.607992 0.660081 0.0775522 0.0415244 0 
0.374676  19 0.455335 0.516923 0.528538 0.00645964 0.190344 0.393187 0.234162 0.468429 0.117209 0.207173 0.384943 0 0 0 0.297493 0.289605 0.126235 0.567755 0.339026 
0.381202  19 0.455335 0.516923 0.528538 0.00645964 0.191046 0.393115 0.234094 0.46829 0.117491 0.207449 0.384943 0 0 0 0.297493 0.289605 0.126235 0.567755 0.339026 
0.335413  19 0.64132 0.417809 0.518587 0.000653916 0.208883 0.348957 0.249304 0.648545 0.13138 0.273054 0.402882 0.168047 0 0 0.318173 0.481381 0.124832 0.53957 0.271027 
0.385051  19 0.668627 0.714141 0.471743 0 0.0429873 0.639263 0 0.633352 0.084318 0.104674 0.381602 0.42229 0.333713 0.368993 0.796018 0.695329 0.206221 0.00280396 0 
0.385119  19 0.340047 0.457625 0.601699 0.00919562 0.116391 0.715155 0 0.407559 0.0312538 0 0.352054 0 0.355466 0 0.696029 0.613829 0 0.133354 0 
0.392716  19 0.312091 0.0345372 0.520951 0.000533171 0.0955161 0.446667 0 0.397604 0.0743256 0 0.176435 0 0.0966229 0.1634 0.901795 0.653488 0.123198 0.147458 0.489289 
0.402145  19 0.474909 0.201941 0.589698 0.00420544 0.552901 0.293893 0 0.542466 0 0.0908176 0.521044 0.0404146 0.231498 0.253808 0.744952 0.665766 0.0463745 0.17486 0 
0.40577  19 0.484836 0.522006 0.594023 0 0.369745 0.938534 0.245558 0.116467 0 0.232936 0.348091 0.645779 0.351458 0.688583 0.975546 0.573338 0.236408 0.524785 0 
0.40577  19 0.484836 0.522006 0.594023 0 0.369745 0.938534 0.245558 0.116467 0 0.232936 0.348091 0.645779 0.351458 0.688583 0.975546 0.573338 0.236408 0.524785 0 
0.3789  19 0.768445 0.234991 0.770246 0.00761491 0.223554 0.273036 0.0526234 0.553647 0.0599962 0.00119373 0.364223 0.50873 0.300465 0.0462409 0.568514 0.819078 0.194442 0.668065 0 
0.403217  19 0.447652 0.226335 0.668883 0.0162208 0.114377 0.348951 0 0.327742 0.0265238 9.65016e-05 0.421329 0.119944 0.359984 0.323686 0.871806 0.668158 0.0582656 0.252874 0.000710548 
0.415169  19 0.455119 0.175478 0.582217 0.00416889 0.63284 0.205459 0.021466 0.304941 0.181293 0.164944 0.453361 0.169155 0 0.014601 0.860032 0.674159 0.290274 0.181806 0 
0.415169  19 0.455119 0.175478 0.582217 0.00416889 0.63284 0.205459 0.021466 0.304941 0.181293 0.164944 0.453361 0.169155 0 0.014601 0.860032 0.674159 0.290274 0.181806 0 
0.415942  19 0.615895 0 0.436841 0.000659946 0 0.236695 0.0638328 0.588331 0.118545 0.137365 0.231961 0.20955 0.299951 0.219101 0.651986 0.642476 0.122525 0.434625 0.300421 
0.415942  19 0.615895 0 0.436841 0.000659946 0 0.236695 0.0638328 0.588331 0.118545 0.137365 0.231961 0.20955 0.299951 0.219101 0.651986 0.642476 0.122525 0.434625 0.300421 
0.415942  19 0.615895 0 0.436841 0.000659946 0 0.236695 0.0638328 0.588331 0.118545 0.137365 0.231961 0.20955 0.299951 0.219101 0.651986 0.642476 0.122525 0.434625 0.300421 
0.423846  19 0.229157 0.0102833 0.387265 0.00373704 0.354078 0.489533 0.0558347 0.440855 0.039364 0.00288441 0.302992 0.00409587 0.248376 0.186824 0.644852 0.644845 0.102811 0.197775 0 
0.36491  19 0.228746 0.0107539 0.387148 0.00372666 0.3535 0.489475 0.0558155 0.44096 0.0391951 0.00325456 0.303059 0.00479262 0.248611 0.187019 0.645229 0.64484 0.102861 0.197061 0.00055781 
0.43187  19 0.514653 0.876946 0.575859 7.66086e-05 0 0.0914405 0 0.218244 0.0481379 0 0.329584 0.271263 0.306275 0.152132 0.588817 0.724865 0.312944 0.577176 0 
0.43526  19 0.384429 0.0353669 0.549657 0.000961754 0.0932626 0.336043 0 0.408179 0.082572 0 0.309677 0 0.0649474 0.00858615 0.596151 0.729678 0.149332 0.253902 0.49777 
0.43714  19 0.309311 0 0.151037 0.00278666 0.117736 0.699987 0.0544478 0.434902 0.0170781 0.0275121 0.424877 0.0442047 0.524984 0.146678 0.711627 0.56609 0.0163351 0 0 
0.43714  19 0.309311 0 0.151037 0.00278666 0.117736 0.699987 0.0544478 0.434902 0.0170781 0.0275121 0.424877 0.0442047 0.524984 0.146678 0.711627 0.56609 0.0163351 0 0 
0.437799  19 0.659071 0.279672 0.410881 0.00175589 0.72962 0.343181 0.0700091 0.722985 0.022522 0.0489037 0.376617 0.559463 0.327104 0.212458 0.643964 0.611979 0.117044 0.272196 0.201738 
0.437799  19 0.659071 0.279672 0.410881 0.00175589 0.72962 0.343181 0.0700091 0.722985 0.022522 0.0489037 0.376617 0.559463 0.327104 0.212458 0.643964 0.611979 0.117044 0.272196 0.201738 
0.437869  19 0.520278 0 0.464338 0.00665646 0.180358 0.353927 0 0.633797 0.107237 0.032889 0.362837 0.223839 0.0311808 0.0509827 0.306211 0.423934 0.102347 0.234498 0.259089 
0.437869  19 0.520278 0 0.464338 0.00665646 0.180358 0.353927 0 0.633797 0.107237 0.032889 0.362837 0.223839 0.0311808 0.0509827 0.306211 0.423934 0.102347 0.234498 0.259089 
0.440626  19 0.728329 0.291417 0.778088 0.00149428 0.0834552 0.452321 0.110604 0.257696 0.0115495 0.326911 0.301727 0.510148 0.237066 0.246629 0.569237 0.819915 0.200179 0.370252 0 
0.449966  19 0.0948599 0.0459372 0.361781 0.007364 0 0.395232 0.258031 0.424504 0.00974776 0 0.232863 0.124586 0.67462 0.137602 0.554282 0.629111 0.141906 0.469521 0.19408 
0.456276  19 0.428732 0.502484 0.74975 0.0132179 0.335664 0.308274 0.0869656 0.608493 0.110965 0 0.288168 0.299355 0.35493 0.313354 0.508009 0.625553 0.13966 0.456218 0.0610604 
0.456276  19 0.428732 0.502484 0.74975 0.0132179 0.335664 0.308274 0.0869656 0.608493 0.110965 0 0.288168 0.299355 0.35493 0.313354 0.508009 0.625553 0.13966 0.456218 0.0610604 
0.457728  19 0.627077 0 0.497692 0.000909502 0.00871488 0.32986 0 0.385143 0.0353863 0 0.363842 0 0.40261 0.316589 0.553205 0.630415 0.154424 0.316559 0.431491 
0.459322  19 0.554052 0.191514 0.384541 0.00122902 0 0.458783 0.476811 0.0275218 0 0.0216247 0.343858 0.521224 0.413422 0.172319 0.50515 0.614879 0.226162 0.113422 0.0439431 
0.462753  19 0.632887 0.575059 0.44253 0.00828358 0 0.756111 0.966907 0.0816148 0.0089573 0.039522 0.463993 0.497397 0.421603 0.172497 0.590926 0.642157 0.22246 0.420022 0 
0.414216  19 0.476113 0.459748 0.660038 5.95409e-06 0.00569932 0.126633 0.00026323 0.227534 0.0678343 8.12752e-05 0.384967 0.159093 0.304253 0.109659 0.641521 0.637013 0.25412 0.426429 0.00109441 
0.473418  19 0.0233659 0 0.264761 0 0.130481 0.251477 0.703101 0.865006 0.170518 0.0244983 0.16621 0.636253 0.267909 0.255325 0.714352 0.664762 0.147503 0.478822 0.206299 
0.473418  19 0.0233659 0 0.264761 0 0.130481 0.251477 0.703101 0.865006 0.170518 0.0244983 0.16621 0.636253 0.267909 0.255325 0.714352 0.664762 0.147503 0.478822 0.206299 
0.473418  19 0.0233659 0 0.264761 0 0.130481 0.251477 0.703101 0.865006 0.170518 0.0244983 0.16621 0.636253 0.267909 0.255325 0.714352 0.664762 0.147503 0.478822 0.206299 
0.474105  19 0.491806 0.217501 0.521793 0.000889685 0.117867 0.279573 0 0.235292 0.000721766 0 0.335213 0 0.326376 0.212696 0.56584 0.730394 0.15227 0.147491 0.478864 
0.406772  19 0.562201 0.557257 0.644452 0.00112611 0 0.299841 0.567029 0.673802 0.0950468 0.348705 0.372395 0.240788 0 0.0547561 0.114225 0.657478 0.0912838 0.107028 0.000763556 
0.390893  19 0.562196 0.55741 0.644452 0.00112611 0 0.300135 0.566673 0.674376 0.0950376 0.348452 0.372229 0.240587 0.0001034 0.0551246 0.113295 0.6573 0.0913436 0.106887 0 
0.442599  19 0.561615 0.556588 0.644067 0.00112597 0.999929 0.299823 0.566895 0.674644 0.0949895 0.348705 0.372395 0.240788 0 0.0551246 0.113295 0.6573 0.0913436 0.106887 0 
0.484803  19 0.635341 0.546448 0.594178 9.09502e-07 0.34126 0.301458 0.137511 0.123175 3.53863e-05 0.276309 0.370637 0.476935 0.345437 0.313011 0.992065 0.540656 0.23215 0.468061 0 
0.490221  19 0.670196 0.789848 0.570373 0 0.0778144 0.0482771 0.347201 0.833744 0.129967 0.242646 0.356712 0 0 0.0317897 0.176794 0.667067 0.190785 0.132928 0.355591 
0.490221  19 0.670196 0.789848 0.570373 0 0.0778144 0.0482771 0.347201 0.833744 0.129967 0.242646 0.356712 0 0 0.0317897 0.176794 0.667067 0.190785 0.132928 0.355591 
0.493541  19 0.412539 0 0.641518 0.0058985 0 0.0895213 0 0.534477 0.0155532 0.011718 0.352319 0 0.395525 0 0.577449 0.618278 0 0.199533 0.43462 
0.441291  19 0.41247 5.16173e-05 0.641364 0.0058985 0 0.0895213 0 0.534477 0.0155532 0.011718 0.352319 0 0.395443 0.000345679 0.577666 0.618381 0.000289833 0.199665 0.435329 
0.497867  19 0.367524 0.397093 0.536565 0.0167136 0.403055 0.469113 0 0.377213 0.0718222 0 0.260449 0.232138 0.252075 0.182566 0.429066 0.777988 0.0108938 0.423689 0.1148 
0.500322  19 0.651791 0.0168388 0.465079 0.00716667 0.180982 0.2114 0.703462 0.451432 0.0933032 0.00133063 0.178842 0.197846 0.264736 0.110774 0.736911 0.660513 0.251555 0.314222 0.0533125 
0.509914  19 0.651791 0.0168388 0.465079 0.00716667 0.180982 0.211544 0.704271 0.450583 0.093191 0.00130664 0.178198 0.197938 0.264152 0.110953 0.736561 0.660658 0.251697 0.314564 0.0533125 
0.509914  19 0.651791 0.0168388 0.465079 0.00716667 0.180982 0.211544 0.704271 0.450583 0.093191 0.00130664 0.178198 0.197938 0.264152 0.110953 0.736561 0.660658 0.251697 0.314564 0.0533125 
0.518913  19 0.371408 0 0.583609 0.019825 0.88678 0.348736 0.803298 0.529075 0.0889572 0.0358273 0.387988 0.32305 0.323451 0.154433 0.747683 0.688812 0.0960044 0.0688192 0.33779 
0.518913  19 0.371408 0 0.583609 0.019825 0.88678 0.348736 0.803298 0.529075 0.0889572 0.0358273 0.387988 0.32305 0.323451 0.154433 0.747683 0.688812 0.0960044 0.0688192 0.33779 
0.525098  19 0.450262 0.647146 0.62921 0 0 0.362808 0 0.502665 0 0.0106001 0.399694 0.0263169 0.41958 0.21575 0.454389 0.662323 0.286061 0.0089822 0 
0.533582  19 0 0.00798777 0.576351 0.00127881 0.180971 0.254362 0.144265 0.640929 0 0.173526 0.288622 0 0.210968 0.0634732 0.884805 0.658961 0.0989912 0.0152127 0.844183 
0.55004  19 0.399167 0.245988 0.600971 0 0.0915765 0.373981 0.0137603 0.2278 0.0179963 0 0.569337 0.555692 0.185729 0.595044 0.534334 0.626986 0.107718 0.194319 0.661209 
0.513067  19 0.366861 0.239417 0.597644 0.011798 0.17395 0.153601 0.000880673 0.360086 0.0750411 0.000102314 0.366459 0.518673 0.289298 0.182703 0.801345 0.752021 0.0288306 0.107755 0.0573441 
0.515332  19 0.886923 0.977322 0.455523 0.0010578 0.000180358 0.464347 0.0638711 0.91275 0.999926 0.124874 0.216953 0.999628 0.227106 0.248622 0.449606 0.766284 0.125344 0.543072 0.243845 
0.56254  19 0.887398 0.97859 0.455694 0.00116157 0 0.464711 0.0643001 0.91281 0 0.124869 0.216856 0 0.227106 0.248622 0.449606 0.766284 0.125344 0.543072 0.24353 
0.581829  19 0.828963 0.31419 0.470727 0.00167294 0.225796 0.089571 0.0422714 0.726628 0.205314 0 0.784909 0.372593 0.642683 0.0574918 0.706 0.538929 0.133518 0.0280088 0.382425 
0.53492  19 0.148163 0.0373749 0.510016 0 0.440347 0.421712 0.00871418 0.16157 0 0 0.439648 0 0.000814276 0.000440279 0.36533 0.648528 0.194253 0.288417 0.411292 
0.575327  19 0.99976 0.590578 0.544745 0.000390469 0 0.232257 0.196941 0.280288 0 0.0712052 0.249595 0.266963 0 0.125204 0.431759 0.700448 0.139211 0.207898 0.706305 
0.587411  19 0.000331473 0.591098 0.545258 0.000390469 0 0.232257 0.196941 0.280288 0 0.0712305 0.249555 0.26682 0.000815622 0.124934 0.431299 0.700535 0.139537 0.207319 0.706232 
0.50957  19 0.333273 0.0546863 0.763454 0.0198073 0.173325 0.487163 0.0776963 0.4949 0.0159631 0.00110325 0.316797 0.185667 0.283709 0.293086 0.935613 0.66434 0.000312277 0.998892 0.125912 
0.561891  19 0.332131 0.0538027 0.763324 0.0197896 0.173152 0.487094 0.0782351 0.495713 0.015994 0.00143096 0.31696 0.185415 0.283895 0.293528 0.935841 0.664291 0.000152392 0.000249937 0.126149 
0.608058  19 0.743644 0.180503 0.788655 0.000391958 0.000300833 0.351037 0.000568748 0.588209 0.0741314 0.227322 0.278475 0.481392 0.0302489 0.0723254 0.52905 0.564204 0.0278222 0.428567 0.0504095 
0.613167  19 0.27399 0.588377 0.369246 0.00435414 0.395479 0.670814 0.0598228 0.510434 0.225016 0.0994065 0.211801 0.306996 0.41214 0.0990275 0.421021 0.771098 0.14577 0.318269 0.32531 
0.600511  19 0.514809 0.532812 0.690478 0.000497592 0.052925 0.2909 0 0.233972 0.0971909 0 0.331509 0.00280622 0.299867 0.0650415 0.593002 0.49332 0.291219 0.383204 0.052299 
0.61991  19 0.0979988 0.0464839 0.524813 0 0 0.575508 0.00563688 0.494751 0.0654311 0 0 0 0.261759 0.228163 0.885843 0.643384 0.213137 0.152947 0.741014 
0.506864  19 0.0979988 0.0464839 0.524813 0 0 0.575508 0.00563688 0.494751 0.0654311 0 0.000305387 0.000409585 0.261841 0.228005 0.885704 0.643555 0.213039 0.153241 0.741014 
0.591158  19 0.33719 0.200683 0.495445 0.000154015 0.804687 0.368758 0.0673167 0.300998 0 0.276549 0.365383 0.717655 0.312491 0.483589 0.524528 0.621038 0.000238047 0.239993 0.084608 
0.523937  19 0.879874 0.22833 0.662148 9.92497e-07 0.121077 0.460183 0.273873 0.0595275 0.0165276 1.23038e-05 0.408943 0.152156 0.331615 0.364294 0.589063 0.514363 0.258983 0.335036 0.198632 
0.588435  19 0.917492 0.0528256 0.238759 0.0309655 0 0.119643 0 0.349568 0 0.144414 0.482801 0.253539 0.485999 0.436319 0.782135 0.515496 0.0668395 0.0355913 0.168822 
0.63399  19 0.498766 0.44214 0.631955 0.00259224 0.99981 0.805593 0.114925 0.486351 0.118193 0.0822969 0.492911 0.369455 0.469391 0.266059 0.674187 0.771778 5.43209e-05 0.19628 0.443372 
0.63489  19 0.186854 0.345753 0.743523 0.11026 0 0.46344 0.414171 0.633712 0.180996 0 0.335693 0.595768 0.421025 0.363492 0.871486 0.801611 0 0.294761 0.258401 
0.635131  19 0.605179 0.452833 0.524893 0 0 0.793807 0.338318 0.221011 0.188681 0.2287 0.361341 0.417047 0.462311 0.345679 0.678204 0.657964 0.174311 0.312634 0.58584 
0.637698  19 0.23434 0.6898 0.322405 0 0.301526 0.665523 0.594112 0.378843 0.0443233 0.482861 0.262441 0.652776 0.406746 0.650078 0.405733 0.749885 0.12279 0.320041 0.264903 
0.639633  19 0.274336 0.58841 0.369097 0.00422682 0.395583 0.671572 0.0609794 0.511618 0.225386 0.0991137 0.211857 0.306996 0.41214 0.0990275 0.421342 0.770709 0.145643 0.318332 0.325327 
0.639787  19 0.745257 0.115336 0.736047 0.0077349 0.314235 0.645101 0.0990407 0.81167 0.748515 0.707846 0.925289 0.405376 0.0790528 0 0.591221 0.54007 0 0.0241034 0 
0.644273  19 0.217029 0.5004 0.344515 0 0.0262182 0.649795 0.0759686 0.0889322 0.000123065 0.235725 0.355441 0.418798 0.67893 0.444255 0.599144 0.654986 0.0159638 0.612776 0.0187607 
0.593035  19 0.532247 0.356141 0.475909 0.00468194 0.486949 0.10921 0.284074 0.54652 0 0.11269 0.4631 0.623921 0.391477 0.0737049 0.892103 0.656227 0.0341882 0.447197 0.137037 
0.648089  19 0.236719 0 0.524214 0.0109328 0.383323 0.377 0.620667 0.266719 0.296009 0.000134495 0.55555 0.26444 0.194691 0.0568696 0.96211 0.546275 0.204903 0.588172 0.223353 
0.645438  19 0.0973581 0.486843 0.731313 0 0.35084 0.61071 0.387784 0.359097 0.35461 4.3927e-05 0.359483 0.435827 0.459369 0.271713 0.603882 0.563588 0.137799 0.119197 0.177169 
0.341536  19 0.630475 0.54753 0.492026 0 0 0.183623 0 0.278123 0.0373213 0.000592932 0.375388 0.536806 0.424819 0.140393 0.667807 0.668753 0.232998 0.000323051 0 
0.332359  19 0.6292 0.547216 0.492239 0.00029368 0.000782467 0.18424 0.00100012 0.277659 0.0371482 0 0.37527 0.536784 0.425198 0.140658 0.668667 0.668733 0.232411 0.00301825 0.0003606 
0.499797  19 0.917088 0.850604 0.512992 0.00320437 0.00231544 0.649893 0 0.681498 0.081756 0.18984 0.380594 0.131882 0.463449 0 0.740588 0.782649 0.0556433 0.552175 0.267051 
0.476985  19 0.598346 0.456432 0.644067 0.0058711 0 0.767633 0.21373 0.467705 0.0647518 0.183427 0.431565 0.598354 0.351929 0.330584 0.769439 0.664291 0.16292 0.355973 0.753243 
0.474994  19 0.59874 0.456224 0.644455 0.0058711 0 0.767633 0.21373 0.467705 0.0647518 0.183485 0.431587 0.599184 0.351953 0.330532 0.768743 0.665188 0.163916 0.356692 0.753694 
0.484764  19 0.915939 0.850225 0.512985 0.00337488 0.00258258 0.649095 0.000151976 0.681498 0.081756 0.18984 0.380594 0.131882 0.463449 0 0.740588 0.782649 0.0556433 0.552175 0.267014 
0.498833  19 0.123321 0.486178 0.53114 0 0.218169 0 0 0.507619 0 0 0.335668 0.0568431 0.316794 0.482199 0.838925 0.608439 0.12592 0.0102901 0.274664 
0.439299  19 0.873507 0.0975439 0.316878 9.74322e-05 0.000739521 0.441868 0.881219 0.369025 0 0.0816985 0.420426 0.612042 0.395768 0.242314 0.221054 0.254054 0.0569771 0.682516 0.252727 
0.384134  19 0.630788 0.54754 0.492636 3.593e-05 0.000483501 0.183623 0 0.277885 0.0371482 0 0.375712 0.536964 0.424757 0.140786 0.667943 0.668316 0.232989 0.000414215 3.41836e-06 
0.394395  19 0.563822 0.543326 0.566127 0 0 0.247218 0.0427042 0.121392 0.0246039 9.65016e-05 0.363068 0.506408 0.359332 0.163185 0.680516 0.662858 0.194611 0.74836 0 
0.441789  19 0.85236 0.480617 0.463548 0 0 0.465983 0.761462 0.546261 0.104508 0.0841978 0.307263 0.609608 0.406978 0.505544 0.301882 0.240436 0.0412813 0.788867 0.258822 
0.362992  19 0.655819 0.903321 0.525074 0 0 0.102384 0 0.159486 0 0.000203105 0.43636 0.452534 0.434215 0.720314 0.891886 0.396324 0.0813966 0.47217 0.308805 
0.368421  19 0.317287 0.857873 0.549175 0 0 0.746398 0.0828795 0.487879 0.0279322 0.0704148 0.51665 0.380328 0.359078 0.38544 0.917013 0.599195 0.155587 0.406664 0 
0.36761  19 0.746073 0.000709797 0.480042 0.000622885 0.573326 0.443418 0.0922174 0.556652 0.178879 0.024271 0.509882 0.111061 0.112623 4.32072e-05 0.212496 0.748881 0.0979868 0.828055 0.150601 
0.398722  19 0.349624 0 0.391703 0 0.0312561 0.429939 0.405936 0.742585 0.264021 0.0211769 0.673089 0.313752 0.266692 0.0386631 0.551978 0.476448 0.107943 0.136025 0 
0.343148  19 0.562955 0.54426 0.566061 0.000274264 0 0.24718 0.0423905 0.120515 0.0246269 0 0.363374 0.506813 0.358884 0.163131 0.680276 0.662963 0.194885 0.747591 0.000603137 
0.366031  19 0.630475 0.54753 0.492026 0 0 0.184188 0.00043017 0.278446 0.0369381 0.000359115 0.375396 0.536391 0.425023 0.14064 0.668464 0.668617 0.232543 0.999838 0.000504497 
0.49768  19 0.0479076 0.201221 0.515212 0.00228636 0.182736 0.547019 0.756834 0.83401 0.0609488 0.0152158 0.459109 0.116043 0.362101 0.357693 0.413467 0.574487 0.0652937 0.527262 0.342012 
0.399999  19 0.508189 0.659183 0.476143 3.95329e-06 0.000874132 0.494343 0.0398311 0.315205 0.00536971 0.110329 0.28157 0.483545 0.3882 0.095879 0.647948 0.590802 0.230705 0.000666835 6.833e-06 
0.486738  19 0.507554 0.659183 0.476143 0 0 0.494625 0.0396672 0.315055 0.00529931 0.109052 0.280305 0.484646 0.387826 0.0954556 0.649111 0.590717 0.23087 0.000701424 0.000258401 
0.454041  19 0.508437 0.659432 0.476327 0 0 0.494625 0.0396672 0.315055 0.00529931 0.10938 0.280494 0.484186 0.388175 0.0963851 0.64933 0.590719 0.231153 0.000270639 0.00024506 
0.463413  19 0.507811 0.659183 0.476143 0 0 0.494625 0.0399923 0.315218 0.00521384 0.109177 0.279786 0.483824 0.387774 0.0961518 0.648335 0.590306 0.230729 0.001046 0.000248046 
0.517346  19 0.256652 0.0763317 0.469846 0.0687515 0.330853 0.37271 0.894424 0.781036 0.0357616 0.000186413 0.281368 0.016925 0.0347527 0.100818 0.314566 0.462816 0.0475677 0.123131 0.0524444 
0.526111  19 0.782557 0.503752 0.662805 0 0 0.578468 0.809291 0.827034 0.249704 0.0905452 0.368985 0.609542 0.389855 0.0540615 0.45469 0.234735 0.0433702 0.821379 0.265521 
0.540252  19 0.588419 0.724676 0.343329 0.00065634 0.00120861 0.554314 0.0798674 0.681028 0.0261762 0.0347985 0.526878 0.38642 0.735134 0.2512 0.516534 0.586445 0.0100647 0.895735 0.000282901 
0.522186  19 0.42099 0.457781 0.388785 0.000248462 0.686353 0.460709 0.308364 0.13655 0.000637894 0.349783 0.410598 0.730981 0.517869 0.392232 0.631923 0.555309 0.0874814 0.993368 0 
0.557338  19 0.728773 0.311486 0.523556 6.11251e-05 0.148033 0.626465 0.0370045 0.56601 0.501578 0.433481 0.673651 0.263843 0.234465 0.00984076 0.782925 0.699683 0.150498 0.325815 0.202951 
0.525291  19 0.787956 0.0528185 0.502217 0.0167461 0.999998 0.0890829 0.0955125 0.503591 0.00927221 0.146342 0.408501 0.364388 0.368238 0.584987 0.945728 0.611685 0.159061 0.00243112 0.24363 
0.54099  19 0.716493 0.0010376 0.795591 0.00169128 0.495564 0.123297 0.0465009 0.550755 0.139473 0.537143 0.79855 0.224484 0.208202 0.0971026 0.621685 0.631406 0.309088 0.164527 0.000354062 
0.552583  19 0.745061 0.180077 0.788918 0 0 0.351647 0 0.588744 0.0734915 0.227275 0.278843 0.481641 0.0290084 0.0717318 0.529018 0.563553 0.0272057 0.42772 0.0508554 
0.544844  19 0.0486917 0.202029 0.515976 0.00263979 0.183486 0.54567 0.757812 0.835026 0.0607264 0.0153229 0.458784 0.115436 0.360644 0.357798 0.412948 0.574006 0.0653011 0.526958 0.341592 
0.533275  19 0.0481778 0.202666 0.515387 0.00226758 0.183202 0.546201 0.757767 0.834652 0.0608282 0.0154165 0.45908 0.115742 0.36116 0.358058 0.412466 0.574287 0.0646922 0.526615 0.341004 
0.584015  19 0.49805 0.442124 0.632065 0.00259163 0.000187009 0.806349 0.114868 0.486832 0.117642 0.082939 0.492014 0.369028 0.468802 0.265682 0.675125 0.771927 0.000117658 0.196565 0.443508 
0.574509  19 0.895406 0.0569969 0.314269 0.0587011 0.506326 0.807614 0.134347 0.639615 0.246996 0.597907 0.767027 0.22637 0.0771955 0 0.620964 0.698754 0 0.144956 0.12748 
0.533015  19 0.588419 0.725 0.34271 0 0 0.555067 0.0792624 0.681 0.0251751 0.0341616 0.527061 0.386329 0.735261 0.251756 0.516426 0.58623 0.0100751 0.895594 0 
0.538495  19 0.786733 0.0517557 0.502273 0.0167306 0.000451456 0.0915272 0.0952614 0.503336 0.00940773 0.145778 0.408749 0.364924 0.367742 0.584465 0.945967 0.611661 0.158362 0 0.244938 
0.574509  19 0.895406 0.0569969 0.314269 0.0587011 0.506326 0.807614 0.134347 0.639615 0.246996 0.597907 0.767027 0.22637 0.0771955 0 0.620964 0.698754 0 0.144956 0.12748 
0.578182  19 0.538931 0.22591 0.289266 0 0.270718 0.373644 0.521472 0.785754 0.0377554 0 0.282202 0.53601 0.0705084 0.00375361 0.363177 0.572389 0.140078 0.486572 0.257321 
0.513353  19 0.729071 0.311389 0.523687 0.000371485 0.148066 0.626965 0.0368324 0.567182 0.501837 0.433617 0.672952 0.264374 0.234111 0.0106712 0.782396 0.699799 0.151018 0.327074 0.204351 
0.571874  19 0.498501 0.441726 0.631955 0.00259224 0 0.805948 0.115303 0.4868 0.118046 0.0831855 0.493446 0.370253 0.470103 0.266754 0.674489 0.773049 0.000958834 0.197787 0.444026 
0.607208  19 0.186854 0.345753 0.743523 0.11026 0 0.46344 0.414171 0.633712 0.180996 0 0.335693 0.595768 0.421025 0.363492 0.871486 0.801611 0 0.294761 0.258401 
0.595354  19 0.682101 0.638869 0.476687 0 0 0.394994 0.134568 0.536281 0.108924 0.12122 0.338618 0.65722 0.443771 0.373792 0.0673436 0.427538 0.0278854 0.982682 0.197418 
0.484833  19 0.91578 0.764745 0.268326 0.0164401 0.0796772 0.0377827 0.00102513 0.408361 0.151085 0.000365693 0.407394 0.384074 0.337263 0.380358 0.325794 0.693435 0.172477 0.000122704 0 
0.598881  19 0.537999 0.225923 0.289355 0 0.270718 0.373644 0.521472 0.785754 0.0377554 0 0.282202 0.535653 0.0706034 0.00397517 0.363478 0.572164 0.140398 0.485989 0.256916 
0.607208  19 0.186854 0.345753 0.743523 0.11026 0 0.46344 0.414171 0.633712 0.180996 0 0.335693 0.595768 0.421025 0.363492 0.871486 0.801611 0 0.294761 0.258401 
0.331794  19 0.694964 0.527401 0.525538 0.00209212 0.318201 0.618783 0.197847 0.174513 0 0 0.280602 0.169073 0.265778 0.449578 0.55796 0.627886 0.127344 0.352688 0.00107119 
0.332055  19 0.435405 0.681803 0.655009 0 0 0.226447 0 0.499005 0.00157539 0.00737338 0.404965 0.351738 0.411446 0.163528 0.629076 0.636914 0.269318 0.219905 0 
0.339484  19 0.696057 0.528007 0.525319 0.00209346 0.318201 0.618783 0.197847 0.174513 0 0 0.280602 0.169073 0.265778 0.4502 0.557399 0.627774 0.127466 0.35285 0 
0.306583  19 0.0785883 0.0564097 0.564277 0.000992497 0 0.209744 0.0495004 0.852656 0 0.0965016 0.286491 0 0.20595 0 0.811553 0.677578 0.115522 0.151889 0.557565 
0.306583  19 0.0785883 0.0564097 0.564277 0.000992497 0 0.209744 0.0495004 0.852656 0 0.0965016 0.286491 0 0.20595 0 0.811553 0.677578 0.115522 0.151889 0.557565 
0.313619  19 0.962755 0.0948817 0.366063 0 0 0.497033 0.315288 0.306706 0.00158425 0 0.210469 0.10158 0.601044 0.217076 0.531488 0.636801 0.142679 0.604875 0.473233 
0.306583  19 0.0785883 0.0564097 0.564277 0.000992497 0 0.209744 0.0495004 0.852656 0 0.0965016 0.286491 0 0.20595 0 0.811553 0.677578 0.115522 0.151889 0.557565 
0.337173  19 0.384429 0.0353669 0.549657 0.000961754 0.0932626 0.336043 0 0.408179 0.082572 0 0.309677 0 0.0649474 0.00858615 0.596151 0.729678 0.149332 0.253902 0.49777 
0.306583  19 0.0785883 0.0564097 0.564277 0.000992497 0 0.209744 0.0495004 0.852656 0 0.0965016 0.286491 0 0.20595 0 0.811553 0.677578 0.115522 0.151889 0.557565 
0.313619  19 0.962755 0.0948817 0.366063 0 0 0.497033 0.315288 0.306706 0.00158425 0 0.210469 0.10158 0.601044 0.217076 0.531488 0.636801 0.142679 0.604875 0.473233 
0.339484  19 0.696057 0.528007 0.525319 0.00209346 0.318201 0.618783 0.197847 0.174513 0 0 0.280602 0.169073 0.265778 0.4502 0.557399 0.627774 0.127466 0.35285 0 
0.339484  19 0.696057 0.528007 0.525319 0.00209346 0.318201 0.618783 0.197847 0.174513 0 0 0.280602 0.169073 0.265778 0.4502 0.557399 0.627774 0.127466 0.35285 0 
0.359281  19 0.0676286 0 0.745974 0.0148012 0.371103 0.546333 0 0.584955 0 0.0794874 0.303929 0.342167 0.268629 0.447644 0.508343 0.656517 0.0962267 0.732696 0.147717 
0.364098  19 0.701169 0.50511 0.689623 0.00360682 0.297804 0.568633 0.161675 0.672453 0.12282 0 0.2949 0.577058 0.322568 0.329431 0.492893 0.543728 0.13265 0.600534 0 
0.364098  19 0.701169 0.50511 0.689623 0.00360682 0.297804 0.568633 0.161675 0.672453 0.12282 0 0.2949 0.577058 0.322568 0.329431 0.492893 0.543728 0.13265 0.600534 0 
0.334358  19 0.782558 0.237734 0.689192 0.00611362 0.19352 0.319588 0.399448 0.423301 0.0679616 0.000433879 0.438143 0.12473 0.363629 0.0340544 0.990906 0.678992 0.136872 0.144479 0.14098 
0.321765  19 0.543104 0.130546 0.850359 0.00554066 0.371748 0.457695 0.000806229 0.939465 0.000496324 0.0318406 0.235083 0.475417 0.135471 0.456158 0.000697729 0.66366 0.0806483 0.568976 0.099806 
0.328765  19 0.543555 0.130351 0.850753 0.00555286 0.372344 0.457637 0 0.939465 0.000496324 0.0320942 0.235151 0.474565 0.135704 0.455655 0.000983626 0.664208 0.0807646 0.56924 0.099082 
0.328902  19 0.542757 0.130814 0.850248 0.00552888 0.372344 0.457637 0 0.939465 0.000496324 0.0318406 0.235083 0.475417 0.135471 0.455533 0.000306649 0.664281 0.0809389 0.56903 0.100121 
0.378712  19 0.525403 0.501515 0.534233 0 0 0.677606 0.144798 0.112562 0.0371339 0 0.31638 0.376343 0.270158 0.174727 0.371772 0.705845 0.189552 0.482748 0.0106426 
0.378712  19 0.525403 0.501515 0.534233 0 0 0.677606 0.144798 0.112562 0.0371339 0 0.31638 0.376343 0.270158 0.174727 0.371772 0.705845 0.189552 0.482748 0.0106426 
0.378712  19 0.525403 0.501515 0.534233 0 0 0.677606 0.144798 0.112562 0.0371339 0 0.31638 0.376343 0.270158 0.174727 0.371772 0.705845 0.189552 0.482748 0.0106426 
0.379314  19 0.801663 0.247125 0.747526 0.0115503 0.320604 0.708712 0.0714053 0.487922 0.142492 0 0.303745 0.216755 0.282117 0 0.607992 0.660081 0.0775522 0.0415244 0 
0.374676  19 0.455335 0.516923 0.528538 0.00645964 0.190344 0.393187 0.234162 0.468429 0.117209 0.207173 0.384943 0 0 0 0.297493 0.289605 0.126235 0.567755 0.339026 
0.381202  19 0.455335 0.516923 0.528538 0.00645964 0.191046 0.393115 0.234094 0.46829 0.117491 0.207449 0.384943 0 0 0 0.297493 0.289605 0.126235 0.567755 0.339026 
0.335413  19 0.64132 0.417809 0.518587 0.000653916 0.208883 0.348957 0.249304 0.648545 0.13138 0.273054 0.402882 0.168047 0 0 0.318173 0.481381 0.124832 0.53957 0.271027 
0.385051  19 0.668627 0.714141 0.471743 0 0.0429873 0.639263 0 0.633352 0.084318 0.104674 0.381602 0.42229 0.333713 0.368993 0.796018 0.695329 0.206221 0.00280396 0 
0.385119  19 0.340047 0.457625 0.601699 0.00919562 0.116391 0.715155 0 0.407559 0.0312538 0 0.352054 0 0.355466 0 0.696029 0.613829 0 0.133354 0 
0.392716  19 0.312091 0.0345372 0.520951 0.000533171 0.0955161 0.446667 0 0.397604 0.0743256 0 0.176435 0 0.0966229 0.1634 0.901795 0.653488 0.123198 0.147458 0.489289 
0.402145  19 0.474909 0.201941 0.589698 0.00420544 0.552901 0.293893 0 0.542466 0 0.0908176 0.521044 0.0404146 0.231498 0.253808 0.744952 0.665766 0.0463745 0.17486 0 
0.40577  19 0.484836 0.522006 0.594023 0 0.369745 0.938534 0.245558 0.116467 0 0.232936 0.348091 0.645779 0.351458 0.688583 0.975546 0.573338 0.236408 0.524785 0 
0.40577  19 0.484836 0.522006 0.594023 0 0.369745 0.938534 0.245558 0.116467 0 0.232936 0.348091 0.645779 0.351458 0.688583 0.975546 0.573338 0.236408 0.524785 0 
0.3789  19 0.768445 0.234991 0.770246 0.00761491 0.223554 0.273036 0.0526234 0.553647 0.0599962 0.00119373 0.364223 0.50873 0.300465 0.0462409 0.568514 0.819078 0.194442 0.668065 0 
0.403217  19 0.447652 0.226335 0.668883 0.0162208 0.114377 0.348951 0 0.327742 0.0265238 9.65016e-05 0.421329 0.119944 0.359984 0.323686 0.871806 0.668158 0.0582656 0.252874 0.000710548 
0.415169  19 0.455119 0.175478 0.582217 0.00416889 0.63284 0.205459 0.021466 0.304941 0.181293 0.164944 0.453361 0.169155 0 0.014601 0.860032 0.674159 0.290274 0.181806 0 
0.415169  19 0.455119 0.175478 0.582217 0.00416889 0.63284 0.205459 0.021466 0.304941 0.181293 0.164944 0.453361 0.169155 0 0.014601 0.860032 0.674159 0.290274 0.181806 0 
0.415942  19 0.615895 0 0.436841 0.000659946 0 0.236695 0.0638328 0.588331 0.118545 0.137365 0.231961 0.20955 0.299951 0.219101 0.651986 0.642476 0.122525 0.434625 0.300421 
0.415942  19 0.615895 0 0.436841 0.000659946 0 0.236695 0.0638328 0.588331 0.118545 0.137365 0.231961 0.20955 0.299951 0.219101 0.651986 0.642476 0.122525 0.434625 0.300421 
0.415942  19 0.615895 0 0.436841 0.000659946 0 0.236695 0.0638328 0.588331 0.118545 0.137365 0.231961 0.20955 0.299951 0.219101 0.651986 0.642476 0.122525 0.434625 0.300421 
0.423846  19 0.229157 0.0102833 0.387265 0.00373704 0.354078 0.489533 0.0558347 0.440855 0.039364 0.00288441 0.302992 0.00409587 0.248376 0.186824 0.644852 0.644845 0.102811 0.197775 0 
0.36491  19 0.228746 0.0107539 0.387148 0.00372666 0.3535 0.489475 0.0558155 0.44096 0.0391951 0.00325456 0.303059 0.00479262 0.248611 0.187019 0.645229 0.64484 0.102861 0.197061 0.00055781 
0.43187  19 0.514653 0.876946 0.575859 7.66086e-05 0 0.0914405 0 0.218244 0.0481379 0 0.329584 0.271263 0.306275 0.152132 0.588817 0.724865 0.312944 0.577176 0 
0.43526  19 0.384429 0.0353669 0.549657 0.000961754 0.0932626 0.336043 0 0.408179 0.082572 0 0.309677 0 0.0649474 0.00858615 0.596151 0.729678 0.149332 0.253902 0.49777 
0.43714  19 0.309311 0 0.151037 0.00278666 0.117736 0.699987 0.0544478 0.434902 0.0170781 0.0275121 0.424877 0.0442047 0.524984 0.146678 0.711627 0.56609 0.0163351 0 0 
0.43714  19 0.309311 0 0.151037 0.00278666 0.117736 0.699987 0.0544478 0.434902 0.0170781 0.0275121 0.424877 0.0442047 0.524984 0.146678 0.711627 0.56609 0.0163351 0 0 
0.437799  19 0.659071 0.279672 0.410881 0.00175589 0.72962 0.343181 0.0700091 0.722985 0.022522 0.0489037 0.376617 0.559463 0.327104 0.212458 0.643964 0.611979 0.117044 0.272196 0.201738 
0.437799  19 0.659071 0.279672 0.410881 0.00175589 0.72962 0.343181 0.0700091 0.722985 0.022522 0.0489037 0.376617 0.559463 0.327104 0.212458 0.643964 0.611979 0.117044 0.272196 0.201738 
0.437869  19 0.520278 0 0.464338 0.00665646 0.180358 0.353927 0 0.633797 0.107237 0.032889 0.362837 0.223839 0.0311808 0.0509827 0.306211 0.423934 0.102347 0.234498 0.259089 
0.437869  19 0.520278 0 0.464338 0.00665646 0.180358 0.353927 0 0.633797 0.107237 0.032889 0.362837 0.223839 0.0311808 0.0509827 0.306211 0.423934 0.102347 0.234498 0.259089 
0.440626  19 0.728329 0.291417 0.778088 0.00149428 0.0834552 0.452321 0.110604 0.257696 0.0115495 0.326911 0.301727 0.510148 0.237066 0.246629 0.569237 0.819915 0.200179 0.370252 0 
0.440876  19 0.0951758 0.0459934 0.36217 0.00737614 0 0.395232 0.258031 0.424504 0.00974776 0 0.232863 0.124647 0.674224 0.137695 0.55459 0.629165 0.141781 0.469188 0.193726 
0.456276  19 0.428732 0.502484 0.74975 0.0132179 0.335664 0.308274 0.0869656 0.608493 0.110965 0 0.288168 0.299355 0.35493 0.313354 0.508009 0.625553 0.13966 0.456218 0.0610604 
0.456276  19 0.428732 0.502484 0.74975 0.0132179 0.335664 0.308274 0.0869656 0.608493 0.110965 0 0.288168 0.299355 0.35493 0.313354 0.508009 0.625553 0.13966 0.456218 0.0610604 
0.457728  19 0.627077 0 0.497692 0.000909502 0.00871488 0.32986 0 0.385143 0.0353863 0 0.363842 0 0.40261 0.316589 0.553205 0.630415 0.154424 0.316559 0.431491 
0.459322  19 0.554052 0.191514 0.384541 0.00122902 0 0.458783 0.476811 0.0275218 0 0.0216247 0.343858 0.521224 0.413422 0.172319 0.50515 0.614879 0.226162 0.113422 0.0439431 
0.462753  19 0.632887 0.575059 0.44253 0.00828358 0 0.756111 0.966907 0.0816148 0.0089573 0.039522 0.463993 0.497397 0.421603 0.172497 0.590926 0.642157 0.22246 0.420022 0 
0.414216  19 0.476113 0.459748 0.660038 5.95409e-06 0.00569932 0.126633 0.00026323 0.227534 0.0678343 8.12752e-05 0.384967 0.159093 0.304253 0.109659 0.641521 0.637013 0.25412 0.426429 0.00109441 
0.473418  19 0.0233659 0 0.264761 0 0.130481 0.251477 0.703101 0.865006 0.170518 0.0244983 0.16621 0.636253 0.267909 0.255325 0.714352 0.664762 0.147503 0.478822 0.206299 
0.473418  19 0.0233659 0 0.264761 0 0.130481 0.251477 0.703101 0.865006 0.170518 0.0244983 0.16621 0.636253 0.267909 0.255325 0.714352 0.664762 0.147503 0.478822 0.206299 
0.473418  19 0.0233659 0 0.264761 0 0.130481 0.251477 0.703101 0.865006 0.170518 0.0244983 0.16621 0.636253 0.267909 0.255325 0.714352 0.664762 0.147503 0.478822 0.206299 
0.474105  19 0.491806 0.217501 0.521793 0.000889685 0.117867 0.279573 0 0.235292 0.000721766 0 0.335213 0 0.326376 0.212696 0.56584 0.730394 0.15227 0.147491 0.478864 
0.406772  19 0.562201 0.557257 0.644452 0.00112611 0 0.299841 0.567029 0.673802 0.0950468 0.348705 0.372395 0.240788 0 0.0547561 0.114225 0.657478 0.0912838 0.107028 0.000763556 
0.390893  19 0.562196 0.55741 0.644452 0.00112611 0 0.300135 0.566673 0.674376 0.0950376 0.348452 0.372229 0.240587 0.0001034 0.0551246 0.113295 0.6573 0.0913436 0.106887 0 
0.442599  19 0.561615 0.556588 0.644067 0.00112597 0.999929 0.299823 0.566895 0.674644 0.0949895 0.348705 0.372395 0.240788 0 0.0551246 0.113295 0.6573 0.0913436 0.106887 0 
0.484803  19 0.635341 0.546448 0.594178 9.09502e-07 0.34126 0.301458 0.137511 0.123175 3.53863e-05 0.276309 0.370637 0.476935 0.345437 0.313011 0.992065 0.540656 0.23215 0.468061 0 
0.490221  19 0.670196 0.789848 0.570373 0 0.0778144 0.0482771 0.347201 0.833744 0.129967 0.242646 0.356712 0 0 0.0317897 0.176794 0.667067 0.190785 0.132928 0.355591 
0.465943  19 0.670196 0.789848 0.570373 0 0.0778144 0.0482771 0.347201 0.833744 0.129967 0.242646 0.356712 0.000295804 0.00063087 0.0318434 0.177984 0.667089 0.190851 0.13384 0.355794 
0.450142  19 0.412539 0 0.641518 0.0058985 0 0.0895213 0 0.535054 0.0156782 0.0116193 0.352606 0.999773 0.395627 0.999727 0.577621 0.618211 0 0.199533 0.43462 
0.441291  19 0.41247 5.16173e-05 0.641364 0.0058985 0 0.0895213 0 0.534477 0.0155532 0.011718 0.352319 0 0.395443 0.000345679 0.577666 0.618381 0.000289833 0.199665 0.435329 
0.497867  19 0.367524 0.397093 0.536565 0.0167136 0.403055 0.469113 0 0.377213 0.0718222 0 0.260449 0.232138 0.252075 0.182566 0.429066 0.777988 0.0108938 0.423689 0.1148 
0.500322  19 0.651791 0.0168388 0.465079 0.00716667 0.180982 0.2114 0.703462 0.451432 0.0933032 0.00133063 0.178842 0.197846 0.264736 0.110774 0.736911 0.660513 0.251555 0.314222 0.0533125 
0.509914  19 0.651791 0.0168388 0.465079 0.00716667 0.180982 0.211544 0.704271 0.450583 0.093191 0.00130664 0.178198 0.197938 0.264152 0.110953 0.736561 0.660658 0.251697 0.314564 0.0533125 
0.509914  19 0.651791 0.0168388 0.465079 0.00716667 0.180982 0.211544 0.704271 0.450583 0.093191 0.00130664 0.178198 0.197938 0.264152 0.110953 0.736561 0.660658 0.251697 0.314564 0.0533125 
0.518913  19 0.371408 0 0.583609 0.019825 0.88678 0.348736 0.803298 0.529075 0.0889572 0.0358273 0.387988 0.32305 0.323451 0.154433 0.747683 0.688812 0.0960044 0.0688192 0.33779 
0.518913  19 0.371408 0 0.583609 0.019825 0.88678 0.348736 0.803298 0.529075 0.0889572 0.0358273 0.387988 0.32305 0.323451 0.154433 0.747683 0.688812 0.0960044 0.0688192 0.33779 
0.525098  19 0.450262 0.647146 0.62921 0 0 0.362808 0 0.502665 0 0.0106001 0.399694 0.0263169 0.41958 0.21575 0.454389 0.662323 0.286061 0.0089822 0 
0.533582  19 0 0.00798777 0.576351 0.00127881 0.180971 0.254362 0.144265 0.640929 0 0.173526 0.288622 0 0.210968 0.0634732 0.884805 0.658961 0.0989912 0.0152127 0.844183 
0.55004  19 0.399167 0.245988 0.600971 0 0.0915765 0.373981 0.0137603 0.2278 0.0179963 0 0.569337 0.555692 0.185729 0.595044 0.534334 0.626986 0.107718 0.194319 0.661209 
0.513067  19 0.366861 0.239417 0.597644 0.011798 0.17395 0.153601 0.000880673 0.360086 0.0750411 0.000102314 0.366459 0.518673 0.289298 0.182703 0.801345 0.752021 0.0288306 0.107755 0.0573441 
0.515332  19 0.886923 0.977322 0.455523 0.0010578 0.000180358 0.464347 0.0638711 0.91275 0.999926 0.124874 0.216953 0.999628 0.227106 0.248622 0.449606 0.766284 0.125344 0.543072 0.243845 
0.56254  19 0.887398 0.97859 0.455694 0.00116157 0 0.464711 0.0643001 0.91281 0 0.124869 0.216856 0 0.227106 0.248622 0.449606 0.766284 0.125344 0.543072 0.24353 
0.581829  19 0.828963 0.31419 0.470727 0.00167294 0.225796 0.089571 0.0422714 0.726628 0.205314 0 0.784909 0.372593 0.642683 0.0574918 0.706 0.538929 0.133518 0.0280088 0.382425 
0.53492  19 0.148163 0.0373749 0.510016 0 0.440347 0.421712 0.00871418 0.16157 0 0 0.439648 0 0.000814276 0.000440279 0.36533 0.648528 0.194253 0.288417 0.411292 
0.56366  19 0.99976 0.590578 0.544745 0.000390469 0.999669 0.232257 0.196034 0.280615 7.31622e-05 0.0713515 0.249689 0.267336 0.000614968 0.125352 0.431891 0.700448 0.139211 0.207898 0.706305 
0.587411  19 0.000331473 0.591098 0.545258 0.000390469 0 0.232257 0.196941 0.280288 0 0.0712305 0.249555 0.26682 0.000815622 0.124934 0.431299 0.700535 0.139537 0.207319 0.706232 
0.50957  19 0.333273 0.0546863 0.763454 0.0198073 0.173325 0.487163 0.0776963 0.4949 0.0159631 0.00110325 0.316797 0.185667 0.283709 0.293086 0.935613 0.66434 0.000312277 0.998892 0.125912 
0.561891  19 0.332131 0.0538027 0.763324 0.0197896 0.173152 0.487094 0.0782351 0.495713 0.015994 0.00143096 0.31696 0.185415 0.283895 0.293528 0.935841 0.664291 0.000152392 0.000249937 0.126149 
0.605704  19 0.743644 0.179909 0.788306 0.000461309 0.000290125 0.350967 0.00137459 0.589131 0.074093 0.226915 0.278394 0.481392 0.0302489 0.0723254 0.52905 0.564204 0.0278222 0.428567 0.0504095 
0.613167  19 0.27399 0.588377 0.369246 0.00435414 0.395479 0.670814 0.0598228 0.510434 0.225016 0.0994065 0.211801 0.306996 0.41214 0.0990275 0.421021 0.771098 0.14577 0.318269 0.32531 
0.600511  19 0.514809 0.532812 0.690478 0.000497592 0.052925 0.2909 0 0.233972 0.0971909 0 0.331509 0.00280622 0.299867 0.0650415 0.593002 0.49332 0.291219 0.383204 0.052299 
0.61991  19 0.0979988 0.0464839 0.524813 0 0 0.575508 0.00563688 0.494751 0.0654311 0 0 0 0.261759 0.228163 0.885843 0.643384 0.213137 0.152947 0.741014 
0.504726  19 0.0979519 0.0472185 0.524759 9.88891e-07 1.20861e-06 0.57546 0.00569678 0.495202 0.0652733 0 0.000305387 0.000409585 0.261841 0.228005 0.885704 0.643555 0.213039 0.153241 0.741014 
0.557951  19 0.33719 0.200683 0.495445 0.000154015 0.804687 0.368758 0.0673167 0.300998 0 0.276369 0.364883 0.716565 0.312144 0.483364 0.524662 0.621186 0.000374236 0.239993 0.084608 
0.523937  19 0.879874 0.22833 0.662148 9.92497e-07 0.121077 0.460183 0.273873 0.0595275 0.0165276 1.23038e-05 0.408943 0.152156 0.331615 0.364294 0.589063 0.514363 0.258983 0.335036 0.198632 
0.583337  19 0.917492 0.0528256 0.238759 0.0309655 0 0.119643 4.95004e-05 0.34963 1.07906e-06 0.144341 0.482774 0.253162 0.485995 0.43559 0.782793 0.515631 0.0668395 0.0355913 0.168822 
0.63399  19 0.498766 0.44214 0.631955 0.00259224 0.99981 0.805593 0.114925 0.486351 0.118193 0.0822969 0.492911 0.369455 0.469391 0.266059 0.674187 0.771778 5.43209e-05 0.19628 0.443372 
0.63489  19 0.186854 0.345753 0.743523 0.11026 0 0.46344 0.414171 0.633712 0.180996 0 0.335693 0.595768 0.421025 0.363492 0.871486 0.801611 0 0.294761 0.258401 
0.635131  19 0.605179 0.452833 0.524893 0 0 0.793807 0.338318 0.221011 0.188681 0.2287 0.361341 0.417047 0.462311 0.345679 0.678204 0.657964 0.174311 0.312634 0.58584 
0.637698  19 0.23434 0.6898 0.322405 0 0.301526 0.665523 0.594112 0.378843 0.0443233 0.482861 0.262441 0.652776 0.406746 0.650078 0.405733 0.749885 0.12279 0.320041 0.264903 
0.639633  19 0.274336 0.58841 0.369097 0.00422682 0.395583 0.671572 0.0609794 0.511618 0.225386 0.0991137 0.211857 0.306996 0.41214 0.0990275 0.421342 0.770709 0.145643 0.318332 0.325327 
0.639787  19 0.745257 0.115336 0.736047 0.0077349 0.314235 0.645101 0.0990407 0.81167 0.748515 0.707846 0.925289 0.405376 0.0790528 0 0.591221 0.54007 0 0.0241034 0 
0.644273  19 0.217029 0.5004 0.344515 0 0.0262182 0.649795 0.0759686 0.0889322 0.000123065 0.235725 0.355441 0.418798 0.67893 0.444255 0.599144 0.654986 0.0159638 0.612776 0.0187607 
0.593035  19 0.532247 0.356141 0.475909 0.00468194 0.486949 0.10921 0.284074 0.54652 0 0.11269 0.4631 0.623921 0.391477 0.0737049 0.892103 0.656227 0.0341882 0.447197 0.137037 
0.648089  19 0.236719 0 0.524214 0.0109328 0.383323 0.377 0.620667 0.266719 0.296009 0.000134495 0.55555 0.26444 0.194691 0.0568696 0.96211 0.546275 0.204903 0.588172 0.223353 
0.645438  19 0.0973581 0.486843 0.731313 0 0.35084 0.61071 0.387784 0.359097 0.35461 4.3927e-05 0.359483 0.435827 0.459369 0.271713 0.603882 0.563588 0.137799 0.119197 0.177169 
0.341536  19 0.630475 0.54753 0.492026 0 0 0.183623 0 0.278123 0.0373213 0.000592932 0.375388 0.536806 0.424819 0.140393 0.667807 0.668753 0.232998 0.000323051 0 
0.332359  19 0.6292 0.547216 0.492239 0.00029368 0.000782467 0.18424 0.00100012 0.277659 0.0371482 0 0.37527 0.536784 0.425198 0.140658 0.668667 0.668733 0.232411 0.00301825 0.0003606 
0.499797  19 0.917088 0.850604 0.512992 0.00320437 0.00231544 0.649893 0 0.681498 0.081756 0.18984 0.380594 0.131882 0.463449 0 0.740588 0.782649 0.0556433 0.552175 0.267051 
0.476985  19 0.598346 0.456432 0.644067 0.0058711 0 0.767633 0.21373 0.467705 0.0647518 0.183427 0.431565 0.598354 0.351929 0.330584 0.769439 0.664291 0.16292 0.355973 0.753243 
0.474994  19 0.59874 0.456224 0.644455 0.0058711 0 0.767633 0.21373 0.467705 0.0647518 0.183485 0.431587 0.599184 0.351953 0.330532 0.768743 0.665188 0.163916 0.356692 0.753694 
0.484764  19 0.915939 0.850225 0.512985 0.00337488 0.00258258 0.649095 0.000151976 0.681498 0.081756 0.18984 0.380594 0.131882 0.463449 0 0.740588 0.782649 0.0556433 0.552175 0.267014 
0.498833  19 0.123321 0.486178 0.53114 0 0.218169 0 0 0.507619 0 0 0.335668 0.0568431 0.316794 0.482199 0.838925 0.608439 0.12592 0.0102901 0.274664 
0.439299  19 0.873507 0.0975439 0.316878 9.74322e-05 0.000739521 0.441868 0.881219 0.369025 0 0.0816985 0.420426 0.612042 0.395768 0.242314 0.221054 0.254054 0.0569771 0.682516 0.252727 
0.384134  19 0.630788 0.54754 0.492636 3.593e-05 0.000483501 0.183623 0 0.277885 0.0371482 0 0.375712 0.536964 0.424757 0.140786 0.667943 0.668316 0.232989 0.000414215 3.41836e-06 
0.394395  19 0.563822 0.543326 0.566127 0 0 0.247218 0.0427042 0.121392 0.0246039 9.65016e-05 0.363068 0.506408 0.359332 0.163185 0.680516 0.662858 0.194611 0.74836 0 
0.441789  19 0.85236 0.480617 0.463548 0 0 0.465983 0.761462 0.546261 0.104508 0.0841978 0.307263 0.609608 0.406978 0.505544 0.301882 0.240436 0.0412813 0.788867 0.258822 
0.362992  19 0.655819 0.903321 0.525074 0 0 0.102384 0 0.159486 0 0.000203105 0.43636 0.452534 0.434215 0.720314 0.891886 0.396324 0.0813966 0.47217 0.308805 
0.368421  19 0.317287 0.857873 0.549175 0 0 0.746398 0.0828795 0.487879 0.0279322 0.0704148 0.51665 0.380328 0.359078 0.38544 0.917013 0.599195 0.155587 0.406664 0 
0.36761  19 0.746073 0.000709797 0.480042 0.000622885 0.573326 0.443418 0.0922174 0.556652 0.178879 0.024271 0.509882 0.111061 0.112623 4.32072e-05 0.212496 0.748881 0.0979868 0.828055 0.150601 
0.398722  19 0.349624 0 0.391703 0 0.0312561 0.429939 0.405936 0.742585 0.264021 0.0211769 0.673089 0.313752 0.266692 0.0386631 0.551978 0.476448 0.107943 0.136025 0 
0.343148  19 0.562955 0.54426 0.566061 0.000274264 0 0.24718 0.0423905 0.120515 0.0246269 0 0.363374 0.506813 0.358884 0.163131 0.680276 0.662963 0.194885 0.747591 0.000603137 
0.366031  19 0.630475 0.54753 0.492026 0 0 0.184188 0.00043017 0.278446 0.0369381 0.000359115 0.375396 0.536391 0.425023 0.14064 0.668464 0.668617 0.232543 0.999838 0.000504497 
0.49768  19 0.0479076 0.201221 0.515212 0.00228636 0.182736 0.547019 0.756834 0.83401 0.0609488 0.0152158 0.459109 0.116043 0.362101 0.357693 0.413467 0.574487 0.0652937 0.527262 0.342012 
0.399999  19 0.508189 0.659183 0.476143 3.95329e-06 0.000874132 0.494343 0.0398311 0.315205 0.00536971 0.110329 0.28157 0.483545 0.3882 0.095879 0.647948 0.590802 0.230705 0.000666835 6.833e-06 
0.486738  19 0.507554 0.659183 0.476143 0 0 0.494625 0.0396672 0.315055 0.00529931 0.109052 0.280305 0.484646 0.387826 0.0954556 0.649111 0.590717 0.23087 0.000701424 0.000258401 
0.454041  19 0.508437 0.659432 0.476327 0 0 0.494625 0.0396672 0.315055 0.00529931 0.10938 0.280494 0.484186 0.388175 0.0963851 0.64933 0.590719 0.231153 0.000270639 0.00024506 
0.463413  19 0.507811 0.659183 0.476143 0 0 0.494625 0.0399923 0.315218 0.00521384 0.109177 0.279786 0.483824 0.387774 0.0961518 0.648335 0.590306 0.230729 0.001046 0.000248046 
0.517346  19 0.256652 0.0763317 0.469846 0.0687515 0.330853 0.37271 0.894424 0.781036 0.0357616 0.000186413 0.281368 0.016925 0.0347527 0.100818 0.314566 0.462816 0.0475677 0.123131 0.0524444 
0.526111  19 0.782557 0.503752 0.662805 0 0 0.578468 0.809291 0.827034 0.249704 0.0905452 0.368985 0.609542 0.389855 0.0540615 0.45469 0.234735 0.0433702 0.821379 0.265521 
0.540252  19 0.588419 0.724676 0.343329 0.00065634 0.00120861 0.554314 0.0798674 0.681028 0.0261762 0.0347985 0.526878 0.38642 0.735134 0.2512 0.516534 0.586445 0.0100647 0.895735 0.000282901 
0.522186  19 0.42099 0.457781 0.388785 0.000248462 0.686353 0.460709 0.308364 0.13655 0.000637894 0.349783 0.410598 0.730981 0.517869 0.392232 0.631923 0.555309 0.0874814 0.993368 0 
0.557338  19 0.728773 0.311486 0.523556 6.11251e-05 0.148033 0.626465 0.0370045 0.56601 0.501578 0.433481 0.673651 0.263843 0.234465 0.00984076 0.782925 0.699683 0.150498 0.325815 0.202951 
0.525291  19 0.787956 0.0528185 0.502217 0.0167461 0.999998 0.0890829 0.0955125 0.503591 0.00927221 0.146342 0.408501 0.364388 0.368238 0.584987 0.945728 0.611685 0.159061 0.00243112 0.24363 
0.54099  19 0.716493 0.0010376 0.795591 0.00169128 0.495564 0.123297 0.0465009 0.550755 0.139473 0.537143 0.79855 0.224484 0.208202 0.0971026 0.621685 0.631406 0.309088 0.164527 0.000354062 
0.552583  19 0.745061 0.180077 0.788918 0 0 0.351647 0 0.588744 0.0734915 0.227275 0.278843 0.481641 0.0290084 0.0717318 0.529018 0.563553 0.0272057 0.42772 0.0508554 
0.544844  19 0.0486917 0.202029 0.515976 0.00263979 0.183486 0.54567 0.757812 0.835026 0.0607264 0.0153229 0.458784 0.115436 0.360644 0.357798 0.412948 0.574006 0.0653011 0.526958 0.341592 
0.533275  19 0.0481778 0.202666 0.515387 0.00226758 0.183202 0.546201 0.757767 0.834652 0.0608282 0.0154165 0.45908 0.115742 0.36116 0.358058 0.412466 0.574287 0.0646922 0.526615 0.341004 
0.55017  19 0.497901 0.441682 0.631824 0.00258904 0.000218078 0.806349 0.114868 0.486832 0.117642 0.082939 0.492014 0.369028 0.468802 0.265682 0.675001 0.771631 0.000225484 0.196505 0.443065 
0.574509  19 0.895406 0.0569969 0.314269 0.0587011 0.506326 0.807614 0.134347 0.639615 0.246996 0.597907 0.767027 0.22637 0.0771955 0 0.620964 0.698754 0 0.144956 0.12748 
0.533015  19 0.588419 0.725 0.34271 0 0 0.555067 0.0792624 0.681 0.0251751 0.0341616 0.527061 0.386329 0.735261 0.251756 0.516426 0.58623 0.0100751 0.895594 0 
0.538495  19 0.786733 0.0517557 0.502273 0.0167306 0.000451456 0.0915272 0.0952614 0.503336 0.00940773 0.145778 0.408749 0.364924 0.367742 0.584465 0.945967 0.611661 0.158362 0 0.244938 
0.574509  19 0.895406 0.0569969 0.314269 0.0587011 0.506326 0.807614 0.134347 0.639615 0.246996 0.597907 0.767027 0.22637 0.0771955 0 0.620964 0.698754 0 0.144956 0.12748 
0.578182  19 0.538931 0.22591 0.289266 0 0.270718 0.373644 0.521472 0.785754 0.0377554 0 0.282202 0.53601 0.0705084 0.00375361 0.363177 0.572389 0.140078 0.486572 0.257321 
0.513353  19 0.729071 0.311389 0.523687 0.000371485 0.148066 0.626965 0.0368324 0.567182 0.501837 0.433617 0.672952 0.264374 0.234111 0.0106712 0.782396 0.699799 0.151018 0.327074 0.204351 
0.571874  19 0.498501 0.441726 0.631955 0.00259224 0 0.805948 0.115303 0.4868 0.118046 0.0831855 0.493446 0.370253 0.470103 0.266754 0.674489 0.773049 0.000958834 0.197787 0.444026 
0.607208  19 0.186854 0.345753 0.743523 0.11026 0 0.46344 0.414171 0.633712 0.180996 0 0.335693 0.595768 0.421025 0.363492 0.871486 0.801611 0 0.294761 0.258401 
0.595354  19 0.682101 0.638869 0.476687 0 0 0.394994 0.134568 0.536281 0.108924 0.12122 0.338618 0.65722 0.443771 0.373792 0.0673436 0.427538 0.0278854 0.982682 0.197418 
0.484833  19 0.91578 0.764745 0.268326 0.0164401 0.0796772 0.0377827 0.00102513 0.408361 0.151085 0.000365693 0.407394 0.384074 0.337263 0.380358 0.325794 0.693435 0.172477 0.000122704 0 
0.562956  19 0.53769 0.225923 0.289355 0 0.270718 0.373644 0.521472 0.786021 0.0377404 0.000306258 0.2822 0.534894 0.0707076 0.003952 0.363797 0.572513 0.140461 0.485554 0.257313 
0.607208  19 0.186854 0.345753 0.743523 0.11026 0 0.46344 0.414171 0.633712 0.180996 0 0.335693 0.595768 0.421025 0.363492 0.871486 0.801611 0 0.294761 0.258401 
0.331794  19 0.694964 0.527401 0.525538 0.00209212 0.318201 0.618783 0.197847 0.174513 0 0 0.280602 0.169073 0.265778 0.449578 0.55796 0.627886 0.127344 0.352688 0.00107119 
0.332055  19 0.435405 0.681803 0.655009 0 0 0.226447 0 0.499005 0.00157539 0.00737338 0.404965 0.351738 0.411446 0.163528 0.629076 0.636914 0.269318 0.219905 0 
0.339484  19 0.696057 0.528007 0.525319 0.00209346 0.318201 0.618783 0.197847 0.174513 0 0 0.280602 0.169073 0.265778 0.4502 0.557399 0.627774 0.127466 0.35285 0 
0.306583  19 0.0785883 0.0564097 0.564277 0.000992497 0 0.209744 0.0495004 0.852656 0 0.0965016 0.286491 0 0.20595 0 0.811553 0.677578 0.115522 0.151889 0.557565 
0.306583  19 0.0785883 0.0564097 0.564277 0.000992497 0 0.209744 0.0495004 0.852656 0 0.0965016 0.286491 0 0.20595 0 0.811553 0.677578 0.115522 0.151889 0.557565 
0.313619  19 0.962755 0.0948817 0.366063 0 0 0.497033 0.315288 0.306706 0.00158425 0 0.210469 0.10158 0.601044 0.217076 0.531488 0.636801 0.142679 0.604875 0.473233 
0.306583  19 0.0785883 0.0564097 0.564277 0.000992497 0 0.209744 0.0495004 0.852656 0 0.0965016 0.286491 0 0.20595 0 0.811553 0.677578 0.115522 0.151889 0.557565 
0.337173  19 0.384429 0.0353669 0.549657 0.000961754 0.0932626 0.336043 0 0.408179 0.082572 0 0.309677 0 0.0649474 0.00858615 0.596151 0.729678 0.149332 0.253902 0.49777 
0.306583  19 0.0785883 0.0564097 0.564277 0.000992497 0 0.209744 0.0495004 0.852656 0 0.0965016 0.286491 0 0.20595 0 0.811553 0.677578 0.115522 0.151889 0.557565 
0.313619  19 0.962755 0.0948817 0.366063 0 0 0.497033 0.315288 0.306706 0.00158425 0 0.210469 0.10158 0.601044 0.217076 0.531488 0.636801 0.142679 0.604875 0.473233 
0.339484  19 0.696057 0.528007 0.525319 0.00209346 0.318201 0.618783 0.197847 0.174513 0 0 0.280602 0.169073 0.265778 0.4502 0.557399 0.627774 0.127466 0.35285 0 
0.339484  19 0.696057 0.528007 0.525319 0.00209346 0.318201 0.618783 0.197847 0.174513 0 0 0.280602 0.169073 0.265778 0.4502 0.557399 0.627774 0.127466 0.35285 0 
0.359281  19 0.0676286 0 0.745974 0.0148012 0.371103 0.546333 0 0.584955 0 0.0794874 0.303929 0.342167 0.268629 0.447644 0.508343 0.656517 0.0962267 0.732696 0.147717 
0.364098  19 0.701169 0.50511 0.689623 0.00360682 0.297804 0.568633 0.161675 0.672453 0.12282 0 0.2949 0.577058 0.322568 0.329431 0.492893 0.543728 0.13265 0.600534 0 
0.364098  19 0.701169 0.50511 0.689623 0.00360682 0.297804 0.568633 0.161675 0.672453 0.12282 0 0.2949 0.577058 0.322568 0.329431 0.492893 0.543728 0.13265 0.600534 0 
0.334358  19 0.782558 0.237734 0.689192 0.00611362 0.19352 0.319588 0.399448 0.423301 0.0679616 0.000433879 0.438143 0.12473 0.363629 0.0340544 0.990906 0.678992 0.136872 0.144479 0.14098 
0.321765  19 0.543104 0.130546 0.850359 0.00554066 0.371748 0.457695 0.000806229 0.939465 0.000496324 0.0318406 0.235083 0.475417 0.135471 0.456158 0.000697729 0.66366 0.0806483 0.568976 0.099806 
0.328765  19 0.543555 0.130351 0.850753 0.00555286 0.372344 0.457637 0 0.939465 0.000496324 0.0320942 0.235151 0.474565 0.135704 0.455655 0.000983626 0.664208 0.0807646 0.56924 0.099082 
0.304999  19 0.542406 0.13053 0.850138 0.00553151 0.371882 0.457227 0.0002323 0.939043 0.000551264 0.0319066 0.23503 0.475417 0.135471 0.455533 0.000306649 0.664281 0.0809389 0.56903 0.100375 
0.378712  19 0.525403 0.501515 0.534233 0 0 0.677606 0.144798 0.112562 0.0371339 0 0.31638 0.376343 0.270158 0.174727 0.371772 0.705845 0.189552 0.482748 0.0106426 
0.378712  19 0.525403 0.501515 0.534233 0 0 0.677606 0.144798 0.112562 0.0371339 0 0.31638 0.376343 0.270158 0.174727 0.371772 0.705845 0.189552 0.482748 0.0106426 
0.378712  19 0.525403 0.501515 0.534233 0 0 0.677606 0.144798 0.112562 0.0371339 0 0.31638 0.376343 0.270158 0.174727 0.371772 0.705845 0.189552 0.482748 0.0106426 
0.379314  19 0.801663 0.247125 0.747526 0.0115503 0.320604 0.708712 0.0714053 0.487922 0.142492 0 0.303745 0.216755 0.282117 0 0.607992 0.660081 0.0775522 0.0415244 0 
0.374676  19 0.455335 0.516923 0.528538 0.00645964 0.190344 0.393187 0.234162 0.468429 0.117209 0.207173 0.384943 0 0 0 0.297493 0.289605 0.126235 0.567755 0.339026 
0.381202  19 0.455335 0.516923 0.528538 0.00645964 0.191046 0.393115 0.234094 0.46829 0.117491 0.207449 0.384943 0 0 0 0.297493 0.289605 0.126235 0.567755 0.339026 
0.335413  19 0.64132 0.417809 0.518587 0.000653916 0.208883 0.348957 0.249304 0.648545 0.13138 0.273054 0.402882 0.168047 0 0 0.318173 0.481381 0.124832 0.53957 0.271027 
0.385051  19 0.668627 0.714141 0.471743 0 0.0429873 0.639263 0 0.633352 0.084318 0.104674 0.381602 0.42229 0.333713 0.368993 0.796018 0.695329 0.206221 0.00280396 0 
0.385119  19 0.340047 0.457625 0.601699 0.00919562 0.116391 0.715155 0 0.407559 0.0312538 0 0.352054 0 0.355466 0 0.696029 0.613829 0 0.133354 0 
0.392716  19 0.312091 0.0345372 0.520951 0.000533171 0.0955161 0.446667 0 0.397604 0.0743256 0 0.176435 0 0.0966229 0.1634 0.901795 0.653488 0.123198 0.147458 0.489289 
0.402145  19 0.474909 0.201941 0.589698 0.00420544 0.552901 0.293893 0 0.542466 0 0.0908176 0.521044 0.0404146 0.231498 0.253808 0.744952 0.665766 0.0463745 0.17486 0 
0.40577  19 0.484836 0.522006 0.594023 0 0.369745 0.938534 0.245558 0.116467 0 0.232936 0.348091 0.645779 0.351458 0.688583 0.975546 0.573338 0.236408 0.524785 0 
0.386344  19 0.484836 0.522006 0.594023 0 0.369745 0.938534 0.245558 0.116467 0 0.232936 0.348091 0.645779 0.351458 0.688059 0.975561 0.573394 0.236216 0.524329 0.000549218 
0.3789  19 0.768445 0.234991 0.770246 0.00761491 0.223554 0.273036 0.0526234 0.553647 0.0599962 0.00119373 0.364223 0.50873 0.300465 0.0462409 0.568514 0.819078 0.194442 0.668065 0 
0.403217  19 0.447652 0.226335 0.668883 0.0162208 0.114377 0.348951 0 0.327742 0.0265238 9.65016e-05 0.421329 0.119944 0.359984 0.323686 0.871806 0.668158 0.0582656 0.252874 0.000710548 
0.415169  19 0.455119 0.175478 0.582217 0.00416889 0.63284 0.205459 0.021466 0.304941 0.181293 0.164944 0.453361 0.169155 0 0.014601 0.860032 0.674159 0.290274 0.181806 0 
0.415169  19 0.455119 0.175478 0.582217 0.00416889 0.63284 0.205459 0.021466 0.304941 0.181293 0.164944 0.453361 0.169155 0 0.014601 0.860032 0.674159 0.290274 0.181806 0 
0.415942  19 0.615895 0 0.436841 0.000659946 0 0.236695 0.0638328 0.588331 0.118545 0.137365 0.231961 0.20955 0.299951 0.219101 0.651986 0.642476 0.122525 0.434625 0.300421 
0.415942  19 0.615895 0 0.436841 0.000659946 0 0.236695 0.0638328 0.588331 0.118545 0.137365 0.231961 0.20955 0.299951 0.219101 0.651986 0.642476 0.122525 0.434625 0.300421 
0.415942  19 0.615895 0 0.436841 0.000659946 0 0.236695 0.0638328 0.588331 0.118545 0.137365 0.231961 0.20955 0.299951 0.219101 0.651986 0.642476 0.122525 0.434625 0.300421 
0.423846  19 0.229157 0.0102833 0.387265 0.00373704 0.354078 0.489533 0.0558347 0.440855 0.039364 0.00288441 0.302992 0.00409587 0.248376 0.186824 0.644852 0.644845 0.102811 0.197775 0 
0.36491  19 0.228746 0.0107539 0.387148 0.00372666 0.3535 0.489475 0.0558155 0.44096 0.0391951 0.00325456 0.303059 0.00479262 0.248611 0.187019 0.645229 0.64484 0.102861 0.197061 0.00055781 
0.43187  19 0.514653 0.876946 0.575859 7.66086e-05 0 0.0914405 0 0.218244 0.0481379 0 0.329584 0.271263 0.306275 0.152132 0.588817 0.724865 0.312944 0.577176 0 
0.43526  19 0.384429 0.0353669 0.549657 0.000961754 0.0932626 0.336043 0 0.408179 0.082572 0 0.309677 0 0.0649474 0.00858615 0.596151 0.729678 0.149332 0.253902 0.49777 
0.43714  19 0.309311 0 0.151037 0.00278666 0.117736 0.699987 0.0544478 0.434902 0.0170781 0.0275121 0.424877 0.0442047 0.524984 0.146678 0.711627 0.56609 0.0163351 0 0 
0.43714  19 0.309311 0 0.151037 0.00278666 0.117736 0.699987 0.0544478 0.434902 0.0170781 0.0275121 0.424877 0.0442047 0.524984 0.146678 0.711627 0.56609 0.0163351 0 0 
0.437799  19 0.659071 0.279672 0.410881 0.00175589 0.72962 0.343181 0.0700091 0.722985 0.022522 0.0489037 0.376617 0.559463 0.327104 0.212458 0.643964 0.611979 0.117044 0.272196 0.201738 
0.437799  19 0.659071 0.279672 0.410881 0.00175589 0.72962 0.343181 0.0700091 0.722985 0.022522 0.0489037 0.376617 0.559463 0.327104 0.212458 0.643964 0.611979 0.117044 0.272196 0.201738 
0.437869  19 0.520278 0 0.464338 0.00665646 0.180358 0.353927 0 0.633797 0.107237 0.032889 0.362837 0.223839 0.0311808 0.0509827 0.306211 0.423934 0.102347 0.234498 0.259089 
0.437869  19 0.520278 0 0.464338 0.00665646 0.180358 0.353927 0 0.633797 0.107237 0.032889 0.362837 0.223839 0.0311808 0.0509827 0.306211 0.423934 0.102347 0.234498 0.259089 
0.440626  19 0.728329 0.291417 0.778088 0.00149428 0.0834552 0.452321 0.110604 0.257696 0.0115495 0.326911 0.301727 0.510148 0.237066 0.246629 0.569237 0.819915 0.200179 0.370252 0 
0.440876  19 0.0951758 0.0459934 0.36217 0.00737614 0 0.395232 0.258031 0.424504 0.00974776 0 0.232863 0.124647 0.674224 0.137695 0.55459 0.629165 0.141781 0.469188 0.193726 
0.456276  19 0.428732 0.502484 0.74975 0.0132179 0.335664 0.308274 0.0869656 0.608493 0.110965 0 0.288168 0.299355 0.35493 0.313354 0.508009 0.625553 0.13966 0.456218 0.0610604 
0.456276  19 0.428732 0.502484 0.74975 0.0132179 0.335664 0.308274 0.0869656 0.608493 0.110965 0 0.288168 0.299355 0.35493 0.313354 0.508009 0.625553 0.13966 0.456218 0.0610604 
0.457728  19 0.627077 0 0.497692 0.000909502 0.00871488 0.32986 0 0.385143 0.0353863 0 0.363842 0 0.40261 0.316589 0.553205 0.630415 0.154424 0.316559 0.431491 
0.459322  19 0.554052 0.191514 0.384541 0.00122902 0 0.458783 0.476811 0.0275218 0 0.0216247 0.343858 0.521224 0.413422 0.172319 0.50515 0.614879 0.226162 0.113422 0.0439431 
0.462753  19 0.632887 0.575059 0.44253 0.00828358 0 0.756111 0.966907 0.0816148 0.0089573 0.039522 0.463993 0.497397 0.421603 0.172497 0.590926 0.642157 0.22246 0.420022 0 
0.414216  19 0.476113 0.459748 0.660038 5.95409e-06 0.00569932 0.126633 0.00026323 0.227534 0.0678343 8.12752e-05 0.384967 0.159093 0.304253 0.109659 0.641521 0.637013 0.25412 0.426429 0.00109441 
0.473418  19 0.0233659 0 0.264761 0 0.130481 0.251477 0.703101 0.865006 0.170518 0.0244983 0.16621 0.636253 0.267909 0.255325 0.714352 0.664762 0.147503 0.478822 0.206299 
0.473418  19 0.0233659 0 0.264761 0 0.130481 0.251477 0.703101 0.865006 0.170518 0.0244983 0.16621 0.636253 0.267909 0.255325 0.714352 0.664762 0.147503 0.478822 0.206299 
0.473418  19 0.0233659 0 0.264761 0 0.130481 0.251477 0.703101 0.865006 0.170518 0.0244983 0.16621 0.636253 0.267909 0.255325 0.714352 0.664762 0.147503 0.478822 0.206299 
0.469528  19 0.491718 0.217128 0.521923 0.000901332 0.118064 0.280085 0.000120643 0.23617 0.000795702 0 0.335213 0 0.326376 0.212696 0.56584 0.730394 0.15227 0.14711 0.478941 
0.406772  19 0.562201 0.557257 0.644452 0.00112611 0 0.299841 0.567029 0.673802 0.0950468 0.348705 0.372395 0.240788 0 0.0547561 0.114225 0.657478 0.0912838 0.107028 0.000763556 
0.390893  19 0.562196 0.55741 0.644452 0.00112611 0 0.300135 0.566673 0.674376 0.0950376 0.348452 0.372229 0.240587 0.0001034 0.0551246 0.113295 0.6573 0.0913436 0.106887 0 
0.442599  19 0.561615 0.556588 0.644067 0.00112597 0.999929 0.299823 0.566895 0.674644 0.0949895 0.348705 0.372395 0.240788 0 0.0551246 0.113295 0.6573 0.0913436 0.106887 0 
0.484803  19 0.635341 0.546448 0.594178 9.09502e-07 0.34126 0.301458 0.137511 0.123175 3.53863e-05 0.276309 0.370637 0.476935 0.345437 0.313011 0.992065 0.540656 0.23215 0.468061 0 
0.490221  19 0.670196 0.789848 0.570373 0 0.0778144 0.0482771 0.347201 0.833744 0.129967 0.242646 0.356712 0 0 0.0317897 0.176794 0.667067 0.190785 0.132928 0.355591 
0.465943  19 0.670196 0.789848 0.570373 0 0.0778144 0.0482771 0.347201 0.833744 0.129967 0.242646 0.356712 0.000295804 0.00063087 0.0318434 0.177984 0.667089 0.190851 0.13384 0.355794 
0.450142  19 0.412539 0 0.641518 0.0058985 0 0.0895213 0 0.535054 0.0156782 0.0116193 0.352606 0.999773 0.395627 0.999727 0.577621 0.618211 0 0.199533 0.43462 
0.441291  19 0.41247 5.16173e-05 0.641364 0.0058985 0 0.0895213 0 0.534477 0.0155532 0.011718 0.352319 0 0.395443 0.000345679 0.577666 0.618381 0.000289833 0.199665 0.435329 
0.497867  19 0.367524 0.397093 0.536565 0.0167136 0.403055 0.469113 0 0.377213 0.0718222 0 0.260449 0.232138 0.252075 0.182566 0.429066 0.777988 0.0108938 0.423689 0.1148 
0.497439  19 0.651818 0.0160733 0.464867 0.00719146 0.180801 0.210771 0.703462 0.451432 0.0933032 0.00133063 0.178842 0.197846 0.264736 0.110774 0.736911 0.660446 0.25133 0.313689 0.0539855 
0.509914  19 0.651791 0.0168388 0.465079 0.00716667 0.180982 0.211544 0.704271 0.450583 0.093191 0.00130664 0.178198 0.197938 0.264152 0.110953 0.736561 0.660658 0.251697 0.314564 0.0533125 
0.509914  19 0.651791 0.0168388 0.465079 0.00716667 0.180982 0.211544 0.704271 0.450583 0.093191 0.00130664 0.178198 0.197938 0.264152 0.110953 0.736561 0.660658 0.251697 0.314564 0.0533125 
0.487509  19 0.371012 0.000358883 0.583373 0.0197991 0.885787 0.348301 0.802695 0.529235 0.0882511 0.0354532 0.387988 0.32305 0.323451 0.154433 0.747683 0.688812 0.0961487 0.0694177 0.338281 
0.518913  19 0.371408 0 0.583609 0.019825 0.88678 0.348736 0.803298 0.529075 0.0889572 0.0358273 0.387988 0.32305 0.323451 0.154433 0.747683 0.688812 0.0960044 0.0688192 0.33779 
0.44905  19 0.4495 0.646292 0.629411 0 0 0.362808 0 0.502665 0 0.0106001 0.399694 0.0263169 0.41958 0.21575 0.454389 0.66235 0.285908 0.00960773 0.000568207 
0.533582  19 0 0.00798777 0.576351 0.00127881 0.180971 0.254362 0.144265 0.640929 0 0.173526 0.288622 0 0.210968 0.0634732 0.884805 0.658961 0.0989912 0.0152127 0.844183 
0.55004  19 0.399167 0.245988 0.600971 0 0.0915765 0.373981 0.0137603 0.2278 0.0179963 0 0.569337 0.555692 0.185729 0.595044 0.534334 0.626986 0.107718 0.194319 0.661209 
0.513067  19 0.366861 0.239417 0.597644 0.011798 0.17395 0.153601 0.000880673 0.360086 0.0750411 0.000102314 0.366459 0.518673 0.289298 0.182703 0.801345 0.752021 0.0288306 0.107755 0.0573441 
0.515332  19 0.886923 0.977322 0.455523 0.0010578 0.000180358 0.464347 0.0638711 0.91275 0.999926 0.124874 0.216953 0.999628 0.227106 0.248622 0.449606 0.766284 0.125344 0.543072 0.243845 
0.56254  19 0.887398 0.97859 0.455694 0.00116157 0 0.464711 0.0643001 0.91281 0 0.124869 0.216856 0 0.227106 0.248622 0.449606 0.766284 0.125344 0.543072 0.24353 
0.581829  19 0.828963 0.31419 0.470727 0.00167294 0.225796 0.089571 0.0422714 0.726628 0.205314 0 0.784909 0.372593 0.642683 0.0574918 0.706 0.538929 0.133518 0.0280088 0.382425 
0.53492  19 0.148163 0.0373749 0.510016 0 0.440347 0.421712 0.00871418 0.16157 0 0 0.439648 0 0.000814276 0.000440279 0.36533 0.648528 0.194253 0.288417 0.411292 
0.56366  19 0.99976 0.590578 0.544745 0.000390469 0.999669 0.232257 0.196034 0.280615 7.31622e-05 0.0713515 0.249689 0.267336 0.000614968 0.125352 0.431891 0.700448 0.139211 0.207898 0.706305 
0.587411  19 0.000331473 0.591098 0.545258 0.000390469 0 0.232257 0.196941 0.280288 0 0.0712305 0.249555 0.26682 0.000815622 0.124934 0.431299 0.700535 0.139537 0.207319 0.706232 
0.50957  19 0.333273 0.0546863 0.763454 0.0198073 0.173325 0.487163 0.0776963 0.4949 0.0159631 0.00110325 0.316797 0.185667 0.283709 0.293086 0.935613 0.66434 0.000312277 0.998892 0.125912 
0.561891  19 0.332131 0.0538027 0.763324 0.0197896 0.173152 0.487094 0.0782351 0.495713 0.015994 0.00143096 0.31696 0.185415 0.283895 0.293528 0.935841 0.664291 0.000152392 0.000249937 0.126149 
0.605704  19 0.743644 0.179909 0.788306 0.000461309 0.000290125 0.350967 0.00137459 0.589131 0.074093 0.226915 0.278394 0.481392 0.0302489 0.0723254 0.52905 0.564204 0.0278222 0.428567 0.0504095 
0.613167  19 0.27399 0.588377 0.369246 0.00435414 0.395479 0.670814 0.0598228 0.510434 0.225016 0.0994065 0.211801 0.306996 0.41214 0.0990275 0.421021 0.771098 0.14577 0.318269 0.32531 
0.600511  19 0.514809 0.532812 0.690478 0.000497592 0.052925 0.2909 0 0.233972 0.0971909 0 0.331509 0.00280622 0.299867 0.0650415 0.593002 0.49332 0.291219 0.383204 0.052299 
0.61991  19 0.0979988 0.0464839 0.524813 0 0 0.575508 0.00563688 0.494751 0.0654311 0 0 0 0.261759 0.228163 0.885843 0.643384 0.213137 0.152947 0.741014 
0.504726  19 0.0979519 0.0472185 0.524759 9.88891e-07 1.20861e-06 0.57546 0.00569678 0.495202 0.0652733 0 0.000305387 0.000409585 0.261841 0.228005 0.885704 0.643555 0.213039 0.153241 0.741014 
0.557951  19 0.33719 0.200683 0.495445 0.000154015 0.804687 0.368758 0.0673167 0.300998 0 0.276369 0.364883 0.716565 0.312144 0.483364 0.524662 0.621186 0.000374236 0.239993 0.084608 
0.523937  19 0.879874 0.22833 0.662148 9.92497e-07 0.121077 0.460183 0.273873 0.0595275 0.0165276 1.23038e-05 0.408943 0.152156 0.331615 0.364294 0.589063 0.514363 0.258983 0.335036 0.198632 
0.583337  19 0.917492 0.0528256 0.238759 0.0309655 0 0.119643 4.95004e-05 0.34963 1.07906e-06 0.144341 0.482774 0.253162 0.485995 0.43559 0.782793 0.515631 0.0668395 0.0355913 0.168822 
0.575364  19 0.498233 0.44149 0.632204 0.00258999 0.998814 0.804569 0.11478 0.486351 0.118193 0.0822969 0.492911 0.369455 0.469391 0.266059 0.674187 0.771778 5.43209e-05 0.19628 0.443372 
0.63489  19 0.186854 0.345753 0.743523 0.11026 0 0.46344 0.414171 0.633712 0.180996 0 0.335693 0.595768 0.421025 0.363492 0.871486 0.801611 0 0.294761 0.258401 
0.635131  19 0.605179 0.452833 0.524893 0 0 0.793807 0.338318 0.221011 0.188681 0.2287 0.361341 0.417047 0.462311 0.345679 0.678204 0.657964 0.174311 0.312634 0.58584 
0.637698  19 0.23434 0.6898 0.322405 0 0.301526 0.665523 0.594112 0.378843 0.0443233 0.482861 0.262441 0.652776 0.406746 0.650078 0.405733 0.749885 0.12279 0.320041 0.264903 
0.639633  19 0.274336 0.58841 0.369097 0.00422682 0.395583 0.671572 0.0609794 0.511618 0.225386 0.0991137 0.211857 0.306996 0.41214 0.0990275 0.421342 0.770709 0.145643 0.318332 0.325327 
0.624576  19 0.744076 0.114923 0.735747 0.0077293 0.314104 0.644912 0.0991819 0.81167 0.748515 0.707846 0.925289 0.405376 0.0790528 0 0.59174 0.540125 8.89302e-05 0.0246507 0.000897805 
0.644273  19 0.217029 0.5004 0.344515 0 0.0262182 0.649795 0.0759686 0.0889322 0.000123065 0.235725 0.355441 0.418798 0.67893 0.444255 0.599144 0.654986 0.0159638 0.612776 0.0187607 
0.593035  19 0.532247 0.356141 0.475909 0.00468194 0.486949 0.10921 0.284074 0.54652 0 0.11269 0.4631 0.623921 0.391477 0.0737049 0.892103 0.656227 0.0341882 0.447197 0.137037 
0.648089  19 0.236719 0 0.524214 0.0109328 0.383323 0.377 0.620667 0.266719 0.296009 0.000134495 0.55555 0.26444 0.194691 0.0568696 0.96211 0.546275 0.204903 0.588172 0.223353 
0.645438  19 0.0973581 0.486843 0.731313 0 0.35084 0.61071 0.387784 0.359097 0.35461 4.3927e-05 0.359483 0.435827 0.459369 0.271713 0.603882 0.563588 0.137799 0.119197 0.177169 
0.341536  19 0.630475 0.54753 0.492026 0 0 0.183623 0 0.278123 0.0373213 0.000592932 0.375388 0.536806 0.424819 0.140393 0.667807 0.668753 0.232998 0.000323051 0 
0.332359  19 0.6292 0.547216 0.492239 0.00029368 0.000782467 0.18424 0.00100012 0.277659 0.0371482 0 0.37527 0.536784 0.425198 0.140658 0.668667 0.668733 0.232411 0.00301825 0.0003606 
0.499797  19 0.917088 0.850604 0.512992 0.00320437 0.00231544 0.649893 0 0.681498 0.081756 0.18984 0.380594 0.131882 0.463449 0 0.740588 0.782649 0.0556433 0.552175 0.267051 
0.476985  19 0.598346 0.456432 0.644067 0.0058711 0 0.767633 0.21373 0.467705 0.0647518 0.183427 0.431565 0.598354 0.351929 0.330584 0.769439 0.664291 0.16292 0.355973 0.753243 
0.474994  19 0.59874 0.456224 0.644455 0.0058711 0 0.767633 0.21373 0.467705 0.0647518 0.183485 0.431587 0.599184 0.351953 0.330532 0.768743 0.665188 0.163916 0.356692 0.753694 
0.484764  19 0.915939 0.850225 0.512985 0.00337488 0.00258258 0.649095 0.000151976 0.681498 0.081756 0.18984 0.380594 0.131882 0.463449 0 0.740588 0.782649 0.0556433 0.552175 0.267014 
0.498833  19 0.123321 0.486178 0.53114 0 0.218169 0 0 0.507619 0 0 0.335668 0.0568431 0.316794 0.482199 0.838925 0.608439 0.12592 0.0102901 0.274664 
0.439299  19 0.873507 0.0975439 0.316878 9.74322e-05 0.000739521 0.441868 0.881219 0.369025 0 0.0816985 0.420426 0.612042 0.395768 0.242314 0.221054 0.254054 0.0569771 0.682516 0.252727 
0.384134  19 0.630788 0.54754 0.492636 3.593e-05 0.000483501 0.183623 0 0.277885 0.0371482 0 0.375712 0.536964 0.424757 0.140786 0.667943 0.668316 0.232989 0.000414215 3.41836e-06 
0.385731  19 0.563822 0.543326 0.566127 0 0 0.247144 0.0426721 0.122748 0.0245745 0.000115696 0.362946 0.505892 0.358926 0.163382 0.679998 0.662945 0.194611 0.74836 0 
0.434871  19 0.851928 0.480617 0.463548 0 0 0.465983 0.761462 0.546261 0.104508 0.0841978 0.307263 0.609608 0.406978 0.505544 0.302119 0.240886 0.041317 0.788095 0.259323 
0.362992  19 0.655819 0.903321 0.525074 0 0 0.102384 0 0.159486 0 0.000203105 0.43636 0.452534 0.434215 0.720314 0.891886 0.396324 0.0813966 0.47217 0.308805 
0.368421  19 0.317287 0.857873 0.549175 0 0 0.746398 0.0828795 0.487879 0.0279322 0.0704148 0.51665 0.380328 0.359078 0.38544 0.917013 0.599195 0.155587 0.406664 0 
0.36761  19 0.746073 0.000709797 0.480042 0.000622885 0.573326 0.443418 0.0922174 0.556652 0.178879 0.024271 0.509882 0.111061 0.112623 4.32072e-05 0.212496 0.748881 0.0979868 0.828055 0.150601 
0.398722  19 0.349624 0 0.391703 0 0.0312561 0.429939 0.405936 0.742585 0.264021 0.0211769 0.673089 0.313752 0.266692 0.0386631 0.551978 0.476448 0.107943 0.136025 0 
0.343148  19 0.562955 0.54426 0.566061 0.000274264 0 0.24718 0.0423905 0.120515 0.0246269 0 0.363374 0.506813 0.358884 0.163131 0.680276 0.662963 0.194885 0.747591 0.000603137 
0.366031  19 0.630475 0.54753 0.492026 0 0 0.184188 0.00043017 0.278446 0.0369381 0.000359115 0.375396 0.536391 0.425023 0.14064 0.668464 0.668617 0.232543 0.999838 0.000504497 
0.49768  19 0.0479076 0.201221 0.515212 0.00228636 0.182736 0.547019 0.756834 0.83401 0.0609488 0.0152158 0.459109 0.116043 0.362101 0.357693 0.413467 0.574487 0.0652937 0.527262 0.342012 
0.399999  19 0.508189 0.659183 0.476143 3.95329e-06 0.000874132 0.494343 0.0398311 0.315205 0.00536971 0.110329 0.28157 0.483545 0.3882 0.095879 0.647948 0.590802 0.230705 0.000666835 6.833e-06 
0.486738  19 0.507554 0.659183 0.476143 0 0 0.494625 0.0396672 0.315055 0.00529931 0.109052 0.280305 0.484646 0.387826 0.0954556 0.649111 0.590717 0.23087 0.000701424 0.000258401 
0.454041  19 0.508437 0.659432 0.476327 0 0 0.494625 0.0396672 0.315055 0.00529931 0.10938 0.280494 0.484186 0.388175 0.0963851 0.64933 0.590719 0.231153 0.000270639 0.00024506 
0.463413  19 0.507811 0.659183 0.476143 0 0 0.494625 0.0399923 0.315218 0.00521384 0.109177 0.279786 0.483824 0.387774 0.0961518 0.648335 0.590306 0.230729 0.001046 0.000248046 
0.517346  19 0.256652 0.0763317 0.469846 0.0687515 0.330853 0.37271 0.894424 0.781036 0.0357616 0.000186413 0.281368 0.016925 0.0347527 0.100818 0.314566 0.462816 0.0475677 0.123131 0.0524444 
0.526111  19 0.782557 0.503752 0.662805 0 0 0.578468 0.809291 0.827034 0.249704 0.0905452 0.368985 0.609542 0.389855 0.0540615 0.45469 0.234735 0.0433702 0.821379 0.265521 
0.540252  19 0.588419 0.724676 0.343329 0.00065634 0.00120861 0.554314 0.0798674 0.681028 0.0261762 0.0347985 0.526878 0.38642 0.735134 0.2512 0.516534 0.586445 0.0100647 0.895735 0.000282901 
0.522186  19 0.42099 0.457781 0.388785 0.000248462 0.686353 0.460709 0.308364 0.13655 0.000637894 0.349783 0.410598 0.730981 0.517869 0.392232 0.631923 0.555309 0.0874814 0.993368 0 
0.557338  19 0.728773 0.311486 0.523556 6.11251e-05 0.148033 0.626465 0.0370045 0.56601 0.501578 0.433481 0.673651 0.263843 0.234465 0.00984076 0.782925 0.699683 0.150498 0.325815 0.202951 
0.525291  19 0.787956 0.0528185 0.502217 0.0167461 0.999998 0.0890829 0.0955125 0.503591 0.00927221 0.146342 0.408501 0.364388 0.368238 0.584987 0.945728 0.611685 0.159061 0.00243112 0.24363 
0.54099  19 0.716493 0.0010376 0.795591 0.00169128 0.495564 0.123297 0.0465009 0.550755 0.139473 0.537143 0.79855 0.224484 0.208202 0.0971026 0.621685 0.631406 0.309088 0.164527 0.000354062 
0.552583  19 0.745061 0.180077 0.788918 0 0 0.351647 0 0.588744 0.0734915 0.227275 0.278843 0.481641 0.0290084 0.0717318 0.529018 0.563553 0.0272057 0.42772 0.0508554 
0.544844  19 0.0486917 0.202029 0.515976 0.00263979 0.183486 0.54567 0.757812 0.835026 0.0607264 0.0153229 0.458784 0.115436 0.360644 0.357798 0.412948 0.574006 0.0653011 0.526958 0.341592 
0.533275  19 0.0481778 0.202666 0.515387 0.00226758 0.183202 0.546201 0.757767 0.834652 0.0608282 0.0154165 0.45908 0.115742 0.36116 0.358058 0.412466 0.574287 0.0646922 0.526615 0.341004 
0.55017  19 0.497901 0.441682 0.631824 0.00258904 0.000218078 0.806349 0.114868 0.486832 0.117642 0.082939 0.492014 0.369028 0.468802 0.265682 0.675001 0.771631 0.000225484 0.196505 0.443065 
0.574509  19 0.895406 0.0569969 0.314269 0.0587011 0.506326 0.807614 0.134347 0.639615 0.246996 0.597907 0.767027 0.22637 0.0771955 0 0.620964 0.698754 0 0.144956 0.12748 
0.521584  19 0.587948 0.724277 0.342752 1.01019e-06 0.000713454 0.555067 0.0792624 0.681 0.0251751 0.0341616 0.527061 0.386329 0.735261 0.251366 0.516534 0.586346 0.0102762 0.89392 0.000769444 
0.538495  19 0.786733 0.0517557 0.502273 0.0167306 0.000451456 0.0915272 0.0952614 0.503336 0.00940773 0.145778 0.408749 0.364924 0.367742 0.584465 0.945967 0.611661 0.158362 0 0.244938 
0.574509  19 0.895406 0.0569969 0.314269 0.0587011 0.506326 0.807614 0.134347 0.639615 0.246996 0.597907 0.767027 0.22637 0.0771955 0 0.620964 0.698754 0 0.144956 0.12748 
0.578182  19 0.538931 0.22591 0.289266 0 0.270718 0.373644 0.521472 0.785754 0.0377554 0 0.282202 0.53601 0.0705084 0.00375361 0.363177 0.572389 0.140078 0.486572 0.257321 
0.513353  19 0.729071 0.311389 0.523687 0.000371485 0.148066 0.626965 0.0368324 0.567182 0.501837 0.433617 0.672952 0.264374 0.234111 0.0106712 0.782396 0.699799 0.151018 0.327074 0.204351 
0.571874  19 0.498501 0.441726 0.631955 0.00259224 0 0.805948 0.115303 0.4868 0.118046 0.0831855 0.493446 0.370253 0.470103 0.266754 0.674489 0.773049 0.000958834 0.197787 0.444026 
0.607208  19 0.186854 0.345753 0.743523 0.11026 0 0.46344 0.414171 0.633712 0.180996 0 0.335693 0.595768 0.421025 0.363492 0.871486 0.801611 0 0.294761 0.258401 
0.595354  19 0.682101 0.638869 0.476687 0 0 0.394994 0.134568 0.536281 0.108924 0.12122 0.338618 0.65722 0.443771 0.373792 0.0673436 0.427538 0.0278854 0.982682 0.197418 
0.484833  19 0.91578 0.764745 0.268326 0.0164401 0.0796772 0.0377827 0.00102513 0.408361 0.151085 0.000365693 0.407394 0.384074 0.337263 0.380358 0.325794 0.693435 0.172477 0.000122704 0 
0.562956  19 0.53769 0.225923 0.289355 0 0.270718 0.373644 0.521472 0.786021 0.0377404 0.000306258 0.2822 0.534894 0.0707076 0.003952 0.363797 0.572513 0.140461 0.485554 0.257313 
0.607208  19 0.186854 0.345753 0.743523 0.11026 0 0.46344 0.414171 0.633712 0.180996 0 0.335693 0.595768 0.421025 0.363492 0.871486 0.801611 0 0.294761 0.258401 
0.331794  19 0.694964 0.527401 0.525538 0.00209212 0.318201 0.618783 0.197847 0.174513 0 0 0.280602 0.169073 0.265778 0.449578 0.55796 0.627886 0.127344 0.352688 0.00107119 
0.332055  19 0.435405 0.681803 0.655009 0 0 0.226447 0 0.499005 0.00157539 0.00737338 0.404965 0.351738 0.411446 0.163528 0.629076 0.636914 0.269318 0.219905 0 
0.339484  19 0.696057 0.528007 0.525319 0.00209346 0.318201 0.618783 0.197847 0.174513 0 0 0.280602 0.169073 0.265778 0.4502 0.557399 0.627774 0.127466 0.35285 0 
0.306583  19 0.0785883 0.0564097 0.564277 0.000992497 0 0.209744 0.0495004 0.852656 0 0.0965016 0.286491 0 0.20595 0 0.811553 0.677578 0.115522 0.151889 0.557565 
0.306583  19 0.0785883 0.0564097 0.564277 0.000992497 0 0.209744 0.0495004 0.852656 0 0.0965016 0.286491 0 0.20595 0 0.811553 0.677578 0.115522 0.151889 0.557565 
0.313619  19 0.962755 0.0948817 0.366063 0 0 0.497033 0.315288 0.306706 0.00158425 0 0.210469 0.10158 0.601044 0.217076 0.531488 0.636801 0.142679 0.604875 0.473233 
0.306583  19 0.0785883 0.0564097 0.564277 0.000992497 0 0.209744 0.0495004 0.852656 0 0.0965016 0.286491 0 0.20595 0 0.811553 0.677578 0.115522 0.151889 0.557565 
0.337173  19 0.384429 0.0353669 0.549657 0.000961754 0.0932626 0.336043 0 0.408179 0.082572 0 0.309677 0 0.0649474 0.00858615 0.596151 0.729678 0.149332 0.253902 0.49777 
0.306583  19 0.0785883 0.0564097 0.564277 0.000992497 0 0.209744 0.0495004 0.852656 0 0.0965016 0.286491 0 0.20595 0 0.811553 0.677578 0.115522 0.151889 0.557565 
0.313619  19 0.962755 0.0948817 0.366063 0 0 0.497033 0.315288 0.306706 0.00158425 0 0.210469 0.10158 0.601044 0.217076 0.531488 0.636801 0.142679 0.604875 0.473233 
0.313758  19 0.451987 0.188502 0.576709 0.000263299 0 0.437476 0.0913279 0.616715 0 0.0107365 0.498303 0.220162 0.322695 0.198834 0.729539 0.691586 0.163751 0.250473 0.055935 
0.33324  19 0.182875 0.216699 0.590835 0 0.0657738 0.355257 0 0.656345 1.01324e-05 0.170804 0.545185 0.013771 0.129924 0.191884 0.806524 0.659581 0.0256334 0.118935 0.0337936 
0.33324  19 0.182875 0.216699 0.590835 0 0.0657738 0.355257 0 0.656345 1.01324e-05 0.170804 0.545185 0.013771 0.129924 0.191884 0.806524 0.659581 0.0256334 0.118935 0.0337936 
0.33431  19 0.354936 0.457152 0.630095 0.00108172 0.269791 0.271369 0 0.471543 0.0942964 0.0338457 0.21374 0 0.0715834 0.0493144 0.760527 0.428313 0.127546 0.232757 0.0420919 
0.33431  19 0.354936 0.457152 0.630095 0.00108172 0.269791 0.271369 0 0.471543 0.0942964 0.0338457 0.21374 0 0.0715834 0.0493144 0.760527 0.428313 0.127546 0.232757 0.0420919 
0.337696  19 0.400683 0.128937 0.907496 0.00570983 0.214473 0.154246 0.00271292 0.690281 0.0321577 0.026137 0.453208 0.227169 0.340766 0.0302269 0.632964 0.68192 0.109705 0.131628 0.00129506 
0.343479  19 0.725914 0.591306 0.168282 0 0.164578 0.173584 0.229225 0.253432 1.2618e-05 0 0.297922 0.0746002 0.215257 0 0.411633 0.597127 0.0608111 0.211354 0.00647796 
0.343479  19 0.725914 0.591306 0.168282 0 0.164578 0.173584 0.229225 0.253432 1.2618e-05 0 0.297922 0.0746002 0.215257 0 0.411633 0.597127 0.0608111 0.211354 0.00647796 
0.349651  19 0.438931 0.146169 0.510228 0.00986136 0.251918 0.507268 0.00866847 0.731411 0.00662623 0.0646191 0.866116 0.00133967 0.457047 0.00375876 0.772639 0.477611 0.139538 0.130958 0.0194361 
0.349651  19 0.438931 0.146169 0.510228 0.00986136 0.251918 0.507268 0.00866847 0.731411 0.00662623 0.0646191 0.866116 0.00133967 0.457047 0.00375876 0.772639 0.477611 0.139538 0.130958 0.0194361 
0.352849  19 0.287949 0.0784572 0.655202 0.00791664 0.105289 0.352758 0.0349898 0.0946754 0 0 0.315827 0.12619 0.359876 0.239667 0.506839 0.489057 0.0836665 0.314075 0.213427 
0.355773  19 0.244579 0.275723 0.588644 0.00182582 0 0.220141 0 0.666153 0 0.142887 0.549011 0.0285527 0.0526172 0.171751 0.814868 0.746737 0.0234083 0.109839 0.0400049 
0.360831  19 0.785747 0.533602 0.743092 9.54881e-07 0.00530058 0.171299 0.047753 0.747191 0.0521644 0.19159 0.413075 0.0259564 0 0.0843587 0.595976 0.885821 0.0111171 0.188109 0.039639 
0.388202  19 0.344114 0.407813 0.525074 0.0109033 0.303095 0.279999 0 0.107711 0.000189802 0.00443278 0.555747 0 0.504288 0.0266463 0.804229 0.47547 0.0851116 0.0502022 0.0256719 
0.398722  19 0.349624 0 0.391703 0 0.0312561 0.429939 0.405936 0.742585 0.264021 0.0211769 0.673089 0.313752 0.266692 0.0386631 0.551978 0.476448 0.107943 0.136025 0 
0.39973  19 0.258114 0.3456 0.639187 0.00284567 0.735878 0.542521 0.0812362 0.694335 0 0.318963 0.334174 0.213209 0 0.208995 0.639955 0.625313 0.177811 0.213827 0 
0.399999  19 0.508189 0.659183 0.476143 3.95329e-06 0.000874132 0.494343 0.0398311 0.315205 0.00536971 0.110329 0.28157 0.483545 0.3882 0.095879 0.647948 0.590802 0.230705 0.000666835 6.833e-06 
0.402145  19 0.474909 0.201941 0.589698 0.00420544 0.552901 0.293893 0 0.542466 0 0.0908176 0.521044 0.0404146 0.231498 0.253808 0.744952 0.665766 0.0463745 0.17486 0 
0.40577  19 0.484836 0.522006 0.594023 0 0.369745 0.938534 0.245558 0.116467 0 0.232936 0.348091 0.645779 0.351458 0.688583 0.975546 0.573338 0.236408 0.524785 0 
0.406772  19 0.562201 0.557257 0.644452 0.00112611 0 0.299841 0.567029 0.673802 0.0950468 0.348705 0.372395 0.240788 0 0.0547561 0.114225 0.657478 0.0912838 0.107028 0.000763556 
0.408823  19 0.0207759 0.201009 0.778836 0.00132209 0.21742 0.79289 0.00862063 0.907054 0.030399 0.0331073 0.302998 0.815315 0.267852 0.436738 0 0.505053 0.132419 0.808278 0.00436716 
0.408823  19 0.0207759 0.201009 0.778836 0.00132209 0.21742 0.79289 0.00862063 0.907054 0.030399 0.0331073 0.302998 0.815315 0.267852 0.436738 0 0.505053 0.132419 0.808278 0.00436716 
0.409651  19 0.528072 0.880514 0.325094 0.00186148 0.0479304 0.20545 0.00996362 0.244838 0.000583209 0.13665 0.343139 0.229248 0.241616 0.481385 0.526253 0.604709 0.112606 0.265518 0.0640637 
0.409651  19 0.528072 0.880514 0.325094 0.00186148 0.0479304 0.20545 0.00996362 0.244838 0.000583209 0.13665 0.343139 0.229248 0.241616 0.481385 0.526253 0.604709 0.112606 0.265518 0.0640637 
0.413449  19 0.3291 0.0105586 0.483522 0.00743975 0.595787 0.127208 0.185027 0.417969 0 0.0517121 0.306231 0 0.18367 0.259446 0.886148 0.584623 0.0622973 0.250146 0.312948 
0.413449  19 0.3291 0.0105586 0.483522 0.00743975 0.595787 0.127208 0.185027 0.417969 0 0.0517121 0.306231 0 0.18367 0.259446 0.886148 0.584623 0.0622973 0.250146 0.312948 
0.413449  19 0.3291 0.0105586 0.483522 0.00743975 0.595787 0.127208 0.185027 0.417969 0 0.0517121 0.306231 0 0.18367 0.259446 0.886148 0.584623 0.0622973 0.250146 0.312948 
0.414216  19 0.476113 0.459748 0.660038 5.95409e-06 0.00569932 0.126633 0.00026323 0.227534 0.0678343 8.12752e-05 0.384967 0.159093 0.304253 0.109659 0.641521 0.637013 0.25412 0.426429 0.00109441 
0.414654  19 0.813561 0.752014 0.56563 0.00167221 0.092604 0.303403 0.533562 0.30988 0.0192703 0 0.329226 0.200205 0.188764 0 0.97384 0.610801 0.140835 0.289655 0.304933 
0.414654  19 0.813561 0.752014 0.56563 0.00167221 0.092604 0.303403 0.533562 0.30988 0.0192703 0 0.329226 0.200205 0.188764 0 0.97384 0.610801 0.140835 0.289655 0.304933 
0.414654  19 0.813561 0.752014 0.56563 0.00167221 0.092604 0.303403 0.533562 0.30988 0.0192703 0 0.329226 0.200205 0.188764 0 0.97384 0.610801 0.140835 0.289655 0.304933 
0.415169  19 0.455119 0.175478 0.582217 0.00416889 0.63284 0.205459 0.021466 0.304941 0.181293 0.164944 0.453361 0.169155 0 0.014601 0.860032 0.674159 0.290274 0.181806 0 
0.415169  19 0.455119 0.175478 0.582217 0.00416889 0.63284 0.205459 0.021466 0.304941 0.181293 0.164944 0.453361 0.169155 0 0.014601 0.860032 0.674159 0.290274 0.181806 0 
0.415906  19 0.282109 0.516182 0.483003 0 0.202741 0.781205 0.0865529 0.719663 0.0509436 0.0871897 0.232281 0.132321 0.371633 0 0.665602 0.575982 0.190832 0.0340839 0 
0.415906  19 0.282109 0.516182 0.483003 0 0.202741 0.781205 0.0865529 0.719663 0.0509436 0.0871897 0.232281 0.132321 0.371633 0 0.665602 0.575982 0.190832 0.0340839 0 
0.415906  19 0.282109 0.516182 0.483003 0 0.202741 0.781205 0.0865529 0.719663 0.0509436 0.0871897 0.232281 0.132321 0.371633 0 0.665602 0.575982 0.190832 0.0340839 0 
0.415942  19 0.615895 0 0.436841 0.000659946 0 0.236695 0.0638328 0.588331 0.118545 0.137365 0.231961 0.20955 0.299951 0.219101 0.651986 0.642476 0.122525 0.434625 0.300421 
0.415942  19 0.615895 0 0.436841 0.000659946 0 0.236695 0.0638328 0.588331 0.118545 0.137365 0.231961 0.20955 0.299951 0.219101 0.651986 0.642476 0.122525 0.434625 0.300421 
0.415942  19 0.615895 0 0.436841 0.000659946 0 0.236695 0.0638328 0.588331 0.118545 0.137365 0.231961 0.20955 0.299951 0.219101 0.651986 0.642476 0.122525 0.434625 0.300421 
0.418953  19 0.65905 0.280182 0.410881 0.00175589 0.72962 0.3437 0.0699793 0.722981 0.0224897 0.0489841 0.376403 0.559863 0.326905 0.212797 0.643391 0.612003 0.117238 0.272294 0.201201 
0.420947  19 0.313572 0.218002 0.332345 0.00255639 0.307934 0.446347 0.0594519 0.962975 0 0.229266 0.29641 0.633024 0 0.218749 0 0.846717 0.108963 0.124172 0.0390959 
0.424126  19 0.660868 0.913484 0.597365 0 0.193713 0.197833 0.167376 0.902058 0.035673 0.0225985 0.42717 0 0.12368 0.0588196 0.73859 0.61298 0.162038 0 0 
0.425585  19 0.288625 0.220944 0.393286 0.0179493 0.241065 0.640871 0.029442 0.102121 0 0 0.876379 0.00101404 0.451164 0.00754608 0.711424 0.314981 0.137893 0.354514 0.00178753 
0.42626  19 0.628955 0.53316 0.740525 0.000467172 0.010553 0.254465 0.0624272 0.761188 0.0402514 0.170287 0.276458 0.269142 0 0.255286 0.429583 0.908393 0.0282926 0.175861 0.0310259 
0.42626  19 0.628955 0.53316 0.740525 0.000467172 0.010553 0.254465 0.0624272 0.761188 0.0402514 0.170287 0.276458 0.269142 0 0.255286 0.429583 0.908393 0.0282926 0.175861 0.0310259 
0.428479  19 0.372366 0.301058 0.831735 0.000403911 0.139664 0.313746 0.267688 0.43256 0.00372693 0.0275947 0.2839 0.137981 0.331572 0.146387 0.544481 0.575703 0.1661 0.436875 0.206354 
0.432125  19 0.281759 0 0.345119 0.00312091 0.196659 0.582226 0.0399383 0.765144 0.0125646 0.0337299 0.230245 0.0945976 0.0358287 0 0.485777 0.573749 0.185945 0.174184 0.0201209 
0.433462  19 0.333716 0.0548384 0.763746 0.0198618 0.173724 0.487255 0.0776963 0.4949 0.0159631 0.00110325 0.316797 0.185667 0.283709 0.293094 0.934278 0.664138 0.000292968 0.998107 0.125732 
0.433628  19 0.143497 0.412518 0.688102 0.00161508 0.0719026 0.221221 0 0.329665 0.0238852 0.0497486 0.658894 0.140374 0.317115 0.348721 0.811463 0.636027 0.110113 0.255367 0.429657 
0.433628  19 0.143497 0.412518 0.688102 0.00161508 0.0719026 0.221221 0 0.329665 0.0238852 0.0497486 0.658894 0.140374 0.317115 0.348721 0.811463 0.636027 0.110113 0.255367 0.429657 
0.434389  19 0.520278 0 0.464338 0.00665646 0.180358 0.353927 0 0.633797 0.107083 0.0325393 0.362666 0.224121 0.0315914 0.0514847 0.30638 0.424242 0.102547 0.234498 0.259089 
0.434871  19 0.851928 0.480617 0.463548 0 0 0.465983 0.761462 0.546261 0.104508 0.0841978 0.307263 0.609608 0.406978 0.505544 0.302119 0.240886 0.041317 0.788095 0.259323 
0.43526  19 0.384429 0.0353669 0.549657 0.000961754 0.0932626 0.336043 0 0.408179 0.082572 0 0.309677 0 0.0649474 0.00858615 0.596151 0.729678 0.149332 0.253902 0.49777 
0.43714  19 0.309311 0 0.151037 0.00278666 0.117736 0.699987 0.0544478 0.434902 0.0170781 0.0275121 0.424877 0.0442047 0.524984 0.146678 0.711627 0.56609 0.0163351 0 0 
0.43714  19 0.309311 0 0.151037 0.00278666 0.117736 0.699987 0.0544478 0.434902 0.0170781 0.0275121 0.424877 0.0442047 0.524984 0.146678 0.711627 0.56609 0.0163351 0 0 
0.437799  19 0.659071 0.279672 0.410881 0.00175589 0.72962 0.343181 0.0700091 0.722985 0.022522 0.0489037 0.376617 0.559463 0.327104 0.212458 0.643964 0.611979 0.117044 0.272196 0.201738 
0.437869  19 0.520278 0 0.464338 0.00665646 0.180358 0.353927 0 0.633797 0.107237 0.032889 0.362837 0.223839 0.0311808 0.0509827 0.306211 0.423934 0.102347 0.234498 0.259089 
0.439299  19 0.873507 0.0975439 0.316878 9.74322e-05 0.000739521 0.441868 0.881219 0.369025 0 0.0816985 0.420426 0.612042 0.395768 0.242314 0.221054 0.254054 0.0569771 0.682516 0.252727 
0.440626  19 0.728329 0.291417 0.778088 0.00149428 0.0834552 0.452321 0.110604 0.257696 0.0115495 0.326911 0.301727 0.510148 0.237066 0.246629 0.569237 0.819915 0.200179 0.370252 0 
0.440876  19 0.0951758 0.0459934 0.36217 0.00737614 0 0.395232 0.258031 0.424504 0.00974776 0 0.232863 0.124647 0.674224 0.137695 0.55459 0.629165 0.141781 0.469188 0.193726 
0.441291  19 0.41247 5.16173e-05 0.641364 0.0058985 0 0.0895213 0 0.534477 0.0155532 0.011718 0.352319 0 0.395443 0.000345679 0.577666 0.618381 0.000289833 0.199665 0.435329 
0.442272  19 0.413797 0.575587 0.676212 0.00261871 0.188136 0.489315 0.0209941 0.416606 0.137033 0 0.253143 0.127144 0.387733 0.010319 0.489981 0.661282 0.0659593 0.266333 0 
0.442599  19 0.561615 0.556588 0.644067 0.00112597 0.999929 0.299823 0.566895 0.674644 0.0949895 0.348705 0.372395 0.240788 0 0.0551246 0.113295 0.6573 0.0913436 0.106887 0 
0.443798  19 0.598296 0.456092 0.64476 0.00585403 0.000463007 0.767605 0.21373 0.467705 0.0647518 0.183485 0.431587 0.599184 0.351953 0.330532 0.768743 0.665203 0.163783 0.357099 0.753456 
0.44905  19 0.4495 0.646292 0.629411 0 0 0.362808 0 0.502665 0 0.0106001 0.399694 0.0263169 0.41958 0.21575 0.454389 0.66235 0.285908 0.00960773 0.000568207 
0.449199  19 0.234755 0.0652803 0.537645 0.00394343 0.178073 0.789148 0.119671 0.72382 0.035941 0.0753658 0.388378 0.308698 0.279669 0.252113 0.204604 0.49901 0.137566 0.116999 0.0473773 
0.449199  19 0.234755 0.0652803 0.537645 0.00394343 0.178073 0.789148 0.119671 0.72382 0.035941 0.0753658 0.388378 0.308698 0.279669 0.252113 0.204604 0.49901 0.137566 0.116999 0.0473773 
0.450114  19 0.598346 0.456432 0.644255 0.00587493 0.000913146 0.767154 0.213524 0.468253 0.0648509 0.183441 0.431253 0.597844 0.351929 0.330584 0.769439 0.664291 0.16292 0.355973 0.753243 
0.450142  19 0.412539 0 0.641518 0.0058985 0 0.0895213 0 0.535054 0.0156782 0.0116193 0.352606 0.999773 0.395627 0.999727 0.577621 0.618211 0 0.199533 0.43462 
0.453842  19 0.21878 0.457869 0.495062 0 0 0.162096 0.120496 0.673884 0.0290631 0.0530059 0.170938 0.121836 0.235563 0.00925706 0.716367 0.471124 0.212459 0.0425112 0 
0.453971  19 0.055469 0.212876 0.435426 0 0.370393 0 0.0512901 0.783848 0.17832 0.144849 0.303217 0 0.000520112 0.0834913 0.31505 0.704839 0.0745568 0.786734 0.390158 
0.453971  19 0.055469 0.212876 0.435426 0 0.370393 0 0.0512901 0.783848 0.17832 0.144849 0.303217 0 0.000520112 0.0834913 0.31505 0.704839 0.0745568 0.786734 0.390158 
0.453971  19 0.055469 0.212876 0.435426 0 0.370393 0 0.0512901 0.783848 0.17832 0.144849 0.303217 0 0.000520112 0.0834913 0.31505 0.704839 0.0745568 0.786734 0.390158 
0.454041  19 0.508437 0.659432 0.476327 0 0 0.494625 0.0396672 0.315055 0.00529931 0.10938 0.280494 0.484186 0.388175 0.0963851 0.64933 0.590719 0.231153 0.000270639 0.00024506 
0.456276  19 0.428732 0.502484 0.74975 0.0132179 0.335664 0.308274 0.0869656 0.608493 0.110965 0 0.288168 0.299355 0.35493 0.313354 0.508009 0.625553 0.13966 0.456218 0.0610604 
0.456276  19 0.428732 0.502484 0.74975 0.0132179 0.335664 0.308274 0.0869656 0.608493 0.110965 0 0.288168 0.299355 0.35493 0.313354 0.508009 0.625553 0.13966 0.456218 0.0610604 
0.457728  19 0.627077 0 0.497692 0.000909502 0.00871488 0.32986 0 0.385143 0.0353863 0 0.363842 0 0.40261 0.316589 0.553205 0.630415 0.154424 0.316559 0.431491 
0.459322  19 0.554052 0.191514 0.384541 0.00122902 0 0.458783 0.476811 0.0275218 0 0.0216247 0.343858 0.521224 0.413422 0.172319 0.50515 0.614879 0.226162 0.113422 0.0439431 
0.462753  19 0.632887 0.575059 0.44253 0.00828358 0 0.756111 0.966907 0.0816148 0.0089573 0.039522 0.463993 0.497397 0.421603 0.172497 0.590926 0.642157 0.22246 0.420022 0 
0.463413  19 0.507811 0.659183 0.476143 0 0 0.494625 0.0399923 0.315218 0.00521384 0.109177 0.279786 0.483824 0.387774 0.0961518 0.648335 0.590306 0.230729 0.001046 0.000248046 
0.46555  19 0.223257 0.230146 0.597273 0 0.287299 0.478121 0.240309 0.35539 0.0079279 0.031938 0.466282 0 0 0 0.982028 0.745108 0.115662 0.247215 0.374542 
0.46555  19 0.223257 0.230146 0.597273 0 0.287299 0.478121 0.240309 0.35539 0.0079279 0.031938 0.466282 0 0 0 0.982028 0.745108 0.115662 0.247215 0.374542 
0.46555  19 0.223257 0.230146 0.597273 0 0.287299 0.478121 0.240309 0.35539 0.0079279 0.031938 0.466282 0 0 0 0.982028 0.745108 0.115662 0.247215 0.374542 
0.465627  19 0.652816 0.0347519 0.636853 0.00167976 0.368778 0.41843 9.79352e-05 0.279287 0.0801643 0.00600192 0.189178 0.175225 0.32145 0.210568 0.526079 0.599298 0.133198 0.136193 0 
0.465943  19 0.670196 0.789848 0.570373 0 0.0778144 0.0482771 0.347201 0.833744 0.129967 0.242646 0.356712 0.000295804 0.00063087 0.0318434 0.177984 0.667089 0.190851 0.13384 0.355794 
0.46939  19 0.441664 0.80615 0.162276 0.00331904 0.00974007 0.898389 0.00270467 0.196225 0.0210005 0.0177419 0.509767 0.076064 0.452132 0.198783 0.551872 0.784038 0.0828535 0.367751 0.00681462 
0.46939  19 0.441664 0.80615 0.162276 0.00331904 0.00974007 0.898389 0.00270467 0.196225 0.0210005 0.0177419 0.509767 0.076064 0.452132 0.198783 0.551872 0.784038 0.0828535 0.367751 0.00681462 
0.469528  19 0.491718 0.217128 0.521923 0.000901332 0.118064 0.280085 0.000120643 0.23617 0.000795702 0 0.335213 0 0.326376 0.212696 0.56584 0.730394 0.15227 0.14711 0.478941 
0.470339  19 0.319101 0.374915 0.4052 0.00152243 0.202006 0.0187796 0 0.544067 0.000571436 0.0356793 0.301982 0.138735 0.173317 0.177438 0.645845 0.584605 0.19542 0.0547773 0.00775638 
0.470988  19 0.325408 0.543586 0.651806 0.00431754 0.197132 0.826434 0.0118272 0.595504 0.161907 0.00577061 0.222374 0.131579 0.406475 0.163684 0.590728 0.887278 0.0739173 0 0 
0.473418  19 0.0233659 0 0.264761 0 0.130481 0.251477 0.703101 0.865006 0.170518 0.0244983 0.16621 0.636253 0.267909 0.255325 0.714352 0.664762 0.147503 0.478822 0.206299 
0.473418  19 0.0233659 0 0.264761 0 0.130481 0.251477 0.703101 0.865006 0.170518 0.0244983 0.16621 0.636253 0.267909 0.255325 0.714352 0.664762 0.147503 0.478822 0.206299 
0.473418  19 0.0233659 0 0.264761 0 0.130481 0.251477 0.703101 0.865006 0.170518 0.0244983 0.16621 0.636253 0.267909 0.255325 0.714352 0.664762 0.147503 0.478822 0.206299 
0.479464  19 0.0379659 0.0967513 0.663134 0 0.388282 0.355141 0.0526582 0.602041 0.0304321 0.0684533 0.316659 0.496372 0.282045 0.538279 0 0.786724 0.136267 0.703194 0.0444916 
0.480821  19 0.234133 0 0.502061 0.0049791 0.122385 0.138135 0.128404 0.848876 0.0299363 0.0255826 0.380851 0.456539 0.159012 0.304156 0.469773 0.351503 0.131123 0.156821 0.326305 
0.339484  19 0.696057 0.528007 0.525319 0.00209346 0.318201 0.618783 0.197847 0.174513 0 0 0.280602 0.169073 0.265778 0.4502 0.557399 0.627774 0.127466 0.35285 0 
0.313619  19 0.962755 0.0948817 0.366063 0 0 0.497033 0.315288 0.306706 0.00158425 0 0.210469 0.10158 0.601044 0.217076 0.531488 0.636801 0.142679 0.604875 0.473233 
0.306583  19 0.0785883 0.0564097 0.564277 0.000992497 0 0.209744 0.0495004 0.852656 0 0.0965016 0.286491 0 0.20595 0 0.811553 0.677578 0.115522 0.151889 0.557565 
0.337173  19 0.384429 0.0353669 0.549657 0.000961754 0.0932626 0.336043 0 0.408179 0.082572 0 0.309677 0 0.0649474 0.00858615 0.596151 0.729678 0.149332 0.253902 0.49777 
0.306583  19 0.0785883 0.0564097 0.564277 0.000992497 0 0.209744 0.0495004 0.852656 0 0.0965016 0.286491 0 0.20595 0 0.811553 0.677578 0.115522 0.151889 0.557565 
0.334358  19 0.782558 0.237734 0.689192 0.00611362 0.19352 0.319588 0.399448 0.423301 0.0679616 0.000433879 0.438143 0.12473 0.363629 0.0340544 0.990906 0.678992 0.136872 0.144479 0.14098 
0.321765  19 0.543104 0.130546 0.850359 0.00554066 0.371748 0.457695 0.000806229 0.939465 0.000496324 0.0318406 0.235083 0.475417 0.135471 0.456158 0.000697729 0.66366 0.0806483 0.568976 0.099806 
0.328765  19 0.543555 0.130351 0.850753 0.00555286 0.372344 0.457637 0 0.939465 0.000496324 0.0320942 0.235151 0.474565 0.135704 0.455655 0.000983626 0.664208 0.0807646 0.56924 0.099082 
0.304999  19 0.542406 0.13053 0.850138 0.00553151 0.371882 0.457227 0.0002323 0.939043 0.000551264 0.0319066 0.23503 0.475417 0.135471 0.455533 0.000306649 0.664281 0.0809389 0.56903 0.100375 
0.313619  19 0.962755 0.0948817 0.366063 0 0 0.497033 0.315288 0.306706 0.00158425 0 0.210469 0.10158 0.601044 0.217076 0.531488 0.636801 0.142679 0.604875 0.473233 
0.30409  19 0.0791107 0.0564097 0.564277 0.000992497 0 0.209744 0.0495004 0.852656 0 0.0965016 0.286491 0.00073926 0.206114 0.000433584 0.811348 0.677598 0.115447 0.152499 0.556955 
0.306583  19 0.0785883 0.0564097 0.564277 0.000992497 0 0.209744 0.0495004 0.852656 0 0.0965016 0.286491 0 0.20595 0 0.811553 0.677578 0.115522 0.151889 0.557565 
0.339484  19 0.696057 0.528007 0.525319 0.00209346 0.318201 0.618783 0.197847 0.174513 0 0 0.280602 0.169073 0.265778 0.4502 0.557399 0.627774 0.127466 0.35285 0 
0.31283  19 0.435864 0.681757 0.655502 9.13833e-06 0.00063843 0.226447 0 0.499005 0.00157539 0.00737338 0.404965 0.351738 0.411446 0.163528 0.628388 0.637008 0.269154 0.220718 0.000100375 
0.331794  19 0.694964 0.527401 0.525538 0.00209212 0.318201 0.618783 0.197847 0.174513 0 0 0.280602 0.169073 0.265778 0.449578 0.55796 0.627886 0.127344 0.352688 0.00107119 
0.335413  19 0.64132 0.417809 0.518587 0.000653916 0.208883 0.348957 0.249304 0.648545 0.13138 0.273054 0.402882 0.168047 0 0 0.318173 0.481381 0.124832 0.53957 0.271027 
0.330311  19 0.631045 0.54754 0.492636 3.593e-05 0.000483501 0.183623 0 0.277885 0.0371482 0 0.375712 0.536964 0.424599 0.140991 0.666818 0.668118 0.232864 0.00172552 0.0002166 
0.332359  19 0.6292 0.547216 0.492239 0.00029368 0.000782467 0.18424 0.00100012 0.277659 0.0371482 0 0.37527 0.536784 0.425198 0.140658 0.668667 0.668733 0.232411 0.00301825 0.0003606 
0.338481  19 0.229157 0.0102833 0.387655 0.00373343 0.353905 0.489572 0.0556089 0.441798 0.0402076 0.00283085 0.302992 0.00409587 0.248376 0.186824 0.644852 0.644845 0.102811 0.197775 0 
0.390893  19 0.562196 0.55741 0.644452 0.00112611 0 0.300135 0.566673 0.674376 0.0950376 0.348452 0.372229 0.240587 0.0001034 0.0551246 0.113295 0.6573 0.0913436 0.106887 0 
0.339484  19 0.696057 0.528007 0.525319 0.00209346 0.318201 0.618783 0.197847 0.174513 0 0 0.280602 0.169073 0.265778 0.4502 0.557399 0.627774 0.127466 0.35285 0 
0.386344  19 0.484836 0.522006 0.594023 0 0.369745 0.938534 0.245558 0.116467 0 0.232936 0.348091 0.645779 0.351458 0.688059 0.975561 0.573394 0.236216 0.524329 0.000549218 
0.364221  19 0.768445 0.234991 0.770246 0.00761491 0.223702 0.273675 0.0526845 0.55393 0.0599803 0.00108047 0.364307 0.508584 0.300738 0.0468435 0.568514 0.819078 0.194442 0.668065 0 
0.390459  19 0.447652 0.226335 0.668883 0.016203 0.114492 0.349071 0.000312715 0.328169 0.0264548 0.000128746 0.421293 0.120125 0.359768 0.323539 0.871417 0.668208 0.0582656 0.252874 0.000710548 
0.359281  19 0.0676286 0 0.745974 0.0148012 0.371103 0.546333 0 0.584955 0 0.0794874 0.303929 0.342167 0.268629 0.447644 0.508343 0.656517 0.0962267 0.732696 0.147717 
0.364098  19 0.701169 0.50511 0.689623 0.00360682 0.297804 0.568633 0.161675 0.672453 0.12282 0 0.2949 0.577058 0.322568 0.329431 0.492893 0.543728 0.13265 0.600534 0 
0.364098  19 0.701169 0.50511 0.689623 0.00360682 0.297804 0.568633 0.161675 0.672453 0.12282 0 0.2949 0.577058 0.322568 0.329431 0.492893 0.543728 0.13265 0.600534 0 
0.378712  19 0.525403 0.501515 0.534233 0 0 0.677606 0.144798 0.112562 0.0371339 0 0.31638 0.376343 0.270158 0.174727 0.371772 0.705845 0.189552 0.482748 0.0106426 
0.369506  19 0.52621 0.502075 0.53448 6.69209e-06 0.000371881 0.677275 0.144712 0.113806 0.0371339 0 0.31638 0.376343 0.270158 0.174727 0.371772 0.705845 0.189552 0.482748 0.0102349 
0.341536  19 0.630475 0.54753 0.492026 0 0 0.183623 0 0.278123 0.0373213 0.000592932 0.375388 0.536806 0.424819 0.140393 0.667807 0.668753 0.232998 0.000323051 0 
0.36491  19 0.228746 0.0107539 0.387148 0.00372666 0.3535 0.489475 0.0558155 0.44096 0.0391951 0.00325456 0.303059 0.00479262 0.248611 0.187019 0.645229 0.64484 0.102861 0.197061 0.00055781 
0.340139  19 0.514653 0.876946 0.575859 7.66086e-05 0 0.0914405 0 0.218905 0.0482084 2.40168e-06 0.32952 0.271214 0.306183 0.152629 0.588011 0.724865 0.312944 0.577176 0 
0.378712  19 0.525403 0.501515 0.534233 0 0 0.677606 0.144798 0.112562 0.0371339 0 0.31638 0.376343 0.270158 0.174727 0.371772 0.705845 0.189552 0.482748 0.0106426 
0.379314  19 0.801663 0.247125 0.747526 0.0115503 0.320604 0.708712 0.0714053 0.487922 0.142492 0 0.303745 0.216755 0.282117 0 0.607992 0.660081 0.0775522 0.0415244 0 
0.374676  19 0.455335 0.516923 0.528538 0.00645964 0.190344 0.393187 0.234162 0.468429 0.117209 0.207173 0.384943 0 0 0 0.297493 0.289605 0.126235 0.567755 0.339026 
0.381202  19 0.455335 0.516923 0.528538 0.00645964 0.191046 0.393115 0.234094 0.46829 0.117491 0.207449 0.384943 0 0 0 0.297493 0.289605 0.126235 0.567755 0.339026 
0.385119  19 0.340047 0.457625 0.601699 0.00919562 0.116391 0.715155 0 0.407559 0.0312538 0 0.352054 0 0.355466 0 0.696029 0.613829 0 0.133354 0 
0.357924  19 0.630827 0.546767 0.492026 0 0 0.184188 0.00043017 0.278446 0.0369381 0.000390662 0.375284 0.535735 0.424715 0.140907 0.667477 0.668442 0.232545 0.999429 0.000777458 
0.343148  19 0.562955 0.54426 0.566061 0.000274264 0 0.24718 0.0423905 0.120515 0.0246269 0 0.363374 0.506813 0.358884 0.163131 0.680276 0.662963 0.194885 0.747591 0.000603137 
0.370832  19 0.668627 0.714141 0.471743 0 0.0429873 0.639263 0 0.633352 0.084318 0.104412 0.381391 0.422588 0.333321 0.369254 0.794853 0.695222 0.20623 0.00330076 0 
0.36761  19 0.746073 0.000709797 0.480042 0.000622885 0.573326 0.443418 0.0922174 0.556652 0.178879 0.024271 0.509882 0.111061 0.112623 4.32072e-05 0.212496 0.748881 0.0979868 0.828055 0.150601 
0.368421  19 0.317287 0.857873 0.549175 0 0 0.746398 0.0828795 0.487879 0.0279322 0.0704148 0.51665 0.380328 0.359078 0.38544 0.917013 0.599195 0.155587 0.406664 0 
0.362992  19 0.655819 0.903321 0.525074 0 0 0.102384 0 0.159486 0 0.000203105 0.43636 0.452534 0.434215 0.720314 0.891886 0.396324 0.0813966 0.47217 0.308805 
0.385731  19 0.563822 0.543326 0.566127 0 0 0.247144 0.0426721 0.122748 0.0245745 0.000115696 0.362946 0.505892 0.358926 0.163382 0.679998 0.662945 0.194611 0.74836 0 
0.392716  19 0.312091 0.0345372 0.520951 0.000533171 0.0955161 0.446667 0 0.397604 0.0743256 0 0.176435 0 0.0966229 0.1634 0.901795 0.653488 0.123198 0.147458 0.489289 
0.30637  19 0.176576 0.151885 0.538753 0.00484913 0.475682 0.599947 0.17953 0.541433 0.0190923 0 0.376482 0.7531 0.168864 0.424731 0.00476556 0.58165 0.121687 0.370149 0.00410597 
0.30637  19 0.176576 0.151885 0.538753 0.00484913 0.475682 0.599947 0.17953 0.541433 0.0190923 0 0.376482 0.7531 0.168864 0.424731 0.00476556 0.58165 0.121687 0.370149 0.00410597 
0.271502  19 0.337119 0.808018 0.366446 0.000119042 0.00931453 0.198477 0 0.25004 8.12326e-05 0.125978 0.98888 0.27492 0.118159 0.00312418 0.480665 0.946646 0.211147 0.215487 0.0259227 
0.271502  19 0.337119 0.808018 0.366446 0.000119042 0.00931453 0.198477 0 0.25004 8.12326e-05 0.125978 0.98888 0.27492 0.118159 0.00312418 0.480665 0.946646 0.211147 0.215487 0.0259227
[truncated: 963,329 more chars]
