# Supplementary material for: optPBN: An Optimisation Toolbox for Probabilistic Boolean Networks
Source: PLoS One. 2014 Jul 1;9(7):e98001. doi: 10.1371/journal.pone.0098001 (PMC4077690; doi:10.1371/journal.pone.0098001)
Supplement: File S2 — Computational scripts of all examples and the corresponding original result files. The compressed zip file contains the optPBN optimisation pipeline in the form of Matlab scripts (.m) for all examples used in this study (case study 1, case study 2, toy models of Saez-Rodriguez et al., i.e. case study 3, and Boolean model of apoptosis of Schlatter et al., i.e. case study 4). For the results presented in this article, the integrated optimisation problems of the first 3 case studies were optimised by using the stand-alone version of the optPBN pipeline applying particle swarm optimisation as the optimiser on a single local machine. The last case study (Schlatter's model, i.e. case study 4), due to a complex optimisation problem, was optimised by using the grid-based version of the optPBN pipeline applying a combined differential evolution and evolutionary algorithms as the optimisers on the Grid'5000. The corresponding results from the optimisations of each model presented in the article are included in a matrix format (.mat and .log) for further analysis on the distributions of optimised parameters. A complete set of result files for four case studies and the results from additional analysis as presented in File S8 can be downloaded at https://sourceforge.net/projects/optpbn. (ZIP) [file pone.0098001.s003.zip › Case_study_4/DE_Output_Case_Study_4_Extended_15000runs_Run2.log]

2.86299  19 0.780106 0.988919 0.476037 0.767054 0.454939 0.437085 0.186955 0.78668 0.589425 0.57098 0.444454 0.343971 0.372953 0.717106 0.92266 0.365757 0.470999 0.577691 0.0329961 
2.78192  19 0.872549 0.150823 0.0270804 0.0443222 0.696293 0.623709 0.516695 0.827192 0.360713 0.113409 0.706182 0.924766 0.106014 0.095958 0.812549 0.843319 0.537218 0.00660042 0.990967 
2.38728  19 0.282932 0.485465 0.705311 0.571333 0.851025 0.846173 0.143845 0.997535 0.607296 0.0427029 0.603672 0.297207 0.529618 0.742957 0.346989 0.715926 0.646944 0.452469 0.271779 
2.4927  19 0.0304584 0.615765 0.0919251 0.0523365 0.911552 0.0100596 0.870211 0.0523014 0.500614 0.466672 0.0304042 0.646862 0.157488 0.246934 0.0836647 0.771922 0.708964 0.136047 0.192981 
3.36534  19 0.693367 0.753887 0.179141 0.49933 0.829192 0.8237 0.39823 0.581289 0.966606 0.965754 0.679102 0.352555 0.209558 0.393104 0.922957 0.695224 0.353789 0.81749 0.492178 
1.53476  19 0.694744 0.244343 0.640299 0.154354 0.771741 0.514207 0.657622 0.245885 0.245525 0.566498 0.0891151 0.304146 0.0636294 0.888147 0.903534 0.23384 0.186863 0.640074 0.781611 
4.46113  19 0.295902 0.201885 0.0537935 0.573845 0.139618 0.307044 0.451951 0.1781 0.395197 0.5588 0.654792 0.758628 0.428581 0.68063 0.433285 0.174544 0.7334 0.406148 0.147078 
2.91061  19 0.713187 0.732902 0.280878 0.453349 0.765813 0.949849 0.425208 0.355111 0.0833298 0.189107 0.439488 0.749587 0.578028 0.651923 0.768038 0.429513 0.634599 0.359274 0.125794 
3.04015  19 0.0305262 0.867562 0.505046 0.45721 0.123 0.982145 0.0698495 0.368448 0.559366 0.644202 0.303715 0.354926 0.41667 0.00121164 0.192445 0.957016 0.937646 0.201884 0.52309 
4.22083  19 0.350523 0.472984 0.033062 0.206152 0.776257 0.476229 0.74011 0.486621 0.6695 0.540297 0.509489 0.123559 0.729722 0.494882 0.717443 0.469533 0.416088 0.926975 0.336885 
1.71069  19 0.206805 0.235063 0.627516 0.248915 0.769674 0.555875 0.406936 0.232284 0.754213 0.70147 0.226393 0.163975 0.0185988 0.545098 0.449662 0.217074 0.0929334 0.222871 0.257378 
2.11129  19 0.308557 0.786485 0.743244 0.488214 0.643064 0.887565 0.979734 0.655355 0.295786 0.827497 0.525177 0.0195266 0.450755 0.74665 0.462893 0.972605 0.189594 0.164941 0.779918 
4.22854  19 0.723922 0.840362 0.146678 0.703615 0.29104 0.538932 0.57107 0.075241 0.940203 0.179879 0.666536 0.149423 0.791295 0.771658 0.901181 0.322945 0.756872 0.747732 0.593797 
2.26804  19 0.666358 0.0898996 0.203916 0.17842 0.211833 0.738793 0.896406 0.995829 0.473369 0.404075 0.825689 0.258886 0.0409457 0.76302 0.289722 0.495934 0.413825 0.932202 0.577527 
1.90275  19 0.46103 0.809435 0.74883 0.146062 0.0995107 0.13069 0.308895 0.0585755 0.485437 0.617072 0.126407 0.849308 0.586325 0.141169 0.895958 0.470237 0.579523 0.470361 0.725513 
2.95068  19 0.844617 0.187399 0.736772 0.727445 0.127928 0.946425 0.573768 0.397711 0.484071 0.482823 0.923932 0.356172 0.0625049 0.0308859 0.0636382 0.0908995 0.355246 0.733986 0.324005 
2.99414  19 0.473481 0.0799302 0.460902 0.927422 0.283852 0.702106 0.121512 0.0866805 0.209888 0.118321 0.107014 0.549382 0.656753 0.709417 0.711524 0.347878 0.153628 0.929559 0.925935 
2.10861  19 0.90429 0.629396 0.804028 0.33333 0.760412 0.744702 0.905564 0.011129 0.954215 0.922277 0.63598 0.869302 0.87129 0.410044 0.319752 0.534026 0.192558 0.618828 0.0596555 
1.84273  19 0.971545 0.937604 0.95889 0.411306 0.0727425 0.597972 0.295687 0.272852 0.583977 0.869243 0.0658768 0.487015 0.160975 0.497676 0.665608 0.246575 0.167429 0.558456 0.336252 
2.50749  19 0.665915 0.756691 0.957906 0.835205 0.717565 0.0226011 0.809286 0.363927 0.977477 0.73002 0.359784 0.716335 0.311905 0.644353 0.446828 0.392366 0.277638 0.403263 0.760615 
2.78112  19 0.358828 0.808972 0.624293 0.948345 0.692706 0.829693 0.628239 0.489123 0.943617 0.182304 0.19126 0.136028 0.508456 0.497772 0.893459 0.178827 0.020369 0.780991 0.160195 
3.54755  19 0.0157227 0.484123 0.165132 0.47577 0.102346 0.0406342 0.988197 0.67546 0.888764 0.844349 0.402429 0.679903 0.241685 0.697622 0.690912 0.86541 0.204315 0.145107 0.419256 
2.17647  19 0.845545 0.997187 0.599936 0.225208 0.23769 0.46155 0.364794 0.0237511 0.874437 0.822105 0.79416 0.749861 0.40637 0.659785 0.246824 0.64442 0.706701 0.356613 0.301357 
2.548  19 0.619106 0.532838 0.414329 0.264165 0.502905 0.33816 0.817808 0.299509 0.980691 0.682841 0.875783 0.324991 0.606553 0.698284 0.517862 0.868069 0.715734 0.154529 0.0161136 
2.88727  19 0.325104 0.625956 0.949131 0.376895 0.19919 0.810789 0.718361 0.682118 0.990181 0.62844 0.519693 0.196383 0.0261871 0.464796 0.619401 0.0474123 0.995592 0.27623 0.523359 
1.60412  19 0.307521 0.60149 0.520892 0.145985 0.750605 0.232277 0.38818 0.0309552 0.902386 0.935219 0.317136 0.540395 0.0502247 0.220281 0.683599 0.0354136 0.000564144 0.156435 0.684469 
2.61319  19 0.0389329 0.789416 0.0970193 0.125279 0.851062 0.538353 0.812927 0.605043 0.867985 0.826392 0.310825 0.523691 0.117965 0.506697 0.625188 0.998239 0.0940469 0.857323 0.135793 
2.94364  19 0.967957 0.544159 0.416174 0.725708 0.225359 0.328477 0.23584 0.390514 0.20873 0.011784 0.617722 0.701131 0.130493 0.41963 0.470253 0.291139 0.333969 0.69754 0.179618 
2.92822  19 0.777847 0.893094 0.436649 0.590171 0.198348 0.950647 0.41355 0.0680828 0.421532 0.511388 0.432346 0.427061 0.1281 0.613748 0.461625 0.378096 0.140235 0.490622 0.716551 
3.98332  19 0.208368 0.287697 0.428506 0.911547 0.219901 0.773861 0.183446 0.617079 0.530044 0.571746 0.592698 0.367811 0.667417 0.694639 0.272717 0.00118441 0.908752 0.904714 0.142269 
1.98026  19 0.95454 0.848054 0.338797 0.114689 0.152612 0.627486 0.558964 0.319454 0.491244 0.88688 0.212756 0.956256 0.948154 0.514619 0.08165 0.784932 0.533561 0.877733 0.0793772 
2.14393  19 0.634273 0.66132 0.646122 0.271958 0.376457 0.271015 0.499691 0.324761 0.958523 0.145284 0.658342 0.730231 0.215064 0.0374756 0.205929 0.603234 0.855385 0.576997 0.560308 
1.82686  19 0.848932 0.764152 0.565296 0.124068 0.73931 0.305526 0.436744 0.440063 0.770252 0.861778 0.954279 0.951968 0.518571 0.256121 0.898454 0.440903 0.750602 0.846837 0.739807 
1.90609  19 0.1607 0.439203 0.979582 0.348362 0.740984 0.578547 0.644172 0.371193 0.761259 0.715459 0.801354 0.32062 0.0410786 0.177797 0.0773353 0.873734 0.739908 0.825342 0.725701 
3.27156  19 0.739698 0.242315 0.293872 0.736912 0.461648 0.0230543 0.67769 0.25117 0.00372367 0.576508 0.2078 0.450974 0.388999 0.484636 0.0316487 0.586309 0.0709838 0.447953 0.760306 
3.18989  19 0.76645 0.397171 0.108089 0.166229 0.551454 0.482403 0.631711 0.55743 0.898197 0.672758 0.825184 0.883603 0.683824 0.886487 0.272914 0.15139 0.262534 0.38742 0.0131539 
2.03088  19 0.887073 0.45085 0.468911 0.367471 0.133302 0.0725035 0.509042 0.854295 0.223049 0.020639 0.438269 0.972323 0.549793 0.459334 0.77003 0.986259 0.966171 0.738637 0.554336 
3.39658  19 0.455135 0.779411 0.240745 0.385946 0.960071 0.571847 0.316773 0.535321 0.498248 0.0264715 0.765443 0.361613 0.0352988 0.354063 0.748046 0.0617345 0.413553 0.88219 0.232801 
1.88608  19 0.994782 0.73057 0.357597 0.14948 0.0201451 0.554452 0.997752 0.495486 0.498186 0.409723 0.492904 0.019546 0.555092 0.274448 0.743223 0.657684 0.487579 0.851642 0.1724 
2.65319  19 0.930106 0.501569 0.911361 0.906689 0.682952 0.464199 0.42641 0.84851 0.268641 0.758006 0.752001 0.879738 0.843087 0.309365 0.0141731 0.790114 0.461448 0.210336 0.787485 
3.0315  19 0.494151 0.0734116 0.244346 0.251504 0.154699 0.0538164 0.885436 0.34268 0.663064 0.205413 0.671616 0.0411264 0.911964 0.121436 0.119735 0.337685 0.220676 0.612213 0.798119 
2.90496  19 0.504331 0.465414 0.781336 0.646447 0.029326 0.955187 0.00731674 0.983286 0.739393 0.864843 0.92688 0.702196 0.555777 0.592777 0.0227007 0.288059 0.788122 0.368726 0.964937 
2.88853  19 0.409755 0.520584 0.653573 0.709796 0.805827 0.209162 0.724397 0.00208858 0.953412 0.140002 0.465766 0.296902 0.965462 0.525101 0.949674 0.845752 0.30616 0.192619 0.304418 
3.29994  19 0.375845 0.148601 0.599883 0.585636 0.221134 0.562525 0.122485 0.574677 0.187951 0.643677 0.694933 0.360275 0.806194 0.251587 0.167738 0.19446 0.832728 0.171085 0.551107 
2.23225  19 0.953718 0.043287 0.357268 0.313206 0.847555 0.0334827 0.957444 0.348726 0.0877744 0.199172 0.156757 0.200396 0.58154 0.549879 0.608293 0.806479 0.477568 0.811167 0.402985 
3.41831  19 0.860927 0.284531 0.484602 0.844796 0.00666065 0.272283 0.492491 0.823349 0.298135 0.97404 0.439473 0.485802 0.739174 0.498993 0.0311233 0.384417 0.476914 0.424202 0.998579 
3.6106  19 0.951202 0.30997 0.667045 0.879405 0.281146 0.253977 0.619801 0.0375759 0.939996 0.777147 0.140049 0.405217 0.149659 0.130544 0.707219 0.133456 0.884116 0.528838 0.09585 
2.67765  19 0.737257 0.570063 0.509087 0.611679 0.766784 0.215539 0.965794 0.900546 0.635558 0.541815 0.25877 0.244786 0.0204404 0.522583 0.801204 0.498388 0.591334 0.220968 0.0424028 
3.28678  19 0.27846 0.256609 0.140233 0.158043 0.989952 0.267481 0.907852 0.796676 0.80127 0.569812 0.815346 0.208733 0.91532 0.470913 0.939201 0.178144 0.759142 0.891805 0.667757 
4.22332  19 0.569016 0.867579 0.0927017 0.893321 0.576974 0.00544652 0.251139 0.761538 0.0555825 0.00933655 0.804541 0.244695 0.521848 0.927333 0.0951471 0.288449 0.680062 0.702216 0.889506 
3.98139  19 0.428872 0.897493 0.0920087 0.528585 0.514955 0.962889 0.970082 0.248736 0.072612 0.429804 0.0808474 0.00175863 0.371734 0.73993 0.747193 0.500377 0.010409 0.313819 0.699017 
3.4734  19 0.283338 0.80334 0.642286 0.900572 0.0946151 0.588387 0.694623 0.0457694 0.51976 0.770608 0.340491 0.828627 0.538187 0.672105 0.950327 0.509621 0.805196 0.104076 0.461705 
2.39198  19 0.0327767 0.147011 0.721103 0.371746 0.613027 0.964407 0.24363 0.812131 0.434824 0.226965 0.270542 0.885175 0.772737 0.185326 0.267689 0.166771 0.37003 0.220581 0.169093 
1.93541  19 0.922659 0.46487 0.729088 0.514733 0.424782 0.124337 0.151339 0.96227 0.408419 0.987864 0.192251 0.530573 0.371041 0.603902 0.64746 0.881675 0.100601 0.00179666 0.6993 
3.66988  19 0.0366421 0.633396 0.226077 0.933526 0.00319451 0.204262 0.289166 0.963078 0.10835 0.678397 0.403797 0.441034 0.272442 0.254823 0.730471 0.367134 0.775222 0.854874 0.0546682 
2.74438  19 0.107407 0.248721 0.758214 0.313995 0.0919983 0.811252 0.550857 0.422833 0.00995194 0.657419 0.977245 0.120128 0.849803 0.576765 0.518257 0.109969 0.709212 0.983538 0.539954 
2.40011  19 0.591011 0.948109 0.372952 0.285082 0.629915 0.568181 0.703785 0.273095 0.0955809 0.279763 0.945725 0.371223 0.994617 0.354356 0.959969 0.762664 0.733044 0.304564 0.434239 
2.82018  19 0.710884 0.79424 0.633344 0.839158 0.67205 0.563502 0.256356 0.283479 0.285915 0.00424993 0.819631 0.773778 0.769623 0.969862 0.611102 0.372939 0.474984 0.247336 0.26109 
2.32521  19 0.934717 0.962439 0.646993 0.330423 0.913796 0.0475499 0.627049 0.402503 0.956352 0.348839 0.806003 0.491898 0.422009 0.0232591 0.238065 0.905871 0.714882 0.476965 0.525836 
2.83583  19 0.727813 0.471643 0.873628 0.428111 0.570404 0.412152 0.526504 0.838822 0.301315 0.763679 0.645221 0.509629 0.0559906 0.691974 0.094654 0.0532443 0.756608 0.442631 0.636259 
4.42797  19 0.0216171 0.680624 0.0803559 0.640053 0.0219135 0.817958 0.551577 0.192593 0.934091 0.0394122 0.590068 0.394593 0.55089 0.620313 0.951096 0.0418629 0.12634 0.77925 0.949579 
1.36864  19 0.741597 0.909059 0.411777 0.0347283 0.337309 0.283651 0.635958 0.542375 0.635626 0.447921 0.583806 0.0943024 0.247834 0.912992 0.75538 0.804533 0.632536 0.663867 0.263525 
2.60065  19 0.242335 0.48206 0.51987 0.400373 0.544216 0.485381 0.667155 0.707933 0.393607 0.651167 0.121496 0.367679 0.333969 0.0801 0.870251 0.470258 0.910253 0.681499 0.172197 
3.08345  19 0.836745 0.936676 0.671629 0.934983 0.592143 0.184014 0.85631 0.66793 0.913824 0.477458 0.0166315 0.428907 0.118331 0.594055 0.198234 0.667579 0.818685 0.902539 0.994016 
1.17261  19 0.398212 0.860871 0.997473 0.0282773 0.717328 0.561767 0.143534 0.7729 0.0750485 0.655952 0.160182 0.543393 0.701223 0.897979 0.241435 0.354534 0.234924 0.322009 0.274188 
3.30036  19 0.150716 0.442689 0.60968 0.666375 0.642522 0.301837 0.147824 0.0925417 0.129752 0.99974 0.396302 0.93119 0.744081 0.153373 0.021715 0.938589 0.910681 0.940806 0.204851 
1.82244  19 0.659662 0.339417 0.726821 0.242376 0.318062 0.884272 0.0755696 0.437357 0.220072 0.363628 0.944432 0.646858 0.698018 0.200046 0.0339713 0.272255 0.0987928 0.130492 0.182942 
3.60757  19 0.93617 0.472449 0.448889 0.814678 0.289156 0.256024 0.293018 0.497 0.982933 0.0905938 0.475733 0.923166 0.691338 0.807693 0.712934 0.0728592 0.464958 0.817707 0.822688 
2.40847  19 0.0020425 0.683229 0.511581 0.394308 0.936514 0.3845 0.62245 0.464146 0.91969 0.979114 0.700766 0.125717 0.769603 0.904958 0.240743 0.562795 0.128065 0.99449 0.503771 
2.62485  19 0.37094 0.796725 0.465156 0.552834 0.949055 0.726447 0.00292571 0.418349 0.24985 0.0994148 0.315863 0.0284821 0.906396 0.0751604 0.429005 0.564604 0.159248 0.384899 0.464088 
1.71032  19 0.144599 0.631074 0.991764 0.491846 0.233221 0.697588 0.191835 0.507692 0.36033 0.427244 0.531954 0.613913 0.665826 0.0780825 0.750585 0.996233 0.446486 0.297019 0.10837 
2.80453  19 0.366258 0.357248 0.142099 0.231994 0.763363 0.709829 0.090487 0.23376 0.234053 0.551744 0.412334 0.918126 0.143068 0.923623 0.787416 0.480227 0.155143 0.0258726 0.383565 
2.55708  19 0.900893 0.100863 0.593566 0.814431 0.369626 0.610535 0.685837 0.356351 0.292789 0.0910749 0.502632 0.500451 0.729843 0.020603 0.992941 0.716836 0.540183 0.8983 0.369371 
3.61706  19 0.919663 0.776388 0.360558 0.755083 0.491541 0.40253 0.774906 0.847745 0.42064 0.568732 0.159159 0.308798 0.377558 0.316714 0.985969 0.00753394 0.0428937 0.727887 0.548918 
1.97556  19 0.763142 0.228404 0.379989 0.232272 0.934363 0.910494 0.30368 0.599348 0.516527 0.141398 0.943356 0.504065 0.0412077 0.425759 0.458793 0.94904 0.923161 0.88134 0.854139 
1.30742  19 0.627605 0.236427 0.753473 0.20147 0.665151 0.641666 0.362851 0.716975 0.139417 0.135461 0.652645 0.743331 0.334864 0.895897 0.309447 0.152477 0.1515 0.0940371 0.186501 
2.10951  19 0.184717 0.624787 0.605496 0.00917341 0.924462 0.555287 0.958428 0.221252 0.137215 0.932005 0.102535 0.294637 0.979474 0.252996 0.0777102 0.910319 0.581488 0.294402 0.940625 
3.26253  19 0.489542 0.896433 0.102066 0.303642 0.553103 0.728267 0.428082 0.124143 0.0843202 0.97959 0.9117 0.415689 0.315972 0.901334 0.61618 0.937803 0.330223 0.24459 0.1401 
2.08164  19 0.651895 0.308076 0.49317 0.186504 0.440495 0.77469 0.845025 0.906368 0.80034 0.415614 0.859631 0.480492 0.60296 0.995737 0.0678915 0.556655 0.614507 0.116223 0.610613 
3.33248  19 0.554687 0.0125627 0.457291 0.880048 0.290048 0.142602 0.216503 0.128389 0.311095 0.0525662 0.412342 0.162688 0.30908 0.949411 0.0901721 0.320684 0.421874 0.461358 0.313902 
4.03421  19 0.177047 0.519542 0.0832352 0.524717 0.519621 0.18443 0.228701 0.978007 0.521986 0.0761739 0.0914543 0.731394 0.191164 0.403358 0.849085 0.0701122 0.822786 0.961698 0.340034 
2.03619  19 0.419811 0.601993 0.499807 0.0584792 0.137731 0.658984 0.349808 0.388334 0.093602 0.875388 0.313377 0.314452 0.49949 0.786408 0.71858 0.195015 0.885107 0.942504 0.47438 
2.44292  19 0.441665 0.79453 0.540055 0.54882 0.483562 0.31658 0.717112 0.810554 0.0672807 0.889822 0.406426 0.98431 0.693098 0.337613 0.473058 0.974361 0.690556 0.131823 0.162311 
3.0612  19 0.987221 0.537872 0.893709 0.797459 0.363989 0.49592 0.665511 0.628893 0.398111 0.373777 0.034157 0.679488 0.465763 0.305775 0.628564 0.0609212 0.778738 0.230469 0.286486 
2.57716  19 0.271966 0.934 0.391407 0.566073 0.417659 0.0837785 0.590095 0.609941 0.608433 0.0874813 0.213729 0.332213 0.282505 0.0106908 0.731537 0.749301 0.0953838 0.0120627 0.542308 
3.0382  19 0.0814095 0.985893 0.347117 0.741558 0.220414 0.901354 0.129396 0.840828 0.684599 0.601572 0.762538 0.0874007 0.478295 0.482356 0.914289 0.205082 0.0582918 0.768142 0.238158 
2.77993  19 0.989246 0.0350457 0.327094 0.429149 0.671067 0.446421 0.0397055 0.821609 0.708816 0.444524 0.698054 0.474376 0.196919 0.645781 0.284404 0.419112 0.252566 0.0673216 0.54808 
3.44461  19 0.457582 0.135195 0.533786 0.931755 0.141596 0.910358 0.531246 0.0384194 0.525821 0.636833 0.0305805 0.31264 0.0690819 0.574964 0.581449 0.0782518 0.113619 0.991163 0.804559 
2.45096  19 0.115079 0.41842 0.672622 0.833833 0.0747604 0.827125 0.550201 0.604687 0.0328799 0.759083 0.169454 0.561182 0.665606 0.497222 0.5563 0.103099 0.00247196 0.330138 0.101459 
3.68346  19 0.231198 0.537631 0.313147 0.881214 0.520686 0.0404951 0.525147 0.693357 0.981906 0.566378 0.180821 0.425803 0.112694 0.58146 0.295448 0.242841 0.603825 0.416926 0.827309 
2.64982  19 0.649192 0.791918 0.400628 0.576778 0.594676 0.874252 0.436412 0.744745 0.558761 0.809035 0.628385 0.819105 0.214441 0.301629 0.135665 0.720448 0.232473 0.372163 0.15217 
3.30363  19 0.370312 0.577016 0.411184 0.811714 0.608061 0.851096 0.588895 0.659193 0.769517 0.837858 0.728963 0.892344 0.969014 0.0849176 0.885748 0.914632 0.976249 0.513489 0.520076 
2.18279  19 0.399687 0.404561 0.590178 0.335842 0.424125 0.155793 0.220313 0.159609 0.520695 0.703377 0.332471 0.941472 0.51294 0.976915 0.356478 0.741191 0.655342 0.443223 0.404181 
3.95385  19 0.0127159 0.958939 0.24341 0.956866 0.144896 0.462426 0.283613 0.0467917 0.190003 0.786962 0.330019 0.887062 0.338427 0.364117 0.0107943 0.594581 0.558277 0.494508 0.0992819 
2.27207  19 0.931447 0.126199 0.701281 0.334584 0.165928 0.571576 0.982367 0.91305 0.347493 0.882676 0.204922 0.539626 0.977875 0.14711 0.744927 0.877755 0.869042 0.121823 0.761673 
3.41418  19 0.368135 0.353125 0.419826 0.384536 0.709084 0.278059 0.817188 0.511597 0.912299 0.613538 0.108903 0.378655 0.451644 0.0961525 0.590986 0.11114 0.894093 0.256457 0.336303 
4.57913  19 0.126393 0.832793 0.137282 0.71237 0.71875 0.414843 0.0541559 0.0695626 0.686491 0.203107 0.218944 0.850042 0.559601 0.165357 0.957815 0.0330785 0.300687 0.860689 0.504981 
3.94447  19 0.240076 0.192969 0.121229 0.983707 0.0900971 0.748874 0.065223 0.628773 0.641819 0.530247 0.949617 0.594386 0.553865 0.806692 0.169013 0.945139 0.0658329 0.440465 0.713899 
2.52175  19 0.393067 0.892391 0.623682 0.148389 0.0414207 0.732775 0.262507 0.970969 0.417841 0.554811 0.585401 0.238077 0.841688 0.171392 0.910968 0.024228 0.638162 0.429445 0.358352 
1.86937  19 0.523529 0.527214 0.642073 0.322861 0.922864 0.785406 0.570821 0.149209 0.125329 0.772628 0.335197 0.862498 0.793665 0.0621005 0.384054 0.835088 0.00529159 0.684766 0.876184 
2.09769  19 0.00757779 0.184593 0.847428 0.437212 0.581639 0.577984 0.243362 0.768565 0.00836224 0.455168 0.994025 0.382553 0.755472 0.00476952 0.942835 0.270287 0.490345 0.64911 0.923728 
3.42315  19 0.310443 0.391605 0.469232 0.838186 0.131876 0.940465 0.915022 0.318283 0.972974 0.301986 0.804274 0.146485 0.303692 0.809183 0.297471 0.835163 0.933755 0.908035 0.538071 
3.35299  19 0.113819 0.433033 0.522543 0.640235 0.945015 0.676536 0.235088 0.809159 0.896481 0.51456 0.043174 0.418791 0.683261 0.103452 0.109602 0.62599 0.796877 0.538096 0.745147 
2.93057  19 0.550507 0.835893 0.655221 0.492496 0.63126 0.31214 0.35787 0.275061 0.618993 0.83703 0.493831 0.0548667 0.872135 0.103214 0.285154 0.758454 0.491056 0.456044 0.800929 
1.98646  19 0.556413 0.074583 0.171593 0.127618 0.186476 0.011595 0.137629 0.270857 0.321882 0.572664 0.245075 0.439349 0.0568786 0.305412 0.781964 0.296244 0.130347 0.35851 0.615774 
3.29261  19 0.82273 0.38796 0.240004 0.548308 0.175735 0.119931 0.666675 0.44429 0.97621 0.0354958 0.773826 0.245895 0.942251 0.909612 0.160864 0.859713 0.0345351 0.823758 0.217529 
1.12125  19 0.798204 0.990979 0.976037 0.0368956 0.0116925 0.438721 0.399161 0.948959 0.240723 0.819811 0.481513 0.307951 0.600974 0.255364 0.856733 0.737968 0.729212 0.582141 0.168923 
1.87182  19 0.120092 0.321345 0.335694 0.132721 0.637006 0.0732729 0.0627938 0.638723 0.209114 0.0681487 0.199423 0.875772 0.345817 0.376656 0.926357 0.308058 0.486514 0.731091 0.853642 
3.70957  19 0.0191394 0.0667606 0.482477 0.805392 0.639199 0.337831 0.896544 0.00906465 0.529466 0.115664 0.0287245 0.811161 0.725459 0.383821 0.777476 0.336885 0.922017 0.00113013 0.117295 
2.32873  19 0.621094 0.211559 0.382308 0.284371 0.450922 0.919794 0.225001 0.769847 0.127052 0.587891 0.433201 0.205775 0.294148 0.302202 0.815893 0.584438 0.963077 0.313676 0.855571 
3.28762  19 0.101085 0.478163 0.376289 0.481727 0.261935 0.9299 0.890003 0.940253 0.653094 0.913318 0.69744 0.314984 0.961706 0.448931 0.958726 0.279307 0.909036 0.759165 0.635527 
3.6809  19 0.184151 0.767377 0.698971 0.738522 0.526982 0.0507778 0.323567 0.133456 0.301249 0.895991 0.0156137 0.626007 0.257407 0.0784051 0.0448078 0.537873 0.967579 0.667251 0.465652 
2.47835  19 0.587698 0.0419321 0.0625191 0.0931386 0.690591 0.172444 0.668105 0.253612 0.0476706 0.0195884 0.437867 0.477182 0.580452 0.531923 0.981792 0.743536 0.336124 0.95548 0.124584 
4.17552  19 0.701072 0.698413 0.0619733 0.852901 0.469932 0.405685 0.288562 0.161885 0.227434 0.936515 0.386396 0.63793 0.421393 0.444895 0.697288 0.904274 0.971142 0.280991 0.293891 
4.10718  19 0.453559 0.280682 0.224155 0.51124 0.812166 0.0337876 0.7717 0.01748 0.501901 0.0672695 0.489075 0.642843 0.245797 0.706133 0.225691 0.171716 0.63897 0.784048 0.492182 
3.12268  19 0.839384 0.767228 0.550817 0.965491 0.118962 0.417941 0.299564 0.795619 0.70783 0.907689 0.012136 0.396788 0.370776 0.463525 0.614299 0.802406 0.390767 0.426089 0.585706 
1.81596  19 0.588842 0.778013 0.766039 0.156728 0.0939347 0.752106 0.690066 0.0460011 0.16971 0.45216 0.19534 0.428494 0.540393 0.659598 0.927063 0.606526 0.725453 0.758224 0.283527 
4.01973  19 0.655338 0.315066 0.257727 0.713959 0.185333 0.605399 0.272231 0.140439 0.624048 0.410016 0.139454 0.294651 0.126373 0.490432 0.285883 0.165356 0.933771 0.97497 0.980414 
2.41091  19 0.984412 0.842708 0.337691 0.2998 0.0774887 0.342473 0.830333 0.496694 0.215266 0.829419 0.346189 0.970273 0.685215 0.678221 0.783484 0.547714 0.492156 0.431949 0.400412 
4.4411  19 0.118632 0.695571 0.0547535 0.985781 0.875155 0.881874 0.551759 0.0520534 0.766247 0.857088 0.764424 0.39743 0.171639 0.470382 0.205454 0.457069 0.626218 0.659695 0.283457 
2.9716  19 0.578721 0.166672 0.598942 0.480337 0.863658 0.107581 0.869307 0.261885 0.478433 0.992102 0.58809 0.965916 0.172099 0.711283 0.173538 0.261369 0.537282 0.321991 0.0891079 
2.46662  19 0.183229 0.811465 0.620902 0.316417 0.252664 0.461276 0.703687 0.16461 0.882509 0.678612 0.411094 0.187632 0.573854 0.259502 0.0465137 0.692984 0.334577 0.167057 0.0555745 
1.90264  19 0.469914 0.128197 0.696539 0.453153 0.715867 0.9025 0.376839 0.835848 0.612637 0.0913698 0.137774 0.450514 0.903489 0.247429 0.441191 0.327115 0.09604 0.292994 0.876287 
2.56887  19 0.205202 0.399632 0.496154 0.531818 0.369227 0.177979 0.739165 0.421571 0.493278 0.926119 0.577801 0.511798 0.818238 0.573933 0.450684 0.903167 0.034802 0.176166 0.723253 
2.76808  19 0.393621 0.918081 0.811016 0.905976 0.696447 0.30074 0.206571 0.813208 0.729583 0.332057 0.318035 0.898163 0.613092 0.0531327 0.75067 0.859479 0.812744 0.23029 0.666172 
1.48423  19 0.542535 0.515431 0.688983 0.117109 0.408971 0.0988792 0.341992 0.758672 0.503656 0.0116522 0.924158 0.61393 0.0709533 0.573336 0.550332 0.182932 0.25062 0.967998 0.475647 
2.90653  19 0.243102 0.685569 0.881418 0.432882 0.3847 0.294448 0.934419 0.17887 0.747582 0.875223 0.916925 0.132087 0.801619 0.913419 0.221744 0.411266 0.961111 0.850315 0.220667 
1.35195  19 0.0778643 0.602136 0.830082 0.291291 0.784236 0.810393 0.376954 0.979283 0.378419 0.215854 0.668006 0.321942 0.812578 0.249964 0.75665 0.634389 0.145536 0.412669 0.786798 
2.30378  19 0.305044 0.673869 0.871962 0.516636 0.113093 0.627051 0.290598 0.270689 0.784125 0.229823 0.926192 0.264323 0.473089 0.781929 0.165967 0.428997 0.404237 0.197469 0.0102593 
1.31948  19 0.820564 0.319087 0.852275 0.0246957 0.156031 0.764858 0.730075 0.745263 0.313743 0.691993 0.561842 0.889678 0.893508 0.680636 0.696051 0.339394 0.390379 0.258286 0.802027 
2.91911  19 0.186816 0.740313 0.845846 0.628633 0.0599974 0.0777834 0.534225 0.0540381 0.95104 0.462444 0.0713029 0.66 0.284035 0.120462 0.568021 0.339861 0.503701 0.770227 0.716548 
2.70558  19 0.750495 0.977581 0.804331 0.97254 0.195206 0.0547698 0.250659 0.67591 0.17789 0.166945 0.381553 0.45475 0.0118705 0.529954 0.767571 0.29044 0.553964 0.206583 0.212836 
2.58578  19 0.00930817 0.114826 0.825719 0.981943 0.866668 0.626759 0.425522 0.658139 0.783733 0.104377 0.575984 0.870743 0.0400919 0.698399 0.0353796 0.558172 0.176308 0.312578 0.496491 
1.28644  19 0.784678 0.109312 0.829865 0.025348 0.880131 0.146013 0.723114 0.329893 0.623797 0.586212 0.888154 0.133395 0.725068 0.842137 0.321002 0.426763 0.174496 0.641493 0.107315 
2.82888  19 0.884467 0.433374 0.612378 0.644743 0.0407311 0.513855 0.825814 0.0747321 0.116562 0.965726 0.165506 0.260175 0.485586 0.65842 0.433015 0.958376 0.377972 0.0909904 0.15976 
2.03559  19 0.978943 0.403522 0.307654 0.134663 0.349183 0.068411 0.148639 0.792884 0.918918 0.532895 0.628116 0.0764423 0.312516 0.234363 0.351738 0.986163 0.899367 0.518051 0.488004 
2.60069  19 0.429159 0.106782 0.458192 0.61768 0.661929 0.268222 0.513661 0.479316 0.531049 0.565533 0.400569 0.923974 0.185728 0.966756 0.552644 0.340945 0.122812 0.316016 0.147437 
3.0483  19 0.0484319 0.482317 0.536423 0.911019 0.116897 0.863108 0.851906 0.675408 0.344133 0.512287 0.81319 0.991492 0.494375 0.262466 0.973912 0.426368 0.891347 0.767954 0.255323 
2.03398  19 0.569055 0.287471 0.409444 0.265398 0.194427 0.967266 0.197986 0.207022 0.59445 0.958947 0.379428 0.0797351 0.271558 0.279239 0.502429 0.912993 0.135106 0.405606 0.0143452 
1.46275  19 0.981925 0.0726272 0.818362 0.0533002 0.768014 0.448201 0.971993 0.840656 0.709088 0.266251 0.507639 0.790636 0.110708 0.626824 0.802701 0.253337 0.492755 0.774758 0.0425822 
1.953  19 0.319847 0.852217 0.737692 0.195281 0.735169 0.0204495 0.874748 0.451982 0.093464 0.368149 0.877719 0.57381 0.803512 0.404889 0.0291407 0.942725 0.99886 0.376115 0.116756 
0.964125  19 0.0673641 0.580823 0.276173 0.0122575 0.534911 0.893207 0.97138 0.865083 0.44822 0.370552 0.515688 0.351411 0.842176 0.627962 0.599576 0.806827 0.361317 0.386626 0.209986 
1.8957  19 0.101635 0.106959 0.887362 0.508149 0.174213 0.359539 0.832613 0.118751 0.494594 0.261654 0.728895 0.13713 0.802639 0.248638 0.85573 0.323013 0.0583951 0.35391 0.0584609 
3.11507  19 0.984181 0.102966 0.640481 0.510417 0.748095 0.391912 0.148009 0.398869 0.71712 0.813834 0.420097 0.764272 0.940363 0.895252 0.0947638 0.218119 0.670788 0.15979 0.0219774 
1.65597  19 0.729355 0.817649 0.408743 0.143373 0.76818 0.458233 0.821268 0.0653291 0.800677 0.110572 0.887695 0.0794221 0.86927 0.0622683 0.960691 0.852498 0.0666427 0.862541 0.969414 
1.92144  19 0.132929 0.296761 0.682973 0.377122 0.753766 0.405117 0.678172 0.495889 0.659836 0.495447 0.609718 0.777436 0.227002 0.972652 0.343563 0.880197 0.559592 0.132311 0.537582 
2.21317  19 0.0293228 0.546437 0.37749 0.116216 0.468224 0.936796 0.605725 0.113516 0.243818 0.938868 0.647977 0.207364 0.900057 0.243877 0.00267081 0.937954 0.491397 0.831771 0.324492 
2.23431  19 0.942517 0.847995 0.743981 0.152607 0.913363 0.964693 0.442757 0.349732 0.68591 0.400532 0.696918 0.365541 0.611169 0.451609 0.758111 0.185678 0.816093 0.792324 0.100542 
3.97796  19 0.158115 0.283158 0.0488059 0.23897 0.541459 0.0158923 0.154869 0.167133 0.785055 0.251454 0.136953 0.257965 0.403669 0.619394 0.419538 0.975817 0.650317 0.668194 0.801408 
4.96757  19 0.36931 0.535524 0.0419165 0.592255 0.902186 0.767316 0.0622987 0.0108162 0.98728 0.530426 0.142452 0.10258 0.484982 0.256837 0.660358 0.0921385 0.945134 0.545945 0.927787 
2.86299  19 0.780106 0.988919 0.476037 0.767054 0.454939 0.437085 0.186955 0.78668 0.589425 0.57098 0.444454 0.343971 0.372953 0.717106 0.92266 0.365757 0.470999 0.577691 0.0329961 
2.70163  19 0.871772 0.150861 0.0274545 0.0440731 0.695606 0.623408 0.517367 0.826972 0.360713 0.113409 0.706182 0.924766 0.106014 0.095958 0.812549 0.843459 0.537538 0.00703877 0.990126 
2.30479  19 0.282932 0.485465 0.705311 0.570706 0.850531 0.845905 0.144454 0.997645 0.606611 0.0434916 0.603763 0.297207 0.529618 0.742957 0.346989 0.715926 0.646944 0.452469 0.271779 
2.4927  19 0.0304584 0.615765 0.0919251 0.0523365 0.911552 0.0100596 0.870211 0.0523014 0.500614 0.466672 0.0304042 0.646862 0.157488 0.246934 0.0836647 0.771922 0.708964 0.136047 0.192981 
3.36534  19 0.693367 0.753887 0.179141 0.49933 0.829192 0.8237 0.39823 0.581289 0.966606 0.965754 0.679102 0.352555 0.209558 0.393104 0.922957 0.695224 0.353789 0.81749 0.492178 
1.53476  19 0.694744 0.244343 0.640299 0.154354 0.771741 0.514207 0.657622 0.245885 0.245525 0.566498 0.0891151 0.304146 0.0636294 0.888147 0.903534 0.23384 0.186863 0.640074 0.781611 
4.46113  19 0.295902 0.201885 0.0537935 0.573845 0.139618 0.307044 0.451951 0.1781 0.395197 0.5588 0.654792 0.758628 0.428581 0.68063 0.433285 0.174544 0.7334 0.406148 0.147078 
2.60841  19 0.713351 0.732902 0.281332 0.453821 0.76479 0.950201 0.425184 0.355111 0.0833298 0.189107 0.439488 0.749587 0.578028 0.651923 0.7684 0.429921 0.634007 0.359591 0.126271 
3.04015  19 0.0305262 0.867562 0.505046 0.45721 0.123 0.982145 0.0698495 0.368448 0.559366 0.644202 0.303715 0.354926 0.41667 0.00121164 0.192445 0.957016 0.937646 0.201884 0.52309 
3.98279  19 0.350523 0.472984 0.033062 0.206152 0.776257 0.476229 0.74011 0.486133 0.669451 0.540015 0.509631 0.124076 0.729395 0.494882 0.717443 0.469533 0.416088 0.926975 0.336885 
1.71069  19 0.206805 0.235063 0.627516 0.248915 0.769674 0.555875 0.406936 0.232284 0.754213 0.70147 0.226393 0.163975 0.0185988 0.545098 0.449662 0.217074 0.0929334 0.222871 0.257378 
2.11129  19 0.308557 0.786485 0.743244 0.488214 0.643064 0.887565 0.979734 0.655355 0.295786 0.827497 0.525177 0.0195266 0.450755 0.74665 0.462893 0.972605 0.189594 0.164941 0.779918 
4.22854  19 0.723922 0.840362 0.146678 0.703615 0.29104 0.538932 0.57107 0.075241 0.940203 0.179879 0.666536 0.149423 0.791295 0.771658 0.901181 0.322945 0.756872 0.747732 0.593797 
2.21438  19 0.66597 0.091092 0.204055 0.178755 0.211833 0.738793 0.896406 0.995829 0.473369 0.404075 0.825689 0.259242 0.0418483 0.763323 0.290452 0.495698 0.414108 0.931828 0.577178 
1.90275  19 0.46103 0.809435 0.74883 0.146062 0.0995107 0.13069 0.308895 0.0585755 0.485437 0.617072 0.126407 0.849308 0.586325 0.141169 0.895958 0.470237 0.579523 0.470361 0.725513 
2.95068  19 0.844617 0.187399 0.736772 0.727445 0.127928 0.946425 0.573768 0.397711 0.484071 0.482823 0.923932 0.356172 0.0625049 0.0308859 0.0636382 0.0908995 0.355246 0.733986 0.324005 
2.99414  19 0.473481 0.0799302 0.460902 0.927422 0.283852 0.702106 0.121512 0.0866805 0.209888 0.118321 0.107014 0.549382 0.656753 0.709417 0.711524 0.347878 0.153628 0.929559 0.925935 
2.10782  19 0.90429 0.629396 0.804028 0.332643 0.759803 0.745459 0.905741 0.0119917 0.953718 0.921292 0.636253 0.868492 0.871731 0.409829 0.320296 0.533441 0.192558 0.618828 0.0596555 
1.84273  19 0.971545 0.937604 0.95889 0.411306 0.0727425 0.597972 0.295687 0.272852 0.583977 0.869243 0.0658768 0.487015 0.160975 0.497676 0.665608 0.246575 0.167429 0.558456 0.336252 
2.50749  19 0.665915 0.756691 0.957906 0.835205 0.717565 0.0226011 0.809286 0.363927 0.977477 0.73002 0.359784 0.716335 0.311905 0.644353 0.446828 0.392366 0.277638 0.403263 0.760615 
2.78112  19 0.358828 0.808972 0.624293 0.948345 0.692706 0.829693 0.628239 0.489123 0.943617 0.182304 0.19126 0.136028 0.508456 0.497772 0.893459 0.178827 0.020369 0.780991 0.160195 
3.42265  19 0.0152581 0.483985 0.165147 0.475332 0.102469 0.0408475 0.988197 0.67546 0.888764 0.844349 0.402429 0.679903 0.241685 0.697622 0.690912 0.86541 0.204315 0.145492 0.418894 
2.17647  19 0.845545 0.997187 0.599936 0.225208 0.23769 0.46155 0.364794 0.0237511 0.874437 0.822105 0.79416 0.749861 0.40637 0.659785 0.246824 0.64442 0.706701 0.356613 0.301357 
2.35409  19 0.618647 0.532638 0.414633 0.263913 0.502905 0.33816 0.817808 0.299509 0.980691 0.682841 0.875783 0.324991 0.606553 0.697696 0.517102 0.868592 0.716051 0.15452 0.0161031 
2.86395  19 0.325104 0.625956 0.949131 0.376895 0.19919 0.810789 0.718361 0.682118 0.989394 0.629035 0.519148 0.195874 0.0273827 0.465522 0.619001 0.0482868 0.994799 0.27623 0.523359 
1.58772  19 0.307521 0.60149 0.520892 0.145985 0.750605 0.232277 0.38818 0.0321797 0.901226 0.933948 0.317338 0.54013 0.0514974 0.221438 0.683533 0.0355997 0.000865051 0.156542 0.684469 
2.60298  19 0.0383133 0.789376 0.0971368 0.125764 0.850198 0.539151 0.812393 0.606078 0.867985 0.826392 0.310825 0.523691 0.117965 0.506697 0.625188 0.9974 0.0943058 0.856758 0.135136 
2.76566  19 0.96685 0.544135 0.416211 0.725129 0.225184 0.329156 0.236955 0.391157 0.209082 0.0124334 0.617722 0.701131 0.130493 0.41963 0.470253 0.291139 0.333969 0.69754 0.179618 
2.92822  19 0.777847 0.893094 0.436649 0.590171 0.198348 0.950647 0.41355 0.0680828 0.421532 0.511388 0.432346 0.427061 0.1281 0.613748 0.461625 0.378096 0.140235 0.490622 0.716551 
3.98332  19 0.208368 0.287697 0.428506 0.911547 0.219901 0.773861 0.183446 0.617079 0.530044 0.571746 0.592698 0.367811 0.667417 0.694639 0.272717 0.00118441 0.908752 0.904714 0.142269 
1.98026  19 0.95454 0.848054 0.338797 0.114689 0.152612 0.627486 0.558964 0.319454 0.491244 0.88688 0.212756 0.956256 0.948154 0.514619 0.08165 0.784932 0.533561 0.877733 0.0793772 
2.14393  19 0.634273 0.66132 0.646122 0.271958 0.376457 0.271015 0.499691 0.324761 0.958523 0.145284 0.658342 0.730231 0.215064 0.0374756 0.205929 0.603234 0.855385 0.576997 0.560308 
1.82686  19 0.848932 0.764152 0.565296 0.124068 0.73931 0.305526 0.436744 0.440063 0.770252 0.861778 0.954279 0.951968 0.518571 0.256121 0.898454 0.440903 0.750602 0.846837 0.739807 
1.90609  19 0.1607 0.439203 0.979582 0.348362 0.740984 0.578547 0.644172 0.371193 0.761259 0.715459 0.801354 0.32062 0.0410786 0.177797 0.0773353 0.873734 0.739908 0.825342 0.725701 
3.27156  19 0.739698 0.242315 0.293872 0.736912 0.461648 0.0230543 0.67769 0.25117 0.00372367 0.576508 0.2078 0.450974 0.388999 0.484636 0.0316487 0.586309 0.0709838 0.447953 0.760306 
3.18989  19 0.76645 0.397171 0.108089 0.166229 0.551454 0.482403 0.631711 0.55743 0.898197 0.672758 0.825184 0.883603 0.683824 0.886487 0.272914 0.15139 0.262534 0.38742 0.0131539 
2.03088  19 0.887073 0.45085 0.468911 0.367471 0.133302 0.0725035 0.509042 0.854295 0.223049 0.020639 0.438269 0.972323 0.549793 0.459334 0.77003 0.986259 0.966171 0.738637 0.554336 
3.39658  19 0.455135 0.779411 0.240745 0.385946 0.960071 0.571847 0.316773 0.535321 0.498248 0.0264715 0.765443 0.361613 0.0352988 0.354063 0.748046 0.0617345 0.413553 0.88219 0.232801 
1.88608  19 0.994782 0.73057 0.357597 0.14948 0.0201451 0.554452 0.997752 0.495486 0.498186 0.409723 0.492904 0.019546 0.555092 0.274448 0.743223 0.657684 0.487579 0.851642 0.1724 
2.65319  19 0.930106 0.501569 0.911361 0.906689 0.682952 0.464199 0.42641 0.84851 0.268641 0.758006 0.752001 0.879738 0.843087 0.309365 0.0141731 0.790114 0.461448 0.210336 0.787485 
3.0315  19 0.494151 0.0734116 0.244346 0.251504 0.154699 0.0538164 0.885436 0.34268 0.663064 0.205413 0.671616 0.0411264 0.911964 0.121436 0.119735 0.337685 0.220676 0.612213 0.798119 
2.90496  19 0.504331 0.465414 0.781336 0.646447 0.029326 0.955187 0.00731674 0.983286 0.739393 0.864843 0.92688 0.702196 0.555777 0.592777 0.0227007 0.288059 0.788122 0.368726 0.964937 
2.88853  19 0.409755 0.520584 0.653573 0.709796 0.805827 0.209162 0.724397 0.00208858 0.953412 0.140002 0.465766 0.296902 0.965462 0.525101 0.949674 0.845752 0.30616 0.192619 0.304418 
3.29994  19 0.375845 0.148601 0.599883 0.585636 0.221134 0.562525 0.122485 0.574677 0.187951 0.643677 0.694933 0.360275 0.806194 0.251587 0.167738 0.19446 0.832728 0.171085 0.551107 
2.23225  19 0.953718 0.043287 0.357268 0.313206 0.847555 0.0334827 0.957444 0.348726 0.0877744 0.199172 0.156757 0.200396 0.58154 0.549879 0.608293 0.806479 0.477568 0.811167 0.402985 
3.41831  19 0.860927 0.284531 0.484602 0.844796 0.00666065 0.272283 0.492491 0.823349 0.298135 0.97404 0.439473 0.485802 0.739174 0.498993 0.0311233 0.384417 0.476914 0.424202 0.998579 
3.6106  19 0.951202 0.30997 0.667045 0.879405 0.281146 0.253977 0.619801 0.0375759 0.939996 0.777147 0.140049 0.405217 0.149659 0.130544 0.707219 0.133456 0.884116 0.528838 0.09585 
2.67765  19 0.737257 0.570063 0.509087 0.611679 0.766784 0.215539 0.965794 0.900546 0.635558 0.541815 0.25877 0.244786 0.0204404 0.522583 0.801204 0.498388 0.591334 0.220968 0.0424028 
3.28468  19 0.27846 0.256609 0.140233 0.158043 0.989952 0.267481 0.907852 0.796668 0.800544 0.56891 0.815587 0.2087 0.915046 0.470798 0.938629 0.178856 0.759463 0.892036 0.667757 
4.18389  19 0.568341 0.867312 0.0922382 0.892915 0.577425 0.00700272 0.25158 0.760894 0.0564588 0.0102165 0.803471 0.244695 0.521848 0.927333 0.0951471 0.288449 0.680062 0.702216 0.889279 
3.98139  19 0.428872 0.897493 0.0920087 0.528585 0.514955 0.962889 0.970082 0.248736 0.072612 0.429804 0.0808474 0.00175863 0.371734 0.73993 0.747193 0.500377 0.010409 0.313819 0.699017 
3.4734  19 0.283338 0.80334 0.642286 0.900572 0.0946151 0.588387 0.694623 0.0457694 0.51976 0.770608 0.340491 0.828627 0.538187 0.672105 0.950327 0.509621 0.805196 0.104076 0.461705 
2.39198  19 0.0327767 0.147011 0.721103 0.371746 0.613027 0.964407 0.24363 0.812131 0.434824 0.226965 0.270542 0.885175 0.772737 0.185326 0.267689 0.166771 0.37003 0.220581 0.169093 
1.93541  19 0.922659 0.46487 0.729088 0.514733 0.424782 0.124337 0.151339 0.96227 0.408419 0.987864 0.192251 0.530573 0.371041 0.603902 0.64746 0.881675 0.100601 0.00179666 0.6993 
3.58857  19 0.0372537 0.633813 0.225559 0.932292 0.00332256 0.204262 0.289166 0.963078 0.10835 0.678397 0.403797 0.441034 0.272442 0.254823 0.731018 0.367505 0.774701 0.854244 0.0543613 
2.66564  19 0.107238 0.24871 0.758214 0.313995 0.0919983 0.811252 0.550857 0.422833 0.00995194 0.657419 0.977245 0.120128 0.849803 0.577366 0.517847 0.111519 0.707984 0.982835 0.53941 
2.40011  19 0.591011 0.948109 0.372952 0.285082 0.629915 0.568181 0.703785 0.273095 0.0955809 0.279763 0.945725 0.371223 0.994617 0.354356 0.959969 0.762664 0.733044 0.304564 0.434239 
2.82018  19 0.710884 0.79424 0.633344 0.839158 0.67205 0.563502 0.256356 0.283479 0.285915 0.00424993 0.819631 0.773778 0.769623 0.969862 0.611102 0.372939 0.474984 0.247336 0.26109 
2.32521  19 0.934717 0.962439 0.646993 0.330423 0.913796 0.0475499 0.627049 0.402503 0.956352 0.348839 0.806003 0.491898 0.422009 0.0232591 0.238065 0.905871 0.714882 0.476965 0.525836 
2.83583  19 0.727813 0.471643 0.873628 0.428111 0.570404 0.412152 0.526504 0.838822 0.301315 0.763679 0.645221 0.509629 0.0559906 0.691974 0.094654 0.0532443 0.756608 0.442631 0.636259 
4.41893  19 0.0216764 0.681406 0.0806979 0.640053 0.0219135 0.817958 0.551577 0.192593 0.934091 0.0394122 0.590068 0.394593 0.551057 0.619734 0.95128 0.042939 0.12713 0.778798 0.948901 
1.33846  19 0.740712 0.909589 0.41175 0.0348669 0.337034 0.284765 0.636667 0.541944 0.635151 0.447921 0.583806 0.0943024 0.247834 0.912992 0.75538 0.804494 0.632152 0.664013 0.26364 
2.60065  19 0.242335 0.48206 0.51987 0.400373 0.544216 0.485381 0.667155 0.707933 0.393607 0.651167 0.121496 0.367679 0.333969 0.0801 0.870251 0.470258 0.910253 0.681499 0.172197 
3.08345  19 0.836745 0.936676 0.671629 0.934983 0.592143 0.184014 0.85631 0.66793 0.913824 0.477458 0.0166315 0.428907 0.118331 0.594055 0.198234 0.667579 0.818685 0.902539 0.994016 
1.1116  19 0.397886 0.860523 0.997473 0.0282773 0.717328 0.561767 0.143534 0.7729 0.0750485 0.655952 0.160182 0.542912 0.700621 0.89746 0.241983 0.355188 0.234632 0.321981 0.27465 
3.2826  19 0.150716 0.442689 0.60968 0.666375 0.642522 0.301837 0.147824 0.0925417 0.129752 0.99974 0.396302 0.93119 0.743749 0.153538 0.0227186 0.938927 0.909271 0.939403 0.204851 
1.73796  19 0.659662 0.339417 0.726821 0.242825 0.318593 0.88418 0.0764628 0.438319 0.221 0.362759 0.943668 0.646858 0.698018 0.200046 0.0339713 0.272255 0.0987928 0.130492 0.182942 
3.60757  19 0.93617 0.472449 0.448889 0.814678 0.289156 0.256024 0.293018 0.497 0.982933 0.0905938 0.475733 0.923166 0.691338 0.807693 0.712934 0.0728592 0.464958 0.817707 0.822688 
2.40847  19 0.0020425 0.683229 0.511581 0.394308 0.936514 0.3845 0.62245 0.464146 0.91969 0.979114 0.700766 0.125717 0.769603 0.904958 0.240743 0.562795 0.128065 0.99449 0.503771 
2.62485  19 0.37094 0.796725 0.465156 0.552834 0.949055 0.726447 0.00292571 0.418349 0.24985 0.0994148 0.315863 0.0284821 0.906396 0.0751604 0.429005 0.564604 0.159248 0.384899 0.464088 
1.71032  19 0.144599 0.631074 0.991764 0.491846 0.233221 0.697588 0.191835 0.507692 0.36033 0.427244 0.531954 0.613913 0.665826 0.0780825 0.750585 0.996233 0.446486 0.297019 0.10837 
2.80453  19 0.366258 0.357248 0.142099 0.231994 0.763363 0.709829 0.090487 0.23376 0.234053 0.551744 0.412334 0.918126 0.143068 0.923623 0.787416 0.480227 0.155143 0.0258726 0.383565 
2.55708  19 0.900893 0.100863 0.593566 0.814431 0.369626 0.610535 0.685837 0.356351 0.292789 0.0910749 0.502632 0.500451 0.729843 0.020603 0.992941 0.716836 0.540183 0.8983 0.369371 
3.61706  19 0.919663 0.776388 0.360558 0.755083 0.491541 0.40253 0.774906 0.847745 0.42064 0.568732 0.159159 0.308798 0.377558 0.316714 0.985969 0.00753394 0.0428937 0.727887 0.548918 
1.97556  19 0.763142 0.228404 0.379989 0.232272 0.934363 0.910494 0.30368 0.599348 0.516527 0.141398 0.943356 0.504065 0.0412077 0.425759 0.458793 0.94904 0.923161 0.88134 0.854139 
1.28229  19 0.626802 0.237069 0.753092 0.201401 0.664838 0.641566 0.363451 0.716975 0.139417 0.135461 0.652645 0.743331 0.334864 0.895897 0.310035 0.153072 0.151065 0.0946444 0.186102 
1.9945  19 0.184717 0.624787 0.605496 0.00917341 0.924462 0.555287 0.958385 0.221512 0.137998 0.931332 0.103463 0.29516 0.979117 0.253128 0.0790994 0.910272 0.581541 0.294402 0.940625 
3.26253  19 0.489542 0.896433 0.102066 0.303642 0.553103 0.728267 0.428082 0.124143 0.0843202 0.97959 0.9117 0.415689 0.315972 0.901334 0.61618 0.937803 0.330223 0.24459 0.1401 
2.08164  19 0.651895 0.308076 0.49317 0.186504 0.440495 0.77469 0.845025 0.906368 0.80034 0.415614 0.859631 0.480492 0.60296 0.995737 0.0678915 0.556655 0.614507 0.116223 0.610613 
3.33248  19 0.554687 0.0125627 0.457291 0.880048 0.290048 0.142602 0.216503 0.128389 0.311095 0.0525662 0.412342 0.162688 0.30908 0.949411 0.0901721 0.320684 0.421874 0.461358 0.313902 
4.03421  19 0.177047 0.519542 0.0832352 0.524717 0.519621 0.18443 0.228701 0.978007 0.521986 0.0761739 0.0914543 0.731394 0.191164 0.403358 0.849085 0.0701122 0.822786 0.961698 0.340034 
2.03619  19 0.419811 0.601993 0.499807 0.0584792 0.137731 0.658984 0.349808 0.388334 0.093602 0.875388 0.313377 0.314452 0.49949 0.786408 0.71858 0.195015 0.885107 0.942504 0.47438 
2.44292  19 0.441665 0.79453 0.540055 0.54882 0.483562 0.31658 0.717112 0.810554 0.0672807 0.889822 0.406426 0.98431 0.693098 0.337613 0.473058 0.974361 0.690556 0.131823 0.162311 
3.0612  19 0.987221 0.537872 0.893709 0.797459 0.363989 0.49592 0.665511 0.628893 0.398111 0.373777 0.034157 0.679488 0.465763 0.305775 0.628564 0.0609212 0.778738 0.230469 0.286486 
2.56684  19 0.271966 0.934 0.391407 0.566073 0.417659 0.0837785 0.590095 0.610728 0.607954 0.08729 0.213979 0.331457 0.282441 0.011811 0.731841 0.749629 0.0960897 0.0120627 0.542308 
3.0382  19 0.0814095 0.985893 0.347117 0.741558 0.220414 0.901354 0.129396 0.840828 0.684599 0.601572 0.762538 0.0874007 0.478295 0.482356 0.914289 0.205082 0.0582918 0.768142 0.238158 
2.77993  19 0.989246 0.0350457 0.327094 0.429149 0.671067 0.446421 0.0397055 0.821609 0.708816 0.444524 0.698054 0.474376 0.196919 0.645781 0.284404 0.419112 0.252566 0.0673216 0.54808 
3.44461  19 0.457582 0.135195 0.533786 0.931755 0.141596 0.910358 0.531246 0.0384194 0.525821 0.636833 0.0305805 0.31264 0.0690819 0.574964 0.581449 0.0782518 0.113619 0.991163 0.804559 
2.45096  19 0.115079 0.41842 0.672622 0.833833 0.0747604 0.827125 0.550201 0.604687 0.0328799 0.759083 0.169454 0.561182 0.665606 0.497222 0.5563 0.103099 0.00247196 0.330138 0.101459 
3.68346  19 0.231198 0.537631 0.313147 0.881214 0.520686 0.0404951 0.525147 0.693357 0.981906 0.566378 0.180821 0.425803 0.112694 0.58146 0.295448 0.242841 0.603825 0.416926 0.827309 
2.64982  19 0.649192 0.791918 0.400628 0.576778 0.594676 0.874252 0.436412 0.744745 0.558761 0.809035 0.628385 0.819105 0.214441 0.301629 0.135665 0.720448 0.232473 0.372163 0.15217 
3.30363  19 0.370312 0.577016 0.411184 0.811714 0.608061 0.851096 0.588895 0.659193 0.769517 0.837858 0.728963 0.892344 0.969014 0.0849176 0.885748 0.914632 0.976249 0.513489 0.520076 
2.18279  19 0.399687 0.404561 0.590178 0.335842 0.424125 0.155793 0.220313 0.159609 0.520695 0.703377 0.332471 0.941472 0.51294 0.976915 0.356478 0.741191 0.655342 0.443223 0.404181 
3.95385  19 0.0127159 0.958939 0.24341 0.956866 0.144896 0.462426 0.283613 0.0467917 0.190003 0.786962 0.330019 0.887062 0.338427 0.364117 0.0107943 0.594581 0.558277 0.494508 0.0992819 
2.27207  19 0.931447 0.126199 0.701281 0.334584 0.165928 0.571576 0.982367 0.91305 0.347493 0.882676 0.204922 0.539626 0.977875 0.14711 0.744927 0.877755 0.869042 0.121823 0.761673 
3.41418  19 0.368135 0.353125 0.419826 0.384536 0.709084 0.278059 0.817188 0.511597 0.912299 0.613538 0.108903 0.378655 0.451644 0.0961525 0.590986 0.11114 0.894093 0.256457 0.336303 
4.45496  19 0.1265 0.832742 0.137258 0.712524 0.717967 0.41543 0.0541559 0.0695626 0.686491 0.203107 0.218944 0.850042 0.559309 0.165108 0.957843 0.033559 0.301457 0.860102 0.504674 
3.82153  19 0.2403 0.192947 0.121904 0.983248 0.0900971 0.748874 0.065223 0.628773 0.641819 0.530247 0.949617 0.594386 0.553865 0.806692 0.169013 0.945139 0.0658329 0.440465 0.713247 
2.52175  19 0.393067 0.892391 0.623682 0.148389 0.0414207 0.732775 0.262507 0.970969 0.417841 0.554811 0.585401 0.238077 0.841688 0.171392 0.910968 0.024228 0.638162 0.429445 0.358352 
1.86937  19 0.523529 0.527214 0.642073 0.322861 0.922864 0.785406 0.570821 0.149209 0.125329 0.772628 0.335197 0.862498 0.793665 0.0621005 0.384054 0.835088 0.00529159 0.684766 0.876184 
2.09769  19 0.00757779 0.184593 0.847428 0.437212 0.581639 0.577984 0.243362 0.768565 0.00836224 0.455168 0.994025 0.382553 0.755472 0.00476952 0.942835 0.270287 0.490345 0.64911 0.923728 
3.42315  19 0.310443 0.391605 0.469232 0.838186 0.131876 0.940465 0.915022 0.318283 0.972974 0.301986 0.804274 0.146485 0.303692 0.809183 0.297471 0.835163 0.933755 0.908035 0.538071 
3.35299  19 0.113819 0.433033 0.522543 0.640235 0.945015 0.676536 0.235088 0.809159 0.896481 0.51456 0.043174 0.418791 0.683261 0.103452 0.109602 0.62599 0.796877 0.538096 0.745147 
2.93057  19 0.550507 0.835893 0.655221 0.492496 0.63126 0.31214 0.35787 0.275061 0.618993 0.83703 0.493831 0.0548667 0.872135 0.103214 0.285154 0.758454 0.491056 0.456044 0.800929 
1.98646  19 0.556413 0.074583 0.171593 0.127618 0.186476 0.011595 0.137629 0.270857 0.321882 0.572664 0.245075 0.439349 0.0568786 0.305412 0.781964 0.296244 0.130347 0.35851 0.615774 
3.29261  19 0.82273 0.38796 0.240004 0.548308 0.175735 0.119931 0.666675 0.44429 0.97621 0.0354958 0.773826 0.245895 0.942251 0.909612 0.160864 0.859713 0.0345351 0.823758 0.217529 
1.12125  19 0.798204 0.990979 0.976037 0.0368956 0.0116925 0.438721 0.399161 0.948959 0.240723 0.819811 0.481513 0.307951 0.600974 0.255364 0.856733 0.737968 0.729212 0.582141 0.168923 
1.87182  19 0.120092 0.321345 0.335694 0.132721 0.637006 0.0732729 0.0627938 0.638723 0.209114 0.0681487 0.199423 0.875772 0.345817 0.376656 0.926357 0.308058 0.486514 0.731091 0.853642 
3.70957  19 0.0191394 0.0667606 0.482477 0.805392 0.639199 0.337831 0.896544 0.00906465 0.529466 0.115664 0.0287245 0.811161 0.725459 0.383821 0.777476 0.336885 0.922017 0.00113013 0.117295 
2.32873  19 0.621094 0.211559 0.382308 0.284371 0.450922 0.919794 0.225001 0.769847 0.127052 0.587891 0.433201 0.205775 0.294148 0.302202 0.815893 0.584438 0.963077 0.313676 0.855571 
3.28762  19 0.101085 0.478163 0.376289 0.481727 0.261935 0.9299 0.890003 0.940253 0.653094 0.913318 0.69744 0.314984 0.961706 0.448931 0.958726 0.279307 0.909036 0.759165 0.635527 
3.53704  19 0.184409 0.766568 0.698738 0.737061 0.52627 0.0507778 0.323567 0.133456 0.301249 0.895991 0.0156137 0.626007 0.257407 0.0784051 0.0448078 0.538023 0.966567 0.666923 0.465911 
2.47835  19 0.587698 0.0419321 0.0625191 0.0931386 0.690591 0.172444 0.668105 0.253612 0.0476706 0.0195884 0.437867 0.477182 0.580452 0.531923 0.981792 0.743536 0.336124 0.95548 0.124584 
4.14326  19 0.700939 0.698161 0.062071 0.851581 0.469795 0.406645 0.289942 0.161885 0.227434 0.936515 0.386396 0.63793 0.421393 0.444895 0.697288 0.904274 0.971142 0.280991 0.293891 
4.10718  19 0.453559 0.280682 0.224155 0.51124 0.812166 0.0337876 0.7717 0.01748 0.501901 0.0672695 0.489075 0.642843 0.245797 0.706133 0.225691 0.171716 0.63897 0.784048 0.492182 
3.12268  19 0.839384 0.767228 0.550817 0.965491 0.118962 0.417941 0.299564 0.795619 0.70783 0.907689 0.012136 0.396788 0.370776 0.463525 0.614299 0.802406 0.390767 0.426089 0.585706 
1.75947  19 0.588842 0.778013 0.766039 0.156728 0.0939347 0.75293 0.690333 0.0468961 0.169292 0.45224 0.196168 0.42822 0.541445 0.659679 0.926031 0.607531 0.725453 0.758224 0.283527 
3.96308  19 0.655338 0.315066 0.257727 0.713959 0.185333 0.605399 0.272231 0.140439 0.623845 0.409788 0.139292 0.29476 0.127029 0.490307 0.285981 0.165436 0.933729 0.97497 0.980414 
2.41091  19 0.984412 0.842708 0.337691 0.2998 0.0774887 0.342473 0.830333 0.496694 0.215266 0.829419 0.346189 0.970273 0.685215 0.678221 0.783484 0.547714 0.492156 0.431949 0.400412 
4.4411  19 0.118632 0.695571 0.0547535 0.985781 0.875155 0.881874 0.551759 0.0520534 0.766247 0.857088 0.764424 0.39743 0.171639 0.470382 0.205454 0.457069 0.626218 0.659695 0.283457 
2.8063  19 0.57782 0.167476 0.598607 0.479651 0.863572 0.107893 0.869307 0.261885 0.478433 0.992102 0.58809 0.965916 0.172099 0.711283 0.173538 0.261369 0.536488 0.322901 0.0889428 
2.46662  19 0.183229 0.811465 0.620902 0.316417 0.252664 0.461276 0.703687 0.16461 0.882509 0.678612 0.411094 0.187632 0.573854 0.259502 0.0465137 0.692984 0.334577 0.167057 0.0555745 
1.90264  19 0.469914 0.128197 0.696539 0.453153 0.715867 0.9025 0.376839 0.835848 0.612637 0.0913698 0.137774 0.450514 0.903489 0.247429 0.441191 0.327115 0.09604 0.292994 0.876287 
2.56887  19 0.205202 0.399632 0.496154 0.531818 0.369227 0.177979 0.739165 0.421571 0.493278 0.926119 0.577801 0.511798 0.818238 0.573933 0.450684 0.903167 0.034802 0.176166 0.723253 
2.70658  19 0.393621 0.918081 0.811016 0.905976 0.696447 0.30074 0.207372 0.813946 0.729002 0.331591 0.317831 0.897836 0.613362 0.0534221 0.750896 0.859821 0.811692 0.23029 0.666172 
1.48423  19 0.542535 0.515431 0.688983 0.117109 0.408971 0.0988792 0.341992 0.758672 0.503656 0.0116522 0.924158 0.61393 0.0709533 0.573336 0.550332 0.182932 0.25062 0.967998 0.475647 
2.83501  19 0.243102 0.685569 0.881418 0.432882 0.385408 0.294938 0.935197 0.179777 0.74706 0.874864 0.916269 0.132344 0.801932 0.912734 0.22264 0.411266 0.961111 0.850315 0.220667 
1.35195  19 0.0778643 0.602136 0.830082 0.291291 0.784236 0.810393 0.376954 0.979283 0.378419 0.215854 0.668006 0.321942 0.812578 0.249964 0.75665 0.634389 0.145536 0.412669 0.786798 
2.30378  19 0.305044 0.673869 0.871962 0.516636 0.113093 0.627051 0.290598 0.270689 0.784125 0.229823 0.926192 0.264323 0.473089 0.781929 0.165967 0.428997 0.404237 0.197469 0.0102593 
1.27764  19 0.820564 0.319087 0.852275 0.0247088 0.156374 0.765174 0.730102 0.745117 0.313296 0.692195 0.561676 0.889653 0.892943 0.680354 0.696226 0.339394 0.390379 0.258286 0.802027 
2.91911  19 0.186816 0.740313 0.845846 0.628633 0.0599974 0.0777834 0.534225 0.0540381 0.95104 0.462444 0.0713029 0.66 0.284035 0.120462 0.568021 0.339861 0.503701 0.770227 0.716548 
2.70558  19 0.750495 0.977581 0.804331 0.97254 0.195206 0.0547698 0.250659 0.67591 0.17789 0.166945 0.381553 0.45475 0.0118705 0.529954 0.767571 0.29044 0.553964 0.206583 0.212836 
2.51948  19 0.00930817 0.114826 0.825719 0.981943 0.866668 0.626759 0.425522 0.658139 0.783733 0.104377 0.575984 0.870743 0.0408651 0.6976 0.0359897 0.558176 0.175902 0.312022 0.496491 
1.28644  19 0.784678 0.109312 0.829865 0.025348 0.880131 0.146013 0.723114 0.329893 0.623797 0.586212 0.888154 0.133395 0.725068 0.842137 0.321002 0.426763 0.174496 0.641493 0.107315 
2.7938  19 0.884467 0.433374 0.612378 0.643518 0.0414435 0.514112 0.826169 0.075373 0.116986 0.965152 0.166344 0.259475 0.486482 0.658264 0.433015 0.958376 0.377972 0.0909904 0.15976 
2.03559  19 0.978943 0.403522 0.307654 0.134663 0.349183 0.068411 0.148639 0.792884 0.918918 0.532895 0.628116 0.0764423 0.312516 0.234363 0.351738 0.986163 0.899367 0.518051 0.488004 
2.38015  19 0.429159 0.106782 0.458192 0.617778 0.66146 0.268121 0.514672 0.47977 0.531363 0.565674 0.399758 0.923326 0.186462 0.966585 0.55243 0.341129 0.122946 0.316108 0.147437 
3.0483  19 0.0484319 0.482317 0.536423 0.911019 0.116897 0.863108 0.851906 0.675408 0.344133 0.512287 0.81319 0.991492 0.494375 0.262466 0.973912 0.426368 0.891347 0.767954 0.255323 
2.03398  19 0.569055 0.287471 0.409444 0.265398 0.194427 0.967266 0.197986 0.207022 0.59445 0.958947 0.379428 0.0797351 0.271558 0.279239 0.502429 0.912993 0.135106 0.405606 0.0143452 
1.46275  19 0.981925 0.0726272 0.818362 0.0533002 0.768014 0.448201 0.971993 0.840656 0.709088 0.266251 0.507639 0.790636 0.110708 0.626824 0.802701 0.253337 0.492755 0.774758 0.0425822 
1.953  19 0.319847 0.852217 0.737692 0.195281 0.735169 0.0204495 0.874748 0.451982 0.093464 0.368149 0.877719 0.57381 0.803512 0.404889 0.0291407 0.942725 0.99886 0.376115 0.116756 
0.964125  19 0.0673641 0.580823 0.276173 0.0122575 0.534911 0.893207 0.97138 0.865083 0.44822 0.370552 0.515688 0.351411 0.842176 0.627962 0.599576 0.806827 0.361317 0.386626 0.209986 
1.8957  19 0.101635 0.106959 0.887362 0.508149 0.174213 0.359539 0.832613 0.118751 0.494594 0.261654 0.728895 0.13713 0.802639 0.248638 0.85573 0.323013 0.0583951 0.35391 0.0584609 
3.11507  19 0.984181 0.102966 0.640481 0.510417 0.748095 0.391912 0.148009 0.398869 0.71712 0.813834 0.420097 0.764272 0.940363 0.895252 0.0947638 0.218119 0.670788 0.15979 0.0219774 
1.65597  19 0.729355 0.817649 0.408743 0.143373 0.76818 0.458233 0.821268 0.0653291 0.800677 0.110572 0.887695 0.0794221 0.86927 0.0622683 0.960691 0.852498 0.0666427 0.862541 0.969414 
1.92144  19 0.132929 0.296761 0.682973 0.377122 0.753766 0.405117 0.678172 0.495889 0.659836 0.495447 0.609718 0.777436 0.227002 0.972652 0.343563 0.880197 0.559592 0.132311 0.537582 
2.21317  19 0.0293228 0.546437 0.37749 0.116216 0.468224 0.936796 0.605725 0.113516 0.243818 0.938868 0.647977 0.207364 0.900057 0.243877 0.00267081 0.937954 0.491397 0.831771 0.324492 
2.23431  19 0.942517 0.847995 0.743981 0.152607 0.913363 0.964693 0.442757 0.349732 0.68591 0.400532 0.696918 0.365541 0.611169 0.451609 0.758111 0.185678 0.816093 0.792324 0.100542 
3.97796  19 0.158115 0.283158 0.0488059 0.23897 0.541459 0.0158923 0.154869 0.167133 0.785055 0.251454 0.136953 0.257965 0.403669 0.619394 0.419538 0.975817 0.650317 0.668194 0.801408 
4.96757  19 0.36931 0.535524 0.0419165 0.592255 0.902186 0.767316 0.0622987 0.0108162 0.98728 0.530426 0.142452 0.10258 0.484982 0.256837 0.660358 0.0921385 0.945134 0.545945 0.927787 
2.86299  19 0.780106 0.988919 0.476037 0.767054 0.454939 0.437085 0.186955 0.78668 0.589425 0.57098 0.444454 0.343971 0.372953 0.717106 0.92266 0.365757 0.470999 0.577691 0.0329961 
2.67955  19 0.871772 0.150861 0.0274545 0.0440731 0.695606 0.623408 0.517307 0.826837 0.360413 0.113941 0.706722 0.924508 0.106014 0.095958 0.812549 0.843459 0.537538 0.00703877 0.990126 
2.14911  19 0.282623 0.485465 0.705311 0.570706 0.850531 0.845905 0.144454 0.997645 0.606611 0.0434916 0.603763 0.297491 0.530016 0.742958 0.346918 0.716211 0.646267 0.452544 0.272021 
2.47711  19 0.0304584 0.615765 0.0919251 0.0523365 0.911552 0.0100596 0.869755 0.0529336 0.500911 0.466657 0.031241 0.646992 0.157929 0.247189 0.083895 0.771835 0.708746 0.136047 0.192981 
3.24096  19 0.693477 0.753887 0.179141 0.49933 0.829192 0.8237 0.39823 0.581289 0.966606 0.965754 0.679445 0.352262 0.210169 0.393493 0.922115 0.695851 0.353786 0.816896 0.492212 
1.53476  19 0.694744 0.244343 0.640299 0.154354 0.771741 0.514207 0.657622 0.245885 0.245525 0.566498 0.0891151 0.304146 0.0636294 0.888147 0.903534 0.23384 0.186863 0.640074 0.781611 
4.42374  19 0.295902 0.201943 0.0538314 0.573259 0.139631 0.307323 0.452507 0.179001 0.395947 0.558698 0.654309 0.758628 0.428581 0.68063 0.433285 0.174544 0.7334 0.406148 0.147078 
2.58673  19 0.712293 0.732991 0.281392 0.453796 0.764639 0.950475 0.425217 0.356373 0.0833298 0.189107 0.439488 0.749587 0.578028 0.651923 0.7684 0.43078 0.634195 0.359431 0.125845 
3.04015  19 0.0305262 0.867562 0.505046 0.45721 0.123 0.982145 0.0698495 0.368448 0.559366 0.644202 0.303715 0.354926 0.41667 0.00121164 0.192445 0.957016 0.937646 0.201884 0.52309 
3.98279  19 0.350523 0.472984 0.033062 0.206152 0.776257 0.476229 0.74011 0.486133 0.669451 0.540015 0.509631 0.124076 0.729395 0.494882 0.717443 0.469533 0.416088 0.926975 0.336885 
1.71069  19 0.206805 0.235063 0.627516 0.248915 0.769674 0.555875 0.406936 0.232284 0.754213 0.70147 0.226393 0.163975 0.0185988 0.545098 0.449662 0.217074 0.0929334 0.222871 0.257378 
2.11129  19 0.308557 0.786485 0.743244 0.488214 0.643064 0.887565 0.979734 0.655355 0.295786 0.827497 0.525177 0.0195266 0.450755 0.74665 0.462893 0.972605 0.189594 0.164941 0.779918 
4.15852  19 0.723223 0.840383 0.147302 0.703082 0.291431 0.538932 0.57107 0.075241 0.940203 0.179879 0.666536 0.149423 0.791295 0.771658 0.900709 0.323755 0.756136 0.747053 0.593346 
2.21438  19 0.66597 0.091092 0.204055 0.178755 0.211833 0.738793 0.896406 0.995829 0.473369 0.404075 0.825689 0.259242 0.0418483 0.763323 0.290452 0.495698 0.414108 0.931828 0.577178 
1.90275  19 0.46103 0.809435 0.74883 0.146062 0.0995107 0.13069 0.308895 0.0585755 0.485437 0.617072 0.126407 0.849308 0.586325 0.141169 0.895958 0.470237 0.579523 0.470361 0.725513 
2.95068  19 0.844617 0.187399 0.736772 0.727445 0.127928 0.946425 0.573768 0.397711 0.484071 0.482823 0.923932 0.356172 0.0625049 0.0308859 0.0636382 0.0908995 0.355246 0.733986 0.324005 
2.88715  19 0.473481 0.0799302 0.460902 0.927422 0.283852 0.702106 0.122379 0.0876719 0.21025 0.118178 0.106713 0.54916 0.657158 0.709316 0.71208 0.347878 0.153628 0.929559 0.925935 
2.10782  19 0.90429 0.629396 0.804028 0.332643 0.759803 0.745459 0.905741 0.0119917 0.953718 0.921292 0.636253 0.868492 0.871731 0.409829 0.320296 0.533441 0.192558 0.618828 0.0596555 
1.84273  19 0.971545 0.937604 0.95889 0.411306 0.0727425 0.597972 0.295687 0.272852 0.583977 0.869243 0.0658768 0.487015 0.160975 0.497676 0.665608 0.246575 0.167429 0.558456 0.336252 
2.50749  19 0.665915 0.756691 0.957906 0.835205 0.717565 0.0226011 0.809286 0.363927 0.977477 0.73002 0.359784 0.716335 0.311905 0.644353 0.446828 0.392366 0.277638 0.403263 0.760615 
2.78112  19 0.358828 0.808972 0.624293 0.948345 0.692706 0.829693 0.628239 0.489123 0.943617 0.182304 0.19126 0.136028 0.508456 0.497772 0.893459 0.178827 0.020369 0.780991 0.160195 
3.42265  19 0.0152581 0.483985 0.165147 0.475332 0.102469 0.0408475 0.988197 0.67546 0.888764 0.844349 0.402429 0.679903 0.241685 0.697622 0.690912 0.86541 0.204315 0.145492 0.418894 
2.17647  19 0.845545 0.997187 0.599936 0.225208 0.23769 0.46155 0.364794 0.0237511 0.874437 0.822105 0.79416 0.749861 0.40637 0.659785 0.246824 0.64442 0.706701 0.356613 0.301357 
2.3365  19 0.618647 0.532638 0.414633 0.263913 0.502905 0.338367 0.818671 0.300692 0.980508 0.683067 0.874862 0.324488 0.60604 0.697179 0.517102 0.868592 0.716051 0.15452 0.0161031 
2.83557  19 0.324328 0.625835 0.947988 0.376119 0.200248 0.811067 0.717878 0.68246 0.989394 0.629035 0.519148 0.195874 0.0273827 0.465522 0.619001 0.0482868 0.994799 0.276276 0.523269 
1.58772  19 0.307521 0.60149 0.520892 0.145985 0.750605 0.232277 0.38818 0.0321797 0.901226 0.933948 0.317338 0.54013 0.0514974 0.221438 0.683533 0.0355997 0.000865051 0.156542 0.684469 
2.60298  19 0.0383133 0.789376 0.0971368 0.125764 0.850198 0.539151 0.812393 0.606078 0.867985 0.826392 0.310825 0.523691 0.117965 0.506697 0.625188 0.9974 0.0943058 0.856758 0.135136 
2.76566  19 0.96685 0.544135 0.416211 0.725129 0.225184 0.329156 0.236955 0.391157 0.209082 0.0124334 0.617722 0.701131 0.130493 0.41963 0.470253 0.291139 0.333969 0.69754 0.179618 
2.8373  19 0.777754 0.893004 0.436283 0.589368 0.199398 0.950743 0.413832 0.0685474 0.421255 0.511019 0.432346 0.427061 0.1281 0.613748 0.461625 0.378096 0.140235 0.490622 0.716551 
3.98332  19 0.208368 0.287697 0.428506 0.911547 0.219901 0.773861 0.183446 0.617079 0.530044 0.571746 0.592698 0.367811 0.667417 0.694639 0.272717 0.00118441 0.908752 0.904714 0.142269 
1.92785  19 0.95454 0.847975 0.339442 0.115433 0.152339 0.627267 0.558815 0.32007 0.490511 0.88688 0.212756 0.956256 0.948154 0.514619 0.08165 0.784932 0.533561 0.877733 0.0793772 
2.04992  19 0.63326 0.661583 0.645823 0.27188 0.376966 0.271881 0.500371 0.325257 0.958523 0.145284 0.658342 0.730231 0.215064 0.0379443 0.206026 0.603426 0.854615 0.5762 0.559566 
1.81261  19 0.84807 0.764186 0.565266 0.123167 0.738892 0.306269 0.437323 0.440877 0.76995 0.861888 0.954279 0.951968 0.518571 0.256121 0.898454 0.440892 0.750063 0.845737 0.73971 
1.90609  19 0.1607 0.439203 0.979582 0.348362 0.740984 0.578547 0.644172 0.371193 0.761259 0.715459 0.801354 0.32062 0.0410786 0.177797 0.0773353 0.873734 0.739908 0.825342 0.725701 
3.2697  19 0.738164 0.242219 0.29418 0.736912 0.461648 0.0230543 0.67769 0.25117 0.00372367 0.576508 0.2078 0.451632 0.389124 0.485477 0.031817 0.586752 0.0713462 0.447172 0.760121 
3.18989  19 0.76645 0.397171 0.108089 0.166229 0.551454 0.482403 0.631711 0.55743 0.898197 0.672758 0.825184 0.883603 0.683824 0.886487 0.272914 0.15139 0.262534 0.38742 0.0131539 
2.03088  19 0.887073 0.45085 0.468911 0.367471 0.133302 0.0725035 0.509042 0.854295 0.223049 0.020639 0.438269 0.972323 0.549793 0.459334 0.77003 0.986259 0.966171 0.738637 0.554336 
3.39658  19 0.455135 0.779411 0.240745 0.385946 0.960071 0.571847 0.316773 0.535321 0.498248 0.0264715 0.765443 0.361613 0.0352988 0.354063 0.748046 0.0617345 0.413553 0.88219 0.232801 
1.80853  19 0.993871 0.730505 0.357643 0.149033 0.0206632 0.554298 0.998121 0.495566 0.498853 0.409605 0.493375 0.019546 0.555092 0.274448 0.743223 0.657684 0.487579 0.851642 0.173281 
2.65319  19 0.930106 0.501569 0.911361 0.906689 0.682952 0.464199 0.42641 0.84851 0.268641 0.758006 0.752001 0.879738 0.843087 0.309365 0.0141731 0.790114 0.461448 0.210336 0.787485 
3.0315  19 0.494151 0.0734116 0.244346 0.251504 0.154699 0.0538164 0.885436 0.34268 0.663064 0.205413 0.671616 0.0411264 0.911964 0.121436 0.119735 0.337685 0.220676 0.612213 0.798119 
2.90496  19 0.504331 0.465414 0.781336 0.646447 0.029326 0.955187 0.00731674 0.983286 0.739393 0.864843 0.92688 0.702196 0.555777 0.592777 0.0227007 0.288059 0.788122 0.368726 0.964937 
2.81926  19 0.4096 0.520812 0.653341 0.708542 0.805687 0.210064 0.724154 0.00208858 0.953412 0.140002 0.465766 0.296902 0.965462 0.525101 0.949674 0.845752 0.30616 0.192619 0.304463 
3.29994  19 0.375845 0.148601 0.599883 0.585636 0.221134 0.562525 0.122485 0.574677 0.187951 0.643677 0.694933 0.360275 0.806194 0.251587 0.167738 0.19446 0.832728 0.171085 0.551107 
2.23225  19 0.953718 0.043287 0.357268 0.313206 0.847555 0.0334827 0.957444 0.348726 0.0877744 0.199172 0.156757 0.200396 0.58154 0.549879 0.608293 0.806479 0.477568 0.811167 0.402985 
3.41831  19 0.860927 0.284531 0.484602 0.844796 0.00666065 0.272283 0.492491 0.823349 0.298135 0.97404 0.439473 0.485802 0.739174 0.498993 0.0311233 0.384417 0.476914 0.424202 0.998579 
3.6106  19 0.951202 0.30997 0.667045 0.879405 0.281146 0.253977 0.619801 0.0375759 0.939996 0.777147 0.140049 0.405217 0.149659 0.130544 0.707219 0.133456 0.884116 0.528838 0.09585 
2.67765  19 0.737257 0.570063 0.509087 0.611679 0.766784 0.215539 0.965794 0.900546 0.635558 0.541815 0.25877 0.244786 0.0204404 0.522583 0.801204 0.498388 0.591334 0.220968 0.0424028 
3.28468  19 0.27846 0.256609 0.140233 0.158043 0.989952 0.267481 0.907852 0.796668 0.800544 0.56891 0.815587 0.2087 0.915046 0.470798 0.938629 0.178856 0.759463 0.892036 0.667757 
4.18389  19 0.568341 0.867312 0.0922382 0.892915 0.577425 0.00700272 0.25158 0.760894 0.0564588 0.0102165 0.803471 0.244695 0.521848 0.927333 0.0951471 0.288449 0.680062 0.702216 0.889279 
3.98139  19 0.428872 0.897493 0.0920087 0.528585 0.514955 0.962889 0.970082 0.248736 0.072612 0.429804 0.0808474 0.00175863 0.371734 0.73993 0.747193 0.500377 0.010409 0.313819 0.699017 
3.4734  19 0.283338 0.80334 0.642286 0.900572 0.0946151 0.588387 0.694623 0.0457694 0.51976 0.770608 0.340491 0.828627 0.538187 0.672105 0.950327 0.509621 0.805196 0.104076 0.461705 
2.39198  19 0.0327767 0.147011 0.721103 0.371746 0.613027 0.964407 0.24363 0.812131 0.434824 0.226965 0.270542 0.885175 0.772737 0.185326 0.267689 0.166771 0.37003 0.220581 0.169093 
1.93541  19 0.922659 0.46487 0.729088 0.514733 0.424782 0.124337 0.151339 0.96227 0.408419 0.987864 0.192251 0.530573 0.371041 0.603902 0.64746 0.881675 0.100601 0.00179666 0.6993 
3.58857  19 0.0372537 0.633813 0.225559 0.932292 0.00332256 0.204262 0.289166 0.963078 0.10835 0.678397 0.403797 0.441034 0.272442 0.254823 0.731018 0.367505 0.774701 0.854244 0.0543613 
2.66564  19 0.107238 0.24871 0.758214 0.313995 0.0919983 0.811252 0.550857 0.422833 0.00995194 0.657419 0.977245 0.120128 0.849803 0.577366 0.517847 0.111519 0.707984 0.982835 0.53941 
2.2532  19 0.590597 0.948109 0.372952 0.285082 0.629915 0.568181 0.703785 0.273095 0.0955809 0.279763 0.945725 0.371223 0.994449 0.355087 0.959117 0.762908 0.732956 0.305219 0.433976 
2.7031  19 0.710179 0.79424 0.633344 0.839158 0.67205 0.563502 0.256356 0.283479 0.285915 0.00392315 0.819205 0.773177 0.769705 0.969231 0.611265 0.373357 0.474005 0.247314 0.260725 
2.29065  19 0.934717 0.962439 0.646993 0.330423 0.913796 0.0475499 0.627445 0.402469 0.956419 0.349275 0.804784 0.491862 0.421835 0.0232591 0.238065 0.905871 0.714882 0.476965 0.525836 
2.83583  19 0.727813 0.471643 0.873628 0.428111 0.570404 0.412152 0.526504 0.838822 0.301315 0.763679 0.645221 0.509629 0.0559906 0.691974 0.094654 0.0532443 0.756608 0.442631 0.636259 
4.41893  19 0.0216764 0.681406 0.0806979 0.640053 0.0219135 0.817958 0.551577 0.192593 0.934091 0.0394122 0.590068 0.394593 0.551057 0.619734 0.95128 0.042939 0.12713 0.778798 0.948901 
1.21161  19 0.740639 0.909634 0.411968 0.0349097 0.336911 0.28614 0.636667 0.541944 0.635151 0.447921 0.583806 0.0943024 0.247834 0.912992 0.75538 0.804494 0.631199 0.663265 0.263963 
2.60065  19 0.242335 0.48206 0.51987 0.400373 0.544216 0.485381 0.667155 0.707933 0.393607 0.651167 0.121496 0.367679 0.333969 0.0801 0.870251 0.470258 0.910253 0.681499 0.172197 
2.96606  19 0.836745 0.936676 0.671629 0.934065 0.591901 0.184606 0.856834 0.667469 0.913804 0.477462 0.0174016 0.428452 0.119801 0.594309 0.198764 0.667579 0.818685 0.902539 0.994016 
1.08748  19 0.397886 0.860523 0.997473 0.0282773 0.717328 0.561767 0.143534 0.773347 0.0754368 0.655728 0.16079 0.542683 0.700511 0.89746 0.241983 0.355188 0.234632 0.321981 0.27465 
3.08959  19 0.149989 0.442098 0.609301 0.665062 0.642311 0.303185 0.148948 0.0930612 0.129903 0.99974 0.396302 0.93119 0.743749 0.153538 0.0227186 0.938927 0.909271 0.939403 0.204851 
1.73796  19 0.659662 0.339417 0.726821 0.242825 0.318593 0.88418 0.0764628 0.438319 0.221 0.362759 0.943668 0.646858 0.698018 0.200046 0.0339713 0.272255 0.0987928 0.130492 0.182942 
3.60757  19 0.93617 0.472449 0.448889 0.814678 0.289156 0.256024 0.293018 0.497 0.982933 0.0905938 0.475733 0.923166 0.691338 0.807693 0.712934 0.0728592 0.464958 0.817707 0.822688 
2.40847  19 0.0020425 0.683229 0.511581 0.394308 0.936514 0.3845 0.62245 0.464146 0.91969 0.979114 0.700766 0.125717 0.769603 0.904958 0.240743 0.562795 0.128065 0.99449 0.503771 
2.62485  19 0.37094 0.796725 0.465156 0.552834 0.949055 0.726447 0.00292571 0.418349 0.24985 0.0994148 0.315863 0.0284821 0.906396 0.0751604 0.429005 0.564604 0.159248 0.384899 0.464088 
1.71032  19 0.144599 0.631074 0.991764 0.491846 0.233221 0.697588 0.191835 0.507692 0.36033 0.427244 0.531954 0.613913 0.665826 0.0780825 0.750585 0.996233 0.446486 0.297019 0.10837 
2.75229  19 0.366651 0.357748 0.141998 0.231672 0.763663 0.709765 0.0910598 0.234614 0.234476 0.551037 0.412328 0.917919 0.143068 0.923623 0.787416 0.480227 0.155143 0.0258726 0.383565 
2.55708  19 0.900893 0.100863 0.593566 0.814431 0.369626 0.610535 0.685837 0.356351 0.292789 0.0910749 0.502632 0.500451 0.729843 0.020603 0.992941 0.716836 0.540183 0.8983 0.369371 
3.61706  19 0.919663 0.776388 0.360558 0.755083 0.491541 0.40253 0.774906 0.847745 0.42064 0.568732 0.159159 0.308798 0.377558 0.316714 0.985969 0.00753394 0.0428937 0.727887 0.548918 
1.97556  19 0.763142 0.228404 0.379989 0.232272 0.934363 0.910494 0.30368 0.599348 0.516527 0.141398 0.943356 0.504065 0.0412077 0.425759 0.458793 0.94904 0.923161 0.88134 0.854139 
1.2714  19 0.625764 0.237617 0.75244 0.201022 0.665042 0.641396 0.364016 0.717961 0.139417 0.135461 0.652645 0.743331 0.334864 0.895897 0.310035 0.15363 0.151165 0.0949231 0.185486 
1.94252  19 0.185377 0.624267 0.60544 0.00896499 0.9244 0.555474 0.959127 0.221527 0.137874 0.931332 0.103463 0.29516 0.979117 0.253128 0.0790994 0.910272 0.580976 0.294343 0.939957 
3.26253  19 0.489542 0.896433 0.102066 0.303642 0.553103 0.728267 0.428082 0.124143 0.0843202 0.97959 0.9117 0.415689 0.315972 0.901334 0.61618 0.937803 0.330223 0.24459 0.1401 
2.03339  19 0.651895 0.308159 0.493181 0.186486 0.440784 0.77495 0.845179 0.906368 0.80034 0.415614 0.859631 0.480492 0.60296 0.995737 0.0678915 0.556655 0.614507 0.116223 0.610613 
3.33248  19 0.554687 0.0125627 0.457291 0.880048 0.290048 0.142602 0.216503 0.128389 0.311095 0.0525662 0.412342 0.162688 0.30908 0.949411 0.0901721 0.320684 0.421874 0.461358 0.313902 
4.03421  19 0.177047 0.519542 0.0832352 0.524717 0.519621 0.18443 0.228701 0.978007 0.521986 0.0761739 0.0914543 0.731394 0.191164 0.403358 0.849085 0.0701122 0.822786 0.961698 0.340034 
2.03619  19 0.419811 0.601993 0.499807 0.0584792 0.137731 0.658984 0.349808 0.388334 0.093602 0.875388 0.313377 0.314452 0.49949 0.786408 0.71858 0.195015 0.885107 0.942504 0.47438 
2.44292  19 0.441665 0.79453 0.540055 0.54882 0.483562 0.31658 0.717112 0.810554 0.0672807 0.889822 0.406426 0.98431 0.693098 0.337613 0.473058 0.974361 0.690556 0.131823 0.162311 
3.0612  19 0.987221 0.537872 0.893709 0.797459 0.363989 0.49592 0.665511 0.628893 0.398111 0.373777 0.034157 0.679488 0.465763 0.305775 0.628564 0.0609212 0.778738 0.230469 0.286486 
2.56684  19 0.271966 0.934 0.391407 0.566073 0.417659 0.0837785 0.590095 0.610728 0.607954 0.08729 0.213979 0.331457 0.282441 0.011811 0.731841 0.749629 0.0960897 0.0120627 0.542308 
3.01317  19 0.0813138 0.985445 0.347506 0.740777 0.220926 0.901439 0.130215 0.840516 0.684599 0.601572 0.762538 0.0874007 0.478295 0.482356 0.914289 0.205082 0.0582918 0.768142 0.238683 
2.77993  19 0.989246 0.0350457 0.327094 0.429149 0.671067 0.446421 0.0397055 0.821609 0.708816 0.444524 0.698054 0.474376 0.196919 0.645781 0.284404 0.419112 0.252566 0.0673216 0.54808 
3.44461  19 0.457582 0.135195 0.533786 0.931755 0.141596 0.910358 0.531246 0.0384194 0.525821 0.636833 0.0305805 0.31264 0.0690819 0.574964 0.581449 0.0782518 0.113619 0.991163 0.804559 
2.45096  19 0.115079 0.41842 0.672622 0.833833 0.0747604 0.827125 0.550201 0.604687 0.0328799 0.759083 0.169454 0.561182 0.665606 0.497222 0.5563 0.103099 0.00247196 0.330138 0.101459 
3.68346  19 0.231198 0.537631 0.313147 0.881214 0.520686 0.0404951 0.525147 0.693357 0.981906 0.566378 0.180821 0.425803 0.112694 0.58146 0.295448 0.242841 0.603825 0.416926 0.827309 
2.64982  19 0.649192 0.791918 0.400628 0.576778 0.594676 0.874252 0.436412 0.744745 0.558761 0.809035 0.628385 0.819105 0.214441 0.301629 0.135665 0.720448 0.232473 0.372163 0.15217 
3.30363  19 0.370312 0.577016 0.411184 0.811714 0.608061 0.851096 0.588895 0.659193 0.769517 0.837858 0.728963 0.892344 0.969014 0.0849176 0.885748 0.914632 0.976249 0.513489 0.520076 
2.18279  19 0.399687 0.404561 0.590178 0.335842 0.424125 0.155793 0.220313 0.159609 0.520695 0.703377 0.332471 0.941472 0.51294 0.976915 0.356478 0.741191 0.655342 0.443223 0.404181 
3.95385  19 0.0127159 0.958939 0.24341 0.956866 0.144896 0.462426 0.283613 0.0467917 0.190003 0.786962 0.330019 0.887062 0.338427 0.364117 0.0107943 0.594581 0.558277 0.494508 0.0992819 
2.27207  19 0.931447 0.126199 0.701281 0.334584 0.165928 0.571576 0.982367 0.91305 0.347493 0.882676 0.204922 0.539626 0.977875 0.14711 0.744927 0.877755 0.869042 0.121823 0.761673 
3.41418  19 0.368135 0.353125 0.419826 0.384536 0.709084 0.278059 0.817188 0.511597 0.912299 0.613538 0.108903 0.378655 0.451644 0.0961525 0.590986 0.11114 0.894093 0.256457 0.336303 
4.45496  19 0.1265 0.832742 0.137258 0.712524 0.717967 0.41543 0.0541559 0.0695626 0.686491 0.203107 0.218944 0.850042 0.559309 0.165108 0.957843 0.033559 0.301457 0.860102 0.504674 
3.82153  19 0.2403 0.192947 0.121904 0.983248 0.0900971 0.748874 0.065223 0.628773 0.641819 0.530247 0.949617 0.594386 0.553865 0.806692 0.169013 0.945139 0.0658329 0.440465 0.713247 
2.52175  19 0.393067 0.892391 0.623682 0.148389 0.0414207 0.732775 0.262507 0.970969 0.417841 0.554811 0.585401 0.238077 0.841688 0.171392 0.910968 0.024228 0.638162 0.429445 0.358352 
1.86061  19 0.522628 0.527214 0.642073 0.322861 0.922864 0.785406 0.570821 0.149209 0.125329 0.772628 0.335197 0.861911 0.793608 0.0635445 0.384647 0.835092 0.00526295 0.684236 0.875132 
2.09769  19 0.00757779 0.184593 0.847428 0.437212 0.581639 0.577984 0.243362 0.768565 0.00836224 0.455168 0.994025 0.382553 0.755472 0.00476952 0.942835 0.270287 0.490345 0.64911 0.923728 
3.40411  19 0.310443 0.391605 0.469232 0.837196 0.131472 0.941117 0.914384 0.319452 0.97278 0.30241 0.804414 0.146728 0.30449 0.808623 0.297471 0.835163 0.933755 0.908035 0.538071 
3.35299  19 0.113819 0.433033 0.522543 0.640235 0.945015 0.676536 0.235088 0.809159 0.896481 0.51456 0.043174 0.418791 0.683261 0.103452 0.109602 0.62599 0.796877 0.538096 0.745147 
2.93057  19 0.550507 0.835893 0.655221 0.492496 0.63126 0.31214 0.35787 0.275061 0.618993 0.83703 0.493831 0.0548667 0.872135 0.103214 0.285154 0.758454 0.491056 0.456044 0.800929 
1.98646  19 0.556413 0.074583 0.171593 0.127618 0.186476 0.011595 0.137629 0.270857 0.321882 0.572664 0.245075 0.439349 0.0568786 0.305412 0.781964 0.296244 0.130347 0.35851 0.615774 
3.29261  19 0.82273 0.38796 0.240004 0.548308 0.175735 0.119931 0.666675 0.44429 0.97621 0.0354958 0.773826 0.245895 0.942251 0.909612 0.160864 0.859713 0.0345351 0.823758 0.217529 
1.12125  19 0.798204 0.990979 0.976037 0.0368956 0.0116925 0.438721 0.399161 0.948959 0.240723 0.819811 0.481513 0.307951 0.600974 0.255364 0.856733 0.737968 0.729212 0.582141 0.168923 
1.81212  19 0.120092 0.321345 0.335947 0.132561 0.636854 0.0737027 0.0640921 0.639125 0.210249 0.0681544 0.199703 0.875772 0.345817 0.376656 0.926357 0.308058 0.486514 0.731091 0.853642 
3.70957  19 0.0191394 0.0667606 0.482477 0.805392 0.639199 0.337831 0.896544 0.00906465 0.529466 0.115664 0.0287245 0.811161 0.725459 0.383821 0.777476 0.336885 0.922017 0.00113013 0.117295 
2.32873  19 0.621094 0.211559 0.382308 0.284371 0.450922 0.919794 0.225001 0.769847 0.127052 0.587891 0.433201 0.205775 0.294148 0.302202 0.815893 0.584438 0.963077 0.313676 0.855571 
3.28762  19 0.101085 0.478163 0.376289 0.481727 0.261935 0.9299 0.890003 0.940253 0.653094 0.913318 0.69744 0.314984 0.961706 0.448931 0.958726 0.279307 0.909036 0.759165 0.635527 
3.41265  19 0.184409 0.766568 0.698738 0.737036 0.526202 0.051894 0.324436 0.134444 0.301585 0.894946 0.0156137 0.626007 0.257407 0.0784051 0.0448078 0.538023 0.966567 0.666923 0.465911 
2.47835  19 0.587698 0.0419321 0.0625191 0.0931386 0.690591 0.172444 0.668105 0.253612 0.0476706 0.0195884 0.437867 0.477182 0.580452 0.531923 0.981792 0.743536 0.336124 0.95548 0.124584 
4.14326  19 0.700939 0.698161 0.062071 0.851581 0.469795 0.406645 0.289942 0.161885 0.227434 0.936515 0.386396 0.63793 0.421393 0.444895 0.697288 0.904274 0.971142 0.280991 0.293891 
4.10718  19 0.453559 0.280682 0.224155 0.51124 0.812166 0.0337876 0.7717 0.01748 0.501901 0.0672695 0.489075 0.642843 0.245797 0.706133 0.225691 0.171716 0.63897 0.784048 0.492182 
3.12268  19 0.839384 0.767228 0.550817 0.965491 0.118962 0.417941 0.299564 0.795619 0.70783 0.907689 0.012136 0.396788 0.370776 0.463525 0.614299 0.802406 0.390767 0.426089 0.585706 
1.75947  19 0.588842 0.778013 0.766039 0.156728 0.0939347 0.75293 0.690333 0.0468961 0.169292 0.45224 0.196168 0.42822 0.541445 0.659679 0.926031 0.607531 0.725453 0.758224 0.283527 
3.96308  19 0.655338 0.315066 0.257727 0.713959 0.185333 0.605399 0.272231 0.140439 0.623845 0.409788 0.139292 0.29476 0.127029 0.490307 0.285981 0.165436 0.933729 0.97497 0.980414 
2.12082  19 0.984412 0.842708 0.337691 0.2998 0.0774887 0.342473 0.830626 0.496338 0.215476 0.829786 0.345821 0.969844 0.685003 0.677926 0.783618 0.547714 0.492156 0.431949 0.400412 
4.4411  19 0.118632 0.695571 0.0547535 0.985781 0.875155 0.881874 0.551759 0.0520534 0.766247 0.857088 0.764424 0.39743 0.171639 0.470382 0.205454 0.457069 0.626218 0.659695 0.283457 
2.8063  19 0.57782 0.167476 0.598607 0.479651 0.863572 0.107893 0.869307 0.261885 0.478433 0.992102 0.58809 0.965916 0.172099 0.711283 0.173538 0.261369 0.536488 0.322901 0.0889428 
2.46662  19 0.183229 0.811465 0.620902 0.316417 0.252664 0.461276 0.703687 0.16461 0.882509 0.678612 0.411094 0.187632 0.573854 0.259502 0.0465137 0.692984 0.334577 0.167057 0.0555745 
1.90264  19 0.469914 0.128197 0.696539 0.453153 0.715867 0.9025 0.376839 0.835848 0.612637 0.0913698 0.137774 0.450514 0.903489 0.247429 0.441191 0.327115 0.09604 0.292994 0.876287 
2.56887  19 0.205202 0.399632 0.496154 0.531818 0.369227 0.177979 0.739165 0.421571 0.493278 0.926119 0.577801 0.511798 0.818238 0.573933 0.450684 0.903167 0.034802 0.176166 0.723253 
2.62731  19 0.393621 0.918081 0.811016 0.905976 0.696447 0.30074 0.207372 0.813946 0.727871 0.33178 0.317879 0.897645 0.613617 0.0540288 0.750562 0.860155 0.811749 0.230027 0.666172 
1.48423  19 0.542535 0.515431 0.688983 0.117109 0.408971 0.0988792 0.341992 0.758672 0.503656 0.0116522 0.924158 0.61393 0.0709533 0.573336 0.550332 0.182932 0.25062 0.967998 0.475647 
2.83501  19 0.243102 0.685569 0.881418 0.432882 0.385408 0.294938 0.935197 0.179777 0.74706 0.874864 0.916269 0.132344 0.801932 0.912734 0.22264 0.411266 0.961111 0.850315 0.220667 
1.35195  19 0.0778643 0.602136 0.830082 0.291291 0.784236 0.810393 0.376954 0.979283 0.378419 0.215854 0.668006 0.321942 0.812578 0.249964 0.75665 0.634389 0.145536 0.412669 0.786798 
2.30378  19 0.305044 0.673869 0.871962 0.516636 0.113093 0.627051 0.290598 0.270689 0.784125 0.229823 0.926192 0.264323 0.473089 0.781929 0.165967 0.428997 0.404237 0.197469 0.0102593 
1.20823  19 0.820564 0.319936 0.852367 0.0245986 0.156415 0.765672 0.730594 0.745393 0.312753 0.69216 0.561484 0.889346 0.893181 0.680323 0.696635 0.339614 0.390379 0.258286 0.802027 
2.86535  19 0.186316 0.740308 0.845952 0.628633 0.0599974 0.0777834 0.534225 0.0540381 0.95104 0.462444 0.0713029 0.659628 0.284975 0.12093 0.567385 0.340366 0.503586 0.769939 0.715865 
2.62396  19 0.74939 0.976968 0.803915 0.971582 0.195529 0.0553823 0.250946 0.676066 0.178261 0.167972 0.381116 0.455108 0.011883 0.529954 0.767571 0.29044 0.553964 0.206583 0.212836 
2.45762  19 0.00930817 0.114826 0.825719 0.981221 0.8656 0.627864 0.425773 0.658482 0.783403 0.104377 0.575984 0.870743 0.0408651 0.6976 0.0359897 0.558176 0.175902 0.312022 0.496491 
1.27293  19 0.784357 0.109513 0.829719 0.025976 0.879534 0.146887 0.723424 0.329893 0.623797 0.586212 0.888154 0.133395 0.725068 0.842137 0.321002 0.426763 0.174496 0.641032 0.10693 
2.74896  19 0.883571 0.433428 0.612095 0.64253 0.041845 0.514234 0.826587 0.0766258 0.117332 0.964566 0.166514 0.259838 0.486482 0.658264 0.433015 0.958376 0.377972 0.0909904 0.160185 
2.03559  19 0.978943 0.403522 0.307654 0.134663 0.349183 0.068411 0.148639 0.792884 0.918918 0.532895 0.628116 0.0764423 0.312516 0.234363 0.351738 0.986163 0.899367 0.518051 0.488004 
2.38015  19 0.429159 0.106782 0.458192 0.617778 0.66146 0.268121 0.514672 0.47977 0.531363 0.565674 0.399758 0.923326 0.186462 0.966585 0.55243 0.341129 0.122946 0.316108 0.147437 
3.0483  19 0.0484319 0.482317 0.536423 0.911019 0.116897 0.863108 0.851906 0.675408 0.344133 0.512287 0.81319 0.991492 0.494375 0.262466 0.973912 0.426368 0.891347 0.767954 0.255323 
2.03398  19 0.569055 0.287471 0.409444 0.265398 0.194427 0.967266 0.197986 0.207022 0.59445 0.958947 0.379428 0.0797351 0.271558 0.279239 0.502429 0.912993 0.135106 0.405606 0.0143452 
1.32575  19 0.981925 0.0726272 0.818362 0.0533002 0.768014 0.448201 0.971993 0.840656 0.709088 0.266251 0.507639 0.790636 0.111348 0.626832 0.802162 0.254419 0.492367 0.774101 0.0427831 
1.84028  19 0.319847 0.851903 0.737461 0.194987 0.735546 0.0208692 0.875304 0.452434 0.0934698 0.367759 0.877067 0.573812 0.803512 0.404889 0.0291407 0.942725 0.99886 0.376115 0.116756 
0.964125  19 0.0673641 0.580823 0.276173 0.0122575 0.534911 0.893207 0.97138 0.865083 0.44822 0.370552 0.515688 0.351411 0.842176 0.627962 0.599576 0.806827 0.361317 0.386626 0.209986 
1.8957  19 0.101635 0.106959 0.887362 0.508149 0.174213 0.359539 0.832613 0.118751 0.494594 0.261654 0.728895 0.13713 0.802639 0.248638 0.85573 0.323013 0.0583951 0.35391 0.0584609 
2.98062  19 0.982821 0.10398 0.639748 0.509044 0.748509 0.391721 0.149581 0.399301 0.717141 0.813834 0.420097 0.764272 0.940363 0.895252 0.0947638 0.218119 0.670788 0.15979 0.0214324 
1.65597  19 0.729355 0.817649 0.408743 0.143373 0.76818 0.458233 0.821268 0.0653291 0.800677 0.110572 0.887695 0.0794221 0.86927 0.0622683 0.960691 0.852498 0.0666427 0.862541 0.969414 
1.90733  19 0.132929 0.296761 0.682973 0.377122 0.753766 0.405117 0.678172 0.496621 0.659513 0.494896 0.609292 0.776972 0.227063 0.972307 0.344352 0.880517 0.559592 0.132311 0.537582 
2.21317  19 0.0293228 0.546437 0.37749 0.116216 0.468224 0.936796 0.605725 0.113516 0.243818 0.938868 0.647977 0.207364 0.900057 0.243877 0.00267081 0.937954 0.491397 0.831771 0.324492 
2.23431  19 0.942517 0.847995 0.743981 0.152607 0.913363 0.964693 0.442757 0.349732 0.68591 0.400532 0.696918 0.365541 0.611169 0.451609 0.758111 0.185678 0.816093 0.792324 0.100542 
3.97796  19 0.158115 0.283158 0.0488059 0.23897 0.541459 0.0158923 0.154869 0.167133 0.785055 0.251454 0.136953 0.257965 0.403669 0.619394 0.419538 0.975817 0.650317 0.668194 0.801408 
4.96757  19 0.36931 0.535524 0.0419165 0.592255 0.902186 0.767316 0.0622987 0.0108162 0.98728 0.530426 0.142452 0.10258 0.484982 0.256837 0.660358 0.0921385 0.945134 0.545945 0.927787 
2.86299  19 0.780106 0.988919 0.476037 0.767054 0.454939 0.437085 0.186955 0.78668 0.589425 0.57098 0.444454 0.343971 0.372953 0.717106 0.92266 0.365757 0.470999 0.577691 0.0329961 
2.67955  19 0.871772 0.150861 0.0274545 0.0440731 0.695606 0.623408 0.517307 0.826837 0.360413 0.113941 0.706722 0.924508 0.106014 0.095958 0.812549 0.843459 0.537538 0.00703877 0.990126 
2.14911  19 0.282623 0.485465 0.705311 0.570706 0.850531 0.845905 0.144454 0.997645 0.606611 0.0434916 0.603763 0.297491 0.530016 0.742958 0.346918 0.716211 0.646267 0.452544 0.272021 
2.37293  19 0.0304584 0.615765 0.0919251 0.0523365 0.911552 0.0109494 0.869866 0.0527619 0.501338 0.467078 0.031536 0.647305 0.159443 0.247189 0.083895 0.771835 0.708746 0.136047 0.192981 
3.24096  19 0.693477 0.753887 0.179141 0.49933 0.829192 0.8237 0.39823 0.581289 0.966606 0.965754 0.679445 0.352262 0.210169 0.393493 0.922115 0.695851 0.353786 0.816896 0.492212 
1.52764  19 0.694744 0.244343 0.640299 0.154354 0.771741 0.514207 0.657622 0.246925 0.24653 0.565941 0.0892715 0.304297 0.0645917 0.887204 0.902621 0.234844 0.186949 0.639416 0.781611 
4.39195  19 0.29543 0.201759 0.0545254 0.572778 0.139698 0.308413 0.453267 0.179563 0.395947 0.558698 0.654309 0.758628 0.428581 0.68063 0.433285 0.174544 0.732171 0.406839 0.147651 
2.58673  19 0.712293 0.732991 0.281392 0.453796 0.764639 0.950475 0.425217 0.356373 0.0833298 0.189107 0.439488 0.749587 0.578028 0.651923 0.7684 0.43078 0.634195 0.359431 0.125845 
3.04015  19 0.0305262 0.867562 0.505046 0.45721 0.123 0.982145 0.0698495 0.368448 0.559366 0.644202 0.303715 0.354926 0.41667 0.00121164 0.192445 0.957016 0.937646 0.201884 0.52309 
3.98279  19 0.350523 0.472984 0.033062 0.206152 0.776257 0.476229 0.74011 0.486133 0.669451 0.540015 0.509631 0.124076 0.729395 0.494882 0.717443 0.469533 0.416088 0.926975 0.336885 
1.71069  19 0.206805 0.235063 0.627516 0.248915 0.769674 0.555875 0.406936 0.232284 0.754213 0.70147 0.226393 0.163975 0.0185988 0.545098 0.449662 0.217074 0.0929334 0.222871 0.257378 
2.11129  19 0.308557 0.786485 0.743244 0.488214 0.643064 0.887565 0.979734 0.655355 0.295786 0.827497 0.525177 0.0195266 0.450755 0.74665 0.462893 0.972605 0.189594 0.164941 0.779918 
4.15852  19 0.723223 0.840383 0.147302 0.703082 0.291431 0.538932 0.57107 0.075241 0.940203 0.179879 0.666536 0.149423 0.791295 0.771658 0.900709 0.323755 0.756136 0.747053 0.593346 
2.21438  19 0.66597 0.091092 0.204055 0.178755 0.211833 0.738793 0.896406 0.995829 0.473369 0.404075 0.825689 0.259242 0.0418483 0.763323 0.290452 0.495698 0.414108 0.931828 0.577178 
1.90275  19 0.46103 0.809435 0.74883 0.146062 0.0995107 0.13069 0.308895 0.0585755 0.485437 0.617072 0.126407 0.849308 0.586325 0.141169 0.895958 0.470237 0.579523 0.470361 0.725513 
2.95068  19 0.844617 0.187399 0.736772 0.727445 0.127928 0.946425 0.573768 0.397711 0.484071 0.482823 0.923932 0.356172 0.0625049 0.0308859 0.0636382 0.0908995 0.355246 0.733986 0.324005 
2.88715  19 0.473481 0.0799302 0.460902 0.927422 0.283852 0.702106 0.122379 0.0876719 0.21025 0.118178 0.106713 0.54916 0.657158 0.709316 0.71208 0.347878 0.153628 0.929559 0.925935 
2.10451  19 0.90392 0.629707 0.803761 0.332643 0.759803 0.745459 0.905741 0.0119917 0.953357 0.920381 0.635421 0.867511 0.870853 0.410557 0.319888 0.533467 0.192569 0.618985 0.0602797 
1.79199  19 0.969808 0.937209 0.95785 0.411638 0.0731119 0.598269 0.296281 0.273467 0.583157 0.869243 0.0658768 0.487015 0.160975 0.497676 0.665608 0.246575 0.167429 0.558456 0.336252 
2.50098  19 0.665596 0.757071 0.957128 0.83383 0.717565 0.0226011 0.809286 0.363927 0.977477 0.73002 0.359784 0.716335 0.311905 0.644353 0.447642 0.392708 0.277521 0.402644 0.75996 
2.66123  19 0.358934 0.808961 0.623968 0.947741 0.692485 0.8299 0.628039 0.490059 0.943851 0.1827 0.191534 0.136028 0.508456 0.497772 0.893459 0.178827 0.020369 0.780991 0.160195 
3.42265  19 0.0152581 0.483985 0.165147 0.475332 0.102469 0.0408475 0.988197 0.67546 0.888764 0.844349 0.402429 0.679903 0.241685 0.697622 0.690912 0.86541 0.204315 0.145492 0.418894 
2.17647  19 0.845545 0.997187 0.599936 0.225208 0.23769 0.46155 0.364794 0.0237511 0.874437 0.822105 0.79416 0.749861 0.40637 0.659785 0.246824 0.64442 0.706701 0.356613 0.301357 
2.3365  19 0.618647 0.532638 0.414633 0.263913 0.502905 0.338367 0.818671 0.300692 0.980508 0.683067 0.874862 0.324488 0.60604 0.697179 0.517102 0.868592 0.716051 0.15452 0.0161031 
2.83557  19 0.324328 0.625835 0.947988 0.376119 0.200248 0.811067 0.717878 0.68246 0.989394 0.629035 0.519148 0.195874 0.0273827 0.465522 0.619001 0.0482868 0.994799 0.276276 0.523269 
1.58772  19 0.307521 0.60149 0.520892 0.145985 0.750605 0.232277 0.38818 0.0321797 0.901226 0.933948 0.317338 0.54013 0.0514974 0.221438 0.683533 0.0355997 0.000865051 0.156542 0.684469 
2.60298  19 0.0383133 0.789376 0.0971368 0.125764 0.850198 0.539151 0.812393 0.606078 0.867985 0.826392 0.310825 0.523691 0.117965 0.506697 0.625188 0.9974 0.0943058 0.856758 0.135136 
2.76566  19 0.96685 0.544135 0.416211 0.725129 0.225184 0.329156 0.236955 0.391157 0.209082 0.0124334 0.617722 0.701131 0.130493 0.41963 0.470253 0.291139 0.333969 0.69754 0.179618 
2.8373  19 0.777754 0.893004 0.436283 0.589368 0.199398 0.950743 0.413832 0.0685474 0.421255 0.511019 0.432346 0.427061 0.1281 0.613748 0.461625 0.378096 0.140235 0.490622 0.716551 
3.97786  19 0.207774 0.288179 0.428524 0.910911 0.220649 0.774712 0.184156 0.617541 0.529756 0.571746 0.592698 0.367811 0.667417 0.693747 0.273769 0.00204497 0.909146 0.903886 0.142639 
1.92785  19 0.95454 0.847975 0.339442 0.115433 0.152339 0.627267 0.558815 0.32007 0.490511 0.88688 0.212756 0.956256 0.948154 0.514619 0.08165 0.784932 0.533561 0.877733 0.0793772 
2.04992  19 0.63326 0.661583 0.645823 0.27188 0.376966 0.271881 0.500371 0.325257 0.958523 0.145284 0.658342 0.730231 0.215064 0.0379443 0.206026 0.603426 0.854615 0.5762 0.559566 
1.81261  19 0.84807 0.764186 0.565266 0.123167 0.738892 0.306269 0.437323 0.440877 0.76995 0.861888 0.954279 0.951968 0.518571 0.256121 0.898454 0.440892 0.750063 0.845737 0.73971 
1.88186  19 0.160433 0.439857 0.978953 0.348362 0.740984 0.578547 0.644172 0.371193 0.761259 0.715459 0.801354 0.32062 0.0410786 0.177797 0.0773353 0.873076 0.739983 0.825108 0.724699 
3.21391  19 0.737114 0.242213 0.293786 0.73625 0.461729 0.0239424 0.67769 0.25117 0.00372367 0.576508 0.2078 0.451632 0.389124 0.485477 0.031817 0.586752 0.0719856 0.447176 0.758938 
3.18989  19 0.76645 0.397171 0.108089 0.166229 0.551454 0.482403 0.631711 0.55743 0.898197 0.672758 0.825184 0.883603 0.683824 0.886487 0.272914 0.15139 0.262534 0.38742 0.0131539 
2.03088  19 0.887073 0.45085 0.468911 0.367471 0.133302 0.0725035 0.509042 0.854295 0.223049 0.020639 0.438269 0.972323 0.549793 0.459334 0.77003 0.986259 0.966171 0.738637 0.554336 
3.39658  19 0.455135 0.779411 0.240745 0.385946 0.960071 0.571847 0.316773 0.535321 0.498248 0.0264715 0.765443 0.361613 0.0352988 0.354063 0.748046 0.0617345 0.413553 0.88219 0.232801 
1.80853  19 0.993871 0.730505 0.357643 0.149033 0.0206632 0.554298 0.998121 0.495566 0.498853 0.409605 0.493375 0.019546 0.555092 0.274448 0.743223 0.657684 0.487579 0.851642 0.173281 
2.65319  19 0.930106 0.501569 0.911361 0.906689 0.682952 0.464199 0.42641 0.84851 0.268641 0.758006 0.752001 0.879738 0.843087 0.309365 0.0141731 0.790114 0.461448 0.210336 0.787485 
3.0315  19 0.494151 0.0734116 0.244346 0.251504 0.154699 0.0538164 0.885436 0.34268 0.663064 0.205413 0.671616 0.0411264 0.911964 0.121436 0.119735 0.337685 0.220676 0.612213 0.798119 
2.90496  19 0.504331 0.465414 0.781336 0.646447 0.029326 0.955187 0.00731674 0.983286 0.739393 0.864843 0.92688 0.702196 0.555777 0.592777 0.0227007 0.288059 0.788122 0.368726 0.964937 
2.81926  19 0.4096 0.520812 0.653341 0.708542 0.805687 0.210064 0.724154 0.00208858 0.953412 0.140002 0.465766 0.296902 0.965462 0.525101 0.949674 0.845752 0.30616 0.192619 0.304463 
3.16633  19 0.375262 0.148601 0.599883 0.585636 0.221134 0.562525 0.122485 0.574677 0.187951 0.643677 0.695135 0.360141 0.806735 0.251648 0.167635 0.195687 0.832478 0.170476 0.550017 
2.23225  19 0.953718 0.043287 0.357268 0.313206 0.847555 0.0334827 0.957444 0.348726 0.0877744 0.199172 0.156757 0.200396 0.58154 0.549879 0.608293 0.806479 0.477568 0.811167 0.402985 
3.41831  19 0.860927 0.284531 0.484602 0.844796 0.00666065 0.272283 0.492491 0.823349 0.298135 0.97404 0.439473 0.485802 0.739174 0.498993 0.0311233 0.384417 0.476914 0.424202 0.998579 
3.6106  19 0.951202 0.30997 0.667045 0.879405 0.281146 0.253977 0.619801 0.0375759 0.939996 0.777147 0.140049 0.405217 0.149659 0.130544 0.707219 0.133456 0.884116 0.528838 0.09585 
2.67765  19 0.737257 0.570063 0.509087 0.611679 0.766784 0.215539 0.965794 0.900546 0.635558 0.541815 0.25877 0.244786 0.0204404 0.522583 0.801204 0.498388 0.591334 0.220968 0.0424028 
3.28468  19 0.27846 0.256609 0.140233 0.158043 0.989952 0.267481 0.907852 0.796668 0.800544 0.56891 0.815587 0.2087 0.915046 0.470798 0.938629 0.178856 0.759463 0.892036 0.667757 
4.18389  19 0.568341 0.867312 0.0922382 0.892915 0.577425 0.00700272 0.25158 0.760894 0.0564588 0.0102165 0.803471 0.244695 0.521848 0.927333 0.0951471 0.288449 0.680062 0.702216 0.889279 
3.98139  19 0.428872 0.897493 0.0920087 0.528585 0.514955 0.962889 0.970082 0.248736 0.072612 0.429804 0.0808474 0.00175863 0.371734 0.73993 0.747193 0.500377 0.010409 0.313819 0.699017 
3.36786  19 0.283338 0.80334 0.642286 0.900572 0.0946248 0.5894 0.69444 0.0465241 0.519348 0.770171 0.341435 0.828318 0.538187 0.672105 0.950327 0.509621 0.805196 0.104076 0.461705 
2.39198  19 0.0327767 0.147011 0.721103 0.371746 0.613027 0.964407 0.24363 0.812131 0.434824 0.226965 0.270542 0.885175 0.772737 0.185326 0.267689 0.166771 0.37003 0.220581 0.169093 
1.93541  19 0.922659 0.46487 0.729088 0.514733 0.424782 0.124337 0.151339 0.96227 0.408419 0.987864 0.192251 0.530573 0.371041 0.603902 0.64746 0.881675 0.100601 0.00179666 0.6993 
3.58857  19 0.0372537 0.633813 0.225559 0.932292 0.00332256 0.204262 0.289166 0.963078 0.10835 0.678397 0.403797 0.441034 0.272442 0.254823 0.731018 0.367505 0.774701 0.854244 0.0543613 
2.52188  19 0.107238 0.248882 0.75774 0.313213 0.0929922 0.811199 0.551493 0.42335 0.0100419 0.657419 0.977245 0.120128 0.849803 0.577366 0.517847 0.111519 0.707984 0.982835 0.53941 
2.2532  19 0.590597 0.948109 0.372952 0.285082 0.629915 0.568181 0.703785 0.273095 0.0955809 0.279763 0.945725 0.371223 0.994449 0.355087 0.959117 0.762908 0.732956 0.305219 0.433976 
2.7031  19 0.710179 0.79424 0.633344 0.839158 0.67205 0.563502 0.256356 0.283479 0.285915 0.00392315 0.819205 0.773177 0.769705 0.969231 0.611265 0.373357 0.474005 0.247314 0.260725 
2.29065  19 0.934717 0.962439 0.646993 0.330423 0.913796 0.0475499 0.627445 0.402469 0.956419 0.349275 0.804784 0.491862 0.421835 0.0232591 0.238065 0.905871 0.714882 0.476965 0.525836 
2.83583  19 0.727813 0.471643 0.873628 0.428111 0.570404 0.412152 0.526504 0.838822 0.301315 0.763679 0.645221 0.509629 0.0559906 0.691974 0.094654 0.0532443 0.756608 0.442631 0.636259 
4.41893  19 0.0216764 0.681406 0.0806979 0.640053 0.0219135 0.817958 0.551577 0.192593 0.934091 0.0394122 0.590068 0.394593 0.551057 0.619734 0.95128 0.042939 0.12713 0.778798 0.948901 
1.21161  19 0.740639 0.909634 0.411968 0.0349097 0.336911 0.28614 0.636667 0.541944 0.635151 0.447921 0.583806 0.0943024 0.247834 0.912992 0.75538 0.804494 0.631199 0.663265 0.263963 
2.56578  19 0.242335 0.48206 0.51987 0.400373 0.544704 0.485348 0.667969 0.708519 0.392881 0.650432 0.121973 0.367486 0.334874 0.0803929 0.869763 0.470893 0.910253 0.681499 0.172197 
2.96606  19 0.836745 0.936676 0.671629 0.934065 0.591901 0.184606 0.856834 0.667469 0.913804 0.477462 0.0174016 0.428452 0.119801 0.594309 0.198764 0.667579 0.818685 0.902539 0.994016 
1.06262  19 0.397886 0.860523 0.997473 0.0282773 0.716996 0.563001 0.144159 0.773393 0.0749365 0.655283 0.16078 0.54275 0.700809 0.897819 0.242871 0.355188 0.234632 0.321981 0.27465 
3.08959  19 0.149989 0.442098 0.609301 0.665062 0.642311 0.303185 0.148948 0.0930612 0.129903 0.99974 0.396302 0.93119 0.743749 0.153538 0.0227186 0.938927 0.909271 0.939403 0.204851 
1.65253  19 0.659498 0.34032 0.726399 0.242825 0.318593 0.88418 0.0764628 0.437992 0.221278 0.363157 0.943096 0.646526 0.697976 0.20043 0.0351651 0.273093 0.0992648 0.130998 0.183525 
3.50368  19 0.935035 0.472311 0.449183 0.813999 0.288867 0.256742 0.293711 0.496975 0.981981 0.0905938 0.475733 0.923166 0.691338 0.807693 0.712934 0.0728592 0.464958 0.817707 0.821797 
2.40847  19 0.0020425 0.683229 0.511581 0.394308 0.936514 0.3845 0.62245 0.464146 0.91969 0.979114 0.700766 0.125717 0.769603 0.904958 0.240743 0.562795 0.128065 0.99449 0.503771 
2.62485  19 0.37094 0.796725 0.465156 0.552834 0.949055 0.726447 0.00292571 0.418349 0.24985 0.0994148 0.315863 0.0284821 0.906396 0.0751604 0.429005 0.564604 0.159248 0.384899 0.464088 
1.71032  19 0.144599 0.631074 0.991764 0.491846 0.233221 0.697588 0.191835 0.507692 0.36033 0.427244 0.531954 0.613913 0.665826 0.0780825 0.750585 0.996233 0.446486 0.297019 0.10837 
2.75229  19 0.366651 0.357748 0.141998 0.231672 0.763663 0.709765 0.0910598 0.234614 0.234476 0.551037 0.412328 0.917919 0.143068 0.923623 0.787416 0.480227 0.155143 0.0258726 0.383565 
2.55708  19 0.900893 0.100863 0.593566 0.814431 0.369626 0.610535 0.685837 0.356351 0.292789 0.0910749 0.502632 0.500451 0.729843 0.020603 0.992941 0.716836 0.540183 0.8983 0.369371 
3.61706  19 0.919663 0.776388 0.360558 0.755083 0.491541 0.40253 0.774906 0.847745 0.42064 0.568732 0.159159 0.308798 0.377558 0.316714 0.985969 0.00753394 0.0428937 0.727887 0.548918 
1.97556  19 0.763142 0.228404 0.379989 0.232272 0.934363 0.910494 0.30368 0.599348 0.516527 0.141398 0.943356 0.504065 0.0412077 0.425759 0.458793 0.94904 0.923161 0.88134 0.854139 
1.2714  19 0.625764 0.237617 0.75244 0.201022 0.665042 0.641396 0.364016 0.717961 0.139417 0.135461 0.652645 0.743331 0.334864 0.895897 0.310035 0.15363 0.151165 0.0949231 0.185486 
1.94252  19 0.185377 0.624267 0.60544 0.00896499 0.9244 0.555474 0.959127 0.221527 0.137874 0.931332 0.103463 0.29516 0.979117 0.253128 0.0790994 0.910272 0.580976 0.294343 0.939957 
3.26253  19 0.489542 0.896433 0.102066 0.303642 0.553103 0.728267 0.428082 0.124143 0.0843202 0.97959 0.9117 0.415689 0.315972 0.901334 0.61618 0.937803 0.330223 0.24459 0.1401 
2.03339  19 0.651895 0.308159 0.493181 0.186486 0.440784 0.77495 0.845179 0.906368 0.80034 0.415614 0.859631 0.480492 0.60296 0.995737 0.0678915 0.556655 0.614507 0.116223 0.610613 
3.33248  19 0.554687 0.0125627 0.457291 0.880048 0.290048 0.142602 0.216503 0.128389 0.311095 0.0525662 0.412342 0.162688 0.30908 0.949411 0.0901721 0.320684 0.421874 0.461358 0.313902 
4.03421  19 0.177047 0.519542 0.0832352 0.524717 0.519621 0.18443 0.228701 0.978007 0.521986 0.0761739 0.0914543 0.731394 0.191164 0.403358 0.849085 0.0701122 0.822786 0.961698 0.340034 
2.03619  19 0.419811 0.601993 0.499807 0.0584792 0.137731 0.658984 0.349808 0.388334 0.093602 0.875388 0.313377 0.314452 0.49949 0.786408 0.71858 0.195015 0.885107 0.942504 0.47438 
2.44292  19 0.441665 0.79453 0.540055 0.54882 0.483562 0.31658 0.717112 0.810554 0.0672807 0.889822 0.406426 0.98431 0.693098 0.337613 0.473058 0.974361 0.690556 0.131823 0.162311 
3.0612  19 0.987221 0.537872 0.893709 0.797459 0.363989 0.49592 0.665511 0.628893 0.398111 0.373777 0.034157 0.679488 0.465763 0.305775 0.628564 0.0609212 0.778738 0.230469 0.286486 
2.56684  19 0.271966 0.934 0.391407 0.566073 0.417659 0.0837785 0.590095 0.610728 0.607954 0.08729 0.213979 0.331457 0.282441 0.011811 0.731841 0.749629 0.0960897 0.0120627 0.542308 
3.01317  19 0.0813138 0.985445 0.347506 0.740777 0.220926 0.901439 0.130215 0.840516 0.684599 0.601572 0.762538 0.0874007 0.478295 0.482356 0.914289 0.205082 0.0582918 0.768142 0.238683 
2.77993  19 0.989246 0.0350457 0.327094 0.429149 0.671067 0.446421 0.0397055 0.821609 0.708816 0.444524 0.698054 0.474376 0.196919 0.645781 0.284404 0.419112 0.252566 0.0673216 0.54808 
3.44461  19 0.457582 0.135195 0.533786 0.931755 0.141596 0.910358 0.531246 0.0384194 0.525821 0.636833 0.0305805 0.31264 0.0690819 0.574964 0.581449 0.0782518 0.113619 0.991163 0.804559 
2.45096  19 0.115079 0.41842 0.672622 0.833833 0.0747604 0.827125 0.550201 0.604687 0.0328799 0.759083 0.169454 0.561182 0.665606 0.497222 0.5563 0.103099 0.00247196 0.330138 0.101459 
3.68346  19 0.231198 0.537631 0.313147 0.881214 0.520686 0.0404951 0.525147 0.693357 0.981906 0.566378 0.180821 0.425803 0.112694 0.58146 0.295448 0.242841 0.603825 0.416926 0.827309 
2.60007  19 0.649269 0.791614 0.39986 0.575955 0.594246 0.874252 0.436412 0.744745 0.558761 0.809035 0.628385 0.819105 0.214441 0.301629 0.135665 0.72076 0.232526 0.372461 0.151881 
3.30363  19 0.370312 0.577016 0.411184 0.811714 0.608061 0.851096 0.588895 0.659193 0.769517 0.837858 0.728963 0.892344 0.969014 0.0849176 0.885748 0.914632 0.976249 0.513489 0.520076 
2.18279  19 0.399687 0.404561 0.590178 0.335842 0.424125 0.155793 0.220313 0.159609 0.520695 0.703377 0.332471 0.941472 0.51294 0.976915 0.356478 0.741191 0.655342 0.443223 0.404181 
3.95385  19 0.0127159 0.958939 0.24341 0.956866 0.144896 0.462426 0.283613 0.0467917 0.190003 0.786962 0.330019 0.887062 0.338427 0.364117 0.0107943 0.594581 0.558277 0.494508 0.0992819 
2.27207  19 0.931447 0.126199 0.701281 0.334584 0.165928 0.571576 0.982367 0.91305 0.347493 0.882676 0.204922 0.539626 0.977875 0.14711 0.744927 0.877755 0.869042 0.121823 0.761673 
3.41418  19 0.368135 0.353125 0.419826 0.384536 0.709084 0.278059 0.817188 0.511597 0.912299 0.613538 0.108903 0.378655 0.451644 0.0961525 0.590986 0.11114 0.894093 0.256457 0.336303 
4.45496  19 0.1265 0.832742 0.137258 0.712524 0.717967 0.41543 0.0541559 0.0695626 0.686491 0.203107 0.218944 0.850042 0.559309 0.165108 0.957843 0.033559 0.301457 0.860102 0.504674 
3.82153  19 0.2403 0.192947 0.121904 0.983248 0.0900971 0.748874 0.065223 0.628773 0.641819 0.530247 0.949617 0.594386 0.553865 0.806692 0.169013 0.945139 0.0658329 0.440465 0.713247 
2.52175  19 0.393067 0.892391 0.623682 0.148389 0.0414207 0.732775 0.262507 0.970969 0.417841 0.554811 0.585401 0.238077 0.841688 0.171392 0.910968 0.024228 0.638162 0.429445 0.358352 
1.86061  19 0.522628 0.527214 0.642073 0.322861 0.922864 0.785406 0.570821 0.149209 0.125329 0.772628 0.335197 0.861911 0.793608 0.0635445 0.384647 0.835092 0.00526295 0.684236 0.875132 
2.09769  19 0.00757779 0.184593 0.847428 0.437212 0.581639 0.577984 0.243362 0.768565 0.00836224 0.455168 0.994025 0.382553 0.755472 0.00476952 0.942835 0.270287 0.490345 0.64911 0.923728 
3.40411  19 0.310443 0.391605 0.469232 0.837196 0.131472 0.941117 0.914384 0.319452 0.97278 0.30241 0.804414 0.146728 0.30449 0.808623 0.297471 0.835163 0.933755 0.908035 0.538071 
3.35299  19 0.113819 0.433033 0.522543 0.640235 0.945015 0.676536 0.235088 0.809159 0.896481 0.51456 0.043174 0.418791 0.683261 0.103452 0.109602 0.62599 0.796877 0.538096 0.745147 
2.93057  19 0.550507 0.835893 0.655221 0.492496 0.63126 0.31214 0.35787 0.275061 0.618993 0.83703 0.493831 0.0548667 0.872135 0.103214 0.285154 0.758454 0.491056 0.456044 0.800929 
1.98646  19 0.556413 0.074583 0.171593 0.127618 0.186476 0.011595 0.137629 0.270857 0.321882 0.572664 0.245075 0.439349 0.0568786 0.305412 0.781964 0.296244 0.130347 0.35851 0.615774 
3.29261  19 0.82273 0.38796 0.240004 0.548308 0.175735 0.119931 0.666675 0.44429 0.97621 0.0354958 0.773826 0.245895 0.942251 0.909612 0.160864 0.859713 0.0345351 0.823758 0.217529 
1.08442  19 0.798204 0.990979 0.976037 0.0368956 0.0116925 0.438721 0.399161 0.948959 0.240723 0.819811 0.481549 0.307949 0.600461 0.25562 0.856742 0.737843 0.729632 0.582181 0.168183 
1.81212  19 0.120092 0.321345 0.335947 0.132561 0.636854 0.0737027 0.0640921 0.639125 0.210249 0.0681544 0.199703 0.875772 0.345817 0.376656 0.926357 0.308058 0.486514 0.731091 0.853642 
3.70957  19 0.0191394 0.0667606 0.482477 0.805392 0.639199 0.337831 0.896544 0.00906465 0.529466 0.115664 0.0287245 0.811161 0.725459 0.383821 0.777476 0.336885 0.922017 0.00113013 0.117295 
2.32873  19 0.621094 0.211559 0.382308 0.284371 0.450922 0.919794 0.225001 0.769847 0.127052 0.587891 0.433201 0.205775 0.294148 0.302202 0.815893 0.584438 0.963077 0.313676 0.855571 
3.28762  19 0.101085 0.478163 0.376289 0.481727 0.261935 0.9299 0.890003 0.940253 0.653094 0.913318 0.69744 0.314984 0.961706 0.448931 0.958726 0.279307 0.909036 0.759165 0.635527 
3.41265  19 0.184409 0.766568 0.698738 0.737036 0.526202 0.051894 0.324436 0.134444 0.301585 0.894946 0.0156137 0.626007 0.257407 0.0784051 0.0448078 0.538023 0.966567 0.666923 0.465911 
2.39776  19 0.587698 0.0419321 0.0625191 0.0931386 0.690591 0.172444 0.668105 0.253612 0.0476706 0.0195884 0.437879 0.477097 0.580945 0.532026 0.980929 0.744114 0.336052 0.95548 0.124584 
4.14326  19 0.700939 0.698161 0.062071 0.851581 0.469795 0.406645 0.289942 0.161885 0.227434 0.936515 0.386396 0.63793 0.421393 0.444895 0.697288 0.904274 0.971142 0.280991 0.293891 
4.10718  19 0.453559 0.280682 0.224155 0.51124 0.812166 0.0337876 0.7717 0.01748 0.501901 0.0672695 0.489075 0.642843 0.245797 0.706133 0.225691 0.171716 0.63897 0.784048 0.492182 
3.12268  19 0.839384 0.767228 0.550817 0.965491 0.118962 0.417941 0.299564 0.795619 0.70783 0.907689 0.012136 0.396788 0.370776 0.463525 0.614299 0.802406 0.390767 0.426089 0.585706 
1.75947  19 0.588842 0.778013 0.766039 0.156728 0.0939347 0.75293 0.690333 0.0468961 0.169292 0.45224 0.196168 0.42822 0.541445 0.659679 0.926031 0.607531 0.725453 0.758224 0.283527 
3.96308  19 0.655338 0.315066 0.257727 0.713959 0.185333 0.605399 0.272231 0.140439 0.623845 0.409788 0.139292 0.29476 0.127029 0.490307 0.285981 0.165436 0.933729 0.97497 0.980414 
2.12082  19 0.984412 0.842708 0.337691 0.2998 0.0774887 0.342473 0.830626 0.496338 0.215476 0.829786 0.345821 0.969844 0.685003 0.677926 0.783618 0.547714 0.492156 0.431949 0.400412 
4.4411  19 0.118632 0.695571 0.0547535 0.985781 0.875155 0.881874 0.551759 0.0520534 0.766247 0.857088 0.764424 0.39743 0.171639 0.470382 0.205454 0.457069 0.626218 0.659695 0.283457 
2.8063  19 0.57782 0.167476 0.598607 0.479651 0.863572 0.107893 0.869307 0.261885 0.478433 0.992102 0.58809 0.965916 0.172099 0.711283 0.173538 0.261369 0.536488 0.322901 0.0889428 
2.46662  19 0.183229 0.811465 0.620902 0.316417 0.252664 0.461276 0.703687 0.16461 0.882509 0.678612 0.411094 0.187632 0.573854 0.259502 0.0465137 0.692984 0.334577 0.167057 0.0555745 
1.90264  19 0.469914 0.128197 0.696539 0.453153 0.715867 0.9025 0.376839 0.835848 0.612637 0.0913698 0.137774 0.450514 0.903489 0.247429 0.441191 0.327115 0.09604 0.292994 0.876287 
2.56887  19 0.205202 0.399632 0.496154 0.531818 0.369227 0.177979 0.739165 0.421571 0.493278 0.926119 0.577801 0.511798 0.818238 0.573933 0.450684 0.903167 0.034802 0.176166 0.723253 
2.62731  19 0.393621 0.918081 0.811016 0.905976 0.696447 0.30074 0.207372 0.813946 0.727871 0.33178 0.317879 0.897645 0.613617 0.0540288 0.750562 0.860155 0.811749 0.230027 0.666172 
1.48423  19 0.542535 0.515431 0.688983 0.117109 0.408971 0.0988792 0.341992 0.758672 0.503656 0.0116522 0.924158 0.61393 0.0709533 0.573336 0.550332 0.182932 0.25062 0.967998 0.475647 
2.83501  19 0.243102 0.685569 0.881418 0.432882 0.385408 0.294938 0.935197 0.179777 0.74706 0.874864 0.916269 0.132344 0.801932 0.912734 0.22264 0.411266 0.961111 0.850315 0.220667 
1.35195  19 0.0778643 0.602136 0.830082 0.291291 0.784236 0.810393 0.376954 0.979283 0.378419 0.215854 0.668006 0.321942 0.812578 0.249964 0.75665 0.634389 0.145536 0.412669 0.786798 
2.30378  19 0.305044 0.673869 0.871962 0.516636 0.113093 0.627051 0.290598 0.270689 0.784125 0.229823 0.926192 0.264323 0.473089 0.781929 0.165967 0.428997 0.404237 0.197469 0.0102593 
1.20823  19 0.820564 0.319936 0.852367 0.0245986 0.156415 0.765672 0.730594 0.745393 0.312753 0.69216 0.561484 0.889346 0.893181 0.680323 0.696635 0.339614 0.390379 0.258286 0.802027 
2.82813  19 0.186155 0.740405 0.844458 0.628654 0.0606065 0.0789022 0.534569 0.0540381 0.95104 0.462444 0.0713029 0.659628 0.284975 0.12093 0.567385 0.340366 0.503586 0.76939 0.714916 
2.62396  19 0.74939 0.976968 0.803915 0.971582 0.195529 0.0553823 0.250946 0.676066 0.178261 0.167972 0.381116 0.455108 0.011883 0.529954 0.767571 0.29044 0.553964 0.206583 0.212836 
2.45762  19 0.00930817 0.114826 0.825719 0.981221 0.8656 0.627864 0.425773 0.658482 0.783403 0.104377 0.575984 0.870743 0.0408651 0.6976 0.0359897 0.558176 0.175902 0.312022 0.496491 
1.27293  19 0.784357 0.109513 0.829719 0.025976 0.879534 0.146887 0.723424 0.329893 0.623797 0.586212 0.888154 0.133395 0.725068 0.842137 0.321002 0.426763 0.174496 0.641032 0.10693 
2.74896  19 0.883571 0.433428 0.612095 0.64253 0.041845 0.514234 0.826587 0.0766258 0.117332 0.964566 0.166514 0.259838 0.486482 0.658264 0.433015 0.958376 0.377972 0.0909904 0.160185 
2.03559  19 0.978943 0.403522 0.307654 0.134663 0.349183 0.068411 0.148639 0.792884 0.918918 0.532895 0.628116 0.0764423 0.312516 0.234363 0.351738 0.986163 0.899367 0.518051 0.488004 
2.38015  19 0.429159 0.106782 0.458192 0.617778 0.66146 0.268121 0.514672 0.47977 0.531363 0.565674 0.399758 0.923326 0.186462 0.966585 0.55243 0.341129 0.122946 0.316108 0.147437 
3.0483  19 0.0484319 0.482317 0.536423 0.911019 0.116897 0.863108 0.851906 0.675408 0.344133 0.512287 0.81319 0.991492 0.494375 0.262466 0.973912 0.426368 0.891347 0.767954 0.255323 
2.03398  19 0.569055 0.287471 0.409444 0.265398 0.194427 0.967266 0.197986 0.207022 0.59445 0.958947 0.379428 0.0797351 0.271558 0.279239 0.502429 0.912993 0.135106 0.405606 0.0143452 
1.32575  19 0.981925 0.0726272 0.818362 0.0533002 0.768014 0.448201 0.971993 0.840656 0.709088 0.266251 0.507639 0.790636 0.111348 0.626832 0.802162 0.254419 0.492367 0.774101 0.0427831 
1.84028  19 0.319847 0.851903 0.737461 0.194987 0.735546 0.0208692 0.875304 0.452434 0.0934698 0.367759 0.877067 0.573812 0.803512 0.404889 0.0291407 0.942725 0.99886 0.376115 0.116756 
0.964125  19 0.0673641 0.580823 0.276173 0.0122575 0.534911 0.893207 0.97138 0.865083 0.44822 0.370552 0.515688 0.351411 0.842176 0.627962 0.599576 0.806827 0.361317 0.386626 0.209986 
1.8957  19 0.101635 0.106959 0.887362 0.508149 0.174213 0.359539 0.832613 0.118751 0.494594 0.261654 0.728895 0.13713 0.802639 0.248638 0.85573 0.323013 0.0583951 0.35391 0.0584609 
2.95767  19 0.982821 0.10398 0.639748 0.509044 0.748509 0.392518 0.150606 0.399861 0.716132 0.813871 0.419734 0.764338 0.940528 0.89564 0.0958141 0.218349 0.670255 0.159972 0.0214956 
1.65597  19 0.729355 0.817649 0.408743 0.143373 0.76818 0.458233 0.821268 0.0653291 0.800677 0.110572 0.887695 0.0794221 0.86927 0.0622683 0.960691 0.852498 0.0666427 0.862541 0.969414 
1.90733  19 0.132929 0.296761 0.682973 0.377122 0.753766 0.405117 0.678172 0.496621 0.659513 0.494896 0.609292 0.776972 0.227063 0.972307 0.344352 0.880517 0.559592 0.132311 0.537582 
2.21317  19 0.0293228 0.546437 0.37749 0.116216 0.468224 0.936796 0.605725 0.113516 0.243818 0.938868 0.647977 0.207364 0.900057 0.243877 0.00267081 0.937954 0.491397 0.831771 0.324492 
2.23431  19 0.942517 0.847995 0.743981 0.152607 0.913363 0.964693 0.442757 0.349732 0.68591 0.400532 0.696918 0.365541 0.611169 0.451609 0.758111 0.185678 0.816093 0.792324 0.100542 
3.97796  19 0.158115 0.283158 0.0488059 0.23897 0.541459 0.0158923 0.154869 0.167133 0.785055 0.251454 0.136953 0.257965 0.403669 0.619394 0.419538 0.975817 0.650317 0.668194 0.801408 
4.96757  19 0.36931 0.535524 0.0419165 0.592255 0.902186 0.767316 0.0622987 0.0108162 0.98728 0.530426 0.142452 0.10258 0.484982 0.256837 0.660358 0.0921385 0.945134 0.545945 0.927787 
0.523392  19 0.488062 0.294785 0.929022 0.0609432 0.655556 0.95534 0.302606 0.564405 0.338786 0.198492 0.864076 0.469843 0 0.108913 0.738626 0.408042 0.0629752 0.103885 0 
0.530647  19 0.476899 0.508744 0.902719 0 0.704174 0.911581 0.0122243 0.944259 0.210893 0 0.250565 0.447546 0.360837 0.904183 0.857711 0.759226 0.15483 0.139855 0 
0.534541  19 0 0.398082 0.725139 0.00667632 0.139798 0.505461 0.107945 0.228274 0.00629244 0.382695 0.748029 0.260754 0 0.433153 0.511275 0.088188 0.0227957 0.323713 0.235622 
0.534541  19 0 0.398082 0.725139 0.00667632 0.139798 0.505461 0.107945 0.228274 0.00629244 0.382695 0.748029 0.260754 0 0.433153 0.511275 0.088188 0.0227957 0.323713 0.235622 
0.542646  19 0.185797 0 0.423526 0 0.555033 0.599537 0.248886 0.531655 0.257244 0.521476 0.840566 0.110553 0 0.184731 0.700772 0.978571 0.481035 0.695677 0.228961 
0.542646  19 0.185797 0 0.423526 0 0.555033 0.599537 0.248886 0.531655 0.257244 0.521476 0.840566 0.110553 0 0.184731 0.700772 0.978571 0.481035 0.695677 0.228961 
0.556868  19 0.330317 0.729108 0.500977 0.0257634 0.138786 0.810933 0 0.740632 0.313022 0 0.739172 0.567005 0.134802 0.182593 0.644292 0.512892 0.14447 0.792265 0.222656 
0.564021  19 0.176046 0 0.596668 0 0.305589 0.105741 0.711974 0.800951 0.0308021 0 0.0548975 0.385199 0.249978 0.447018 0 0.149338 0.101194 0.529418 0.586168 
0.564021  19 0.176046 0 0.596668 0 0.305589 0.105741 0.711974 0.800951 0.0308021 0 0.0548975 0.385199 0.249978 0.447018 0 0.149338 0.101194 0.529418 0.586168 
0.564021  19 0.176046 0 0.596668 0 0.305589 0.105741 0.711974 0.800951 0.0308021 0 0.0548975 0.385199 0.249978 0.447018 0 0.149338 0.101194 0.529418 0.586168 
0.57231  19 0.190071 0.685668 0.510531 0 0.164691 0.218235 0.216023 0.514286 0.253151 0.0945494 0.49866 0.152254 0.166193 0.00883369 0.736408 0.747631 0.0294686 0.738254 0.0364406 
0.572738  19 0.447684 0.399925 0.490293 0 0.388948 0.713809 0 0.781647 0.258895 0.0297738 0.477075 0.678181 0.260878 0.186861 0.141181 0.759793 0.325726 0.674831 0.684354 
0.572738  19 0.447684 0.399925 0.490293 0 0.388948 0.713809 0 0.781647 0.258895 0.0297738 0.477075 0.678181 0.260878 0.186861 0.141181 0.759793 0.325726 0.674831 0.684354 
0.572738  19 0.447684 0.399925 0.490293 0 0.388948 0.713809 0 0.781647 0.258895 0.0297738 0.477075 0.678181 0.260878 0.186861 0.141181 0.759793 0.325726 0.674831 0.684354 
0.579756  19 0.386217 0.296428 0.760679 0 0.637251 0.243516 0 0.81123 0.210714 0.00154528 0 0.413071 0.640796 0.418489 0.0175003 0.887568 0.389735 0.272857 0 
0.59831  19 0.417284 0.248458 0.49015 0 0.691887 0.290077 0.0379547 0.272548 0.0727639 0.0312882 0.141676 0.433048 0.314356 0.318669 0.671955 0.912646 0.284682 0.266721 0.618135 
0.59831  19 0.417284 0.248458 0.49015 0 0.691887 0.290077 0.0379547 0.272548 0.0727639 0.0312882 0.141676 0.433048 0.314356 0.318669 0.671955 0.912646 0.284682 0.266721 0.618135 
0.608439  19 0.121477 0.155762 0.433702 0 0.362667 0.38413 0.75169 0.555844 0.242634 0.568093 0.846189 0.27058 0.118275 0.0685298 0.71224 0.982351 0.452689 0.68284 0.122943 
0.608439  19 0.121477 0.155762 0.433702 0 0.362667 0.38413 0.75169 0.555844 0.242634 0.568093 0.846189 0.27058 0.118275 0.0685298 0.71224 0.982351 0.452689 0.68284 0.122943 
0.608439  19 0.121477 0.155762 0.433702 0 0.362667 0.38413 0.75169 0.555844 0.242634 0.568093 0.846189 0.27058 0.118275 0.0685298 0.71224 0.982351 0.452689 0.68284 0.122943 
0.615491  19 0.842108 0.0429953 0.440801 0.00262804 0.337849 0.651774 0.561823 0.467137 0.226607 0.413946 0.0731177 0.896225 0.0507966 0.431463 0.793797 0.164593 0.0473323 0.646831 0.49632 
0.615491  19 0.842108 0.0429953 0.440801 0.00262804 0.337849 0.651774 0.561823 0.467137 0.226607 0.413946 0.0731177 0.896225 0.0507966 0.431463 0.793797 0.164593 0.0473323 0.646831 0.49632 
0.616274  19 0.816397 0.384566 0.573233 0 0.669772 0.611105 0.29452 0.556568 0.329257 0 0.854214 0.770096 0.25798 0 0.879406 0.7074 0.0364967 0.478486 0.503776 
0.616595  19 0.519624 0.326847 0.654103 0.0214614 0.635521 0.455516 0.736952 0.801301 0.301315 0.179209 0.281517 0.457049 0.229292 0.580174 0.899221 0.717388 0.0383169 0 0 
0.629382  19 0.488947 0.422314 0.804942 0 0.470277 0.62902 0.022901 0.581619 0.141831 0.00803109 0.959779 0.338302 0.41937 0.414538 0.291989 0.447388 0.12281 0.294284 0 
0.631881  19 0.405626 0.204432 0.543889 0 0.600347 0.296163 0.253015 0.809333 0.0248504 0.00259601 0.517475 0.43148 0.36154 0.74215 0.0653001 0.978394 0.416726 0.406842 0.738113 
0.632822  19 0.519809 0.42375 0.717411 0 0.468407 0.604778 0.355649 0.411349 0.292433 0.00679386 0.316853 0.598244 0.343442 0.0383208 0.928086 0.195474 0.0635869 0.425348 0.583061 
0.632822  19 0.519809 0.42375 0.717411 0 0.468407 0.604778 0.355649 0.411349 0.292433 0.00679386 0.316853 0.598244 0.343442 0.0383208 0.928086 0.195474 0.0635869 0.425348 0.583061 
0.633716  19 0.361176 0.362388 0.786904 0.018504 0.365277 0.584951 0.191885 0.805935 0.447453 0 0.304864 0.423835 0.263374 0.299239 0.062326 0.292734 0.0336417 0.254982 0.0923376 
0.633716  19 0.361176 0.362388 0.786904 0.018504 0.365277 0.584951 0.191885 0.805935 0.447453 0 0.304864 0.423835 0.263374 0.299239 0.062326 0.292734 0.0336417 0.254982 0.0923376 
0.633716  19 0.361176 0.362388 0.786904 0.018504 0.365277 0.584951 0.191885 0.805935 0.447453 0 0.304864 0.423835 0.263374 0.299239 0.062326 0.292734 0.0336417 0.254982 0.0923376 
0.633716  19 0.361176 0.362388 0.786904 0.018504 0.365277 0.584951 0.191885 0.805935 0.447453 0 0.304864 0.423835 0.263374 0.299239 0.062326 0.292734 0.0336417 0.254982 0.0923376 
0.637391  19 0.361176 0.362388 0.786904 0.018504 0.365277 0.584951 0.191885 0.805935 0.447453 0 0.304864 0.423835 0.263374 0.299239 0.062326 0.292734 0.0336417 0.254982 0.0923376 
0.637391  19 0.361176 0.362388 0.786904 0.018504 0.365277 0.584951 0.191885 0.805935 0.447453 0 0.304864 0.423835 0.263374 0.299239 0.062326 0.292734 0.0336417 0.254982 0.0923376 
0.640482  19 0.0893146 0.0366946 0.705507 0 0.502436 0.741171 0.914778 0.901294 0.0895609 0.0157054 0.661771 0 0.378431 0.398936 0.352188 0.66854 0.198251 0.593129 0.0672325 
0.709271  19 0.170796 0.35072 0.247637 0.00653275 0.421598 0.655526 0.789261 0.398307 0.208619 0.141091 0.414458 0.519365 0.0462896 0.0522888 0.89729 0.699762 0 0 0 
0.713517  19 0.236549 0 0.650867 0.00718944 0.55833 0.0274494 0.485506 0.682151 0.543243 0 0.232697 0.465282 0.337486 0.54887 0.197192 0.548033 0.0581452 0.612674 0.33321 
0.713517  19 0.236549 0 0.650867 0.00718944 0.55833 0.0274494 0.485506 0.682151 0.543243 0 0.232697 0.465282 0.337486 0.54887 0.197192 0.548033 0.0581452 0.612674 0.33321 
0.738768  19 0.478773 0.455828 0.913073 0 0.47708 0.848146 0.01731 0.0865809 0.243793 0 0.0691727 0.435201 0.359679 0.721133 0.503346 0.475289 0.117096 0.364317 0 
0.738768  19 0.478773 0.455828 0.913073 0 0.47708 0.848146 0.01731 0.0865809 0.243793 0 0.0691727 0.435201 0.359679 0.721133 0.503346 0.475289 0.117096 0.364317 0 
0.741391  19 0.761022 0.340563 0.615982 0 0.441072 0.421731 0.129579 0.55871 0.214011 0 0.845311 0.280713 0.646867 0 0.709308 0.652805 0.392183 0.391239 0 
0.74321  19 0.257426 0.534107 0.678934 0 0.58066 0 0.223552 0.899989 0.249405 0.00768385 0 0.430631 0.432833 0.46572 0.761848 0.782526 0.193689 0.253834 0 
0.748635  19 0.0620888 0.904624 0.597196 0 0.351536 0.929059 0.461 0.555623 0.172882 0.218554 0.380272 0.818979 0.26444 0.0600538 0.538187 0.405393 0 0.734729 0.973907 
0.755009  19 0.203659 0.849455 0.70686 0.119494 0.632296 0.129767 0 0.841108 0.259321 0.0665235 0.265496 0.361702 0.391839 0.456998 0.818131 0.403296 0.0205596 0.349568 0 
0.757834  19 0.343474 0.422803 0.450302 0 0.265612 0.0471794 0.921749 0.926084 0.226519 0.117822 0 0.651031 0.401356 0.374648 0.559601 0.955118 0.0512757 0.25805 0.179617 
0.757834  19 0.343474 0.422803 0.450302 0 0.265612 0.0471794 0.921749 0.926084 0.226519 0.117822 0 0.651031 0.401356 0.374648 0.559601 0.955118 0.0512757 0.25805 0.179617 
0.762636  19 0.338076 0.413113 0.719053 0.013215 0.598904 0.588243 0.403289 0.709906 0.201541 0.00603309 0.28494 0.736965 0.16656 0.0602659 0.897339 0.162685 0.0150319 0.416342 0.493704 
0.77417  19 0.345176 0.378088 0.651519 0 0.652635 0.0646352 0 0.790878 0.213689 0.0172506 0 0.611498 0.368858 0.347964 0.82 0.854912 0.0817498 0.555188 0 
0.805606  19 0 0.140906 0.76274 0.000573867 0.490403 0.541607 0.324999 0.410399 0.278243 0.00451279 0.537848 0.793888 0.664992 0.231171 0.750682 0.887624 0.344952 0.456839 0.572614 
0.805606  19 0 0.140906 0.76274 0.000573867 0.490403 0.541607 0.324999 0.410399 0.278243 0.00451279 0.537848 0.793888 0.664992 0.231171 0.750682 0.887624 0.344952 0.456839 0.572614 
0.805606  19 0 0.140906 0.76274 0.000573867 0.490403 0.541607 0.324999 0.410399 0.278243 0.00451279 0.537848 0.793888 0.664992 0.231171 0.750682 0.887624 0.344952 0.456839 0.572614 
0.819443  19 0.692557 0.535211 0.768234 0.0554869 0.772129 0.533952 0.789533 0.56139 0.123917 0.0842774 0.488123 0.561795 0.528897 0.278485 0.238417 0.781222 0 0.585883 0.701608 
0.829513  19 0.305478 0.209033 0.526051 0 0.59843 0 0.352971 0.90971 0.0717157 0.0152508 0.512635 0.416565 0.37013 0.538196 0 0.837619 0.445318 0.378517 0.763094 
0.829513  19 0.305478 0.209033 0.526051 0 0.59843 0 0.352971 0.90971 0.0717157 0.0152508 0.512635 0.416565 0.37013 0.538196 0 0.837619 0.445318 0.378517 0.763094 
0.838178  19 0.698151 0.260994 0.133762 0 0.835361 0.975115 0.808811 0.65852 0 0.296601 0.61748 0.618073 0.297657 0.344567 0.881854 0.422232 0.559487 0.419186 0 
0.838178  19 0.698151 0.260994 0.133762 0 0.835361 0.975115 0.808811 0.65852 0 0.296601 0.61748 0.618073 0.297657 0.344567 0.881854 0.422232 0.559487 0.419186 0 
0.894548  19 0.425944 0.753309 0.796676 0.0501481 0.625958 0.5745 0.853976 0.325923 0.597809 0 0.0563745 0.939019 0.230702 0.0500274 0.764165 0.894111 0.047658 0.345525 0.104421 
0.897285  19 0.712524 0.519106 0.933416 0.115503 0.826259 0.597189 0.633109 0.603989 0.0946053 0.22778 0.945424 0.452486 0.257921 0.0317706 0.197391 0.426076 0.0476337 0.759809 0.00505898 
0.897285  19 0.712524 0.519106 0.933416 0.115503 0.826259 0.597189 0.633109 0.603989 0.0946053 0.22778 0.945424 0.452486 0.257921 0.0317706 0.197391 0.426076 0.0476337 0.759809 0.00505898 
0.898015  19 0.625361 0.160995 0.640619 0.119979 0.744786 0.572171 0.460329 0.44089 0.278699 0 0 0.785476 0.186741 0.205477 0.963975 0.698658 0.0388263 0.697332 0.688535 
0.898015  19 0.625361 0.160995 0.640619 0.119979 0.744786 0.572171 0.460329 0.44089 0.278699 0 0 0.785476 0.186741 0.205477 0.963975 0.698658 0.0388263 0.697332 0.688535 
0.909959  19 0.156803 0.414963 0.674581 0.0877104 0.687265 0.233081 0.493277 0.96828 0.503635 0.168211 0.434068 0.708066 0.312635 0.238009 0.779521 0.799802 0.294971 0.383227 0.438713 
0.911835  19 0.316021 0.993495 0.606877 0 0.605988 0.426322 0.353486 0.900856 0.038009 0.017464 0.48129 0.404147 0.351359 0.797489 0.13032 0.371698 0.433172 0.729895 0.300234 
0.92517  19 0.472531 0.718293 0.73449 0 0.557364 0.647002 0.32376 0.873842 0.4801 0.139978 0.252454 0.557556 0.499735 0.503812 0.283871 0.474826 0.311333 0.898383 0.578563 
0.92813  19 0.648482 0.269575 0.733666 0.00114756 0.410176 0.567042 0.294249 0.426629 0.267332 0.0026905 0.168456 0.860045 0.226537 0.017874 0.536533 0.752117 0.532376 0.44787 0.568218 
0.92813  19 0.648482 0.269575 0.733666 0.00114756 0.410176 0.567042 0.294249 0.426629 0.267332 0.0026905 0.168456 0.860045 0.226537 0.017874 0.536533 0.752117 0.532376 0.44787 0.568218 
0.940558  19 0.223478 0.00190087 0.617529 0 0.367425 0.984382 0.421128 0.389444 0.172612 0.227899 0.653587 0.081331 0.531904 0.123058 0.346816 0.398413 0 0.727041 0.760119 
0.94911  19 0.26035 0.343603 0.515001 0.0432598 0.231742 0.687245 0.166198 0.715778 0.362755 0.0522694 0.433489 0.246901 0.0255102 0.32745 0.0220285 0.7308 0.0685803 0.422863 0 
0.984088  19 0 0.509481 0.523297 0 0.0983287 0.431292 0.0179944 0.641681 0.0762004 0.0629653 0.223393 0.114332 0.256456 0.340293 0.0888533 0.468984 0.266081 0.757492 0.670458 
0.987796  19 0 0.318993 0.679447 0.0053135 0.432475 0.433729 0.386735 0.344242 0.719471 0.424062 0.69495 0.655826 0.202747 0.0252951 0.817104 0.0289685 0 0.603086 0.710933 
1.00452  19 0.508767 0.294421 0.554666 0.165241 0.508631 0.275018 0.412831 0.32806 0.220518 0.144936 0.434752 0.534124 0.223819 0.248748 0.783865 0.726116 0.0310237 0.364998 0.121517 
1.04208  19 0.422293 0.276662 0.59942 0 0.723305 0.309467 0.0600069 0.0156186 0.270463 0.0932826 0.228511 0.631279 0.64479 0.572731 0.945595 0.727864 0.0385981 0.272297 0 
1.11263  19 0.613005 0.98659 0.564672 0 0.279773 0.192583 0.40847 0.164925 0.305384 0.456334 0.282832 0.929287 0.46868 0.44918 0.496485 0.606915 0.354343 0.153088 0.167931 
1.14247  19 0.826135 0.0141961 0.500203 0 0.623212 0.850146 0.207429 0.0748006 0.557549 0.106901 0.434096 0.706272 0.162489 0.104814 0.429463 0.971884 0.18264 0 0.371376 
1.27137  19 0.415835 0.307825 0.959804 0 0.290368 0.661869 0.828879 0.503538 0.0749939 0 0.894252 0.631141 0.609961 0.0855063 0.219532 0.439054 0.671861 0.381447 0.0770621 
1.29706  19 0.905088 0.26552 0.556009 0 0.346198 0.872062 0.386405 0.305329 0.256011 0.276148 0.0482648 0.565502 0.199365 0.0233397 0.259501 0.0385391 0.0563463 0.813811 0.724848 
1.3174  19 0.523119 0.854894 0.48805 0.273486 0 0.0914008 0.411507 0.211592 0 0.538993 0.735172 0.886875 0 0.451187 0.669975 0.656981 0.0267322 0.483408 0.132323 
1.35721  19 0.528615 0 0.781491 0.00143022 0.180264 0.480971 0.706625 0.418109 0.258118 0 0.882687 0.454028 0.574705 0.00546019 0.164553 0.14318 0.190586 0.359254 0 
1.39444  19 0.21116 0.675588 0.903708 0.310704 0 0.265813 0 0.483487 0.205493 0.380191 0.840424 0.799788 0.00862856 0.430087 0.276127 0.358609 0.216308 0.454614 0.301285 
1.39444  19 0.21116 0.675588 0.903708 0.310704 0 0.265813 0 0.483487 0.205493 0.380191 0.840424 0.799788 0.00862856 0.430087 0.276127 0.358609 0.216308 0.454614 0.301285 
1.42157  19 0.258914 0.505609 0.577464 0 0.695948 0.506234 0.985299 0.590983 0.10337 0.0632805 0.357877 0.56847 0.213772 0.141401 0.158677 0.0409732 0.0948469 0.50645 0.895607 
1.44561  19 0 0.306283 0.518693 0 0 0.546966 0.0224226 0.159292 0.804746 0.0721389 0.489209 0.356706 0.104793 0.524398 0.149236 0.307042 0.285052 0.977887 0.365465 
1.49979  19 0.366385 0.822214 0.405343 0.273229 0.547252 0.801743 0.175466 0.910279 0 0.0868192 0.528526 0.154048 0.183874 0.366312 0.119076 0.186714 0 0.716232 0 
1.55336  19 0.597635 0.510436 0.390743 0.157045 0.558859 0.0365226 0.139835 0.0649458 0.0246719 0.464767 0.887107 0.579924 0.464533 0.330236 0.545638 0.450397 0.296146 0.291196 0.206686 
1.55336  19 0.597635 0.510436 0.390743 0.157045 0.558859 0.0365226 0.139835 0.0649458 0.0246719 0.464767 0.887107 0.579924 0.464533 0.330236 0.545638 0.450397 0.296146 0.291196 0.206686 
1.59998  19 0.847547 0.222884 0.404744 0.0722146 0.145586 0.552436 0 0.447439 0.402299 0.193596 0.501635 0.547317 0.502761 0 0 0.58031 0.13297 0.666614 0.266885 
1.99026  19 0.459947 0.205063 0.926095 0.522252 0.388089 0.654543 0.760952 0.442474 0.170709 0 0.742737 0.624845 0.616568 0.00149741 0.289198 0.521671 0.373421 0.0223056 0.591236 
2.18279  19 0.399687 0.404561 0.590178 0.335842 0.424125 0.155793 0.220313 0.159609 0.520695 0.703377 0.332471 0.941472 0.51294 0.976915 0.356478 0.741191 0.655342 0.443223 0.404181 
2.2024  19 0.953718 0.043287 0.356868 0.312545 0.847248 0.034104 0.957164 0.349607 0.0877261 0.198574 0.156822 0.201368 0.581274 0.549879 0.608293 0.806479 0.477568 0.811167 0.402985 
2.21317  19 0.0293228 0.546437 0.37749 0.116216 0.468224 0.936796 0.605725 0.113516 0.243818 0.938868 0.647977 0.207364 0.900057 0.243877 0.00267081 0.937954 0.491397 0.831771 0.324492 
2.21438  19 0.66597 0.091092 0.204055 0.178755 0.211833 0.738793 0.896406 0.995829 0.473369 0.404075 0.825689 0.259242 0.0418483 0.763323 0.290452 0.495698 0.414108 0.931828 0.577178 
2.23431  19 0.942517 0.847995 0.743981 0.152607 0.913363 0.964693 0.442757 0.349732 0.68591 0.400532 0.696918 0.365541 0.611169 0.451609 0.758111 0.185678 0.816093 0.792324 0.100542 
2.24125  19 0.589245 0.948147 0.373507 0.284728 0.629889 0.568181 0.703785 0.273095 0.0955809 0.279763 0.945725 0.371223 0.994449 0.355087 0.959117 0.763406 0.733072 0.306059 0.433928 
2.27207  19 0.931447 0.126199 0.701281 0.334584 0.165928 0.571576 0.982367 0.91305 0.347493 0.882676 0.204922 0.539626 0.977875 0.14711 0.744927 0.877755 0.869042 0.121823 0.761673 
2.2795  19 0 0.382042 0.0708956 0.0610261 0.794672 0 0.264474 0.410055 0.422323 0 0.184935 0.702347 0.454111 0.0826623 0.113812 0.986845 0.168539 0.424841 0.539075 
1.85259  19 0.160433 0.439857 0.978953 0.348362 0.740984 0.578547 0.644172 0.371193 0.761259 0.715459 0.801354 0.320157 0.0413478 0.178122 0.0783308 0.87298 0.738741 0.825108 0.724699 
1.65253  19 0.659498 0.34032 0.726399 0.242825 0.318593 0.88418 0.0764628 0.437992 0.221278 0.363157 0.943096 0.646526 0.697976 0.20043 0.0351651 0.273093 0.0992648 0.130998 0.183525 
1.06262  19 0.397886 0.860523 0.997473 0.0282773 0.716996 0.563001 0.144159 0.773393 0.0749365 0.655283 0.16078 0.54275 0.700809 0.897819 0.242871 0.355188 0.234632 0.321981 0.27465 
1.21161  19 0.740639 0.909634 0.411968 0.0349097 0.336911 0.28614 0.636667 0.541944 0.635151 0.447921 0.583806 0.0943024 0.247834 0.912992 0.75538 0.804494 0.631199 0.663265 0.263963 
1.68682  19 0.144735 0.631118 0.991347 0.490658 0.233713 0.698295 0.192434 0.508688 0.360191 0.427244 0.531954 0.613913 0.665826 0.0780825 0.750585 0.996233 0.445669 0.296764 0.10828 
1.52764  19 0.694744 0.244343 0.640299 0.154354 0.771741 0.514207 0.657622 0.246925 0.24653 0.565941 0.0892715 0.304297 0.0645917 0.887204 0.902621 0.234844 0.186949 0.639416 0.781611 
1.2714  19 0.625764 0.237617 0.75244 0.201022 0.665042 0.641396 0.364016 0.717961 0.139417 0.135461 0.652645 0.743331 0.334864 0.895897 0.310035 0.15363 0.151165 0.0949231 0.185486 
1.48423  19 0.542535 0.515431 0.688983 0.117109 0.408971 0.0988792 0.341992 0.758672 0.503656 0.0116522 0.924158 0.61393 0.0709533 0.573336 0.550332 0.182932 0.25062 0.967998 0.475647 
1.35195  19 0.0778643 0.602136 0.830082 0.291291 0.784236 0.810393 0.376954 0.979283 0.378419 0.215854 0.668006 0.321942 0.812578 0.249964 0.75665 0.634389 0.145536 0.412669 0.786798 
1.61416  19 0.729355 0.818047 0.409373 0.143909 0.768102 0.458952 0.821471 0.0667756 0.800268 0.110913 0.887695 0.0794221 0.86927 0.0622683 0.960691 0.852498 0.0666427 0.862541 0.969414 
1.71069  19 0.206805 0.235063 0.627516 0.248915 0.769674 0.555875 0.406936 0.232284 0.754213 0.70147 0.226393 0.163975 0.0185988 0.545098 0.449662 0.217074 0.0929334 0.222871 0.257378 
1.20823  19 0.820564 0.319936 0.852367 0.0245986 0.156415 0.765672 0.730594 0.745393 0.312753 0.69216 0.561484 0.889346 0.893181 0.680323 0.696635 0.339614 0.390379 0.258286 0.802027 
1.75947  19 0.588842 0.778013 0.766039 0.156728 0.0939347 0.75293 0.690333 0.0468961 0.169292 0.45224 0.196168 0.42822 0.541445 0.659679 0.926031 0.607531 0.725453 0.758224 0.283527 
1.27293  19 0.784357 0.109513 0.829719 0.025976 0.879534 0.146887 0.723424 0.329893 0.623797 0.586212 0.888154 0.133395 0.725068 0.842137 0.321002 0.426763 0.174496 0.641032 0.10693 
1.80853  19 0.993871 0.730505 0.357643 0.149033 0.0206632 0.554298 0.998121 0.495566 0.498853 0.409605 0.493375 0.019546 0.555092 0.274448 0.743223 0.657684 0.487579 0.851642 0.173281 
0.964125  19 0.0673641 0.580823 0.276173 0.0122575 0.534911 0.893207 0.97138 0.865083 0.44822 0.370552 0.515688 0.351411 0.842176 0.627962 0.599576 0.806827 0.361317 0.386626 0.209986 
1.84028  19 0.319847 0.851903 0.737461 0.194987 0.735546 0.0208692 0.875304 0.452434 0.0934698 0.367759 0.877067 0.573812 0.803512 0.404889 0.0291407 0.942725 0.99886 0.376115 0.116756 
1.77209  19 0.119851 0.321316 0.336489 0.132588 0.635952 0.0746537 0.0640921 0.639125 0.210249 0.0681544 0.199703 0.875772 0.345817 0.377107 0.925131 0.308149 0.486823 0.730298 0.853471 
1.79199  19 0.969808 0.937209 0.95785 0.411638 0.0731119 0.598269 0.296281 0.273467 0.583157 0.869243 0.0658768 0.487015 0.160975 0.497676 0.665608 0.246575 0.167429 0.558456 0.336252 
1.78057  19 0.847006 0.763349 0.565266 0.123167 0.738892 0.306269 0.437323 0.440877 0.76995 0.861888 0.954279 0.951356 0.519076 0.257465 0.897985 0.440909 0.749574 0.844917 0.739265 
1.08442  19 0.798204 0.990979 0.976037 0.0368956 0.0116925 0.438721 0.399161 0.948959 0.240723 0.819811 0.481549 0.307949 0.600461 0.25562 0.856742 0.737843 0.729632 0.582181 0.168183 
1.32575  19 0.981925 0.0726272 0.818362 0.0533002 0.768014 0.448201 0.971993 0.840656 0.709088 0.266251 0.507639 0.790636 0.111348 0.626832 0.802162 0.254419 0.492367 0.774101 0.0427831 
1.57059  19 0.307521 0.60149 0.520892 0.145985 0.750605 0.232277 0.38818 0.0324796 0.900577 0.933193 0.317894 0.540349 0.0521443 0.221874 0.682573 0.0366198 0.000686605 0.156474 0.684469 
1.94252  19 0.185377 0.624267 0.60544 0.00896499 0.9244 0.555474 0.959127 0.221527 0.137874 0.931332 0.103463 0.29516 0.979117 0.253128 0.0790994 0.910272 0.580976 0.294343 0.939957 
1.86061  19 0.522628 0.527214 0.642073 0.322861 0.922864 0.785406 0.570821 0.149209 0.125329 0.772628 0.335197 0.861911 0.793608 0.0635445 0.384647 0.835092 0.00526295 0.684236 0.875132 
1.93541  19 0.922659 0.46487 0.729088 0.514733 0.424782 0.124337 0.151339 0.96227 0.408419 0.987864 0.192251 0.530573 0.371041 0.603902 0.64746 0.881675 0.100601 0.00179666 0.6993 
1.90733  19 0.132929 0.296761 0.682973 0.377122 0.753766 0.405117 0.678172 0.496621 0.659513 0.494896 0.609292 0.776972 0.227063 0.972307 0.344352 0.880517 0.559592 0.132311 0.537582 
1.8957  19 0.101635 0.106959 0.887362 0.508149 0.174213 0.359539 0.832613 0.118751 0.494594 0.261654 0.728895 0.13713 0.802639 0.248638 0.85573 0.323013 0.0583951 0.35391 0.0584609 
1.90275  19 0.46103 0.809435 0.74883 0.146062 0.0995107 0.13069 0.308895 0.0585755 0.485437 0.617072 0.126407 0.849308 0.586325 0.141169 0.895958 0.470237 0.579523 0.470361 0.725513 
1.90264  19 0.469914 0.128197 0.696539 0.453153 0.715867 0.9025 0.376839 0.835848 0.612637 0.0913698 0.137774 0.450514 0.903489 0.247429 0.441191 0.327115 0.09604 0.292994 0.876287 
1.92785  19 0.95454 0.847975 0.339442 0.115433 0.152339 0.627267 0.558815 0.32007 0.490511 0.88688 0.212756 0.956256 0.948154 0.514619 0.08165 0.784932 0.533561 0.877733 0.0793772 
2.04992  19 0.63326 0.661583 0.645823 0.27188 0.376966 0.271881 0.500371 0.325257 0.958523 0.145284 0.658342 0.730231 0.215064 0.0379443 0.206026 0.603426 0.854615 0.5762 0.559566 
2.03398  19 0.569055 0.287471 0.409444 0.265398 0.194427 0.967266 0.197986 0.207022 0.59445 0.958947 0.379428 0.0797351 0.271558 0.279239 0.502429 0.912993 0.135106 0.405606 0.0143452 
2.03271  19 0.00848966 0.184925 0.846327 0.436592 0.582266 0.577973 0.244215 0.768891 0.00839528 0.455021 0.992975 0.382553 0.755472 0.00476952 0.942835 0.270287 0.490345 0.64911 0.923728 
1.98646  19 0.556413 0.074583 0.171593 0.127618 0.186476 0.011595 0.137629 0.270857 0.321882 0.572664 0.245075 0.439349 0.0568786 0.305412 0.781964 0.296244 0.130347 0.35851 0.615774 
2.03559  19 0.978943 0.403522 0.307654 0.134663 0.349183 0.068411 0.148639 0.792884 0.918918 0.532895 0.628116 0.0764423 0.312516 0.234363 0.351738 0.986163 0.899367 0.518051 0.488004 
2.0138  19 0.887073 0.45085 0.468911 0.367471 0.133302 0.0725035 0.509042 0.854709 0.223688 0.02059 0.438579 0.972366 0.549785 0.459811 0.769979 0.986259 0.966171 0.738637 0.554336 
2.03339  19 0.651895 0.308159 0.493181 0.186486 0.440784 0.77495 0.845179 0.906368 0.80034 0.415614 0.859631 0.480492 0.60296 0.995737 0.0678915 0.556655 0.614507 0.116223 0.610613 
2.03619  19 0.419811 0.601993 0.499807 0.0584792 0.137731 0.658984 0.349808 0.388334 0.093602 0.875388 0.313377 0.314452 0.49949 0.786408 0.71858 0.195015 0.885107 0.942504 0.47438 
1.97556  19 0.763142 0.228404 0.379989 0.232272 0.934363 0.910494 0.30368 0.599348 0.516527 0.141398 0.943356 0.504065 0.0412077 0.425759 0.458793 0.94904 0.923161 0.88134 0.854139 
2.14911  19 0.282623 0.485465 0.705311 0.570706 0.850531 0.845905 0.144454 0.997645 0.606611 0.0434916 0.603763 0.297491 0.530016 0.742958 0.346918 0.716211 0.646267 0.452544 0.272021 
2.12082  19 0.984412 0.842708 0.337691 0.2998 0.0774887 0.342473 0.830626 0.496338 0.215476 0.829786 0.345821 0.969844 0.685003 0.677926 0.783618 0.547714 0.492156 0.431949 0.400412 
2.11129  19 0.308557 0.786485 0.743244 0.488214 0.643064 0.887565 0.979734 0.655355 0.295786 0.827497 0.525177 0.0195266 0.450755 0.74665 0.462893 0.972605 0.189594 0.164941 0.779918 
2.10451  19 0.90392 0.629707 0.803761 0.332643 0.759803 0.745459 0.905741 0.0119917 0.953357 0.920381 0.635421 0.867511 0.870853 0.410557 0.319888 0.533467 0.192569 0.618985 0.0602797 
2.17647  19 0.845545 0.997187 0.599936 0.225208 0.23769 0.46155 0.364794 0.0237511 0.874437 0.822105 0.79416 0.749861 0.40637 0.659785 0.246824 0.64442 0.706701 0.356613 0.301357 
0.523392  19 0.488062 0.294785 0.929022 0.0609432 0.655556 0.95534 0.302606 0.564405 0.338786 0.198492 0.864076 0.469843 0 0.108913 0.738626 0.408042 0.0629752 0.103885 0 
0.523392  19 0.488062 0.294785 0.929022 0.0609432 0.655556 0.95534 0.302606 0.564405 0.338786 0.198492 0.864076 0.469843 0 0.108913 0.738626 0.408042 0.0629752 0.103885 0 
0.424293  19 0.490749 0.104598 0.886062 0 0.675879 0.912568 0.0143889 0.489052 0.111155 0 0.343661 0.368608 0.501156 0.687139 0.852608 0.653747 0.148442 0.36513 0 
0.488534  19 0.476899 0.508744 0.902719 0 0.704174 0.911581 0.0122243 0.944259 0.210893 0 0.250565 0.447546 0.360837 0.904183 0.857711 0.759226 0.15483 0.139855 0 
0.456963  19 0.359806 0.50272 0.559904 0 0.629494 0.903129 0.267275 0.816224 0.208622 0.0155613 0.241753 0.222855 0.261866 0.0794105 0.896969 0.911424 0.328402 0.745607 0 
0.507443  19 0.167659 0.66651 0.559538 0 0.154003 0.81522 0 0.696279 0.219456 0 0.467725 0.189351 0.136331 0.114402 0.672908 0.906772 0.138038 0.740764 0.135172 
0.488534  19 0.476899 0.508744 0.902719 0 0.704174 0.911581 0.0122243 0.944259 0.210893 0 0.250565 0.447546 0.360837 0.904183 0.857711 0.759226 0.15483 0.139855 0 
0.507443  19 0.167659 0.66651 0.559538 0 0.154003 0.81522 0 0.696279 0.219456 0 0.467725 0.189351 0.136331 0.114402 0.672908 0.906772 0.138038 0.740764 0.135172 
0.523392  19 0.488062 0.294785 0.929022 0.0609432 0.655556 0.95534 0.302606 0.564405 0.338786 0.198492 0.864076 0.469843 0 0.108913 0.738626 0.408042 0.0629752 0.103885 0 
0.523392  19 0.488062 0.294785 0.929022 0.0609432 0.655556 0.95534 0.302606 0.564405 0.338786 0.198492 0.864076 0.469843 0 0.108913 0.738626 0.408042 0.0629752 0.103885 0 
0.523392  19 0.488062 0.294785 0.929022 0.0609432 0.655556 0.95534 0.302606 0.564405 0.338786 0.198492 0.864076 0.469843 0 0.108913 0.738626 0.408042 0.0629752 0.103885 0 
0.514331  19 0.476899 0.508744 0.902719 0 0.704174 0.911581 0.0122243 0.943467 0.211043 0.000182787 0.25086 0.447937 0.360599 0.903676 0.858093 0.759226 0.15483 0.139855 0 
0.513132  19 0 0.398082 0.725139 0.00667632 0.139798 0.505461 0.107945 0.228612 0.00613472 0.382177 0.746984 0.260506 0.000757612 0.433639 0.510967 0.0888145 0.0231245 0.324408 0.235622 
0.506504  19 0 0.398082 0.7249 0.00666964 0.140197 0.506021 0.107023 0.228728 0.00654177 0.382313 0.747198 0.26042 2.75267e-05 0.433436 0.511275 0.088188 0.0227957 0.323713 0.235622 
0.503192  19 0.185797 0 0.423526 0 0.555033 0.599537 0.248759 0.531899 0.257344 0.520666 0.839819 0.110702 0.000667349 0.184809 0.701148 0.978905 0.480709 0.695677 0.228961 
0.460153  19 0.185797 0 0.423526 0.000314138 0.555548 0.60001 0.249365 0.530819 0.257603 0.521875 0.840399 0.111254 0.00110863 0.185345 0.701181 0.978487 0.481035 0.695677 0.228961 
0.556868  19 0.330317 0.729108 0.500977 0.0257634 0.138786 0.810933 0 0.740632 0.313022 0 0.739172 0.567005 0.134802 0.182593 0.644292 0.512892 0.14447 0.792265 0.222656 
0.564021  19 0.176046 0 0.596668 0 0.305589 0.105741 0.711974 0.800951 0.0308021 0 0.0548975 0.385199 0.249978 0.447018 0 0.149338 0.101194 0.529418 0.586168 
0.564021  19 0.176046 0 0.596668 0 0.305589 0.105741 0.711974 0.800951 0.0308021 0 0.0548975 0.385199 0.249978 0.447018 0 0.149338 0.101194 0.529418 0.586168 
0.564021  19 0.176046 0 0.596668 0 0.305589 0.105741 0.711974 0.800951 0.0308021 0 0.0548975 0.385199 0.249978 0.447018 0 0.149338 0.101194 0.529418 0.586168 
0.565425  19 0.190071 0.685668 0.510531 0 0.164691 0.218235 0.216023 0.514286 0.252343 0.0943164 0.498163 0.152338 0.166656 0.00951237 0.737247 0.747129 0.0287966 0.738254 0.0364406 
0.572738  19 0.447684 0.399925 0.490293 0 0.388948 0.713809 0 0.781647 0.258895 0.0297738 0.477075 0.678181 0.260878 0.186861 0.141181 0.759793 0.325726 0.674831 0.684354 
0.557737  19 0.447684 0.399925 0.490293 0 0.388948 0.713809 0.000308726 0.781577 0.259151 0.0298739 0.476489 0.67752 0.260679 0.18728 0.141676 0.759582 0.325726 0.674831 0.684354 
0.572738  19 0.447684 0.399925 0.490293 0 0.388948 0.713809 0 0.781647 0.258895 0.0297738 0.477075 0.678181 0.260878 0.186861 0.141181 0.759793 0.325726 0.674831 0.684354 
0.579756  19 0.386217 0.296428 0.760679 0 0.637251 0.243516 0 0.81123 0.210714 0.00154528 0 0.413071 0.640796 0.418489 0.0175003 0.887568 0.389735 0.272857 0 
0.59831  19 0.417284 0.248458 0.49015 0 0.691887 0.290077 0.0379547 0.272548 0.0727639 0.0312882 0.141676 0.433048 0.314356 0.318669 0.671955 0.912646 0.284682 0.266721 0.618135 
0.57101  19 0.417057 0.248193 0.49038 0 0.69151 0.290774 0.0386228 0.273305 0.0727745 0.0317317 0.141676 0.433048 0.314356 0.318669 0.671955 0.912646 0.284682 0.266721 0.618135 
0.608439  19 0.121477 0.155762 0.433702 0 0.362667 0.38413 0.75169 0.555844 0.242634 0.568093 0.846189 0.27058 0.118275 0.0685298 0.71224 0.982351 0.452689 0.68284 0.122943 
0.608439  19 0.121477 0.155762 0.433702 0 0.362667 0.38413 0.75169 0.555844 0.242634 0.568093 0.846189 0.27058 0.118275 0.0685298 0.71224 0.982351 0.452689 0.68284 0.122943 
0.605744  19 0.121477 0.155762 0.433702 0 0.362667 0.384541 0.75118 0.555871 0.2424 0.567195 0.846102 0.270344 0.118275 0.0685298 0.71224 0.982351 0.452689 0.68284 0.122943 
0.557146  19 0.841501 0.0429953 0.440801 0.00262804 0.337849 0.651774 0.561823 0.467137 0.226607 0.413946 0.0731177 0.894807 0.0514313 0.431103 0.794033 0.165387 0.0470079 0.64698 0.496393 
0.519132  19 0.842349 0.0428164 0.441697 0.00262804 0.337849 0.651774 0.561823 0.467137 0.226607 0.413946 0.0731177 0.895993 0.0511028 0.431291 0.793291 0.164549 0.0471714 0.646294 0.495797 
0.591214  19 0.815655 0.384376 0.573311 6.67632e-06 0.669628 0.61125 0.293519 0.556225 0.328971 0.000382695 0.853557 0.770096 0.25798 0 0.879406 0.7074 0.0364967 0.478315 0.503431 
0.616595  19 0.519624 0.326847 0.654103 0.0214614 0.635521 0.455516 0.736952 0.801301 0.301315 0.179209 0.281517 0.457049 0.229292 0.580174 0.899221 0.717388 0.0383169 0 0 
0.629382  19 0.488947 0.422314 0.804942 0 0.470277 0.62902 0.022901 0.581619 0.141831 0.00803109 0.959779 0.338302 0.41937 0.414538 0.291989 0.447388 0.12281 0.294284 0 
0.631881  19 0.405626 0.204432 0.543889 0 0.600347 0.296163 0.253015 0.809333 0.0248504 0.00259601 0.517475 0.43148 0.36154 0.74215 0.0653001 0.978394 0.416726 0.406842 0.738113 
0.632822  19 0.519809 0.42375 0.717411 0 0.468407 0.604778 0.355649 0.411349 0.292433 0.00679386 0.316853 0.598244 0.343442 0.0383208 0.928086 0.195474 0.0635869 0.425348 0.583061 
0.632822  19 0.519809 0.42375 0.717411 0 0.468407 0.604778 0.355649 0.411349 0.292433 0.00679386 0.316853 0.598244 0.343442 0.0383208 0.928086 0.195474 0.0635869 0.425348 0.583061 
0.633716  19 0.361176 0.362388 0.786904 0.018504 0.365277 0.584951 0.191885 0.805935 0.447453 0 0.304864 0.423835 0.263374 0.299239 0.062326 0.292734 0.0336417 0.254982 0.0923376 
0.633006  19 0.361176 0.362388 0.786904 0.018504 0.365369 0.585982 0.19182 0.804763 0.446857 0.000770657 0.305117 0.423279 0.264199 0.299239 0.062326 0.292734 0.0336417 0.254982 0.0923376 
0.633716  19 0.361176 0.362388 0.786904 0.018504 0.365277 0.584951 0.191885 0.805935 0.447453 0 0.304864 0.423835 0.263374 0.299239 0.062326 0.292734 0.0336417 0.254982 0.0923376 
0.633716  19 0.361176 0.362388 0.786904 0.018504 0.365277 0.584951 0.191885 0.805935 0.447453 0 0.304864 0.423835 0.263374 0.299239 0.062326 0.292734 0.0336417 0.254982 0.0923376 
0.637391  19 0.361176 0.362388 0.786904 0.018504 0.365277 0.584951 0.191885 0.805935 0.447453 0 0.304864 0.423835 0.263374 0.299239 0.062326 0.292734 0.0336417 0.254982 0.0923376 
0.637391  19 0.361176 0.362388 0.786904 0.018504 0.365277 0.584951 0.191885 0.805935 0.447453 0 0.304864 0.423835 0.263374 0.299239 0.062326 0.292734 0.0336417 0.254982 0.0923376 
0.640482  19 0.0893146 0.0366946 0.705507 0 0.502436 0.741171 0.914778 0.901294 0.0895609 0.0157054 0.661771 0 0.378431 0.398936 0.352188 0.66854 0.198251 0.593129 0.0672325 
0.709271  19 0.170796 0.35072 0.247637 0.00653275 0.421598 0.655526 0.789261 0.398307 0.208619 0.141091 0.414458 0.519365 0.0462896 0.0522888 0.89729 0.699762 0 0 0 
0.713517  19 0.236549 0 0.650867 0.00718944 0.55833 0.0274494 0.485506 0.682151 0.543243 0 0.232697 0.465282 0.337486 0.54887 0.197192 0.548033 0.0581452 0.612674 0.33321 
0.713517  19 0.236549 0 0.650867 0.00718944 0.55833 0.0274494 0.485506 0.682151 0.543243 0 0.232697 0.465282 0.337486 0.54887 0.197192 0.548033 0.0581452 0.612674 0.33321 
0.738768  19 0.478773 0.455828 0.913073 0 0.47708 0.848146 0.01731 0.0865809 0.243793 0 0.0691727 0.435201 0.359679 0.721133 0.503346 0.475289 0.117096 0.364317 0 
0.738768  19 0.478773 0.455828 0.913073 0 0.47708 0.848146 0.01731 0.0865809 0.243793 0 0.0691727 0.435201 0.359679 0.721133 0.503346 0.475289 0.117096 0.364317 0 
0.719626  19 0.761022 0.340563 0.615982 0 0.441072 0.421731 0.129579 0.558133 0.214232 0.000839469 0.844398 0.28061 0.646622 0.000997954 0.709976 0.652292 0.391781 0.391239 0 
0.719216  19 0.257426 0.534107 0.678788 0.000143335 0.581033 0.000829914 0.22384 0.899234 0.249789 0.00778257 0.000693508 0.430631 0.432833 0.46572 0.761848 0.782526 0.193689 0.253834 0 
0.748381  19 0.0620888 0.903873 0.597595 0 0.352098 0.928955 0.461 0.555623 0.172882 0.218554 0.380272 0.818979 0.26444 0.0600538 0.538187 0.405393 0 0.734729 0.973907 
0.747048  19 0.203659 0.849455 0.70686 0.119494 0.632296 0.130715 0.999901 0.840066 0.258837 0.0655004 0.265523 0.361611 0.391892 0.456943 0.818131 0.403296 0.0205596 0.349568 0 
0.755483  19 0.343474 0.422803 0.450302 0.000217172 0.266256 0.0486517 0.920623 0.925944 0.226764 0.117592 0.000140443 0.651031 0.401356 0.374648 0.559601 0.955118 0.0512757 0.25805 0.179617 
0.757834  19 0.343474 0.422803 0.450302 0 0.265612 0.0471794 0.921749 0.926084 0.226519 0.117822 0 0.651031 0.401356 0.374648 0.559601 0.955118 0.0512757 0.25805 0.179617 
0.736524  19 0.338085 0.413022 0.718913 0.0131992 0.599478 0.588243 0.403289 0.709906 0.201541 0.00603309 0.28494 0.736965 0.16656 0.0602659 0.897339 0.162685 0.0150319 0.416342 0.492714 
0.725527  19 0.345128 0.378462 0.651899 0.00027188 0.652635 0.0646352 0 0.790878 0.213689 0.0172506 0 0.611498 0.368858 0.348236 0.819809 0.854342 0.0824885 0.555574 0.00018819 
0.696202  19 0 0.140906 0.76274 0.000573867 0.490403 0.541607 0.324999 0.410828 0.277826 0.0049633 0.537764 0.793391 0.665009 0.231626 0.750682 0.887624 0.344952 0.456839 0.572614 
0.728  19 0.00100207 0.141108 0.762734 0.000136701 0.490475 0.542004 0.3248 0.41012 0.27836 0.00406005 0.537848 0.793888 0.664992 0.231171 0.750682 0.887624 0.344952 0.456524 0.5717 
0.688433  19 0 0.140906 0.762863 0.000573293 0.490589 0.541978 0.324688 0.410477 0.278076 0.00450828 0.537653 0.793463 0.664828 0.231627 0.750784 0.88739 0.344952 0.456839 0.572614 
0.767609  19 0.692859 0.534419 0.768094 0.0549419 0.772209 0.534199 0.789533 0.56139 0.123917 0.0842774 0.488123 0.561795 0.52843 0.278833 0.238818 0.780851 0.00023515 0.585813 0.701366 
0.829513  19 0.305478 0.209033 0.526051 0 0.59843 0 0.352971 0.90971 0.0717157 0.0152508 0.512635 0.416565 0.37013 0.538196 0 0.837619 0.445318 0.378517 0.763094 
0.829513  19 0.305478 0.209033 0.526051 0 0.59843 0 0.352971 0.90971 0.0717157 0.0152508 0.512635 0.416565 0.37013 0.538196 0 0.837619 0.445318 0.378517 0.763094 
0.838178  19 0.698151 0.260994 0.133762 0 0.835361 0.975115 0.808811 0.65852 0 0.296601 0.61748 0.618073 0.297657 0.344567 0.881854 0.422232 0.559487 0.419186 0 
0.838178  19 0.698151 0.260994 0.133762 0 0.835361 0.975115 0.808811 0.65852 0 0.296601 0.61748 0.618073 0.297657 0.344567 0.881854 0.422232 0.559487 0.419186 0 
0.894548  19 0.425944 0.753309 0.796676 0.0501481 0.625958 0.5745 0.853976 0.325923 0.597809 0 0.0563745 0.939019 0.230702 0.0500274 0.764165 0.894111 0.047658 0.345525 0.104421 
0.850992  19 0.71248 0.518487 0.932644 0.115505 0.825665 0.597288 0.633084 0.604305 0.0947564 0.227758 0.944784 0.452486 0.257921 0.0317706 0.197391 0.426076 0.0476337 0.759809 0.00505898 
0.812182  19 0.712524 0.519106 0.933416 0.115503 0.826127 0.597238 0.632578 0.603791 0.0945641 0.227693 0.944719 0.452486 0.257921 0.0317706 0.197391 0.426076 0.0476337 0.759809 0.00505898 
0.898015  19 0.625361 0.160995 0.640619 0.119979 0.744786 0.572171 0.460329 0.44089 0.278699 0 0 0.785476 0.186741 0.205477 0.963975 0.698658 0.0388263 0.697332 0.688535 
0.898015  19 0.625361 0.160995 0.640619 0.119979 0.744786 0.572171 0.460329 0.44089 0.278699 0 0 0.785476 0.186741 0.205477 0.963975 0.698658 0.0388263 0.697332 0.688535 
0.833238  19 0.156803 0.414963 0.674581 0.0876056 0.687068 0.233656 0.493312 0.967413 0.503054 0.168043 0.434555 0.707757 0.313134 0.238165 0.779521 0.799802 0.294971 0.383227 0.438713 
0.911835  19 0.316021 0.993495 0.606877 0 0.605988 0.426322 0.353486 0.900856 0.038009 0.017464 0.48129 0.404147 0.351359 0.797489 0.13032 0.371698 0.433172 0.729895 0.300234 
0.903914  19 0.472105 0.718497 0.735199 2.56493e-05 0.557861 0.647179 0.323033 0.873763 0.479579 0.139978 0.252454 0.557556 0.499735 0.503812 0.283871 0.475196 0.311357 0.897525 0.577763 
0.859763  19 0.648482 0.269575 0.733666 0.00141792 0.410472 0.567368 0.294269 0.426255 0.26707 0.00296154 0.169292 0.859188 0.227639 0.0188381 0.536911 0.752117 0.532376 0.44787 0.568218 
0.785122  19 0.649144 0.269411 0.733991 0.0011657 0.410165 0.56772 0.294313 0.427093 0.267332 0.0026905 0.168456 0.860045 0.226537 0.0191983 0.536729 0.75233 0.532382 0.447442 0.56774 
0.940558  19 0.223478 0.00190087 0.617529 0 0.367425 0.984382 0.421128 0.389444 0.172612 0.227899 0.653587 0.081331 0.531904 0.123058 0.346816 0.398413 0 0.727041 0.760119 
0.842863  19 0.26035 0.343603 0.515001 0.0432598 0.231742 0.687668 0.166051 0.715491 0.362569 0.0521622 0.434135 0.247247 0.0261488 0.327884 0.0220285 0.7308 0.0685803 0.422863 0 
0.984088  19 0 0.509481 0.523297 0 0.0983287 0.431292 0.0179944 0.641681 0.0762004 0.0629653 0.223393 0.114332 0.256456 0.340293 0.0888533 0.468984 0.266081 0.757492 0.670458 
0.987796  19 0 0.318993 0.679447 0.0053135 0.432475 0.433729 0.386735 0.344242 0.719471 0.424062 0.69495 0.655826 0.202747 0.0252951 0.817104 0.0289685 0 0.603086 0.710933 
1.00452  19 0.508767 0.294421 0.554666 0.165241 0.508631 0.275018 0.412831 0.32806 0.220518 0.144936 0.434752 0.534124 0.223819 0.248748 0.783865 0.726116 0.0310237 0.364998 0.121517 
1.04208  19 0.422293 0.276662 0.59942 0 0.723305 0.309467 0.0600069 0.0156186 0.270463 0.0932826 0.228511 0.631279 0.64479 0.572731 0.945595 0.727864 0.0385981 0.272297 0 
1.11263  19 0.613005 0.98659 0.564672 0 0.279773 0.192583 0.40847 0.164925 0.305384 0.456334 0.282832 0.929287 0.46868 0.44918 0.496485 0.606915 0.354343 0.153088 0.167931 
1.14247  19 0.826135 0.0141961 0.500203 0 0.623212 0.850146 0.207429 0.0748006 0.557549 0.106901 0.434096 0.706272 0.162489 0.104814 0.429463 0.971884 0.18264 0 0.371376 
1.27137  19 0.415835 0.307825 0.959804 0 0.290368 0.661869 0.828879 0.503538 0.0749939 0 0.894252 0.631141 0.609961 0.0855063 0.219532 0.439054 0.671861 0.381447 0.0770621 
1.29706  19 0.905088 0.26552 0.556009 0 0.346198 0.872062 0.386405 0.305329 0.256011 0.276148 0.0482648 0.565502 0.199365 0.0233397 0.259501 0.0385391 0.0563463 0.813811 0.724848 
1.3174  19 0.523119 0.854894 0.48805 0.273486 0 0.0914008 0.411507 0.211592 0 0.538993 0.735172 0.886875 0 0.451187 0.669975 0.656981 0.0267322 0.483408 0.132323 
1.35721  19 0.528615 0 0.781491 0.00143022 0.180264 0.480971 0.706625 0.418109 0.258118 0 0.882687 0.454028 0.574705 0.00546019 0.164553 0.14318 0.190586 0.359254 0 
1.3291  19 0.21116 0.675588 0.903708 0.310704 0 0.265813 0 0.483487 0.205161 0.379441 0.839662 0.799453 0.00863975 0.43062 0.276962 0.358856 0.216033 0.454278 0.300774 
1.39444  19 0.21116 0.675588 0.903708 0.310704 0 0.265813 0 0.483487 0.205493 0.380191 0.840424 0.799788 0.00862856 0.430087 0.276127 0.358609 0.216308 0.454614 0.301285 
1.32008  19 0.258914 0.505609 0.577464 0 0.695749 0.506067 0.984274 0.590346 0.103253 0.0637899 0.357803 0.568285 0.213853 0.141953 0.16009 0.0409732 0.0948469 0.50645 0.895607 
1.44561  19 0 0.306283 0.518693 0 0 0.546966 0.0224226 0.159292 0.804746 0.0721389 0.489209 0.356706 0.104793 0.524398 0.149236 0.307042 0.285052 0.977887 0.365465 
1.49979  19 0.366385 0.822214 0.405343 0.273229 0.547252 0.801743 0.175466 0.910279 0 0.0868192 0.528526 0.154048 0.183874 0.366312 0.119076 0.186714 0 0.716232 0 
1.55336  19 0.597635 0.510436 0.390743 0.157045 0.558859 0.0365226 0.139835 0.0649458 0.0246719 0.464767 0.887107 0.579924 0.464533 0.330236 0.545638 0.450397 0.296146 0.291196 0.206686 
1.55336  19 0.597635 0.510436 0.390743 0.157045 0.558859 0.0365226 0.139835 0.0649458 0.0246719 0.464767 0.887107 0.579924 0.464533 0.330236 0.545638 0.450397 0.296146 0.291196 0.206686 
1.59998  19 0.847547 0.222884 0.404744 0.0722146 0.145586 0.552436 0 0.447439 0.402299 0.193596 0.501635 0.547317 0.502761 0 0 0.58031 0.13297 0.666614 0.266885 
1.99026  19 0.459947 0.205063 0.926095 0.522252 0.388089 0.654543 0.760952 0.442474 0.170709 0 0.742737 0.624845 0.616568 0.00149741 0.289198 0.521671 0.373421 0.0223056 0.591236 
2.18279  19 0.399687 0.404561 0.590178 0.335842 0.424125 0.155793 0.220313 0.159609 0.520695 0.703377 0.332471 0.941472 0.51294 0.976915 0.356478 0.741191 0.655342 0.443223 0.404181 
2.2024  19 0.953718 0.043287 0.356868 0.312545 0.847248 0.034104 0.957164 0.349607 0.0877261 0.198574 0.156822 0.201368 0.581274 0.549879 0.608293 0.806479 0.477568 0.811167 0.402985 
2.21317  19 0.0293228 0.546437 0.37749 0.116216 0.468224 0.936796 0.605725 0.113516 0.243818 0.938868 0.647977 0.207364 0.900057 0.243877 0.00267081 0.937954 0.491397 0.831771 0.324492 
2.21438  19 0.66597 0.091092 0.204055 0.178755 0.211833 0.738793 0.896406 0.995829 0.473369 0.404075 0.825689 0.259242 0.0418483 0.763323 0.290452 0.495698 0.414108 0.931828 0.577178 
2.23431  19 0.942517 0.847995 0.743981 0.152607 0.913363 0.964693 0.442757 0.349732 0.68591 0.400532 0.696918 0.365541 0.611169 0.451609 0.758111 0.185678 0.816093 0.792324 0.100542 
2.24125  19 0.589245 0.948147 0.373507 0.284728 0.629889 0.568181 0.703785 0.273095 0.0955809 0.279763 0.945725 0.371223 0.994449 0.355087 0.959117 0.763406 0.733072 0.306059 0.433928 
2.27207  19 0.931447 0.126199 0.701281 0.334584 0.165928 0.571576 0.982367 0.91305 0.347493 0.882676 0.204922 0.539626 0.977875 0.14711 0.744927 0.877755 0.869042 0.121823 0.761673 
2.2795  19 0 0.382042 0.0708956 0.0610261 0.794672 0 0.264474 0.410055 0.422323 0 0.184935 0.702347 0.454111 0.0826623 0.113812 0.986845 0.168539 0.424841 0.539075 
1.85259  19 0.160433 0.439857 0.978953 0.348362 0.740984 0.578547 0.644172 0.371193 0.761259 0.715459 0.801354 0.320157 0.0413478 0.178122 0.0783308 0.87298 0.738741 0.825108 0.724699 
1.65253  19 0.659498 0.34032 0.726399 0.242825 0.318593 0.88418 0.0764628 0.437992 0.221278 0.363157 0.943096 0.646526 0.697976 0.20043 0.0351651 0.273093 0.0992648 0.130998 0.183525 
0.985721  19 0.397886 0.860523 0.997539 0.0281534 0.717199 0.56355 0.144021 0.772579 0.0757075 0.654752 0.161182 0.542334 0.700275 0.897819 0.242871 0.355188 0.234632 0.321981 0.27465 
1.21161  19 0.740639 0.909634 0.411968 0.0349097 0.336911 0.28614 0.636667 0.541944 0.635151 0.447921 0.583806 0.0943024 0.247834 0.912992 0.75538 0.804494 0.631199 0.663265 0.263963 
1.68682  19 0.144735 0.631118 0.991347 0.490658 0.233713 0.698295 0.192434 0.508688 0.360191 0.427244 0.531954 0.613913 0.665826 0.0780825 0.750585 0.996233 0.445669 0.296764 0.10828 
1.52764  19 0.694744 0.244343 0.640299 0.154354 0.771741 0.514207 0.657622 0.246925 0.24653 0.565941 0.0892715 0.304297 0.0645917 0.887204 0.902621 0.234844 0.186949 0.639416 0.781611 
1.2714  19 0.625764 0.237617 0.75244 0.201022 0.665042 0.641396 0.364016 0.717961 0.139417 0.135461 0.652645 0.743331 0.334864 0.895897 0.310035 0.15363 0.151165 0.0949231 0.185486 
1.48423  19 0.542535 0.515431 0.688983 0.117109 0.408971 0.0988792 0.341992 0.758672 0.503656 0.0116522 0.924158 0.61393 0.0709533 0.573336 0.550332 0.182932 0.25062 0.967998 0.475647 
1.35195  19 0.0778643 0.602136 0.830082 0.291291 0.784236 0.810393 0.376954 0.979283 0.378419 0.215854 0.668006 0.321942 0.812578 0.249964 0.75665 0.634389 0.145536 0.412669 0.786798 
1.61416  19 0.729355 0.818047 0.409373 0.143909 0.768102 0.458952 0.821471 0.0667756 0.800268 0.110913 0.887695 0.0794221 0.86927 0.0622683 0.960691 0.852498 0.0666427 0.862541 0.969414 
1.71069  19 0.206805 0.235063 0.627516 0.248915 0.769674 0.555875 0.406936 0.232284 0.754213 0.70147 0.226393 0.163975 0.0185988 0.545098 0.449662 0.217074 0.0929334 0.222871 0.257378 
1.20823  19 0.820564 0.319936 0.852367 0.0245986 0.156415 0.765672 0.730594 0.745393 0.312753 0.69216 0.561484 0.889346 0.893181 0.680323 0.696635 0.339614 0.390379 0.258286 0.802027 
1.75947  19 0.588842 0.778013 0.766039 0.156728 0.0939347 0.75293 0.690333 0.0468961 0.169292 0.45224 0.196168 0.42822 0.541445 0.659679 0.926031 0.607531 0.725453 0.758224 0.283527 
1.23671  19 0.784054 0.109542 0.829884 0.02595 0.879338 0.147872 0.722709 0.329893 0.623797 0.586212 0.888154 0.133395 0.725068 0.842137 0.321002 0.426763 0.174496 0.641032 0.106823 
1.80853  19 0.993871 0.730505 0.357643 0.149033 0.0206632 0.554298 0.998121 0.495566 0.498853 0.409605 0.493375 0.019546 0.555092 0.274448 0.743223 0.657684 0.487579 0.851642 0.173281 
0.964125  19 0.0673641 0.580823 0.276173 0.0122575 0.534911 0.893207 0.97138 0.865083 0.44822 0.370552 0.515688 0.351411 0.842176 0.627962 0.599576 0.806827 0.361317 0.386626 0.209986 
1.84028  19 0.319847 0.851903 0.737461 0.194987 0.735546 0.0208692 0.875304 0.452434 0.0934698 0.367759 0.877067 0.573812 0.803512 0.404889 0.0291407 0.942725 0.99886 0.376115 0.116756 
1.77209  19 0.119851 0.321316 0.336489 0.132588 0.635952 0.0746537 0.0640921 0.639125 0.210249 0.0681544 0.199703 0.875772 0.345817 0.377107 0.925131 0.308149 0.486823 0.730298 0.853471 
1.79199  19 0.969808 0.937209 0.95785 0.411638 0.0731119 0.598269 0.296281 0.273467 0.583157 0.869243 0.0658768 0.487015 0.160975 0.497676 0.665608 0.246575 0.167429 0.558456 0.336252 
1.78057  19 0.847006 0.763349 0.565266 0.123167 0.738892 0.306269 0.437323 0.440877 0.76995 0.861888 0.954279 0.951356 0.519076 0.257465 0.897985 0.440909 0.749574 0.844917 0.739265 
1.08442  19 0.798204 0.990979 0.976037 0.0368956 0.0116925 0.438721 0.399161 0.948959 0.240723 0.819811 0.481549 0.307949 0.600461 0.25562 0.856742 0.737843 0.729632 0.582181 0.168183 
1.32575  19 0.981925 0.0726272 0.818362 0.0533002 0.768014 0.448201 0.971993 0.840656 0.709088 0.266251 0.507639 0.790636 0.111348 0.626832 0.802162 0.254419 0.492367 0.774101 0.0427831 
1.57059  19 0.307521 0.60149 0.520892 0.145985 0.750605 0.232277 0.38818 0.0324796 0.900577 0.933193 0.317894 0.540349 0.0521443 0.221874 0.682573 0.0366198 0.000686605 0.156474 0.684469 
1.94252  19 0.185377 0.624267 0.60544 0.00896499 0.9244 0.555474 0.959127 0.221527 0.137874 0.931332 0.103463 0.29516 0.979117 0.253128 0.0790994 0.910272 0.580976 0.294343 0.939957 
1.86061  19 0.522628 0.527214 0.642073 0.322861 0.922864 0.785406 0.570821 0.149209 0.125329 0.772628 0.335197 0.861911 0.793608 0.0635445 0.384647 0.835092 0.00526295 0.684236 0.875132 
1.93541  19 0.922659 0.46487 0.729088 0.514733 0.424782 0.124337 0.151339 0.96227 0.408419 0.987864 0.192251 0.530573 0.371041 0.603902 0.64746 0.881675 0.100601 0.00179666 0.6993 
1.90733  19 0.132929 0.296761 0.682973 0.377122 0.753766 0.405117 0.678172 0.496621 0.659513 0.494896 0.609292 0.776972 0.227063 0.972307 0.344352 0.880517 0.559592 0.132311 0.537582 
1.8957  19 0.101635 0.106959 0.887362 0.508149 0.174213 0.359539 0.832613 0.118751 0.494594 0.261654 0.728895 0.13713 0.802639 0.248638 0.85573 0.323013 0.0583951 0.35391 0.0584609 
1.90275  19 0.46103 0.809435 0.74883 0.146062 0.0995107 0.13069 0.308895 0.0585755 0.485437 0.617072 0.126407 0.849308 0.586325 0.141169 0.895958 0.470237 0.579523 0.470361 0.725513 
1.90264  19 0.469914 0.128197 0.696539 0.453153 0.715867 0.9025 0.376839 0.835848 0.612637 0.0913698 0.137774 0.450514 0.903489 0.247429 0.441191 0.327115 0.09604 0.292994 0.876287 
1.84927  19 0.954554 0.847421 0.340212 0.115313 0.153135 0.62803 0.557896 0.320839 0.489623 0.88688 0.212756 0.956256 0.948154 0.514619 0.08165 0.784932 0.533561 0.877733 0.0785869 
2.04992  19 0.63326 0.661583 0.645823 0.27188 0.376966 0.271881 0.500371 0.325257 0.958523 0.145284 0.658342 0.730231 0.215064 0.0379443 0.206026 0.603426 0.854615 0.5762 0.559566 
2.03398  19 0.569055 0.287471 0.409444 0.265398 0.194427 0.967266 0.197986 0.207022 0.59445 0.958947 0.379428 0.0797351 0.271558 0.279239 0.502429 0.912993 0.135106 0.405606 0.0143452 
1.94176  19 0.00868483 0.18559 0.846188 0.436275 0.582316 0.577525 0.24397 0.768964 0.0086462 0.454633 0.992247 0.382532 0.755472 0.00476952 0.942835 0.270287 0.490345 0.64911 0.923728 
1.98646  19 0.556413 0.074583 0.171593 0.127618 0.186476 0.011595 0.137629 0.270857 0.321882 0.572664 0.245075 0.439349 0.0568786 0.305412 0.781964 0.296244 0.130347 0.35851 0.615774 
2.03559  19 0.978943 0.403522 0.307654 0.134663 0.349183 0.068411 0.148639 0.792884 0.918918 0.532895 0.628116 0.0764423 0.312516 0.234363 0.351738 0.986163 0.899367 0.518051 0.488004 
2.0138  19 0.887073 0.45085 0.468911 0.367471 0.133302 0.0725035 0.509042 0.854709 0.223688 0.02059 0.438579 0.972366 0.549785 0.459811 0.769979 0.986259 0.966171 0.738637 0.554336 
2.03339  19 0.651895 0.308159 0.493181 0.186486 0.440784 0.77495 0.845179 0.906368 0.80034 0.415614 0.859631 0.480492 0.60296 0.995737 0.0678915 0.556655 0.614507 0.116223 0.610613 
2.03619  19 0.419811 0.601993 0.499807 0.0584792 0.137731 0.658984 0.349808 0.388334 0.093602 0.875388 0.313377 0.314452 0.49949 0.786408 0.71858 0.195015 0.885107 0.942504 0.47438 
1.9013  19 0.763569 0.228552 0.380527 0.232068 0.934405 0.910494 0.30368 0.599348 0.516527 0.141398 0.943356 0.504065 0.0412077 0.425759 0.458793 0.948659 0.921961 0.880854 0.85393 
2.14911  19 0.282623 0.485465 0.705311 0.570706 0.850531 0.845905 0.144454 0.997645 0.606611 0.0434916 0.603763 0.297491 0.530016 0.742958 0.346918 0.716211 0.646267 0.452544 0.272021 
2.12082  19 0.984412 0.842708 0.337691 0.2998 0.0774887 0.342473 0.830626 0.496338 0.215476 0.829786 0.345821 0.969844 0.685003 0.677926 0.783618 0.547714 0.492156 0.431949 0.400412 
2.08983  19 0.30871 0.785586 0.743507 0.488248 0.643015 0.887615 0.979507 0.655355 0.295786 0.827497 0.525177 0.0195266 0.450755 0.74665 0.462893 0.972605 0.189594 0.164941 0.779918 
2.10451  19 0.90392 0.629707 0.803761 0.332643 0.759803 0.745459 0.905741 0.0119917 0.953357 0.920381 0.635421 0.867511 0.870853 0.410557 0.319888 0.533467 0.192569 0.618985 0.0602797 
2.17647  19 0.845545 0.997187 0.599936 0.225208 0.23769 0.46155 0.364794 0.0237511 0.874437 0.822105 0.79416 0.749861 0.40637 0.659785 0.246824 0.64442 0.706701 0.356613 0.301357 
0.523392  19 0.488062 0.294785 0.929022 0.0609432 0.655556 0.95534 0.302606 0.564405 0.338786 0.198492 0.864076 0.469843 0 0.108913 0.738626 0.408042 0.0629752 0.103885 0 
0.523392  19 0.488062 0.294785 0.929022 0.0609432 0.655556 0.95534 0.302606 0.564405 0.338786 0.198492 0.864076 0.469843 0 0.108913 0.738626 0.408042 0.0629752 0.103885 0 
0.424293  19 0.490749 0.104598 0.886062 0 0.675879 0.912568 0.0143889 0.489052 0.111155 0 0.343661 0.368608 0.501156 0.687139 0.852608 0.653747 0.148442 0.36513 0 
0.488534  19 0.476899 0.508744 0.902719 0 0.704174 0.911581 0.0122243 0.944259 0.210893 0 0.250565 0.447546 0.360837 0.904183 0.857711 0.759226 0.15483 0.139855 0 
0.428424  19 0.360231 0.50245 0.56033 0.000453153 0.62995 0.903935 0.266687 0.815932 0.209107 0.0155613 0.241753 0.222855 0.261866 0.0794105 0.896969 0.911345 0.328217 0.74499 0.000290119 
0.507443  19 0.167659 0.66651 0.559538 0 0.154003 0.81522 0 0.696279 0.219456 0 0.467725 0.189351 0.136331 0.114402 0.672908 0.906772 0.138038 0.740764 0.135172 
0.463496  19 0.476899 0.508744 0.902719 0 0.704174 0.911581 0.0122243 0.944137 0.209835 0.000151318 0.250617 0.447355 0.36106 0.904273 0.858382 0.759226 0.15483 0.139855 0 
0.507443  19 0.167659 0.66651 0.559538 0 0.154003 0.81522 0 0.696279 0.219456 0 0.467725 0.189351 0.136331 0.114402 0.672908 0.906772 0.138038 0.740764 0.135172 
0.523392  19 0.488062 0.294785 0.929022 0.0609432 0.655556 0.95534 0.302606 0.564405 0.338786 0.198492 0.864076 0.469843 0 0.108913 0.738626 0.408042 0.0629752 0.103885 0 
0.523392  19 0.488062 0.294785 0.929022 0.0609432 0.655556 0.95534 0.302606 0.564405 0.338786 0.198492 0.864076 0.469843 0 0.108913 0.738626 0.408042 0.0629752 0.103885 0 
0.523392  19 0.488062 0.294785 0.929022 0.0609432 0.655556 0.95534 0.302606 0.564405 0.338786 0.198492 0.864076 0.469843 0 0.108913 0.738626 0.408042 0.0629752 0.103885 0 
0.40018  19 0.476401 0.508079 0.902719 0 0.704174 0.911581 0.0122243 0.943467 0.211043 0.000182787 0.25086 0.447937 0.360599 0.903676 0.858093 0.759677 0.154745 0.140357 0.000228961 
0.513132  19 0 0.398082 0.725139 0.00667632 0.139798 0.505461 0.107945 0.228612 0.00613472 0.382177 0.746984 0.260506 0.000757612 0.433639 0.510967 0.0888145 0.0231245 0.324408 0.235622 
0.506504  19 0 0.398082 0.7249 0.00666964 0.140197 0.506021 0.107023 0.228728 0.00654177 0.382313 0.747198 0.26042 2.75267e-05 0.433436 0.511275 0.088188 0.0227957 0.323713 0.235622 
0.503192  19 0.185797 0 0.423526 0 0.555033 0.599537 0.248759 0.531899 0.257344 0.520666 0.839819 0.110702 0.000667349 0.184809 0.701148 0.978905 0.480709 0.695677 0.228961 
0.460153  19 0.185797 0 0.423526 0.000314138 0.555548 0.60001 0.249365 0.530819 0.257603 0.521875 0.840399 0.111254 0.00110863 0.185345 0.701181 0.978487 0.481035 0.695677 0.228961 
0.556868  19 0.330317 0.729108 0.500977 0.0257634 0.138786 0.810933 0 0.740632 0.313022 0 0.739172 0.567005 0.134802 0.182593 0.644292 0.512892 0.14447 0.792265 0.222656 
0.564021  19 0.176046 0 0.596668 0 0.305589 0.105741 0.711974 0.800951 0.0308021 0 0.0548975 0.385199 0.249978 0.447018 0 0.149338 0.101194 0.529418 0.586168 
0.564021  19 0.176046 0 0.596668 0 0.305589 0.105741 0.711974 0.800951 0.0308021 0 0.0548975 0.385199 0.249978 0.447018 0 0.149338 0.101194 0.529418 0.586168 
0.564021  19 0.176046 0 0.596668 0 0.305589 0.105741 0.711974 0.800951 0.0308021 0 0.0548975 0.385199 0.249978 0.447018 0 0.149338 0.101194 0.529418 0.586168 
0.565425  19 0.190071 0.685668 0.510531 0 0.164691 0.218235 0.216023 0.514286 0.252343 0.0943164 0.498163 0.152338 0.166656 0.00951237 0.737247 0.747129 0.0287966 0.738254 0.0364406 
0.552464  19 0.44733 0.399143 0.490727 0 0.388948 0.713809 0 0.781647 0.258895 0.0297738 0.477075 0.678181 0.260878 0.186823 0.141696 0.759838 0.324969 0.674116 0.683585 
0.557737  19 0.447684 0.399925 0.490293 0 0.388948 0.713809 0.000308726 0.781577 0.259151 0.0298739 0.476489 0.67752 0.260679 0.18728 0.141676 0.759582 0.325726 0.674831 0.684354 
0.572738  19 0.447684 0.399925 0.490293 0 0.388948 0.713809 0 0.781647 0.258895 0.0297738 0.477075 0.678181 0.260878 0.186861 0.141181 0.759793 0.325726 0.674831 0.684354 
0.579756  19 0.386217 0.296428 0.760679 0 0.637251 0.243516 0 0.81123 0.210714 0.00154528 0 0.413071 0.640796 0.418489 0.0175003 0.887568 0.389735 0.272857 0 
0.57604  19 0.417284 0.248458 0.49015 0 0.691887 0.290077 0.0379547 0.272406 0.0730715 0.0308072 0.141424 0.433395 0.314453 0.319265 0.671944 0.913004 0.2844 0.266627 0.618135 
0.57101  19 0.417057 0.248193 0.49038 0 0.69151 0.290774 0.0386228 0.273305 0.0727745 0.0317317 0.141676 0.433048 0.314356 0.318669 0.671955 0.912646 0.284682 0.266721 0.618135 
0.608439  19 0.121477 0.155762 0.433702 0 0.362667 0.38413 0.75169 0.555844 0.242634 0.568093 0.846189 0.27058 0.118275 0.0685298 0.71224 0.982351 0.452689 0.68284 0.122943 
0.585365  19 0.121477 0.155762 0.433702 2.94266e-05 0.363353 0.384684 0.750954 0.555571 0.242205 0.567417 0.846329 0.270819 0.119066 0.0691732 0.712144 0.982351 0.452689 0.68284 0.122943 
0.605744  19 0.121477 0.155762 0.433702 0 0.362667 0.384541 0.75118 0.555871 0.2424 0.567195 0.846102 0.270344 0.118275 0.0685298 0.71224 0.982351 0.452689 0.68284 0.122943 
0.557146  19 0.841501 0.0429953 0.440801 0.00262804 0.337849 0.651774 0.561823 0.467137 0.226607 0.413946 0.0731177 0.894807 0.0514313 0.431103 0.794033 0.165387 0.0470079 0.64698 0.496393 
0.519132  19 0.842349 0.0428164 0.441697 0.00262804 0.337849 0.651774 0.561823 0.467137 0.226607 0.413946 0.0731177 0.895993 0.0511028 0.431291 0.793291 0.164549 0.0471714 0.646294 0.495797 
0.591214  19 0.815655 0.384376 0.573311 6.67632e-06 0.669628 0.61125 0.293519 0.556225 0.328971 0.000382695 0.853557 0.770096 0.25798 0 0.879406 0.7074 0.0364967 0.478315 0.503431 
0.604059  19 0.519624 0.326823 0.654257 0.0216888 0.635829 0.455788 0.735722 0.80032 0.301789 0.179715 0.281517 0.457049 0.229292 0.580174 0.899221 0.717388 0.0383169 0 0 
0.596813  19 0.488947 0.422314 0.804942 0 0.470277 0.62902 0.022901 0.581619 0.141831 0.00803109 0.959779 0.337908 0.418896 0.41468 0.29205 0.447803 0.122504 0.294284 0 
0.599216  19 0.405537 0.204432 0.543889 0 0.600347 0.296163 0.253015 0.809333 0.0248504 0.00271725 0.517716 0.431325 0.361357 0.741799 0.0661649 0.977915 0.416376 0.406245 0.737375 
0.632822  19 0.519809 0.42375 0.717411 0 0.468407 0.604778 0.355649 0.411349 0.292433 0.00679386 0.316853 0.598244 0.343442 0.0383208 0.928086 0.195474 0.0635869 0.425348 0.583061 
0.632822  19 0.519809 0.42375 0.717411 0 0.468407 0.604778 0.355649 0.411349 0.292433 0.00679386 0.316853 0.598244 0.343442 0.0383208 0.928086 0.195474 0.0635869 0.425348 0.583061 
0.633716  19 0.361176 0.362388 0.786904 0.018504 0.365277 0.584951 0.191885 0.805935 0.447453 0 0.304864 0.423835 0.263374 0.299239 0.062326 0.292734 0.0336417 0.254982 0.0923376 
0.633006  19 0.361176 0.362388 0.786904 0.018504 0.365369 0.585982 0.19182 0.804763 0.446857 0.000770657 0.305117 0.423279 0.264199 0.299239 0.062326 0.292734 0.0336417 0.254982 0.0923376 
0.633716  19 0.361176 0.362388 0.786904 0.018504 0.365277 0.584951 0.191885 0.805935 0.447453 0 0.304864 0.423835 0.263374 0.299239 0.062326 0.292734 0.0336417 0.254982 0.0923376 
0.633716  19 0.361176 0.362388 0.786904 0.018504 0.365277 0.584951 0.191885 0.805935 0.447453 0 0.304864 0.423835 0.263374 0.299239 0.062326 0.292734 0.0336417 0.254982 0.0923376 
0.637391  19 0.361176 0.362388 0.786904 0.018504 0.365277 0.584951 0.191885 0.805935 0.447453 0 0.304864 0.423835 0.263374 0.299239 0.062326 0.292734 0.0336417 0.254982 0.0923376 
0.637391  19 0.361176 0.362388 0.786904 0.018504 0.365277 0.584951 0.191885 0.805935 0.447453 0 0.304864 0.423835 0.263374 0.299239 0.062326 0.292734 0.0336417 0.254982 0.0923376 
0.640482  19 0.0893146 0.0366946 0.705507 0 0.502436 0.741171 0.914778 0.901294 0.0895609 0.0157054 0.661771 0 0.378431 0.398936 0.352188 0.66854 0.198251 0.593129 0.0672325 
0.709271  19 0.170796 0.35072 0.247637 0.00653275 0.421598 0.655526 0.789261 0.398307 0.208619 0.141091 0.414458 0.519365 0.0462896 0.0522888 0.89729 0.699762 0 0 0 
0.713517  19 0.236549 0 0.650867 0.00718944 0.55833 0.0274494 0.485506 0.682151 0.543243 0 0.232697 0.465282 0.337486 0.54887 0.197192 0.548033 0.0581452 0.612674 0.33321 
0.713517  19 0.236549 0 0.650867 0.00718944 0.55833 0.0274494 0.485506 0.682151 0.543243 0 0.232697 0.465282 0.337486 0.54887 0.197192 0.548033 0.0581452 0.612674 0.33321 
0.738768  19 0.478773 0.455828 0.913073 0 0.47708 0.848146 0.01731 0.0865809 0.243793 0 0.0691727 0.435201 0.359679 0.721133 0.503346 0.475289 0.117096 0.364317 0 
0.738768  19 0.478773 0.455828 0.913073 0 0.47708 0.848146 0.01731 0.0865809 0.243793 0 0.0691727 0.435201 0.359679 0.721133 0.503346 0.475289 0.117096 0.364317 0 
0.719626  19 0.761022 0.340563 0.615982 0 0.441072 0.421731 0.129579 0.558133 0.214232 0.000839469 0.844398 0.28061 0.646622 0.000997954 0.709976 0.652292 0.391781 0.391239 0 
0.701465  19 0.257426 0.534107 0.679393 9.99315e-05 0.581373 0.00190213 0.223482 0.898195 0.249531 0.00772262 0.000693508 0.430631 0.432833 0.46572 0.761848 0.782526 0.193689 0.253834 0 
0.748381  19 0.0620888 0.903873 0.597595 0 0.352098 0.928955 0.461 0.555623 0.172882 0.218554 0.380272 0.818979 0.26444 0.0600538 0.538187 0.405393 0 0.734729 0.973907 
0.747048  19 0.203659 0.849455 0.70686 0.119494 0.632296 0.130715 0.999901 0.840066 0.258837 0.0655004 0.265523 0.361611 0.391892 0.456943 0.818131 0.403296 0.0205596 0.349568 0 
0.745993  19 0.343445 0.422348 0.450302 0.000217172 0.266256 0.0486517 0.920623 0.925944 0.226764 0.117592 0.0004536 0.650747 0.401439 0.374603 0.560512 0.955377 0.0514016 0.258179 0.179474 
0.757834  19 0.343474 0.422803 0.450302 0 0.265612 0.0471794 0.921749 0.926084 0.226519 0.117822 0 0.651031 0.401356 0.374648 0.559601 0.955118 0.0512757 0.25805 0.179617 
0.696936  19 0.338085 0.413022 0.718913 0.0131992 0.599804 0.588505 0.402739 0.710419 0.201884 0.00594288 0.2855 0.735824 0.16662 0.060986 0.897339 0.162685 0.0150319 0.416342 0.492714 
0.696918  19 0.345929 0.377851 0.652385 0.000265075 0.652635 0.0646352 0 0.790878 0.213689 0.0172506 0 0.611498 0.368858 0.348236 0.819809 0.854414 0.0827371 0.555383 0.000559378 
0.696202  19 0 0.140906 0.76274 0.000573867 0.490403 0.541607 0.324999 0.410828 0.277826 0.0049633 0.537764 0.793391 0.665009 0.231626 0.750682 0.887624 0.344952 0.456839 0.572614 
0.728  19 0.00100207 0.141108 0.762734 0.000136701 0.490475 0.542004 0.3248 0.41012 0.27836 0.00406005 0.537848 0.793888 0.664992 0.231171 0.750682 0.887624 0.344952 0.456524 0.5717 
0.688433  19 0 0.140906 0.762863 0.000573293 0.490589 0.541978 0.324688 0.410477 0.278076 0.00450828 0.537653 0.793463 0.664828 0.231627 0.750784 0.88739 0.344952 0.456839 0.572614 
0.767609  19 0.692859 0.534419 0.768094 0.0549419 0.772209 0.534199 0.789533 0.56139 0.123917 0.0842774 0.488123 0.561795 0.52843 0.278833 0.238818 0.780851 0.00023515 0.585813 0.701366 
0.77555  19 0.305478 0.209033 0.526051 0 0.59843 0 0.352971 0.908895 0.0716457 0.0156878 0.512662 0.41616 0.370615 0.538799 0.000814664 0.837344 0.445708 0.378564 0.763094 
0.72105  19 0.305478 0.208929 0.526411 0 0.598507 0.000912568 0.352632 0.90929 0.0717539 0.0152508 0.512635 0.416565 0.37013 0.538196 0 0.837619 0.445318 0.378517 0.763094 
0.838178  19 0.698151 0.260994 0.133762 0 0.835361 0.975115 0.808811 0.65852 0 0.296601 0.61748 0.618073 0.297657 0.344567 0.881854 0.422232 0.559487 0.419186 0 
0.838178  19 0.698151 0.260994 0.133762 0 0.835361 0.975115 0.808811 0.65852 0 0.296601 0.61748 0.618073 0.297657 0.344567 0.881854 0.422232 0.559487 0.419186 0 
0.836595  19 0.426559 0.752274 0.796676 0.0501481 0.625958 0.5745 0.853976 0.325923 0.597809 0 0.0563745 0.938138 0.230371 0.0514736 0.764405 0.893109 0.0475001 0.345887 0.10499 
0.822427  19 0.71248 0.518487 0.932644 0.115505 0.825575 0.598035 0.633386 0.604141 0.0946658 0.227526 0.944341 0.452095 0.258032 0.0321908 0.197391 0.426076 0.0476337 0.759809 0.00505898 
0.812182  19 0.712524 0.519106 0.933416 0.115503 0.826127 0.597238 0.632578 0.603791 0.0945641 0.227693 0.944719 0.452486 0.257921 0.0317706 0.197391 0.426076 0.0476337 0.759809 0.00505898 
0.898015  19 0.625361 0.160995 0.640619 0.119979 0.744786 0.572171 0.460329 0.44089 0.278699 0 0 0.785476 0.186741 0.205477 0.963975 0.698658 0.0388263 0.697332 0.688535 
0.898015  19 0.625361 0.160995 0.640619 0.119979 0.744786 0.572171 0.460329 0.44089 0.278699 0 0 0.785476 0.186741 0.205477 0.963975 0.698658 0.0388263 0.697332 0.688535 
0.833238  19 0.156803 0.414963 0.674581 0.0876056 0.687068 0.233656 0.493312 0.967413 0.503054 0.168043 0.434555 0.707757 0.313134 0.238165 0.779521 0.799802 0.294971 0.383227 0.438713 
0.911339  19 0.316021 0.993495 0.606877 0 0.605988 0.426322 0.353486 0.900856 0.038009 0.0175268 0.481103 0.403879 0.351373 0.797427 0.13053 0.371873 0.432543 0.729895 0.300234 
0.808477  19 0.472105 0.718497 0.735199 2.56493e-05 0.557861 0.647179 0.323339 0.873371 0.479453 0.139842 0.252998 0.55674 0.500443 0.503953 0.28497 0.475255 0.311078 0.897525 0.577763 
0.859763  19 0.648482 0.269575 0.733666 0.00141792 0.410472 0.567368 0.294269 0.426255 0.26707 0.00296154 0.169292 0.859188 0.227639 0.0188381 0.536911 0.752117 0.532376 0.44787 0.568218 
0.785122  19 0.649144 0.269411 0.733991 0.0011657 0.410165 0.56772 0.294313 0.427093 0.267332 0.0026905 0.168456 0.860045 0.226537 0.0191983 0.536729 0.75233 0.532382 0.447442 0.56774 
0.940558  19 0.223478 0.00190087 0.617529 0 0.367425 0.984382 0.421128 0.389444 0.172612 0.227899 0.653587 0.081331 0.531904 0.123058 0.346816 0.398413 0 0.727041 0.760119 
0.842863  19 0.26035 0.343603 0.515001 0.0432598 0.231742 0.687668 0.166051 0.715491 0.362569 0.0521622 0.434135 0.247247 0.0261488 0.327884 0.0220285 0.7308 0.0685803 0.422863 0 
0.973844  19 0 0.509481 0.523297 0 0.0983287 0.431292 0.0179412 0.641773 0.0759214 0.0627064 0.223166 0.114548 0.257063 0.340293 0.0888533 0.468984 0.266081 0.757492 0.670458 
0.987796  19 0 0.318993 0.679447 0.0053135 0.432475 0.433729 0.386735 0.344242 0.719471 0.424062 0.69495 0.655826 0.202747 0.0252951 0.817104 0.0289685 0 0.603086 0.710933 
1.00452  19 0.508767 0.294421 0.554666 0.165241 0.508631 0.275018 0.412831 0.32806 0.220518 0.144936 0.434752 0.534124 0.223819 0.248748 0.783865 0.726116 0.0310237 0.364998 0.121517 
1.04208  19 0.422293 0.276662 0.59942 0 0.723305 0.309467 0.0600069 0.0156186 0.270463 0.0932826 0.228511 0.631279 0.64479 0.572731 0.945595 0.727864 0.0385981 0.272297 0 
1.11263  19 0.613005 0.98659 0.564672 0 0.279773 0.192583 0.40847 0.164925 0.305384 0.456334 0.282832 0.929287 0.46868 0.44918 0.496485 0.606915 0.354343 0.153088 0.167931 
1.10544  19 0.826135 0.0141961 0.500203 0 0.623212 0.850146 0.20751 0.0750906 0.556645 0.106698 0.434274 0.706309 0.16346 0.104963 0.429606 0.971884 0.18264 0 0.371376 
1.19665  19 0.415835 0.307825 0.959804 0 0.290368 0.661869 0.828879 0.502989 0.0749045 0.000572664 0.893642 0.630894 0.609645 0.0861141 0.220885 0.439054 0.671861 0.381447 0.0770621 
1.29706  19 0.905088 0.26552 0.556009 0 0.346198 0.872062 0.386405 0.305329 0.256011 0.276148 0.0482648 0.565502 0.199365 0.0233397 0.259501 0.0385391 0.0563463 0.813811 0.724848 
1.3174  19 0.523119 0.854894 0.48805 0.273486 0 0.0914008 0.411507 0.211592 0 0.538993 0.735172 0.886875 0 0.451187 0.669975 0.656981 0.0267322 0.483408 0.132323 
1.35721  19 0.528615 0 0.781491 0.00143022 0.180264 0.480971 0.706625 0.418109 0.258118 0 0.882687 0.454028 0.574705 0.00546019 0.164553 0.14318 0.190586 0.359254 0 
1.23044  19 0.211422 0.675624 0.903708 0.310704 0 0.265813 0 0.483487 0.205161 0.379441 0.838794 0.79856 0.00947475 0.431133 0.277515 0.359181 0.216659 0.454292 0.300138 
1.24079  19 0.21116 0.675588 0.903654 0.310412 0.00111134 0.26606 0.000520187 0.483559 0.204899 0.379132 0.840424 0.799788 0.00862856 0.430087 0.276127 0.358609 0.216308 0.454614 0.301285 
1.32008  19 0.258914 0.505609 0.577464 0 0.695749 0.506067 0.984274 0.590346 0.103253 0.0637899 0.357803 0.568285 0.213853 0.141953 0.16009 0.0409732 0.0948469 0.50645 0.895607 
1.42782  19 0.0002928 0.305976 0.518693 0 0 0.546966 0.0224226 0.159292 0.804746 0.0721389 0.489209 0.35708 0.105238 0.525208 0.14975 0.307679 0.285275 0.977426 0.365297 
1.49979  19 0.366385 0.822214 0.405343 0.273229 0.547252 0.801743 0.175466 0.910279 0 0.0868192 0.528526 0.154048 0.183874 0.366312 0.119076 0.186714 0 0.716232 0 
1.55336  19 0.597635 0.510436 0.390743 0.157045 0.558859 0.0365226 0.139835 0.0649458 0.0246719 0.464767 0.887107 0.579924 0.464533 0.330236 0.545638 0.450397 0.296146 0.291196 0.206686 
1.55336  19 0.597635 0.510436 0.390743 0.157045 0.558859 0.0365226 0.139835 0.0649458 0.0246719 0.464767 0.887107 0.579924 0.464533 0.330236 0.545638 0.450397 0.296146 0.291196 0.206686 
1.00102  19 0.847547 0.222884 0.404744 0.0722146 0.145586 0.552436 0.999336 0.44768 0.401568 0.192908 0.501336 0.546551 0.502669 0.999829 0.00118116 0.58041 0.13297 0.666614 0.266885 
1.99026  19 0.459947 0.205063 0.926095 0.522252 0.388089 0.654543 0.760952 0.442474 0.170709 0 0.742737 0.624845 0.616568 0.00149741 0.289198 0.521671 0.373421 0.0223056 0.591236 
2.18279  19 0.399687 0.404561 0.590178 0.335842 0.424125 0.155793 0.220313 0.159609 0.520695 0.703377 0.332471 0.941472 0.51294 0.976915 0.356478 0.741191 0.655342 0.443223 0.404181 
2.2024  19 0.953718 0.043287 0.356868 0.312545 0.847248 0.034104 0.957164 0.349607 0.0877261 0.198574 0.156822 0.201368 0.581274 0.549879 0.608293 0.806479 0.477568 0.811167 0.402985 
2.21317  19 0.0293228 0.546437 0.37749 0.116216 0.468224 0.936796 0.605725 0.113516 0.243818 0.938868 0.647977 0.207364 0.900057 0.243877 0.00267081 0.937954 0.491397 0.831771 0.324492 
2.21438  19 0.66597 0.091092 0.204055 0.178755 0.211833 0.738793 0.896406 0.995829 0.473369 0.404075 0.825689 0.259242 0.0418483 0.763323 0.290452 0.495698 0.414108 0.931828 0.577178 
2.23431  19 0.942517 0.847995 0.743981 0.152607 0.913363 0.964693 0.442757 0.349732 0.68591 0.400532 0.696918 0.365541 0.611169 0.451609 0.758111 0.185678 0.816093 0.792324 0.100542 
2.24125  19 0.589245 0.948147 0.373507 0.284728 0.629889 0.568181 0.703785 0.273095 0.0955809 0.279763 0.945725 0.371223 0.994449 0.355087 0.959117 0.763406 0.733072 0.306059 0.433928 
2.27207  19 0.931447 0.126199 0.701281 0.334584 0.165928 0.571576 0.982367 0.91305 0.347493 0.882676 0.204922 0.539626 0.977875 0.14711 0.744927 0.877755 0.869042 0.121823 0.761673 
2.2795  19 0 0.382042 0.0708956 0.0610261 0.794672 0 0.264474 0.410055 0.422323 0 0.184935 0.702347 0.454111 0.0826623 0.113812 0.986845 0.168539 0.424841 0.539075 
1.85259  19 0.160433 0.439857 0.978953 0.348362 0.740984 0.578547 0.644172 0.371193 0.761259 0.715459 0.801354 0.320157 0.0413478 0.178122 0.0783308 0.87298 0.738741 0.825108 0.724699 
1.65253  19 0.659498 0.34032 0.726399 0.242825 0.318593 0.88418 0.0764628 0.437992 0.221278 0.363157 0.943096 0.646526 0.697976 0.20043 0.0351651 0.273093 0.0992648 0.130998 0.183525 
0.985721  19 0.397886 0.860523 0.997539 0.0281534 0.717199 0.56355 0.144021 0.772579 0.0757075 0.654752 0.161182 0.542334 0.700275 0.897819 0.242871 0.355188 0.234632 0.321981 0.27465 
1.21161  19 0.740639 0.909634 0.411968 0.0349097 0.336911 0.28614 0.636667 0.541944 0.635151 0.447921 0.583806 0.0943024 0.247834 0.912992 0.75538 0.804494 0.631199 0.663265 0.263963 
1.68682  19 0.144735 0.631118 0.991347 0.490658 0.233713 0.698295 0.192434 0.508688 0.360191 0.427244 0.531954 0.613913 0.665826 0.0780825 0.750585 0.996233 0.445669 0.296764 0.10828 
1.5209  19 0.694744 0.244343 0.640299 0.154354 0.771741 0.514207 0.657622 0.246925 0.246313 0.564549 0.0898451 0.304623 0.0652241 0.886258 0.902818 0.234943 0.187113 0.639368 0.781611 
1.2714  19 0.625764 0.237617 0.75244 0.201022 0.665042 0.641396 0.364016 0.717961 0.139417 0.135461 0.652645 0.743331 0.334864 0.895897 0.310035 0.15363 0.151165 0.0949231 0.185486 
1.48423  19 0.542535 0.515431 0.688983 0.117109 0.408971 0.0988792 0.341992 0.758672 0.503656 0.0116522 0.924158 0.61393 0.0709533 0.573336 0.550332 0.182932 0.25062 0.967998 0.475647 
1.35195  19 0.0778643 0.602136 0.830082 0.291291 0.784236 0.810393 0.376954 0.979283 0.378419 0.215854 0.668006 0.321942 0.812578 0.249964 0.75665 0.634389 0.145536 0.412669 0.786798 
1.61416  19 0.729355 0.818047 0.409373 0.143909 0.768102 0.458952 0.821471 0.0667756 0.800268 0.110913 0.887695 0.0794221 0.86927 0.0622683 0.960691 0.852498 0.0666427 0.862541 0.969414 
1.71069  19 0.206805 0.235063 0.627516 0.248915 0.769674 0.555875 0.406936 0.232284 0.754213 0.70147 0.226393 0.163975 0.0185988 0.545098 0.449662 0.217074 0.0929334 0.222871 0.257378 
1.20823  19 0.820564 0.319936 0.852367 0.0245986 0.156415 0.765672 0.730594 0.745393 0.312753 0.69216 0.561484 0.889346 0.893181 0.680323 0.696635 0.339614 0.390379 0.258286 0.802027 
1.75947  19 0.588842 0.778013 0.766039 0.156728 0.0939347 0.75293 0.690333 0.0468961 0.169292 0.45224 0.196168 0.42822 0.541445 0.659679 0.926031 0.607531 0.725453 0.758224 0.283527 
1.21515  19 0.783504 0.110181 0.829884 0.02595 0.879338 0.147872 0.722709 0.329893 0.623797 0.586212 0.888154 0.133395 0.725068 0.842437 0.322063 0.426872 0.174117 0.641083 0.106125 
1.80853  19 0.993871 0.730505 0.357643 0.149033 0.0206632 0.554298 0.998121 0.495566 0.498853 0.409605 0.493375 0.019546 0.555092 0.274448 0.743223 0.657684 0.487579 0.851642 0.173281 
0.964125  19 0.0673641 0.580823 0.276173 0.0122575 0.534911 0.893207 0.97138 0.865083 0.44822 0.370552 0.515688 0.351411 0.842176 0.627962 0.599576 0.806827 0.361317 0.386626 0.209986 
1.84028  19 0.319847 0.851903 0.737461 0.194987 0.735546 0.0208692 0.875304 0.452434 0.0934698 0.367759 0.877067 0.573812 0.803512 0.404889 0.0291407 0.942725 0.99886 0.376115 0.116756 
1.77209  19 0.119851 0.321316 0.336489 0.132588 0.635952 0.0746537 0.0640921 0.639125 0.210249 0.0681544 0.199703 0.875772 0.345817 0.377107 0.925131 0.308149 0.486823 0.730298 0.853471 
1.79199  19 0.969808 0.937209 0.95785 0.411638 0.0731119 0.598269 0.296281 0.273467 0.583157 0.869243 0.0658768 0.487015 0.160975 0.497676 0.665608 0.246575 0.167429 0.558456 0.336252 
1.78057  19 0.847006 0.763349 0.565266 0.123167 0.738892 0.306269 0.437323 0.440877 0.76995 0.861888 0.954279 0.951356 0.519076 0.257465 0.897985 0.440909 0.749574 0.844917 0.739265 
1.08442  19 0.798204 0.990979 0.976037 0.0368956 0.0116925 0.438721 0.399161 0.948959 0.240723 0.819811 0.481549 0.307949 0.600461 0.25562 0.856742 0.737843 0.729632 0.582181 0.168183 
1.32575  19 0.981925 0.0726272 0.818362 0.0533002 0.768014 0.448201 0.971993 0.840656 0.709088 0.266251 0.507639 0.790636 0.111348 0.626832 0.802162 0.254419 0.492367 0.774101 0.0427831 
1.57059  19 0.307521 0.60149 0.520892 0.145985 0.750605 0.232277 0.38818 0.0324796 0.900577 0.933193 0.317894 0.540349 0.0521443 0.221874 0.682573 0.0366198 0.000686605 0.156474 0.684469 
1.94252  19 0.185377 0.624267 0.60544 0.00896499 0.9244 0.555474 0.959127 0.221527 0.137874 0.931332 0.103463 0.29516 0.979117 0.253128 0.0790994 0.910272 0.580976 0.294343 0.939957 
1.86061  19 0.522628 0.527214 0.642073 0.322861 0.922864 0.785406 0.570821 0.149209 0.125329 0.772628 0.335197 0.861911 0.793608 0.0635445 0.384647 0.835092 0.00526295 0.684236 0.875132 
1.9169  19 0.922548 0.464138 0.729615 0.514733 0.424782 0.124337 0.151339 0.96227 0.408419 0.987864 0.192251 0.530573 0.371041 0.603902 0.64746 0.880949 0.100573 0.00152311 0.698465 
1.90733  19 0.132929 0.296761 0.682973 0.377122 0.753766 0.405117 0.678172 0.496621 0.659513 0.494896 0.609292 0.776972 0.227063 0.972307 0.344352 0.880517 0.559592 0.132311 0.537582 
1.8957  19 0.101635 0.106959 0.887362 0.508149 0.174213 0.359539 0.832613 0.118751 0.494594 0.261654 0.728895 0.13713 0.802639 0.248638 0.85573 0.323013 0.0583951 0.35391 0.0584609 
1.90275  19 0.46103 0.809435 0.74883 0.146062 0.0995107 0.13069 0.308895 0.0585755 0.485437 0.617072 0.126407 0.849308 0.586325 0.141169 0.895958 0.470237 0.579523 0.470361 0.725513 
1.85653  19 0.469989 0.128119 0.696902 0.452682 0.715752 0.902586 0.376839 0.835848 0.612637 0.0913698 0.137774 0.450514 0.903489 0.247655 0.44176 0.327588 0.0967306 0.293193 0.875396 
1.84927  19 0.954554 0.847421 0.340212 0.115313 0.153135 0.62803 0.557896 0.320839 0.489623 0.88688 0.212756 0.956256 0.948154 0.514619 0.08165 0.784932 0.533561 0.877733 0.0785869 
2.04992  19 0.63326 0.661583 0.645823 0.27188 0.376966 0.271881 0.500371 0.325257 0.958523 0.145284 0.658342 0.730231 0.215064 0.0379443 0.206026 0.603426 0.854615 0.5762 0.559566 
2.03398  19 0.569055 0.287471 0.409444 0.265398 0.194427 0.967266 0.197986 0.207022 0.59445 0.958947 0.379428 0.0797351 0.271558 0.279239 0.502429 0.912993 0.135106 0.405606 0.0143452 
1.94176  19 0.00868483 0.18559 0.846188 0.436275 0.582316 0.577525 0.24397 0.768964 0.0086462 0.454633 0.992247 0.382532 0.755472 0.00476952 0.942835 0.270287 0.490345 0.64911 0.923728 
1.98646  19 0.556413 0.074583 0.171593 0.127618 0.186476 0.011595 0.137629 0.270857 0.321882 0.572664 0.245075 0.439349 0.0568786 0.305412 0.781964 0.296244 0.130347 0.35851 0.615774 
2.02141  19 0.978943 0.403522 0.307654 0.134663 0.349183 0.068411 0.148639 0.793082 0.91818 0.533239 0.627499 0.0764807 0.313018 0.234731 0.352233 0.98582 0.899367 0.518051 0.488004 
2.0138  19 0.887073 0.45085 0.468911 0.367471 0.133302 0.0725035 0.509042 0.854709 0.223688 0.02059 0.438579 0.972366 0.549785 0.459811 0.769979 0.986259 0.966171 0.738637 0.554336 
2.03339  19 0.651895 0.308159 0.493181 0.186486 0.440784 0.77495 0.845179 0.906368 0.80034 0.415614 0.859631 0.480492 0.60296 0.995737 0.0678915 0.556655 0.614507 0.116223 0.610613 
2.03619  19 0.419811 0.601993 0.499807 0.0584792 0.137731 0.658984 0.349808 0.388334 0.093602 0.875388 0.313377 0.314452 0.49949 0.786408 0.71858 0.195015 0.885107 0.942504 0.47438 
1.9013  19 0.763569 0.228552 0.380527 0.232068 0.934405 0.910494 0.30368 0.599348 0.516527 0.141398 0.943356 0.504065 0.0412077 0.425759 0.458793 0.948659 0.921961 0.880854 0.85393 
2.14911  19 0.282623 0.485465 0.705311 0.570706 0.850531 0.845905 0.144454 0.997645 0.606611 0.0434916 0.603763 0.297491 0.530016 0.742958 0.346918 0.716211 0.646267 0.452544 0.272021 
2.12082  19 0.984412 0.842708 0.337691 0.2998 0.0774887 0.342473 0.830626 0.496338 0.215476 0.829786 0.345821 0.969844 0.685003 0.677926 0.783618 0.547714 0.492156 0.431949 0.400412 
2.08983  19 0.30871 0.785586 0.743507 0.488248 0.643015 0.887615 0.979507 0.655355 0.295786 0.827497 0.525177 0.0195266 0.450755 0.74665 0.462893 0.972605 0.189594 0.164941 0.779918 
2.05544  19 0.90392 0.629707 0.803393 0.332424 0.75999 0.745116 0.904722 0.0119917 0.953357 0.920381 0.635421 0.867511 0.870853 0.410557 0.319888 0.533467 0.192569 0.618985 0.0602797 
2.17647  19 0.845545 0.997187 0.599936 0.225208 0.23769 0.46155 0.364794 0.0237511 0.874437 0.822105 0.79416 0.749861 0.40637 0.659785 0.246824 0.64442 0.706701 0.356613 0.301357 
0.523392  19 0.488062 0.294785 0.929022 0.0609432 0.655556 0.95534 0.302606 0.564405 0.338786 0.198492 0.864076 0.469843 0 0.108913 0.738626 0.408042 0.0629752 0.103885 0 
0.523392  19 0.488062 0.294785 0.929022 0.0609432 0.655556 0.95534 0.302606 0.564405 0.338786 0.198492 0.864076 0.469843 0 0.108913 0.738626 0.408042 0.0629752 0.103885 0 
0.424293  19 0.490749 0.104598 0.886062 0 0.675879 0.912568 0.0143889 0.489052 0.111155 0 0.343661 0.368608 0.501156 0.687139 0.852608 0.653747 0.148442 0.36513 0 
0.43758  19 0.476899 0.508744 0.902213 3.14138e-07 0.704224 0.911334 0.0124585 0.944248 0.210807 0.000521875 0.251429 0.447546 0.360837 0.904183 0.857711 0.759226 0.15483 0.139855 0 
0.428424  19 0.360231 0.50245 0.56033 0.000453153 0.62995 0.903935 0.266687 0.815932 0.209107 0.0155613 0.241753 0.222855 0.261866 0.0794105 0.896969 0.911345 0.328217 0.74499 0.000290119 
0.507443  19 0.167659 0.66651 0.559538 0 0.154003 0.81522 0 0.696279 0.219456 0 0.467725 0.189351 0.136331 0.114402 0.672908 0.906772 0.138038 0.740764 0.135172 
0.407565  19 0.476899 0.508744 0.902719 0 0.704174 0.911581 0.0122243 0.944137 0.209664 0.000141947 0.25167 0.447003 0.36125 0.904122 0.857848 0.758713 0.15483 0.139855 0 
0.507443  19 0.167659 0.66651 0.559538 0 0.154003 0.81522 0 0.696279 0.219456 0 0.467725 0.189351 0.136331 0.114402 0.672908 0.906772 0.138038 0.740764 0.135172 
0.523392  19 0.488062 0.294785 0.929022 0.0609432 0.655556 0.95534 0.302606 0.564405 0.338786 0.198492 0.864076 0.469843 0 0.108913 0.738626 0.408042 0.0629752 0.103885 0 
0.523392  19 0.488062 0.294785 0.929022 0.0609432 0.655556 0.95534 0.302606 0.564405 0.338786 0.198492 0.864076 0.469843 0 0.108913 0.738626 0.408042 0.0629752 0.103885 0 
0.51746  19 0.488062 0.294785 0.929022 0.0609432 0.655556 0.95534 0.302092 0.564668 0.338668 0.198316 0.863939 0.470068 0.000188444 0.109429 0.738125 0.408371 0.063199 0.104342 0.000684583 
0.40018  19 0.476401 0.508079 0.902719 0 0.704174 0.911581 0.0122243 0.943467 0.211043 0.000182787 0.25086 0.447937 0.360599 0.903676 0.858093 0.759677 0.154745 0.140357 0.000228961 
0.477184  19 0.000842985 0.398082 0.725139 0.00667632 0.139798 0.505461 0.107945 0.228612 0.00613472 0.382177 0.746984 0.260506 0.000999178 0.434149 0.51134 0.0889111 0.0228664 0.323645 0.235263 
0.500942  19 0 0.398082 0.7249 0.00666964 0.140862 0.506188 0.107464 0.229288 0.0066577 0.381323 0.747365 0.26042 2.75267e-05 0.433436 0.511275 0.088188 0.0227957 0.323713 0.235622 
0.503192  19 0.185797 0 0.423526 0 0.555033 0.599537 0.248759 0.531899 0.257344 0.520666 0.839819 0.110702 0.000667349 0.184809 0.701148 0.978905 0.480709 0.695677 0.228961 
0.460153  19 0.185797 0 0.423526 0.000314138 0.555548 0.60001 0.249365 0.530819 0.257603 0.521875 0.840399 0.111254 0.00110863 0.185345 0.701181 0.978487 0.481035 0.695677 0.228961 
0.436622  19 0.330317 0.729108 0.500977 0.0257634 0.138786 0.810933 0 0.740632 0.313022 0.00025393 0.738016 0.566844 0.135569 0.183864 0.644694 0.513338 0.145142 0.792267 0.222656 
0.564021  19 0.176046 0 0.596668 0 0.305589 0.105741 0.711974 0.800951 0.0308021 0 0.0548975 0.385199 0.249978 0.447018 0 0.149338 0.101194 0.529418 0.586168 
0.564021  19 0.176046 0 0.596668 0 0.305589 0.105741 0.711974 0.800951 0.0308021 0 0.0548975 0.385199 0.249978 0.447018 0 0.149338 0.101194 0.529418 0.586168 
0.564021  19 0.176046 0 0.596668 0 0.305589 0.105741 0.711974 0.800951 0.0308021 0 0.0548975 0.385199 0.249978 0.447018 0 0.149338 0.101194 0.529418 0.586168 
0.565425  19 0.190071 0.685668 0.510531 0 0.164691 0.218235 0.216023 0.514286 0.252343 0.0943164 0.498163 0.152338 0.166656 0.00951237 0.737247 0.747129 0.0287966 0.738254 0.0364406 
0.552464  19 0.44733 0.399143 0.490727 0 0.388948 0.713809 0 0.781647 0.258895 0.0297738 0.477075 0.678181 0.260878 0.186823 0.141696 0.759838 0.324969 0.674116 0.683585 
0.557737  19 0.447684 0.399925 0.490293 0 0.388948 0.713809 0.000308726 0.781577 0.259151 0.0298739 0.476489 0.67752 0.260679 0.18728 0.141676 0.759582 0.325726 0.674831 0.684354 
0.572738  19 0.447684 0.399925 0.490293 0 0.388948 0.713809 0 0.781647 0.258895 0.0297738 0.477075 0.678181 0.260878 0.186861 0.141181 0.759793 0.325726 0.674831 0.684354 
0.579756  19 0.386217 0.296428 0.760679 0 0.637251 0.243516 0 0.81123 0.210714 0.00154528 0 0.413071 0.640796 0.418489 0.0175003 0.887568 0.389735 0.272857 0 
0.515758  19 0.417585 0.249173 0.49015 0 0.691887 0.290077 0.0379547 0.272406 0.0730715 0.0308072 0.141424 0.433395 0.314453 0.320021 0.672436 0.912778 0.284329 0.266253 0.617184 
0.57101  19 0.417057 0.248193 0.49038 0 0.69151 0.290774 0.0386228 0.273305 0.0727745 0.0317317 0.141676 0.433048 0.314356 0.318669 0.671955 0.912646 0.284682 0.266721 0.618135 
0.589766  19 0.121488 0.156439 0.434402 0.000291291 0.36307 0.385159 0.751267 0.555844 0.242634 0.568093 0.846189 0.27058 0.118275 0.0685298 0.71224 0.982351 0.452689 0.682438 0.123607 
0.545783  19 0.122017 0.156597 0.434014 3.77889e-05 0.364127 0.385224 0.75085 0.55577 0.242034 0.567776 0.845299 0.270819 0.119066 0.0700292 0.711618 0.982151 0.452627 0.682135 0.123188 
0.543956  19 0.121477 0.155762 0.433702 0 0.362667 0.384541 0.75118 0.556744 0.242326 0.566369 0.845458 0.270567 0.118687 0.0696898 0.712946 0.982944 0.452418 0.68284 0.122943 
0.519031  19 0.841004 0.0433824 0.441003 0.00262568 0.33839 0.65125 0.561256 0.468317 0.226561 0.413946 0.0731177 0.894807 0.0514313 0.431103 0.794033 0.165387 0.0470079 0.64698 0.496393 
0.501284  19 0.842349 0.0428164 0.441697 0.00304319 0.338432 0.652026 0.561326 0.467576 0.226152 0.413987 0.0739828 0.895503 0.0511028 0.431291 0.793291 0.164549 0.0471714 0.646294 0.495797 
0.591214  19 0.815655 0.384376 0.573311 6.67632e-06 0.669628 0.61125 0.293519 0.556225 0.328971 0.000382695 0.853557 0.770096 0.25798 0 0.879406 0.7074 0.0364967 0.478315 0.503431 
0.604059  19 0.519624 0.326823 0.654257 0.0216888 0.635829 0.455788 0.735722 0.80032 0.301789 0.179715 0.281517 0.457049 0.229292 0.580174 0.899221 0.717388 0.0383169 0 0 
0.596813  19 0.488947 0.422314 0.804942 0 0.470277 0.62902 0.022901 0.581619 0.141831 0.00803109 0.959779 0.337908 0.418896 0.41468 0.29205 0.447803 0.122504 0.294284 0 
0.599216  19 0.405537 0.204432 0.543889 0 0.600347 0.296163 0.253015 0.809333 0.0248504 0.00271725 0.517716 0.431325 0.361357 0.741799 0.0661649 0.977915 0.416376 0.406245 0.737375 
0.632822  19 0.519809 0.42375 0.717411 0 0.468407 0.604778 0.355649 0.411349 0.292433 0.00679386 0.316853 0.598244 0.343442 0.0383208 0.928086 0.195474 0.0635869 0.425348 0.583061 
0.632822  19 0.519809 0.42375 0.717411 0 0.468407 0.604778 0.355649 0.411349 0.292433 0.00679386 0.316853 0.598244 0.343442 0.0383208 0.928086 0.195474 0.0635869 0.425348 0.583061 
0.633716  19 0.361176 0.362388 0.786904 0.018504 0.365277 0.584951 0.191885 0.805935 0.447453 0 0.304864 0.423835 0.263374 0.299239 0.062326 0.292734 0.0336417 0.254982 0.0923376 
0.628789  19 0.361474 0.36262 0.787422 0.0185465 0.365764 0.587263 0.19182 0.804763 0.446857 0.000770657 0.305117 0.423279 0.264199 0.299413 0.0638596 0.292772 0.0333801 0.254593 0.0914824 
0.633716  19 0.361176 0.362388 0.786904 0.018504 0.365277 0.584951 0.191885 0.805935 0.447453 0 0.304864 0.423835 0.263374 0.299239 0.062326 0.292734 0.0336417 0.254982 0.0923376 
0.573799  19 0.361176 0.362388 0.786904 0.018504 0.365277 0.584951 0.191885 0.805935 0.447453 0 0.304864 0.423835 0.263167 0.300692 0.0631193 0.293683 0.0343224 0.254273 0.092023 
0.637391  19 0.361176 0.362388 0.786904 0.018504 0.365277 0.584951 0.191885 0.805935 0.447453 0 0.304864 0.423835 0.263374 0.299239 0.062326 0.292734 0.0336417 0.254982 0.0923376 
0.599726  19 0.360905 0.362378 0.787022 0.0184861 0.365469 0.585576 0.19203 0.805672 0.447284 3.14579e-06 0.304864 0.423835 0.263374 0.299239 0.062326 0.292734 0.0336417 0.255052 0.0928181 
0.640482  19 0.0893146 0.0366946 0.705507 0 0.502436 0.741171 0.914778 0.901294 0.0895609 0.0157054 0.661771 0 0.378431 0.398936 0.352188 0.66854 0.198251 0.593129 0.0672325 
0.67047  19 0.171163 0.351283 0.248451 0.00633644 0.421556 0.655757 0.788572 0.398752 0.208586 0.141091 0.414458 0.519365 0.0462896 0.0522888 0.89729 0.699762 7.89262e-05 0.000167494 0.00032156 
0.663386  19 0.236549 0.000574553 0.651015 0.00754972 0.557939 0.0277948 0.485248 0.682711 0.542805 2.03901e-05 0.232697 0.465282 0.337486 0.54887 0.197192 0.548033 0.0581452 0.612674 0.33321 
0.621484  19 0.236549 0 0.650867 0.00718944 0.55833 0.0274494 0.485506 0.682151 0.543243 0 0.232062 0.465133 0.337543 0.548677 0.198363 0.548946 0.0581734 0.612662 0.332692 
0.738768  19 0.478773 0.455828 0.913073 0 0.47708 0.848146 0.01731 0.0865809 0.243793 0 0.0691727 0.435201 0.359679 0.721133 0.503346 0.475289 0.117096 0.364317 0 
0.738768  19 0.478773 0.455828 0.913073 0 0.47708 0.848146 0.01731 0.0865809 0.243793 0 0.0691727 0.435201 0.359679 0.721133 0.503346 0.475289 0.117096 0.364317 0 
0.719626  19 0.761022 0.340563 0.615982 0 0.441072 0.421731 0.129579 0.558133 0.214232 0.000839469 0.844398 0.28061 0.646622 0.000997954 0.709976 0.652292 0.391781 0.391239 0 
0.692535  19 0.257909 0.534107 0.679393 9.99315e-05 0.581373 0.00190213 0.223482 0.898195 0.249531 0.00771431 0.000638558 0.43101 0.432684 0.466064 0.762845 0.782909 0.193655 0.254163 0.000596426 
0.748381  19 0.0620888 0.903873 0.597595 0 0.352098 0.928955 0.461 0.555623 0.172882 0.218554 0.380272 0.818979 0.26444 0.0600538 0.538187 0.405393 0 0.734729 0.973907 
0.729769  19 0.203718 0.849012 0.707137 0.119524 0.632006 0.131462 0.998976 0.840054 0.258978 0.0655004 0.265523 0.361611 0.391892 0.456943 0.818131 0.403296 0.0205596 0.34909 0.999821 
0.745993  19 0.343445 0.422348 0.450302 0.000217172 0.266256 0.0486517 0.920623 0.925944 0.226764 0.117592 0.0004536 0.650747 0.401439 0.374603 0.560512 0.955377 0.0514016 0.258179 0.179474 
0.757834  19 0.343474 0.422803 0.450302 0 0.265612 0.0471794 0.921749 0.926084 0.226519 0.117822 0 0.651031 0.401356 0.374648 0.559601 0.955118 0.0512757 0.25805 0.179617 
0.696936  19 0.338085 0.413022 0.718913 0.0131992 0.599804 0.588505 0.402739 0.710419 0.201884 0.00594288 0.2855 0.735824 0.16662 0.060986 0.897339 0.162685 0.0150319 0.416342 0.492714 
0.696918  19 0.345929 0.377851 0.652385 0.000265075 0.652635 0.0646352 0 0.790878 0.213689 0.0172506 0 0.611498 0.368858 0.348236 0.819809 0.854414 0.0827371 0.555383 0.000559378 
0.696202  19 0 0.140906 0.76274 0.000573867 0.490403 0.541607 0.324999 0.410828 0.277826 0.0049633 0.537764 0.793391 0.665009 0.231626 0.750682 0.887624 0.344952 0.456839 0.572614 
0.659906  19 0.000740038 0.141876 0.762878 0.000136564 0.490497 0.542004 0.3248 0.41012 0.27836 0.00406005 0.537848 0.793888 0.664992 0.231171 0.750682 0.888364 0.344844 0.456135 0.570539 
0.688433  19 0 0.140906 0.762863 0.000573293 0.490589 0.541978 0.324688 0.410477 0.278076 0.00450828 0.537653 0.793463 0.664828 0.231627 0.750784 0.88739 0.344952 0.456839 0.572614 
0.742967  19 0.692733 0.534224 0.767725 0.0551524 0.771858 0.534696 0.788936 0.561893 0.124355 0.0842774 0.488123 0.561795 0.52843 0.278833 0.238818 0.781267 0.000407669 0.585409 0.700679 
0.77555  19 0.305478 0.209033 0.526051 0 0.59843 0 0.352971 0.908895 0.0716457 0.0156878 0.512662 0.41616 0.370615 0.538799 0.000814664 0.837344 0.445708 0.378564 0.763094 
0.72105  19 0.305478 0.208929 0.526411 0 0.598507 0.000912568 0.352632 0.90929 0.0717539 0.0152508 0.512635 0.416565 0.37013 0.538196 0 0.837619 0.445318 0.378517 0.763094 
0.838178  19 0.698151 0.260994 0.133762 0 0.835361 0.975115 0.808811 0.65852 0 0.296601 0.61748 0.618073 0.297657 0.344567 0.881854 0.422232 0.559487 0.419186 0 
0.838178  19 0.698151 0.260994 0.133762 0 0.835361 0.975115 0.808811 0.65852 0 0.296601 0.61748 0.618073 0.297657 0.344567 0.881854 0.422232 0.559487 0.419186 0 
0.836595  19 0.426559 0.752274 0.796676 0.0501481 0.625958 0.5745 0.853976 0.325923 0.597809 0 0.0563745 0.938138 0.230371 0.0514736 0.764405 0.893109 0.0475001 0.345887 0.10499 
0.818339  19 0.71248 0.518487 0.932644 0.115505 0.825575 0.598035 0.633386 0.604141 0.0946658 0.227115 0.943025 0.451844 0.258397 0.0330328 0.197391 0.426076 0.0476337 0.759809 0.00505898 
0.812182  19 0.712524 0.519106 0.933416 0.115503 0.826127 0.597238 0.632578 0.603791 0.0945641 0.227693 0.944719 0.452486 0.257921 0.0317706 0.197391 0.426076 0.0476337 0.759809 0.00505898 
0.897514  19 0.625361 0.160995 0.640619 0.119979 0.744786 0.572171 0.460329 0.44089 0.278699 0.00061219 0.000445557 0.785629 0.186525 0.206904 0.963784 0.698658 0.0388263 0.697332 0.688535 
0.898015  19 0.625361 0.160995 0.640619 0.119979 0.744786 0.572171 0.460329 0.44089 0.278699 0 0 0.785476 0.186741 0.205477 0.963975 0.698658 0.0388263 0.697332 0.688535 
0.778375  19 0.157385 0.415456 0.674876 0.087518 0.686919 0.233656 0.493312 0.967413 0.503054 0.168043 0.434555 0.707757 0.313134 0.238165 0.779521 0.799802 0.294676 0.382963 0.43873 
0.911339  19 0.316021 0.993495 0.606877 0 0.605988 0.426322 0.353486 0.900856 0.038009 0.0175268 0.481103 0.403879 0.351373 0.797427 0.13053 0.371873 0.432543 0.729895 0.300234 
0.808477  19 0.472105 0.718497 0.735199 2.56493e-05 0.557861 0.647179 0.323339 0.873371 0.479453 0.139842 0.252998 0.55674 0.500443 0.503953 0.28497 0.475255 0.311078 0.897525 0.577763 
0.859763  19 0.648482 0.269575 0.733666 0.00141792 0.410472 0.567368 0.294269 0.426255 0.26707 0.00296154 0.169292 0.859188 0.227639 0.0188381 0.536911 0.752117 0.532376 0.44787 0.568218 
0.785122  19 0.649144 0.269411 0.733991 0.0011657 0.410165 0.56772 0.294313 0.427093 0.267332 0.0026905 0.168456 0.860045 0.226537 0.0191983 0.536729 0.75233 0.532382 0.447442 0.56774 
0.940558  19 0.223478 0.00190087 0.617529 0 0.367425 0.984382 0.421128 0.389444 0.172612 0.227899 0.653587 0.081331 0.531904 0.123058 0.346816 0.398413 0 0.727041 0.760119 
0.842863  19 0.26035 0.343603 0.515001 0.0432598 0.231742 0.687668 0.166051 0.715491 0.362569 0.0521622 0.434135 0.247247 0.0261488 0.327884 0.0220285 0.7308 0.0685803 0.422863 0 
0.973844  19 0 0.509481 0.523297 0 0.0983287 0.431292 0.0179412 0.641773 0.0759214 0.0627064 0.223166 0.114548 0.257063 0.340293 0.0888533 0.468984 0.266081 0.757492 0.670458 
0.987383  19 0 0.319139 0.67991 0.00499564 0.432205 0.434278 0.386115 0.345292 0.718905 0.423439 0.694403 0.655802 0.202573 0.0252951 0.817104 0.0289685 0 0.603086 0.710933 
1.00288  19 0.509133 0.294899 0.554842 0.165412 0.508761 0.275268 0.412326 0.328425 0.220518 0.144936 0.434752 0.534124 0.223819 0.248748 0.783545 0.726003 0.0314578 0.36476 0.121229 
1.04208  19 0.422293 0.276662 0.59942 0 0.723305 0.309467 0.0600069 0.0156186 0.270463 0.0932826 0.228511 0.631279 0.64479 0.572731 0.945595 0.727864 0.0385981 0.272297 0 
1.11263  19 0.613005 0.98659 0.564672 0 0.279773 0.192583 0.40847 0.164925 0.305384 0.456334 0.282832 0.929287 0.46868 0.44918 0.496485 0.606915 0.354343 0.153088 0.167931 
1.10544  19 0.826135 0.0141961 0.500203 0 0.623212 0.850146 0.20751 0.0750906 0.556645 0.106698 0.434274 0.706309 0.16346 0.104963 0.429606 0.971884 0.18264 0 0.371376 
1.19665  19 0.415835 0.307825 0.959804 0 0.290368 0.661869 0.828879 0.502989 0.0749045 0.000572664 0.893642 0.630894 0.609645 0.0861141 0.220885 0.439054 0.671861 0.381447 0.0770621 
1.29706  19 0.905088 0.26552 0.556009 0 0.346198 0.872062 0.386405 0.305329 0.256011 0.276148 0.0482648 0.565502 0.199365 0.0233397 0.259501 0.0385391 0.0563463 0.813811 0.724848 
1.3174  19 0.523119 0.854894 0.48805 0.273486 0 0.0914008 0.411507 0.211592 0 0.538993 0.735172 0.886875 0 0.451187 0.669975 0.656981 0.0267322 0.483408 0.132323 
1.35721  19 0.528615 0 0.781491 0.00143022 0.180264 0.480971 0.706625 0.418109 0.258118 0 0.882687 0.454028 0.574705 0.00546019 0.164553 0.14318 0.190586 0.359254 0 
1.23044  19 0.211422 0.675624 0.903708 0.310704 0 0.265813 0 0.483487 0.205161 0.379441 0.838794 0.79856 0.00947475 0.431133 0.277515 0.359181 0.216659 0.454292 0.300138 
1.21713  19 0.211413 0.675772 0.903681 0.310412 0.00111134 0.26606 0.000520187 0.483559 0.204899 0.379132 0.840424 0.799788 0.00862856 0.430087 0.27636 0.358831 0.216215 0.454299 0.300984 
1.32008  19 0.258914 0.505609 0.577464 0 0.695749 0.506067 0.984274 0.590346 0.103253 0.0637899 0.357803 0.568285 0.213853 0.141953 0.16009 0.0409732 0.0948469 0.50645 0.895607 
1.42782  19 0.0002928 0.305976 0.518693 0 0 0.546966 0.0224226 0.159292 0.804746 0.0721389 0.489209 0.35708 0.105238 0.525208 0.14975 0.307679 0.285275 0.977426 0.365297 
1.49979  19 0.366385 0.822214 0.405343 0.273229 0.547252 0.801743 0.175466 0.910279 0 0.0868192 0.528526 0.154048 0.183874 0.366312 0.119076 0.186714 0 0.716232 0 
1.51666  19 0.598066 0.510085 0.390766 0.156972 0.558727 0.0368916 0.139002 0.0649458 0.0246719 0.464767 0.887107 0.579924 0.464533 0.330236 0.545638 0.450397 0.296146 0.291196 0.206686 
1.55336  19 0.597635 0.510436 0.390743 0.157045 0.558859 0.0365226 0.139835 0.0649458 0.0246719 0.464767 0.887107 0.579924 0.464533 0.330236 0.545638 0.450397 0.296146 0.291196 0.206686 
1.00102  19 0.847547 0.222884 0.404744 0.0722146 0.145586 0.552436 0.999336 0.44768 0.401568 0.192908 0.501336 0.546551 0.502669 0.999829 0.00118116 0.58041 0.13297 0.666614 0.266885 
1.99026  19 0.459947 0.205063 0.926095 0.522252 0.388089 0.654543 0.760952 0.442474 0.170709 0 0.742737 0.624845 0.616568 0.00149741 0.289198 0.521671 0.373421 0.0223056 0.591236 
2.18279  19 0.399687 0.404561 0.590178 0.335842 0.424125 0.155793 0.220313 0.159609 0.520695 0.703377 0.332471 0.941472 0.51294 0.976915 0.356478 0.741191 0.655342 0.443223 0.404181 
2.2024  19 0.953718 0.043287 0.356868 0.312545 0.847248 0.034104 0.957164 0.349607 0.0877261 0.198574 0.156822 0.201368 0.581274 0.549879 0.608293 0.806479 0.477568 0.811167 0.402985 
2.21317  19 0.0293228 0.546437 0.37749 0.116216 0.468224 0.936796 0.605725 0.113516 0.243818 0.938868 0.647977 0.207364 0.900057 0.243877 0.00267081 0.937954 0.491397 0.831771 0.324492 
2.21438  19 0.66597 0.091092 0.204055 0.178755 0.211833 0.738793 0.896406 0.995829 0.473369 0.404075 0.825689 0.259242 0.0418483 0.763323 0.290452 0.495698 0.414108 0.931828 0.577178 
2.23431  19 0.942517 0.847995 0.743981 0.152607 0.913363 0.964693 0.442757 0.349732 0.68591 0.400532 0.696918 0.365541 0.611169 0.451609 0.758111 0.185678 0.816093 0.792324 0.100542 
2.24125  19 0.589245 0.948147 0.373507 0.284728 0.629889 0.568181 0.703785 0.273095 0.0955809 0.279763 0.945725 0.371223 0.994449 0.355087 0.959117 0.763406 0.733072 0.306059 0.433928 
2.27207  19 0.931447 0.126199 0.701281 0.334584 0.165928 0.571576 0.982367 0.91305 0.347493 0.882676 0.204922 0.539626 0.977875 0.14711 0.744927 0.877755 0.869042 0.121823 0.761673 
2.26496  19 0 0.382042 0.0708956 0.0610261 0.794672 0 0.264586 0.410839 0.422098 0.00029123 0.185799 0.701797 0.453936 0.0835285 0.113812 0.986845 0.168539 0.424841 0.539075 
1.85259  19 0.160433 0.439857 0.978953 0.348362 0.740984 0.578547 0.644172 0.371193 0.761259 0.715459 0.801354 0.320157 0.0413478 0.178122 0.0783308 0.87298 0.738741 0.825108 0.724699 
1.65253  19 0.659498 0.34032 0.726399 0.242825 0.318593 0.88418 0.0764628 0.437992 0.221278 0.363157 0.943096 0.646526 0.697976 0.20043 0.0351651 0.273093 0.0992648 0.130998 0.183525 
0.985721  19 0.397886 0.860523 0.997539 0.0281534 0.717199 0.56355 0.144021 0.772579 0.0757075 0.654752 0.161182 0.542334 0.700275 0.897819 0.242871 0.355188 0.234632 0.321981 0.27465 
1.21161  19 0.740639 0.909634 0.411968 0.0349097 0.336911 0.28614 0.636667 0.541944 0.635151 0.447921 0.583806 0.0943024 0.247834 0.912992 0.75538 0.804494 0.631199 0.663265 0.263963 
1.68682  19 0.144735 0.631118 0.991347 0.490658 0.233713 0.698295 0.192434 0.508688 0.360191 0.427244 0.531954 0.613913 0.665826 0.0780825 0.750585 0.996233 0.445669 0.296764 0.10828 
1.5209  19 0.694744 0.244343 0.640299 0.154354 0.771741 0.514207 0.657622 0.246925 0.246313 0.564549 0.0898451 0.304623 0.0652241 0.886258 0.902818 0.234943 0.187113 0.639368 0.781611 
1.2714  19 0.625764 0.237617 0.75244 0.201022 0.665042 0.641396 0.364016 0.717961 0.139417 0.135461 0.652645 0.743331 0.334864 0.895897 0.310035 0.15363 0.151165 0.0949231 0.185486 
1.48423  19 0.542535 0.515431 0.688983 0.117109 0.408971 0.0988792 0.341992 0.758672 0.503656 0.0116522 0.924158 0.61393 0.0709533 0.573336 0.550332 0.182932 0.25062 0.967998 0.475647 
1.35195  19 0.0778643 0.602136 0.830082 0.291291 0.784236 0.810393 0.376954 0.979283 0.378419 0.215854 0.668006 0.321942 0.812578 0.249964 0.75665 0.634389 0.145536 0.412669 0.786798 
1.61416  19 0.729355 0.818047 0.409373 0.143909 0.768102 0.458952 0.821471 0.0667756 0.800268 0.110913 0.887695 0.0794221 0.86927 0.0622683 0.960691 0.852498 0.0666427 0.862541 0.969414 
1.71069  19 0.206805 0.235063 0.627516 0.248915 0.769674 0.555875 0.406936 0.232284 0.754213 0.70147 0.226393 0.163975 0.0185988 0.545098 0.449662 0.217074 0.0929334 0.222871 0.257378 
1.20823  19 0.820564 0.319936 0.852367 0.0245986 0.156415 0.765672 0.730594 0.745393 0.312753 0.69216 0.561484 0.889346 0.893181 0.680323 0.696635 0.339614 0.390379 0.258286 0.802027 
1.75947  19 0.588842 0.778013 0.766039 0.156728 0.0939347 0.75293 0.690333 0.0468961 0.169292 0.45224 0.196168 0.42822 0.541445 0.659679 0.926031 0.607531 0.725453 0.758224 0.283527 
1.21515  19 0.783504 0.110181 0.829884 0.02595 0.879338 0.147872 0.722709 0.329893 0.623797 0.586212 0.888154 0.133395 0.725068 0.842437 0.322063 0.426872 0.174117 0.641083 0.106125 
1.80853  19 0.993871 0.730505 0.357643 0.149033 0.0206632 0.554298 0.998121 0.495566 0.498853 0.409605 0.493375 0.019546 0.555092 0.274448 0.743223 0.657684 0.487579 0.851642 0.173281 
0.964125  19 0.0673641 0.580823 0.276173 0.0122575 0.534911 0.893207 0.97138 0.865083 0.44822 0.370552 0.515688 0.351411 0.842176 0.627962 0.599576 0.806827 0.361317 0.386626 0.209986 
1.84028  19 0.319847 0.851903 0.737461 0.194987 0.735546 0.0208692 0.875304 0.452434 0.0934698 0.367759 0.877067 0.573812 0.803512 0.404889 0.0291407 0.942725 0.99886 0.376115 0.116756 
1.77209  19 0.119851 0.321316 0.336489 0.132588 0.635952 0.0746537 0.0640921 0.639125 0.210249 0.0681544 0.199703 0.875772 0.345817 0.377107 0.925131 0.308149 0.486823 0.730298 0.853471 
1.79199  19 0.969808 0.937209 0.95785 0.411638 0.0731119 0.598269 0.296281 0.273467 0.583157 0.869243 0.0658768 0.487015 0.160975 0.497676 0.665608 0.246575 0.167429 0.558456 0.336252 
1.78057  19 0.847006 0.763349 0.565266 0.123167 0.738892 0.306269 0.437323 0.440877 0.76995 0.861888 0.954279 0.951356 0.519076 0.257465 0.897985 0.440909 0.749574 0.844917 0.739265 
1.08442  19 0.798204 0.990979 0.976037 0.0368956 0.0116925 0.438721 0.399161 0.948959 0.240723 0.819811 0.481549 0.307949 0.600461 0.25562 0.856742 0.737843 0.729632 0.582181 0.168183 
1.32575  19 0.981925 0.0726272 0.818362 0.0533002 0.768014 0.448201 0.971993 0.840656 0.709088 0.266251 0.507639 0.790636 0.111348 0.626832 0.802162 0.254419 0.492367 0.774101 0.0427831 
1.57059  19 0.307521 0.60149 0.520892 0.145985 0.750605 0.232277 0.38818 0.0324796 0.900577 0.933193 0.317894 0.540349 0.0521443 0.221874 0.682573 0.0366198 0.000686605 0.156474 0.684469 
1.94252  19 0.185377 0.624267 0.60544 0.00896499 0.9244 0.555474 0.959127 0.221527 0.137874 0.931332 0.103463 0.29516 0.979117 0.253128 0.0790994 0.910272 0.580976 0.294343 0.939957 
1.86061  19 0.522628 0.527214 0.642073 0.322861 0.922864 0.785406 0.570821 0.149209 0.125329 0.772628 0.335197 0.861911 0.793608 0.0635445 0.384647 0.835092 0.00526295 0.684236 0.875132 
1.9169  19 0.922548 0.464138 0.729615 0.514733 0.424782 0.124337 0.151339 0.96227 0.408419 0.987864 0.192251 0.530573 0.371041 0.603902 0.64746 0.880949 0.100573 0.00152311 0.698465 
1.90733  19 0.132929 0.296761 0.682973 0.377122 0.753766 0.405117 0.678172 0.496621 0.659513 0.494896 0.609292 0.776972 0.227063 0.972307 0.344352 0.880517 0.559592 0.132311 0.537582 
1.8957  19 0.101635 0.106959 0.887362 0.508149 0.174213 0.359539 0.832613 0.118751 0.494594 0.261654 0.728895 0.13713 0.802639 0.248638 0.85573 0.323013 0.0583951 0.35391 0.0584609 
1.90275  19 0.46103 0.809435 0.74883 0.146062 0.0995107 0.13069 0.308895 0.0585755 0.485437 0.617072 0.126407 0.849308 0.586325 0.141169 0.895958 0.470237 0.579523 0.470361 0.725513 
1.85653  19 0.469989 0.128119 0.696902 0.452682 0.715752 0.902586 0.376839 0.835848 0.612637 0.0913698 0.137774 0.450514 0.903489 0.247655 0.44176 0.327588 0.0967306 0.293193 0.875396 
1.84927  19 0.954554 0.847421 0.340212 0.115313 0.153135 0.62803 0.557896 0.320839 0.489623 0.88688 0.212756 0.956256 0.948154 0.514619 0.08165 0.784932 0.533561 0.877733 0.0785869 
2.04992  19 0.63326 0.661583 0.645823 0.27188 0.376966 0.271881 0.500371 0.325257 0.958523 0.145284 0.658342 0.730231 0.215064 0.0379443 0.206026 0.603426 0.854615 0.5762 0.559566 
2.03398  19 0.569055 0.287471 0.409444 0.265398 0.194427 0.967266 0.197986 0.207022 0.59445 0.958947 0.379428 0.0797351 0.271558 0.279239 0.502429 0.912993 0.135106 0.405606 0.0143452 
1.94176  19 0.00868483 0.18559 0.846188 0.436275 0.582316 0.577525 0.24397 0.768964 0.0086462 0.454633 0.992247 0.382532 0.755472 0.00476952 0.942835 0.270287 0.490345 0.64911 0.923728 
1.98646  19 0.556413 0.074583 0.171593 0.127618 0.186476 0.011595 0.137629 0.270857 0.321882 0.572664 0.245075 0.439349 0.0568786 0.305412 0.781964 0.296244 0.130347 0.35851 0.615774 
2.02141  19 0.978943 0.403522 0.307654 0.134663 0.349183 0.068411 0.148639 0.793082 0.91818 0.533239 0.627499 0.0764807 0.313018 0.234731 0.352233 0.98582 0.899367 0.518051 0.488004 
2.0138  19 0.887073 0.45085 0.468911 0.367471 0.133302 0.0725035 0.509042 0.854709 0.223688 0.02059 0.438579 0.972366 0.549785 0.459811 0.769979 0.986259 0.966171 0.738637 0.554336 
2.03339  19 0.651895 0.308159 0.493181 0.186486 0.440784 0.77495 0.845179 0.906368 0.80034 0.415614 0.859631 0.480492 0.60296 0.995737 0.0678915 0.556655 0.614507 0.116223 0.610613 
1.93402  19 0.419811 0.601993 0.500068 0.0580979 0.137998 0.659302 0.349107 0.388815 0.0941507 0.873847 0.313413 0.31443 0.498721 0.786408 0.71858 0.195015 0.885107 0.942504 0.47438 
1.9013  19 0.763569 0.228552 0.380527 0.232068 0.934405 0.910494 0.30368 0.599348 0.516527 0.141398 0.943356 0.504065 0.0412077 0.425759 0.458793 0.948659 0.921961 0.880854 0.85393 
2.14911  19 0.282623 0.485465 0.705311 0.570706 0.850531 0.845905 0.144454 0.997645 0.606611 0.0434916 0.603763 0.297491 0.530016 0.742958 0.346918 0.716211 0.646267 0.452544 0.272021 
2.12082  19 0.984412 0.842708 0.337691 0.2998 0.0774887 0.342473 0.830626 0.496338 0.215476 0.829786 0.345821 0.969844 0.685003 0.677926 0.783618 0.547714 0.492156 0.431949 0.400412 
2.08983  19 0.30871 0.785586 0.743507 0.488248 0.643015 0.887615 0.979507 0.655355 0.295786 0.827497 0.525177 0.0195266 0.450755 0.74665 0.462893 0.972605 0.189594 0.164941 0.779918 
2.05544  19 0.90392 0.629707 0.803393 0.332424 0.75999 0.745116 0.904722 0.0119917 0.953357 0.920381 0.635421 0.867511 0.870853 0.410557 0.319888 0.533467 0.192569 0.618985 0.0602797 
2.17647  19 0.845545 0.997187 0.599936 0.225208 0.23769 0.46155 0.364794 0.0237511 0.874437 0.822105 0.79416 0.749861 0.40637 0.659785 0.246824 0.64442 0.706701 0.356613 0.301357 
0.523392  19 0.488062 0.294785 0.929022 0.0609432 0.655556 0.95534 0.302606 0.564405 0.338786 0.198492 0.864076 0.469843 0 0.108913 0.738626 0.408042 0.0629752 0.103885 0 
0.523392  19 0.488062 0.294785 0.929022 0.0609432 0.655556 0.95534 0.302606 0.564405 0.338786 0.198492 0.864076 0.469843 0 0.108913 0.738626 0.408042 0.0629752 0.103885 0 
0.424293  19 0.490749 0.104598 0.886062 0 0.675879 0.912568 0.0143889 0.489052 0.111155 0 0.343661 0.368608 0.501156 0.687139 0.852608 0.653747 0.148442 0.36513 0 
0.43758  19 0.476899 0.508744 0.902213 3.14138e-07 0.704224 0.911334 0.0124585 0.944248 0.210807 0.000521875 0.251429 0.447546 0.360837 0.904183 0.857711 0.759226 0.15483 0.139855 0 
0.428424  19 0.360231 0.50245 0.56033 0.000453153 0.62995 0.903935 0.266687 0.815932 0.209107 0.0155613 0.241753 0.222855 0.261866 0.0794105 0.896969 0.911345 0.328217 0.74499 0.000290119 
0.507443  19 0.167659 0.66651 0.559538 0 0.154003 0.81522 0 0.696279 0.219456 0 0.467725 0.189351 0.136331 0.114402 0.672908 0.906772 0.138038 0.740764 0.135172 
0.407565  19 0.476899 0.508744 0.902719 0 0.704174 0.911581 0.0122243 0.944137 0.209664 0.000141947 0.25167 0.447003 0.36125 0.904122 0.857848 0.758713 0.15483 0.139855 0 
0.507443  19 0.167659 0.66651 0.559538 0 0.154003 0.81522 0 0.696279 0.219456 0 0.467725 0.189351 0.136331 0.114402 0.672908 0.906772 0.138038 0.740764 0.135172 
0.523392  19 0.488062 0.294785 0.929022 0.0609432 0.655556 0.95534 0.302606 0.564405 0.338786 0.198492 0.864076 0.469843 0 0.108913 0.738626 0.408042 0.0629752 0.103885 0 
0.523392  19 0.488062 0.294785 0.929022 0.0609432 0.655556 0.95534 0.302606 0.564405 0.338786 0.198492 0.864076 0.469843 0 0.108913 0.738626 0.408042 0.0629752 0.103885 0 
0.51746  19 0.488062 0.294785 0.929022 0.0609432 0.655556 0.95534 0.302092 0.564668 0.338668 0.198316 0.863939 0.470068 0.000188444 0.109429 0.738125 0.408371 0.063199 0.104342 0.000684583 
0.40018  19 0.476401 0.508079 0.902719 0 0.704174 0.911581 0.0122243 0.943467 0.211043 0.000182787 0.25086 0.447937 0.360599 0.903676 0.858093 0.759677 0.154745 0.140357 0.000228961 
0.477184  19 0.000842985 0.398082 0.725139 0.00667632 0.139798 0.505461 0.107945 0.228612 0.00613472 0.382177 0.746984 0.260506 0.000999178 0.434149 0.51134 0.0889111 0.0228664 0.323645 0.235263 
0.500942  19 0 0.398082 0.7249 0.00666964 0.140862 0.506188 0.107464 0.229288 0.0066577 0.381323 0.747365 0.26042 2.75267e-05 0.433436 0.511275 0.088188 0.0227957 0.323713 0.235622 
0.503192  19 0.185797 0 0.423526 0 0.555033 0.599537 0.248759 0.531899 0.257344 0.520666 0.839819 0.110702 0.000667349 0.184809 0.701148 0.978905 0.480709 0.695677 0.228961 
0.460153  19 0.185797 0 0.423526 0.000314138 0.555548 0.60001 0.249365 0.530819 0.257603 0.521875 0.840399 0.111254 0.00110863 0.185345 0.701181 0.978487 0.481035 0.695677 0.228961 
0.436622  19 0.330317 0.729108 0.500977 0.0257634 0.138786 0.810933 0 0.740632 0.313022 0.00025393 0.738016 0.566844 0.135569 0.183864 0.644694 0.513338 0.145142 0.792267 0.222656 
0.562206  19 0.176046 0 0.596668 0 0.305589 0.105741 0.711974 0.800951 0.0308021 0 0.0548975 0.385106 0.249888 0.447443 0.000374781 0.149791 0.100985 0.528992 0.586168 
0.556036  19 0.176046 0 0.596668 0.000368378 0.305829 0.106458 0.711404 0.800651 0.031203 0.000817263 0.0547252 0.385501 0.249978 0.447018 0 0.149338 0.101194 0.529418 0.586168 
0.564021  19 0.176046 0 0.596668 0 0.305589 0.105741 0.711974 0.800951 0.0308021 0 0.0548975 0.385199 0.249978 0.447018 0 0.149338 0.101194 0.529418 0.586168 
0.565425  19 0.190071 0.685668 0.510531 0 0.164691 0.218235 0.216023 0.514286 0.252343 0.0943164 0.498163 0.152338 0.166656 0.00951237 0.737247 0.747129 0.0287966 0.738254 0.0364406 
0.552464  19 0.44733 0.399143 0.490727 0 0.388948 0.713809 0 0.781647 0.258895 0.0297738 0.477075 0.678181 0.260878 0.186823 0.141696 0.759838 0.324969 0.674116 0.683585 
0.557737  19 0.447684 0.399925 0.490293 0 0.388948 0.713809 0.000308726 0.781577 0.259151 0.0298739 0.476489 0.67752 0.260679 0.18728 0.141676 0.759582 0.325726 0.674831 0.684354 
0.550276  19 0.447684 0.399925 0.490293 0 0.389171 0.713971 9.29422e-05 0.78145 0.259117 0.0292941 0.476394 0.678181 0.260878 0.186861 0.141181 0.759793 0.325726 0.674831 0.684354 
0.579756  19 0.386217 0.296428 0.760679 0 0.637251 0.243516 0 0.81123 0.210714 0.00154528 0 0.413071 0.640796 0.418489 0.0175003 0.887568 0.389735 0.272857 0 
0.515758  19 0.417585 0.249173 0.49015 0 0.691887 0.290077 0.0379547 0.272406 0.0730715 0.0308072 0.141424 0.433395 0.314453 0.320021 0.672436 0.912778 0.284329 0.266253 0.617184 
0.54528  19 0.417726 0.248193 0.49038 0 0.69151 0.290774 0.0386228 0.273305 0.072774 0.0317809 0.141942 0.432614 0.314582 0.319429 0.67219 0.912344 0.284978 0.267148 0.61774 
0.572627  19 0.121488 0.156439 0.434402 0.000291291 0.36307 0.385159 0.751267 0.555844 0.242688 0.566586 0.845799 0.27132 0.117876 0.0691211 0.713262 0.981898 0.452689 0.682438 0.123607 
0.545783  19 0.122017 0.156597 0.434014 3.77889e-05 0.364127 0.385224 0.75085 0.55577 0.242034 0.567776 0.845299 0.270819 0.119066 0.0700292 0.711618 0.982151 0.452627 0.682135 0.123188 
0.543956  19 0.121477 0.155762 0.433702 0 0.362667 0.384541 0.75118 0.556744 0.242326 0.566369 0.845458 0.270567 0.118687 0.0696898 0.712946 0.982944 0.452418 0.68284 0.122943 
0.495107  19 0.841115 0.0442008 0.441421 0.00262568 0.33839 0.65125 0.561256 0.468317 0.226561 0.413946 0.0731177 0.894807 0.0514313 0.431837 0.79393 0.16545 0.0469591 0.646082 0.495979 
0.501284  19 0.842349 0.0428164 0.441697 0.00304319 0.338432 0.652026 0.561326 0.467576 0.226152 0.413987 0.0739828 0.895503 0.0511028 0.431291 0.793291 0.164549 0.0471714 0.646294 0.495797 
0.591214  19 0.815655 0.384376 0.573311 6.67632e-06 0.669628 0.61125 0.293519 0.556225 0.328971 0.000382695 0.853557 0.770096 0.25798 0 0.879406 0.7074 0.0364967 0.478315 0.503431 
0.549009  19 0.519624 0.326823 0.654257 0.0216888 0.635829 0.455788 0.735722 0.80032 0.302294 0.179572 0.281507 0.456722 0.230017 0.581062 0.898971 0.717628 0.0388312 0 0 
0.596813  19 0.488947 0.422314 0.804942 0 0.470277 0.62902 0.022901 0.581619 0.141831 0.00803109 0.959779 0.337908 0.418896 0.41468 0.29205 0.447803 0.122504 0.294284 0 
0.566769  19 0.405996 0.204432 0.543889 0 0.600347 0.296163 0.253015 0.809178 0.0249411 0.00266552 0.517184 0.431954 0.361558 0.741652 0.0674717 0.977718 0.416578 0.406004 0.737206 
0.588619  19 0.519861 0.423919 0.717775 2.94402e-05 0.468817 0.605743 0.355649 0.411349 0.292433 0.00679386 0.316853 0.598244 0.343442 0.0383208 0.928086 0.195474 0.0637445 0.42501 0.581839 
0.632822  19 0.519809 0.42375 0.717411 0 0.468407 0.604778 0.355649 0.411349 0.292433 0.00679386 0.316853 0.598244 0.343442 0.0383208 0.928086 0.195474 0.0635869 0.425348 0.583061 
0.633716  19 0.361176 0.362388 0.786904 0.018504 0.365277 0.584951 0.191885 0.805935 0.447453 0 0.304864 0.423835 0.263374 0.299239 0.062326 0.292734 0.0336417 0.254982 0.0923376 
0.557812  19 0.361474 0.36262 0.787422 0.0185465 0.366089 0.587932 0.191649 0.80491 0.446631 0.000968002 0.305073 0.423004 0.264038 0.300127 0.0645125 0.29294 0.0333801 0.254593 0.0914824 
0.617362  19 0.361314 0.362483 0.787088 0.0184909 0.365382 0.585276 0.191885 0.805935 0.447453 0 0.304864 0.423835 0.263374 0.299239 0.062326 0.292734 0.0336417 0.254982 0.0918443 
0.573799  19 0.361176 0.362388 0.786904 0.018504 0.365277 0.584951 0.191885 0.805935 0.447453 0 0.304864 0.423835 0.263167 0.300692 0.0631193 0.293683 0.0343224 0.254273 0.092023 
0.612027  19 0.361436 0.362783 0.786904 0.018504 0.365277 0.584951 0.191885 0.805935 0.447453 0 0.304864 0.423835 0.263683 0.299838 0.0637585 0.29321 0.0340399 0.25474 0.0918147 
0.599726  19 0.360905 0.362378 0.787022 0.0184861 0.365469 0.585576 0.19203 0.805672 0.447284 3.14579e-06 0.304864 0.423835 0.263374 0.299239 0.062326 0.292734 0.0336417 0.255052 0.0928181 
0.640482  19 0.0893146 0.0366946 0.705507 0 0.502436 0.741171 0.914778 0.901294 0.0895609 0.0157054 0.661771 0 0.378431 0.398936 0.352188 0.66854 0.198251 0.593129 0.0672325 
0.67047  19 0.171163 0.351283 0.248451 0.00633644 0.421556 0.655757 0.788572 0.398752 0.208586 0.141091 0.414458 0.519365 0.0462896 0.0522888 0.89729 0.699762 7.89262e-05 0.000167494 0.00032156 
0.6294  19 0.236702 0.00120981 0.651191 0.00754972 0.557939 0.0277948 0.485248 0.682711 0.542805 2.03901e-05 0.232697 0.465282 0.337486 0.549018 0.197193 0.547432 0.0582539 0.612153 0.333772 
0.621484  19 0.236549 0 0.650867 0.00718944 0.55833 0.0274494 0.485506 0.682151 0.543243 0 0.232062 0.465133 0.337543 0.548677 0.198363 0.548946 0.0581734 0.612662 0.332692 
0.738768  19 0.478773 0.455828 0.913073 0 0.47708 0.848146 0.01731 0.0865809 0.243793 0 0.0691727 0.435201 0.359679 0.721133 0.503346 0.475289 0.117096 0.364317 0 
0.712195  19 0.479293 0.45594 0.913073 0 0.47708 0.848146 0.01731 0.0865809 0.243793 0 0.0691727 0.434803 0.359538 0.720942 0.503992 0.475713 0.116579 0.363651 0.000294513 
0.68024  19 0.761022 0.341713 0.616368 0.000225208 0.44095 0.421832 0.129619 0.558467 0.214547 0.00155422 0.844165 0.280821 0.646579 0.00245545 0.709941 0.652292 0.391781 0.391239 0 
0.692535  19 0.257909 0.534107 0.679393 9.99315e-05 0.581373 0.00190213 0.223482 0.898195 0.249531 0.00771431 0.000638558 0.43101 0.432684 0.466064 0.762845 0.782909 0.193655 0.254163 0.000596426 
0.748381  19 0.0620888 0.903873 0.597595 0 0.352098 0.928955 0.461 0.555623 0.172882 0.218554 0.380272 0.818979 0.26444 0.0600538 0.538187 0.405393 0 0.734729 0.973907 
0.729769  19 0.203718 0.849012 0.707137 0.119524 0.632006 0.131462 0.998976 0.840054 0.258978 0.0655004 0.265523 0.361611 0.391892 0.456943 0.818131 0.403296 0.0205596 0.34909 0.999821 
0.745993  19 0.343445 0.422348 0.450302 0.000217172 0.266256 0.0486517 0.920623 0.925944 0.226764 0.117592 0.0004536 0.650747 0.401439 0.374603 0.560512 0.955377 0.0514016 0.258179 0.179474 
0.757834  19 0.343474 0.422803 0.450302 0 0.265612 0.0471794 0.921749 0.926084 0.226519 0.117822 0 0.651031 0.401356 0.374648 0.559601 0.955118 0.0512757 0.25805 0.179617 
0.68733  19 0.338784 0.413219 0.71866 0.0130151 0.599521 0.589218 0.402303 0.71009 0.201884 0.00594288 0.2855 0.735824 0.16662 0.060986 0.897339 0.162685 0.0150319 0.416342 0.491312 
0.696918  19 0.345929 0.377851 0.652385 0.000265075 0.652635 0.0646352 0 0.790878 0.213689 0.0172506 0 0.611498 0.368858 0.348236 0.819809 0.854414 0.0827371 0.555383 0.000559378 
0.696202  19 0 0.140906 0.76274 0.000573867 0.490403 0.541607 0.324999 0.410828 0.277826 0.0049633 0.537764 0.793391 0.665009 0.231626 0.750682 0.887624 0.344952 0.456839 0.572614 
0.659906  19 0.000740038 0.141876 0.762878 0.000136564 0.490497 0.542004 0.3248 0.41012 0.27836 0.00406005 0.537848 0.793888 0.664992 0.231171 0.750682 0.888364 0.344844 0.456135 0.570539 
0.67896  19 0.000301197 0.141671 0.763131 0.000579396 0.490637 0.542747 0.323772 0.410438 0.277984 0.00488613 0.538059 0.792993 0.664275 0.232286 0.750784 0.88739 0.344952 0.456839 0.572614 
0.742967  19 0.692733 0.534224 0.767725 0.0551524 0.771858 0.534696 0.788936 0.561893 0.124355 0.0842774 0.488123 0.561795 0.52843 0.278833 0.238818 0.781267 0.000407669 0.585409 0.700679 
0.77555  19 0.305478 0.209033 0.526051 0 0.59843 0 0.352971 0.908895 0.0716457 0.0156878 0.512662 0.41616 0.370615 0.538799 0.000814664 0.837344 0.445708 0.378564 0.763094 
0.72105  19 0.305478 0.208929 0.526411 0 0.598507 0.000912568 0.352632 0.90929 0.0717539 0.0152508 0.512635 0.416565 0.37013 0.538196 0 0.837619 0.445318 0.378517 0.763094 
0.838178  19 0.698151 0.260994 0.133762 0 0.835361 0.975115 0.808811 0.65852 0 0.296601 0.61748 0.618073 0.297657 0.344567 0.881854 0.422232 0.559487 0.419186 0 
0.838178  19 0.698151 0.260994 0.133762 0 0.835361 0.975115 0.808811 0.65852 0 0.296601 0.61748 0.618073 0.297657 0.344567 0.881854 0.422232 0.559487 0.419186 0 
0.836595  19 0.426559 0.752274 0.796676 0.0501481 0.625958 0.5745 0.853976 0.325923 0.597809 0 0.0563745 0.938138 0.230371 0.0514736 0.764405 0.893109 0.0475001 0.345887 0.10499 
0.80363  19 0.712132 0.517672 0.932715 0.115278 0.825639 0.598372 0.633386 0.604141 0.0946658 0.227115 0.943025 0.451844 0.258397 0.0330328 0.197391 0.426076 0.0472544 0.758958 0.00547136 
0.812182  19 0.712524 0.519106 0.933416 0.115503 0.826127 0.597238 0.632578 0.603791 0.0945641 0.227693 0.944719 0.452486 0.257921 0.0317706 0.197391 0.426076 0.0476337 0.759809 0.00505898 
0.897514  19 0.625361 0.160995 0.640619 0.119979 0.744786 0.572171 0.460329 0.44089 0.278699 0.00061219 0.000445557 0.785629 0.186525 0.206904 0.963784 0.698658 0.0388263 0.697332 0.688535 
0.898015  19 0.625361 0.160995 0.640619 0.119979 0.744786 0.572171 0.460329 0.44089 0.278699 0 0 0.785476 0.186741 0.205477 0.963975 0.698658 0.0388263 0.697332 0.688535 
0.778375  19 0.157385 0.415456 0.674876 0.087518 0.686919 0.233656 0.493312 0.967413 0.503054 0.168043 0.434555 0.707757 0.313134 0.238165 0.779521 0.799802 0.294676 0.382963 0.43873 
0.911339  19 0.316021 0.993495 0.606877 0 0.605988 0.426322 0.353486 0.900856 0.038009 0.0175268 0.481103 0.403879 0.351373 0.797427 0.13053 0.371873 0.432543 0.729895 0.300234 
0.808477  19 0.472105 0.718497 0.735199 2.56493e-05 0.557861 0.647179 0.323339 0.873371 0.479453 0.139842 0.252998 0.55674 0.500443 0.503953 0.28497 0.475255 0.311078 0.897525 0.577763 
0.766905  19 0.648637 0.269575 0.733666 0.00141792 0.410472 0.567368 0.294269 0.426255 0.26707 0.00296154 0.169594 0.858866 0.228045 0.0201426 0.536334 0.751988 0.532093 0.448229 0.567916 
0.767999  19 0.648607 0.269411 0.733991 0.0011657 0.410165 0.56772 0.294313 0.427093 0.267332 0.0026905 0.168435 0.859522 0.226914 0.0196865 0.536665 0.752186 0.531044 0.447081 0.567494 
0.940558  19 0.223478 0.00190087 0.617529 0 0.367425 0.984382 0.421128 0.389444 0.172612 0.227899 0.653587 0.081331 0.531904 0.123058 0.346816 0.398413 0 0.727041 0.760119 
0.842863  19 0.26035 0.343603 0.515001 0.0432598 0.231742 0.687668 0.166051 0.715491 0.362569 0.0521622 0.434135 0.247247 0.0261488 0.327884 0.0220285 0.7308 0.0685803 0.422863 0 
0.973844  19 0 0.509481 0.523297 0 0.0983287 0.431292 0.0179412 0.641773 0.0759214 0.0627064 0.223166 0.114548 0.257063 0.340293 0.0888533 0.468984 0.266081 0.757492 0.670458 
0.901973  19 0.000467427 0.319139 0.67991 0.00499564 0.432205 0.434278 0.384926 0.345837 0.717873 0.423047 0.694045 0.655089 0.202815 0.0264421 0.817053 0.0297189 0.000391574 0.602544 0.710734 
0.984534  19 0.509133 0.294899 0.554842 0.165412 0.509701 0.27593 0.412364 0.329321 0.219982 0.14472 0.434079 0.534467 0.224037 0.249085 0.784434 0.726428 0.0313347 0.364255 0.121431 
1.04208  19 0.422293 0.276662 0.59942 0 0.723305 0.309467 0.0600069 0.0156186 0.270463 0.0932826 0.228511 0.631279 0.64479 0.572731 0.945595 0.727864 0.0385981 0.272297 0 
1.09775  19 0.612809 0.985851 0.564597 0 0.280185 0.192681 0.4081 0.164925 0.305384 0.456334 0.282832 0.929287 0.46868 0.44918 0.49666 0.607222 0.354273 0.153202 0.168382 
1.01683  19 0.825958 0.0154433 0.500829 0 0.623212 0.850146 0.20751 0.0750906 0.556645 0.107275 0.43392 0.705615 0.163923 0.105121 0.430581 0.972256 0.183191 0.000627615 0.370987 
1.19665  19 0.415835 0.307825 0.959804 0 0.290368 0.661869 0.828879 0.502989 0.0749045 0.000572664 0.893642 0.630894 0.609645 0.0861141 0.220885 0.439054 0.671861 0.381447 0.0770621 
1.29706  19 0.905088 0.26552 0.556009 0 0.346198 0.872062 0.386405 0.305329 0.256011 0.276148 0.0482648 0.565502 0.199365 0.0233397 0.259501 0.0385391 0.0563463 0.813811 0.724848 
1.3174  19 0.523119 0.854894 0.48805 0.273486 0 0.0914008 0.411507 0.211592 0 0.538993 0.735172 0.886875 0 0.451187 0.669975 0.656981 0.0267322 0.483408 0.132323 
1.35721  19 0.528615 0 0.781491 0.00143022 0.180264 0.480971 0.706625 0.418109 0.258118 0 0.882687 0.454028 0.574705 0.00546019 0.164553 0.14318 0.190586 0.359254 0 
1.23044  19 0.211422 0.675624 0.903708 0.310704 0 0.265813 0 0.483487 0.205161 0.379441 0.838794 0.79856 0.00947475 0.431133 0.277515 0.359181 0.216659 0.454292 0.300138 
1.21713  19 0.211413 0.675772 0.903681 0.310412 0.00111134 0.26606 0.000520187 0.483559 0.204899 0.379132 0.840424 0.799788 0.00862856 0.430087 0.27636 0.358831 0.216215 0.454299 0.300984 
1.32008  19 0.258914 0.505609 0.577464 0 0.695749 0.506067 0.984274 0.590346 0.103253 0.0637899 0.357803 0.568285 0.213853 0.141953 0.16009 0.0409732 0.0948469 0.50645 0.895607 
1.42782  19 0.0002928 0.305976 0.518693 0 0 0.546966 0.0224226 0.159292 0.804746 0.0721389 0.489209 0.35708 0.105238 0.525208 0.14975 0.307679 0.285275 0.977426 0.365297 
1.49979  19 0.366385 0.822214 0.405343 0.273229 0.547252 0.801743 0.175466 0.910279 0 0.0868192 0.528526 0.154048 0.183874 0.366312 0.119076 0.186714 0 0.716232 0 
1.51666  19 0.598066 0.510085 0.390766 0.156972 0.558727 0.0368916 0.139002 0.0649458 0.0246719 0.464767 0.887107 0.579924 0.464533 0.330236 0.545638 0.450397 0.296146 0.291196 0.206686 
1.55336  19 0.597635 0.510436 0.390743 0.157045 0.558859 0.0365226 0.139835 0.0649458 0.0246719 0.464767 0.887107 0.579924 0.464533 0.330236 0.545638 0.450397 0.296146 0.291196 0.206686 
1.00102  19 0.847547 0.222884 0.404744 0.0722146 0.145586 0.552436 0.999336 0.44768 0.401568 0.192908 0.501336 0.546551 0.502669 0.999829 0.00118116 0.58041 0.13297 0.666614 0.266885 
1.99026  19 0.459947 0.205063 0.926095 0.522252 0.388089 0.654543 0.760952 0.442474 0.170709 0 0.742737 0.624845 0.616568 0.00149741 0.289198 0.521671 0.373421 0.0223056 0.591236 
2.18279  19 0.399687 0.404561 0.590178 0.335842 0.424125 0.155793 0.220313 0.159609 0.520695 0.703377 0.332471 0.941472 0.51294 0.976915 0.356478 0.741191 0.655342 0.443223 0.404181 
2.2024  19 0.953718 0.043287 0.356868 0.312545 0.847248 0.034104 0.957164 0.349607 0.0877261 0.198574 0.156822 0.201368 0.581274 0.549879 0.608293 0.806479 0.477568 0.811167 0.402985 
2.21317  19 0.0293228 0.546437 0.37749 0.116216 0.468224 0.936796 0.605725 0.113516 0.243818 0.938868 0.647977 0.207364 0.900057 0.243877 0.00267081 0.937954 0.491397 0.831771 0.324492 
2.21438  19 0.66597 0.091092 0.204055 0.178755 0.211833 0.738793 0.896406 0.995829 0.473369 0.404075 0.825689 0.259242 0.0418483 0.763323 0.290452 0.495698 0.414108 0.931828 0.577178 
2.23012  19 0.941933 0.847561 0.743981 0.152607 0.913363 0.964693 0.442757 0.349732 0.68591 0.400532 0.696918 0.365541 0.611169 0.451609 0.758111 0.186069 0.815349 0.791563 0.100534 
2.24125  19 0.589245 0.948147 0.373507 0.284728 0.629889 0.568181 0.703785 0.273095 0.0955809 0.279763 0.945725 0.371223 0.994449 0.355087 0.959117 0.763406 0.733072 0.306059 0.433928 
2.27207  19 0.931447 0.126199 0.701281 0.334584 0.165928 0.571576 0.982367 0.91305 0.347493 0.882676 0.204922 0.539626 0.977875 0.14711 0.744927 0.877755 0.869042 0.121823 0.761673 
2.17607  19 0.000402289 0.382342 0.0708956 0.0610261 0.794672 0 0.264586 0.410839 0.422098 0.00029123 0.185723 0.701761 0.453929 0.0844033 0.114443 0.98666 0.168292 0.424548 0.538099 
1.85259  19 0.160433 0.439857 0.978953 0.348362 0.740984 0.578547 0.644172 0.371193 0.761259 0.715459 0.801354 0.320157 0.0413478 0.178122 0.0783308 0.87298 0.738741 0.825108 0.724699 
1.65253  19 0.659498 0.34032 0.726399 0.242825 0.318593 0.88418 0.0764628 0.437992 0.221278 0.363157 0.943096 0.646526 0.697976 0.20043 0.0351651 0.273093 0.0992648 0.130998 0.183525 
0.985721  19 0.397886 0.860523 0.997539 0.0281534 0.717199 0.56355 0.144021 0.772579 0.0757075 0.654752 0.161182 0.542334 0.700275 0.897819 0.242871 0.355188 0.234632 0.321981 0.27465 
1.21161  19 0.740639 0.909634 0.411968 0.0349097 0.336911 0.28614 0.636667 0.541944 0.635151 0.447921 0.583806 0.0943024 0.247834 0.912992 0.75538 0.804494 0.631199 0.663265 0.263963 
1.65976  19 0.145369 0.63145 0.991575 0.490167 0.234355 0.699251 0.192434 0.508688 0.360191 0.427244 0.531954 0.613913 0.665826 0.0780825 0.750585 0.996233 0.445394 0.296442 0.107586 
1.5209  19 0.694744 0.244343 0.640299 0.154354 0.771741 0.514207 0.657622 0.246925 0.246313 0.564549 0.0898451 0.304623 0.0652241 0.886258 0.902818 0.234943 0.187113 0.639368 0.781611 
1.23155  19 0.625764 0.237617 0.75244 0.201022 0.664939 0.641894 0.364107 0.718344 0.138845 0.134903 0.652443 0.743011 0.335297 0.895966 0.309987 0.15363 0.151165 0.0949231 0.185486 
1.48423  19 0.542535 0.515431 0.688983 0.117109 0.408971 0.0988792 0.341992 0.758672 0.503656 0.0116522 0.924158 0.61393 0.0709533 0.573336 0.550332 0.182932 0.25062 0.967998 0.475647 
1.35195  19 0.0778643 0.602136 0.830082 0.291291 0.784236 0.810393 0.376954 0.979283 0.378419 0.215854 0.668006 0.321942 0.812578 0.249964 0.75665 0.634389 0.145536 0.412669 0.786798 
1.60537  19 0.729355 0.818047 0.409373 0.143909 0.768102 0.458952 0.821471 0.0667756 0.800268 0.111198 0.886651 0.0802822 0.868461 0.0627436 0.961251 0.852198 0.0663454 0.861735 0.968641 
1.71069  19 0.206805 0.235063 0.627516 0.248915 0.769674 0.555875 0.406936 0.232284 0.754213 0.70147 0.226393 0.163975 0.0185988 0.545098 0.449662 0.217074 0.0929334 0.222871 0.257378 
1.20823  19 0.820564 0.319936 0.852367 0.0245986 0.156415 0.765672 0.730594 0.745393 0.312753 0.69216 0.561484 0.889346 0.893181 0.680323 0.696635 0.339614 0.390379 0.258286 0.802027 
1.74555  19 0.588697 0.777549 0.766135 0.156759 0.0940916 0.753438 0.688943 0.0476688 0.169431 0.452066 0.196678 0.428324 0.541434 0.659679 0.926031 0.607531 0.725453 0.758224 0.283527 
1.21515  19 0.783504 0.110181 0.829884 0.02595 0.879338 0.147872 0.722709 0.329893 0.623797 0.586212 0.888154 0.133395 0.725068 0.842437 0.322063 0.426872 0.174117 0.641083 0.106125 
1.80853  19 0.993871 0.730505 0.357643 0.149033 0.0206632 0.554298 0.998121 0.495566 0.498853 0.409605 0.493375 0.019546 0.555092 0.274448 0.743223 0.657684 0.487579 0.851642 0.173281 
0.964125  19 0.0673641 0.580823 0.276173 0.0122575 0.534911 0.893207 0.97138 0.865083 0.44822 0.370552 0.515688 0.351411 0.842176 0.627962 0.599576 0.806827 0.361317 0.386626 0.209986 
1.84028  19 0.319847 0.851903 0.737461 0.194987 0.735546 0.0208692 0.875304 0.452434 0.0934698 0.367759 0.877067 0.573812 0.803512 0.404889 0.0291407 0.942725 0.99886 0.376115 0.116756 
1.77209  19 0.119851 0.321316 0.336489 0.132588 0.635952 0.0746537 0.0640921 0.639125 0.210249 0.0681544 0.199703 0.875772 0.345817 0.377107 0.925131 0.308149 0.486823 0.730298 0.853471 
1.79199  19 0.969808 0.937209 0.95785 0.411638 0.0731119 0.598269 0.296281 0.273467 0.583157 0.869243 0.0658768 0.487015 0.160975 0.497676 0.665608 0.246575 0.167429 0.558456 0.336252 
1.78057  19 0.847006 0.763349 0.565266 0.123167 0.738892 0.306269 0.437323 0.440877 0.76995 0.861888 0.954279 0.951356 0.519076 0.257465 0.897985 0.440909 0.749574 0.844917 0.739265 
1.08442  19 0.798204 0.990979 0.976037 0.0368956 0.0116925 0.438721 0.399161 0.948959 0.240723 0.819811 0.481549 0.307949 0.600461 0.25562 0.856742 0.737843 0.729632 0.582181 0.168183 
1.32575  19 0.981925 0.0726272 0.818362 0.0533002 0.768014 0.448201 0.971993 0.840656 0.709088 0.266251 0.507639 0.790636 0.111348 0.626832 0.802162 0.254419 0.492367 0.774101 0.0427831 
1.57059  19 0.307521 0.60149 0.520892 0.145985 0.750605 0.232277 0.38818 0.0324796 0.900577 0.933193 0.317894 0.540349 0.0521443 0.221874 0.682573 0.0366198 0.000686605 0.156474 0.684469 
1.94252  19 0.185377 0.624267 0.60544 0.00896499 0.9244 0.555474 0.959127 0.221527 0.137874 0.931332 0.103463 0.29516 0.979117 0.253128 0.0790994 0.910272 0.580976 0.294343 0.939957 
1.86061  19 0.522628 0.527214 0.642073 0.322861 0.922864 0.785406 0.570821 0.149209 0.125329 0.772628 0.335197 0.861911 0.793608 0.0635445 0.384647 0.835092 0.00526295 0.684236 0.875132 
1.9169  19 0.922548 0.464138 0.729615 0.514733 0.424782 0.124337 0.151339 0.96227 0.408419 0.987864 0.192251 0.530573 0.371041 0.603902 0.64746 0.880949 0.100573 0.00152311 0.698465 
1.90733  19 0.132929 0.296761 0.682973 0.377122 0.753766 0.405117 0.678172 0.496621 0.659513 0.494896 0.609292 0.776972 0.227063 0.972307 0.344352 0.880517 0.559592 0.132311 0.537582 
1.8957  19 0.101635 0.106959 0.887362 0.508149 0.174213 0.359539 0.832613 0.118751 0.494594 0.261654 0.728895 0.13713 0.802639 0.248638 0.85573 0.323013 0.0583951 0.35391 0.0584609 
1.90275  19 0.46103 0.809435 0.74883 0.146062 0.0995107 0.13069 0.308895 0.0585755 0.485437 0.617072 0.126407 0.849308 0.586325 0.141169 0.895958 0.470237 0.579523 0.470361 0.725513 
1.85653  19 0.469989 0.128119 0.696902 0.452682 0.715752 0.902586 0.376839 0.835848 0.612637 0.0913698 0.137774 0.450514 0.903489 0.247655 0.44176 0.327588 0.0967306 0.293193 0.875396 
1.84927  19 0.954554 0.847421 0.340212 0.115313 0.153135 0.62803 0.557896 0.320839 0.489623 0.88688 0.212756 0.956256 0.948154 0.514619 0.08165 0.784932 0.533561 0.877733 0.0785869 
2.04992  19 0.63326 0.661583 0.645823 0.27188 0.376966 0.271881 0.500371 0.325257 0.958523 0.145284 0.658342 0.730231 0.215064 0.0379443 0.206026 0.603426 0.854615 0.5762 0.559566 
2.03398  19 0.569055 0.287471 0.409444 0.265398 0.194427 0.967266 0.197986 0.207022 0.59445 0.958947 0.379428 0.0797351 0.271558 0.279239 0.502429 0.912993 0.135106 0.405606 0.0143452 
1.94176  19 0.00868483 0.18559 0.846188 0.436275 0.582316 0.577525 0.24397 0.768964 0.0086462 0.454633 0.992247 0.382532 0.755472 0.00476952 0.942835 0.270287 0.490345 0.64911 0.923728 
1.95726  19 0.556413 0.074583 0.171593 0.127618 0.18695 0.0127642 0.136666 0.271349 0.321751 0.571754 0.244345 0.439217 0.0566933 0.305925 0.782683 0.296678 0.129657 0.35851 0.615774 
2.02141  19 0.978943 0.403522 0.307654 0.134663 0.349183 0.068411 0.148639 0.793082 0.91818 0.533239 0.627499 0.0764807 0.313018 0.234731 0.352233 0.98582 0.899367 0.518051 0.488004 
2.0138  19 0.887073 0.45085 0.468911 0.367471 0.133302 0.0725035 0.509042 0.854709 0.223688 0.02059 0.438579 0.972366 0.549785 0.459811 0.769979 0.986259 0.966171 0.738637 0.554336 
2.03339  19 0.651895 0.308159 0.493181 0.186486 0.440784 0.77495 0.845179 0.906368 0.80034 0.415614 0.859631 0.480492 0.60296 0.995737 0.0678915 0.556655 0.614507 0.116223 0.610613 
1.93402  19 0.419811 0.601993 0.500068 0.0580979 0.137998 0.659302 0.349107 0.388815 0.0941507 0.873847 0.313413 0.31443 0.498721 0.786408 0.71858 0.195015 0.885107 0.942504 0.47438 
1.9013  19 0.763569 0.228552 0.380527 0.232068 0.934405 0.910494 0.30368 0.599348 0.516527 0.141398 0.943356 0.504065 0.0412077 0.425759 0.458793 0.948659 0.921961 0.880854 0.85393 
2.14911  19 0.282623 0.485465 0.705311 0.570706 0.850531 0.845905 0.144454 0.997645 0.606611 0.0434916 0.603763 0.297491 0.530016 0.742958 0.346918 0.716211 0.646267 0.452544 0.272021 
2.12082  19 0.984412 0.842708 0.337691 0.2998 0.0774887 0.342473 0.830626 0.496338 0.215476 0.829786 0.345821 0.969844 0.685003 0.677926 0.783618 0.547714 0.492156 0.431949 0.400412 
2.08983  19 0.30871 0.785586 0.743507 0.488248 0.643015 0.887615 0.979507 0.655355 0.295786 0.827497 0.525177 0.0195266 0.450755 0.74665 0.462893 0.972605 0.189594 0.164941 0.779918 
2.05544  19 0.90392 0.629707 0.803393 0.332424 0.75999 0.745116 0.904722 0.0119917 0.953357 0.920381 0.635421 0.867511 0.870853 0.410557 0.319888 0.533467 0.192569 0.618985 0.0602797 
2.14776  19 0.845545 0.997187 0.599936 0.225208 0.23769 0.46155 0.364794 0.0237511 0.874437 0.822105 0.79371 0.7492 0.40644 0.659647 0.247415 0.644545 0.705629 0.355954 0.300609 
0.523392  19 0.488062 0.294785 0.929022 0.0609432 0.655556 0.95534 0.302606 0.564405 0.338786 0.198492 0.864076 0.469843 0 0.108913 0.738626 0.408042 0.0629752 0.103885 0 
0.523392  19 0.488062 0.294785 0.929022 0.0609432 0.655556 0.95534 0.302606 0.564405 0.338786 0.198492 0.864076 0.469843 0 0.108913 0.738626 0.408042 0.0629752 0.103885 0 
0.398115  19 0.491367 0.10537 0.885649 0.000130529 0.675563 0.912537 0.0143889 0.489052 0.111155 0 0.343661 0.368608 0.501156 0.687331 0.853294 0.654218 0.148903 0.365502 8.11723e-05 
0.43758  19 0.476899 0.508744 0.902213 3.14138e-07 0.704224 0.911334 0.0124585 0.944248 0.210807 0.000521875 0.251429 0.447546 0.360837 0.904183 0.857711 0.759226 0.15483 0.139855 0 
0.428424  19 0.360231 0.50245 0.56033 0.000453153 0.62995 0.903935 0.266687 0.815932 0.209107 0.0155613 0.241753 0.222855 0.261866 0.0794105 0.896969 0.911345 0.328217 0.74499 0.000290119 
0.507443  19 0.167659 0.66651 0.559538 0 0.154003 0.81522 0 0.696279 0.219456 0 0.467725 0.189351 0.136331 0.114402 0.672908 0.906772 0.138038 0.740764 0.135172 
0.407565  19 0.476899 0.508744 0.902719 0 0.704174 0.911581 0.0122243 0.944137 0.209664 0.000141947 0.25167 0.447003 0.36125 0.904122 0.857848 0.758713 0.15483 0.139855 0 
0.507443  19 0.167659 0.66651 0.559538 0 0.154003 0.81522 0 0.696279 0.219456 0 0.467725 0.189351 0.136331 0.114402 0.672908 0.906772 0.138038 0.740764 0.135172 
0.523392  19 0.488062 0.294785 0.929022 0.0609432 0.655556 0.95534 0.302606 0.564405 0.338786 0.198492 0.864076 0.469843 0 0.108913 0.738626 0.408042 0.0629752 0.103885 0 
0.503953  19 0.488062 0.294785 0.929022 0.0610262 0.656067 0.955649 0.302425 0.56405 0.339428 0.198405 0.864296 0.469515 0.000979891 0.108913 0.738626 0.408042 0.0629752 0.103885 0 
0.445013  19 0.555336 0.120665 0.71911 0 0.681628 0.332371 0.254218 0.864671 0.037801 0.0137542 0 0.637936 0.448707 0.608483 0.303766 0.678864 0.276152 0.835797 0.219188 
0.446107  19 0.50775 0.0142784 0.252055 0 0.231774 0.437398 0.287742 0.858404 0.137044 0.0727835 0.41511 0.180457 0.491206 0.389106 0.847862 0.53175 0.0494925 0.623361 0.62904 
0.446107  19 0.50775 0.0142784 0.252055 0 0.231774 0.437398 0.287742 0.858404 0.137044 0.0727835 0.41511 0.180457 0.491206 0.389106 0.847862 0.53175 0.0494925 0.623361 0.62904 
0.446107  19 0.50775 0.0142784 0.252055 0 0.231774 0.437398 0.287742 0.858404 0.137044 0.0727835 0.41511 0.180457 0.491206 0.389106 0.847862 0.53175 0.0494925 0.623361 0.62904 
0.448231  19 0.167213 0.497536 0.813346 0 0.61311 0.397851 0.204247 0.891502 0 0.00832133 0.323374 0.481632 0.563451 0.640181 0.336891 0.554137 0.20252 0.801699 0.0998611 
0.448231  19 0.167213 0.497536 0.813346 0 0.61311 0.397851 0.204247 0.891502 0 0.00832133 0.323374 0.481632 0.563451 0.640181 0.336891 0.554137 0.20252 0.801699 0.0998611 
0.458513  19 0.497095 0 0.0533692 0 0.64048 0.677852 0.707559 0.364459 0.188115 0.0564995 0.834945 0.0412425 0.133094 0 0.439942 0.714147 0.184139 0.356305 0.088891 
0.458513  19 0.497095 0 0.0533692 0 0.64048 0.677852 0.707559 0.364459 0.188115 0.0564995 0.834945 0.0412425 0.133094 0 0.439942 0.714147 0.184139 0.356305 0.088891 
0.463305  19 0.504129 0 0.510954 0.00067314 0.559334 0.923836 0 0.46552 0.0369198 0.0955301 0.473592 0.617951 0.192099 0.522864 0.622735 0.472213 0.212212 0.271466 0.0943485 
0.463802  19 0.160038 0.272136 0.470973 0.000974247 0.881216 0.871868 0.530815 0.94144 0.238045 0 0.314711 0.165574 0.109534 0.0936583 0.714022 0.670017 0.227385 0.637585 0.225601 
0.471274  19 0.225622 0.250964 0.463995 0 0.535732 0.202082 0.877951 0.792893 0.00463937 0 0.489805 0.823716 0.355206 0.762289 0 0.769629 0.204436 0.223705 0.500887 
0.473213  19 0.501382 0 0.78323 0 0.266976 0.64491 0.0515632 0.461281 0.148364 0.38722 0.308158 0.177224 0 0.143119 0.43883 0.100811 0.0304281 0.644665 0.596523 
0.475634  19 0.72102 0 0.0334495 0.00134532 0.771927 0.657926 0 0.601367 0.111924 0.157357 0.318914 0.211402 0.148699 0.616471 0.637635 0.469956 0.0501445 0.793045 0.130206 
0.487229  19 0.190928 0.761653 0.869864 0.000651495 0 0.951939 0.0798066 0.374613 0.09132 0.0267245 0.0113208 0.361202 0.214758 0.760869 0.682647 0.153913 0.0554766 0.751798 0.248424 
0.487229  19 0.190928 0.761653 0.869864 0.000651495 0 0.951939 0.0798066 0.374613 0.09132 0.0267245 0.0113208 0.361202 0.214758 0.760869 0.682647 0.153913 0.0554766 0.751798 0.248424 
0.487229  19 0.190928 0.761653 0.869864 0.000651495 0 0.951939 0.0798066 0.374613 0.09132 0.0267245 0.0113208 0.361202 0.214758 0.760869 0.682647 0.153913 0.0554766 0.751798 0.248424 
0.487229  19 0.190928 0.761653 0.869864 0.000651495 0 0.951939 0.0798066 0.374613 0.09132 0.0267245 0.0113208 0.361202 0.214758 0.760869 0.682647 0.153913 0.0554766 0.751798 0.248424 
0.496873  19 0.424453 0.608227 0.731515 0.000137231 0.90221 0.725934 0.568702 0.8707 0.151464 0 0.506219 0.482702 0.185893 0.031686 0.718755 0.786031 0.161803 0.904053 0.211096 
0.506993  19 0.33067 0.101808 0.113851 0 0.096785 0.509382 0.222382 0.295927 0.115525 0.403595 0.311213 0.442042 0.0564352 0.059862 0.736447 0.528069 0.110912 0.0473733 0.0886048 
0.512639  19 0.553512 0.609245 0.852983 0.000303634 0.628866 0.776997 0.436989 0.409778 0.10405 0 0.406335 0.281806 0.134369 0.239928 0.216796 0.849734 0.248994 0.596077 0.154753 
0.51745  19 0.396909 0.644311 0.153958 0.00554989 0.187899 0.649197 0.131495 0.287511 0.179408 0.0526232 0.00655065 0.290631 0.158953 0.319883 0.0576272 0.887379 0.22949 0.433142 0.0852903 
0.525981  19 0.412189 0.270595 0.725855 0.0220819 0.732512 0.263686 0.390414 0.67808 0.0418249 0.00233833 0.0279908 0.503422 0.341399 0.466269 0.19501 0.632508 0.367502 0.115876 0.0366019 
0.525981  19 0.412189 0.270595 0.725855 0.0220819 0.732512 0.263686 0.390414 0.67808 0.0418249 0.00233833 0.0279908 0.503422 0.341399 0.466269 0.19501 0.632508 0.367502 0.115876 0.0366019 
0.525981  19 0.412189 0.270595 0.725855 0.0220819 0.732512 0.263686 0.390414 0.67808 0.0418249 0.00233833 0.0279908 0.503422 0.341399 0.466269 0.19501 0.632508 0.367502 0.115876 0.0366019 
0.525981  19 0.412189 0.270595 0.725855 0.0220819 0.732512 0.263686 0.390414 0.67808 0.0418249 0.00233833 0.0279908 0.503422 0.341399 0.466269 0.19501 0.632508 0.367502 0.115876 0.0366019 
0.525981  19 0.412189 0.270595 0.725855 0.0220819 0.732512 0.263686 0.390414 0.67808 0.0418249 0.00233833 0.0279908 0.503422 0.341399 0.466269 0.19501 0.632508 0.367502 0.115876 0.0366019 
0.531934  19 0.0831811 0.452596 0.563002 0.000278853 0 0.802289 0 0.588489 0.251009 0 0.730629 0.447802 0.215852 0.285803 0.815075 0.500876 0.134871 0.67933 0.278421 
0.539454  19 0.472994 0.41873 0.759665 0.015972 0.499277 0.155192 0.180379 0.786596 0.240773 0.00268553 0.111692 0 0.380329 0.0395572 0.85626 0.74322 0.011879 0.512184 0.170567 
0.539454  19 0.472994 0.41873 0.759665 0.015972 0.499277 0.155192 0.180379 0.786596 0.240773 0.00268553 0.111692 0 0.380329 0.0395572 0.85626 0.74322 0.011879 0.512184 0.170567 
0.542485  19 0.44727 0.280811 0.825869 0 0.649575 0.789102 0.213257 0.661217 0 0.275581 0.0223863 0.502584 0.307764 0.515621 0.0193464 0.381828 0.0708983 0 0 
0.542485  19 0.44727 0.280811 0.825869 0 0.649575 0.789102 0.213257 0.661217 0 0.275581 0.0223863 0.502584 0.307764 0.515621 0.0193464 0.381828 0.0708983 0 0 
0.553146  19 0.382645 0.552774 0.798545 0.00245825 0.722615 0.515254 0.149809 0.604232 0.0398389 0.0343698 0.465674 0.524997 0.364387 0.0166284 0.953629 0.644509 0.285741 0.514549 0 
0.55497  19 0 0.323383 0.781197 0 0.239194 0.546184 0.108292 0.907472 0.114667 0.00119892 0.402312 0.498479 0.418909 0.217886 0.624845 0.755539 0.154399 0.566956 0.231451 
0.561424  19 0.160038 0.272136 0.470973 0.000974247 0.881216 0.871868 0.530815 0.94144 0.238045 0 0.314711 0.165574 0.109534 0.0936583 0.714022 0.670017 0.227385 0.637585 0.225601 
0.564201  19 0.10011 0.507537 0.619764 0.00589233 0.792652 0.278307 0.100736 0.456097 0 0.429346 0.60174 0.411879 0.083982 0.473225 0.518326 0.495132 0.127053 0.612256 0.233153 
0.570529  19 0.357588 0.862368 0.620392 0.00872601 0.311269 0.127536 0.248696 0.668129 0.0924953 0.260729 0.562335 0.532441 0.0600415 0.664955 0.510098 0.680773 0.0423227 0 0.495402 
0.57103  19 0.662707 0.14526 0.74074 0 0.611905 0.318816 0.290037 0.262263 0.0304002 0.0155099 0.270667 0.782521 0.215569 0.680461 0.392128 0.43422 0.263376 0.680091 0.167966 
0.585252  19 0.23367 0.836343 0.626687 0.0232019 0.0929171 0.78935 0.0346947 0.148942 0 0.0918361 0.0115791 0.19638 0 0.416639 0.901239 0.155804 0.0222078 0.657346 0.256867 
0.587984  19 0.459186 0.133926 0.634224 0 0.273901 0.240847 0.0958987 0.826628 0.0768645 0.105622 0.452431 0.233052 0.404487 0.0140563 0.916624 0.36793 0.249022 0.672801 0.477659 
0.589999  19 0.472994 0.41873 0.759665 0.015972 0.499277 0.155192 0.180379 0.786596 0.240773 0.00268553 0.111692 0 0.380329 0.0395572 0.85626 0.74322 0.011879 0.512184 0.170567 
0.593407  19 0.667815 0 0.623051 0.000255715 0.413257 0.347305 0.0114787 0.598011 0.0140154 0.101987 0.463272 0.602553 0.337342 0.556302 0.401203 0.311825 0.236925 0.187544 0.0576866 
0.616207  19 0.344008 0.392331 0.923984 0 0.288691 0.397441 0.0773963 0.537509 0.059825 0.0511694 0.212342 0.787311 0.400083 0.131745 0.308127 0.727139 0.0654047 0.178091 0.0396857 
0.617766  19 0.0562056 0.227633 0.499371 0.000168902 0.80572 0.0513988 0.312826 0.72656 0.131254 0 0.154604 0.329607 0.440976 0.138431 0.608847 0.767855 0.125122 0.806688 0.130706 
0.633716  19 0.361176 0.362388 0.786904 0.018504 0.365277 0.584951 0.191885 0.805935 0.447453 0 0.304864 0.423835 0.263374 0.299239 0.062326 0.292734 0.0336417 0.254982 0.0923376 
0.638571  19 0.384741 0.926044 0.917598 0 0.436649 0.673563 0.404778 0.849877 0.078868 0.0107572 0.17895 0.515 0.467298 0.124216 0.398666 0.803278 0.382706 0.724344 0.0709774 
0.640482  19 0.0893146 0.0366946 0.705507 0 0.502436 0.741171 0.914778 0.901294 0.0895609 0.0157054 0.661771 0 0.378431 0.398936 0.352188 0.66854 0.198251 0.593129 0.0672325 
0.640865  19 0.329688 0.272115 0.419789 0.00559751 0.548096 0.23957 0.24603 0.794534 0.299116 0.0024449 0.121296 0.455831 0.446111 0.103849 0.857367 0.693504 0.00133785 0.454284 0.217637 
0.643412  19 0.304813 0.118868 0.593475 0 0.550928 0.777625 0.403546 0.539871 0.0493392 0.272142 0.463238 0.370336 0.308889 0.959331 0.135276 0.883787 0.0689682 0.16834 0.145641 
0.646789  19 0.183987 0 0.278821 0 0.709419 0.496645 0.156397 0.504593 0.0654592 0 0.426681 0.232085 0.665367 0 0.504558 0.236845 0.012881 0.195052 0.125253 
0.654042  19 0.405137 0 0.622195 0 0.730322 0.758161 0.115522 0.540794 0.199607 0.0253627 0.319449 0.136268 0.475298 0 0.595936 0.281731 0.219282 0.543613 0.2274 
0.657982  19 0.140289 0.0238868 0.282873 0.000961913 0.479348 0.551383 0.46095 0.627348 0.0845323 0.226734 0.438103 0.56276 0.61466 0 0.793586 0.7251 0.175594 0.420787 0.108269 
0.659906  19 0.000740038 0.141876 0.762878 0.000136564 0.490497 0.542004 0.3248 0.41012 0.27836 0.00406005 0.537848 0.793888 0.664992 0.231171 0.750682 0.888364 0.344844 0.456135 0.570539 
0.67047  19 0.171163 0.351283 0.248451 0.00633644 0.421556 0.655757 0.788572 0.398752 0.208586 0.141091 0.414458 0.519365 0.0462896 0.0522888 0.89729 0.699762 7.89262e-05 0.000167494 0.00032156 
0.671059  19 0.000301197 0.141671 0.763131 0.000579396 0.490637 0.542747 0.323772 0.410438 0.278338 0.00528802 0.537579 0.792892 0.664327 0.233373 0.750361 0.887476 0.344852 0.456772 0.572614 
0.672607  19 0.0669575 0.575581 0.296724 0.010951 0.690137 0.0889529 0 0.878272 0.232521 0 0.288586 0.901105 0.14978 0.228974 0 0.63971 0 0.749503 0.11634 
0.672607  19 0.0669575 0.575581 0.296724 0.010951 0.690137 0.0889529 0 0.878272 0.232521 0 0.288586 0.901105 0.14978 0.228974 0 0.63971 0 0.749503 0.11634 
0.672607  19 0.0669575 0.575581 0.296724 0.010951 0.690137 0.0889529 0 0.878272 0.232521 0 0.288586 0.901105 0.14978 0.228974 0 0.63971 0 0.749503 0.11634 
0.672607  19 0.0669575 0.575581 0.296724 0.010951 0.690137 0.0889529 0 0.878272 0.232521 0 0.288586 0.901105 0.14978 0.228974 0 0.63971 0 0.749503 0.11634 
0.677239  19 0.0165233 0.423848 0.347477 0.0384051 0.185141 0.465646 0.235504 0.676418 0.0591509 0 0.526005 0.636662 0.354795 0.673774 0.927563 0.72198 0 0.111067 0.580666 
0.677239  19 0.0165233 0.423848 0.347477 0.0384051 0.185141 0.465646 0.235504 0.676418 0.0591509 0 0.526005 0.636662 0.354795 0.673774 0.927563 0.72198 0 0.111067 0.580666 
0.68024  19 0.761022 0.341713 0.616368 0.000225208 0.44095 0.421832 0.129619 0.558467 0.214547 0.00155422 0.844165 0.280821 0.646579 0.00245545 0.709941 0.652292 0.391781 0.391239 0 
0.682639  19 0.258479 0.533577 0.678946 8.14581e-05 0.581937 0.00320293 0.223889 0.897639 0.248945 0.0080032 0.000638558 0.43101 0.432684 0.466064 0.762845 0.782909 0.194136 0.254438 0.000504096 
0.684376  19 0.333702 0.351163 0.819565 0.00261122 0.648459 0.729639 0.683138 0.454794 0.0706673 0.331984 0.466818 0.35353 0.30886 0.266788 0.693489 0.873936 0.223086 0 0.404715 
0.68733  19 0.338784 0.413219 0.71866 0.0130151 0.599521 0.589218 0.402303 0.71009 0.201884 0.00594288 0.2855 0.735824 0.16662 0.060986 0.897339 0.162685 0.0150319 0.416342 0.491312 
0.696202  19 0 0.140906 0.76274 0.000573867 0.490403 0.541607 0.324999 0.410828 0.277826 0.0049633 0.537764 0.793391 0.665009 0.231626 0.750682 0.887624 0.344952 0.456839 0.572614 
0.696918  19 0.345929 0.377851 0.652385 0.000265075 0.652635 0.0646352 0 0.790878 0.213689 0.0172506 0 0.611498 0.368858 0.348236 0.819809 0.854414 0.0827371 0.555383 0.000559378 
0.699229  19 0.224025 0.377396 0.706436 0.0139142 0.396745 0.419761 0.245267 0.191297 0.188346 0 0.0657456 0.466946 0.35736 0.472211 0.0364776 0.706195 0 0.127822 0.106874 
0.700423  19 0.305478 0.209033 0.526051 0 0.59843 0 0.352971 0.908895 0.0716457 0.0165408 0.512308 0.416152 0.370546 0.538541 0.00147504 0.836648 0.445708 0.378564 0.763094 
0.703968  19 0.124283 0.227471 0.408061 0.00989208 0.553457 0.89876 0.0913774 0.578761 0.166334 0 0.320876 0 0.58032 0.305141 0.597119 0.534981 0.107054 0.115309 0.00855724 
0.707207  19 0.505177 0.691467 0.104806 0 0.168801 0.450223 0 0.629107 0.120869 0 0.580496 0.391547 0.0746948 0.899216 0.325801 0.705698 0.124778 0.498267 0.0430231 
0.707207  19 0.505177 0.691467 0.104806 0 0.168801 0.450223 0 0.629107 0.120869 0 0.580496 0.391547 0.0746948 0.899216 0.325801 0.705698 0.124778 0.498267 0.0430231 
0.707207  19 0.505177 0.691467 0.104806 0 0.168801 0.450223 0 0.629107 0.120869 0 0.580496 0.391547 0.0746948 0.899216 0.325801 0.705698 0.124778 0.498267 0.0430231 
0.709006  19 0.566262 0.511079 0.767281 0.00232507 0.683649 0 0.0433313 0.658328 0.205195 0 0.275055 0.165826 0.139149 0.294635 0.607838 0.325498 0.0257247 0.30825 0.0532425 
0.712195  19 0.479293 0.45594 0.913073 0 0.47708 0.848146 0.01731 0.0865809 0.243793 0 0.0691727 0.434803 0.359538 0.720942 0.503992 0.475713 0.116579 0.363651 0.000294513 
0.715142  19 0.64422 0.45679 0.399307 0.00416993 0.669273 0.537159 0.475299 0.542505 0.188642 0.228097 0.367907 0.332626 0.0977188 0.119839 0.823046 0.904102 0.603832 0.876354 0.155654 
0.717463  19 0.16011 0.291432 0.298276 0.00137323 0.591914 0.913587 0.786831 0.948855 0.216014 0 0.307002 0.906855 0.0633653 0.0567867 0.648841 0.659705 0.200605 0.634471 0.0340392 
0.718349  19 0.444201 0.190323 0.767167 0.0133216 0.150432 0.558877 0 0.152423 0.110172 0 0.487434 0.263301 0.391327 0.58993 0.156281 0.855764 0.238128 0.550693 0.243913 
0.718349  19 0.444201 0.190323 0.767167 0.0133216 0.150432 0.558877 0 0.152423 0.110172 0 0.487434 0.263301 0.391327 0.58993 0.156281 0.855764 0.238128 0.550693 0.243913 
0.72105  19 0.305478 0.208929 0.526411 0 0.598507 0.000912568 0.352632 0.90929 0.0717539 0.0152508 0.512635 0.416565 0.37013 0.538196 0 0.837619 0.445318 0.378517 0.763094 
0.724028  19 0.060378 0.327546 0.334957 0.00404287 0.593553 0.389311 0.18179 0.474966 0.376156 0.155808 0.278142 0.456515 0.57975 0.472234 0.749505 0.269353 0.0711965 0.670822 0.120574 
0.724028  19 0.060378 0.327546 0.334957 0.00404287 0.593553 0.389311 0.18179 0.474966 0.376156 0.155808 0.278142 0.456515 0.57975 0.472234 0.749505 0.269353 0.0711965 0.670822 0.120574 
0.729769  19 0.203718 0.849012 0.707137 0.119524 0.632006 0.131462 0.998976 0.840054 0.258978 0.0655004 0.265523 0.361611 0.391892 0.456943 0.818131 0.403296 0.0205596 0.34909 0.999821 
0.738011  19 0.4201 0.279929 0.828414 0.0528966 0.696257 0.133636 0.462377 0.649723 0.016696 0.388945 0.221051 0.487225 0.311954 0.491561 0.844075 0.473461 0 0.0256213 0 
0.738768  19 0.478773 0.455828 0.913073 0 0.47708 0.848146 0.01731 0.0865809 0.243793 0 0.0691727 0.435201 0.359679 0.721133 0.503346 0.475289 0.117096 0.364317 0 
0.739776  19 0.472643 0.718128 0.735393 0.000179739 0.557861 0.647179 0.323339 0.873371 0.479453 0.139842 0.252998 0.556471 0.500259 0.504576 0.286442 0.47552 0.311002 0.897103 0.57738 
0.742967  19 0.692733 0.534224 0.767725 0.0551524 0.771858 0.534696 0.788936 0.561893 0.124355 0.0842774 0.488123 0.561795 0.52843 0.278833 0.238818 0.781267 0.000407669 0.585409 0.700679 
0.745993  19 0.343445 0.422348 0.450302 0.000217172 0.266256 0.0486517 0.920623 0.925944 0.226764 0.117592 0.0004536 0.650747 0.401439 0.374603 0.560512 0.955377 0.0514016 0.258179 0.179474 
0.748381  19 0.0620888 0.903873 0.597595 0 0.352098 0.928955 0.461 0.555623 0.172882 0.218554 0.380272 0.818979 0.26444 0.0600538 0.538187 0.405393 0 0.734729 0.973907 
0.749186  19 0.50813 0.294899 0.554842 0.165412 0.509701 0.27593 0.412364 0.329754 0.219383 0.14462 0.434487 0.534664 0.224514 0.249253 0.784702 0.725968 0.031455 0.364054 0.12206 
0.753224  19 0.314701 0.322979 0.606146 0.010722 0.22672 0.280017 0.142068 0.523672 0.229029 0 0.201509 0.153283 0.146546 0.218069 0.00527687 0.319456 0.0346696 0.246265 0.225708 
0.753224  19 0.314701 0.322979 0.606146 0.010722 0.22672 0.280017 0.142068 0.523672 0.229029 0 0.201509 0.153283 0.146546 0.218069 0.00527687 0.319456 0.0346696 0.246265 0.225708 
0.757834  19 0.343474 0.422803 0.450302 0 0.265612 0.0471794 0.921749 0.926084 0.226519 0.117822 0 0.651031 0.401356 0.374648 0.559601 0.955118 0.0512757 0.25805 0.179617 
0.761331  19 0.712132 0.517672 0.932715 0.115278 0.825639 0.598372 0.633386 0.604312 0.0948238 0.226859 0.943129 0.451608 0.258971 0.0333695 0.198085 0.426043 0.0474635 0.758689 0.00547136 
0.762627  19 0.648563 0.269916 0.733799 0.00141664 0.411128 0.567368 0.294269 0.426255 0.26707 0.00296154 0.169594 0.858866 0.228045 0.0201426 0.536334 0.751781 0.531704 0.448124 0.567658 
0.767223  19 0.376867 0.564855 0.100524 0.00305957 0.425115 0.147349 0.359647 0.355077 0.107868 0.126102 0.589582 0.0794037 0.185435 0.80475 0.465174 0.674649 0.0806143 0.532975 0.28395 
0.503953  19 0.488062 0.294785 0.929022 0.0610262 0.656067 0.955649 0.302425 0.56405 0.339428 0.198405 0.864296 0.469515 0.000979891 0.108913 0.738626 0.408042 0.0629752 0.103885 0 
0.40018  19 0.476401 0.508079 0.902719 0 0.704174 0.911581 0.0122243 0.943467 0.211043 0.000182787 0.25086 0.447937 0.360599 0.903676 0.858093 0.759677 0.154745 0.140357 0.000228961 
0.477184  19 0.000842985 0.398082 0.725139 0.00667632 0.139798 0.505461 0.107945 0.228612 0.00613472 0.382177 0.746984 0.260506 0.000999178 0.434149 0.51134 0.0889111 0.0228664 0.323645 0.235263 
0.500942  19 0 0.398082 0.7249 0.00666964 0.140862 0.506188 0.107464 0.229288 0.0066577 0.381323 0.747365 0.26042 2.75267e-05 0.433436 0.511275 0.088188 0.0227957 0.323713 0.235622 
0.487242  19 0.185945 0 0.423526 0 0.555033 0.599537 0.248759 0.531899 0.257344 0.520666 0.839819 0.110898 0.00129635 0.185469 0.702056 0.978691 0.480364 0.695441 0.22964 
0.460153  19 0.185797 0 0.423526 0.000314138 0.555548 0.60001 0.249365 0.530819 0.257603 0.521875 0.840399 0.111254 0.00110863 0.185345 0.701181 0.978487 0.481035 0.695677 0.228961 
0.436622  19 0.330317 0.729108 0.500977 0.0257634 0.138786 0.810933 0 0.740632 0.313022 0.00025393 0.738016 0.566844 0.135569 0.183864 0.644694 0.513338 0.145142 0.792267 0.222656 
0.49875  19 0.488864 0.295181 0.929022 0.0609432 0.655556 0.95534 0.302092 0.564668 0.338815 0.198846 0.86307 0.469934 0.000804097 0.110452 0.738009 0.408163 0.0634521 0.105162 0.00101991 
0.444286  19 0.176046 0 0.596668 0.000368378 0.305829 0.106458 0.711404 0.800651 0.031203 0.000393399 0.054625 0.385253 0.25029 0.447531 9.99993e-05 0.150106 0.101275 0.528906 0.584963 
0.407565  19 0.476899 0.508744 0.902719 0 0.704174 0.911581 0.0122243 0.944137 0.209664 0.000141947 0.25167 0.447003 0.36125 0.904122 0.857848 0.758713 0.15483 0.139855 0 
0.428424  19 0.360231 0.50245 0.56033 0.000453153 0.62995 0.903935 0.266687 0.815932 0.209107 0.0155613 0.241753 0.222855 0.261866 0.0794105 0.896969 0.911345 0.328217 0.74499 0.000290119 
0.43758  19 0.476899 0.508744 0.902213 3.14138e-07 0.704224 0.911334 0.0124585 0.944248 0.210807 0.000521875 0.251429 0.447546 0.360837 0.904183 0.857711 0.759226 0.15483 0.139855 0 
0.398115  19 0.491367 0.10537 0.885649 0.000130529 0.675563 0.912537 0.0143889 0.489052 0.111155 0 0.343661 0.368608 0.501156 0.687331 0.853294 0.654218 0.148903 0.365502 8.11723e-05 
0.501284  19 0.842349 0.0428164 0.441697 0.00304319 0.338432 0.652026 0.561326 0.467576 0.226152 0.413987 0.0739828 0.895503 0.0511028 0.431291 0.793291 0.164549 0.0471714 0.646294 0.495797 
0.495107  19 0.841115 0.0442008 0.441421 0.00262568 0.33839 0.65125 0.561256 0.468317 0.226561 0.413946 0.0731177 0.894807 0.0514313 0.431837 0.79393 0.16545 0.0469591 0.646082 0.495979 
0.562206  19 0.176046 0 0.596668 0 0.305589 0.105741 0.711974 0.800951 0.0308021 0 0.0548975 0.385106 0.249888 0.447443 0.000374781 0.149791 0.100985 0.528992 0.586168 
0.54528  19 0.417726 0.248193 0.49038 0 0.69151 0.290774 0.0386228 0.273305 0.072774 0.0317809 0.141942 0.432614 0.314582 0.319429 0.67219 0.912344 0.284978 0.267148 0.61774 
0.515758  19 0.417585 0.249173 0.49015 0 0.691887 0.290077 0.0379547 0.272406 0.0730715 0.0308072 0.141424 0.433395 0.314453 0.320021 0.672436 0.912778 0.284329 0.266253 0.617184 
0.545783  19 0.122017 0.156597 0.434014 3.77889e-05 0.364127 0.385224 0.75085 0.55577 0.242034 0.567776 0.845299 0.270819 0.119066 0.0700292 0.711618 0.982151 0.452627 0.682135 0.123188 
0.543956  19 0.121477 0.155762 0.433702 0 0.362667 0.384541 0.75118 0.556744 0.242326 0.566369 0.845458 0.270567 0.118687 0.0696898 0.712946 0.982944 0.452418 0.68284 0.122943 
0.523392  19 0.488062 0.294785 0.929022 0.0609432 0.655556 0.95534 0.302606 0.564405 0.338786 0.198492 0.864076 0.469843 0 0.108913 0.738626 0.408042 0.0629752 0.103885 0 
0.550276  19 0.447684 0.399925 0.490293 0 0.389171 0.713971 9.29422e-05 0.78145 0.259117 0.0292941 0.476394 0.678181 0.260878 0.186861 0.141181 0.759793 0.325726 0.674831 0.684354 
0.519168  19 0.815655 0.384376 0.573311 6.67632e-06 0.669628 0.61125 0.293519 0.556225 0.328731 0.000468801 0.852959 0.769727 0.258525 0.00122174 0.879397 0.70788 0.036584 0.478049 0.503431 
0.549009  19 0.519624 0.326823 0.654257 0.0216888 0.635829 0.455788 0.735722 0.80032 0.302294 0.179572 0.281507 0.456722 0.230017 0.581062 0.898971 0.717628 0.0388312 0 0 
0.504677  19 0.168315 0.665847 0.559912 2.47291e-05 0.15421 0.815454 0.000722082 0.696235 0.219456 0 0.467725 0.189351 0.136331 0.114402 0.672908 0.906772 0.138317 0.740353 0.135839 
0.55545  19 0.176555 0.000352642 0.59683 1.30529e-07 0.306283 0.105854 0.710893 0.800522 0.030783 0 0.0548975 0.385199 0.249978 0.447018 0 0.149338 0.101526 0.528793 0.585439 
0.507443  19 0.167659 0.66651 0.559538 0 0.154003 0.81522 0 0.696279 0.219456 0 0.467725 0.189351 0.136331 0.114402 0.672908 0.906772 0.138038 0.740764 0.135172 
0.549415  19 0.190463 0.685607 0.511375 0.000310543 0.164691 0.218235 0.216023 0.514286 0.252343 0.0943164 0.498163 0.152338 0.166656 0.00951237 0.736927 0.746414 0.0286806 0.737653 0.0365807 
0.552464  19 0.44733 0.399143 0.490727 0 0.388948 0.713809 0 0.781647 0.258895 0.0297738 0.477075 0.678181 0.260878 0.186823 0.141696 0.759838 0.324969 0.674116 0.683585 
0.557812  19 0.361474 0.36262 0.787422 0.0185465 0.366089 0.587932 0.191649 0.80491 0.446631 0.000968002 0.305073 0.423004 0.264038 0.300127 0.0645125 0.29294 0.0333801 0.254593 0.0914824 
0.557737  19 0.447684 0.399925 0.490293 0 0.388948 0.713809 0.000308726 0.781577 0.259151 0.0298739 0.476489 0.67752 0.260679 0.18728 0.141676 0.759582 0.325726 0.674831 0.684354 
0.523392  19 0.488062 0.294785 0.929022 0.0609432 0.655556 0.95534 0.302606 0.564405 0.338786 0.198492 0.864076 0.469843 0 0.108913 0.738626 0.408042 0.0629752 0.103885 0 
0.523392  19 0.488062 0.294785 0.929022 0.0609432 0.655556 0.95534 0.302606 0.564405 0.338786 0.198492 0.864076 0.469843 0 0.108913 0.738626 0.408042 0.0629752 0.103885 0 
0.599726  19 0.360905 0.362378 0.787022 0.0184861 0.365469 0.585576 0.19203 0.805672 0.447284 3.14579e-06 0.304864 0.423835 0.263374 0.299239 0.062326 0.292734 0.0336417 0.255052 0.0928181 
0.568635  19 0.12176 0.156241 0.434735 0.000291101 0.363637 0.38539 0.750235 0.555844 0.242688 0.566586 0.845799 0.27132 0.117876 0.0691211 0.71342 0.982103 0.45236 0.681968 0.122902 
0.579756  19 0.386217 0.296428 0.760679 0 0.637251 0.243516 0 0.81123 0.210714 0.00154528 0 0.413071 0.640796 0.418489 0.0175003 0.887568 0.389735 0.272857 0 
0.59352  19 0.488932 0.42255 0.80506 0 0.470277 0.62902 0.022901 0.581619 0.141831 0.00803109 0.959779 0.337908 0.418896 0.41468 0.29205 0.447925 0.122093 0.294296 0.000197669 
0.566769  19 0.405996 0.204432 0.543889 0 0.600347 0.296163 0.253015 0.809178 0.0249411 0.00266552 0.517184 0.431954 0.361558 0.741652 0.0674717 0.977718 0.416578 0.406004 0.737206 
0.588619  19 0.519861 0.423919 0.717775 2.94402e-05 0.468817 0.605743 0.355649 0.411349 0.292433 0.00679386 0.316853 0.598244 0.343442 0.0383208 0.928086 0.195474 0.0637445 0.42501 0.581839 
0.573799  19 0.361176 0.362388 0.786904 0.018504 0.365277 0.584951 0.191885 0.805935 0.447453 0 0.304864 0.423835 0.263167 0.300692 0.0631193 0.293683 0.0343224 0.254273 0.092023 
0.621484  19 0.236549 0 0.650867 0.00718944 0.55833 0.0274494 0.485506 0.682151 0.543243 0 0.232062 0.465133 0.337543 0.548677 0.198363 0.548946 0.0581734 0.612662 0.332692 
0.617362  19 0.361314 0.362483 0.787088 0.0184909 0.365382 0.585276 0.191885 0.805935 0.447453 0 0.304864 0.423835 0.263374 0.299239 0.062326 0.292734 0.0336417 0.254982 0.0918443 
0.6082  19 0.361436 0.362783 0.786904 0.018504 0.365277 0.585762 0.191444 0.80555 0.447545 0.000400532 0.304717 0.423692 0.263957 0.300671 0.0651416 0.293614 0.0340399 0.25474 0.0918147 
0.632822  19 0.519809 0.42375 0.717411 0 0.468407 0.604778 0.355649 0.411349 0.292433 0.00679386 0.316853 0.598244 0.343442 0.0383208 0.928086 0.195474 0.0635869 0.425348 0.583061 
0.6294  19 0.236702 0.00120981 0.651191 0.00754972 0.557939 0.0277948 0.485248 0.682711 0.542805 2.03901e-05 0.232697 0.465282 0.337486 0.549018 0.197193 0.547432 0.0582539 0.612153 0.333772 
0.428726  19 0.66336 0.335722 0.564361 0.00125997 0.55393 0.793886 0.343953 0.47315 0 0.173559 0.308204 0.422901 0.253692 0.603497 0.255181 0.352161 0.0999399 0.577639 0 
0.322406  19 0.470219 0.399396 0.073473 0 0.685034 0.564189 0.861564 0.364837 0 0.0294569 0.881464 0.0985103 0.0632232 0.00997572 0.427175 0.668084 0.158769 0.217531 0.00678917 
0.393321  19 0.506084 0.587522 0.609463 0 0.462455 0.94843 0 0.729341 0.0159175 0.049525 0.711564 0 0.411074 0 0.711433 0.706616 0.0487434 0.43369 0.0612818 
0.411411  19 0.889753 0 0.39872 5.97035e-05 0.729032 0.326475 0 0.342549 0.0366743 0.088344 0.44721 0.576516 0.268957 0.464139 0.405729 0.653796 0.192488 0.317204 0.190722 
0.322406  19 0.470219 0.399396 0.073473 0 0.685034 0.564189 0.861564 0.364837 0 0.0294569 0.881464 0.0985103 0.0632232 0.00997572 0.427175 0.668084 0.158769 0.217531 0.00678917 
0.424757  19 0.609808 0.0461595 0.804309 0.00131759 0.872181 0.702304 0.502071 0.685245 0.0465261 0.011379 0.344948 0.676968 0.507675 0.550734 0.344113 0.968431 0.420402 0.440321 0 
0.428574  19 0.389468 0.0612043 0.821815 0.00286688 0.519236 0.663257 0.480843 0.744506 0.0584559 0.0113675 0.133926 0.733403 0.463165 0.555977 0.0714714 0.662552 0.235868 0.0993386 0 
0.445013  19 0.555336 0.120665 0.71911 0 0.681628 0.332371 0.254218 0.864671 0.037801 0.0137542 0 0.637936 0.448707 0.608483 0.303766 0.678864 0.276152 0.835797 0.219188 
0.428726  19 0.66336 0.335722 0.564361 0.00125997 0.55393 0.793886 0.343953 0.47315 0 0.173559 0.308204 0.422901 0.253692 0.603497 0.255181 0.352161 0.0999399 0.577639 0 
0.436237  19 0.650045 0.518785 0.770155 0.00319203 0.688488 0.39209 0.137457 0.543458 0.0790967 0.0570656 0.155823 0.621665 0.453442 0.572565 0.309565 0.727546 0.290356 0.535249 0 
0.445013  19 0.555336 0.120665 0.71911 0 0.681628 0.332371 0.254218 0.864671 0.037801 0.0137542 0 0.637936 0.448707 0.608483 0.303766 0.678864 0.276152 0.835797 0.219188 
0.446107  19 0.50775 0.0142784 0.252055 0 0.231774 0.437398 0.287742 0.858404 0.137044 0.0727835 0.41511 0.180457 0.491206 0.389106 0.847862 0.53175 0.0494925 0.623361 0.62904 
0.446107  19 0.50775 0.0142784 0.252055 0 0.231774 0.437398 0.287742 0.858404 0.137044 0.0727835 0.41511 0.180457 0.491206 0.389106 0.847862 0.53175 0.0494925 0.623361 0.62904 
0.446107  19 0.50775 0.0142784 0.252055 0 0.231774 0.437398 0.287742 0.858404 0.137044 0.0727835 0.41511 0.180457 0.491206 0.389106 0.847862 0.53175 0.0494925 0.623361 0.62904 
0.448231  19 0.167213 0.497536 0.813346 0 0.61311 0.397851 0.204247 0.891502 0 0.00832133 0.323374 0.481632 0.563451 0.640181 0.336891 0.554137 0.20252 0.801699 0.0998611 
0.448231  19 0.167213 0.497536 0.813346 0 0.61311 0.397851 0.204247 0.891502 0 0.00832133 0.323374 0.481632 0.563451 0.640181 0.336891 0.554137 0.20252 0.801699 0.0998611 
0.428008  19 0.497095 0 0.0533692 0 0.640143 0.677579 0.707534 0.364184 0.188158 0.0564663 0.835184 0.0414157 0.133181 0 0.439942 0.714147 0.184139 0.356305 0.088891 
0.376023  19 0.49737 0.00103413 0.0533692 0 0.64048 0.677852 0.707559 0.364459 0.188115 0.0564995 0.834945 0.0415027 0.132643 0.0005365 0.43983 0.714014 0.184031 0.35536 0.0891736 
0.439528  19 0.504129 0.000821744 0.51037 0.000672684 0.55942 0.923419 0.00107021 0.465544 0.0369198 0.0955301 0.473592 0.617951 0.192099 0.522864 0.622735 0.472213 0.212212 0.271466 0.0943485 
0.463802  19 0.160038 0.272136 0.470973 0.000974247 0.881216 0.871868 0.530815 0.94144 0.238045 0 0.314711 0.165574 0.109534 0.0936583 0.714022 0.670017 0.227385 0.637585 0.225601 
0.470793  19 0.225622 0.250964 0.46364 1.31843e-05 0.53513 0.202277 0.877365 0.791747 0.00459344 2.94569e-05 0.489805 0.823716 0.355206 0.762289 0 0.769629 0.204436 0.223705 0.500887 
0.45495  19 0.501382 0 0.78323 0 0.266976 0.64491 0.0518982 0.461424 0.148286 0.386664 0.30884 0.17749 0.000226183 0.143053 0.438137 0.101233 0.0302783 0.644665 0.596523 
0.450261  19 0.72102 0 0.0334495 0.00134532 0.771927 0.657926 0 0.601367 0.111924 0.157357 0.319573 0.210839 0.148495 0.615304 0.637855 0.470624 0.0505935 0.793045 0.130206 
0.485696  19 0.190928 0.761444 0.869059 0.000628762 0.000420928 0.951892 0.0805536 0.374336 0.0914793 0.0267316 0.0113208 0.361202 0.214758 0.760869 0.682647 0.153913 0.0554766 0.751798 0.248424 
0.487229  19 0.190928 0.761653 0.869864 0.000651495 0 0.951939 0.0798066 0.374613 0.09132 0.0267245 0.0113208 0.361202 0.214758 0.760869 0.682647 0.153913 0.0554766 0.751798 0.248424 
0.487229  19 0.190928 0.761653 0.869864 0.000651495 0 0.951939 0.0798066 0.374613 0.09132 0.0267245 0.0113208 0.361202 0.214758 0.760869 0.682647 0.153913 0.0554766 0.751798 0.248424 
0.487229  19 0.190928 0.761653 0.869864 0.000651495 0 0.951939 0.0798066 0.374613 0.09132 0.0267245 0.0113208 0.361202 0.214758 0.760869 0.682647 0.153913 0.0554766 0.751798 0.248424 
0.48485  19 0.424453 0.608227 0.731515 0.000137231 0.90221 0.725934 0.568702 0.8707 0.151464 0.000256316 0.507262 0.482604 0.18589 0.031403 0.718053 0.786013 0.161822 0.903817 0.210844 
0.506993  19 0.33067 0.101808 0.113851 0 0.096785 0.509382 0.222382 0.295927 0.115525 0.403595 0.311213 0.442042 0.0564352 0.059862 0.736447 0.528069 0.110912 0.0473733 0.0886048 
0.482397  19 0.553224 0.608796 0.852365 0.000303634 0.628866 0.776997 0.436989 0.409778 0.10405 0 0.406335 0.28153 0.133769 0.239528 0.217506 0.849179 0.248967 0.595217 0.153905 
0.51745  19 0.396909 0.644311 0.153958 0.00554989 0.187899 0.649197 0.131495 0.287511 0.179408 0.0526232 0.00655065 0.290631 0.158953 0.319883 0.0576272 0.887379 0.22949 0.433142 0.0852903 
0.525981  19 0.412189 0.270595 0.725855 0.0220819 0.732512 0.263686 0.390414 0.67808 0.0418249 0.00233833 0.0279908 0.503422 0.341399 0.466269 0.19501 0.632508 0.367502 0.115876 0.0366019 
0.525981  19 0.412189 0.270595 0.725855 0.0220819 0.732512 0.263686 0.390414 0.67808 0.0418249 0.00233833 0.0279908 0.503422 0.341399 0.466269 0.19501 0.632508 0.367502 0.115876 0.0366019 
0.525981  19 0.412189 0.270595 0.725855 0.0220819 0.732512 0.263686 0.390414 0.67808 0.0418249 0.00233833 0.0279908 0.503422 0.341399 0.466269 0.19501 0.632508 0.367502 0.115876 0.0366019 
0.525981  19 0.412189 0.270595 0.725855 0.0220819 0.732512 0.263686 0.390414 0.67808 0.0418249 0.00233833 0.0279908 0.503422 0.341399 0.466269 0.19501 0.632508 0.367502 0.115876 0.0366019 
0.525981  19 0.412189 0.270595 0.725855 0.0220819 0.732512 0.263686 0.390414 0.67808 0.0418249 0.00233833 0.0279908 0.503422 0.341399 0.466269 0.19501 0.632508 0.367502 0.115876 0.0366019 
0.531934  19 0.0831811 0.452596 0.563002 0.000278853 0 0.802289 0 0.588489 0.251009 0 0.730629 0.447802 0.215852 0.285803 0.815075 0.500876 0.134871 0.67933 0.278421 
0.539454  19 0.472994 0.41873 0.759665 0.015972 0.499277 0.155192 0.180379 0.786596 0.240773 0.00268553 0.111692 0 0.380329 0.0395572 0.85626 0.74322 0.011879 0.512184 0.170567 
0.539454  19 0.472994 0.41873 0.759665 0.015972 0.499277 0.155192 0.180379 0.786596 0.240773 0.00268553 0.111692 0 0.380329 0.0395572 0.85626 0.74322 0.011879 0.512184 0.170567 
0.516571  19 0.447401 0.280811 0.825869 0 0.649575 0.789102 0.213257 0.661217 0 0.275581 0.0231234 0.502024 0.307656 0.515786 0.0196539 0.382124 0.0708493 6.84846e-05 6.87034e-06 
0.542485  19 0.44727 0.280811 0.825869 0 0.649575 0.789102 0.213257 0.661217 0 0.275581 0.0223863 0.502584 0.307764 0.515621 0.0193464 0.381828 0.0708983 0 0 
0.510853  19 0.382801 0.552499 0.797622 0.00247787 0.723022 0.515254 0.149809 0.604232 0.0398389 0.0343698 0.465674 0.524997 0.364387 0.0169562 0.952989 0.644438 0.285916 0.514189 3.70534e-06 
0.55497  19 0 0.323383 0.781197 0 0.239194 0.546184 0.108292 0.907472 0.114667 0.00119892 0.402312 0.498479 0.418909 0.217886 0.624845 0.755539 0.154399 0.566956 0.231451 
0.561424  19 0.160038 0.272136 0.470973 0.000974247 0.881216 0.871868 0.530815 0.94144 0.238045 0 0.314711 0.165574 0.109534 0.0936583 0.714022 0.670017 0.227385 0.637585 0.225601 
0.536482  19 0.100654 0.507676 0.619605 0.00588644 0.792652 0.278307 0.100736 0.456097 0 0.429346 0.60174 0.411879 0.083982 0.473225 0.518738 0.494944 0.126756 0.611847 0.232164 
0.570529  19 0.357588 0.862368 0.620392 0.00872601 0.311269 0.127536 0.248696 0.668129 0.0924953 0.260729 0.562335 0.532441 0.0600415 0.664955 0.510098 0.680773 0.0423227 0 0.495402 
0.57103  19 0.662707 0.14526 0.74074 0 0.611905 0.318816 0.290037 0.262263 0.0304002 0.0155099 0.270667 0.782521 0.215569 0.680461 0.392128 0.43422 0.263376 0.680091 0.167966 
0.585252  19 0.23367 0.836343 0.626687 0.0232019 0.0929171 0.78935 0.0346947 0.148942 0 0.0918361 0.0115791 0.19638 0 0.416639 0.901239 0.155804 0.0222078 0.657346 0.256867 
0.587984  19 0.459186 0.133926 0.634224 0 0.273901 0.240847 0.0958987 0.826628 0.0768645 0.105622 0.452431 0.233052 0.404487 0.0140563 0.916624 0.36793 0.249022 0.672801 0.477659 
0.574718  19 0.472994 0.41873 0.75879 0.015966 0.49971 0.156394 0.18044 0.785952 0.240668 0.00268553 0.111692 0 0.380329 0.0395572 0.85626 0.74322 0.011879 0.512184 0.170567 
0.545775  19 0.667345 0 0.623051 0.000255715 0.413257 0.347305 0.0114787 0.598011 0.0140154 0.101987 0.463806 0.602106 0.33684 0.556168 0.400812 0.311977 0.236577 0.187477 0.0576359 
0.616207  19 0.344008 0.392331 0.923984 0 0.288691 0.397441 0.0773963 0.537509 0.059825 0.0511694 0.212342 0.787311 0.400083 0.131745 0.308127 0.727139 0.0654047 0.178091 0.0396857 
0.617766  19 0.0562056 0.227633 0.499371 0.000168902 0.80572 0.0513988 0.312826 0.72656 0.131254 0 0.154604 0.329607 0.440976 0.138431 0.608847 0.767855 0.125122 0.806688 0.130706 
0.633716  19 0.361176 0.362388 0.786904 0.018504 0.365277 0.584951 0.191885 0.805935 0.447453 0 0.304864 0.423835 0.263374 0.299239 0.062326 0.292734 0.0336417 0.254982 0.0923376 
0.638571  19 0.384741 0.926044 0.917598 0 0.436649 0.673563 0.404778 0.849877 0.078868 0.0107572 0.17895 0.515 0.467298 0.124216 0.398666 0.803278 0.382706 0.724344 0.0709774 
0.640482  19 0.0893146 0.0366946 0.705507 0 0.502436 0.741171 0.914778 0.901294 0.0895609 0.0157054 0.661771 0 0.378431 0.398936 0.352188 0.66854 0.198251 0.593129 0.0672325 
0.640865  19 0.329688 0.272115 0.419789 0.00559751 0.548096 0.23957 0.24603 0.794534 0.299116 0.0024449 0.121296 0.455831 0.446111 0.103849 0.857367 0.693504 0.00133785 0.454284 0.217637 
0.643412  19 0.304813 0.118868 0.593475 0 0.550928 0.777625 0.403546 0.539871 0.0493392 0.272142 0.463238 0.370336 0.308889 0.959331 0.135276 0.883787 0.0689682 0.16834 0.145641 
0.646789  19 0.183987 0 0.278821 0 0.709419 0.496645 0.156397 0.504593 0.0654592 0 0.426681 0.232085 0.665367 0 0.504558 0.236845 0.012881 0.195052 0.125253 
0.654042  19 0.405137 0 0.622195 0 0.730322 0.758161 0.115522 0.540794 0.199607 0.0253627 0.319449 0.136268 0.475298 0 0.595936 0.281731 0.219282 0.543613 0.2274 
0.655942  19 0.140289 0.0238868 0.282873 0.000959578 0.479644 0.550814 0.460818 0.627001 0.0842695 0.226551 0.438239 0.562027 0.614493 0.000561672 0.792874 0.725063 0.175653 0.420787 0.108269 
0.659906  19 0.000740038 0.141876 0.762878 0.000136564 0.490497 0.542004 0.3248 0.41012 0.27836 0.00406005 0.537848 0.793888 0.664992 0.231171 0.750682 0.888364 0.344844 0.456135 0.570539 
0.67047  19 0.171163 0.351283 0.248451 0.00633644 0.421556 0.655757 0.788572 0.398752 0.208586 0.141091 0.414458 0.519365 0.0462896 0.0522888 0.89729 0.699762 7.89262e-05 0.000167494 0.00032156 
0.642431  19 0.000301197 0.141671 0.763131 0.000579396 0.490637 0.542747 0.323772 0.410438 0.277973 0.00532344 0.537909 0.792253 0.663389 0.233394 0.750421 0.886947 0.344878 0.456219 0.572614 
0.672607  19 0.0669575 0.575581 0.296724 0.010951 0.690137 0.0889529 0 0.878272 0.232521 0 0.288586 0.901105 0.14978 0.228974 0 0.63971 0 0.749503 0.11634 
0.643456  19 0.0673571 0.575581 0.296724 0.010951 0.690137 0.0889529 0 0.878272 0.231933 0.000290186 0.289437 0.900411 0.14949 0.229121 0.000874947 0.640127 0.00016745 0.748716 0.116633 
0.665775  19 0.0669575 0.575581 0.296724 0.010951 0.690317 0.0897545 0.00114076 0.877742 0.232485 0.000220272 0.289083 0.900434 0.149276 0.228451 0.000873134 0.63971 0 0.749503 0.11634 
0.672607  19 0.0669575 0.575581 0.296724 0.010951 0.690137 0.0889529 0 0.878272 0.232521 0 0.288586 0.901105 0.14978 0.228974 0 0.63971 0 0.749503 0.11634 
0.640165  19 0.0165233 0.423848 0.347477 0.0384051 0.185702 0.465131 0.235901 0.675563 0.0589558 4.47028e-05 0.52626 0.636334 0.354556 0.673774 0.927563 0.72198 0 0.111067 0.580666 
0.640183  19 0.0166174 0.423769 0.34702 0.0384051 0.185141 0.465646 0.235504 0.676418 0.0591509 0 0.526005 0.636662 0.354795 0.673774 0.927563 0.721879 0.000347322 0.111811 0.580318 
0.68024  19 0.761022 0.341713 0.616368 0.000225208 0.44095 0.421832 0.129619 0.558467 0.214547 0.00155422 0.844165 0.280821 0.646579 0.00245545 0.709941 0.652292 0.391781 0.391239 0 
0.584533  19 0.258479 0.533577 0.678946 8.14581e-05 0.582056 0.00428341 0.224402 0.897506 0.248828 0.00796777 0.00161442 0.430504 0.432684 0.466064 0.762845 0.782909 0.194136 0.254438 0.000504096 
0.627832  19 0.333785 0.351611 0.818526 0.00260861 0.648617 0.729543 0.683265 0.455024 0.0706673 0.331984 0.466818 0.35353 0.30886 0.266788 0.693489 0.873936 0.223086 0.000247698 0.404404 
0.68733  19 0.338784 0.413219 0.71866 0.0130151 0.599521 0.589218 0.402303 0.71009 0.201884 0.00594288 0.2855 0.735824 0.16662 0.060986 0.897339 0.162685 0.0150319 0.416342 0.491312 
0.648962  19 2.62241e-05 0.141481 0.76274 0.000573867 0.490403 0.541607 0.324999 0.410828 0.277826 0.0049633 0.537764 0.793391 0.665009 0.231626 0.750185 0.887103 0.344717 0.456901 0.57296 
0.696918  19 0.345929 0.377851 0.652385 0.000265075 0.652635 0.0646352 0 0.790878 0.213689 0.0172506 0 0.611498 0.368858 0.348236 0.819809 0.854414 0.0827371 0.555383 0.000559378 
0.699229  19 0.224025 0.377396 0.706436 0.0139142 0.396745 0.419761 0.245267 0.191297 0.188346 0 0.0657456 0.466946 0.35736 0.472211 0.0364776 0.706195 0 0.127822 0.106874 
0.700423  19 0.305478 0.209033 0.526051 0 0.59843 0 0.352971 0.908895 0.0716457 0.0165408 0.512308 0.416152 0.370546 0.538541 0.00147504 0.836648 0.445708 0.378564 0.763094 
0.63645  19 0.125016 0.227098 0.407886 0.00988216 0.554116 0.89876 0.0913774 0.578761 0.166334 0 0.320876 0 0.580115 0.30534 0.59658 0.534886 0.107244 0.115506 0.00863882 
0.701098  19 0.505177 0.691467 0.104806 0 0.168801 0.450223 0 0.629107 0.120869 0 0.580496 0.391547 0.0746948 0.899216 0.32588 0.705729 0.125061 0.497997 0.042441 
0.707207  19 0.505177 0.691467 0.104806 0 0.168801 0.450223 0 0.629107 0.120869 0 0.580496 0.391547 0.0746948 0.899216 0.325801 0.705698 0.124778 0.498267 0.0430231 
0.707207  19 0.505177 0.691467 0.104806 0 0.168801 0.450223 0 0.629107 0.120869 0 0.580496 0.391547 0.0746948 0.899216 0.325801 0.705698 0.124778 0.498267 0.0430231 
0.709006  19 0.566262 0.511079 0.767281 0.00232507 0.683649 0 0.0433313 0.658328 0.205195 0 0.275055 0.165826 0.139149 0.294635 0.607838 0.325498 0.0257247 0.30825 0.0532425 
0.712195  19 0.479293 0.45594 0.913073 0 0.47708 0.848146 0.01731 0.0865809 0.243793 0 0.0691727 0.434803 0.359538 0.720942 0.503992 0.475713 0.116579 0.363651 0.000294513 
0.674908  19 0.644642 0.456493 0.399307 0.00416993 0.669273 0.537159 0.475299 0.542505 0.188642 0.228072 0.36844 0.331913 0.0977882 0.120104 0.822905 0.903578 0.603487 0.875523 0.155388 
0.717463  19 0.16011 0.291432 0.298276 0.00137323 0.591914 0.913587 0.786831 0.948855 0.216014 0 0.307002 0.906855 0.0633653 0.0567867 0.648841 0.659705 0.200605 0.634471 0.0340392 
0.718349  19 0.444201 0.190323 0.767167 0.0133216 0.150432 0.558877 0 0.152423 0.110172 0 0.487434 0.263301 0.391327 0.58993 0.156281 0.855764 0.238128 0.550693 0.243913 
0.718349  19 0.444201 0.190323 0.767167 0.0133216 0.150432 0.558877 0 0.152423 0.110172 0 0.487434 0.263301 0.391327 0.58993 0.156281 0.855764 0.238128 0.550693 0.243913 
0.72105  19 0.305478 0.208929 0.526411 0 0.598507 0.000912568 0.352632 0.90929 0.0717539 0.0152508 0.512635 0.416565 0.37013 0.538196 0 0.837619 0.445318 0.378517 0.763094 
0.724028  19 0.060378 0.327546 0.334957 0.00404287 0.593553 0.389311 0.18179 0.474966 0.376156 0.155808 0.278142 0.456515 0.57975 0.472234 0.749505 0.269353 0.0711965 0.670822 0.120574 
0.671499  19 0.061042 0.328004 0.334441 0.00403883 0.593407 0.388792 0.182477 0.47488 0.375916 0.155808 0.278142 0.456515 0.57975 0.472234 0.749505 0.269353 0.0711965 0.670822 0.120573 
0.729769  19 0.203718 0.849012 0.707137 0.119524 0.632006 0.131462 0.998976 0.840054 0.258978 0.0655004 0.265523 0.361611 0.391892 0.456943 0.818131 0.403296 0.0205596 0.34909 0.999821 
0.738011  19 0.4201 0.279929 0.828414 0.0528966 0.696257 0.133636 0.462377 0.649723 0.016696 0.388945 0.221051 0.487225 0.311954 0.491561 0.844075 0.473461 0 0.0256213 0 
0.738768  19 0.478773 0.455828 0.913073 0 0.47708 0.848146 0.01731 0.0865809 0.243793 0 0.0691727 0.435201 0.359679 0.721133 0.503346 0.475289 0.117096 0.364317 0 
0.739776  19 0.472643 0.718128 0.735393 0.000179739 0.557861 0.647179 0.323339 0.873371 0.479453 0.139842 0.252998 0.556471 0.500259 0.504576 0.286442 0.47552 0.311002 0.897103 0.57738 
0.742967  19 0.692733 0.534224 0.767725 0.0551524 0.771858 0.534696 0.788936 0.561893 0.124355 0.0842774 0.488123 0.561795 0.52843 0.278833 0.238818 0.781267 0.000407669 0.585409 0.700679 
0.745993  19 0.343445 0.422348 0.450302 0.000217172 0.266256 0.0486517 0.920623 0.925944 0.226764 0.117592 0.0004536 0.650747 0.401439 0.374603 0.560512 0.955377 0.0514016 0.258179 0.179474 
0.748381  19 0.0620888 0.903873 0.597595 0 0.352098 0.928955 0.461 0.555623 0.172882 0.218554 0.380272 0.818979 0.26444 0.0600538 0.538187 0.405393 0 0.734729 0.973907 
0.749186  19 0.50813 0.294899 0.554842 0.165412 0.509701 0.27593 0.412364 0.329754 0.219383 0.14462 0.434487 0.534664 0.224514 0.249253 0.784702 0.725968 0.031455 0.364054 0.12206 
0.70185  19 0.315196 0.323071 0.605607 0.0107176 0.227637 0.280385 0.143082 0.523994 0.228996 0 0.201509 0.153283 0.146546 0.218069 0.00608483 0.319879 0.034786 0.246329 0.225745 
0.753224  19 0.314701 0.322979 0.606146 0.010722 0.22672 0.280017 0.142068 0.523672 0.229029 0 0.201509 0.153283 0.146546 0.218069 0.00527687 0.319456 0.0346696 0.246265 0.225708 
0.749271  19 0.343474 0.422803 0.450302 0 0.265612 0.0471794 0.921749 0.926084 0.226519 0.11772 0.000512308 0.650796 0.401325 0.374812 0.559042 0.955 0.0516701 0.258171 0.1802 
0.761331  19 0.712132 0.517672 0.932715 0.115278 0.825639 0.598372 0.633386 0.604312 0.0948238 0.226859 0.943129 0.451608 0.258971 0.0333695 0.198085 0.426043 0.0474635 0.758689 0.00547136 
0.762627  19 0.648563 0.269916 0.733799 0.00141664 0.411128 0.567368 0.294269 0.426255 0.26707 0.00296154 0.169594 0.858866 0.228045 0.0201426 0.536334 0.751781 0.531704 0.448124 0.567658 
0.767223  19 0.376867 0.564855 0.100524 0.00305957 0.425115 0.147349 0.359647 0.355077 0.107868 0.126102 0.589582 0.0794037 0.185435 0.80475 0.465174 0.674649 0.0806143 0.532975 0.28395 
0.503953  19 0.488062 0.294785 0.929022 0.0610262 0.656067 0.955649 0.302425 0.56405 0.339428 0.198405 0.864296 0.469515 0.000979891 0.108913 0.738626 0.408042 0.0629752 0.103885 0 
0.40018  19 0.476401 0.508079 0.902719 0 0.704174 0.911581 0.0122243 0.943467 0.211043 0.000182787 0.25086 0.447937 0.360599 0.903676 0.858093 0.759677 0.154745 0.140357 0.000228961 
0.477184  19 0.000842985 0.398082 0.725139 0.00667632 0.139798 0.505461 0.107945 0.228612 0.00613472 0.382177 0.746984 0.260506 0.000999178 0.434149 0.51134 0.0889111 0.0228664 0.323645 0.235263 
0.500942  19 0 0.398082 0.7249 0.00666964 0.140862 0.506188 0.107464 0.229288 0.0066577 0.381323 0.747365 0.26042 2.75267e-05 0.433436 0.511275 0.088188 0.0227957 0.323713 0.235622 
0.487242  19 0.185945 0 0.423526 0 0.555033 0.599537 0.248759 0.531899 0.257344 0.520666 0.839819 0.110898 0.00129635 0.185469 0.702056 0.978691 0.480364 0.695441 0.22964 
0.460153  19 0.185797 0 0.423526 0.000314138 0.555548 0.60001 0.249365 0.530819 0.257603 0.521875 0.840399 0.111254 0.00110863 0.185345 0.701181 0.978487 0.481035 0.695677 0.228961 
0.436622  19 0.330317 0.729108 0.500977 0.0257634 0.138786 0.810933 0 0.740632 0.313022 0.00025393 0.738016 0.566844 0.135569 0.183864 0.644694 0.513338 0.145142 0.792267 0.222656 
0.49875  19 0.488864 0.295181 0.929022 0.0609432 0.655556 0.95534 0.302092 0.564668 0.338815 0.198846 0.86307 0.469934 0.000804097 0.110452 0.738009 0.408163 0.0634521 0.105162 0.00101991 
0.444286  19 0.176046 0 0.596668 0.000368378 0.305829 0.106458 0.711404 0.800651 0.031203 0.000393399 0.054625 0.385253 0.25029 0.447531 9.99993e-05 0.150106 0.101275 0.528906 0.584963 
0.407565  19 0.476899 0.508744 0.902719 0 0.704174 0.911581 0.0122243 0.944137 0.209664 0.000141947 0.25167 0.447003 0.36125 0.904122 0.857848 0.758713 0.15483 0.139855 0 
0.404677  19 0.360354 0.502164 0.559637 0.000450768 0.629871 0.903997 0.267488 0.81541 0.209107 0.0155613 0.241753 0.222855 0.261866 0.0794105 0.896969 0.911345 0.328217 0.74499 0.000296618 
0.43758  19 0.476899 0.508744 0.902213 3.14138e-07 0.704224 0.911334 0.0124585 0.944248 0.210807 0.000521875 0.251429 0.447546 0.360837 0.904183 0.857711 0.759226 0.15483 0.139855 0 
0.398115  19 0.491367 0.10537 0.885649 0.000130529 0.675563 0.912537 0.0143889 0.489052 0.111155 0 0.343661 0.368608 0.501156 0.687331 0.853294 0.654218 0.148903 0.365502 8.11723e-05 
0.501284  19 0.842349 0.0428164 0.441697 0.00304319 0.338432 0.652026 0.561326 0.467576 0.226152 0.413987 0.0739828 0.895503 0.0511028 0.431291 0.793291 0.164549 0.0471714 0.646294 0.495797 
0.476933  19 0.84089 0.0442008 0.441421 0.00262568 0.33839 0.65125 0.561256 0.468317 0.226561 0.413578 0.0741236 0.894261 0.0517041 0.43186 0.792851 0.166119 0.0472892 0.645395 0.496028 
0.562206  19 0.176046 0 0.596668 0 0.305589 0.105741 0.711974 0.800951 0.0308021 0 0.0548975 0.385106 0.249888 0.447443 0.000374781 0.149791 0.100985 0.528992 0.586168 
0.54528  19 0.417726 0.248193 0.49038 0 0.69151 0.290774 0.0386228 0.273305 0.072774 0.0317809 0.141942 0.432614 0.314582 0.319429 0.67219 0.912344 0.284978 0.267148 0.61774 
0.508842  19 0.417832 0.249189 0.489707 1.8504e-05 0.691632 0.290539 0.0387655 0.272413 0.073446 0.030798 0.142145 0.433395 0.314453 0.320021 0.672436 0.912273 0.284035 0.265657 0.616565 
0.545783  19 0.122017 0.156597 0.434014 3.77889e-05 0.364127 0.385224 0.75085 0.55577 0.242034 0.567776 0.845299 0.270819 0.119066 0.0700292 0.711618 0.982151 0.452627 0.682135 0.123188 
0.543956  19 0.121477 0.155762 0.433702 0 0.362667 0.384541 0.75118 0.556744 0.242326 0.566369 0.845458 0.270567 0.118687 0.0696898 0.712946 0.982944 0.452418 0.68284 0.122943 
0.508765  19 0.488062 0.294785 0.929022 0.0609432 0.655556 0.95534 0.302606 0.564405 0.338786 0.198108 0.864181 0.469407 4.96161e-06 0.108926 0.737726 0.408181 0.0631709 0.10455 0 
0.550276  19 0.447684 0.399925 0.490293 0 0.389171 0.713971 9.29422e-05 0.78145 0.259117 0.0292941 0.476394 0.678181 0.260878 0.186861 0.141181 0.759793 0.325726 0.674831 0.684354 
0.519168  19 0.815655 0.384376 0.573311 6.67632e-06 0.669628 0.61125 0.293519 0.556225 0.328731 0.000468801 0.852959 0.769727 0.258525 0.00122174 0.879397 0.70788 0.036584 0.478049 0.503431 
0.54558  19 0.519281 0.326783 0.654139 0.0216643 0.635453 0.456551 0.735722 0.80032 0.302294 0.179572 0.281507 0.456722 0.230017 0.579972 0.898849 0.717404 0.0390054 0.000363886 1.26073e-06 
0.504677  19 0.168315 0.665847 0.559912 2.47291e-05 0.15421 0.815454 0.000722082 0.696235 0.219456 0 0.467725 0.189351 0.136331 0.114402 0.672908 0.906772 0.138317 0.740353 0.135839 
0.55545  19 0.176555 0.000352642 0.59683 1.30529e-07 0.306283 0.105854 0.710893 0.800522 0.030783 0 0.0548975 0.385199 0.249978 0.447018 0 0.149338 0.101526 0.528793 0.585439 
0.507443  19 0.167659 0.66651 0.559538 0 0.154003 0.81522 0 0.696279 0.219456 0 0.467725 0.189351 0.136331 0.114402 0.672908 0.906772 0.138038 0.740764 0.135172 
0.549415  19 0.190463 0.685607 0.511375 0.000310543 0.164691 0.218235 0.216023 0.514286 0.252343 0.0943164 0.498163 0.152338 0.166656 0.00951237 0.736927 0.746414 0.0286806 0.737653 0.0365807 
0.552464  19 0.44733 0.399143 0.490727 0 0.388948 0.713809 0 0.781647 0.258895 0.0297738 0.477075 0.678181 0.260878 0.186823 0.141696 0.759838 0.324969 0.674116 0.683585 
0.557812  19 0.361474 0.36262 0.787422 0.0185465 0.366089 0.587932 0.191649 0.80491 0.446631 0.000968002 0.305073 0.423004 0.264038 0.300127 0.0645125 0.29294 0.0333801 0.254593 0.0914824 
0.557737  19 0.447684 0.399925 0.490293 0 0.388948 0.713809 0.000308726 0.781577 0.259151 0.0298739 0.476489 0.67752 0.260679 0.18728 0.141676 0.759582 0.325726 0.674831 0.684354 
0.519617  19 0.48729 0.295409 0.928191 0.0608823 0.655268 0.955266 0.303332 0.564205 0.338292 0.198492 0.864076 0.469843 0 0.108913 0.737973 0.407999 0.0630344 0.104255 0.000477265 
0.523392  19 0.488062 0.294785 0.929022 0.0609432 0.655556 0.95534 0.302606 0.564405 0.338786 0.198492 0.864076 0.469843 0 0.108913 0.738626 0.408042 0.0629752 0.103885 0 
0.599726  19 0.360905 0.362378 0.787022 0.0184861 0.365469 0.585576 0.19203 0.805672 0.447284 3.14579e-06 0.304864 0.423835 0.263374 0.299239 0.062326 0.292734 0.0336417 0.255052 0.0928181 
0.568635  19 0.12176 0.156241 0.434735 0.000291101 0.363637 0.38539 0.750235 0.555844 0.242688 0.566586 0.845799 0.27132 0.117876 0.0691211 0.71342 0.982103 0.45236 0.681968 0.122902 
0.579756  19 0.386217 0.296428 0.760679 0 0.637251 0.243516 0 0.81123 0.210714 0.00154528 0 0.413071 0.640796 0.418489 0.0175003 0.887568 0.389735 0.272857 0 
0.59352  19 0.488932 0.42255 0.80506 0 0.470277 0.62902 0.022901 0.581619 0.141831 0.00803109 0.959779 0.337908 0.418896 0.41468 0.29205 0.447925 0.122093 0.294296 0.000197669 
0.566769  19 0.405996 0.204432 0.543889 0 0.600347 0.296163 0.253015 0.809178 0.0249411 0.00266552 0.517184 0.431954 0.361558 0.741652 0.0674717 0.977718 0.416578 0.406004 0.737206 
0.588619  19 0.519861 0.423919 0.717775 2.94402e-05 0.468817 0.605743 0.355649 0.411349 0.292433 0.00679386 0.316853 0.598244 0.343442 0.0383208 0.928086 0.195474 0.0637445 0.42501 0.581839 
0.573799  19 0.361176 0.362388 0.786904 0.018504 0.365277 0.584951 0.191885 0.805935 0.447453 0 0.304864 0.423835 0.263167 0.300692 0.0631193 0.293683 0.0343224 0.254273 0.092023 
0.621484  19 0.236549 0 0.650867 0.00718944 0.55833 0.0274494 0.485506 0.682151 0.543243 0 0.232062 0.465133 0.337543 0.548677 0.198363 0.548946 0.0581734 0.612662 0.332692 
0.617362  19 0.361314 0.362483 0.787088 0.0184909 0.365382 0.585276 0.191885 0.805935 0.447453 0 0.304864 0.423835 0.263374 0.299239 0.062326 0.292734 0.0336417 0.254982 0.0918443 
0.6082  19 0.361436 0.362783 0.786904 0.018504 0.365277 0.585762 0.191444 0.80555 0.447545 0.000400532 0.304717 0.423692 0.263957 0.300671 0.0651416 0.293614 0.0340399 0.25474 0.0918147 
0.60555  19 0.519865 0.423467 0.716898 5.85679e-05 0.468557 0.605178 0.356308 0.411349 0.292433 0.00679386 0.316853 0.598244 0.342798 0.0383847 0.92737 0.19571 0.0634593 0.424729 0.582485 
0.6294  19 0.236702 0.00120981 0.651191 0.00754972 0.557939 0.0277948 0.485248 0.682711 0.542805 2.03901e-05 0.232697 0.465282 0.337486 0.549018 0.197193 0.547432 0.0582539 0.612153 0.333772 
0.428726  19 0.66336 0.335722 0.564361 0.00125997 0.55393 0.793886 0.343953 0.47315 0 0.173559 0.308204 0.422901 0.253692 0.603497 0.255181 0.352161 0.0999399 0.577639 0 
0.322406  19 0.470219 0.399396 0.073473 0 0.685034 0.564189 0.861564 0.364837 0 0.0294569 0.881464 0.0985103 0.0632232 0.00997572 0.427175 0.668084 0.158769 0.217531 0.00678917 
0.393321  19 0.506084 0.587522 0.609463 0 0.462455 0.94843 0 0.729341 0.0159175 0.049525 0.711564 0 0.411074 0 0.711433 0.706616 0.0487434 0.43369 0.0612818 
0.411411  19 0.889753 0 0.39872 5.97035e-05 0.729032 0.326475 0 0.342549 0.0366743 0.088344 0.44721 0.576516 0.268957 0.464139 0.405729 0.653796 0.192488 0.317204 0.190722 
0.322406  19 0.470219 0.399396 0.073473 0 0.685034 0.564189 0.861564 0.364837 0 0.0294569 0.881464 0.0985103 0.0632232 0.00997572 0.427175 0.668084 0.158769 0.217531 0.00678917 
0.377018  19 0.609273 0.0466642 0.80333 0.00131725 0.872181 0.702304 0.502071 0.685245 0.0465261 0.011379 0.344948 0.676968 0.507675 0.550734 0.344607 0.968122 0.420091 0.4399 1.32019e-05 
0.428574  19 0.389468 0.0612043 0.821815 0.00286688 0.519236 0.663257 0.480843 0.744506 0.0584559 0.0113675 0.133926 0.733403 0.463165 0.555977 0.0714714 0.662552 0.235868 0.0993386 0 
0.445013  19 0.555336 0.120665 0.71911 0 0.681628 0.332371 0.254218 0.864671 0.037801 0.0137542 0 0.637936 0.448707 0.608483 0.303766 0.678864 0.276152 0.835797 0.219188 
0.428726  19 0.66336 0.335722 0.564361 0.00125997 0.55393 0.793886 0.343953 0.47315 0 0.173559 0.308204 0.422901 0.253692 0.603497 0.255181 0.352161 0.0999399 0.577639 0 
0.436237  19 0.650045 0.518785 0.770155 0.00319203 0.688488 0.39209 0.137457 0.543458 0.0790967 0.0570656 0.155823 0.621665 0.453442 0.572565 0.309565 0.727546 0.290356 0.535249 0 
0.445013  19 0.555336 0.120665 0.71911 0 0.681628 0.332371 0.254218 0.864671 0.037801 0.0137542 0 0.637936 0.448707 0.608483 0.303766 0.678864 0.276152 0.835797 0.219188 
0.446107  19 0.50775 0.0142784 0.252055 0 0.231774 0.437398 0.287742 0.858404 0.137044 0.0727835 0.41511 0.180457 0.491206 0.389106 0.847862 0.53175 0.0494925 0.623361 0.62904 
0.446107  19 0.50775 0.0142784 0.252055 0 0.231774 0.437398 0.287742 0.858404 0.137044 0.0727835 0.41511 0.180457 0.491206 0.389106 0.847862 0.53175 0.0494925 0.623361 0.62904 
0.446107  19 0.50775 0.0142784 0.252055 0 0.231774 0.437398 0.287742 0.858404 0.137044 0.0727835 0.41511 0.180457 0.491206 0.389106 0.847862 0.53175 0.0494925 0.623361 0.62904 
0.448231  19 0.167213 0.497536 0.813346 0 0.61311 0.397851 0.204247 0.891502 0 0.00832133 0.323374 0.481632 0.563451 0.640181 0.336891 0.554137 0.20252 0.801699 0.0998611 
0.448231  19 0.167213 0.497536 0.813346 0 0.61311 0.397851 0.204247 0.891502 0 0.00832133 0.323374 0.481632 0.563451 0.640181 0.336891 0.554137 0.20252 0.801699 0.0998611 
0.411435  19 0.497095 0 0.0533692 0 0.640143 0.677579 0.707534 0.364184 0.188158 0.0561786 0.835158 0.0417641 0.133406 0.00010731 0.439419 0.71419 0.184276 0.35639 0.0888144 
0.376023  19 0.49737 0.00103413 0.0533692 0 0.64048 0.677852 0.707559 0.364459 0.188115 0.0564995 0.834945 0.0415027 0.132643 0.0005365 0.43983 0.714014 0.184031 0.35536 0.0891736 
0.422124  19 0.504129 0.000821744 0.51037 0.000710416 0.559499 0.923088 0.00187847 0.465261 0.036805 0.0953912 0.474111 0.617888 0.191834 0.522636 0.622619 0.472213 0.212212 0.271466 0.0943485 
0.463802  19 0.160038 0.272136 0.470973 0.000974247 0.881216 0.871868 0.530815 0.94144 0.238045 0 0.314711 0.165574 0.109534 0.0936583 0.714022 0.670017 0.227385 0.637585 0.225601 
0.470793  19 0.225622 0.250964 0.46364 1.31843e-05 0.53513 0.202277 0.877365 0.791747 0.00459344 2.94569e-05 0.489805 0.823716 0.355206 0.762289 0 0.769629 0.204436 0.223705 0.500887 
0.45495  19 0.501382 0 0.78323 0 0.266976 0.64491 0.0518982 0.461424 0.148286 0.386664 0.30884 0.17749 0.000226183 0.143053 0.438137 0.101233 0.0302783 0.644665 0.596523 
0.450261  19 0.72102 0 0.0334495 0.00134532 0.771927 0.657926 0 0.601367 0.111924 0.157357 0.319573 0.210839 0.148495 0.615304 0.637855 0.470624 0.0505935 0.793045 0.130206 
0.485696  19 0.190928 0.761444 0.869059 0.000628762 0.000420928 0.951892 0.0805536 0.374336 0.0914793 0.0267316 0.0113208 0.361202 0.214758 0.760869 0.682647 0.153913 0.0554766 0.751798 0.248424 
0.487229  19 0.190928 0.761653 0.869864 0.000651495 0 0.951939 0.0798066 0.374613 0.09132 0.0267245 0.0113208 0.361202 0.214758 0.760869 0.682647 0.153913 0.0554766 0.751798 0.248424 
0.446138  19 0.19146 0.761073 0.869083 0.00070374 0.000768181 0.951287 0.0798066 0.374613 0.09132 0.0267245 0.0113208 0.361202 0.214758 0.760869 0.682899 0.154346 0.0553774 0.750488 0.248083 
0.487229  19 0.190928 0.761653 0.869864 0.000651495 0 0.951939 0.0798066 0.374613 0.09132 0.0267245 0.0113208 0.361202 0.214758 0.760869 0.682647 0.153913 0.0554766 0.751798 0.248424 
0.459625  19 0.424321 0.608227 0.731515 0.000137231 0.90221 0.725934 0.568995 0.870099 0.151318 0.000268266 0.508104 0.481798 0.185535 0.0311477 0.717616 0.785948 0.161874 0.903316 0.210775 
0.506993  19 0.33067 0.101808 0.113851 0 0.096785 0.509382 0.222382 0.295927 0.115525 0.403595 0.311213 0.442042 0.0564352 0.059862 0.736447 0.528069 0.110912 0.0473733 0.0886048 
0.482397  19 0.553224 0.608796 0.852365 0.000303634 0.628866 0.776997 0.436989 0.409778 0.10405 0 0.406335 0.28153 0.133769 0.239528 0.217506 0.849179 0.248967 0.595217 0.153905 
0.51745  19 0.396909 0.644311 0.153958 0.00554989 0.187899 0.649197 0.131495 0.287511 0.179408 0.0526232 0.00655065 0.290631 0.158953 0.319883 0.0576272 0.887379 0.22949 0.433142 0.0852903 
0.525981  19 0.412189 0.270595 0.725855 0.0220819 0.732512 0.263686 0.390414 0.67808 0.0418249 0.00233833 0.0279908 0.503422 0.341399 0.466269 0.19501 0.632508 0.367502 0.115876 0.0366019 
0.525981  19 0.412189 0.270595 0.725855 0.0220819 0.732512 0.263686 0.390414 0.67808 0.0418249 0.00233833 0.0279908 0.503422 0.341399 0.466269 0.19501 0.632508 0.367502 0.115876 0.0366019 
0.525981  19 0.412189 0.270595 0.725855 0.0220819 0.732512 0.263686 0.390414 0.67808 0.0418249 0.00233833 0.0279908 0.503422 0.341399 0.466269 0.19501 0.632508 0.367502 0.115876 0.0366019 
0.525981  19 0.412189 0.270595 0.725855 0.0220819 0.732512 0.263686 0.390414 0.67808 0.0418249 0.00233833 0.0279908 0.503422 0.341399 0.466269 0.19501 0.632508 0.367502 0.115876 0.0366019 
0.525981  19 0.412189 0.270595 0.725855 0.0220819 0.732512 0.263686 0.390414 0.67808 0.0418249 0.00233833 0.0279908 0.503422 0.341399 0.466269 0.19501 0.632508 0.367502 0.115876 0.0366019 
0.531934  19 0.0831811 0.452596 0.563002 0.000278853 0 0.802289 0 0.588489 0.251009 0 0.730629 0.447802 0.215852 0.285803 0.815075 0.500876 0.134871 0.67933 0.278421 
0.539454  19 0.472994 0.41873 0.759665 0.015972 0.499277 0.155192 0.180379 0.786596 0.240773 0.00268553 0.111692 0 0.380329 0.0395572 0.85626 0.74322 0.011879 0.512184 0.170567 
0.539454  19 0.472994 0.41873 0.759665 0.015972 0.499277 0.155192 0.180379 0.786596 0.240773 0.00268553 0.111692 0 0.380329 0.0395572 0.85626 0.74322 0.011879 0.512184 0.170567 
0.516571  19 0.447401 0.280811 0.825869 0 0.649575 0.789102 0.213257 0.661217 0 0.275581 0.0231234 0.502024 0.307656 0.515786 0.0196539 0.382124 0.0708493 6.84846e-05 6.87034e-06 
0.542485  19 0.44727 0.280811 0.825869 0 0.649575 0.789102 0.213257 0.661217 0 0.275581 0.0223863 0.502584 0.307764 0.515621 0.0193464 0.381828 0.0708983 0 0 
0.510853  19 0.382801 0.552499 0.797622 0.00247787 0.723022 0.515254 0.149809 0.604232 0.0398389 0.0343698 0.465674 0.524997 0.364387 0.0169562 0.952989 0.644438 0.285916 0.514189 3.70534e-06 
0.530273  19 0.000280792 0.323781 0.780585 0 0.239194 0.546184 0.108292 0.907472 0.114667 0.00119892 0.402312 0.498479 0.418508 0.217373 0.62403 0.755299 0.154226 0.566581 0.231358 
0.561424  19 0.160038 0.272136 0.470973 0.000974247 0.881216 0.871868 0.530815 0.94144 0.238045 0 0.314711 0.165574 0.109534 0.0936583 0.714022 0.670017 0.227385 0.637585 0.225601 
0.523755  19 0.10121 0.507204 0.618898 0.00588055 0.792652 0.278307 0.100736 0.456097 0 0.429346 0.60174 0.411879 0.083816 0.472538 0.518181 0.494792 0.126896 0.611993 0.232106 
0.570529  19 0.357588 0.862368 0.620392 0.00872601 0.311269 0.127536 0.248696 0.668129 0.0924953 0.260729 0.562335 0.532441 0.0600415 0.664955 0.510098 0.680773 0.0423227 0 0.495402 
0.57103  19 0.662707 0.14526 0.74074 0 0.611905 0.318816 0.290037 0.262263 0.0304002 0.0155099 0.270667 0.782521 0.215569 0.680461 0.392128 0.43422 0.263376 0.680091 0.167966 
0.585252  19 0.23367 0.836343 0.626687 0.0232019 0.0929171 0.78935 0.0346947 0.148942 0 0.0918361 0.0115791 0.19638 0 0.416639 0.901239 0.155804 0.0222078 0.657346 0.256867 
0.587984  19 0.459186 0.133926 0.634224 0 0.273901 0.240847 0.0958987 0.826628 0.0768645 0.105622 0.452431 0.233052 0.404487 0.0140563 0.916624 0.36793 0.249022 0.672801 0.477659 
0.574718  19 0.472994 0.41873 0.75879 0.015966 0.49971 0.156394 0.18044 0.785952 0.240668 0.00268553 0.111692 0 0.380329 0.0395572 0.85626 0.74322 0.011879 0.512184 0.170567 
0.545775  19 0.667345 0 0.623051 0.000255715 0.413257 0.347305 0.0114787 0.598011 0.0140154 0.101987 0.463806 0.602106 0.33684 0.556168 0.400812 0.311977 0.236577 0.187477 0.0576359 
0.616207  19 0.344008 0.392331 0.923984 0 0.288691 0.397441 0.0773963 0.537509 0.059825 0.0511694 0.212342 0.787311 0.400083 0.131745 0.308127 0.727139 0.0654047 0.178091 0.0396857 
0.617766  19 0.0562056 0.227633 0.499371 0.000168902 0.80572 0.0513988 0.312826 0.72656 0.131254 0 0.154604 0.329607 0.440976 0.138431 0.608847 0.767855 0.125122 0.806688 0.130706 
0.584397  19 0.361176 0.362388 0.786904 0.018504 0.365277 0.584951 0.191885 0.805935 0.447453 0 0.304864 0.423611 0.26309 0.299529 0.062959 0.292928 0.0336621 0.254982 0.0923376 
0.638571  19 0.384741 0.926044 0.917598 0 0.436649 0.673563 0.404778 0.849877 0.078868 0.0107572 0.17895 0.515 0.467298 0.124216 0.398666 0.803278 0.382706 0.724344 0.0709774 
0.640482  19 0.0893146 0.0366946 0.705507 0 0.502436 0.741171 0.914778 0.901294 0.0895609 0.0157054 0.661771 0 0.378431 0.398936 0.352188 0.66854 0.198251 0.593129 0.0672325 
0.640865  19 0.329688 0.272115 0.419789 0.00559751 0.548096 0.23957 0.24603 0.794534 0.299116 0.0024449 0.121296 0.455831 0.446111 0.103849 0.857367 0.693504 0.00133785 0.454284 0.217637 
0.643412  19 0.304813 0.118868 0.593475 0 0.550928 0.777625 0.403546 0.539871 0.0493392 0.272142 0.463238 0.370336 0.308889 0.959331 0.135276 0.883787 0.0689682 0.16834 0.145641 
0.646789  19 0.183987 0 0.278821 0 0.709419 0.496645 0.156397 0.504593 0.0654592 0 0.426681 0.232085 0.665367 0 0.504558 0.236845 0.012881 0.195052 0.125253 
0.654042  19 0.405137 0 0.622195 0 0.730322 0.758161 0.115522 0.540794 0.199607 0.0253627 0.319449 0.136268 0.475298 0 0.595936 0.281731 0.219282 0.543613 0.2274 
0.625374  19 0.140289 0.0238868 0.282873 0.000959578 0.480274 0.550869 0.460297 0.626691 0.0841907 0.226236 0.438972 0.562027 0.614493 0.000561672 0.792874 0.725063 0.175653 0.420787 0.108269 
0.63165  19 0.000740038 0.141876 0.762878 0.000136564 0.490248 0.541715 0.325136 0.41034 0.278037 0.00408549 0.538311 0.793547 0.664611 0.231171 0.750682 0.888364 0.344844 0.456135 0.570539 
0.656184  19 0.171763 0.351839 0.248581 0.0063301 0.422218 0.655757 0.788572 0.398752 0.208586 0.141091 0.414458 0.519365 0.0464174 0.0527037 0.897677 0.70034 0.00029092 0.999996 0.999743 
0.642431  19 0.000301197 0.141671 0.763131 0.000579396 0.490637 0.542747 0.323772 0.410438 0.277973 0.00532344 0.537909 0.792253 0.663389 0.233394 0.750421 0.886947 0.344878 0.456219 0.572614 
0.672607  19 0.0669575 0.575581 0.296724 0.010951 0.690137 0.0889529 0 0.878272 0.232521 0 0.288586 0.901105 0.14978 0.228974 0 0.63971 0 0.749503 0.11634 
0.585721  19 0.0673571 0.575581 0.296724 0.010951 0.690585 0.0895549 0.00143539 0.877265 0.231564 0.000276026 0.290495 0.899527 0.148976 0.228522 0.000874947 0.640127 0.00016745 0.748716 0.116633 
0.564535  19 0.0669575 0.575581 0.296132 0.0108261 0.69004 0.0904244 0.00171175 0.877097 0.232158 0.000196208 0.28904 0.899604 0.149184 0.228802 0.000873134 0.63971 0 0.749503 0.11634 
0.565794  19 0.0671114 0.575423 0.296473 0.0109403 0.690339 0.0894786 0.000821758 0.877576 0.232348 1.4206e-05 0.288586 0.901105 0.14978 0.228974 0 0.63971 0 0.749399 0.115598 
0.640165  19 0.0165233 0.423848 0.347477 0.0384051 0.185702 0.465131 0.235901 0.675563 0.0589558 4.47028e-05 0.52626 0.636334 0.354556 0.673774 0.927563 0.72198 0 0.111067 0.580666 
0.640183  19 0.0166174 0.423769 0.34702 0.0384051 0.185141 0.465646 0.235504 0.676418 0.0591509 0 0.526005 0.636662 0.354795 0.673774 0.927563 0.721879 0.000347322 0.111811 0.580318 
0.631672  19 0.761022 0.341713 0.616368 0.000225208 0.44095 0.421974 0.130351 0.558273 0.214332 0.00158241 0.844203 0.280638 0.645995 0.00246312 0.709659 0.652309 0.391781 0.391239 0 
0.584533  19 0.258479 0.533577 0.678946 8.14581e-05 0.582056 0.00428341 0.224402 0.897506 0.248828 0.00796777 0.00161442 0.430504 0.432684 0.466064 0.762845 0.782909 0.194136 0.254438 0.000504096 
0.627832  19 0.333785 0.351611 0.818526 0.00260861 0.648617 0.729543 0.683265 0.455024 0.0706673 0.331984 0.466818 0.35353 0.30886 0.266788 0.693489 0.873936 0.223086 0.000247698 0.404404 
0.68733  19 0.338784 0.413219 0.71866 0.0130151 0.599521 0.589218 0.402303 0.71009 0.201884 0.00594288 0.2855 0.735824 0.16662 0.060986 0.897339 0.162685 0.0150319 0.416342 0.491312 
0.648962  19 2.62241e-05 0.141481 0.76274 0.000573867 0.490403 0.541607 0.324999 0.410828 0.277826 0.0049633 0.537764 0.793391 0.665009 0.231626 0.750185 0.887103 0.344717 0.456901 0.57296 
0.696918  19 0.345929 0.377851 0.652385 0.000265075 0.652635 0.0646352 0 0.790878 0.213689 0.0172506 0 0.611498 0.368858 0.348236 0.819809 0.854414 0.0827371 0.555383 0.000559378 
0.645804  19 0.224242 0.37719 0.705727 0.0139003 0.396978 0.419783 0.246084 0.191188 0.188346 0 0.0657456 0.466946 0.35736 0.472211 0.0364776 0.706195 0 0.127822 0.106874 
0.700423  19 0.305478 0.209033 0.526051 0 0.59843 0 0.352971 0.908895 0.0716457 0.0165408 0.512308 0.416152 0.370546 0.538541 0.00147504 0.836648 0.445708 0.378564 0.763094 
0.538468  19 0.125016 0.227098 0.407886 0.00988216 0.554225 0.898672 0.0925842 0.578818 0.166283 0.000226731 0.321662 0.999997 0.579382 0.304845 0.59658 0.534886 0.107244 0.115506 0.00863882 
0.701098  19 0.505177 0.691467 0.104806 0 0.168801 0.450223 0 0.629107 0.120869 0 0.580496 0.391547 0.0746948 0.899216 0.32588 0.705729 0.125061 0.497997 0.042441 
0.707207  19 0.505177 0.691467 0.104806 0 0.168801 0.450223 0 0.629107 0.120869 0 0.580496 0.391547 0.0746948 0.899216 0.325801 0.705698 0.124778 0.498267 0.0430231 
0.707207  19 0.505177 0.691467 0.104806 0 0.168801 0.450223 0 0.629107 0.120869 0 0.580496 0.391547 0.0746948 0.899216 0.325801 0.705698 0.124778 0.498267 0.0430231 
0.549374  19 0.566262 0.511079 0.767281 0.00232507 0.684383 0.999876 0.0444601 0.658338 0.20494 5.07072e-06 0.275678 0.165901 0.1392 0.294056 0.607838 0.325498 0.0257247 0.30825 0.0532425 
0.712195  19 0.479293 0.45594 0.913073 0 0.47708 0.848146 0.01731 0.0865809 0.243793 0 0.0691727 0.434803 0.359538 0.720942 0.503992 0.475713 0.116579 0.363651 0.000294513 
0.674908  19 0.644642 0.456493 0.399307 0.00416993 0.669273 0.537159 0.475299 0.542505 0.188642 0.228072 0.36844 0.331913 0.0977882 0.120104 0.822905 0.903578 0.603487 0.875523 0.155388 
0.717463  19 0.16011 0.291432 0.298276 0.00137323 0.591914 0.913587 0.786831 0.948855 0.216014 0 0.307002 0.906855 0.0633653 0.0567867 0.648841 0.659705 0.200605 0.634471 0.0340392 
0.718349  19 0.444201 0.190323 0.767167 0.0133216 0.150432 0.558877 0 0.152423 0.110172 0 0.487434 0.263301 0.391327 0.58993 0.156281 0.855764 0.238128 0.550693 0.243913 
0.718349  19 0.444201 0.190323 0.767167 0.0133216 0.150432 0.558877 0 0.152423 0.110172 0 0.487434 0.263301 0.391327 0.58993 0.156281 0.855764 0.238128 0.550693 0.243913 
0.72105  19 0.305478 0.208929 0.526411 0 0.598507 0.000912568 0.352632 0.90929 0.0717539 0.0152508 0.512635 0.416565 0.37013 0.538196 0 0.837619 0.445318 0.378517 0.763094 
0.698205  19 0.060357 0.327643 0.334553 0.00407723 0.593441 0.389237 0.182706 0.47475 0.37558 0.155808 0.278142 0.456515 0.57975 0.472234 0.749505 0.269353 0.0711965 0.669806 0.120358 
0.671499  19 0.061042 0.328004 0.334441 0.00403883 0.593407 0.388792 0.182477 0.47488 0.375916 0.155808 0.278142 0.456515 0.57975 0.472234 0.749505 0.269353 0.0711965 0.670822 0.120573 
0.729769  19 0.203718 0.849012 0.707137 0.119524 0.632006 0.131462 0.998976 0.840054 0.258978 0.0655004 0.265523 0.361611 0.391892 0.456943 0.818131 0.403296 0.0205596 0.34909 0.999821 
0.738011  19 0.4201 0.279929 0.828414 0.0528966 0.696257 0.133636 0.462377 0.649723 0.016696 0.388945 0.221051 0.487225 0.311954 0.491561 0.844075 0.473461 0 0.0256213 0 
0.738768  19 0.478773 0.455828 0.913073 0 0.47708 0.848146 0.01731 0.0865809 0.243793 0 0.0691727 0.435201 0.359679 0.721133 0.503346 0.475289 0.117096 0.364317 0 
0.739776  19 0.472643 0.718128 0.735393 0.000179739 0.557861 0.647179 0.323339 0.873371 0.479453 0.139842 0.252998 0.556471 0.500259 0.504576 0.286442 0.47552 0.311002 0.897103 0.57738 
0.742967  19 0.692733 0.534224 0.767725 0.0551524 0.771858 0.534696 0.788936 0.561893 0.124355 0.0842774 0.488123 0.561795 0.52843 0.278833 0.238818 0.781267 0.000407669 0.585409 0.700679 
0.745993  19 0.343445 0.422348 0.450302 0.000217172 0.266256 0.0486517 0.920623 0.925944 0.226764 0.117592 0.0004536 0.650747 0.401439 0.374603 0.560512 0.955377 0.0514016 0.258179 0.179474 
0.748381  19 0.0620888 0.903873 0.597595 0 0.352098 0.928955 0.461 0.555623 0.172882 0.218554 0.380272 0.818979 0.26444 0.0600538 0.538187 0.405393 0 0.734729 0.973907 
0.749186  19 0.50813 0.294899 0.554842 0.165412 0.509701 0.27593 0.412364 0.329754 0.219383 0.14462 0.434487 0.534664 0.224514 0.249253 0.784702 0.725968 0.031455 0.364054 0.12206 
0.70185  19 0.315196 0.323071 0.605607 0.0107176 0.227637 0.280385 0.143082 0.523994 0.228996 0 0.201509 0.153283 0.146546 0.218069 0.00608483 0.319879 0.034786 0.246329 0.225745 
0.753224  19 0.314701 0.322979 0.606146 0.010722 0.22672 0.280017 0.142068 0.523672 0.229029 0 0.201509 0.153283 0.146546 0.218069 0.00527687 0.319456 0.0346696 0.246265 0.225708 
0.735031  19 0.343316 0.423332 0.4501 2.22216e-06 0.266342 0.0478644 0.921827 0.926084 0.226519 0.11772 0.000512308 0.650796 0.401325 0.374812 0.559042 0.955 0.0516701 0.258457 0.179969 
0.747237  19 0.712109 0.517509 0.93183 0.115149 0.825639 0.598372 0.633386 0.604312 0.0948238 0.226677 0.94285 0.451774 0.2586 0.0334367 0.19855 0.425864 0.0476001 0.758278 0.00539673 
0.762627  19 0.648563 0.269916 0.733799 0.00141664 0.411128 0.567368 0.294269 0.426255 0.26707 0.00296154 0.169594 0.858866 0.228045 0.0201426 0.536334 0.751781 0.531704 0.448124 0.567658 
0.767223  19 0.376867 0.564855 0.100524 0.00305957 0.425115 0.147349 0.359647 0.355077 0.107868 0.126102 0.589582 0.0794037 0.185435 0.80475 0.465174 0.674649 0.0806143 0.532975 0.28395 
0.503953  19 0.488062 0.294785 0.929022 0.0610262 0.656067 0.955649 0.302425 0.56405 0.339428 0.198405 0.864296 0.469515 0.000979891 0.108913 0.738626 0.408042 0.0629752 0.103885 0 
0.40018  19 0.476401 0.508079 0.902719 0 0.704174 0.911581 0.0122243 0.943467 0.211043 0.000182787 0.25086 0.447937 0.360599 0.903676 0.858093 0.759677 0.154745 0.140357 0.000228961 
0.477184  19 0.000842985 0.398082 0.725139 0.00667632 0.139798 0.505461 0.107945 0.228612 0.00613472 0.382177 0.746984 0.260506 0.000999178 0.434149 0.51134 0.0889111 0.0228664 0.323645 0.235263 
0.500942  19 0 0.398082 0.7249 0.00666964 0.140862 0.506188 0.107464 0.229288 0.0066577 0.381323 0.747365 0.26042 2.75267e-05 0.433436 0.511275 0.088188 0.0227957 0.323713 0.235622 
0.472118  19 0.185945 0 0.423526 0 0.555033 0.599537 0.248911 0.531432 0.256945 0.520284 0.840299 0.110797 0.00157145 0.184919 0.702015 0.978691 0.480364 0.695441 0.22964 
0.443576  19 0.185797 0 0.423526 0.000298078 0.555619 0.600241 0.249926 0.530425 0.25732 0.521381 0.841173 0.111522 0.001437 0.185345 0.701181 0.978487 0.481035 0.695677 0.228961 
0.436622  19 0.330317 0.729108 0.500977 0.0257634 0.138786 0.810933 0 0.740632 0.313022 0.00025393 0.738016 0.566844 0.135569 0.183864 0.644694 0.513338 0.145142 0.792267 0.222656 
0.49875  19 0.488864 0.295181 0.929022 0.0609432 0.655556 0.95534 0.302092 0.564668 0.338815 0.198846 0.86307 0.469934 0.000804097 0.110452 0.738009 0.408163 0.0634521 0.105162 0.00101991 
0.444286  19 0.176046 0 0.596668 0.000368378 0.305829 0.106458 0.711404 0.800651 0.031203 0.000393399 0.054625 0.385253 0.25029 0.447531 9.99993e-05 0.150106 0.101275 0.528906 0.584963 
0.407565  19 0.476899 0.508744 0.902719 0 0.704174 0.911581 0.0122243 0.944137 0.209664 0.000141947 0.25167 0.447003 0.36125 0.904122 0.857848 0.758713 0.15483 0.139855 0 
0.404677  19 0.360354 0.502164 0.559637 0.000450768 0.629871 0.903997 0.267488 0.81541 0.209107 0.0155613 0.241753 0.222855 0.261866 0.0794105 0.896969 0.911345 0.328217 0.74499 0.000296618 
0.43758  19 0.476899 0.508744 0.902213 3.14138e-07 0.704224 0.911334 0.0124585 0.944248 0.210807 0.000521875 0.251429 0.447546 0.360837 0.904183 0.857711 0.759226 0.15483 0.139855 0 
0.398115  19 0.491367 0.10537 0.885649 0.000130529 0.675563 0.912537 0.0143889 0.489052 0.111155 0 0.343661 0.368608 0.501156 0.687331 0.853294 0.654218 0.148903 0.365502 8.11723e-05 
0.501284  19 0.842349 0.0428164 0.441697 0.00304319 0.338432 0.652026 0.561326 0.467576 0.226152 0.413987 0.0739828 0.895503 0.0511028 0.431291 0.793291 0.164549 0.0471714 0.646294 0.495797 
0.476933  19 0.84089 0.0442008 0.441421 0.00262568 0.33839 0.65125 0.561256 0.468317 0.226561 0.413578 0.0741236 0.894261 0.0517041 0.43186 0.792851 0.166119 0.0472892 0.645395 0.496028 
0.562206  19 0.176046 0 0.596668 0 0.305589 0.105741 0.711974 0.800951 0.0308021 0 0.0548975 0.385106 0.249888 0.447443 0.000374781 0.149791 0.100985 0.528992 0.586168 
0.54528  19 0.417726 0.248193 0.49038 0 0.69151 0.290774 0.0386228 0.273305 0.072774 0.0317809 0.141942 0.432614 0.314582 0.319429 0.67219 0.912344 0.284978 0.267148 0.61774 
0.508842  19 0.417832 0.249189 0.489707 1.8504e-05 0.691632 0.290539 0.0387655 0.272413 0.073446 0.030798 0.142145 0.433395 0.314453 0.320021 0.672436 0.912273 0.284035 0.265657 0.616565 
0.545783  19 0.122017 0.156597 0.434014 3.77889e-05 0.364127 0.385224 0.75085 0.55577 0.242034 0.567776 0.845299 0.270819 0.119066 0.0700292 0.711618 0.982151 0.452627 0.682135 0.123188 
0.543956  19 0.121477 0.155762 0.433702 0 0.362667 0.384541 0.75118 0.556744 0.242326 0.566369 0.845458 0.270567 0.118687 0.0696898 0.712946 0.982944 0.452418 0.68284 0.122943 
0.508765  19 0.488062 0.294785 0.929022 0.0609432 0.655556 0.95534 0.302606 0.564405 0.338786 0.198108 0.864181 0.469407 4.96161e-06 0.108926 0.737726 0.408181 0.0631709 0.10455 0 
0.550276  19 0.447684 0.399925 0.490293 0 0.389171 0.713971 9.29422e-05 0.78145 0.259117 0.0292941 0.476394 0.678181 0.260878 0.186861 0.141181 0.759793 0.325726 0.674831 0.684354 
0.519168  19 0.815655 0.384376 0.573311 6.67632e-06 0.669628 0.61125 0.293519 0.556225 0.328731 0.000468801 0.852959 0.769727 0.258525 0.00122174 0.879397 0.70788 0.036584 0.478049 0.503431 
0.54558  19 0.519281 0.326783 0.654139 0.0216643 0.635453 0.456551 0.735722 0.80032 0.302294 0.179572 0.281507 0.456722 0.230017 0.579972 0.898849 0.717404 0.0390054 0.000363886 1.26073e-06 
0.448209  19 0.1687 0.665847 0.559912 2.47291e-05 0.15421 0.815454 0.000722082 0.696235 0.219456 0 0.467725 0.189099 0.136386 0.114588 0.672757 0.907097 0.138542 0.740126 0.135862 
0.451414  19 0.176799 0.000996853 0.59597 1.30529e-07 0.306283 0.105854 0.710893 0.800522 0.030783 0 0.0548975 0.384525 0.249689 0.446714 0.000343106 0.149984 0.101488 0.528241 0.584262 
0.507443  19 0.167659 0.66651 0.559538 0 0.154003 0.81522 0 0.696279 0.219456 0 0.467725 0.189351 0.136331 0.114402 0.672908 0.906772 0.138038 0.740764 0.135172 
0.549415  19 0.190463 0.685607 0.511375 0.000310543 0.164691 0.218235 0.216023 0.514286 0.252343 0.0943164 0.498163 0.152338 0.166656 0.00951237 0.736927 0.746414 0.0286806 0.737653 0.0365807 
0.552464  19 0.44733 0.399143 0.490727 0 0.388948 0.713809 0 0.781647 0.258895 0.0297738 0.477075 0.678181 0.260878 0.186823 0.141696 0.759838 0.324969 0.674116 0.683585 
0.557812  19 0.361474 0.36262 0.787422 0.0185465 0.366089 0.587932 0.191649 0.80491 0.446631 0.000968002 0.305073 0.423004 0.264038 0.300127 0.0645125 0.29294 0.0333801 0.254593 0.0914824 
0.557737  19 0.447684 0.399925 0.490293 0 0.388948 0.713809 0.000308726 0.781577 0.259151 0.0298739 0.476489 0.67752 0.260679 0.18728 0.141676 0.759582 0.325726 0.674831 0.684354 
0.519617  19 0.48729 0.295409 0.928191 0.0608823 0.655268 0.955266 0.303332 0.564205 0.338292 0.198492 0.864076 0.469843 0 0.108913 0.737973 0.407999 0.0630344 0.104255 0.000477265 
0.523392  19 0.488062 0.294785 0.929022 0.0609432 0.655556 0.95534 0.302606 0.564405 0.338786 0.198492 0.864076 0.469843 0 0.108913 0.738626 0.408042 0.0629752 0.103885 0 
0.599726  19 0.360905 0.362378 0.787022 0.0184861 0.365469 0.585576 0.19203 0.805672 0.447284 3.14579e-06 0.304864 0.423835 0.263374 0.299239 0.062326 0.292734 0.0336417 0.255052 0.0928181 
0.536874  19 0.122223 0.157297 0.434375 0.000410333 0.364088 0.384959 0.75043 0.555591 0.242614 0.566586 0.845799 0.27132 0.117876 0.0691211 0.71342 0.981523 0.451889 0.68126 0.123718 
0.579756  19 0.386217 0.296428 0.760679 0 0.637251 0.243516 0 0.81123 0.210714 0.00154528 0 0.413071 0.640796 0.418489 0.0175003 0.887568 0.389735 0.272857 0 
0.551478  19 0.488932 0.42255 0.80506 0 0.470277 0.628937 0.0236971 0.580735 0.14174 0.00797973 0.959351 0.337955 0.418406 0.414358 0.291374 0.44832 0.12208 0.294296 0.000197669 
0.566769  19 0.405996 0.204432 0.543889 0 0.600347 0.296163 0.253015 0.809178 0.0249411 0.00266552 0.517184 0.431954 0.361558 0.741652 0.0674717 0.977718 0.416578 0.406004 0.737206 
0.588619  19 0.519861 0.423919 0.717775 2.94402e-05 0.468817 0.605743 0.355649 0.411349 0.292433 0.00679386 0.316853 0.598244 0.343442 0.0383208 0.928086 0.195474 0.0637445 0.42501 0.581839 
0.573799  19 0.361176 0.362388 0.786904 0.018504 0.365277 0.584951 0.191885 0.805935 0.447453 0 0.304864 0.423835 0.263167 0.300692 0.0631193 0.293683 0.0343224 0.254273 0.092023 
0.621484  19 0.236549 0 0.650867 0.00718944 0.55833 0.0274494 0.485506 0.682151 0.543243 0 0.232062 0.465133 0.337543 0.548677 0.198363 0.548946 0.0581734 0.612662 0.332692 
0.617362  19 0.361314 0.362483 0.787088 0.0184909 0.365382 0.585276 0.191885 0.805935 0.447453 0 0.304864 0.423835 0.263374 0.299239 0.062326 0.292734 0.0336417 0.254982 0.0918443 
0.6082  19 0.361436 0.362783 0.786904 0.018504 0.365277 0.585762 0.191444 0.80555 0.447545 0.000400532 0.304717 0.423692 0.263957 0.300671 0.0651416 0.293614 0.0340399 0.25474 0.0918147 
0.588753  19 0.519807 0.423737 0.71713 0.000119453 0.468788 0.605414 0.356308 0.411349 0.292433 0.00679386 0.316853 0.598244 0.342798 0.0384662 0.927168 0.195877 0.063434 0.424272 0.581821 
0.6294  19 0.236702 0.00120981 0.651191 0.00754972 0.557939 0.0277948 0.485248 0.682711 0.542805 2.03901e-05 0.232697 0.465282 0.337486 0.549018 0.197193 0.547432 0.0582539 0.612153 0.333772 
0.397023  19 0.663385 0.33576 0.564094 0.00125863 0.554183 0.793886 0.343953 0.47315 0 0.173559 0.308204 0.422901 0.253692 0.603497 0.255448 0.352453 0.0999594 0.577164 6.28508e-06 
0.322406  19 0.470219 0.399396 0.073473 0 0.685034 0.564189 0.861564 0.364837 0 0.0294569 0.881464 0.0985103 0.0632232 0.00997572 0.427175 0.668084 0.158769 0.217531 0.00678917 
0.393321  19 0.506084 0.587522 0.609463 0 0.462455 0.94843 0 0.729341 0.0159175 0.049525 0.711564 0 0.411074 0 0.711433 0.706616 0.0487434 0.43369 0.0612818 
0.411411  19 0.889753 0 0.39872 5.97035e-05 0.729032 0.326475 0 0.342549 0.0366743 0.088344 0.44721 0.576516 0.268957 0.464139 0.405729 0.653796 0.192488 0.317204 0.190722 
0.322406  19 0.470219 0.399396 0.073473 0 0.685034 0.564189 0.861564 0.364837 0 0.0294569 0.881464 0.0985103 0.0632232 0.00997572 0.427175 0.668084 0.158769 0.217531 0.00678917 
0.377018  19 0.609273 0.0466642 0.80333 0.00131725 0.872181 0.702304 0.502071 0.685245 0.0465261 0.011379 0.344948 0.676968 0.507675 0.550734 0.344607 0.968122 0.420091 0.4399 1.32019e-05 
0.347601  19 0.389468 0.0614528 0.820775 0.00288721 0.519058 0.663274 0.480853 0.743426 0.0583186 0.0113675 0.133926 0.733403 0.463165 0.555977 0.0714714 0.662552 0.235868 0.0993386 0 
0.445013  19 0.555336 0.120665 0.71911 0 0.681628 0.332371 0.254218 0.864671 0.037801 0.0137542 0 0.637936 0.448707 0.608483 0.303766 0.678864 0.276152 0.835797 0.219188 
0.428726  19 0.66336 0.335722 0.564361 0.00125997 0.55393 0.793886 0.343953 0.47315 0 0.173559 0.308204 0.422901 0.253692 0.603497 0.255181 0.352161 0.0999399 0.577639 0 
0.436237  19 0.650045 0.518785 0.770155 0.00319203 0.688488 0.39209 0.137457 0.543458 0.0790967 0.0570656 0.155823 0.621665 0.453442 0.572565 0.309565 0.727546 0.290356 0.535249 0 
0.445013  19 0.555336 0.120665 0.71911 0 0.681628 0.332371 0.254218 0.864671 0.037801 0.0137542 0 0.637936 0.448707 0.608483 0.303766 0.678864 0.276152 0.835797 0.219188 
0.446107  19 0.50775 0.0142784 0.252055 0 0.231774 0.437398 0.287742 0.858404 0.137044 0.0727835 0.41511 0.180457 0.491206 0.389106 0.847862 0.53175 0.0494925 0.623361 0.62904 
0.446107  19 0.50775 0.0142784 0.252055 0 0.231774 0.437398 0.287742 0.858404 0.137044 0.0727835 0.41511 0.180457 0.491206 0.389106 0.847862 0.53175 0.0494925 0.623361 0.62904 
0.446107  19 0.50775 0.0142784 0.252055 0 0.231774 0.437398 0.287742 0.858404 0.137044 0.0727835 0.41511 0.180457 0.491206 0.389106 0.847862 0.53175 0.0494925 0.623361 0.62904 
0.448231  19 0.167213 0.497536 0.813346 0 0.61311 0.397851 0.204247 0.891502 0 0.00832133 0.323374 0.481632 0.563451 0.640181 0.336891 0.554137 0.20252 0.801699 0.0998611 
0.448231  19 0.167213 0.497536 0.813346 0 0.61311 0.397851 0.204247 0.891502 0 0.00832133 0.323374 0.481632 0.563451 0.640181 0.336891 0.554137 0.20252 0.801699 0.0998611 
0.411435  19 0.497095 0 0.0533692 0 0.640143 0.677579 0.707534 0.364184 0.188158 0.0561786 0.835158 0.0417641 0.133406 0.00010731 0.439419 0.71419 0.184276 0.35639 0.0888144 
0.376023  19 0.49737 0.00103413 0.0533692 0 0.64048 0.677852 0.707559 0.364459 0.188115 0.0564995 0.834945 0.0415027 0.132643 0.0005365 0.43983 0.714014 0.184031 0.35536 0.0891736 
0.422124  19 0.504129 0.000821744 0.51037 0.000710416 0.559499 0.923088 0.00187847 0.465261 0.036805 0.0953912 0.474111 0.617888 0.191834 0.522636 0.622619 0.472213 0.212212 0.271466 0.0943485 
0.463802  19 0.160038 0.272136 0.470973 0.000974247 0.881216 0.871868 0.530815 0.94144 0.238045 0 0.314711 0.165574 0.109534 0.0936583 0.714022 0.670017 0.227385 0.637585 0.225601 
0.444416  19 0.226212 0.250808 0.463679 2.43021e-05 0.535322 0.202814 0.87774 0.791747 0.00459344 2.94569e-05 0.489805 0.823716 0.355206 0.762289 0 0.76952 0.204758 0.223065 0.500313 
0.429774  19 0.501382 0 0.78323 0 0.266976 0.64491 0.0518982 0.461278 0.148163 0.386533 0.309326 0.177336 0.000548878 0.142247 0.438137 0.101233 0.0302783 0.644665 0.596523 
0.450261  19 0.72102 0 0.0334495 0.00134532 0.771927 0.657926 0 0.601367 0.111924 0.157357 0.319573 0.210839 0.148495 0.615304 0.637855 0.470624 0.0505935 0.793045 0.130206 
0.470785  19 0.191279 0.761008 0.868428 0.000649797 0.00135205 0.951247 0.0805536 0.374336 0.0914793 0.0267316 0.0113208 0.361202 0.214758 0.760869 0.682647 0.154385 0.0552932 0.750589 0.247498 
0.486826  19 0.190928 0.761653 0.869864 0.000651495 0.000821524 0.951656 0.0811961 0.374635 0.0912418 0.027295 0.0128347 0.361056 0.214579 0.75997 0.683097 0.153913 0.0554766 0.751798 0.248424 
0.446138  19 0.19146 0.761073 0.869083 0.00070374 0.000768181 0.951287 0.0798066 0.374613 0.09132 0.0267245 0.0113208 0.361202 0.214758 0.760869 0.682899 0.154346 0.0553774 0.750488 0.248083 
0.487229  19 0.190928 0.761653 0.869864 0.000651495 0 0.951939 0.0798066 0.374613 0.09132 0.0267245 0.0113208 0.361202 0.214758 0.760869 0.682647 0.153913 0.0554766 0.751798 0.248424 
0.459625  19 0.424321 0.608227 0.731515 0.000137231 0.90221 0.725934 0.568995 0.870099 0.151318 0.000268266 0.508104 0.481798 0.185535 0.0311477 0.717616 0.785948 0.161874 0.903316 0.210775 
0.506993  19 0.33067 0.101808 0.113851 0 0.096785 0.509382 0.222382 0.295927 0.115525 0.403595 0.311213 0.442042 0.0564352 0.059862 0.736447 0.528069 0.110912 0.0473733 0.0886048 
0.482397  19 0.553224 0.608796 0.852365 0.000303634 0.628866 0.776997 0.436989 0.409778 0.10405 0 0.406335 0.28153 0.133769 0.239528 0.217506 0.849179 0.248967 0.595217 0.153905 
0.51745  19 0.396909 0.644311 0.153958 0.00554989 0.187899 0.649197 0.131495 0.287511 0.179408 0.0526232 0.00655065 0.290631 0.158953 0.319883 0.0576272 0.887379 0.22949 0.433142 0.0852903 
0.525981  19 0.412189 0.270595 0.725855 0.0220819 0.732512 0.263686 0.390414 0.67808 0.0418249 0.00233833 0.0279908 0.503422 0.341399 0.466269 0.19501 0.632508 0.367502 0.115876 0.0366019 
0.525981  19 0.412189 0.270595 0.725855 0.0220819 0.732512 0.263686 0.390414 0.67808 0.0418249 0.00233833 0.0279908 0.503422 0.341399 0.466269 0.19501 0.632508 0.367502 0.115876 0.0366019 
0.525981  19 0.412189 0.270595 0.725855 0.0220819 0.732512 0.263686 0.390414 0.67808 0.0418249 0.00233833 0.0279908 0.503422 0.341399 0.466269 0.19501 0.632508 0.367502 0.115876 0.0366019 
0.525981  19 0.412189 0.270595 0.725855 0.0220819 0.732512 0.263686 0.390414 0.67808 0.0418249 0.00233833 0.0279908 0.503422 0.341399 0.466269 0.19501 0.632508 0.367502 0.115876 0.0366019 
0.525981  19 0.412189 0.270595 0.725855 0.0220819 0.732512 0.263686 0.390414 0.67808 0.0418249 0.00233833 0.0279908 0.503422 0.341399 0.466269 0.19501 0.632508 0.367502 0.115876 0.0366019 
0.531934  19 0.0831811 0.452596 0.563002 0.000278853 0 0.802289 0 0.588489 0.251009 0 0.730629 0.447802 0.215852 0.285803 0.815075 0.500876 0.134871 0.67933 0.278421 
0.539454  19 0.472994 0.41873 0.759665 0.015972 0.499277 0.155192 0.180379 0.786596 0.240773 0.00268553 0.111692 0 0.380329 0.0395572 0.85626 0.74322 0.011879 0.512184 0.170567 
0.539454  19 0.472994 0.41873 0.759665 0.015972 0.499277 0.155192 0.180379 0.786596 0.240773 0.00268553 0.111692 0 0.380329 0.0395572 0.85626 0.74322 0.011879 0.512184 0.170567 
0.516571  19 0.447401 0.280811 0.825869 0 0.649575 0.789102 0.213257 0.661217 0 0.275581 0.0231234 0.502024 0.307656 0.515786 0.0196539 0.382124 0.0708493 6.84846e-05 6.87034e-06 
0.542485  19 0.44727 0.280811 0.825869 0 0.649575 0.789102 0.213257 0.661217 0 0.275581 0.0223863 0.502584 0.307764 0.515621 0.0193464 0.381828 0.0708983 0 0 
0.496958  19 0.382801 0.552499 0.797622 0.00247787 0.723022 0.515254 0.151058 0.60388 0.0398835 0.0347709 0.465204 0.525128 0.363719 0.0169662 0.952965 0.644178 0.285916 0.514189 3.70534e-06 
0.530273  19 0.000280792 0.323781 0.780585 0 0.239194 0.546184 0.108292 0.907472 0.114667 0.00119892 0.402312 0.498479 0.418508 0.217373 0.62403 0.755299 0.154226 0.566581 0.231358 
0.561424  19 0.160038 0.272136 0.470973 0.000974247 0.881216 0.871868 0.530815 0.94144 0.238045 0 0.314711 0.165574 0.109534 0.0936583 0.714022 0.670017 0.227385 0.637585 0.225601 
0.523755  19 0.10121 0.507204 0.618898 0.00588055 0.792652 0.278307 0.100736 0.456097 0 0.429346 0.60174 0.411879 0.083816 0.472538 0.518181 0.494792 0.126896 0.611993 0.232106 
0.570529  19 0.357588 0.862368 0.620392 0.00872601 0.311269 0.127536 0.248696 0.668129 0.0924953 0.260729 0.562335 0.532441 0.0600415 0.664955 0.510098 0.680773 0.0423227 0 0.495402 
0.57103  19 0.662707 0.14526 0.74074 0 0.611905 0.318816 0.290037 0.262263 0.0304002 0.0155099 0.270667 0.782521 0.215569 0.680461 0.392128 0.43422 0.263376 0.680091 0.167966 
0.585252  19 0.23367 0.836343 0.626687 0.0232019 0.0929171 0.78935 0.0346947 0.148942 0 0.0918361 0.0115791 0.19638 0 0.416639 0.901239 0.155804 0.0222078 0.657346 0.256867 
0.587984  19 0.459186 0.133926 0.634224 0 0.273901 0.240847 0.0958987 0.826628 0.0768645 0.105622 0.452431 0.233052 0.404487 0.0140563 0.916624 0.36793 0.249022 0.672801 0.477659 
0.574718  19 0.472994 0.41873 0.75879 0.015966 0.49971 0.156394 0.18044 0.785952 0.240668 0.00268553 0.111692 0 0.380329 0.0395572 0.85626 0.74322 0.011879 0.512184 0.170567 
0.545775  19 0.667345 0 0.623051 0.000255715 0.413257 0.347305 0.0114787 0.598011 0.0140154 0.101987 0.463806 0.602106 0.33684 0.556168 0.400812 0.311977 0.236577 0.187477 0.0576359 
0.616207  19 0.344008 0.392331 0.923984 0 0.288691 0.397441 0.0773963 0.537509 0.059825 0.0511694 0.212342 0.787311 0.400083 0.131745 0.308127 0.727139 0.0654047 0.178091 0.0396857 
0.617766  19 0.0562056 0.227633 0.499371 0.000168902 0.80572 0.0513988 0.312826 0.72656 0.131254 0 0.154604 0.329607 0.440976 0.138431 0.608847 0.767855 0.125122 0.806688 0.130706 
0.584397  19 0.361176 0.362388 0.786904 0.018504 0.365277 0.584951 0.191885 0.805935 0.447453 0 0.304864 0.423611 0.26309 0.299529 0.062959 0.292928 0.0336621 0.254982 0.0923376 
0.638571  19 0.384741 0.926044 0.917598 0 0.436649 0.673563 0.404778 0.849877 0.078868 0.0107572 0.17895 0.515 0.467298 0.124216 0.398666 0.803278 0.382706 0.724344 0.0709774 
0.435199  19 0.0893146 0.0366946 0.705507 0 0.502503 0.741176 0.914775 0.900675 0.0891426 0.0158922 0.661446 0.999752 0.378111 0.39915 0.351639 0.668184 0.198275 0.593129 0.0672325 
0.640865  19 0.329688 0.272115 0.419789 0.00559751 0.548096 0.23957 0.24603 0.794534 0.299116 0.0024449 0.121296 0.455831 0.446111 0.103849 0.857367 0.693504 0.00133785 0.454284 0.217637 
0.643412  19 0.304813 0.118868 0.593475 0 0.550928 0.777625 0.403546 0.539871 0.0493392 0.272142 0.463238 0.370336 0.308889 0.959331 0.135276 0.883787 0.0689682 0.16834 0.145641 
0.559723  19 0.183987 0 0.278821 0 0.709419 0.496645 0.156397 0.504593 0.065295 4.51622e-05 0.427732 0.231484 0.664786 0.999937 0.504796 0.236845 0.012881 0.195052 0.125253 
0.654042  19 0.405137 0 0.622195 0 0.730322 0.758161 0.115522 0.540794 0.199607 0.0253627 0.319449 0.136268 0.475298 0 0.595936 0.281731 0.219282 0.543613 0.2274 
0.599944  19 0.140289 0.0238868 0.282873 0.000959578 0.480212 0.550641 0.460396 0.626647 0.0840265 0.22587 0.439028 0.561772 0.614493 0.000561672 0.792874 0.725063 0.175653 0.420787 0.108269 
0.63165  19 0.000740038 0.141876 0.762878 0.000136564 0.490248 0.541715 0.325136 0.41034 0.278037 0.00408549 0.538311 0.793547 0.664611 0.231171 0.750682 0.888364 0.344844 0.456135 0.570539 
0.656184  19 0.171763 0.351839 0.248581 0.0063301 0.422218 0.655757 0.788572 0.398752 0.208586 0.141091 0.414458 0.519365 0.0464174 0.0527037 0.897677 0.70034 0.00029092 0.999996 0.999743 
0.642431  19 0.000301197 0.141671 0.763131 0.000579396 0.490637 0.542747 0.323772 0.410438 0.277973 0.00532344 0.537909 0.792253 0.663389 0.233394 0.750421 0.886947 0.344878 0.456219 0.572614 
0.646968  19 0.0669575 0.575581 0.296419 0.0109389 0.690374 0.0889254 0.000567295 0.878123 0.232235 4.37459e-05 0.288586 0.901105 0.14978 0.228974 0 0.63971 0 0.749503 0.11634 
0.585721  19 0.0673571 0.575581 0.296724 0.010951 0.690585 0.0895549 0.00143539 0.877265 0.231564 0.000276026 0.290495 0.899527 0.148976 0.228522 0.000874947 0.640127 0.00016745 0.748716 0.116633 
0.564535  19 0.0669575 0.575581 0.296132 0.0108261 0.69004 0.0904244 0.00171175 0.877097 0.232158 0.000196208 0.28904 0.899604 0.149184 0.228802 0.000873134 0.63971 0 0.749503 0.11634 
0.565794  19 0.0671114 0.575423 0.296473 0.0109403 0.690339 0.0894786 0.000821758 0.877576 0.232348 1.4206e-05 0.288586 0.901105 0.14978 0.228974 0 0.63971 0 0.749399 0.115598 
0.640165  19 0.0165233 0.423848 0.347477 0.0384051 0.185702 0.465131 0.235901 0.675563 0.0589558 4.47028e-05 0.52626 0.636334 0.354556 0.673774 0.927563 0.72198 0 0.111067 0.580666 
0.640183  19 0.0166174 0.423769 0.34702 0.0384051 0.185141 0.465646 0.235504 0.676418 0.0591509 0 0.526005 0.636662 0.354795 0.673774 0.927563 0.721879 0.000347322 0.111811 0.580318 
0.631672  19 0.761022 0.341713 0.616368 0.000225208 0.44095 0.421974 0.130351 0.558273 0.214332 0.00158241 0.844203 0.280638 0.645995 0.00246312 0.709659 0.652309 0.391781 0.391239 0 
0.584533  19 0.258479 0.533577 0.678946 8.14581e-05 0.582056 0.00428341 0.224402 0.897506 0.248828 0.00796777 0.00161442 0.430504 0.432684 0.466064 0.762845 0.782909 0.194136 0.254438 0.000504096 
0.627832  19 0.333785 0.351611 0.818526 0.00260861 0.648617 0.729543 0.683265 0.455024 0.0706673 0.331984 0.466818 0.35353 0.30886 0.266788 0.693489 0.873936 0.223086 0.000247698 0.404404 
0.68733  19 0.338784 0.413219 0.71866 0.0130151 0.599521 0.589218 0.402303 0.71009 0.201884 0.00594288 0.2855 0.735824 0.16662 0.060986 0.897339 0.162685 0.0150319 0.416342 0.491312 
0.648962  19 2.62241e-05 0.141481 0.76274 0.000573867 0.490403 0.541607 0.324999 0.410828 0.277826 0.0049633 0.537764 0.793391 0.665009 0.231626 0.750185 0.887103 0.344717 0.456901 0.57296 
0.696918  19 0.345929 0.377851 0.652385 0.000265075 0.652635 0.0646352 0 0.790878 0.213689 0.0172506 0 0.611498 0.368858 0.348236 0.819809 0.854414 0.0827371 0.555383 0.000559378 
0.645804  19 0.224242 0.37719 0.705727 0.0139003 0.396978 0.419783 0.246084 0.191188 0.188346 0 0.0657456 0.466946 0.35736 0.472211 0.0364776 0.706195 0 0.127822 0.106874 
0.700423  19 0.305478 0.209033 0.526051 0 0.59843 0 0.352971 0.908895 0.0716457 0.0165408 0.512308 0.416152 0.370546 0.538541 0.00147504 0.836648 0.445708 0.378564 0.763094 
0.482564  19 0.125016 0.226966 0.407726 0.00986243 0.554547 0.899119 0.0938822 0.578668 0.166122 0.000255765 0.322248 0.998362 0.578826 0.304845 0.59658 0.534886 0.107244 0.115506 0.00863882 
0.701098  19 0.505177 0.691467 0.104806 0 0.168801 0.450223 0 0.629107 0.120869 0 0.580496 0.391547 0.0746948 0.899216 0.32588 0.705729 0.125061 0.497997 0.042441 
0.707207  19 0.505177 0.691467 0.104806 0 0.168801 0.450223 0 0.629107 0.120869 0 0.580496 0.391547 0.0746948 0.899216 0.325801 0.705698 0.124778 0.498267 0.0430231 
0.707207  19 0.505177 0.691467 0.104806 0 0.168801 0.450223 0 0.629107 0.120869 0 0.580496 0.391547 0.0746948 0.899216 0.325801 0.705698 0.124778 0.498267 0.0430231 
0.549374  19 0.566262 0.511079 0.767281 0.00232507 0.684383 0.999876 0.0444601 0.658338 0.20494 5.07072e-06 0.275678 0.165901 0.1392 0.294056 0.607838 0.325498 0.0257247 0.30825 0.0532425 
0.712195  19 0.479293 0.45594 0.913073 0 0.47708 0.848146 0.01731 0.0865809 0.243793 0 0.0691727 0.434803 0.359538 0.720942 0.503992 0.475713 0.116579 0.363651 0.000294513 
0.666369  19 0.644642 0.456493 0.399307 0.00416993 0.669273 0.537159 0.475299 0.542505 0.188422 0.227884 0.368645 0.331932 0.0978296 0.119528 0.822752 0.90329 0.603187 0.875039 0.155388 
0.658747  19 0.160645 0.290932 0.29827 0.0013461 0.59255 0.912759 0.78716 0.948855 0.216014 0 0.307002 0.906855 0.0633653 0.0567867 0.648841 0.659705 0.200694 0.634098 0.0340085 
0.718349  19 0.444201 0.190323 0.767167 0.0133216 0.150432 0.558877 0 0.152423 0.110172 0 0.487434 0.263301 0.391327 0.58993 0.156281 0.855764 0.238128 0.550693 0.243913 
0.712083  19 0.443936 0.190417 0.766181 0.0133216 0.150432 0.558877 0 0.152423 0.110172 0 0.487434 0.263301 0.391327 0.58993 0.15707 0.855927 0.238134 0.550927 0.243763 
0.72105  19 0.305478 0.208929 0.526411 0 0.598507 0.000912568 0.352632 0.90929 0.0717539 0.0152508 0.512635 0.416565 0.37013 0.538196 0 0.837619 0.445318 0.378517 0.763094 
0.698205  19 0.060357 0.327643 0.334553 0.00407723 0.593441 0.389237 0.182706 0.47475 0.37558 0.155808 0.278142 0.456515 0.57975 0.472234 0.749505 0.269353 0.0711965 0.669806 0.120358 
0.671499  19 0.061042 0.328004 0.334441 0.00403883 0.593407 0.388792 0.182477 0.47488 0.375916 0.155808 0.278142 0.456515 0.57975 0.472234 0.749505 0.269353 0.0711965 0.670822 0.120573 
0.729769  19 0.203718 0.849012 0.707137 0.119524 0.632006 0.131462 0.998976 0.840054 0.258978 0.0655004 0.265523 0.361611 0.391892 0.456943 0.818131 0.403296 0.0205596 0.34909 0.999821 
0.738011  19 0.4201 0.279929 0.828414 0.0528966 0.696257 0.133636 0.462377 0.649723 0.016696 0.388945 0.221051 0.487225 0.311954 0.491561 0.844075 0.473461 0 0.0256213 0 
0.738768  19 0.478773 0.455828 0.913073 0 0.47708 0.848146 0.01731 0.0865809 0.243793 0 0.0691727 0.435201 0.359679 0.721133 0.503346 0.475289 0.117096 0.364317 0 
0.739776  19 0.472643 0.718128 0.735393 0.000179739 0.557861 0.647179 0.323339 0.873371 0.479453 0.139842 0.252998 0.556471 0.500259 0.504576 0.286442 0.47552 0.311002 0.897103 0.57738 
0.742967  19 0.692733 0.534224 0.767725 0.0551524 0.771858 0.534696 0.788936 0.561893 0.124355 0.0842774 0.488123 0.561795 0.52843 0.278833 0.238818 0.781267 0.000407669 0.585409 0.700679 
0.719013  19 0.343445 0.422348 0.450302 0.000217172 0.266256 0.0493728 0.920207 0.925712 0.226558 0.117497 0.00175577 0.650164 0.400893 0.374384 0.560512 0.955377 0.0514016 0.258179 0.179474 
0.748381  19 0.0620888 0.903873 0.597595 0 0.352098 0.928955 0.461 0.555623 0.172882 0.218554 0.380272 0.818979 0.26444 0.0600538 0.538187 0.405393 0 0.734729 0.973907 
0.749186  19 0.50813 0.294899 0.554842 0.165412 0.509701 0.27593 0.412364 0.329754 0.219383 0.14462 0.434487 0.534664 0.224514 0.249253 0.784702 0.725968 0.031455 0.364054 0.12206 
0.70185  19 0.315196 0.323071 0.605607 0.0107176 0.227637 0.280385 0.143082 0.523994 0.228996 0 0.201509 0.153283 0.146546 0.218069 0.00608483 0.319879 0.034786 0.246329 0.225745 
0.753224  19 0.314701 0.322979 0.606146 0.010722 0.22672 0.280017 0.142068 0.523672 0.229029 0 0.201509 0.153283 0.146546 0.218069 0.00527687 0.319456 0.0346696 0.246265 0.225708 
0.735031  19 0.343316 0.423332 0.4501 2.22216e-06 0.266342 0.0478644 0.921827 0.926084 0.226519 0.11772 0.000512308 0.650796 0.401325 0.374812 0.559042 0.955 0.0516701 0.258457 0.179969 
0.747237  19 0.712109 0.517509 0.93183 0.115149 0.825639 0.598372 0.633386 0.604312 0.0948238 0.226677 0.94285 0.451774 0.2586 0.0334367 0.19855 0.425864 0.0476001 0.758278 0.00539673 
0.762627  19 0.648563 0.269916 0.733799 0.00141664 0.411128 0.567368 0.294269 0.426255 0.26707 0.00296154 0.169594 0.858866 0.228045 0.0201426 0.536334 0.751781 0.531704 0.448124 0.567658 
0.767223  19 0.376867 0.564855 0.100524 0.00305957 0.425115 0.147349 0.359647 0.355077 0.107868 0.126102 0.589582 0.0794037 0.185435 0.80475 0.465174 0.674649 0.0806143 0.532975 0.28395 
0.503953  19 0.488062 0.294785 0.929022 0.0610262 0.656067 0.955649 0.302425 0.56405 0.339428 0.198405 0.864296 0.469515 0.000979891 0.108913 0.738626 0.408042 0.0629752 0.103885 0 
0.40018  19 0.476401 0.508079 0.902719 0 0.704174 0.911581 0.0122243 0.943467 0.211043 0.000182787 0.25086 0.447937 0.360599 0.903676 0.858093 0.759677 0.154745 0.140357 0.000228961 
0.477184  19 0.000842985 0.398082 0.725139 0.00667632 0.139798 0.505461 0.107945 0.228612 0.00613472 0.382177 0.746984 0.260506 0.000999178 0.434149 0.51134 0.0889111 0.0228664 0.323645 0.235263 
0.500942  19 0 0.398082 0.7249 0.00666964 0.140862 0.506188 0.107464 0.229288 0.0066577 0.381323 0.747365 0.26042 2.75267e-05 0.433436 0.511275 0.088188 0.0227957 0.323713 0.235622 
0.472118  19 0.185945 0 0.423526 0 0.555033 0.599537 0.248911 0.531432 0.256945 0.520284 0.840299 0.110797 0.00157145 0.184919 0.702015 0.978691 0.480364 0.695441 0.22964 
0.443576  19 0.185797 0 0.423526 0.000298078 0.555619 0.600241 0.249926 0.530425 0.25732 0.521381 0.841173 0.111522 0.001437 0.185345 0.701181 0.978487 0.481035 0.695677 0.228961 
0.436622  19 0.330317 0.729108 0.500977 0.0257634 0.138786 0.810933 0 0.740632 0.313022 0.00025393 0.738016 0.566844 0.135569 0.183864 0.644694 0.513338 0.145142 0.792267 0.222656 
0.49875  19 0.488864 0.295181 0.929022 0.0609432 0.655556 0.95534 0.302092 0.564668 0.338815 0.198846 0.86307 0.469934 0.000804097 0.110452 0.738009 0.408163 0.0634521 0.105162 0.00101991 
0.444286  19 0.176046 0 0.596668 0.000368378 0.305829 0.106458 0.711404 0.800651 0.031203 0.000393399 0.054625 0.385253 0.25029 0.447531 9.99993e-05 0.150106 0.101275 0.528906 0.584963 
0.407565  19 0.476899 0.508744 0.902719 0 0.704174 0.911581 0.0122243 0.944137 0.209664 0.000141947 0.25167 0.447003 0.36125 0.904122 0.857848 0.758713 0.15483 0.139855 0 
0.404677  19 0.360354 0.502164 0.559637 0.000450768 0.629871 0.903997 0.267488 0.81541 0.209107 0.0155613 0.241753 0.222855 0.261866 0.0794105 0.896969 0.911345 0.328217 0.74499 0.000296618 
0.390916  19 0.47677 0.508314 0.901384 1.13103e-05 0.704224 0.911334 0.0124585 0.944248 0.210807 0.000521875 0.251429 0.447546 0.360837 0.904183 0.856829 0.759665 0.155046 0.140175 0.00019746 
0.398115  19 0.491367 0.10537 0.885649 0.000130529 0.675563 0.912537 0.0143889 0.489052 0.111155 0 0.343661 0.368608 0.501156 0.687331 0.853294 0.654218 0.148903 0.365502 8.11723e-05 
0.465722  19 0.842151 0.0432726 0.441528 0.00302942 0.339022 0.652287 0.561508 0.467531 0.225839 0.413987 0.0739828 0.895503 0.0511028 0.431291 0.793291 0.165181 0.0473704 0.645913 0.495083 
0.476933  19 0.84089 0.0442008 0.441421 0.00262568 0.33839 0.65125 0.561256 0.468317 0.226561 0.413578 0.0741236 0.894261 0.0517041 0.43186 0.792851 0.166119 0.0472892 0.645395 0.496028 
0.562206  19 0.176046 0 0.596668 0 0.305589 0.105741 0.711974 0.800951 0.0308021 0 0.0548975 0.385106 0.249888 0.447443 0.000374781 0.149791 0.100985 0.528992 0.586168 
0.54528  19 0.417726 0.248193 0.49038 0 0.69151 0.290774 0.0386228 0.273305 0.072774 0.0317809 0.141942 0.432614 0.314582 0.319429 0.67219 0.912344 0.284978 0.267148 0.61774 
0.508842  19 0.417832 0.249189 0.489707 1.8504e-05 0.691632 0.290539 0.0387655 0.272413 0.073446 0.030798 0.142145 0.433395 0.314453 0.320021 0.672436 0.912273 0.284035 0.265657 0.616565 
0.545783  19 0.122017 0.156597 0.434014 3.77889e-05 0.364127 0.385224 0.75085 0.55577 0.242034 0.567776 0.845299 0.270819 0.119066 0.0700292 0.711618 0.982151 0.452627 0.682135 0.123188 
0.543956  19 0.121477 0.155762 0.433702 0 0.362667 0.384541 0.75118 0.556744 0.242326 0.566369 0.845458 0.270567 0.118687 0.0696898 0.712946 0.982944 0.452418 0.68284 0.122943 
0.508765  19 0.488062 0.294785 0.929022 0.0609432 0.655556 0.95534 0.302606 0.564405 0.338786 0.198108 0.864181 0.469407 4.96161e-06 0.108926 0.737726 0.408181 0.0631709 0.10455 0 
0.550276  19 0.447684 0.399925 0.490293 0 0.389171 0.713971 9.29422e-05 0.78145 0.259117 0.0292941 0.476394 0.678181 0.260878 0.186861 0.141181 0.759793 0.325726 0.674831 0.684354 
0.519168  19 0.815655 0.384376 0.573311 6.67632e-06 0.669628 0.61125 0.293519 0.556225 0.328731 0.000468801 0.852959 0.769727 0.258525 0.00122174 0.879397 0.70788 0.036584 0.478049 0.503431 
0.54558  19 0.519281 0.326783 0.654139 0.0216643 0.635453 0.456551 0.735722 0.80032 0.302294 0.179572 0.281507 0.456722 0.230017 0.579972 0.898849 0.717404 0.0390054 0.000363886 1.26073e-06 
0.448209  19 0.1687 0.665847 0.559912 2.47291e-05 0.15421 0.815454 0.000722082 0.696235 0.219456 0 0.467725 0.189099 0.136386 0.114588 0.672757 0.907097 0.138542 0.740126 0.135862 
0.451414  19 0.176799 0.000996853 0.59597 1.30529e-07 0.306283 0.105854 0.710893 0.800522 0.030783 0 0.0548975 0.384525 0.249689 0.446714 0.000343106 0.149984 0.101488 0.528241 0.584262 
0.507443  19 0.167659 0.66651 0.559538 0 0.154003 0.81522 0 0.696279 0.219456 0 0.467725 0.189351 0.136331 0.114402 0.672908 0.906772 0.138038 0.740764 0.135172 
0.549415  19 0.190463 0.685607 0.511375 0.000310543 0.164691 0.218235 0.216023 0.514286 0.252343 0.0943164 0.498163 0.152338 0.166656 0.00951237 0.736927 0.746414 0.0286806 0.737653 0.0365807 
0.552464  19 0.44733 0.399143 0.490727 0 0.388948 0.713809 0 0.781647 0.258895 0.0297738 0.477075 0.678181 0.260878 0.186823 0.141696 0.759838 0.324969 0.674116 0.683585 
0.557812  19 0.361474 0.36262 0.787422 0.0185465 0.366089 0.587932 0.191649 0.80491 0.446631 0.000968002 0.305073 0.423004 0.264038 0.300127 0.0645125 0.29294 0.0333801 0.254593 0.0914824 
0.541497  19 0.447684 0.399925 0.490293 0 0.389017 0.713858 0.00117915 0.78149 0.258962 0.0297187 0.476921 0.676907 0.260166 0.18728 0.141676 0.759582 0.325726 0.674831 0.684354 
0.519617  19 0.48729 0.295409 0.928191 0.0608823 0.655268 0.955266 0.303332 0.564205 0.338292 0.198492 0.864076 0.469843 0 0.108913 0.737973 0.407999 0.0630344 0.104255 0.000477265 
0.523392  19 0.488062 0.294785 0.929022 0.0609432 0.655556 0.95534 0.302606 0.564405 0.338786 0.198492 0.864076 0.469843 0 0.108913 0.738626 0.408042 0.0629752 0.103885 0 
0.599726  19 0.360905 0.362378 0.787022 0.0184861 0.365469 0.585576 0.19203 0.805672 0.447284 3.14579e-06 0.304864 0.423835 0.263374 0.299239 0.062326 0.292734 0.0336417 0.255052 0.0928181 
0.536874  19 0.122223 0.157297 0.434375 0.000410333 0.364088 0.384959 0.75043 0.555591 0.242614 0.566586 0.845799 0.27132 0.117876 0.0691211 0.71342 0.981523 0.451889 0.68126 0.123718 
0.579756  19 0.386217 0.296428 0.760679 0 0.637251 0.243516 0 0.81123 0.210714 0.00154528 0 0.413071 0.640796 0.418489 0.0175003 0.887568 0.389735 0.272857 0 
0.551478  19 0.488932 0.42255 0.80506 0 0.470277 0.628937 0.0236971 0.580735 0.14174 0.00797973 0.959351 0.337955 0.418406 0.414358 0.291374 0.44832 0.12208 0.294296 0.000197669 
0.566769  19 0.405996 0.204432 0.543889 0 0.600347 0.296163 0.253015 0.809178 0.0249411 0.00266552 0.517184 0.431954 0.361558 0.741652 0.0674717 0.977718 0.416578 0.406004 0.737206 
0.588619  19 0.519861 0.423919 0.717775 2.94402e-05 0.468817 0.605743 0.355649 0.411349 0.292433 0.00679386 0.316853 0.598244 0.343442 0.0383208 0.928086 0.195474 0.0637445 0.42501 0.581839 
0.573799  19 0.361176 0.362388 0.786904 0.018504 0.365277 0.584951 0.191885 0.805935 0.447453 0 0.304864 0.423835 0.263167 0.300692 0.0631193 0.293683 0.0343224 0.254273 0.092023 
0.621484  19 0.236549 0 0.650867 0.00718944 0.55833 0.0274494 0.485506 0.682151 0.543243 0 0.232062 0.465133 0.337543 0.548677 0.198363 0.548946 0.0581734 0.612662 0.332692 
0.617362  19 0.361314 0.362483 0.787088 0.0184909 0.365382 0.585276 0.191885 0.805935 0.447453 0 0.304864 0.423835 0.263374 0.299239 0.062326 0.292734 0.0336417 0.254982 0.0918443 
0.6082  19 0.361436 0.362783 0.786904 0.018504 0.365277 0.585762 0.191444 0.80555 0.447545 0.000400532 0.304717 0.423692 0.263957 0.300671 0.0651416 0.293614 0.0340399 0.25474 0.0918147 
0.588753  19 0.519807 0.423737 0.71713 0.000119453 0.468788 0.605414 0.356308 0.411349 0.292433 0.00679386 0.316853 0.598244 0.342798 0.0384662 0.927168 0.195877 0.063434 0.424272 0.581821 
0.6294  19 0.236702 0.00120981 0.651191 0.00754972 0.557939 0.0277948 0.485248 0.682711 0.542805 2.03901e-05 0.232697 0.465282 0.337486 0.549018 0.197193 0.547432 0.0582539 0.612153 0.333772 
0.397023  19 0.663385 0.33576 0.564094 0.00125863 0.554183 0.793886 0.343953 0.47315 0 0.173559 0.308204 0.422901 0.253692 0.603497 0.255448 0.352453 0.0999594 0.577164 6.28508e-06 
0.317514  19 0.470384 0.399268 0.0735775 0.000165195 0.685277 0.564416 0.861056 0.364241 0 0.0294569 0.881464 0.0985103 0.0632232 0.00997572 0.427175 0.668084 0.158749 0.217637 0.00673176 
0.393321  19 0.506084 0.587522 0.609463 0 0.462455 0.94843 0 0.729341 0.0159175 0.049525 0.711564 0 0.411074 0 0.711433 0.706616 0.0487434 0.43369 0.0612818 
0.411411  19 0.889753 0 0.39872 5.97035e-05 0.729032 0.326475 0 0.342549 0.0366743 0.088344 0.44721 0.576516 0.268957 0.464139 0.405729 0.653796 0.192488 0.317204 0.190722 
0.322406  19 0.470219 0.399396 0.073473 0 0.685034 0.564189 0.861564 0.364837 0 0.0294569 0.881464 0.0985103 0.0632232 0.00997572 0.427175 0.668084 0.158769 0.217531 0.00678917 
0.377018  19 0.609273 0.0466642 0.80333 0.00131725 0.872181 0.702304 0.502071 0.685245 0.0465261 0.011379 0.344948 0.676968 0.507675 0.550734 0.344607 0.968122 0.420091 0.4399 1.32019e-05 
0.347601  19 0.389468 0.0614528 0.820775 0.00288721 0.519058 0.663274 0.480853 0.743426 0.0583186 0.0113675 0.133926 0.733403 0.463165 0.555977 0.0714714 0.662552 0.235868 0.0993386 0 
0.445013  19 0.555336 0.120665 0.71911 0 0.681628 0.332371 0.254218 0.864671 0.037801 0.0137542 0 0.637936 0.448707 0.608483 0.303766 0.678864 0.276152 0.835797 0.219188 
0.428726  19 0.66336 0.335722 0.564361 0.00125997 0.55393 0.793886 0.343953 0.47315 0 0.173559 0.308204 0.422901 0.253692 0.603497 0.255181 0.352161 0.0999399 0.577639 0 
0.436237  19 0.650045 0.518785 0.770155 0.00319203 0.688488 0.39209 0.137457 0.543458 0.0790967 0.0570656 0.155823 0.621665 0.453442 0.572565 0.309565 0.727546 0.290356 0.535249 0 
0.445013  19 0.555336 0.120665 0.71911 0 0.681628 0.332371 0.254218 0.864671 0.037801 0.0137542 0 0.637936 0.448707 0.608483 0.303766 0.678864 0.276152 0.835797 0.219188 
0.446107  19 0.50775 0.0142784 0.252055 0 0.231774 0.437398 0.287742 0.858404 0.137044 0.0727835 0.41511 0.180457 0.491206 0.389106 0.847862 0.53175 0.0494925 0.623361 0.62904 
0.446107  19 0.50775 0.0142784 0.252055 0 0.231774 0.437398 0.287742 0.858404 0.137044 0.0727835 0.41511 0.180457 0.491206 0.389106 0.847862 0.53175 0.0494925 0.623361 0.62904 
0.446107  19 0.50775 0.0142784 0.252055 0 0.231774 0.437398 0.287742 0.858404 0.137044 0.0727835 0.41511 0.180457 0.491206 0.389106 0.847862 0.53175 0.0494925 0.623361 0.62904 
0.448231  19 0.167213 0.497536 0.813346 0 0.61311 0.397851 0.204247 0.891502 0 0.00832133 0.323374 0.481632 0.563451 0.640181 0.336891 0.554137 0.20252 0.801699 0.0998611 
0.448231  19 0.167213 0.497536 0.813346 0 0.61311 0.397851 0.204247 0.891502 0 0.00832133 0.323374 0.481632 0.563451 0.640181 0.336891 0.554137 0.20252 0.801699 0.0998611 
0.411435  19 0.497095 0 0.0533692 0 0.640143 0.677579 0.707534 0.364184 0.188158 0.0561786 0.835158 0.0417641 0.133406 0.00010731 0.439419 0.71419 0.184276 0.35639 0.0888144 
0.376023  19 0.49737 0.00103413 0.0533692 0 0.64048 0.677852 0.707559 0.364459 0.188115 0.0564995 0.834945 0.0415027 0.132643 0.0005365 0.43983 0.714014 0.184031 0.35536 0.0891736 
0.422124  19 0.504129 0.000821744 0.51037 0.000710416 0.559499 0.923088 0.00187847 0.465261 0.036805 0.0953912 0.474111 0.617888 0.191834 0.522636 0.622619 0.472213 0.212212 0.271466 0.0943485 
0.463802  19 0.160038 0.272136 0.470973 0.000974247 0.881216 0.871868 0.530815 0.94144 0.238045 0 0.314711 0.165574 0.109534 0.0936583 0.714022 0.670017 0.227385 0.637585 0.225601 
0.444416  19 0.226212 0.250808 0.463679 2.43021e-05 0.535322 0.202814 0.87774 0.791747 0.00459344 2.94569e-05 0.489805 0.823716 0.355206 0.762289 0 0.76952 0.204758 0.223065 0.500313 
0.429774  19 0.501382 0 0.78323 0 0.266976 0.64491 0.0518982 0.461278 0.148163 0.386533 0.309326 0.177336 0.000548878 0.142247 0.438137 0.101233 0.0302783 0.644665 0.596523 
0.450261  19 0.72102 0 0.0334495 0.00134532 0.771927 0.657926 0 0.601367 0.111924 0.157357 0.319573 0.210839 0.148495 0.615304 0.637855 0.470624 0.0505935 0.793045 0.130206 
0.470785  19 0.191279 0.761008 0.868428 0.000649797 0.00135205 0.951247 0.0805536 0.374336 0.0914793 0.0267316 0.0113208 0.361202 0.214758 0.760869 0.682647 0.154385 0.0552932 0.750589 0.247498 
0.486826  19 0.190928 0.761653 0.869864 0.000651495 0.000821524 0.951656 0.0811961 0.374635 0.0912418 0.027295 0.0128347 0.361056 0.214579 0.75997 0.683097 0.153913 0.0554766 0.751798 0.248424 
0.446138  19 0.19146 0.761073 0.869083 0.00070374 0.000768181 0.951287 0.0798066 0.374613 0.09132 0.0267245 0.0113208 0.361202 0.214758 0.760869 0.682899 0.154346 0.0553774 0.750488 0.248083 
0.487229  19 0.190928 0.761653 0.869864 0.000651495 0 0.951939 0.0798066 0.374613 0.09132 0.0267245 0.0113208 0.361202 0.214758 0.760869 0.682647 0.153913 0.0554766 0.751798 0.248424 
0.459625  19 0.424321 0.608227 0.731515 0.000137231 0.90221 0.725934 0.568995 0.870099 0.151318 0.000268266 0.508104 0.481798 0.185535 0.0311477 0.717616 0.785948 0.161874 0.903316 0.210775 
0.48315  19 0.331317 0.101978 0.1133 0 0.096785 0.509382 0.222382 0.295927 0.115525 0.403595 0.311213 0.441085 0.0562686 0.05997 0.736235 0.527852 0.110665 0.0477108 0.0885814 
0.482397  19 0.553224 0.608796 0.852365 0.000303634 0.628866 0.776997 0.436989 0.409778 0.10405 0 0.406335 0.28153 0.133769 0.239528 0.217506 0.849179 0.248967 0.595217 0.153905 
0.51745  19 0.396909 0.644311 0.153958 0.00554989 0.187899 0.649197 0.131495 0.287511 0.179408 0.0526232 0.00655065 0.290631 0.158953 0.319883 0.0576272 0.887379 0.22949 0.433142 0.0852903 
0.525981  19 0.412189 0.270595 0.725855 0.0220819 0.732512 0.263686 0.390414 0.67808 0.0418249 0.00233833 0.0279908 0.503422 0.341399 0.466269 0.19501 0.632508 0.367502 0.115876 0.0366019 
0.525981  19 0.412189 0.270595 0.725855 0.0220819 0.732512 0.263686 0.390414 0.67808 0.0418249 0.00233833 0.0279908 0.503422 0.341399 0.466269 0.19501 0.632508 0.367502 0.115876 0.0366019 
0.525981  19 0.412189 0.270595 0.725855 0.0220819 0.732512 0.263686 0.390414 0.67808 0.0418249 0.00233833 0.0279908 0.503422 0.341399 0.466269 0.19501 0.632508 0.367502 0.115876 0.0366019 
0.525981  19 0.412189 0.270595 0.725855 0.0220819 0.732512 0.263686 0.390414 0.67808 0.0418249 0.00233833 0.0279908 0.503422 0.341399 0.466269 0.19501 0.632508 0.367502 0.115876 0.0366019 
0.525981  19 0.412189 0.270595 0.725855 0.0220819 0.732512 0.263686 0.390414 0.67808 0.0418249 0.00233833 0.0279908 0.503422 0.341399 0.466269 0.19501 0.632508 0.367502 0.115876 0.0366019 
0.531934  19 0.0831811 0.452596 0.563002 0.000278853 0 0.802289 0 0.588489 0.251009 0 0.730629 0.447802 0.215852 0.285803 0.815075 0.500876 0.134871 0.67933 0.278421 
0.539454  19 0.472994 0.41873 0.759665 0.015972 0.499277 0.155192 0.180379 0.786596 0.240773 0.00268553 0.111692 0 0.380329 0.0395572 0.85626 0.74322 0.011879 0.512184 0.170567 
0.539454  19 0.472994 0.41873 0.759665 0.015972 0.499277 0.155192 0.180379 0.786596 0.240773 0.00268553 0.111692 0 0.380329 0.0395572 0.85626 0.74322 0.011879 0.512184 0.170567 
0.516571  19 0.447401 0.280811 0.825869 0 0.649575 0.789102 0.213257 0.661217 0 0.275581 0.0231234 0.502024 0.307656 0.515786 0.0196539 0.382124 0.0708493 6.84846e-05 6.87034e-06 
0.542485  19 0.44727 0.280811 0.825869 0 0.649575 0.789102 0.213257 0.661217 0 0.275581 0.0223863 0.502584 0.307764 0.515621 0.0193464 0.381828 0.0708983 0 0 
0.496958  19 0.382801 0.552499 0.797622 0.00247787 0.723022 0.515254 0.151058 0.60388 0.0398835 0.0347709 0.465204 0.525128 0.363719 0.0169662 0.952965 0.644178 0.285916 0.514189 3.70534e-06 
0.530273  19 0.000280792 0.323781 0.780585 0 0.239194 0.546184 0.108292 0.907472 0.114667 0.00119892 0.402312 0.498479 0.418508 0.217373 0.62403 0.755299 0.154226 0.566581 0.231358 
0.561424  19 0.160038 0.272136 0.470973 0.000974247 0.881216 0.871868 0.530815 0.94144 0.238045 0 0.314711 0.165574 0.109534 0.0936583 0.714022 0.670017 0.227385 0.637585 0.225601 
0.523755  19 0.10121 0.507204 0.618898 0.00588055 0.792652 0.278307 0.100736 0.456097 0 0.429346 0.60174 0.411879 0.083816 0.472538 0.518181 0.494792 0.126896 0.611993 0.232106 
0.570529  19 0.357588 0.862368 0.620392 0.00872601 0.311269 0.127536 0.248696 0.668129 0.0924953 0.260729 0.562335 0.532441 0.0600415 0.664955 0.510098 0.680773 0.0423227 0 0.495402 
0.57103  19 0.662707 0.14526 0.74074 0 0.611905 0.318816 0.290037 0.262263 0.0304002 0.0155099 0.270667 0.782521 0.215569 0.680461 0.392128 0.43422 0.263376 0.680091 0.167966 
0.585252  19 0.23367 0.836343 0.626687 0.0232019 0.0929171 0.78935 0.0346947 0.148942 0 0.0918361 0.0115791 0.19638 0 0.416639 0.901239 0.155804 0.0222078 0.657346 0.256867 
0.561612  19 0.459053 0.133862 0.634224 0 0.273901 0.240847 0.0958987 0.826628 0.0768645 0.105622 0.452431 0.233052 0.404335 0.0134532 0.915873 0.367817 0.24884 0.672103 0.477236 
0.5601  19 0.472994 0.41873 0.75879 0.015966 0.49948 0.156288 0.181186 0.785124 0.240276 0.00276329 0.112423 0.000437884 0.380329 0.0395572 0.85626 0.74322 0.011879 0.512184 0.170567 
0.545775  19 0.667345 0 0.623051 0.000255715 0.413257 0.347305 0.0114787 0.598011 0.0140154 0.101987 0.463806 0.602106 0.33684 0.556168 0.400812 0.311977 0.236577 0.187477 0.0576359 
0.583539  19 0.343991 0.392009 0.923816 1.87117e-05 0.289284 0.397746 0.0773963 0.537509 0.059825 0.0511694 0.212342 0.787311 0.400083 0.131745 0.308127 0.727139 0.0654047 0.177887 0.0397018 
0.585053  19 0.0563465 0.228204 0.499402 0.000167553 0.805217 0.0519678 0.312826 0.72656 0.131254 0 0.154604 0.329607 0.440976 0.138431 0.608847 0.767855 0.125122 0.805981 0.131137 
0.566291  19 0.361095 0.362062 0.786047 0.0184917 0.365735 0.584485 0.192582 0.805347 0.44692 0.000384902 0.306177 0.423611 0.26309 0.299529 0.062959 0.292928 0.0336621 0.254982 0.0923376 
0.638571  19 0.384741 0.926044 0.917598 0 0.436649 0.673563 0.404778 0.849877 0.078868 0.0107572 0.17895 0.515 0.467298 0.124216 0.398666 0.803278 0.382706 0.724344 0.0709774 
0.430762  19 0.0893146 0.0366946 0.705507 0 0.502503 0.741176 0.914396 0.89988 0.0888858 0.0159008 0.661616 0.99832 0.377523 0.399119 0.351121 0.668152 0.198275 0.593129 0.0672325 
0.640865  19 0.329688 0.272115 0.419789 0.00559751 0.548096 0.23957 0.24603 0.794534 0.299116 0.0024449 0.121296 0.455831 0.446111 0.103849 0.857367 0.693504 0.00133785 0.454284 0.217637 
0.643412  19 0.304813 0.118868 0.593475 0 0.550928 0.777625 0.403546 0.539871 0.0493392 0.272142 0.463238 0.370336 0.308889 0.959331 0.135276 0.883787 0.0689682 0.16834 0.145641 
0.559723  19 0.183987 0 0.278821 0 0.709419 0.496645 0.156397 0.504593 0.065295 4.51622e-05 0.427732 0.231484 0.664786 0.999937 0.504796 0.236845 0.012881 0.195052 0.125253 
0.654042  19 0.405137 0 0.622195 0 0.730322 0.758161 0.115522 0.540794 0.199607 0.0253627 0.319449 0.136268 0.475298 0 0.595936 0.281731 0.219282 0.543613 0.2274 
0.599944  19 0.140289 0.0238868 0.282873 0.000959578 0.480212 0.550641 0.460396 0.626647 0.0840265 0.22587 0.439028 0.561772 0.614493 0.000561672 0.792874 0.725063 0.175653 0.420787 0.108269 
0.63165  19 0.000740038 0.141876 0.762878 0.000136564 0.490248 0.541715 0.325136 0.41034 0.278037 0.00408549 0.538311 0.793547 0.664611 0.231171 0.750682 0.888364 0.344844 0.456135 0.570539 
0.656184  19 0.171763 0.351839 0.248581 0.0063301 0.422218 0.655757 0.788572 0.398752 0.208586 0.141091 0.414458 0.519365 0.0464174 0.0527037 0.897677 0.70034 0.00029092 0.999996 0.999743 
0.642431  19 0.000301197 0.141671 0.763131 0.000579396 0.490637 0.542747 0.323772 0.410438 0.277973 0.00532344 0.537909 0.792253 0.663389 0.233394 0.750421 0.886947 0.344878 0.456219 0.572614 
0.618675  19 0.0673531 0.574714 0.296145 0.0109282 0.69084 0.0896285 0.00213534 0.877345 0.23207 0.000129659 0.288586 0.901105 0.14978 0.228974 0 0.63971 0 0.749503 0.11634 
0.585721  19 0.0673571 0.575581 0.296724 0.010951 0.690585 0.0895549 0.00143539 0.877265 0.231564 0.000276026 0.290495 0.899527 0.148976 0.228522 0.000874947 0.640127 0.00016745 0.748716 0.116633 
0.564535  19 0.0669575 0.575581 0.296132 0.0108261 0.69004 0.0904244 0.00171175 0.877097 0.232158 0.000196208 0.28904 0.899604 0.149184 0.228802 0.000873134 0.63971 0 0.749503 0.11634 
0.565794  19 0.0671114 0.575423 0.296473 0.0109403 0.690339 0.0894786 0.000821758 0.877576 0.232348 1.4206e-05 0.288586 0.901105 0.14978 0.228974 0 0.63971 0 0.749399 0.115598 
0.622671  19 0.0165233 0.423848 0.347477 0.0384051 0.185702 0.465131 0.235901 0.675563 0.0589558 4.47028e-05 0.52626 0.635452 0.354616 0.673386 0.927349 0.721762 0.000469751 0.111321 0.580554 
0.640183  19 0.0166174 0.423769 0.34702 0.0384051 0.185141 0.465646 0.235504 0.676418 0.0591509 0 0.526005 0.636662 0.354795 0.673774 0.927563 0.721879 0.000347322 0.111811 0.580318 
0.631672  19 0.761022 0.341713 0.616368 0.000225208 0.44095 0.421974 0.130351 0.558273 0.214332 0.00158241 0.844203 0.280638 0.645995 0.00246312 0.709659 0.652309 0.391781 0.391239 0 
0.584533  19 0.258479 0.533577 0.678946 8.14581e-05 0.582056 0.00428341 0.224402 0.897506 0.248828 0.00796777 0.00161442 0.430504 0.432684 0.466064 0.762845 0.782909 0.194136 0.254438 0.000504096 
0.627832  19 0.333785 0.351611 0.818526 0.00260861 0.648617 0.729543 0.683265 0.455024 0.0706673 0.331984 0.466818 0.35353 0.30886 0.266788 0.693489 0.873936 0.223086 0.000247698 0.404404 
0.621637  19 0.338859 0.413319 0.718312 0.0130208 0.59928 0.589488 0.402303 0.71009 0.201884 0.00594288 0.2855 0.735824 0.16662 0.060986 0.897339 0.162571 0.0149243 0.416132 0.490302 
0.648962  19 2.62241e-05 0.141481 0.76274 0.000573867 0.490403 0.541607 0.324999 0.410828 0.277826 0.0049633 0.537764 0.793391 0.665009 0.231626 0.750185 0.887103 0.344717 0.456901 0.57296 
0.690555  19 0.345929 0.377851 0.652385 0.000265075 0.652635 0.0646352 0 0.790622 0.213339 0.0172659 0.00130305 0.610529 0.368306 0.34808 0.819809 0.854414 0.0827371 0.555383 0.000559378 
0.645804  19 0.224242 0.37719 0.705727 0.0139003 0.396978 0.419783 0.246084 0.191188 0.188346 0 0.0657456 0.466946 0.35736 0.472211 0.0364776 0.706195 0 0.127822 0.106874 
0.700423  19 0.305478 0.209033 0.526051 0 0.59843 0 0.352971 0.908895 0.0716457 0.0165408 0.512308 0.416152 0.370546 0.538541 0.00147504 0.836648 0.445708 0.378564 0.763094 
0.482564  19 0.125016 0.226966 0.407726 0.00986243 0.554547 0.899119 0.0938822 0.578668 0.166122 0.000255765 0.322248 0.998362 0.578826 0.304845 0.59658 0.534886 0.107244 0.115506 0.00863882 
0.691529  19 0.505177 0.691467 0.104806 0 0.168801 0.449961 0.000627264 0.629043 0.120921 2.96531e-05 0.58056 0.391517 0.0744777 0.899216 0.32588 0.705729 0.125061 0.497997 0.042441 
0.650784  19 0.505177 0.691467 0.104806 0 0.168801 0.450223 0 0.629107 0.120869 0.999634 0.58081 0.391293 0.0751903 0.898907 0.325503 0.705687 0.124904 0.498741 0.0430231 
0.707207  19 0.505177 0.691467 0.104806 0 0.168801 0.450223 0 0.629107 0.120869 0 0.580496 0.391547 0.0746948 0.899216 0.325801 0.705698 0.124778 0.498267 0.0430231 
0.549374  19 0.566262 0.511079 0.767281 0.00232507 0.684383 0.999876 0.0444601 0.658338 0.20494 5.07072e-06 0.275678 0.165901 0.1392 0.294056 0.607838 0.325498 0.0257247 0.30825 0.0532425 
0.712195  19 0.479293 0.45594 0.913073 0 0.47708 0.848146 0.01731 0.0865809 0.243793 0 0.0691727 0.434803 0.359538 0.720942 0.503992 0.475713 0.116579 0.363651 0.000294513 
0.666369  19 0.644642 0.456493 0.399307 0.00416993 0.669273 0.537159 0.475299 0.542505 0.188422 0.227884 0.368645 0.331932 0.0978296 0.119528 0.822752 0.90329 0.603187 0.875039 0.155388 
0.658747  19 0.160645 0.290932 0.29827 0.0013461 0.59255 0.912759 0.78716 0.948855 0.216014 0 0.307002 0.906855 0.0633653 0.0567867 0.648841 0.659705 0.200694 0.634098 0.0340085 
0.718349  19 0.444201 0.190323 0.767167 0.0133216 0.150432 0.558877 0 0.152423 0.110172 0 0.487434 0.263301 0.391327 0.58993 0.156281 0.855764 0.238128 0.550693 0.243913 
0.712083  19 0.443936 0.190417 0.766181 0.0133216 0.150432 0.558877 0 0.152423 0.110172 0 0.487434 0.263301 0.391327 0.58993 0.15707 0.855927 0.238134 0.550927 0.243763 
0.72105  19 0.305478 0.208929 0.526411 0 0.598507 0.000912568 0.352632 0.90929 0.0717539 0.0152508 0.512635 0.416565 0.37013 0.538196 0 0.837619 0.445318 0.378517 0.763094 
0.680608  19 0.0605964 0.327885 0.334553 0.00407723 0.593441 0.389237 0.182706 0.47475 0.37558 0.155808 0.278749 0.45588 0.579287 0.471806 0.74916 0.269894 0.0714005 0.669944 0.120381 
0.671499  19 0.061042 0.328004 0.334441 0.00403883 0.593407 0.388792 0.182477 0.47488 0.375916 0.155808 0.278142 0.456515 0.57975 0.472234 0.749505 0.269353 0.0711965 0.670822 0.120573 
0.729769  19 0.203718 0.849012 0.707137 0.119524 0.632006 0.131462 0.998976 0.840054 0.258978 0.0655004 0.265523 0.361611 0.391892 0.456943 0.818131 0.403296 0.0205596 0.34909 0.999821 
0.738011  19 0.4201 0.279929 0.828414 0.0528966 0.696257 0.133636 0.462377 0.649723 0.016696 0.388945 0.221051 0.487225 0.311954 0.491561 0.844075 0.473461 0 0.0256213 0 
0.738768  19 0.478773 0.455828 0.913073 0 0.47708 0.848146 0.01731 0.0865809 0.243793 0 0.0691727 0.435201 0.359679 0.721133 0.503346 0.475289 0.117096 0.364317 0 
0.739776  19 0.472643 0.718128 0.735393 0.000179739 0.557861 0.647179 0.323339 0.873371 0.479453 0.139842 0.252998 0.556471 0.500259 0.504576 0.286442 0.47552 0.311002 0.897103 0.57738 
0.742967  19 0.692733 0.534224 0.767725 0.0551524 0.771858 0.534696 0.788936 0.561893 0.124355 0.0842774 0.488123 0.561795 0.52843 0.278833 0.238818 0.781267 0.000407669 0.585409 0.700679 
0.719013  19 0.343445 0.422348 0.450302 0.000217172 0.266256 0.0493728 0.920207 0.925712 0.226558 0.117497 0.00175577 0.650164 0.400893 0.374384 0.560512 0.955377 0.0514016 0.258179 0.179474 
0.748381  19 0.0620888 0.903873 0.597595 0 0.352098 0.928955 0.461 0.555623 0.172882 0.218554 0.380272 0.818979 0.26444 0.0600538 0.538187 0.405393 0 0.734729 0.973907 
0.749186  19 0.50813 0.294899 0.554842 0.165412 0.509701 0.27593 0.412364 0.329754 0.219383 0.14462 0.434487 0.534664 0.224514 0.249253 0.784702 0.725968 0.031455 0.364054 0.12206 
0.70185  19 0.315196 0.323071 0.605607 0.0107176 0.227637 0.280385 0.143082 0.523994 0.228996 0 0.201509 0.153283 0.146546 0.218069 0.00608483 0.319879 0.034786 0.246329 0.225745 
0.753224  19 0.314701 0.322979 0.606146 0.010722 0.22672 0.280017 0.142068 0.523672 0.229029 0 0.201509 0.153283 0.146546 0.218069 0.00527687 0.319456 0.0346696 0.246265 0.225708 
0.689518  19 0.343757 0.423238 0.448959 2.22216e-06 0.266342 0.0478644 0.921827 0.926084 0.226519 0.11772 0.000512308 0.650796 0.401325 0.374812 0.558554 0.955265 0.0518465 0.258162 0.179591 
0.747237  19 0.712109 0.517509 0.93183 0.115149 0.825639 0.598372 0.633386 0.604312 0.0948238 0.226677 0.94285 0.451774 0.2586 0.0334367 0.19855 0.425864 0.0476001 0.758278 0.00539673 
0.762627  19 0.648563 0.269916 0.733799 0.00141664 0.411128 0.567368 0.294269 0.426255 0.26707 0.00296154 0.169594 0.858866 0.228045 0.0201426 0.536334 0.751781 0.531704 0.448124 0.567658 
0.767223  19 0.376867 0.564855 0.100524 0.00305957 0.425115 0.147349 0.359647 0.355077 0.107868 0.126102 0.589582 0.0794037 0.185435 0.80475 0.465174 0.674649 0.0806143 0.532975 0.28395 
0.503953  19 0.488062 0.294785 0.929022 0.0610262 0.656067 0.955649 0.302425 0.56405 0.339428 0.198405 0.864296 0.469515 0.000979891 0.108913 0.738626 0.408042 0.0629752 0.103885 0 
0.40018  19 0.476401 0.508079 0.902719 0 0.704174 0.911581 0.0122243 0.943467 0.211043 0.000182787 0.25086 0.447937 0.360599 0.903676 0.858093 0.759677 0.154745 0.140357 0.000228961 
0.477184  19 0.000842985 0.398082 0.725139 0.00667632 0.139798 0.505461 0.107945 0.228612 0.00613472 0.382177 0.746984 0.260506 0.000999178 0.434149 0.51134 0.0889111 0.0228664 0.323645 0.235263 
0.500942  19 0 0.398082 0.7249 0.00666964 0.140862 0.506188 0.107464 0.229288 0.0066577 0.381323 0.747365 0.26042 2.75267e-05 0.433436 0.511275 0.088188 0.0227957 0.323713 0.235622 
0.472118  19 0.185945 0 0.423526 0 0.555033 0.599537 0.248911 0.531432 0.256945 0.520284 0.840299 0.110797 0.00157145 0.184919 0.702015 0.978691 0.480364 0.695441 0.22964 
0.443576  19 0.185797 0 0.423526 0.000298078 0.555619 0.600241 0.249926 0.530425 0.25732 0.521381 0.841173 0.111522 0.001437 0.185345 0.701181 0.978487 0.481035 0.695677 0.228961 
0.436622  19 0.330317 0.729108 0.500977 0.0257634 0.138786 0.810933 0 0.740632 0.313022 0.00025393 0.738016 0.566844 0.135569 0.183864 0.644694 0.513338 0.145142 0.792267 0.222656 
0.49875  19 0.488864 0.295181 0.929022 0.0609432 0.655556 0.95534 0.302092 0.564668 0.338815 0.198846 0.86307 0.469934 0.000804097 0.110452 0.738009 0.408163 0.0634521 0.105162 0.00101991 
0.444286  19 0.176046 0 0.596668 0.000368378 0.305829 0.106458 0.711404 0.800651 0.031203 0.000393399 0.054625 0.385253 0.25029 0.447531 9.99993e-05 0.150106 0.101275 0.528906 0.584963 
0.407565  19 0.476899 0.508744 0.902719 0 0.704174 0.911581 0.0122243 0.944137 0.209664 0.000141947 0.25167 0.447003 0.36125 0.904122 0.857848 0.758713 0.15483 0.139855 0 
0.404677  19 0.360354 0.502164 0.559637 0.000450768 0.629871 0.903997 0.267488 0.81541 0.209107 0.0155613 0.241753 0.222855 0.261866 0.0794105 0.896969 0.911345 0.328217 0.74499 0.000296618 
0.390916  19 0.47677 0.508314 0.901384 1.13103e-05 0.704224 0.911334 0.0124585 0.944248 0.210807 0.000521875 0.251429 0.447546 0.360837 0.904183 0.856829 0.759665 0.155046 0.140175 0.00019746 
0.398115  19 0.491367 0.10537 0.885649 0.000130529 0.675563 0.912537 0.0143889 0.489052 0.111155 0 0.343661 0.368608 0.501156 0.687331 0.853294 0.654218 0.148903 0.365502 8.11723e-05 
0.465722  19 0.842151 0.0432726 0.441528 0.00302942 0.339022 0.652287 0.561508 0.467531 0.225839 0.413987 0.0739828 0.895503 0.0511028 0.431291 0.793291 0.165181 0.0473704 0.645913 0.495083 
0.476933  19 0.84089 0.0442008 0.441421 0.00262568 0.33839 0.65125 0.561256 0.468317 0.226561 0.413578 0.0741236 0.894261 0.0517041 0.43186 0.792851 0.166119 0.0472892 0.645395 0.496028 
0.525716  19 0.176532 0 0.596668 0 0.305589 0.105741 0.711974 0.800951 0.0308021 0 0.0548975 0.385106 0.24985 0.446262 0.0010719 0.150799 0.101273 0.528445 0.585341 
0.54528  19 0.417726 0.248193 0.49038 0 0.69151 0.290774 0.0386228 0.273305 0.072774 0.0317809 0.141942 0.432614 0.314582 0.319429 0.67219 0.912344 0.284978 0.267148 0.61774 
0.508842  19 0.417832 0.249189 0.489707 1.8504e-05 0.691632 0.290539 0.0387655 0.272413 0.073446 0.030798 0.142145 0.433395 0.314453 0.320021 0.672436 0.912273 0.284035 0.265657 0.616565 
0.545783  19 0.122017 0.156597 0.434014 3.77889e-05 0.364127 0.385224 0.75085 0.55577 0.242034 0.567776 0.845299 0.270819 0.119066 0.0700292 0.711618 0.982151 0.452627 0.682135 0.123188 
0.543956  19 0.121477 0.155762 0.433702 0 0.362667 0.384541 0.75118 0.556744 0.242326 0.566369 0.845458 0.270567 0.118687 0.0696898 0.712946 0.982944 0.452418 0.68284 0.122943 
0.508765  19 0.488062 0.294785 0.929022 0.0609432 0.655556 0.95534 0.302606 0.564405 0.338786 0.198108 0.864181 0.469407 4.96161e-06 0.108926 0.737726 0.408181 0.0631709 0.10455 0 
0.550276  19 0.447684 0.399925 0.490293 0 0.389171 0.713971 9.29422e-05 0.78145 0.259117 0.0292941 0.476394 0.678181 0.260878 0.186861 0.141181 0.759793 0.325726 0.674831 0.684354 
0.519168  19 0.815655 0.384376 0.573311 6.67632e-06 0.669628 0.61125 0.293519 0.556225 0.328731 0.000468801 0.852959 0.769727 0.258525 0.00122174 0.879397 0.70788 0.036584 0.478049 0.503431 
0.54558  19 0.519281 0.326783 0.654139 0.0216643 0.635453 0.456551 0.735722 0.80032 0.302294 0.179572 0.281507 0.456722 0.230017 0.579972 0.898849 0.717404 0.0390054 0.000363886 1.26073e-06 
0.448209  19 0.1687 0.665847 0.559912 2.47291e-05 0.15421 0.815454 0.000722082 0.696235 0.219456 0 0.467725 0.189099 0.136386 0.114588 0.672757 0.907097 0.138542 0.740126 0.135862 
0.451414  19 0.176799 0.000996853 0.59597 1.30529e-07 0.306283 0.105854 0.710893 0.800522 0.030783 0 0.0548975 0.384525 0.249689 0.446714 0.000343106 0.149984 0.101488 0.528241 0.584262 
0.507443  19 0.167659 0.66651 0.559538 0 0.154003 0.81522 0 0.696279 0.219456 0 0.467725 0.189351 0.136331 0.114402 0.672908 0.906772 0.138038 0.740764 0.135172 
0.549415  19 0.190463 0.685607 0.511375 0.000310543 0.164691 0.218235 0.216023 0.514286 0.252343 0.0943164 0.498163 0.152338 0.166656 0.00951237 0.736927 0.746414 0.0286806 0.737653 0.0365807 
0.552464  19 0.44733 0.399143 0.490727 0 0.388948 0.713809 0 0.781647 0.258895 0.0297738 0.477075 0.678181 0.260878 0.186823 0.141696 0.759838 0.324969 0.674116 0.683585 
0.557812  19 0.361474 0.36262 0.787422 0.0185465 0.366089 0.587932 0.191649 0.80491 0.446631 0.000968002 0.305073 0.423004 0.264038 0.300127 0.0645125 0.29294 0.0333801 0.254593 0.0914824 
0.541497  19 0.447684 0.399925 0.490293 0 0.389017 0.713858 0.00117915 0.78149 0.258962 0.0297187 0.476921 0.676907 0.260166 0.18728 0.141676 0.759582 0.325726 0.674831 0.684354 
0.519617  19 0.48729 0.295409 0.928191 0.0608823 0.655268 0.955266 0.303332 0.564205 0.338292 0.198492 0.864076 0.469843 0 0.108913 0.737973 0.407999 0.0630344 0.104255 0.000477265 
0.471082  19 0.488062 0.294234 0.928768 0.0608824 0.655919 0.95524 0.304079 0.564477 0.338416 0.198339 0.864174 0.47008 0.00036664 0.108913 0.738626 0.408042 0.0629752 0.103885 0 
0.599726  19 0.360905 0.362378 0.787022 0.0184861 0.365469 0.585576 0.19203 0.805672 0.447284 3.14579e-06 0.304864 0.423835 0.263374 0.299239 0.062326 0.292734 0.0336417 0.255052 0.0928181 
0.536874  19 0.122223 0.157297 0.434375 0.000410333 0.364088 0.384959 0.75043 0.555591 0.242614 0.566586 0.845799 0.27132 0.117876 0.0691211 0.71342 0.981523 0.451889 0.68126 0.123718 
0.579756  19 0.386217 0.296428 0.760679 0 0.637251 0.243516 0 0.81123 0.210714 0.00154528 0 0.413071 0.640796 0.418489 0.0175003 0.887568 0.389735 0.272857 0 
0.535183  19 0.488932 0.42255 0.80506 0 0.470277 0.628937 0.0236971 0.580735 0.141679 0.0080012 0.959562 0.3377 0.418303 0.414194 0.291374 0.44832 0.12208 0.294296 0.000197669 
0.566769  19 0.405996 0.204432 0.543889 0 0.600347 0.296163 0.253015 0.809178 0.0249411 0.00266552 0.517184 0.431954 0.361558 0.741652 0.0674717 0.977718 0.416578 0.406004 0.737206 
0.588619  19 0.519861 0.423919 0.717775 2.94402e-05 0.468817 0.605743 0.355649 0.411349 0.292433 0.00679386 0.316853 0.598244 0.343442 0.0383208 0.928086 0.195474 0.0637445 0.42501 0.581839 
0.573799  19 0.361176 0.362388 0.786904 0.018504 0.365277 0.584951 0.191885 0.805935 0.447453 0 0.304864 0.423835 0.263167 0.300692 0.0631193 0.293683 0.0343224 0.254273 0.092023 
0.621484  19 0.236549 0 0.650867 0.00718944 0.55833 0.0274494 0.485506 0.682151 0.543243 0 0.232062 0.465133 0.337543 0.548677 0.198363 0.548946 0.0581734 0.612662 0.332692 
0.617362  19 0.361314 0.362483 0.787088 0.0184909 0.365382 0.585276 0.191885 0.805935 0.447453 0 0.304864 0.423835 0.263374 0.299239 0.062326 0.292734 0.0336417 0.254982 0.0918443 
0.561425  19 0.361798 0.362324 0.786445 0.0184987 0.365277 0.585762 0.191444 0.80555 0.447545 0.000400532 0.304717 0.423692 0.263957 0.300671 0.0649238 0.294098 0.0343741 0.254516 0.0919368 
0.588753  19 0.519807 0.423737 0.71713 0.000119453 0.468788 0.605414 0.356308 0.411349 0.292433 0.00679386 0.316853 0.598244 0.342798 0.0384662 0.927168 0.195877 0.063434 0.424272 0.581821 
0.6294  19 0.236702 0.00120981 0.651191 0.00754972 0.557939 0.0277948 0.485248 0.682711 0.542805 2.03901e-05 0.232697 0.465282 0.337486 0.549018 0.197193 0.547432 0.0582539 0.612153 0.333772 
0.397023  19 0.663385 0.33576 0.564094 0.00125863 0.554183 0.793886 0.343953 0.47315 0 0.173559 0.308204 0.422901 0.253692 0.603497 0.255448 0.352453 0.0999594 0.577164 6.28508e-06 
0.317514  19 0.470384 0.399268 0.0735775 0.000165195 0.685277 0.564416 0.861056 0.364241 0 0.0294569 0.881464 0.0985103 0.0632232 0.00997572 0.427175 0.668084 0.158749 0.217637 0.00673176 
0.393321  19 0.506084 0.587522 0.609463 0 0.462455 0.94843 0 0.729341 0.0159175 0.049525 0.711564 0 0.411074 0 0.711433 0.706616 0.0487434 0.43369 0.0612818 
0.385454  19 0.889815 0.000171648 0.398316 6.12256e-05 0.728786 0.326883 0.000951078 0.342105 0.0369047 0.088344 0.44721 0.576516 0.268957 0.464139 0.405729 0.653796 0.192488 0.316751 0.191006 
0.322406  19 0.470219 0.399396 0.073473 0 0.685034 0.564189 0.861564 0.364837 0 0.0294569 0.881464 0.0985103 0.0632232 0.00997572 0.427175 0.668084 0.158769 0.217531 0.00678917 
0.377018  19 0.609273 0.0466642 0.80333 0.00131725 0.872181 0.702304 0.502071 0.685245 0.0465261 0.011379 0.344948 0.676968 0.507675 0.550734 0.344607 0.968122 0.420091 0.4399 1.32019e-05 
0.347601  19 0.389468 0.0614528 0.820775 0.00288721 0.519058 0.663274 0.480853 0.743426 0.0583186 0.0113675 0.133926 0.733403 0.463165 0.555977 0.0714714 0.662552 0.235868 0.0993386 0 
0.445013  19 0.555336 0.120665 0.71911 0 0.681628 0.332371 0.254218 0.864671 0.037801 0.0137542 0 0.637936 0.448707 0.608483 0.303766 0.678864 0.276152 0.835797 0.219188 
0.428726  19 0.66336 0.335722 0.564361 0.00125997 0.55393 0.793886 0.343953 0.47315 0 0.173559 0.308204 0.422901 0.253692 0.603497 0.255181 0.352161 0.0999399 0.577639 0 
0.436237  19 0.650045 0.518785 0.770155 0.00319203 0.688488 0.39209 0.137457 0.543458 0.0790967 0.0570656 0.155823 0.621665 0.453442 0.572565 0.309565 0.727546 0.290356 0.535249 0 
0.319352  19 0.490699 0 0.632686 0.000822681 0.399373 0.739719 0.0560449 0.554093 0.0411149 0.0500893 0.567914 0.102072 0.217326 0.0588039 0.692615 0.376736 0.119171 0.430997 0.243359 
0.34814  19 0.625412 0.693708 0.531404 0.00198749 0.288418 0.786491 0.236033 0.398169 0.0304463 0.245456 0.492144 0.831453 0.124366 0.491902 0.632309 0.52172 0.13655 0.00904203 0 
0.34814  19 0.625412 0.693708 0.531404 0.00198749 0.288418 0.786491 0.236033 0.398169 0.0304463 0.245456 0.492144 0.831453 0.124366 0.491902 0.632309 0.52172 0.13655 0.00904203 0 
0.356895  19 0.610759 0.292619 0.73349 0.000506481 0.107505 0.489288 0.189897 0.697546 0.0261961 0.0447776 0.432484 0.308389 0.330087 0 0.669567 0.666925 0.148023 0.454434 0.060156 
0.356895  19 0.610759 0.292619 0.73349 0.000506481 0.107505 0.489288 0.189897 0.697546 0.0261961 0.0447776 0.432484 0.308389 0.330087 0 0.669567 0.666925 0.148023 0.454434 0.060156 
0.357843  19 0.37546 0.219761 0.754536 0.00176808 0.872428 0.806891 0.629655 0.532516 0 0.0277415 0.549919 0 0.235979 0 0.405905 0.745137 0.129096 0.913429 0.0914496 
0.357843  19 0.37546 0.219761 0.754536 0.00176808 0.872428 0.806891 0.629655 0.532516 0 0.0277415 0.549919 0 0.235979 0 0.405905 0.745137 0.129096 0.913429 0.0914496 
0.372112  19 0.539375 0.345383 0.65339 0.0148616 0.575456 0.697615 0.112123 0.927599 0.071925 0.075632 0.430677 0 0.222741 0 0.619726 0.692909 0.251726 0.604017 0.0547088 
0.372393  19 0.319615 0.179522 0.517377 0.0036122 0.319474 0.539847 0.201364 0.614298 0.126738 0 0.364679 0.74021 0.433152 0.692208 0.756548 0.758992 0.119643 0.514462 0.144092 
0.38812  19 0.643302 0.202336 0.661404 0.000734393 0.596533 0.741228 0.12233 0.993537 0.150929 0.0627114 0.429589 0.0958564 0.201827 0 0.731139 0.723843 0.253737 0.56261 0.0654892 
0.392571  19 0.718298 0.0496182 0.546218 0 0.616767 0.233747 0.0139573 0.362336 0.0394651 0.422187 0.672933 0.613565 0 0.429375 0.257041 0.511631 0.114464 0.075301 0 
0.395239  19 0.511333 0.0188314 0.702701 0.0122768 0.608026 0.606147 0 0.403973 0 0.164155 0.86057 0.357343 0.260288 0.115843 0.617277 0.530778 0.116167 0.414386 0.00360948 
0.398015  19 0.636419 0.499246 0.674821 0 0.650085 0.779669 0 0.690295 0 0.0929948 0.796351 0 0.399926 0 0.766298 0.619776 0 0.386712 0.0675986 
0.404432  19 0.636419 0.499246 0.674821 0 0.650085 0.779669 0 0.690295 0 0.0929948 0.796351 0 0.399926 0 0.766298 0.619776 0 0.386712 0.0675986 
0.410641  19 0.264713 0.497328 0.671973 0.0471897 0 0.747253 0.339711 0.528558 0.0376545 0.0368262 0.294513 0 0.128882 0 0.404677 0.471807 0.125932 0.402447 0.121628 
0.413569  19 0.610987 0 0.291688 6.64925e-05 0.0345853 0.838856 0.174408 0.564455 0.0833188 0.213414 0.314862 0.107389 0.203345 0 0.804055 0.497027 0.183159 0.509575 0.287522 
0.429802  19 0.392486 0.532469 0.669572 0.0112497 0.527649 0.146078 0 0.824724 0.11002 0.0651612 0.0749017 0.587002 0.294785 0.8266 0.31116 0.563611 0.0927478 0.329223 0 
0.43457  19 0.156096 0.169699 0.275971 0.00808139 0.380059 0.364948 0 0.852589 0 0.2882 0.322333 0.594944 0.0432569 0.459633 0.699147 0.667786 0.189335 0.302751 0.0250628 
0.43457  19 0.156096 0.169699 0.275971 0.00808139 0.380059 0.364948 0 0.852589 0 0.2882 0.322333 0.594944 0.0432569 0.459633 0.699147 0.667786 0.189335 0.302751 0.0250628 
0.443173  19 0.51539 0.0548966 0.608953 0 0.740086 0.540924 0.0897206 0.606912 0.108906 0.0258533 0.707524 0.659631 0.366749 0.557264 0.792141 0.438192 0.0288694 0.286152 0.166594 
0.444604  19 0.764316 0.332558 0.567878 0 0.123862 0.523328 0.247117 0.491332 0 0.191091 0.440489 0.0423907 0.154273 0.402714 0.603346 0.516713 0.207624 0.000793651 0 
0.444604  19 0.764316 0.332558 0.567878 0 0.123862 0.523328 0.247117 0.491332 0 0.191091 0.440489 0.0423907 0.154273 0.402714 0.603346 0.516713 0.207624 0.000793651 0 
0.444604  19 0.764316 0.332558 0.567878 0 0.123862 0.523328 0.247117 0.491332 0 0.191091 0.440489 0.0423907 0.154273 0.402714 0.603346 0.516713 0.207624 0.000793651 0 
0.444604  19 0.764316 0.332558 0.567878 0 0.123862 0.523328 0.247117 0.491332 0 0.191091 0.440489 0.0423907 0.154273 0.402714 0.603346 0.516713 0.207624 0.000793651 0 
0.448168  19 0.919257 0.055847 0.517433 0.00550922 0.326798 0.715609 0.0371539 0.685091 0 0.0570086 0.457957 0.667735 0.30188 0.376691 0.67965 0.671948 0.235179 0.104394 0 
0.448168  19 0.919257 0.055847 0.517433 0.00550922 0.326798 0.715609 0.0371539 0.685091 0 0.0570086 0.457957 0.667735 0.30188 0.376691 0.67965 0.671948 0.235179 0.104394 0 
0.448413  19 0.532055 0.244334 0.556426 0.0130397 0.761773 0.579203 0 0.440387 0.0783505 0.117492 0.654406 0.336329 0.377731 0.164651 0.608787 0.553714 0.134891 0.222134 0.0212674 
0.449669  19 0.556729 0 0.918013 0.000716176 0.066838 0.160142 0.214568 0.413306 0.0199395 0.0514507 0.587374 0.562999 0.289593 0.273245 0.224924 0.767052 0.34187 0.615733 0.0718869 
0.45027  19 0.52119 0.0447671 0.356337 0 0.675424 0.250955 0.00145552 0.321271 0.0526252 0.0438935 0.492566 0.711536 0.195122 0.432187 0.374256 0.792545 0.139179 0.626285 0.0047121 
0.45027  19 0.52119 0.0447671 0.356337 0 0.675424 0.250955 0.00145552 0.321271 0.0526252 0.0438935 0.492566 0.711536 0.195122 0.432187 0.374256 0.792545 0.139179 0.626285 0.0047121 
0.45027  19 0.52119 0.0447671 0.356337 0 0.675424 0.250955 0.00145552 0.321271 0.0526252 0.0438935 0.492566 0.711536 0.195122 0.432187 0.374256 0.792545 0.139179 0.626285 0.0047121 
0.45027  19 0.52119 0.0447671 0.356337 0 0.675424 0.250955 0.00145552 0.321271 0.0526252 0.0438935 0.492566 0.711536 0.195122 0.432187 0.374256 0.792545 0.139179 0.626285 0.0047121 
0.45027  19 0.52119 0.0447671 0.356337 0 0.675424 0.250955 0.00145552 0.321271 0.0526252 0.0438935 0.492566 0.711536 0.195122 0.432187 0.374256 0.792545 0.139179 0.626285 0.0047121 
0.454372  19 0.462658 0.149205 0.380749 0 0.377827 0.237009 0.264052 0.608928 0 0.0401569 0.0413522 0.336119 0 0.899551 0.34509 0.755911 0.208473 0.56366 0.158944 
0.454372  19 0.462658 0.149205 0.380749 0 0.377827 0.237009 0.264052 0.608928 0 0.0401569 0.0413522 0.336119 0 0.899551 0.34509 0.755911 0.208473 0.56366 0.158944 
0.456139  19 0.589139 0.0780381 0.229212 0.000914 0.369825 0.271982 0.281075 0.603892 0.0247201 0.30086 0.511493 0.581024 0.226452 0.353415 0.453862 0.720366 0.242248 0.521334 0.219125 
0.456139  19 0.589139 0.0780381 0.229212 0.000914 0.369825 0.271982 0.281075 0.603892 0.0247201 0.30086 0.511493 0.581024 0.226452 0.353415 0.453862 0.720366 0.242248 0.521334 0.219125 
0.456139  19 0.589139 0.0780381 0.229212 0.000914 0.369825 0.271982 0.281075 0.603892 0.0247201 0.30086 0.511493 0.581024 0.226452 0.353415 0.453862 0.720366 0.242248 0.521334 0.219125 
0.467802  19 0.204051 0.523773 0.674336 0.00152399 0.473221 0.317657 0 0.588328 0.104185 0.0807695 0 0.632767 0.158554 0.601527 0 0.469449 0.246562 0.670837 0 
0.467802  19 0.204051 0.523773 0.674336 0.00152399 0.473221 0.317657 0 0.588328 0.104185 0.0807695 0 0.632767 0.158554 0.601527 0 0.469449 0.246562 0.670837 0 
0.468249  19 0.533876 0.309496 0.671723 0.0106911 0.408238 0.0920216 0.318606 0.87582 0.0729979 0.0697812 0.468644 0.263804 0.143015 0 0.643649 0.730534 0.248315 0.583513 0.0770655 
0.468249  19 0.533876 0.309496 0.671723 0.0106911 0.408238 0.0920216 0.318606 0.87582 0.0729979 0.0697812 0.468644 0.263804 0.143015 0 0.643649 0.730534 0.248315 0.583513 0.0770655 
0.468916  19 0.217865 0 0.698177 0 0.784217 0.902765 0.480479 0.921351 0.179723 0.0896466 0.36881 0.245958 0.233047 0 0.702349 0.456212 0.234933 0.772482 0.224773 
0.478003  19 0.773715 0.314615 0.44754 0.00530885 0.163989 0.883646 0.966255 0.689627 0.0369312 0.0872253 0.187348 0.285615 0.325991 0.887518 0.660745 0.573251 0.014339 0.497966 0.00397674 
0.482397  19 0.553224 0.608796 0.852365 0.000303634 0.628866 0.776997 0.436989 0.409778 0.10405 0 0.406335 0.28153 0.133769 0.239528 0.217506 0.849179 0.248967 0.595217 0.153905 
0.482564  19 0.125016 0.226966 0.407726 0.00986243 0.554547 0.899119 0.0938822 0.578668 0.166122 0.000255765 0.322248 0.998362 0.578826 0.304845 0.59658 0.534886 0.107244 0.115506 0.00863882 
0.48315  19 0.331317 0.101978 0.1133 0 0.096785 0.509382 0.222382 0.295927 0.115525 0.403595 0.311213 0.441085 0.0562686 0.05997 0.736235 0.527852 0.110665 0.0477108 0.0885814 
0.484986  19 0.000280792 0.323781 0.780585 0 0.239194 0.546184 0.108947 0.906808 0.114752 0.000976959 0.403088 0.497713 0.41832 0.21665 0.62441 0.755299 0.154226 0.566581 0.231358 
0.490571  19 0.652957 0.079368 0.608616 0.00294456 0.0571663 0.307314 0 0.380703 0.190421 0.0629806 0.145959 0.82538 0.130046 0.457221 0.0257319 0.465217 0.203868 0.468129 0.418818 
0.490571  19 0.652957 0.079368 0.608616 0.00294456 0.0571663 0.307314 0 0.380703 0.190421 0.0629806 0.145959 0.82538 0.130046 0.457221 0.0257319 0.465217 0.203868 0.468129 0.418818 
0.493134  19 0.333663 0.299231 0.29466 0.00311061 0.172275 0.599742 0.0677204 0.588125 0.131811 0 0.463153 0.558104 0.320411 0.467179 0.0847669 0.63017 0.233699 0.747039 0.030099 
0.496958  19 0.382801 0.552499 0.797622 0.00247787 0.723022 0.515254 0.151058 0.60388 0.0398835 0.0347709 0.465204 0.525128 0.363719 0.0169662 0.952965 0.644178 0.285916 0.514189 3.70534e-06 
0.498653  19 0.368615 0.000487059 0.677022 0.00508367 0.169802 0.803928 0.140547 0.363676 0.0788595 0.102513 0.215553 0.385095 0.116346 0.727288 0.715372 0.48992 0.165555 0.343798 0.0912917 
0.49875  19 0.488864 0.295181 0.929022 0.0609432 0.655556 0.95534 0.302092 0.564668 0.338815 0.198846 0.86307 0.469934 0.000804097 0.110452 0.738009 0.408163 0.0634521 0.105162 0.00101991 
0.500942  19 0 0.398082 0.7249 0.00666964 0.140862 0.506188 0.107464 0.229288 0.0066577 0.381323 0.747365 0.26042 2.75267e-05 0.433436 0.511275 0.088188 0.0227957 0.323713 0.235622 
0.50154  19 0.710543 0.129659 0.676702 0.00713329 0.935514 0.503418 0.0184368 0.598677 0 0.0284718 0.300595 0.923094 0.0158403 0.160695 0.0297567 0.244411 0.00916852 0.809486 0.191647 
0.503953  19 0.488062 0.294785 0.929022 0.0610262 0.656067 0.955649 0.302425 0.56405 0.339428 0.198405 0.864296 0.469515 0.000979891 0.108913 0.738626 0.408042 0.0629752 0.103885 0 
0.505952  19 0.581703 0.397276 0.125886 0.00130208 0.875961 0.753029 0.146254 0.829417 0.150209 0.0539433 0.898354 0.656379 0.308061 0 0.50167 0.603424 0.185434 0.527387 0.105762 
0.508765  19 0.488062 0.294785 0.929022 0.0609432 0.655556 0.95534 0.302606 0.564405 0.338786 0.198108 0.864181 0.469407 4.96161e-06 0.108926 0.737726 0.408181 0.0631709 0.10455 0 
0.508842  19 0.417832 0.249189 0.489707 1.8504e-05 0.691632 0.290539 0.0387655 0.272413 0.073446 0.030798 0.142145 0.433395 0.314453 0.320021 0.672436 0.912273 0.284035 0.265657 0.616565 
0.509194  19 0.472994 0.41873 0.75803 0.0159502 0.499929 0.156891 0.182672 0.784696 0.24001 0.00280468 0.113452 0.0010358 0.379971 0.0395572 0.85626 0.74322 0.011879 0.512184 0.170567 
0.511547  19 0.653462 0.129869 0.416874 0.000838489 0.566009 0 0.0254501 0.843509 0.168108 0.162591 0.222548 0.285701 0.0325679 0.689169 0.716717 0.380112 0.0877636 0.549549 0.191624 
0.511547  19 0.653462 0.129869 0.416874 0.000838489 0.566009 0 0.0254501 0.843509 0.168108 0.162591 0.222548 0.285701 0.0325679 0.689169 0.716717 0.380112 0.0877636 0.549549 0.191624 
0.511547  19 0.653462 0.129869 0.416874 0.000838489 0.566009 0 0.0254501 0.843509 0.168108 0.162591 0.222548 0.285701 0.0325679 0.689169 0.716717 0.380112 0.0877636 0.549549 0.191624 
0.512744  19 0.571752 0.481181 0.460999 0.00020639 0.746983 0.203318 0.363384 0.354443 0.0406091 0.102142 0.0820729 0.543427 0.115143 0.485627 0.471528 0.839356 0.192771 0.176364 0.174735 
0.516571  19 0.447401 0.280811 0.825869 0 0.649575 0.789102 0.213257 0.661217 0 0.275581 0.0231234 0.502024 0.307656 0.515786 0.0196539 0.382124 0.0708493 6.84846e-05 6.87034e-06 
0.51745  19 0.396909 0.644311 0.153958 0.00554989 0.187899 0.649197 0.131495 0.287511 0.179408 0.0526232 0.00655065 0.290631 0.158953 0.319883 0.0576272 0.887379 0.22949 0.433142 0.0852903 
0.519168  19 0.815655 0.384376 0.573311 6.67632e-06 0.669628 0.61125 0.293519 0.556225 0.328731 0.000468801 0.852959 0.769727 0.258525 0.00122174 0.879397 0.70788 0.036584 0.478049 0.503431 
0.519617  19 0.48729 0.295409 0.928191 0.0608823 0.655268 0.955266 0.303332 0.564205 0.338292 0.198492 0.864076 0.469843 0 0.108913 0.737973 0.407999 0.0630344 0.104255 0.000477265 
0.522084  19 0.472994 0.41873 0.759665 0.0159377 0.499648 0.155794 0.18127 0.785908 0.240135 0.00268553 0.111692 0 0.380329 0.0395572 0.85626 0.74322 0.011879 0.512184 0.170567 
0.523049  19 0.0958026 0.749446 0.557804 0.000625609 0.450318 0.937022 0.223496 0.890573 0 0.0509066 0.470534 0.38583 0.167772 0.00385671 0.79199 0.497643 0.168198 0.690427 0.112605 
0.523049  19 0.0958026 0.749446 0.557804 0.000625609 0.450318 0.937022 0.223496 0.890573 0 0.0509066 0.470534 0.38583 0.167772 0.00385671 0.79199 0.497643 0.168198 0.690427 0.112605 
0.523755  19 0.10121 0.507204 0.618898 0.00588055 0.792652 0.278307 0.100736 0.456097 0 0.429346 0.60174 0.411879 0.083816 0.472538 0.518181 0.494792 0.126896 0.611993 0.232106 
0.525716  19 0.176532 0 0.596668 0 0.305589 0.105741 0.711974 0.800951 0.0308021 0 0.0548975 0.385106 0.24985 0.446262 0.0010719 0.150799 0.101273 0.528445 0.585341 
0.525981  19 0.412189 0.270595 0.725855 0.0220819 0.732512 0.263686 0.390414 0.67808 0.0418249 0.00233833 0.0279908 0.503422 0.341399 0.466269 0.19501 0.632508 0.367502 0.115876 0.0366019 
0.525981  19 0.412189 0.270595 0.725855 0.0220819 0.732512 0.263686 0.390414 0.67808 0.0418249 0.00233833 0.0279908 0.503422 0.341399 0.466269 0.19501 0.632508 0.367502 0.115876 0.0366019 
0.525981  19 0.412189 0.270595 0.725855 0.0220819 0.732512 0.263686 0.390414 0.67808 0.0418249 0.00233833 0.0279908 0.503422 0.341399 0.466269 0.19501 0.632508 0.367502 0.115876 0.0366019 
0.525981  19 0.412189 0.270595 0.725855 0.0220819 0.732512 0.263686 0.390414 0.67808 0.0418249 0.00233833 0.0279908 0.503422 0.341399 0.466269 0.19501 0.632508 0.367502 0.115876 0.0366019 
0.525981  19 0.412189 0.270595 0.725855 0.0220819 0.732512 0.263686 0.390414 0.67808 0.0418249 0.00233833 0.0279908 0.503422 0.341399 0.466269 0.19501 0.632508 0.367502 0.115876 0.0366019 
0.530399  19 0.59746 0.0933586 0.700173 0.00838743 0 0.651629 0.421575 0.681926 0 0.09762 0.441368 0.538096 0.264613 0.314874 0.556735 0.266927 0 0.0865394 0.183792 
0.530399  19 0.59746 0.0933586 0.700173 0.00838743 0 0.651629 0.421575 0.681926 0 0.09762 0.441368 0.538096 0.264613 0.314874 0.556735 0.266927 0 0.0865394 0.183792 
0.531369  19 0.665168 0.0850176 0.410876 0 0.0223531 0 0.00893059 0.82544 0.132679 0.159247 0.27201 0.11927 0.0295839 0.7152 0.878443 0.41542 0.0933634 0.841459 0.205634 
0.531934  19 0.0831811 0.452596 0.563002 0.000278853 0 0.802289 0 0.588489 0.251009 0 0.730629 0.447802 0.215852 0.285803 0.815075 0.500876 0.134871 0.67933 0.278421 
0.534009  19 0.146633 0.173683 0.620746 0.00365081 0.0445291 0.62501 0.143565 0.661499 0.183231 0 0.357843 0.799107 0.127992 0.497085 0.859409 0.580148 0.273684 0.543321 0.199552 
0.534009  19 0.146633 0.173683 0.620746 0.00365081 0.0445291 0.62501 0.143565 0.661499 0.183231 0 0.357843 0.799107 0.127992 0.497085 0.859409 0.580148 0.273684 0.543321 0.199552 
0.535183  19 0.488932 0.42255 0.80506 0 0.470277 0.628937 0.0236971 0.580735 0.141679 0.0080012 0.959562 0.3377 0.418303 0.414194 0.291374 0.44832 0.12208 0.294296 0.000197669 
0.536874  19 0.122223 0.157297 0.434375 0.000410333 0.364088 0.384959 0.75043 0.555591 0.242614 0.566586 0.845799 0.27132 0.117876 0.0691211 0.71342 0.981523 0.451889 0.68126 0.123718 
0.538287  19 0.885457 0.0646217 0.217057 0 0.362745 0.126808 0.273416 0.672632 0.0276676 0.114306 0.686548 0.362158 0.234095 0.483318 0.276473 0.739773 0.256293 0.660736 0.0321788 
0.538287  19 0.885457 0.0646217 0.217057 0 0.362745 0.126808 0.273416 0.672632 0.0276676 0.114306 0.686548 0.362158 0.234095 0.483318 0.276473 0.739773 0.256293 0.660736 0.0321788 
0.539454  19 0.472994 0.41873 0.759665 0.015972 0.499277 0.155192 0.180379 0.786596 0.240773 0.00268553 0.111692 0 0.380329 0.0395572 0.85626 0.74322 0.011879 0.512184 0.170567 
0.541497  19 0.447684 0.399925 0.490293 0 0.389017 0.713858 0.00117915 0.78149 0.258962 0.0297187 0.476921 0.676907 0.260166 0.18728 0.141676 0.759582 0.325726 0.674831 0.684354 
0.542003  19 0.447684 0.399925 0.490293 0 0.389171 0.713971 0.00145525 0.781022 0.258685 0.0293057 0.476676 0.678089 0.261052 0.18712 0.141181 0.759793 0.325726 0.674831 0.684354 
0.542485  19 0.44727 0.280811 0.825869 0 0.649575 0.789102 0.213257 0.661217 0 0.275581 0.0223863 0.502584 0.307764 0.515621 0.0193464 0.381828 0.0708983 0 0 
0.543841  19 0.111156 0.352607 0.445477 0.00966084 0.328285 0.590379 0 0.150241 0 0.118457 0.526747 0.393526 0.295857 0.202326 0.504583 0.445957 0.153891 0.0691194 0.242512 
0.543956  19 0.121477 0.155762 0.433702 0 0.362667 0.384541 0.75118 0.556744 0.242326 0.566369 0.845458 0.270567 0.118687 0.0696898 0.712946 0.982944 0.452418 0.68284 0.122943 
0.445013  19 0.555336 0.120665 0.71911 0 0.681628 0.332371 0.254218 0.864671 0.037801 0.0137542 0 0.637936 0.448707 0.608483 0.303766 0.678864 0.276152 0.835797 0.219188 
0.436237  19 0.650045 0.518785 0.770155 0.00319203 0.688488 0.39209 0.137457 0.543458 0.0790967 0.0570656 0.155823 0.621665 0.453442 0.572565 0.309565 0.727546 0.290356 0.535249 0 
0.428726  19 0.66336 0.335722 0.564361 0.00125997 0.55393 0.793886 0.343953 0.47315 0 0.173559 0.308204 0.422901 0.253692 0.603497 0.255181 0.352161 0.0999399 0.577639 0 
0.394223  19 0.555336 0.120665 0.71911 0 0.681628 0.332371 0.254579 0.864158 0.0377232 0.0137968 0.00123656 0.637619 0.448136 0.608483 0.303766 0.678864 0.276152 0.835797 0.219188 
0.347601  19 0.389468 0.0614528 0.820775 0.00288721 0.519058 0.663274 0.480853 0.743426 0.0583186 0.0113675 0.133926 0.733403 0.463165 0.555977 0.0714714 0.662552 0.235868 0.0993386 0 
0.377018  19 0.609273 0.0466642 0.80333 0.00131725 0.872181 0.702304 0.502071 0.685245 0.0465261 0.011379 0.344948 0.676968 0.507675 0.550734 0.344607 0.968122 0.420091 0.4399 1.32019e-05 
0.411435  19 0.497095 0 0.0533692 0 0.640143 0.677579 0.707534 0.364184 0.188158 0.0561786 0.835158 0.0417641 0.133406 0.00010731 0.439419 0.71419 0.184276 0.35639 0.0888144 
0.376023  19 0.49737 0.00103413 0.0533692 0 0.64048 0.677852 0.707559 0.364459 0.188115 0.0564995 0.834945 0.0415027 0.132643 0.0005365 0.43983 0.714014 0.184031 0.35536 0.0891736 
0.411815  19 0.504129 0.0014551 0.510171 0.00070989 0.560085 0.922583 0.00248867 0.464574 0.0367046 0.0952833 0.474246 0.617621 0.191528 0.522054 0.622248 0.472213 0.212212 0.271466 0.0943485 
0.322406  19 0.470219 0.399396 0.073473 0 0.685034 0.564189 0.861564 0.364837 0 0.0294569 0.881464 0.0985103 0.0632232 0.00997572 0.427175 0.668084 0.158769 0.217531 0.00678917 
0.444416  19 0.226212 0.250808 0.463679 2.43021e-05 0.535322 0.202814 0.87774 0.791747 0.00459344 2.94569e-05 0.489805 0.823716 0.355206 0.762289 0 0.76952 0.204758 0.223065 0.500313 
0.429774  19 0.501382 0 0.78323 0 0.266976 0.64491 0.0518982 0.461278 0.148163 0.386533 0.309326 0.177336 0.000548878 0.142247 0.438137 0.101233 0.0302783 0.644665 0.596523 
0.385454  19 0.889815 0.000171648 0.398316 6.12256e-05 0.728786 0.326883 0.000951078 0.342105 0.0369047 0.088344 0.44721 0.576516 0.268957 0.464139 0.405729 0.653796 0.192488 0.316751 0.191006 
0.393321  19 0.506084 0.587522 0.609463 0 0.462455 0.94843 0 0.729341 0.0159175 0.049525 0.711564 0 0.411074 0 0.711433 0.706616 0.0487434 0.43369 0.0612818 
0.317514  19 0.470384 0.399268 0.0735775 0.000165195 0.685277 0.564416 0.861056 0.364241 0 0.0294569 0.881464 0.0985103 0.0632232 0.00997572 0.427175 0.668084 0.158749 0.217637 0.00673176 
0.397023  19 0.663385 0.33576 0.564094 0.00125863 0.554183 0.793886 0.343953 0.47315 0 0.173559 0.308204 0.422901 0.253692 0.603497 0.255448 0.352453 0.0999594 0.577164 6.28508e-06
[truncated: 963,958 more chars]
