# Supplementary material for: optPBN: An Optimisation Toolbox for Probabilistic Boolean Networks
Source: PLoS One. 2014 Jul 1;9(7):e98001. doi: 10.1371/journal.pone.0098001 (PMC4077690; doi:10.1371/journal.pone.0098001)
Supplement: File S2 — Computational scripts of all examples and the corresponding original result files. The compressed zip file contains the optPBN optimisation pipeline in the form of Matlab scripts (.m) for all examples used in this study (case study 1, case study 2, toy models of Saez-Rodriguez et al., i.e. case study 3, and Boolean model of apoptosis of Schlatter et al., i.e. case study 4). For the results presented in this article, the integrated optimisation problems of the first 3 case studies were optimised by using the stand-alone version of the optPBN pipeline applying particle swarm optimisation as the optimiser on a single local machine. The last case study (Schlatter's model, i.e. case study 4), due to a complex optimisation problem, was optimised by using the grid-based version of the optPBN pipeline applying a combined differential evolution and evolutionary algorithms as the optimisers on the Grid'5000. The corresponding results from the optimisations of each model presented in the article are included in a matrix format (.mat and .log) for further analysis on the distributions of optimised parameters. A complete set of result files for four case studies and the results from additional analysis as presented in File S8 can be downloaded at https://sourceforge.net/projects/optpbn. (ZIP) [file pone.0098001.s003.zip › Case_study_4/DE_Output_Case_Study_4_Extended_15000runs_Run3.log]

2.19696  19 0.400444 0.830612 0.281051 0.0326461 0.405432 0.114348 0.029632 0.800937 0.13237 0.00848608 0.148574 0.658922 0.918668 0.0986839 0.901976 0.11119 0.891699 0.339865 0.208032 
4.0458  19 0.343424 0.852971 0.210821 0.980061 0.698925 0.451545 0.900735 0.396001 0.980192 0.593246 0.615505 0.266105 0.040703 0.0557805 0.0216312 0.90399 0.667008 0.109403 0.615107 
2.5279  19 0.71961 0.817035 0.912222 0.363015 0.572978 0.505366 0.655624 0.947286 0.742174 0.464656 0.309375 0.946624 0.102019 0.711722 0.284846 0.0962207 0.733807 0.153416 0.179908 
2.61807  19 0.612483 0.274487 0.828439 0.500617 0.501662 0.752407 0.603994 0.201584 0.467534 0.567251 0.399026 0.171627 0.904066 0.657623 0.053859 0.96884 0.796762 0.299279 0.00452817 
1.8732  19 0.311566 0.579721 0.508541 0.0577915 0.651446 0.264486 0.715557 0.947239 0.678087 0.888707 0.394596 0.506334 0.572342 0.437628 0.223499 0.196771 0.237781 0.37614 0.332674 
2.77082  19 0.430514 0.527051 0.401887 0.332551 0.429203 0.390386 0.664538 0.331634 0.665186 0.301378 0.687281 0.715711 0.136814 0.533107 0.496957 0.238176 0.453408 0.761052 0.807807 
2.00705  19 0.212474 0.792157 0.984955 0.588734 0.527991 0.403295 0.114955 0.471578 0.518433 0.0206381 0.479375 0.404591 0.756348 0.984776 0.391694 0.909876 0.781456 0.578118 0.46426 
2.39528  19 0.573489 0.00733875 0.94818 0.993287 0.855782 0.293693 0.670797 0.234594 0.417407 0.289924 0.602119 0.197701 0.37925 0.0226743 0.833046 0.438509 0.00159925 0.531831 0.89701 
2.12645  19 0.813581 0.214474 0.762344 0.128619 0.923439 0.168419 0.466225 0.672879 0.834381 0.181373 0.26639 0.943065 0.925992 0.264903 0.487069 0.159652 0.778621 0.0354467 0.85833 
1.16939  19 0.981249 0.580953 0.663837 0.269233 0.132307 0.62871 0.402969 0.671954 0.386215 0.395926 0.695077 0.756683 0.642672 0.688648 0.441557 0.800081 0.0954707 0.778631 0.345519 
3.10786  19 0.943716 0.332557 0.456159 0.556044 0.446795 0.636739 0.0177612 0.906599 0.716761 0.713962 0.582728 0.763458 0.289803 0.571484 0.0642975 0.78091 0.922028 0.686218 0.338143 
2.45281  19 0.311781 0.149403 0.713996 0.365752 0.820568 0.72507 0.742731 0.52518 0.741334 0.299742 0.063038 0.530435 0.896852 0.28557 0.00942923 0.691464 0.879495 0.609845 0.108064 
2.51249  19 0.00842829 0.888701 0.740288 0.290303 0.599528 0.195143 0.0973919 0.810248 0.125012 0.895923 0.508014 0.746059 0.37212 0.489097 0.311615 0.0757799 0.745236 0.296939 0.944506 
3.31169  19 0.724064 0.371059 0.23381 0.487979 0.00790928 0.552085 0.229962 0.491794 0.490405 0.944684 0.659845 0.2799 0.54355 0.44857 0.135349 0.503992 0.324123 0.355923 0.349982 
1.71959  19 0.44086 0.36588 0.852476 0.315491 0.142185 0.500434 0.808363 0.259628 0.813487 0.107622 0.724075 0.858229 0.828043 0.175855 0.299555 0.966805 0.553516 0.976554 0.0201563 
3.02791  19 0.844735 0.986088 0.107564 0.122808 0.507552 0.604398 0.856226 0.876993 0.504126 0.999657 0.399217 0.277874 0.281946 0.0430782 0.855358 0.247541 0.860151 0.605145 0.219174 
1.43092  19 0.660389 0.425645 0.0829133 0.0356342 0.898817 0.465272 0.194428 0.521015 0.915962 0.483107 0.201047 0.768367 0.64555 0.98667 0.851518 0.318625 0.0293684 0.403599 0.0360071 
1.37596  19 0.748518 0.452506 0.834035 0.272845 0.0285013 0.269229 0.671358 0.511231 0.197577 0.550212 0.44384 0.140201 0.656793 0.89833 0.868628 0.829885 0.221884 0.0697612 0.57798 
3.36828  19 0.888336 0.430136 0.124897 0.0679025 0.868551 0.581276 0.729884 0.771692 0.293544 0.550458 0.150691 0.247333 0.790976 0.35841 0.0444858 0.0800416 0.759496 0.336689 0.791968 
2.38468  19 0.347081 0.581062 0.168004 0.138818 0.374868 0.705108 0.965295 0.115305 0.682305 0.583033 0.5447 0.732189 0.793428 0.979019 0.395913 0.645254 0.166012 0.113825 0.112585 
2.27316  19 0.0214012 0.305522 0.823452 0.812491 0.3093 0.21332 0.602445 0.997826 0.249092 0.0672165 0.482714 0.127883 0.948316 0.23289 0.756728 0.672218 0.488816 0.917554 0.208354 
3.51798  19 0.634071 0.309133 0.37084 0.772557 0.0988825 0.758529 0.348762 0.069968 0.930949 0.782654 0.484314 0.648235 0.616771 0.908213 0.29196 0.665888 0.58895 0.71345 0.406662 
2.27661  19 0.242273 0.462579 0.861626 0.367022 0.590422 0.860195 0.061908 0.21955 0.870653 0.216521 0.703073 0.575362 0.214642 0.946566 0.303918 0.593102 0.840467 0.747885 0.771511 
3.19407  19 0.981319 0.194106 0.925097 0.961467 0.258233 0.53326 0.420638 0.41242 0.627057 0.887518 0.480234 0.865401 0.323872 0.346538 0.423187 0.27863 0.779157 0.747694 0.00317866 
2.979  19 0.276122 0.462846 0.0497132 0.0896762 0.106691 0.617908 0.622927 0.456717 0.285965 0.954878 0.885043 0.990511 0.705997 0.657996 0.822997 0.639108 0.497332 0.204912 0.0461729 
3.58006  19 0.39537 0.506853 0.483362 0.749488 0.138329 0.861629 0.60637 0.0164826 0.406977 0.346243 0.922683 0.869384 0.295296 0.644454 0.607369 0.592223 0.751003 0.407637 0.351815 
2.4385  19 0.817485 0.982491 0.981106 0.361173 0.346966 0.672185 0.0734193 0.666211 0.454917 0.850744 0.135633 0.645165 0.69602 0.885641 0.247182 0.381731 0.782092 0.954584 0.568401 
1.2237  19 0.601695 0.705113 0.854778 0.150472 0.450308 0.704855 0.396024 0.229766 0.436087 0.255075 0.925503 0.926102 0.613165 0.791162 0.62931 0.966755 0.403596 0.226767 0.0124697 
3.28697  19 0.398456 0.564487 0.314467 0.635535 0.835233 0.303659 0.902598 0.596176 0.220435 0.751541 0.0821598 0.0235624 0.176006 0.222512 0.890566 0.762339 0.247229 0.369566 0.768762 
2.53308  19 0.431335 0.70661 0.445685 0.451037 0.906008 0.387176 0.0204638 0.74191 0.313269 0.586468 0.316018 0.337668 0.485574 0.363624 0.505873 0.644195 0.303718 0.318974 0.285771 
1.85932  19 0.843608 0.932808 0.809919 0.479177 0.3328 0.875223 0.631328 0.6076 0.0353615 0.403864 0.836108 0.981503 0.121031 0.934039 0.967461 0.847702 0.856205 0.562374 0.78225 
1.58496  19 0.448665 0.64151 0.325449 0.0219808 0.96529 0.0926239 0.0153876 0.142678 0.41128 0.0932045 0.968831 0.857253 0.725587 0.939894 0.306576 0.776581 0.943366 0.0481029 0.476419 
3.48886  19 0.454183 0.0795299 0.323514 0.634668 0.371244 0.925329 0.491076 0.678647 0.232854 0.495438 0.927608 0.55769 0.79582 0.252233 0.277103 0.40234 0.978353 0.41031 0.327224 
2.57377  19 0.0117 0.415436 0.516286 0.708148 0.271348 0.827055 0.621836 0.531349 0.888821 0.656401 0.0482019 0.533457 0.00683468 0.420811 0.912008 0.701351 0.282771 0.118049 0.845665 
2.78123  19 0.254227 0.910777 0.16543 0.236643 0.830977 0.271534 0.299278 0.712484 0.265546 0.817731 0.50696 0.492239 0.662292 0.734569 0.58615 0.778646 0.0158155 0.741599 0.511526 
2.90845  19 0.327073 0.187679 0.322037 0.475806 0.718308 0.0796973 0.886814 0.640687 0.393044 0.677693 0.116755 0.15027 0.16602 0.752339 0.470838 0.487883 0.191996 0.278665 0.930245 
1.30302  19 0.410055 0.245707 0.53993 0.000953714 0.441696 0.988774 0.89018 0.492307 0.685226 0.647148 0.707892 0.308723 0.657031 0.239544 0.192622 0.898524 0.279958 0.422338 0.870632 
1.81588  19 0.608231 0.502406 0.675416 0.429936 0.887245 0.283926 0.481445 0.4638 0.31372 0.60482 0.459353 0.777721 0.444241 0.618575 0.826061 0.809412 0.164547 0.986469 0.815977 
3.30121  19 0.910425 0.172083 0.469161 0.695695 0.41991 0.453362 0.289609 0.151441 0.683508 0.682568 0.981765 0.148765 0.115929 0.794337 0.00524465 0.95844 0.686265 0.979407 0.462141 
2.8459  19 0.0553846 0.519618 0.918157 0.727718 0.743271 0.787493 0.451898 0.481653 0.162151 0.491211 0.459038 0.914211 0.779601 0.689733 0.600491 0.200697 0.621112 0.112909 0.505855 
1.35362  19 0.269886 0.780608 0.952266 0.0983802 0.0245434 0.386516 0.908715 0.0609291 0.95836 0.445392 0.896262 0.112964 0.0746291 0.939372 0.0708121 0.102598 0.00861443 0.413401 0.291198 
4.00064  19 0.0735551 0.376338 0.102153 0.614279 0.144264 0.900735 0.377753 0.763185 0.237568 0.63581 0.0996305 0.546328 0.590634 0.122507 0.976746 0.406403 0.472038 0.361341 0.596091 
2.66856  19 0.302674 0.134077 0.57613 0.603742 0.180564 0.641208 0.711467 0.204748 0.996521 0.714459 0.16655 0.480374 0.26794 0.863506 0.83467 0.791249 0.202649 0.28046 0.492825 
2.9051  19 0.156455 0.765625 0.70126 0.686234 0.0130174 0.353211 0.706706 0.603978 0.103422 0.690117 0.0310191 0.252678 0.658612 0.115883 0.735009 0.935359 0.240558 0.571627 0.936984 
3.00483  19 0.87967 0.777043 0.46838 0.737707 0.128547 0.0111172 0.588581 0.484077 0.930234 0.0462412 0.613817 0.439562 0.189001 0.110309 0.504946 0.62997 0.289429 0.536455 0.212114 
3.75707  19 0.467937 0.529855 0.0965803 0.465621 0.860069 0.374178 0.823018 0.94776 0.742598 0.821619 0.866708 0.0452243 0.346945 0.136396 0.401958 0.855912 0.279053 0.176597 0.453712 
2.87662  19 0.809817 0.571082 0.232778 0.488688 0.374067 0.934115 0.171252 0.641657 0.0638035 0.366684 0.954312 0.584796 0.613914 0.969946 0.360341 0.694266 0.354493 0.315855 0.754872 
3.83158  19 0.633886 0.938561 0.116089 0.45261 0.861422 0.818903 0.240124 0.184123 0.204891 0.482006 0.959068 0.0820194 0.403222 0.385429 0.316801 0.838696 0.903976 0.964054 0.0724683 
3.51655  19 0.147391 0.563312 0.437732 0.982784 0.508569 0.128954 0.732716 0.318718 0.0249708 0.353315 0.539358 0.396308 0.0133356 0.353963 0.725889 0.0967645 0.576788 0.949604 0.45312 
3.20906  19 0.630711 0.389862 0.379432 0.727501 0.178183 0.764503 0.281337 0.784964 0.25537 0.960453 0.344949 0.095968 0.918051 0.832179 0.660506 0.216067 0.137607 0.534771 0.868559 
2.43192  19 0.886404 0.287553 0.51896 0.326999 0.526017 0.568753 0.424115 0.370557 0.143 0.172402 0.457058 0.460152 0.234786 0.884624 0.262585 0.48069 0.980042 0.809287 0.938238 
2.28926  19 0.452203 0.0215348 0.757052 0.585779 0.468388 0.946475 0.0875701 0.555339 0.290354 0.785594 0.251229 0.997567 0.77645 0.0981166 0.634968 0.749798 0.432566 0.563032 0.553457 
3.65756  19 0.295174 0.0921866 0.132306 0.31356 0.227001 0.905601 0.330662 0.0116562 0.357418 0.833873 0.933519 0.759569 0.275435 0.252365 0.095325 0.727715 0.696178 0.614387 0.874431 
3.05699  19 0.0591286 0.494148 0.548139 0.578493 0.536353 0.56114 0.99613 0.260652 0.551629 0.121377 0.979698 0.229054 0.569798 0.16166 0.831997 0.381614 0.981358 0.130484 0.352612 
4.06564  19 0.248885 0.035176 0.130122 0.557075 0.733814 0.926658 0.558994 0.457238 0.837545 0.0181494 0.564193 0.1263 0.104988 0.491289 0.0434387 0.470275 0.85355 0.33938 0.101016 
2.15927  19 0.618209 0.389119 0.760931 0.394097 0.390994 0.668764 0.525782 0.298613 0.182497 0.186022 0.398746 0.138039 0.084807 0.070022 0.94535 0.230355 0.695708 0.472018 0.0696017 
1.54407  19 0.355051 0.668127 0.675623 0.0363323 0.602095 0.396499 0.8894 0.0816645 0.803292 0.80028 0.508644 0.328002 0.903367 0.79255 0.478969 0.765712 0.285644 0.98611 0.999396 
0.920603  19 0.683515 0.0467524 0.37445 0.0284654 0.599367 0.443063 0.0911504 0.964085 0.738284 0.733901 0.975038 0.528202 0.0522518 0.677851 0.125246 0.799653 0.0716472 0.293774 0.166493 
3.13472  19 0.636224 0.42746 0.707597 0.794091 0.434322 0.00110135 0.0598072 0.738213 0.456766 0.730788 0.329666 0.446605 0.371834 0.263937 0.456865 0.127536 0.385925 0.7399 0.336444 
4.24811  19 0.823545 0.505194 0.0270797 0.822321 0.654909 0.25608 0.996985 0.163032 0.447653 0.245149 0.822219 0.677285 0.554228 0.514813 0.412991 0.772923 0.584234 0.898091 0.03693 
2.37203  19 0.55068 0.091004 0.731406 0.517756 0.487863 0.455737 0.193495 0.524282 0.750449 0.486954 0.257091 0.18436 0.960286 0.782105 0.253458 0.745375 0.401808 0.0104393 0.521875 
2.22299  19 0.825303 0.244783 0.797101 0.376855 0.62897 0.906592 0.325135 0.0336167 0.620846 0.979744 0.591547 0.465642 0.970829 0.520918 0.124583 0.841909 0.361126 0.0159804 0.0140478 
2.64356  19 0.0111797 0.778028 0.0957777 0.15001 0.912876 0.857518 0.440505 0.385889 0.135464 0.431911 0.152006 0.921203 0.591491 0.687865 0.835074 0.971699 0.301562 0.924018 0.368004 
3.95548  19 0.89791 0.0859003 0.247832 0.7817 0.488438 0.957065 0.705351 0.247233 0.333874 0.703653 0.69006 0.0837184 0.930726 0.554065 0.882096 0.201237 0.779854 0.369599 0.367454 
4.25759  19 0.898341 0.649627 0.10455 0.587468 0.538873 0.0691999 0.857433 0.805066 0.0103803 0.920335 0.666339 0.374108 0.871997 0.591782 0.977762 0.0572383 0.745488 0.211662 0.937461 
2.86282  19 0.352647 0.296003 0.87731 0.948712 0.591409 0.648538 0.990749 0.436864 0.677 0.224723 0.807959 0.0848086 0.400068 0.840761 0.160436 0.587116 0.628572 0.247115 0.256776 
2.88344  19 0.922251 0.183744 0.193587 0.184761 0.385222 0.240529 0.412669 0.608518 0.915317 0.845128 0.815365 0.529008 0.244589 0.908301 0.374337 0.393486 0.872707 0.425353 0.0833784 
2.38948  19 0.298283 0.0232666 0.884869 0.499206 0.224946 0.375419 0.875976 0.430481 0.855493 0.214813 0.905103 0.570545 0.33339 0.522934 0.746329 0.35778 0.771232 0.769347 0.443074 
2.87244  19 0.977416 0.256802 0.478085 0.918512 0.711272 0.652611 0.0491739 0.25798 0.370184 0.666256 0.467509 0.0748091 0.0582794 0.293044 0.94752 0.963338 0.576371 0.858136 0.0605734 
3.17714  19 0.391465 0.130693 0.0994309 0.337646 0.319548 0.230553 0.238584 0.808747 0.337364 0.71103 0.940729 0.567326 0.82862 0.947501 0.915582 0.556923 0.104561 0.957618 0.406155 
4.11526  19 0.95224 0.015521 0.0865482 0.663646 0.0606319 0.34776 0.176045 0.94873 0.805625 0.42101 0.0839442 0.643104 0.821441 0.407179 0.23899 0.56594 0.832811 0.0140615 0.145013 
3.67287  19 0.655575 0.459752 0.136883 0.400714 0.432133 0.417248 0.157417 0.547799 0.223579 0.265116 0.769222 0.0281748 0.441778 0.616835 0.693293 0.160836 0.439166 0.0476517 0.019018 
1.38913  19 0.861 0.64231 0.484986 0.0777966 0.897195 0.373661 0.794345 0.728142 0.787396 0.411945 0.684592 0.64525 0.634992 0.78112 0.16349 0.959949 0.720183 0.604284 0.208019 
4.0291  19 0.271209 0.860335 0.0239316 0.327253 0.363576 0.137218 0.00766583 0.435536 0.704575 0.689936 0.388754 0.225912 0.0217045 0.00368875 0.195015 0.682321 0.80402 0.141033 0.447357 
2.76577  19 0.871268 0.74195 0.328831 0.266907 0.859988 0.740038 0.573459 0.705486 0.925982 0.962861 0.310774 0.0110723 0.848943 0.00262445 0.928468 0.540509 0.43151 0.987138 0.147003 
1.8676  19 0.764816 0.730459 0.697786 0.0263775 0.379673 0.220361 0.277073 0.856764 0.601101 0.0604658 0.191771 0.486472 0.100943 0.239181 0.925756 0.102085 0.505209 0.964421 0.63356 
1.24889  19 0.975406 0.907997 0.741438 0.227009 0.878255 0.896428 0.954262 0.266134 0.391114 0.288414 0.0672977 0.464328 0.114336 0.161452 0.994773 0.7232 0.284255 0.241857 0.514498 
2.79022  19 0.673505 0.686821 0.921764 0.574354 0.700459 0.28115 0.627315 0.630448 0.12897 0.0743408 0.337459 0.188352 0.489097 0.529371 0.364943 0.104217 0.750737 0.90637 0.118019 
2.73267  19 0.933271 0.864097 0.216265 0.225712 0.322942 0.451832 0.952523 0.847163 0.661092 0.731087 0.0250619 0.115308 0.571582 0.688176 0.679319 0.859276 0.455322 0.75282 0.987805 
3.74866  19 0.0834189 0.801376 0.118063 0.36152 0.182227 0.0271833 0.898948 0.570658 0.770666 0.869663 0.331003 0.876586 0.995482 0.992621 0.500989 0.982535 0.644666 0.163586 0.0566581 
2.82873  19 0.734764 0.646972 0.911149 0.901186 0.640939 0.168114 0.557801 0.154888 0.598249 0.506034 0.35556 0.289275 0.44248 0.990924 0.73123 0.898429 0.530365 0.860245 0.298725 
3.80672  19 0.573817 0.99422 0.373485 0.963531 0.835244 0.492202 0.586686 0.549534 0.504707 0.230996 0.302888 0.682115 0.477204 0.120866 0.582157 0.0188891 0.310947 0.923763 0.175508 
2.68475  19 0.165465 0.668395 0.694411 0.770137 0.153395 0.277822 0.427582 0.517053 0.0449835 0.300387 0.277154 0.0737035 0.943286 0.599086 0.613098 0.920828 0.435404 0.380132 0.40343 
2.81187  19 0.886641 0.549592 0.749684 0.385824 0.284124 0.81252 0.163583 0.412323 0.443367 0.724969 0.418537 0.335404 0.460251 0.0213118 0.153756 0.384673 0.974891 0.91703 0.684694 
3.49986  19 0.0617198 0.65283 0.158303 0.336871 0.986235 0.692611 0.104762 0.788485 0.453756 0.223872 0.369132 0.892484 0.944316 0.451818 0.207632 0.296713 0.742539 0.109277 0.0354458 
1.7564  19 0.996702 0.740345 0.412427 0.156721 0.901235 0.457158 0.699592 0.215348 0.0526509 0.155567 0.13792 0.530698 0.396776 0.506861 0.870633 0.645248 0.83029 0.66731 0.34088 
2.95067  19 0.993444 0.619109 0.493887 0.829019 0.123844 0.564742 0.358578 0.956211 0.642197 0.229744 0.014693 0.57705 0.535077 0.987906 0.877402 0.237715 0.769881 0.306789 0.137704 
2.0545  19 0.0932005 0.397821 0.672891 0.247958 0.416051 0.479342 0.606576 0.487807 0.776361 0.32864 0.808922 0.771631 0.7832 0.0476792 0.234291 0.344294 0.307595 0.442857 0.717294 
2.73003  19 0.0473957 0.166251 0.932294 0.205981 0.955799 0.846094 0.342548 0.997376 0.181718 0.458224 0.834722 0.0481528 0.834556 0.394919 0.00645696 0.18147 0.58814 0.247123 0.293953 
3.23452  19 0.148248 0.137682 0.247346 0.593076 0.17284 0.387093 0.612691 0.867858 0.0429072 0.369151 0.656041 0.895696 0.543005 0.308056 0.844925 0.0795283 0.210835 0.54337 0.255016 
2.43464  19 0.947025 0.972376 0.169051 0.179244 0.954703 0.223199 0.639715 0.308238 0.0609815 0.732586 0.462553 0.640247 0.157183 0.29688 0.647153 0.558972 0.420604 0.129363 0.312245 
3.67138  19 0.739335 0.440982 0.394525 0.749002 0.310387 0.173518 0.25156 0.0816718 0.0810345 0.381181 0.0202399 0.230169 0.380639 0.880211 0.204967 0.213655 0.898691 0.119835 0.770884 
3.75703  19 0.502608 0.744598 0.0753999 0.248768 0.458482 0.16225 0.168949 0.520322 0.239548 0.999574 0.649058 0.898045 0.509199 0.179193 0.14948 0.837611 0.98494 0.273854 0.731227 
2.65328  19 0.10746 0.203946 0.544229 0.713443 0.869992 0.761866 0.834541 0.773504 0.109263 0.878141 0.884208 0.795648 0.457682 0.142078 0.445154 0.56015 0.343056 0.153401 0.0917442 
1.76416  19 0.77225 0.689846 0.958584 0.473617 0.953042 0.185196 0.435446 0.6444 0.0651886 0.459771 0.344193 0.857724 0.277257 0.862544 0.659837 0.165822 0.224802 0.832123 0.0611059 
4.45989  19 0.297875 0.387813 0.0182155 0.37225 0.601055 0.547255 0.196337 0.151359 0.466314 0.623061 0.886592 0.0595861 0.250788 0.839413 0.247224 0.774029 0.593057 0.0475767 0.927924 
4.60599  19 0.755234 0.433444 0.0292999 0.809149 0.747121 0.5355 0.610999 0.08305 0.342139 0.745389 0.939593 0.398307 0.677972 0.295246 0.115778 0.499974 0.640265 0.691182 0.697835 
4.46144  19 0.196655 0.787354 0.0254296 0.168835 0.718942 0.31966 0.00959503 0.916843 0.830699 0.498404 0.75758 0.614396 0.80772 0.925943 0.125227 0.0125589 0.903103 0.595611 0.41034 
2.97506  19 0.307897 0.8712 0.813961 0.983149 0.771698 0.770293 0.306866 0.202226 0.45816 0.69349 0.578917 0.000646194 0.526588 0.448318 0.969076 0.217584 0.194028 0.00745271 0.6635 
1.34594  19 0.973865 0.134052 0.85333 0.0334995 0.721636 0.450905 0.03357 0.173126 0.566396 0.272891 0.80579 0.0428887 0.795779 0.752184 0.481322 0.575113 0.438121 0.448404 0.357375 
1.73301  19 0.869791 0.00274932 0.9691 0.16438 0.880227 0.163909 0.491094 0.0357353 0.943818 0.0852424 0.682557 0.745133 0.109108 0.838774 0.267345 0.544586 0.415427 0.151734 0.341794 
3.62323  19 0.894596 0.331448 0.669475 0.78182 0.30528 0.204724 0.409729 0.0172934 0.330498 0.332403 0.91207 0.844422 0.980887 0.666038 0.26933 0.179087 0.77935 0.00855033 0.230782 
3.57841  19 0.999151 0.784927 0.162488 0.558999 0.596712 0.897571 0.924839 0.925585 0.46779 0.9443 0.189476 0.670532 0.153307 0.58223 0.0742887 0.504262 0.448316 0.159582 0.812054 
2.85891  19 0.681758 0.0939097 0.903746 0.773838 0.759225 0.226052 0.285737 0.0882846 0.893152 0.986789 0.100874 0.802555 0.850251 0.205034 0.742432 0.839246 0.758477 0.466689 0.692583 
3.49524  19 0.342563 0.891309 0.147692 0.355529 0.596022 0.889802 0.650163 0.781921 0.0183431 0.193014 0.622893 0.429942 0.805007 0.673656 0.965686 0.0537377 0.346728 0.621787 0.905516 
2.90715  19 0.858964 0.40509 0.0478032 0.0250601 0.801121 0.207694 0.502648 0.345198 0.986257 0.703733 0.157031 0.0776291 0.554691 0.525222 0.114597 0.527497 0.754129 0.0737253 0.931583 
2.08259  19 0.535141 0.534369 0.207787 0.105912 0.387673 0.395304 0.368333 0.113278 0.032614 0.195036 0.5397 0.0912145 0.805438 0.55533 0.109808 0.892067 0.499353 0.595454 0.637319 
3.13854  19 0.283003 0.108431 0.268846 0.444703 0.109733 0.754318 0.184133 0.288296 0.257416 0.342855 0.655364 0.579148 0.937609 0.211319 0.866296 0.477341 0.857309 0.131619 0.548803 
3.20684  19 0.908239 0.0416659 0.38205 0.892877 0.168618 0.795287 0.433486 0.529946 0.3359 0.510991 0.998779 0.195464 0.462702 0.735183 0.54115 0.99209 0.345067 0.244636 0.743541 
1.76426  19 0.280404 0.0751762 0.502508 0.211837 0.937544 0.222767 0.067017 0.766963 0.690743 0.194249 0.602753 0.910911 0.176282 0.470635 0.573461 0.407397 0.346472 0.166408 0.410955 
2.02399  19 0.767166 0.477926 0.83865 0.59524 0.779834 0.781537 0.131962 0.23681 0.987871 0.0143618 0.608334 0.217328 0.194093 0.410331 0.686444 0.966629 0.162312 0.122693 0.721397 
3.73823  19 0.482345 0.683079 0.476899 0.879153 0.136801 0.0944877 0.0168495 0.100784 0.270587 0.274446 0.266847 0.376789 0.102969 0.548778 0.58107 0.0433 0.358729 0.0227755 0.494946 
2.74599  19 0.417902 0.43496 0.566818 0.789587 0.876469 0.328749 0.234446 0.520671 0.263053 0.789564 0.819474 0.614254 0.167021 0.823801 0.763622 0.189466 0.205883 0.291606 0.79474 
2.8411  19 0.505461 0.644354 0.629221 0.73537 0.649216 0.851911 0.888292 0.49052 0.661584 0.659572 0.194537 0.560657 0.44948 0.294739 0.232644 0.680697 0.338343 0.439151 0.506312 
4.46112  19 0.647541 0.594325 0.023506 0.398468 0.753316 0.391538 0.612028 0.671821 0.788355 0.99755 0.880149 0.136291 0.582721 0.0980245 0.489824 0.180294 0.790015 0.939804 0.154509 
4.00274  19 0.426284 0.889757 0.042826 0.362616 0.569349 0.581289 0.761431 0.943648 0.826278 0.0629782 0.552246 0.633601 0.147544 0.64649 0.955403 0.25531 0.450777 0.487544 0.662901 
2.14406  19 0.970849 0.497903 0.38837 0.253085 0.897139 0.477098 0.992356 0.175599 0.752656 0.701767 0.69701 0.0976376 0.160314 0.734685 0.15444 0.617089 0.0403471 0.6547 0.800236 
3.33747  19 0.106152 0.387873 0.292688 0.857231 0.322829 0.940823 0.33147 0.239586 0.712321 0.0563519 0.945906 0.665435 0.97171 0.738011 0.603726 0.64426 0.238788 0.678025 0.158324 
2.19253  19 0.300202 0.0379714 0.399955 0.0479571 0.827129 0.0497999 0.873482 0.331361 0.738683 0.620408 0.107203 0.200201 0.610517 0.276532 0.255053 0.230008 0.236858 0.0213081 0.260753 
1.84838  19 0.882152 0.704522 0.845459 0.341581 0.0220613 0.880135 0.265 0.0225883 0.548548 0.906955 0.185647 0.585374 0.664035 0.10317 0.469465 0.817768 0.0871162 0.87151 0.0426309 
2.34495  19 0.733787 0.301844 0.988497 0.614403 0.384298 0.140107 0.699569 0.2845 0.170723 0.945214 0.0530027 0.785232 0.895468 0.810335 0.651073 0.450128 0.587446 0.921833 0.661897 
1.93511  19 0.414917 0.399064 0.564886 0.341206 0.0599376 0.317465 0.520566 0.1718 0.394132 0.318858 0.256065 0.892138 0.386401 0.936826 0.792644 0.397683 0.175155 0.0459873 0.441877 
3.43858  19 0.642912 0.464429 0.279014 0.695546 0.0228481 0.156027 0.711313 0.607257 0.18554 0.611117 0.842778 0.636367 0.126764 0.698889 0.0745952 0.462476 0.691729 0.619772 0.681515 
2.99665  19 0.999793 0.0925321 0.110032 0.0922667 0.226597 0.722131 0.0949358 0.254484 0.430355 0.773874 0.789106 0.132838 0.691526 0.968847 0.103127 0.392947 0.47947 0.950978 0.541027 
1.98002  19 0.997434 0.906189 0.671945 0.428252 0.488451 0.724857 0.785196 0.736545 0.87269 0.52052 0.772009 0.241179 0.245806 0.623196 0.194497 0.606039 0.0942062 0.185417 0.21333 
4.08139  19 0.919709 0.859919 0.166524 0.814737 0.455999 0.131367 0.91706 0.197071 0.0885482 0.273697 0.878821 0.485902 0.00879344 0.515074 0.00738786 0.590517 0.685245 0.251818 0.80981 
3.7822  19 0.0108491 0.38367 0.533282 0.868203 0.175748 0.0137182 0.370724 0.966697 0.26146 0.460673 0.38037 0.227359 0.83155 0.278458 0.656452 0.048319 0.594335 0.498843 0.11801 
4.22848  19 0.152876 0.344051 0.0758543 0.537667 0.450563 0.913781 0.916451 0.237099 0.761076 0.99643 0.663082 0.97505 0.248103 0.669509 0.0831839 0.82922 0.853501 0.710988 0.60562 
3.36313  19 0.1187 0.266281 0.528918 0.822964 0.379644 0.361889 0.0994751 0.578335 0.610353 0.414969 0.459643 0.0809117 0.974937 0.235741 0.415778 0.67845 0.695216 0.172242 0.482204 
2.23549  19 0.869102 0.281881 0.326844 0.0697283 0.59824 0.637008 0.476966 0.408224 0.173701 0.998583 0.900335 0.0573211 0.397835 0.543962 0.324402 0.466363 0.975354 0.609224 0.632882 
1.17835  19 0.387219 0.43359 0.58755 0.0199836 0.837211 0.929771 0.165023 0.347985 0.353554 0.171296 0.814631 0.434339 0.765925 0.5112 0.534651 0.278809 0.271429 0.283635 0.131273 
3.62644  19 0.540812 0.10438 0.651859 0.99685 0.353612 0.14307 0.391364 0.855784 0.217163 0.84469 0.978621 0.331142 0.85169 0.55054 0.277784 0.194232 0.579162 0.450003 0.768345 
1.04118  19 0.579185 0.791165 0.967148 0.219195 0.317747 0.0863142 0.562651 0.65002 0.463214 0.587203 0.591682 0.318774 0.291982 0.281649 0.97478 0.899887 0.0565863 0.81346 0.751142 
2.90148  19 0.374749 0.974153 0.302282 0.588772 0.898836 0.650193 0.443482 0.916709 0.870531 0.121362 0.244374 0.444369 0.953001 0.944795 0.507346 0.334725 0.122429 0.403381 0.0322683 
3.80067  19 0.826036 0.21112 0.623881 0.957977 0.394367 0.497377 0.683918 0.719475 0.848197 0.858974 0.0766798 0.456801 0.842886 0.873584 0.946336 0.027839 0.915178 0.116361 0.553278 
3.37542  19 0.90687 0.11804 0.198778 0.493096 0.503129 0.927195 0.818679 0.308763 0.821588 0.176414 0.0822931 0.599852 0.877581 0.133478 0.525853 0.359015 0.0365696 0.36769 0.846705 
3.62483  19 0.633754 0.102428 0.088604 0.168743 0.315217 0.847318 0.100503 0.360195 0.755849 0.0418048 0.255062 0.216863 0.390145 0.386819 0.273067 0.272607 0.719108 0.00392588 0.413192 
2.79902  19 0.231044 0.0764883 0.944877 0.699736 0.985308 0.945823 0.125659 0.190377 0.451155 0.186525 0.974159 0.0619995 0.806044 0.026961 0.128965 0.691671 0.759258 0.907752 0.734445 
3.8722  19 0.203877 0.23659 0.00494395 0.102347 0.462382 0.963373 0.295576 0.861159 0.0159002 0.315953 0.351072 0.807376 0.682352 0.845671 0.125117 0.698722 0.42244 0.212084 0.303568 
1.75638  19 0.429965 0.86128 0.819028 0.376582 0.862123 0.528627 0.0532523 0.351698 0.851936 0.032402 0.401535 0.697247 0.339862 0.319669 0.0863263 0.976891 0.288922 0.806185 0.856359 
2.42548  19 0.0531207 0.438234 0.86997 0.849591 0.441562 0.563121 0.547555 0.57426 0.480051 0.984043 0.456267 0.952889 0.29224 0.384837 0.25824 0.726936 0.232335 0.516281 0.56346 
2.71665  19 0.471461 0.495972 0.753669 0.771313 0.714711 0.882092 0.632602 0.317396 0.695899 0.577068 0.0153248 0.2515 0.760646 0.898135 0.272925 0.478021 0.174445 0.909576 0.112518 
3.89982  19 0.032638 0.757653 0.0579645 0.490493 0.77813 0.559295 0.361589 0.382736 0.334014 0.143007 0.543543 0.146438 0.0394242 0.768758 0.806945 0.503359 0.433868 0.130144 0.979801 
2.76648  19 0.0927647 0.207397 0.345875 0.653575 0.336448 0.517387 0.135628 0.769753 0.592113 0.168047 0.741023 0.410962 0.0172799 0.45928 0.54687 0.978968 0.137568 0.964704 0.405851 
2.46149  19 0.489273 0.0134207 0.528649 0.358679 0.742645 0.364069 0.836464 0.232076 0.892241 0.878624 0.132907 0.313546 0.609746 0.461272 0.301806 0.870307 0.195213 0.073501 0.433804 
2.81862  19 0.329279 0.490588 0.328452 0.374905 0.921235 0.201625 0.512913 0.945712 0.990181 0.937582 0.759909 0.903061 0.768861 0.99939 0.511681 0.958582 0.77626 0.257885 0.0771203 
1.70944  19 0.880669 0.129422 0.685337 0.379425 0.961423 0.541627 0.585754 0.983482 0.597277 0.988803 0.910419 0.216112 0.0684649 0.46439 0.402055 0.880058 0.407801 0.669249 0.522337 
1.90458  19 0.390382 0.816717 0.325546 0.151736 0.528916 0.967933 0.232024 0.02692 0.76529 0.617055 0.505937 0.542206 0.725603 0.761955 0.264706 0.258627 0.000643628 0.54499 0.539138 
1.99632  19 0.833822 0.633655 0.881582 0.403959 0.683572 0.144864 0.146864 0.403475 0.933453 0.475228 0.066561 0.581182 0.976413 0.300297 0.418736 0.985084 0.367599 0.612621 0.183028 
2.16002  19 0.108657 0.0960697 0.361101 0.131482 0.319055 0.30563 0.402864 0.468533 0.163732 0.891728 0.692407 0.251417 0.270415 0.619705 0.833272 0.0619483 0.171454 0.410821 0.142595 
2.16731  19 0.400444 0.830612 0.281051 0.0326461 0.405432 0.11485 0.0300566 0.800585 0.132841 0.00848872 0.149545 0.658459 0.917366 0.0987866 0.901434 0.111278 0.890874 0.34033 0.208032 
4.0458  19 0.343424 0.852971 0.210821 0.980061 0.698925 0.451545 0.900735 0.396001 0.980192 0.593246 0.615505 0.266105 0.040703 0.0557805 0.0216312 0.90399 0.667008 0.109403 0.615107 
2.5279  19 0.71961 0.817035 0.912222 0.363015 0.572978 0.505366 0.655624 0.947286 0.742174 0.464656 0.309375 0.946624 0.102019 0.711722 0.284846 0.0962207 0.733807 0.153416 0.179908 
2.56429  19 0.612483 0.274487 0.828439 0.500617 0.501662 0.752407 0.603994 0.201584 0.467534 0.567783 0.399614 0.171724 0.903222 0.65748 0.0536765 0.969081 0.796762 0.299279 0.00452817 
1.74685  19 0.311566 0.579721 0.508541 0.0577915 0.651239 0.264735 0.714774 0.946736 0.678308 0.888577 0.394563 0.506767 0.571845 0.438087 0.223499 0.196771 0.237781 0.37614 0.332674 
2.77082  19 0.430514 0.527051 0.401887 0.332551 0.429203 0.390386 0.664538 0.331634 0.665186 0.301378 0.687281 0.715711 0.136814 0.533107 0.496957 0.238176 0.453408 0.761052 0.807807 
2.00705  19 0.212474 0.792157 0.984955 0.588734 0.527991 0.403295 0.114955 0.471578 0.518433 0.0206381 0.479375 0.404591 0.756348 0.984776 0.391694 0.909876 0.781456 0.578118 0.46426 
2.39528  19 0.573489 0.00733875 0.94818 0.993287 0.855782 0.293693 0.670797 0.234594 0.417407 0.289924 0.602119 0.197701 0.37925 0.0226743 0.833046 0.438509 0.00159925 0.531831 0.89701 
2.12645  19 0.813581 0.214474 0.762344 0.128619 0.923439 0.168419 0.466225 0.672879 0.834381 0.181373 0.26639 0.943065 0.925992 0.264903 0.487069 0.159652 0.778621 0.0354467 0.85833 
1.16939  19 0.981249 0.580953 0.663837 0.269233 0.132307 0.62871 0.402969 0.671954 0.386215 0.395926 0.695077 0.756683 0.642672 0.688648 0.441557 0.800081 0.0954707 0.778631 0.345519 
2.86644  19 0.943345 0.333045 0.455965 0.555862 0.447276 0.636072 0.0182443 0.906373 0.71753 0.714079 0.582808 0.763458 0.289803 0.571484 0.0642975 0.78091 0.922028 0.686218 0.338259 
2.44874  19 0.311781 0.149484 0.713554 0.365485 0.820489 0.7251 0.741435 0.525772 0.740961 0.300793 0.0636444 0.530435 0.896852 0.28557 0.00942923 0.691464 0.879495 0.609845 0.108064 
2.51249  19 0.00842829 0.888701 0.740288 0.290303 0.599528 0.195143 0.0973919 0.810248 0.125012 0.895923 0.508014 0.746059 0.37212 0.489097 0.311615 0.0757799 0.745236 0.296939 0.944506 
3.31169  19 0.724064 0.371059 0.23381 0.487979 0.00790928 0.552085 0.229962 0.491794 0.490405 0.944684 0.659845 0.2799 0.54355 0.44857 0.135349 0.503992 0.324123 0.355923 0.349982 
1.71959  19 0.44086 0.36588 0.852476 0.315491 0.142185 0.500434 0.808363 0.259628 0.813487 0.107622 0.724075 0.858229 0.828043 0.175855 0.299555 0.966805 0.553516 0.976554 0.0201563 
3.02791  19 0.844735 0.986088 0.107564 0.122808 0.507552 0.604398 0.856226 0.876993 0.504126 0.999657 0.399217 0.277874 0.281946 0.0430782 0.855358 0.247541 0.860151 0.605145 0.219174 
1.43092  19 0.660389 0.425645 0.0829133 0.0356342 0.898817 0.465272 0.194428 0.521015 0.915962 0.483107 0.201047 0.768367 0.64555 0.98667 0.851518 0.318625 0.0293684 0.403599 0.0360071 
1.3475  19 0.748518 0.452506 0.834035 0.272845 0.0285013 0.269229 0.671358 0.510955 0.197797 0.549951 0.443998 0.140259 0.656515 0.897455 0.868628 0.829885 0.221884 0.0697612 0.57798 
3.36828  19 0.888336 0.430136 0.124897 0.0679025 0.868551 0.581276 0.729884 0.771692 0.293544 0.550458 0.150691 0.247333 0.790976 0.35841 0.0444858 0.0800416 0.759496 0.336689 0.791968 
2.38468  19 0.347081 0.581062 0.168004 0.138818 0.374868 0.705108 0.965295 0.115305 0.682305 0.583033 0.5447 0.732189 0.793428 0.979019 0.395913 0.645254 0.166012 0.113825 0.112585 
2.27316  19 0.0214012 0.305522 0.823452 0.812491 0.3093 0.21332 0.602445 0.997826 0.249092 0.0672165 0.482714 0.127883 0.948316 0.23289 0.756728 0.672218 0.488816 0.917554 0.208354 
3.51798  19 0.634071 0.309133 0.37084 0.772557 0.0988825 0.758529 0.348762 0.069968 0.930949 0.782654 0.484314 0.648235 0.616771 0.908213 0.29196 0.665888 0.58895 0.71345 0.406662 
2.27661  19 0.242273 0.462579 0.861626 0.367022 0.590422 0.860195 0.061908 0.21955 0.870653 0.216521 0.703073 0.575362 0.214642 0.946566 0.303918 0.593102 0.840467 0.747885 0.771511 
3.06132  19 0.981319 0.194106 0.925097 0.961467 0.258233 0.53326 0.420542 0.41292 0.627093 0.887256 0.480772 0.864417 0.323362 0.34731 0.423573 0.278375 0.777636 0.747377 0.00275334 
2.94599  19 0.276515 0.462846 0.0497132 0.0896762 0.106691 0.617908 0.622927 0.456717 0.285965 0.954878 0.885375 0.990249 0.705071 0.657533 0.82304 0.638989 0.497012 0.205532 0.0455808 
3.40916  19 0.39537 0.506853 0.483362 0.749488 0.138329 0.861629 0.60637 0.0164826 0.406977 0.346243 0.922683 0.8694 0.294597 0.644608 0.60666 0.592064 0.750577 0.40761 0.352008 
2.22516  19 0.817485 0.982491 0.981106 0.361065 0.347188 0.671444 0.073533 0.66637 0.454385 0.851484 0.136587 0.645165 0.69602 0.885641 0.247182 0.381731 0.782092 0.954584 0.568401 
1.09922  19 0.601695 0.705113 0.854558 0.150982 0.450198 0.704209 0.395939 0.230871 0.437287 0.255405 0.925626 0.926052 0.611987 0.790604 0.629201 0.966326 0.403596 0.226767 0.0124697 
3.28697  19 0.398456 0.564487 0.314467 0.635535 0.835233 0.303659 0.902598 0.596176 0.220435 0.751541 0.0821598 0.0235624 0.176006 0.222512 0.890566 0.762339 0.247229 0.369566 0.768762 
2.53308  19 0.431335 0.70661 0.445685 0.451037 0.906008 0.387176 0.0204638 0.74191 0.313269 0.586468 0.316018 0.337668 0.485574 0.363624 0.505873 0.644195 0.303718 0.318974 0.285771 
1.74176  19 0.843608 0.932337 0.80938 0.479079 0.33263 0.875152 0.630918 0.608196 0.0359414 0.404646 0.83586 0.981342 0.121031 0.934039 0.967461 0.847702 0.856205 0.562374 0.78225 
1.58496  19 0.448665 0.64151 0.325449 0.0219808 0.96529 0.0926239 0.0153876 0.142678 0.41128 0.0932045 0.968831 0.857253 0.725587 0.939894 0.306576 0.776581 0.943366 0.0481029 0.476419 
3.48886  19 0.454183 0.0795299 0.323514 0.634668 0.371244 0.925329 0.491076 0.678647 0.232854 0.495438 0.927608 0.55769 0.79582 0.252233 0.277103 0.40234 0.978353 0.41031 0.327224 
2.57377  19 0.0117 0.415436 0.516286 0.708148 0.271348 0.827055 0.621836 0.531349 0.888821 0.656401 0.0482019 0.533457 0.00683468 0.420811 0.912008 0.701351 0.282771 0.118049 0.845665 
2.6498  19 0.25527 0.909332 0.165278 0.236804 0.830612 0.271799 0.299639 0.712984 0.266348 0.818485 0.507025 0.492239 0.662292 0.734569 0.58615 0.778646 0.0158155 0.741599 0.51127 
2.90845  19 0.327073 0.187679 0.322037 0.475806 0.718308 0.0796973 0.886814 0.640687 0.393044 0.677693 0.116755 0.15027 0.16602 0.752339 0.470838 0.487883 0.191996 0.278665 0.930245 
1.29844  19 0.40976 0.245528 0.539793 0.000967552 0.441713 0.988412 0.889538 0.492307 0.685226 0.647148 0.707892 0.308723 0.657031 0.239544 0.192622 0.898237 0.280221 0.42215 0.869514 
1.81588  19 0.608231 0.502406 0.675416 0.429936 0.887245 0.283926 0.481445 0.4638 0.31372 0.60482 0.459353 0.777721 0.444241 0.618575 0.826061 0.809412 0.164547 0.986469 0.815977 
3.22252  19 0.910597 0.172083 0.469161 0.695695 0.41991 0.453362 0.289609 0.151441 0.683508 0.682568 0.981765 0.149079 0.116046 0.794118 0.00510733 0.957491 0.686215 0.978984 0.462203 
2.78764  19 0.0563428 0.518979 0.918324 0.726613 0.743129 0.786978 0.451264 0.48237 0.161876 0.491211 0.459038 0.914211 0.779601 0.689733 0.600491 0.200497 0.620646 0.113887 0.505018 
1.33767  19 0.269886 0.780008 0.952311 0.0979721 0.0251945 0.386343 0.908122 0.0614203 0.958512 0.445569 0.896312 0.11372 0.074606 0.939372 0.0708121 0.102598 0.00861443 0.413401 0.291198 
3.98313  19 0.0735551 0.376338 0.102153 0.614279 0.144264 0.900735 0.377841 0.763672 0.237582 0.635734 0.100783 0.546365 0.589589 0.123256 0.976073 0.406538 0.471971 0.361341 0.596091 
2.64301  19 0.303272 0.134077 0.57613 0.603742 0.180564 0.641208 0.711467 0.204748 0.996521 0.714459 0.16655 0.480374 0.26794 0.863506 0.834365 0.79046 0.203019 0.280607 0.491797 
2.75482  19 0.156455 0.765625 0.70126 0.686234 0.0130174 0.353211 0.706236 0.604939 0.103071 0.690367 0.0324629 0.252848 0.658609 0.116173 0.734542 0.93449 0.240932 0.571627 0.936984 
2.99095  19 0.879974 0.776239 0.468215 0.737693 0.128996 0.0110137 0.587483 0.484216 0.930041 0.0469643 0.613817 0.439562 0.189001 0.110309 0.504946 0.62997 0.289429 0.536769 0.21166 
3.75707  19 0.467937 0.529855 0.0965803 0.465621 0.860069 0.374178 0.823018 0.94776 0.742598 0.821619 0.866708 0.0452243 0.346945 0.136396 0.401958 0.855912 0.279053 0.176597 0.453712 
2.84393  19 0.80959 0.570587 0.233604 0.48784 0.374067 0.934115 0.171252 0.641657 0.0638035 0.366684 0.954312 0.583892 0.613644 0.96974 0.359267 0.694474 0.354587 0.315537 0.754323 
3.79753  19 0.633886 0.938561 0.116089 0.45261 0.861422 0.818903 0.240124 0.184123 0.204873 0.482405 0.959943 0.0831459 0.402757 0.385175 0.316375 0.838358 0.903031 0.962785 0.0724683 
3.51655  19 0.147391 0.563312 0.437732 0.982784 0.508569 0.128954 0.732716 0.318718 0.0249708 0.353315 0.539358 0.396308 0.0133356 0.353963 0.725889 0.0967645 0.576788 0.949604 0.45312 
3.20906  19 0.630711 0.389862 0.379432 0.727501 0.178183 0.764503 0.281337 0.784964 0.25537 0.960453 0.344949 0.095968 0.918051 0.832179 0.660506 0.216067 0.137607 0.534771 0.868559 
2.33406  19 0.886277 0.287171 0.518542 0.326999 0.526017 0.568753 0.424115 0.370557 0.143 0.172402 0.457058 0.460607 0.233837 0.884158 0.262466 0.480481 0.979301 0.808546 0.937274 
2.28926  19 0.452203 0.0215348 0.757052 0.585779 0.468388 0.946475 0.0875701 0.555339 0.290354 0.785594 0.251229 0.997567 0.77645 0.0981166 0.634968 0.749798 0.432566 0.563032 0.553457 
3.65756  19 0.295174 0.0921866 0.132306 0.31356 0.227001 0.905601 0.330662 0.0116562 0.357418 0.833873 0.933519 0.759569 0.275435 0.252365 0.095325 0.727715 0.696178 0.614387 0.874431 
3.05699  19 0.0591286 0.494148 0.548139 0.578493 0.536353 0.56114 0.99613 0.260652 0.551629 0.121377 0.979698 0.229054 0.569798 0.16166 0.831997 0.381614 0.981358 0.130484 0.352612 
4.06564  19 0.248885 0.035176 0.130122 0.557075 0.733814 0.926658 0.558994 0.457238 0.837545 0.0181494 0.564193 0.1263 0.104988 0.491289 0.0434387 0.470275 0.85355 0.33938 0.101016 
2.15927  19 0.618209 0.389119 0.760931 0.394097 0.390994 0.668764 0.525782 0.298613 0.182497 0.186022 0.398746 0.138039 0.084807 0.070022 0.94535 0.230355 0.695708 0.472018 0.0696017 
1.53723  19 0.355051 0.668127 0.675623 0.0363323 0.602095 0.396499 0.8894 0.0816645 0.803715 0.799911 0.508548 0.327773 0.903309 0.792394 0.478105 0.766302 0.285644 0.98611 0.999396 
0.920603  19 0.683515 0.0467524 0.37445 0.0284654 0.599367 0.443063 0.0911504 0.964085 0.738284 0.733901 0.975038 0.528202 0.0522518 0.677851 0.125246 0.799653 0.0716472 0.293774 0.166493 
3.13472  19 0.636224 0.42746 0.707597 0.794091 0.434322 0.00110135 0.0598072 0.738213 0.456766 0.730788 0.329666 0.446605 0.371834 0.263937 0.456865 0.127536 0.385925 0.7399 0.336444 
4.24811  19 0.823545 0.505194 0.0270797 0.822321 0.654909 0.25608 0.996985 0.163032 0.447653 0.245149 0.822219 0.677285 0.554228 0.514813 0.412991 0.772923 0.584234 0.898091 0.03693 
2.37203  19 0.55068 0.091004 0.731406 0.517756 0.487863 0.455737 0.193495 0.524282 0.750449 0.486954 0.257091 0.18436 0.960286 0.782105 0.253458 0.745375 0.401808 0.0104393 0.521875 
2.22299  19 0.825303 0.244783 0.797101 0.376855 0.62897 0.906592 0.325135 0.0336167 0.620846 0.979744 0.591547 0.465642 0.970829 0.520918 0.124583 0.841909 0.361126 0.0159804 0.0140478 
2.64356  19 0.0111797 0.778028 0.0957777 0.15001 0.912876 0.857518 0.440505 0.385889 0.135464 0.431911 0.152006 0.921203 0.591491 0.687865 0.835074 0.971699 0.301562 0.924018 0.368004 
3.95548  19 0.89791 0.0859003 0.247832 0.7817 0.488438 0.957065 0.705351 0.247233 0.333874 0.703653 0.69006 0.0837184 0.930726 0.554065 0.882096 0.201237 0.779854 0.369599 0.367454 
4.25759  19 0.898341 0.649627 0.10455 0.587468 0.538873 0.0691999 0.857433 0.805066 0.0103803 0.920335 0.666339 0.374108 0.871997 0.591782 0.977762 0.0572383 0.745488 0.211662 0.937461 
2.86282  19 0.352647 0.296003 0.87731 0.948712 0.591409 0.648538 0.990749 0.436864 0.677 0.224723 0.807959 0.0848086 0.400068 0.840761 0.160436 0.587116 0.628572 0.247115 0.256776 
2.88344  19 0.922251 0.183744 0.193587 0.184761 0.385222 0.240529 0.412669 0.608518 0.915317 0.845128 0.815365 0.529008 0.244589 0.908301 0.374337 0.393486 0.872707 0.425353 0.0833784 
2.38948  19 0.298283 0.0232666 0.884869 0.499206 0.224946 0.375419 0.875976 0.430481 0.855493 0.214813 0.905103 0.570545 0.33339 0.522934 0.746329 0.35778 0.771232 0.769347 0.443074 
2.87244  19 0.977416 0.256802 0.478085 0.918512 0.711272 0.652611 0.0491739 0.25798 0.370184 0.666256 0.467509 0.0748091 0.0582794 0.293044 0.94752 0.963338 0.576371 0.858136 0.0605734 
3.17714  19 0.391465 0.130693 0.0994309 0.337646 0.319548 0.230553 0.238584 0.808747 0.337364 0.71103 0.940729 0.567326 0.82862 0.947501 0.915582 0.556923 0.104561 0.957618 0.406155 
4.11526  19 0.95224 0.015521 0.0865482 0.663646 0.0606319 0.34776 0.176045 0.94873 0.805625 0.42101 0.0839442 0.643104 0.821441 0.407179 0.23899 0.56594 0.832811 0.0140615 0.145013 
3.67287  19 0.655575 0.459752 0.136883 0.400714 0.432133 0.417248 0.157417 0.547799 0.223579 0.265116 0.769222 0.0281748 0.441778 0.616835 0.693293 0.160836 0.439166 0.0476517 0.019018 
1.38913  19 0.861 0.64231 0.484986 0.0777966 0.897195 0.373661 0.794345 0.728142 0.787396 0.411945 0.684592 0.64525 0.634992 0.78112 0.16349 0.959949 0.720183 0.604284 0.208019 
4.0291  19 0.271209 0.860335 0.0239316 0.327253 0.363576 0.137218 0.00766583 0.435536 0.704575 0.689936 0.388754 0.225912 0.0217045 0.00368875 0.195015 0.682321 0.80402 0.141033 0.447357 
2.76577  19 0.871268 0.74195 0.328831 0.266907 0.859988 0.740038 0.573459 0.705486 0.925982 0.962861 0.310774 0.0110723 0.848943 0.00262445 0.928468 0.540509 0.43151 0.987138 0.147003 
1.8676  19 0.764816 0.730459 0.697786 0.0263775 0.379673 0.220361 0.277073 0.856764 0.601101 0.0604658 0.191771 0.486472 0.100943 0.239181 0.925756 0.102085 0.505209 0.964421 0.63356 
1.24889  19 0.975406 0.907997 0.741438 0.227009 0.878255 0.896428 0.954262 0.266134 0.391114 0.288414 0.0672977 0.464328 0.114336 0.161452 0.994773 0.7232 0.284255 0.241857 0.514498 
2.79022  19 0.673505 0.686821 0.921764 0.574354 0.700459 0.28115 0.627315 0.630448 0.12897 0.0743408 0.337459 0.188352 0.489097 0.529371 0.364943 0.104217 0.750737 0.90637 0.118019 
2.73267  19 0.933271 0.864097 0.216265 0.225712 0.322942 0.451832 0.952523 0.847163 0.661092 0.731087 0.0250619 0.115308 0.571582 0.688176 0.679319 0.859276 0.455322 0.75282 0.987805 
3.74866  19 0.0834189 0.801376 0.118063 0.36152 0.182227 0.0271833 0.898948 0.570658 0.770666 0.869663 0.331003 0.876586 0.995482 0.992621 0.500989 0.982535 0.644666 0.163586 0.0566581 
2.63632  19 0.734265 0.646972 0.911149 0.901186 0.640939 0.168114 0.557801 0.155662 0.598185 0.506272 0.356405 0.290224 0.442253 0.99082 0.731311 0.898466 0.530079 0.859527 0.298289 
3.80672  19 0.573817 0.99422 0.373485 0.963531 0.835244 0.492202 0.586686 0.549534 0.504707 0.230996 0.302888 0.682115 0.477204 0.120866 0.582157 0.0188891 0.310947 0.923763 0.175508 
2.68475  19 0.165465 0.668395 0.694411 0.770137 0.153395 0.277822 0.427582 0.517053 0.0449835 0.300387 0.277154 0.0737035 0.943286 0.599086 0.613098 0.920828 0.435404 0.380132 0.40343 
2.79175  19 0.88589 0.548326 0.749904 0.385493 0.284311 0.8122 0.162674 0.412504 0.443484 0.724819 0.418537 0.335404 0.460251 0.0213118 0.153756 0.384673 0.973972 0.91681 0.683917 
3.49986  19 0.0617198 0.65283 0.158303 0.336871 0.986235 0.692611 0.104762 0.788485 0.453756 0.223872 0.369132 0.892484 0.944316 0.451818 0.207632 0.296713 0.742539 0.109277 0.0354458 
1.75277  19 0.996702 0.740345 0.412427 0.156721 0.901235 0.457158 0.699592 0.216104 0.0534326 0.15665 0.139717 0.530647 0.395949 0.506722 0.869135 0.645965 0.828833 0.66731 0.34088 
2.95067  19 0.993444 0.619109 0.493887 0.829019 0.123844 0.564742 0.358578 0.956211 0.642197 0.229744 0.014693 0.57705 0.535077 0.987906 0.877402 0.237715 0.769881 0.306789 0.137704 
2.03464  19 0.0934791 0.397821 0.672891 0.247958 0.416051 0.479342 0.606576 0.487807 0.776361 0.329803 0.809174 0.771613 0.782784 0.0475265 0.234047 0.345351 0.307348 0.442868 0.717298 
2.73003  19 0.0473957 0.166251 0.932294 0.205981 0.955799 0.846094 0.342548 0.997376 0.181718 0.458224 0.834722 0.0481528 0.834556 0.394919 0.00645696 0.18147 0.58814 0.247123 0.293953 
3.23452  19 0.148248 0.137682 0.247346 0.593076 0.17284 0.387093 0.612691 0.867858 0.0429072 0.369151 0.656041 0.895696 0.543005 0.308056 0.844925 0.0795283 0.210835 0.54337 0.255016 
2.31707  19 0.947025 0.972376 0.168937 0.178593 0.954496 0.223407 0.639084 0.309333 0.0618173 0.733206 0.463694 0.640803 0.157183 0.29688 0.647153 0.558972 0.420604 0.129363 0.312245 
3.67138  19 0.739335 0.440982 0.394525 0.749002 0.310387 0.173518 0.25156 0.0816718 0.0810345 0.381181 0.0202399 0.230169 0.380639 0.880211 0.204967 0.213655 0.898691 0.119835 0.770884 
3.75703  19 0.502608 0.744598 0.0753999 0.248768 0.458482 0.16225 0.168949 0.520322 0.239548 0.999574 0.649058 0.898045 0.509199 0.179193 0.14948 0.837611 0.98494 0.273854 0.731227 
2.65328  19 0.10746 0.203946 0.544229 0.713443 0.869992 0.761866 0.834541 0.773504 0.109263 0.878141 0.884208 0.795648 0.457682 0.142078 0.445154 0.56015 0.343056 0.153401 0.0917442 
1.76416  19 0.77225 0.689846 0.958584 0.473617 0.953042 0.185196 0.435446 0.6444 0.0651886 0.459771 0.344193 0.857724 0.277257 0.862544 0.659837 0.165822 0.224802 0.832123 0.0611059 
4.45989  19 0.297875 0.387813 0.0182155 0.37225 0.601055 0.547255 0.196337 0.151359 0.466314 0.623061 0.886592 0.0595861 0.250788 0.839413 0.247224 0.774029 0.593057 0.0475767 0.927924 
4.60599  19 0.755234 0.433444 0.0292999 0.809149 0.747121 0.5355 0.610999 0.08305 0.342139 0.745389 0.939593 0.398307 0.677972 0.295246 0.115778 0.499974 0.640265 0.691182 0.697835 
4.46144  19 0.196655 0.787354 0.0254296 0.168835 0.718942 0.31966 0.00959503 0.916843 0.830699 0.498404 0.75758 0.614396 0.80772 0.925943 0.125227 0.0125589 0.903103 0.595611 0.41034 
2.97506  19 0.307897 0.8712 0.813961 0.983149 0.771698 0.770293 0.306866 0.202226 0.45816 0.69349 0.578917 0.000646194 0.526588 0.448318 0.969076 0.217584 0.194028 0.00745271 0.6635 
1.34594  19 0.973865 0.134052 0.85333 0.0334995 0.721636 0.450905 0.03357 0.173126 0.566396 0.272891 0.80579 0.0428887 0.795779 0.752184 0.481322 0.575113 0.438121 0.448404 0.357375 
1.73301  19 0.869791 0.00274932 0.9691 0.16438 0.880227 0.163909 0.491094 0.0357353 0.943818 0.0852424 0.682557 0.745133 0.109108 0.838774 0.267345 0.544586 0.415427 0.151734 0.341794 
3.62323  19 0.894596 0.331448 0.669475 0.78182 0.30528 0.204724 0.409729 0.0172934 0.330498 0.332403 0.91207 0.844422 0.980887 0.666038 0.26933 0.179087 0.77935 0.00855033 0.230782 
3.57841  19 0.999151 0.784927 0.162488 0.558999 0.596712 0.897571 0.924839 0.925585 0.46779 0.9443 0.189476 0.670532 0.153307 0.58223 0.0742887 0.504262 0.448316 0.159582 0.812054 
2.85891  19 0.681758 0.0939097 0.903746 0.773838 0.759225 0.226052 0.285737 0.0882846 0.893152 0.986789 0.100874 0.802555 0.850251 0.205034 0.742432 0.839246 0.758477 0.466689 0.692583 
3.49524  19 0.342563 0.891309 0.147692 0.355529 0.596022 0.889802 0.650163 0.781921 0.0183431 0.193014 0.622893 0.429942 0.805007 0.673656 0.965686 0.0537377 0.346728 0.621787 0.905516 
2.90715  19 0.858964 0.40509 0.0478032 0.0250601 0.801121 0.207694 0.502648 0.345198 0.986257 0.703733 0.157031 0.0776291 0.554691 0.525222 0.114597 0.527497 0.754129 0.0737253 0.931583 
2.08259  19 0.535141 0.534369 0.207787 0.105912 0.387673 0.395304 0.368333 0.113278 0.032614 0.195036 0.5397 0.0912145 0.805438 0.55533 0.109808 0.892067 0.499353 0.595454 0.637319 
3.13854  19 0.283003 0.108431 0.268846 0.444703 0.109733 0.754318 0.184133 0.288296 0.257416 0.342855 0.655364 0.579148 0.937609 0.211319 0.866296 0.477341 0.857309 0.131619 0.548803 
3.13109  19 0.908239 0.0414134 0.381499 0.891537 0.168974 0.795337 0.432443 0.530981 0.335766 0.511408 0.998779 0.195464 0.462702 0.735183 0.54115 0.99209 0.345067 0.244636 0.743541 
1.69964  19 0.281396 0.0750475 0.502881 0.211609 0.93713 0.222767 0.067017 0.766963 0.690743 0.194249 0.602753 0.910911 0.176282 0.470635 0.573028 0.407496 0.346584 0.167297 0.410721 
2.02399  19 0.767166 0.477926 0.83865 0.59524 0.779834 0.781537 0.131962 0.23681 0.987871 0.0143618 0.608334 0.217328 0.194093 0.410331 0.686444 0.966629 0.162312 0.122693 0.721397 
3.73823  19 0.482345 0.683079 0.476899 0.879153 0.136801 0.0944877 0.0168495 0.100784 0.270587 0.274446 0.266847 0.376789 0.102969 0.548778 0.58107 0.0433 0.358729 0.0227755 0.494946 
2.74599  19 0.417902 0.43496 0.566818 0.789587 0.876469 0.328749 0.234446 0.520671 0.263053 0.789564 0.819474 0.614254 0.167021 0.823801 0.763622 0.189466 0.205883 0.291606 0.79474 
2.71561  19 0.505671 0.643154 0.6282 0.734681 0.649031 0.851645 0.888292 0.49052 0.661584 0.659572 0.194537 0.560657 0.44948 0.294739 0.232644 0.680122 0.338392 0.438783 0.506373 
4.46112  19 0.647541 0.594325 0.023506 0.398468 0.753316 0.391538 0.612028 0.671821 0.788355 0.99755 0.880149 0.136291 0.582721 0.0980245 0.489824 0.180294 0.790015 0.939804 0.154509 
4.00274  19 0.426284 0.889757 0.042826 0.362616 0.569349 0.581289 0.761431 0.943648 0.826278 0.0629782 0.552246 0.633601 0.147544 0.64649 0.955403 0.25531 0.450777 0.487544 0.662901 
2.14406  19 0.970849 0.497903 0.38837 0.253085 0.897139 0.477098 0.992356 0.175599 0.752656 0.701767 0.69701 0.0976376 0.160314 0.734685 0.15444 0.617089 0.0403471 0.6547 0.800236 
3.33747  19 0.106152 0.387873 0.292688 0.857231 0.322829 0.940823 0.33147 0.239586 0.712321 0.0563519 0.945906 0.665435 0.97171 0.738011 0.603726 0.64426 0.238788 0.678025 0.158324 
2.19253  19 0.300202 0.0379714 0.399955 0.0479571 0.827129 0.0497999 0.873482 0.331361 0.738683 0.620408 0.107203 0.200201 0.610517 0.276532 0.255053 0.230008 0.236858 0.0213081 0.260753 
1.84838  19 0.882152 0.704522 0.845459 0.341581 0.0220613 0.880135 0.265 0.0225883 0.548548 0.906955 0.185647 0.585374 0.664035 0.10317 0.469465 0.817768 0.0871162 0.87151 0.0426309 
2.34495  19 0.733787 0.301844 0.988497 0.614403 0.384298 0.140107 0.699569 0.2845 0.170723 0.945214 0.0530027 0.785232 0.895468 0.810335 0.651073 0.450128 0.587446 0.921833 0.661897 
1.93511  19 0.414917 0.399064 0.564886 0.341206 0.0599376 0.317465 0.520566 0.1718 0.394132 0.318858 0.256065 0.892138 0.386401 0.936826 0.792644 0.397683 0.175155 0.0459873 0.441877 
3.42257  19 0.642912 0.464429 0.279014 0.695546 0.0228481 0.156027 0.711313 0.607257 0.185922 0.610808 0.842908 0.635941 0.12648 0.699134 0.0740824 0.462485 0.691925 0.619772 0.681515 
2.87572  19 0.999628 0.0919462 0.110744 0.0917193 0.226686 0.722098 0.0950752 0.254484 0.430355 0.773874 0.789106 0.132838 0.691526 0.968847 0.103127 0.393615 0.479257 0.95014 0.540642 
1.98002  19 0.997434 0.906189 0.671945 0.428252 0.488451 0.724857 0.785196 0.736545 0.87269 0.52052 0.772009 0.241179 0.245806 0.623196 0.194497 0.606039 0.0942062 0.185417 0.21333 
4.0596  19 0.919709 0.859919 0.166577 0.814377 0.455987 0.130819 0.916232 0.198357 0.088784 0.274672 0.878544 0.485902 0.00879344 0.515074 0.00738786 0.590517 0.685245 0.251818 0.80981 
3.7822  19 0.0108491 0.38367 0.533282 0.868203 0.175748 0.0137182 0.370724 0.966697 0.26146 0.460673 0.38037 0.227359 0.83155 0.278458 0.656452 0.048319 0.594335 0.498843 0.11801 
4.19002  19 0.153129 0.34383 0.0766527 0.537364 0.450384 0.913358 0.915582 0.238558 0.761743 0.996476 0.663565 0.97505 0.248103 0.669509 0.0831839 0.82922 0.853501 0.710057 0.605019 
3.36313  19 0.1187 0.266281 0.528918 0.822964 0.379644 0.361889 0.0994751 0.578335 0.610353 0.414969 0.459643 0.0809117 0.974937 0.235741 0.415778 0.67845 0.695216 0.172242 0.482204 
2.05052  19 0.869072 0.281473 0.326676 0.0697283 0.59824 0.637008 0.476966 0.408224 0.173701 0.998583 0.900335 0.0573211 0.397835 0.543962 0.3237 0.466187 0.975167 0.608284 0.632111 
1.17835  19 0.387219 0.43359 0.58755 0.0199836 0.837211 0.929771 0.165023 0.347985 0.353554 0.171296 0.814631 0.434339 0.765925 0.5112 0.534651 0.278809 0.271429 0.283635 0.131273 
3.4564  19 0.540205 0.104374 0.651581 0.995693 0.353542 0.1428 0.390971 0.855784 0.217163 0.84469 0.978621 0.331142 0.85169 0.55054 0.277784 0.194232 0.578085 0.45002 0.76763 
1.04118  19 0.579185 0.791165 0.967148 0.219195 0.317747 0.0863142 0.562651 0.65002 0.463214 0.587203 0.591682 0.318774 0.291982 0.281649 0.97478 0.899887 0.0565863 0.81346 0.751142 
2.90148  19 0.374749 0.974153 0.302282 0.588772 0.898836 0.650193 0.443482 0.916709 0.870531 0.121362 0.244374 0.444369 0.953001 0.944795 0.507346 0.334725 0.122429 0.403381 0.0322683 
3.80067  19 0.826036 0.21112 0.623881 0.957977 0.394367 0.497377 0.683918 0.719475 0.848197 0.858974 0.0766798 0.456801 0.842886 0.873584 0.946336 0.027839 0.915178 0.116361 0.553278 
3.20996  19 0.90687 0.117644 0.198335 0.492006 0.503107 0.927558 0.817993 0.309041 0.821803 0.176283 0.0831113 0.599551 0.877581 0.133478 0.525853 0.359015 0.0365696 0.36769 0.846705 
3.60437  19 0.633754 0.102428 0.088604 0.168743 0.315217 0.847318 0.100503 0.360694 0.756397 0.0415744 0.255299 0.216881 0.389441 0.386771 0.272183 0.273472 0.718252 0.004817 0.413756 
2.79902  19 0.231044 0.0764883 0.944877 0.699736 0.985308 0.945823 0.125659 0.190377 0.451155 0.186525 0.974159 0.0619995 0.806044 0.026961 0.128965 0.691671 0.759258 0.907752 0.734445 
3.8722  19 0.203877 0.23659 0.00494395 0.102347 0.462382 0.963373 0.295576 0.861159 0.0159002 0.315953 0.351072 0.807376 0.682352 0.845671 0.125117 0.698722 0.42244 0.212084 0.303568 
1.75638  19 0.429965 0.86128 0.819028 0.376582 0.862123 0.528627 0.0532523 0.351698 0.851936 0.032402 0.401535 0.697247 0.339862 0.319669 0.0863263 0.976891 0.288922 0.806185 0.856359 
2.42548  19 0.0531207 0.438234 0.86997 0.849591 0.441562 0.563121 0.547555 0.57426 0.480051 0.984043 0.456267 0.952889 0.29224 0.384837 0.25824 0.726936 0.232335 0.516281 0.56346 
2.71665  19 0.471461 0.495972 0.753669 0.771313 0.714711 0.882092 0.632602 0.317396 0.695899 0.577068 0.0153248 0.2515 0.760646 0.898135 0.272925 0.478021 0.174445 0.909576 0.112518 
3.89982  19 0.032638 0.757653 0.0579645 0.490493 0.77813 0.559295 0.361589 0.382736 0.334014 0.143007 0.543543 0.146438 0.0394242 0.768758 0.806945 0.503359 0.433868 0.130144 0.979801 
2.67663  19 0.0933311 0.207139 0.345875 0.653575 0.336448 0.517387 0.135628 0.769753 0.592113 0.168047 0.741023 0.410962 0.0172799 0.459145 0.546956 0.978597 0.137409 0.963977 0.405896 
2.46149  19 0.489273 0.0134207 0.528649 0.358679 0.742645 0.364069 0.836464 0.232076 0.892241 0.878624 0.132907 0.313546 0.609746 0.461272 0.301806 0.870307 0.195213 0.073501 0.433804 
2.64454  19 0.329279 0.490588 0.328452 0.374905 0.921235 0.202014 0.512984 0.945991 0.990154 0.937783 0.759393 0.902321 0.767981 0.998572 0.510898 0.958137 0.77626 0.257885 0.0771203 
1.70944  19 0.880669 0.129422 0.685337 0.379425 0.961423 0.541627 0.585754 0.983482 0.597277 0.988803 0.910419 0.216112 0.0684649 0.46439 0.402055 0.880058 0.407801 0.669249 0.522337 
1.90458  19 0.390382 0.816717 0.325546 0.151736 0.528916 0.967933 0.232024 0.02692 0.76529 0.617055 0.505937 0.542206 0.725603 0.761955 0.264706 0.258627 0.000643628 0.54499 0.539138 
1.99632  19 0.833822 0.633655 0.881582 0.403959 0.683572 0.144864 0.146864 0.403475 0.933453 0.475228 0.066561 0.581182 0.976413 0.300297 0.418736 0.985084 0.367599 0.612621 0.183028 
2.16002  19 0.108657 0.0960697 0.361101 0.131482 0.319055 0.30563 0.402864 0.468533 0.163732 0.891728 0.692407 0.251417 0.270415 0.619705 0.833272 0.0619483 0.171454 0.410821 0.142595 
2.16731  19 0.400444 0.830612 0.281051 0.0326461 0.405432 0.11485 0.0300566 0.800585 0.132841 0.00848872 0.149545 0.658459 0.917366 0.0987866 0.901434 0.111278 0.890874 0.34033 0.208032 
4.0458  19 0.343424 0.852971 0.210821 0.980061 0.698925 0.451545 0.900735 0.396001 0.980192 0.593246 0.615505 0.266105 0.040703 0.0557805 0.0216312 0.90399 0.667008 0.109403 0.615107 
2.5279  19 0.71961 0.817035 0.912222 0.363015 0.572978 0.505366 0.655624 0.947286 0.742174 0.464656 0.309375 0.946624 0.102019 0.711722 0.284846 0.0962207 0.733807 0.153416 0.179908 
2.56429  19 0.612483 0.274487 0.828439 0.500617 0.501662 0.752407 0.603994 0.201584 0.467534 0.567783 0.399614 0.171724 0.903222 0.65748 0.0536765 0.969081 0.796762 0.299279 0.00452817 
1.74685  19 0.311566 0.579721 0.508541 0.0577915 0.651239 0.264735 0.714774 0.946736 0.678308 0.888577 0.394563 0.506767 0.571845 0.438087 0.223499 0.196771 0.237781 0.37614 0.332674 
2.77082  19 0.430514 0.527051 0.401887 0.332551 0.429203 0.390386 0.664538 0.331634 0.665186 0.301378 0.687281 0.715711 0.136814 0.533107 0.496957 0.238176 0.453408 0.761052 0.807807 
2.00705  19 0.212474 0.792157 0.984955 0.588734 0.527991 0.403295 0.114955 0.471578 0.518433 0.0206381 0.479375 0.404591 0.756348 0.984776 0.391694 0.909876 0.781456 0.578118 0.46426 
2.34335  19 0.574466 0.00712435 0.94818 0.993287 0.855782 0.293693 0.670797 0.234594 0.417407 0.289924 0.602119 0.197701 0.37925 0.0233436 0.832216 0.438801 0.00186863 0.531364 0.896478 
2.12645  19 0.813581 0.214474 0.762344 0.128619 0.923439 0.168419 0.466225 0.672879 0.834381 0.181373 0.26639 0.943065 0.925992 0.264903 0.487069 0.159652 0.778621 0.0354467 0.85833 
1.16939  19 0.981249 0.580953 0.663837 0.269233 0.132307 0.62871 0.402969 0.671954 0.386215 0.395926 0.695077 0.756683 0.642672 0.688648 0.441557 0.800081 0.0954707 0.778631 0.345519 
2.86644  19 0.943345 0.333045 0.455965 0.555862 0.447276 0.636072 0.0182443 0.906373 0.71753 0.714079 0.582808 0.763458 0.289803 0.571484 0.0642975 0.78091 0.922028 0.686218 0.338259 
2.44874  19 0.311781 0.149484 0.713554 0.365485 0.820489 0.7251 0.741435 0.525772 0.740961 0.300793 0.0636444 0.530435 0.896852 0.28557 0.00942923 0.691464 0.879495 0.609845 0.108064 
2.51249  19 0.00842829 0.888701 0.740288 0.290303 0.599528 0.195143 0.0973919 0.810248 0.125012 0.895923 0.508014 0.746059 0.37212 0.489097 0.311615 0.0757799 0.745236 0.296939 0.944506 
3.31169  19 0.724064 0.371059 0.23381 0.487979 0.00790928 0.552085 0.229962 0.491794 0.490405 0.944684 0.659845 0.2799 0.54355 0.44857 0.135349 0.503992 0.324123 0.355923 0.349982 
1.71959  19 0.44086 0.36588 0.852476 0.315491 0.142185 0.500434 0.808363 0.259628 0.813487 0.107622 0.724075 0.858229 0.828043 0.175855 0.299555 0.966805 0.553516 0.976554 0.0201563 
3.02791  19 0.844735 0.986088 0.107564 0.122808 0.507552 0.604398 0.856226 0.876993 0.504126 0.999657 0.399217 0.277874 0.281946 0.0430782 0.855358 0.247541 0.860151 0.605145 0.219174 
1.43092  19 0.660389 0.425645 0.0829133 0.0356342 0.898817 0.465272 0.194428 0.521015 0.915962 0.483107 0.201047 0.768367 0.64555 0.98667 0.851518 0.318625 0.0293684 0.403599 0.0360071 
1.3475  19 0.748518 0.452506 0.834035 0.272845 0.0285013 0.269229 0.671358 0.510955 0.197797 0.549951 0.443998 0.140259 0.656515 0.897455 0.868628 0.829885 0.221884 0.0697612 0.57798 
3.36828  19 0.888336 0.430136 0.124897 0.0679025 0.868551 0.581276 0.729884 0.771692 0.293544 0.550458 0.150691 0.247333 0.790976 0.35841 0.0444858 0.0800416 0.759496 0.336689 0.791968 
2.31108  19 0.347236 0.579701 0.167521 0.138888 0.374964 0.705244 0.964926 0.11626 0.682347 0.58317 0.545293 0.732189 0.793428 0.979019 0.395913 0.645254 0.166012 0.113825 0.112585 
2.27316  19 0.0214012 0.305522 0.823452 0.812491 0.3093 0.21332 0.602445 0.997826 0.249092 0.0672165 0.482714 0.127883 0.948316 0.23289 0.756728 0.672218 0.488816 0.917554 0.208354 
3.51798  19 0.634071 0.309133 0.37084 0.772557 0.0988825 0.758529 0.348762 0.069968 0.930949 0.782654 0.484314 0.648235 0.616771 0.908213 0.29196 0.665888 0.58895 0.71345 0.406662 
2.20973  19 0.243294 0.462643 0.861715 0.366604 0.590795 0.859541 0.0624289 0.220156 0.870058 0.216945 0.702942 0.575362 0.214642 0.946566 0.303918 0.593102 0.840467 0.747885 0.771511 
3.06132  19 0.981319 0.194106 0.925097 0.961467 0.258233 0.53326 0.420542 0.41292 0.627093 0.887256 0.480772 0.864417 0.323362 0.34731 0.423573 0.278375 0.777636 0.747377 0.00275334 
2.94599  19 0.276515 0.462846 0.0497132 0.0896762 0.106691 0.617908 0.622927 0.456717 0.285965 0.954878 0.885375 0.990249 0.705071 0.657533 0.82304 0.638989 0.497012 0.205532 0.0455808 
3.40916  19 0.39537 0.506853 0.483362 0.749488 0.138329 0.861629 0.60637 0.0164826 0.406977 0.346243 0.922683 0.8694 0.294597 0.644608 0.60666 0.592064 0.750577 0.40761 0.352008 
2.22516  19 0.817485 0.982491 0.981106 0.361065 0.347188 0.671444 0.073533 0.66637 0.454385 0.851484 0.136587 0.645165 0.69602 0.885641 0.247182 0.381731 0.782092 0.954584 0.568401 
1.09922  19 0.601695 0.705113 0.854558 0.150982 0.450198 0.704209 0.395939 0.230871 0.437287 0.255405 0.925626 0.926052 0.611987 0.790604 0.629201 0.966326 0.403596 0.226767 0.0124697 
3.28697  19 0.398456 0.564487 0.314467 0.635535 0.835233 0.303659 0.902598 0.596176 0.220435 0.751541 0.0821598 0.0235624 0.176006 0.222512 0.890566 0.762339 0.247229 0.369566 0.768762 
2.53308  19 0.431335 0.70661 0.445685 0.451037 0.906008 0.387176 0.0204638 0.74191 0.313269 0.586468 0.316018 0.337668 0.485574 0.363624 0.505873 0.644195 0.303718 0.318974 0.285771 
1.74176  19 0.843608 0.932337 0.80938 0.479079 0.33263 0.875152 0.630918 0.608196 0.0359414 0.404646 0.83586 0.981342 0.121031 0.934039 0.967461 0.847702 0.856205 0.562374 0.78225 
1.58496  19 0.448665 0.64151 0.325449 0.0219808 0.96529 0.0926239 0.0153876 0.142678 0.41128 0.0932045 0.968831 0.857253 0.725587 0.939894 0.306576 0.776581 0.943366 0.0481029 0.476419 
3.48556  19 0.454183 0.0795299 0.322737 0.634444 0.371055 0.92407 0.491191 0.67874 0.233189 0.496138 0.927487 0.557987 0.795114 0.252233 0.277103 0.40234 0.978353 0.41031 0.327224 
2.57377  19 0.0117 0.415436 0.516286 0.708148 0.271348 0.827055 0.621836 0.531349 0.888821 0.656401 0.0482019 0.533457 0.00683468 0.420811 0.912008 0.701351 0.282771 0.118049 0.845665 
2.6498  19 0.25527 0.909332 0.165278 0.236804 0.830612 0.271799 0.299639 0.712984 0.266348 0.818485 0.507025 0.492239 0.662292 0.734569 0.58615 0.778646 0.0158155 0.741599 0.51127 
2.87966  19 0.327368 0.187367 0.321994 0.475579 0.718308 0.0796973 0.886814 0.640687 0.393044 0.677693 0.116755 0.15027 0.16602 0.753231 0.469923 0.488349 0.191798 0.278008 0.930089 
1.29844  19 0.40976 0.245528 0.539793 0.000967552 0.441713 0.988412 0.889538 0.492307 0.685226 0.647148 0.707892 0.308723 0.657031 0.239544 0.192622 0.898237 0.280221 0.42215 0.869514 
1.76137  19 0.60827 0.502498 0.674764 0.429904 0.887245 0.283926 0.481445 0.4638 0.31372 0.60482 0.459353 0.777721 0.444241 0.618575 0.825725 0.808783 0.165173 0.986423 0.815316 
3.17651  19 0.910789 0.172737 0.469578 0.695342 0.419835 0.453362 0.289609 0.151441 0.683508 0.682568 0.981765 0.149079 0.116046 0.794118 0.00510733 0.957491 0.686097 0.978431 0.461827 
2.68097  19 0.0569497 0.518445 0.918324 0.726613 0.743129 0.786978 0.451264 0.48237 0.161876 0.491211 0.459038 0.914211 0.778467 0.69009 0.600448 0.200301 0.619471 0.113816 0.504443 
1.33767  19 0.269886 0.780008 0.952311 0.0979721 0.0251945 0.386343 0.908122 0.0614203 0.958512 0.445569 0.896312 0.11372 0.074606 0.939372 0.0708121 0.102598 0.00861443 0.413401 0.291198 
3.98313  19 0.0735551 0.376338 0.102153 0.614279 0.144264 0.900735 0.377841 0.763672 0.237582 0.635734 0.100783 0.546365 0.589589 0.123256 0.976073 0.406538 0.471971 0.361341 0.596091 
2.56743  19 0.303272 0.134077 0.57613 0.603668 0.180929 0.640675 0.711364 0.20612 0.995875 0.714073 0.167225 0.481185 0.267576 0.862659 0.834365 0.79046 0.203019 0.280607 0.491797 
2.75482  19 0.156455 0.765625 0.70126 0.686234 0.0130174 0.353211 0.706236 0.604939 0.103071 0.690367 0.0324629 0.252848 0.658609 0.116173 0.734542 0.93449 0.240932 0.571627 0.936984 
2.97793  19 0.879721 0.775464 0.468184 0.736755 0.129545 0.0110137 0.587483 0.484216 0.930041 0.0469643 0.613817 0.439562 0.189001 0.110309 0.504946 0.629839 0.289269 0.536648 0.212214 
3.75707  19 0.467937 0.529855 0.0965803 0.465621 0.860069 0.374178 0.823018 0.94776 0.742598 0.821619 0.866708 0.0452243 0.346945 0.136396 0.401958 0.855912 0.279053 0.176597 0.453712 
2.84393  19 0.80959 0.570587 0.233604 0.48784 0.374067 0.934115 0.171252 0.641657 0.0638035 0.366684 0.954312 0.583892 0.613644 0.96974 0.359267 0.694474 0.354587 0.315537 0.754323 
3.79753  19 0.633886 0.938561 0.116089 0.45261 0.861422 0.818903 0.240124 0.184123 0.204873 0.482405 0.959943 0.0831459 0.402757 0.385175 0.316375 0.838358 0.903031 0.962785 0.0724683 
3.43563  19 0.147391 0.563312 0.437732 0.982784 0.508569 0.128954 0.732716 0.318718 0.0249708 0.353315 0.539358 0.396308 0.0130118 0.353924 0.725788 0.0974434 0.576272 0.948763 0.452708 
3.20906  19 0.630711 0.389862 0.379432 0.727501 0.178183 0.764503 0.281337 0.784964 0.25537 0.960453 0.344949 0.095968 0.918051 0.832179 0.660506 0.216067 0.137607 0.534771 0.868559 
2.33406  19 0.886277 0.287171 0.518542 0.326999 0.526017 0.568753 0.424115 0.370557 0.143 0.172402 0.457058 0.460607 0.233837 0.884158 0.262466 0.480481 0.979301 0.808546 0.937274 
2.28926  19 0.452203 0.0215348 0.757052 0.585779 0.468388 0.946475 0.0875701 0.555339 0.290354 0.785594 0.251229 0.997567 0.77645 0.0981166 0.634968 0.749798 0.432566 0.563032 0.553457 
3.65756  19 0.295174 0.0921866 0.132306 0.31356 0.227001 0.905601 0.330662 0.0116562 0.357418 0.833873 0.933519 0.759569 0.275435 0.252365 0.095325 0.727715 0.696178 0.614387 0.874431 
3.05699  19 0.0591286 0.494148 0.548139 0.578493 0.536353 0.56114 0.99613 0.260652 0.551629 0.121377 0.979698 0.229054 0.569798 0.16166 0.831997 0.381614 0.981358 0.130484 0.352612 
4.06564  19 0.248885 0.035176 0.130122 0.557075 0.733814 0.926658 0.558994 0.457238 0.837545 0.0181494 0.564193 0.1263 0.104988 0.491289 0.0434387 0.470275 0.85355 0.33938 0.101016 
2.15927  19 0.618209 0.389119 0.760931 0.394097 0.390994 0.668764 0.525782 0.298613 0.182497 0.186022 0.398746 0.138039 0.084807 0.070022 0.94535 0.230355 0.695708 0.472018 0.0696017 
1.48558  19 0.355861 0.667945 0.674573 0.0357607 0.602242 0.396495 0.888168 0.0820695 0.803715 0.799911 0.508548 0.327773 0.903309 0.792394 0.478105 0.766302 0.285644 0.98611 0.999396 
0.876639  19 0.683515 0.0467524 0.37445 0.0284654 0.598627 0.442593 0.0913226 0.964567 0.738191 0.733839 0.975542 0.528176 0.0522518 0.677851 0.125246 0.799653 0.0716472 0.293774 0.166493 
3.13472  19 0.636224 0.42746 0.707597 0.794091 0.434322 0.00110135 0.0598072 0.738213 0.456766 0.730788 0.329666 0.446605 0.371834 0.263937 0.456865 0.127536 0.385925 0.7399 0.336444 
4.24811  19 0.823545 0.505194 0.0270797 0.822321 0.654909 0.25608 0.996985 0.163032 0.447653 0.245149 0.822219 0.677285 0.554228 0.514813 0.412991 0.772923 0.584234 0.898091 0.03693 
2.37203  19 0.55068 0.091004 0.731406 0.517756 0.487863 0.455737 0.193495 0.524282 0.750449 0.486954 0.257091 0.18436 0.960286 0.782105 0.253458 0.745375 0.401808 0.0104393 0.521875 
2.19982  19 0.825303 0.244783 0.796912 0.376499 0.629394 0.90615 0.324777 0.0346182 0.621526 0.980152 0.59112 0.465642 0.970829 0.520918 0.124583 0.841909 0.361126 0.0159804 0.0140478 
2.64356  19 0.0111797 0.778028 0.0957777 0.15001 0.912876 0.857518 0.440505 0.385889 0.135464 0.431911 0.152006 0.921203 0.591491 0.687865 0.835074 0.971699 0.301562 0.924018 0.368004 
3.95548  19 0.89791 0.0859003 0.247832 0.7817 0.488438 0.957065 0.705351 0.247233 0.333874 0.703653 0.69006 0.0837184 0.930726 0.554065 0.882096 0.201237 0.779854 0.369599 0.367454 
4.10999  19 0.897354 0.649043 0.104096 0.586842 0.539236 0.0701215 0.856625 0.805066 0.0103803 0.920335 0.666339 0.374108 0.871997 0.591782 0.977762 0.0572383 0.745488 0.211662 0.937461 
2.86282  19 0.352647 0.296003 0.87731 0.948712 0.591409 0.648538 0.990749 0.436864 0.677 0.224723 0.807959 0.0848086 0.400068 0.840761 0.160436 0.587116 0.628572 0.247115 0.256776 
2.88344  19 0.922251 0.183744 0.193587 0.184761 0.385222 0.240529 0.412669 0.608518 0.915317 0.845128 0.815365 0.529008 0.244589 0.908301 0.374337 0.393486 0.872707 0.425353 0.0833784 
2.38948  19 0.298283 0.0232666 0.884869 0.499206 0.224946 0.375419 0.875976 0.430481 0.855493 0.214813 0.905103 0.570545 0.33339 0.522934 0.746329 0.35778 0.771232 0.769347 0.443074 
2.87244  19 0.977416 0.256802 0.478085 0.918512 0.711272 0.652611 0.0491739 0.25798 0.370184 0.666256 0.467509 0.0748091 0.0582794 0.293044 0.94752 0.963338 0.576371 0.858136 0.0605734 
3.17714  19 0.391465 0.130693 0.0994309 0.337646 0.319548 0.230553 0.238584 0.808747 0.337364 0.71103 0.940729 0.567326 0.82862 0.947501 0.915582 0.556923 0.104561 0.957618 0.406155 
4.11526  19 0.95224 0.015521 0.0865482 0.663646 0.0606319 0.34776 0.176045 0.94873 0.805625 0.42101 0.0839442 0.643104 0.821441 0.407179 0.23899 0.56594 0.832811 0.0140615 0.145013 
3.61366  19 0.655575 0.459752 0.137822 0.400742 0.432983 0.41718 0.157409 0.547582 0.224468 0.265505 0.769374 0.0279768 0.441225 0.616611 0.692713 0.160836 0.439166 0.0476517 0.019018 
1.38913  19 0.861 0.64231 0.484986 0.0777966 0.897195 0.373661 0.794345 0.728142 0.787396 0.411945 0.684592 0.64525 0.634992 0.78112 0.16349 0.959949 0.720183 0.604284 0.208019 
4.0291  19 0.271209 0.860335 0.0239316 0.327253 0.363576 0.137218 0.00766583 0.435536 0.704575 0.689936 0.388754 0.225912 0.0217045 0.00368875 0.195015 0.682321 0.80402 0.141033 0.447357 
2.75259  19 0.871363 0.741553 0.329258 0.266063 0.860081 0.74014 0.572297 0.705778 0.926622 0.962861 0.310774 0.0110723 0.848943 0.00262445 0.928468 0.540509 0.43151 0.987138 0.147003 
1.8676  19 0.764816 0.730459 0.697786 0.0263775 0.379673 0.220361 0.277073 0.856764 0.601101 0.0604658 0.191771 0.486472 0.100943 0.239181 0.925756 0.102085 0.505209 0.964421 0.63356 
1.24889  19 0.975406 0.907997 0.741438 0.227009 0.878255 0.896428 0.954262 0.266134 0.391114 0.288414 0.0672977 0.464328 0.114336 0.161452 0.994773 0.7232 0.284255 0.241857 0.514498 
2.72797  19 0.673505 0.686111 0.921257 0.573743 0.69993 0.281355 0.626113 0.630381 0.12906 0.0744439 0.337999 0.188675 0.489097 0.529371 0.364943 0.104217 0.750737 0.90637 0.118019 
2.73267  19 0.933271 0.864097 0.216265 0.225712 0.322942 0.451832 0.952523 0.847163 0.661092 0.731087 0.0250619 0.115308 0.571582 0.688176 0.679319 0.859276 0.455322 0.75282 0.987805 
3.74866  19 0.0834189 0.801376 0.118063 0.36152 0.182227 0.0271833 0.898948 0.570658 0.770666 0.869663 0.331003 0.876586 0.995482 0.992621 0.500989 0.982535 0.644666 0.163586 0.0566581 
2.63632  19 0.734265 0.646972 0.911149 0.901186 0.640939 0.168114 0.557801 0.155662 0.598185 0.506272 0.356405 0.290224 0.442253 0.99082 0.731311 0.898466 0.530079 0.859527 0.298289 
3.80672  19 0.573817 0.99422 0.373485 0.963531 0.835244 0.492202 0.586686 0.549534 0.504707 0.230996 0.302888 0.682115 0.477204 0.120866 0.582157 0.0188891 0.310947 0.923763 0.175508 
2.67894  19 0.16531 0.667906 0.693544 0.768975 0.153897 0.277822 0.427582 0.517053 0.0449835 0.300387 0.277154 0.0737035 0.943286 0.59896 0.611747 0.921508 0.434979 0.380639 0.403245 
2.79175  19 0.88589 0.548326 0.749904 0.385493 0.284311 0.8122 0.162674 0.412504 0.443484 0.724819 0.418537 0.335404 0.460251 0.0213118 0.153756 0.384673 0.973972 0.91681 0.683917 
3.42869  19 0.0623894 0.652149 0.158697 0.336359 0.985781 0.69244 0.10433 0.787905 0.454788 0.223872 0.369132 0.892484 0.944316 0.451818 0.207632 0.296713 0.741522 0.109384 0.0352105 
1.7132  19 0.997087 0.740124 0.412784 0.156417 0.900956 0.457158 0.699592 0.216104 0.0534326 0.15665 0.139717 0.530647 0.395949 0.506722 0.869135 0.646441 0.827314 0.667584 0.340502 
2.95067  19 0.993444 0.619109 0.493887 0.829019 0.123844 0.564742 0.358578 0.956211 0.642197 0.229744 0.014693 0.57705 0.535077 0.987906 0.877402 0.237715 0.769881 0.306789 0.137704 
2.03464  19 0.0934791 0.397821 0.672891 0.247958 0.416051 0.479342 0.606576 0.487807 0.776361 0.329803 0.809174 0.771613 0.782784 0.0475265 0.234047 0.345351 0.307348 0.442868 0.717298 
2.72448  19 0.0478793 0.165537 0.932241 0.206299 0.955459 0.846094 0.342548 0.997376 0.181718 0.458224 0.834722 0.0481528 0.834727 0.395434 0.00679651 0.182084 0.587515 0.247201 0.29386 
3.23452  19 0.148248 0.137682 0.247346 0.593076 0.17284 0.387093 0.612691 0.867858 0.0429072 0.369151 0.656041 0.895696 0.543005 0.308056 0.844925 0.0795283 0.210835 0.54337 0.255016 
2.31707  19 0.947025 0.972376 0.168937 0.178593 0.954496 0.223407 0.639084 0.309333 0.0618173 0.733206 0.463694 0.640803 0.157183 0.29688 0.647153 0.558972 0.420604 0.129363 0.312245 
3.67138  19 0.739335 0.440982 0.394525 0.749002 0.310387 0.173518 0.25156 0.0816718 0.0810345 0.381181 0.0202399 0.230169 0.380639 0.880211 0.204967 0.213655 0.898691 0.119835 0.770884 
3.75703  19 0.502608 0.744598 0.0753999 0.248768 0.458482 0.16225 0.168949 0.520322 0.239548 0.999574 0.649058 0.898045 0.509199 0.179193 0.14948 0.837611 0.98494 0.273854 0.731227 
2.65328  19 0.10746 0.203946 0.544229 0.713443 0.869992 0.761866 0.834541 0.773504 0.109263 0.878141 0.884208 0.795648 0.457682 0.142078 0.445154 0.56015 0.343056 0.153401 0.0917442 
1.76416  19 0.77225 0.689846 0.958584 0.473617 0.953042 0.185196 0.435446 0.6444 0.0651886 0.459771 0.344193 0.857724 0.277257 0.862544 0.659837 0.165822 0.224802 0.832123 0.0611059 
4.45989  19 0.297875 0.387813 0.0182155 0.37225 0.601055 0.547255 0.196337 0.151359 0.466314 0.623061 0.886592 0.0595861 0.250788 0.839413 0.247224 0.774029 0.593057 0.0475767 0.927924 
4.60599  19 0.755234 0.433444 0.0292999 0.809149 0.747121 0.5355 0.610999 0.08305 0.342139 0.745389 0.939593 0.398307 0.677972 0.295246 0.115778 0.499974 0.640265 0.691182 0.697835 
4.46144  19 0.196655 0.787354 0.0254296 0.168835 0.718942 0.31966 0.00959503 0.916843 0.830699 0.498404 0.75758 0.614396 0.80772 0.925943 0.125227 0.0125589 0.903103 0.595611 0.41034 
2.97506  19 0.307897 0.8712 0.813961 0.983149 0.771698 0.770293 0.306866 0.202226 0.45816 0.69349 0.578917 0.000646194 0.526588 0.448318 0.969076 0.217584 0.194028 0.00745271 0.6635 
1.34594  19 0.973865 0.134052 0.85333 0.0334995 0.721636 0.450905 0.03357 0.173126 0.566396 0.272891 0.80579 0.0428887 0.795779 0.752184 0.481322 0.575113 0.438121 0.448404 0.357375 
1.73116  19 0.869848 0.00299325 0.9691 0.16438 0.880227 0.163909 0.491094 0.0357353 0.943818 0.0852424 0.682557 0.744749 0.10918 0.838834 0.26653 0.545366 0.41554 0.151713 0.341733 
3.62323  19 0.894596 0.331448 0.669475 0.78182 0.30528 0.204724 0.409729 0.0172934 0.330498 0.332403 0.91207 0.844422 0.980887 0.666038 0.26933 0.179087 0.77935 0.00855033 0.230782 
3.57841  19 0.999151 0.784927 0.162488 0.558999 0.596712 0.897571 0.924839 0.925585 0.46779 0.9443 0.189476 0.670532 0.153307 0.58223 0.0742887 0.504262 0.448316 0.159582 0.812054 
2.85891  19 0.681758 0.0939097 0.903746 0.773838 0.759225 0.226052 0.285737 0.0882846 0.893152 0.986789 0.100874 0.802555 0.850251 0.205034 0.742432 0.839246 0.758477 0.466689 0.692583 
3.44157  19 0.343794 0.889827 0.147847 0.355528 0.595099 0.88901 0.649675 0.782263 0.0194149 0.193752 0.62296 0.429791 0.805007 0.673656 0.965686 0.0537377 0.346728 0.621364 0.904887 
2.90715  19 0.858964 0.40509 0.0478032 0.0250601 0.801121 0.207694 0.502648 0.345198 0.986257 0.703733 0.157031 0.0776291 0.554691 0.525222 0.114597 0.527497 0.754129 0.0737253 0.931583 
2.08259  19 0.535141 0.534369 0.207787 0.105912 0.387673 0.395304 0.368333 0.113278 0.032614 0.195036 0.5397 0.0912145 0.805438 0.55533 0.109808 0.892067 0.499353 0.595454 0.637319 
3.13854  19 0.283003 0.108431 0.268846 0.444703 0.109733 0.754318 0.184133 0.288296 0.257416 0.342855 0.655364 0.579148 0.937609 0.211319 0.866296 0.477341 0.857309 0.131619 0.548803 
3.13109  19 0.908239 0.0414134 0.381499 0.891537 0.168974 0.795337 0.432443 0.530981 0.335766 0.511408 0.998779 0.195464 0.462702 0.735183 0.54115 0.99209 0.345067 0.244636 0.743541 
1.69964  19 0.281396 0.0750475 0.502881 0.211609 0.93713 0.222767 0.067017 0.766963 0.690743 0.194249 0.602753 0.910911 0.176282 0.470635 0.573028 0.407496 0.346584 0.167297 0.410721 
2.02399  19 0.767166 0.477926 0.83865 0.59524 0.779834 0.781537 0.131962 0.23681 0.987871 0.0143618 0.608334 0.217328 0.194093 0.410331 0.686444 0.966629 0.162312 0.122693 0.721397 
3.73823  19 0.482345 0.683079 0.476899 0.879153 0.136801 0.0944877 0.0168495 0.100784 0.270587 0.274446 0.266847 0.376789 0.102969 0.548778 0.58107 0.0433 0.358729 0.0227755 0.494946 
2.74599  19 0.417902 0.43496 0.566818 0.789587 0.876469 0.328749 0.234446 0.520671 0.263053 0.789564 0.819474 0.614254 0.167021 0.823801 0.763622 0.189466 0.205883 0.291606 0.79474 
2.71561  19 0.505671 0.643154 0.6282 0.734681 0.649031 0.851645 0.888292 0.49052 0.661584 0.659572 0.194537 0.560657 0.44948 0.294739 0.232644 0.680122 0.338392 0.438783 0.506373 
4.46112  19 0.647541 0.594325 0.023506 0.398468 0.753316 0.391538 0.612028 0.671821 0.788355 0.99755 0.880149 0.136291 0.582721 0.0980245 0.489824 0.180294 0.790015 0.939804 0.154509 
4.00274  19 0.426284 0.889757 0.042826 0.362616 0.569349 0.581289 0.761431 0.943648 0.826278 0.0629782 0.552246 0.633601 0.147544 0.64649 0.955403 0.25531 0.450777 0.487544 0.662901 
2.14406  19 0.970849 0.497903 0.38837 0.253085 0.897139 0.477098 0.992356 0.175599 0.752656 0.701767 0.69701 0.0976376 0.160314 0.734685 0.15444 0.617089 0.0403471 0.6547 0.800236 
3.33747  19 0.106152 0.387873 0.292688 0.857231 0.322829 0.940823 0.33147 0.239586 0.712321 0.0563519 0.945906 0.665435 0.97171 0.738011 0.603726 0.64426 0.238788 0.678025 0.158324 
2.19253  19 0.300202 0.0379714 0.399955 0.0479571 0.827129 0.0497999 0.873482 0.331361 0.738683 0.620408 0.107203 0.200201 0.610517 0.276532 0.255053 0.230008 0.236858 0.0213081 0.260753 
1.84838  19 0.882152 0.704522 0.845459 0.341581 0.0220613 0.880135 0.265 0.0225883 0.548548 0.906955 0.185647 0.585374 0.664035 0.10317 0.469465 0.817768 0.0871162 0.87151 0.0426309 
2.34495  19 0.733787 0.301844 0.988497 0.614403 0.384298 0.140107 0.699569 0.2845 0.170723 0.945214 0.0530027 0.785232 0.895468 0.810335 0.651073 0.450128 0.587446 0.921833 0.661897 
1.93511  19 0.414917 0.399064 0.564886 0.341206 0.0599376 0.317465 0.520566 0.1718 0.394132 0.318858 0.256065 0.892138 0.386401 0.936826 0.792644 0.397683 0.175155 0.0459873 0.441877 
3.31217  19 0.643468 0.464277 0.279014 0.695546 0.0228481 0.156027 0.711313 0.607257 0.185922 0.611078 0.843188 0.636137 0.126077 0.699046 0.0742748 0.462737 0.691421 0.619256 0.681026 
2.86353  19 0.999582 0.0920252 0.110349 0.0913324 0.227615 0.722047 0.0950752 0.254484 0.430355 0.773874 0.789106 0.132838 0.691526 0.968847 0.103127 0.393342 0.479059 0.9494 0.539994 
1.98002  19 0.997434 0.906189 0.671945 0.428252 0.488451 0.724857 0.785196 0.736545 0.87269 0.52052 0.772009 0.241179 0.245806 0.623196 0.194497 0.606039 0.0942062 0.185417 0.21333 
3.87774  19 0.919061 0.858668 0.166824 0.814377 0.455987 0.130819 0.916232 0.198357 0.088784 0.274672 0.878544 0.485902 0.00948515 0.515495 0.00696838 0.591059 0.68471 0.252326 0.809492 
3.7822  19 0.0108491 0.38367 0.533282 0.868203 0.175748 0.0137182 0.370724 0.966697 0.26146 0.460673 0.38037 0.227359 0.83155 0.278458 0.656452 0.048319 0.594335 0.498843 0.11801 
4.17228  19 0.153129 0.34383 0.0766543 0.537512 0.450751 0.912455 0.915137 0.23934 0.761296 0.996342 0.664311 0.974459 0.248103 0.669509 0.0831839 0.82922 0.853501 0.710057 0.605019 
3.26645  19 0.1187 0.266281 0.528918 0.822964 0.379644 0.361889 0.0994751 0.578952 0.610329 0.41584 0.459628 0.0810615 0.973636 0.235741 0.415778 0.67845 0.695216 0.172242 0.482204 
2.05052  19 0.869072 0.281473 0.326676 0.0697283 0.59824 0.637008 0.476966 0.408224 0.173701 0.998583 0.900335 0.0573211 0.397835 0.543962 0.3237 0.466187 0.975167 0.608284 0.632111 
1.17835  19 0.387219 0.43359 0.58755 0.0199836 0.837211 0.929771 0.165023 0.347985 0.353554 0.171296 0.814631 0.434339 0.765925 0.5112 0.534651 0.278809 0.271429 0.283635 0.131273 
3.4564  19 0.540205 0.104374 0.651581 0.995693 0.353542 0.1428 0.390971 0.855784 0.217163 0.84469 0.978621 0.331142 0.85169 0.55054 0.277784 0.194232 0.578085 0.45002 0.76763 
1.04118  19 0.579185 0.791165 0.967148 0.219195 0.317747 0.0863142 0.562651 0.65002 0.463214 0.587203 0.591682 0.318774 0.291982 0.281649 0.97478 0.899887 0.0565863 0.81346 0.751142 
2.81506  19 0.374749 0.974153 0.302282 0.588772 0.898836 0.650193 0.443175 0.917587 0.870235 0.121418 0.24479 0.444398 0.951476 0.944005 0.507625 0.335034 0.122429 0.403381 0.0322683 
3.80067  19 0.826036 0.21112 0.623881 0.957977 0.394367 0.497377 0.683918 0.719475 0.848197 0.858974 0.0766798 0.456801 0.842886 0.873584 0.946336 0.027839 0.915178 0.116361 0.553278 
3.20996  19 0.90687 0.117644 0.198335 0.492006 0.503107 0.927558 0.817993 0.309041 0.821803 0.176283 0.0831113 0.599551 0.877581 0.133478 0.525853 0.359015 0.0365696 0.36769 0.846705 
3.60437  19 0.633754 0.102428 0.088604 0.168743 0.315217 0.847318 0.100503 0.360694 0.756397 0.0415744 0.255299 0.216881 0.389441 0.386771 0.272183 0.273472 0.718252 0.004817 0.413756 
2.72554  19 0.232122 0.0765011 0.944002 0.699345 0.984488 0.946026 0.126375 0.190377 0.451155 0.186525 0.974159 0.0619995 0.806044 0.026961 0.128914 0.691731 0.758261 0.907338 0.734313 
3.82938  19 0.203877 0.23659 0.00494395 0.102347 0.462382 0.963012 0.294958 0.860895 0.0162428 0.315848 0.351396 0.806276 0.681929 0.84474 0.125117 0.698722 0.42244 0.212084 0.303568 
1.74307  19 0.430438 0.860449 0.818361 0.375996 0.861709 0.52786 0.0533424 0.352177 0.851936 0.032402 0.401535 0.697247 0.339862 0.319669 0.0863263 0.976891 0.288554 0.805797 0.856508 
2.30384  19 0.0542524 0.437976 0.869371 0.847912 0.441528 0.563154 0.547054 0.575131 0.479833 0.984043 0.456267 0.952889 0.29224 0.384837 0.25824 0.726936 0.232368 0.516554 0.562667 
2.71665  19 0.471461 0.495972 0.753669 0.771313 0.714711 0.882092 0.632602 0.317396 0.695899 0.577068 0.0153248 0.2515 0.760646 0.898135 0.272925 0.478021 0.174445 0.909576 0.112518 
3.89982  19 0.032638 0.757653 0.0579645 0.490493 0.77813 0.559295 0.361589 0.382736 0.334014 0.143007 0.543543 0.146438 0.0394242 0.768758 0.806945 0.503359 0.433868 0.130144 0.979801 
2.67663  19 0.0933311 0.207139 0.345875 0.653575 0.336448 0.517387 0.135628 0.769753 0.592113 0.168047 0.741023 0.410962 0.0172799 0.459145 0.546956 0.978597 0.137409 0.963977 0.405896 
2.44618  19 0.489202 0.0133748 0.528978 0.359127 0.742571 0.364069 0.836464 0.232076 0.892241 0.878624 0.132907 0.313546 0.609746 0.461272 0.301806 0.869646 0.195187 0.0740146 0.433609 
2.64454  19 0.329279 0.490588 0.328452 0.374905 0.921235 0.202014 0.512984 0.945991 0.990154 0.937783 0.759393 0.902321 0.767981 0.998572 0.510898 0.958137 0.77626 0.257885 0.0771203 
1.69332  19 0.880669 0.129422 0.685337 0.379425 0.961423 0.541627 0.585754 0.983482 0.597277 0.988803 0.909993 0.216908 0.069007 0.464526 0.401546 0.879917 0.408166 0.668526 0.521923 
1.90458  19 0.390382 0.816717 0.325546 0.151736 0.528916 0.967933 0.232024 0.02692 0.76529 0.617055 0.505937 0.542206 0.725603 0.761955 0.264706 0.258627 0.000643628 0.54499 0.539138 
1.99632  19 0.833822 0.633655 0.881582 0.403959 0.683572 0.144864 0.146864 0.403475 0.933453 0.475228 0.066561 0.581182 0.976413 0.300297 0.418736 0.985084 0.367599 0.612621 0.183028 
2.08475  19 0.108657 0.0960697 0.361101 0.131482 0.319055 0.30563 0.402864 0.468795 0.163953 0.891739 0.693614 0.251841 0.270114 0.61916 0.832407 0.062708 0.17182 0.410821 0.142595 
2.16731  19 0.400444 0.830612 0.281051 0.0326461 0.405432 0.11485 0.0300566 0.800585 0.132841 0.00848872 0.149545 0.658459 0.917366 0.0987866 0.901434 0.111278 0.890874 0.34033 0.208032 
4.0458  19 0.343424 0.852971 0.210821 0.980061 0.698925 0.451545 0.900735 0.396001 0.980192 0.593246 0.615505 0.266105 0.040703 0.0557805 0.0216312 0.90399 0.667008 0.109403 0.615107 
2.52434  19 0.719533 0.816375 0.911564 0.363015 0.572978 0.505366 0.655624 0.947286 0.742174 0.464956 0.310231 0.94641 0.102209 0.712086 0.284445 0.0965386 0.732842 0.153783 0.180148 
2.50926  19 0.612483 0.274487 0.828439 0.500617 0.501662 0.752407 0.603994 0.201584 0.467534 0.567774 0.400131 0.171777 0.901671 0.657318 0.0528258 0.969328 0.796762 0.299279 0.00452817 
1.74685  19 0.311566 0.579721 0.508541 0.0577915 0.651239 0.264735 0.714774 0.946736 0.678308 0.888577 0.394563 0.506767 0.571845 0.438087 0.223499 0.196771 0.237781 0.37614 0.332674 
2.59012  19 0.431316 0.527051 0.401887 0.332551 0.429203 0.390386 0.664538 0.331634 0.665186 0.301922 0.68819 0.715639 0.136467 0.533747 0.496739 0.239006 0.452867 0.760579 0.807266 
1.96299  19 0.212181 0.7914 0.984866 0.58793 0.527943 0.403639 0.114955 0.471578 0.518433 0.0206381 0.479375 0.404591 0.756348 0.984776 0.391694 0.909375 0.781143 0.577066 0.464278 
2.2973  19 0.574954 0.007143 0.947843 0.993188 0.855563 0.293693 0.670797 0.234594 0.417407 0.289924 0.602119 0.197701 0.378462 0.0241966 0.831762 0.439294 0.00218285 0.531 0.895047 
2.12645  19 0.813581 0.214474 0.762344 0.128619 0.923439 0.168419 0.466225 0.672879 0.834381 0.181373 0.26639 0.943065 0.925992 0.264903 0.487069 0.159652 0.778621 0.0354467 0.85833 
1.16939  19 0.981249 0.580953 0.663837 0.269233 0.132307 0.62871 0.402969 0.671954 0.386215 0.395926 0.695077 0.756683 0.642672 0.688648 0.441557 0.800081 0.0954707 0.778631 0.345519 
2.68932  19 0.943345 0.333045 0.455965 0.555862 0.447276 0.636072 0.0188053 0.90614 0.718059 0.713684 0.582846 0.763898 0.289961 0.572025 0.0644307 0.781108 0.920369 0.685331 0.338259 
2.35354  19 0.312561 0.149619 0.713619 0.365453 0.820189 0.725058 0.741435 0.525772 0.740961 0.300793 0.0636444 0.530435 0.896852 0.28557 0.00942923 0.691464 0.879495 0.609845 0.108064 
2.51249  19 0.00842829 0.888701 0.740288 0.290303 0.599528 0.195143 0.0973919 0.810248 0.125012 0.895923 0.508014 0.746059 0.37212 0.489097 0.311615 0.0757799 0.745236 0.296939 0.944506 
3.31169  19 0.724064 0.371059 0.23381 0.487979 0.00790928 0.552085 0.229962 0.491794 0.490405 0.944684 0.659845 0.2799 0.54355 0.44857 0.135349 0.503992 0.324123 0.355923 0.349982 
1.71959  19 0.44086 0.36588 0.852476 0.315491 0.142185 0.500434 0.808363 0.259628 0.813487 0.107622 0.724075 0.858229 0.828043 0.175855 0.299555 0.966805 0.553516 0.976554 0.0201563 
2.8852  19 0.844735 0.986088 0.107564 0.122808 0.507552 0.604398 0.856226 0.876993 0.504645 0.998832 0.399165 0.278221 0.281645 0.0445077 0.854975 0.247931 0.860151 0.605145 0.219174 
1.39441  19 0.659931 0.42517 0.0838665 0.0356342 0.898817 0.465272 0.194428 0.521015 0.915962 0.483107 0.201047 0.768989 0.644443 0.986191 0.85094 0.318941 0.0291437 0.40341 0.0360629 
1.3475  19 0.748518 0.452506 0.834035 0.272845 0.0285013 0.269229 0.671358 0.510955 0.197797 0.549951 0.443998 0.140259 0.656515 0.897455 0.868628 0.829885 0.221884 0.0697612 0.57798 
3.36828  19 0.888336 0.430136 0.124897 0.0679025 0.868551 0.581276 0.729884 0.771692 0.293544 0.550458 0.150691 0.247333 0.790976 0.35841 0.0444858 0.0800416 0.759496 0.336689 0.791968 
2.31108  19 0.347236 0.579701 0.167521 0.138888 0.374964 0.705244 0.964926 0.11626 0.682347 0.58317 0.545293 0.732189 0.793428 0.979019 0.395913 0.645254 0.166012 0.113825 0.112585 
2.27316  19 0.0214012 0.305522 0.823452 0.812491 0.3093 0.21332 0.602445 0.997826 0.249092 0.0672165 0.482714 0.127883 0.948316 0.23289 0.756728 0.672218 0.488816 0.917554 0.208354 
3.51798  19 0.634071 0.309133 0.37084 0.772557 0.0988825 0.758529 0.348762 0.069968 0.930949 0.782654 0.484314 0.648235 0.616771 0.908213 0.29196 0.665888 0.58895 0.71345 0.406662 
2.20973  19 0.243294 0.462643 0.861715 0.366604 0.590795 0.859541 0.0624289 0.220156 0.870058 0.216945 0.702942 0.575362 0.214642 0.946566 0.303918 0.593102 0.840467 0.747885 0.771511 
2.99135  19 0.981319 0.194106 0.925097 0.961467 0.258233 0.53326 0.419883 0.413581 0.62791 0.887314 0.481495 0.864068 0.323764 0.34742 0.423573 0.278375 0.777636 0.747377 0.00275334 
2.94599  19 0.276515 0.462846 0.0497132 0.0896762 0.106691 0.617908 0.622927 0.456717 0.285965 0.954878 0.885375 0.990249 0.705071 0.657533 0.82304 0.638989 0.497012 0.205532 0.0455808 
3.40916  19 0.39537 0.506853 0.483362 0.749488 0.138329 0.861629 0.60637 0.0164826 0.406977 0.346243 0.922683 0.8694 0.294597 0.644608 0.60666 0.592064 0.750577 0.40761 0.352008 
2.22516  19 0.817485 0.982491 0.981106 0.361065 0.347188 0.671444 0.073533 0.66637 0.454385 0.851484 0.136587 0.645165 0.69602 0.885641 0.247182 0.381731 0.782092 0.954584 0.568401 
1.09922  19 0.601695 0.705113 0.854558 0.150982 0.450198 0.704209 0.395939 0.230871 0.437287 0.255405 0.925626 0.926052 0.611987 0.790604 0.629201 0.966326 0.403596 0.226767 0.0124697 
3.28697  19 0.398456 0.564487 0.314467 0.635535 0.835233 0.303659 0.902598 0.596176 0.220435 0.751541 0.0821598 0.0235624 0.176006 0.222512 0.890566 0.762339 0.247229 0.369566 0.768762 
2.47892  19 0.431611 0.706013 0.446262 0.451037 0.906008 0.387176 0.0204638 0.74191 0.314564 0.586724 0.31579 0.337856 0.485504 0.363269 0.505552 0.644641 0.303499 0.319246 0.28508 
1.74176  19 0.843608 0.932337 0.80938 0.479079 0.33263 0.875152 0.630918 0.608196 0.0359414 0.404646 0.83586 0.981342 0.121031 0.934039 0.967461 0.847702 0.856205 0.562374 0.78225 
1.57201  19 0.448665 0.64151 0.325379 0.0224409 0.965075 0.0926203 0.0154249 0.1428 0.411929 0.0943968 0.969154 0.856893 0.725587 0.939894 0.306576 0.776581 0.943366 0.0481029 0.476419 
3.21496  19 0.453997 0.0792984 0.322474 0.634223 0.371476 0.923772 0.490879 0.679143 0.233023 0.496138 0.927487 0.557987 0.795114 0.252233 0.277103 0.40234 0.978353 0.409872 0.327675 
2.57377  19 0.0117 0.415436 0.516286 0.708148 0.271348 0.827055 0.621836 0.531349 0.888821 0.656401 0.0482019 0.533457 0.00683468 0.420811 0.912008 0.701351 0.282771 0.118049 0.845665 
2.51321  19 0.25527 0.909332 0.165278 0.236804 0.830612 0.271799 0.299639 0.712984 0.266348 0.818485 0.507478 0.492092 0.6617 0.733629 0.585307 0.779166 0.0159291 0.741619 0.51127 
2.87966  19 0.327368 0.187367 0.321994 0.475579 0.718308 0.0796973 0.886814 0.640687 0.393044 0.677693 0.116755 0.15027 0.16602 0.753231 0.469923 0.488349 0.191798 0.278008 0.930089 
1.29844  19 0.40976 0.245528 0.539793 0.000967552 0.441713 0.988412 0.889538 0.492307 0.685226 0.647148 0.707892 0.308723 0.657031 0.239544 0.192622 0.898237 0.280221 0.42215 0.869514 
1.67074  19 0.60836 0.501848 0.674387 0.428875 0.886344 0.284186 0.481168 0.464656 0.313744 0.604993 0.459353 0.777721 0.444241 0.618575 0.825725 0.808783 0.165173 0.986423 0.815316 
3.17651  19 0.910789 0.172737 0.469578 0.695342 0.419835 0.453362 0.289609 0.151441 0.683508 0.682568 0.981765 0.149079 0.116046 0.794118 0.00510733 0.957491 0.686097 0.978431 0.461827 
2.6765  19 0.0569497 0.518445 0.918324 0.726613 0.743129 0.786978 0.451264 0.48237 0.161876 0.491541 0.459446 0.913342 0.778036 0.689537 0.600249 0.200957 0.619131 0.113878 0.504443 
1.29966  19 0.270013 0.77894 0.95244 0.0976491 0.0258121 0.386735 0.906856 0.0624098 0.957473 0.445755 0.896235 0.114783 0.0753214 0.939372 0.0708121 0.102598 0.00861443 0.413286 0.290962 
3.9072  19 0.0735551 0.375694 0.102188 0.613761 0.145033 0.900056 0.377381 0.763389 0.237582 0.635734 0.100783 0.546365 0.589589 0.123256 0.976073 0.406538 0.471971 0.361341 0.596091 
2.49334  19 0.303272 0.134077 0.57613 0.603668 0.180929 0.640675 0.710431 0.206929 0.995057 0.714087 0.168559 0.480334 0.268093 0.862158 0.833377 0.79046 0.203019 0.280607 0.491797 
2.70114  19 0.156455 0.765625 0.70126 0.686234 0.0130174 0.353211 0.706236 0.604939 0.103071 0.690367 0.0337316 0.25396 0.657236 0.116607 0.733894 0.933841 0.240674 0.571136 0.936221 
2.87268  19 0.879721 0.775464 0.468184 0.736755 0.129545 0.0110137 0.587599 0.484272 0.930232 0.0476418 0.613878 0.439565 0.189139 0.111411 0.504334 0.629839 0.289269 0.536648 0.212214 
3.75707  19 0.467937 0.529855 0.0965803 0.465621 0.860069 0.374178 0.823018 0.94776 0.742598 0.821619 0.866708 0.0452243 0.346945 0.136396 0.401958 0.855912 0.279053 0.176597 0.453712 
2.84393  19 0.80959 0.570587 0.233604 0.48784 0.374067 0.934115 0.171252 0.641657 0.0638035 0.366684 0.954312 0.583892 0.613644 0.96974 0.359267 0.694474 0.354587 0.315537 0.754323 
3.79753  19 0.633886 0.938561 0.116089 0.45261 0.861422 0.818903 0.240124 0.184123 0.204873 0.482405 0.959943 0.0831459 0.402757 0.385175 0.316375 0.838358 0.903031 0.962785 0.0724683 
3.42329  19 0.148782 0.562663 0.437993 0.98104 0.509001 0.129357 0.732009 0.318958 0.0256401 0.353315 0.539358 0.396308 0.0130118 0.353924 0.725788 0.0974434 0.576272 0.948384 0.452297 
3.20906  19 0.630711 0.389862 0.379432 0.727501 0.178183 0.764503 0.281337 0.784964 0.25537 0.960453 0.344949 0.095968 0.918051 0.832179 0.660506 0.216067 0.137607 0.534771 0.868559 
2.33406  19 0.886277 0.287171 0.518542 0.326999 0.526017 0.568753 0.424115 0.370557 0.143 0.172402 0.457058 0.460607 0.233837 0.884158 0.262466 0.480481 0.979301 0.808546 0.937274 
2.28926  19 0.452203 0.0215348 0.757052 0.585779 0.468388 0.946475 0.0875701 0.555339 0.290354 0.785594 0.251229 0.997567 0.77645 0.0981166 0.634968 0.749798 0.432566 0.563032 0.553457 
3.65756  19 0.295174 0.0921866 0.132306 0.31356 0.227001 0.905601 0.330662 0.0116562 0.357418 0.833873 0.933519 0.759569 0.275435 0.252365 0.095325 0.727715 0.696178 0.614387 0.874431 
3.05699  19 0.0591286 0.494148 0.548139 0.578493 0.536353 0.56114 0.99613 0.260652 0.551629 0.121377 0.979698 0.229054 0.569798 0.16166 0.831997 0.381614 0.981358 0.130484 0.352612 
4.06564  19 0.248885 0.035176 0.130122 0.557075 0.733814 0.926658 0.558994 0.457238 0.837545 0.0181494 0.564193 0.1263 0.104988 0.491289 0.0434387 0.470275 0.85355 0.33938 0.101016 
2.07535  19 0.618188 0.389007 0.760315 0.394097 0.390994 0.668764 0.525782 0.298613 0.182497 0.186092 0.399267 0.138202 0.0843122 0.0706364 0.943788 0.23111 0.695067 0.471844 0.0699162 
1.48558  19 0.355861 0.667945 0.674573 0.0357607 0.602242 0.396495 0.888168 0.0820695 0.803715 0.799911 0.508548 0.327773 0.903309 0.792394 0.478105 0.766302 0.285644 0.98611 0.999396 
0.867645  19 0.683479 0.0467524 0.374791 0.0283843 0.598903 0.442152 0.0913226 0.964567 0.738191 0.733839 0.975542 0.528176 0.0522518 0.677851 0.125073 0.799204 0.071719 0.294036 0.166713 
3.13472  19 0.636224 0.42746 0.707597 0.794091 0.434322 0.00110135 0.0598072 0.738213 0.456766 0.730788 0.329666 0.446605 0.371834 0.263937 0.456865 0.127536 0.385925 0.7399 0.336444 
4.24811  19 0.823545 0.505194 0.0270797 0.822321 0.654909 0.25608 0.996985 0.163032 0.447653 0.245149 0.822219 0.677285 0.554228 0.514813 0.412991 0.772923 0.584234 0.898091 0.03693 
2.37203  19 0.55068 0.091004 0.731406 0.517756 0.487863 0.455737 0.193495 0.524282 0.750449 0.486954 0.257091 0.18436 0.960286 0.782105 0.253458 0.745375 0.401808 0.0104393 0.521875 
2.18448  19 0.824347 0.244362 0.797079 0.376499 0.629394 0.90615 0.324777 0.0346182 0.621526 0.980152 0.59112 0.465642 0.970829 0.521762 0.124256 0.841526 0.361024 0.0153849 0.0145577 
2.58909  19 0.0111797 0.778028 0.0957777 0.15001 0.912876 0.857518 0.440505 0.385889 0.135464 0.432251 0.1528 0.921565 0.591811 0.688236 0.833627 0.971593 0.301378 0.923025 0.368004 
3.95548  19 0.89791 0.0859003 0.247832 0.7817 0.488438 0.957065 0.705351 0.247233 0.333874 0.703653 0.69006 0.0837184 0.930726 0.554065 0.882096 0.201237 0.779854 0.369599 0.367454 
4.10999  19 0.897354 0.649043 0.104096 0.586842 0.539236 0.0701215 0.856625 0.805066 0.0103803 0.920335 0.666339 0.374108 0.871997 0.591782 0.977762 0.0572383 0.745488 0.211662 0.937461 
2.86282  19 0.352647 0.296003 0.87731 0.948712 0.591409 0.648538 0.990749 0.436864 0.677 0.224723 0.807959 0.0848086 0.400068 0.840761 0.160436 0.587116 0.628572 0.247115 0.256776 
2.88344  19 0.922251 0.183744 0.193587 0.184761 0.385222 0.240529 0.412669 0.608518 0.915317 0.845128 0.815365 0.529008 0.244589 0.908301 0.374337 0.393486 0.872707 0.425353 0.0833784 
2.38948  19 0.298283 0.0232666 0.884869 0.499206 0.224946 0.375419 0.875976 0.430481 0.855493 0.214813 0.905103 0.570545 0.33339 0.522934 0.746329 0.35778 0.771232 0.769347 0.443074 
2.87244  19 0.977416 0.256802 0.478085 0.918512 0.711272 0.652611 0.0491739 0.25798 0.370184 0.666256 0.467509 0.0748091 0.0582794 0.293044 0.94752 0.963338 0.576371 0.858136 0.0605734 
3.17714  19 0.391465 0.130693 0.0994309 0.337646 0.319548 0.230553 0.238584 0.808747 0.337364 0.71103 0.940729 0.567326 0.82862 0.947501 0.915582 0.556923 0.104561 0.957618 0.406155 
4.11526  19 0.95224 0.015521 0.0865482 0.663646 0.0606319 0.34776 0.176045 0.94873 0.805625 0.42101 0.0839442 0.643104 0.821441 0.407179 0.23899 0.56594 0.832811 0.0140615 0.145013 
3.61366  19 0.655575 0.459752 0.137822 0.400742 0.432983 0.41718 0.157409 0.547582 0.224468 0.265505 0.769374 0.0279768 0.441225 0.616611 0.692713 0.160836 0.439166 0.0476517 0.019018 
1.38913  19 0.861 0.64231 0.484986 0.0777966 0.897195 0.373661 0.794345 0.728142 0.787396 0.411945 0.684592 0.64525 0.634992 0.78112 0.16349 0.959949 0.720183 0.604284 0.208019 
4.0291  19 0.271209 0.860335 0.0239316 0.327253 0.363576 0.137218 0.00766583 0.435536 0.704575 0.689936 0.388754 0.225912 0.0217045 0.00368875 0.195015 0.682321 0.80402 0.141033 0.447357 
2.75259  19 0.871363 0.741553 0.329258 0.266063 0.860081 0.74014 0.572297 0.705778 0.926622 0.962861 0.310774 0.0110723 0.848943 0.00262445 0.928468 0.540509 0.43151 0.987138 0.147003 
1.8676  19 0.764816 0.730459 0.697786 0.0263775 0.379673 0.220361 0.277073 0.856764 0.601101 0.0604658 0.191771 0.486472 0.100943 0.239181 0.925756 0.102085 0.505209 0.964421 0.63356 
1.24889  19 0.975406 0.907997 0.741438 0.227009 0.878255 0.896428 0.954262 0.266134 0.391114 0.288414 0.0672977 0.464328 0.114336 0.161452 0.994773 0.7232 0.284255 0.241857 0.514498 
2.61207  19 0.673505 0.686111 0.921257 0.573743 0.69993 0.281355 0.626113 0.630381 0.12906 0.0748217 0.338742 0.189659 0.488768 0.529852 0.363898 0.105655 0.750584 0.906355 0.117612 
2.73267  19 0.933271 0.864097 0.216265 0.225712 0.322942 0.451832 0.952523 0.847163 0.661092 0.731087 0.0250619 0.115308 0.571582 0.688176 0.679319 0.859276 0.455322 0.75282 0.987805 
3.74866  19 0.0834189 0.801376 0.118063 0.36152 0.182227 0.0271833 0.898948 0.570658 0.770666 0.869663 0.331003 0.876586 0.995482 0.992621 0.500989 0.982535 0.644666 0.163586 0.0566581 
2.60952  19 0.734165 0.64677 0.910799 0.900761 0.641114 0.168644 0.557928 0.156263 0.598185 0.506272 0.356405 0.290224 0.442253 0.99082 0.731311 0.898466 0.530079 0.858681 0.298367 
3.80672  19 0.573817 0.99422 0.373485 0.963531 0.835244 0.492202 0.586686 0.549534 0.504707 0.230996 0.302888 0.682115 0.477204 0.120866 0.582157 0.0188891 0.310947 0.923763 0.175508 
2.46985  19 0.16531 0.66776 0.692858 0.76818 0.154622 0.278104 0.427791 0.516733 0.045504 0.300635 0.277154 0.0737035 0.943286 0.59896 0.611747 0.921508 0.434979 0.380639 0.403245 
2.7027  19 0.885716 0.548222 0.74869 0.385097 0.284398 0.811108 0.162674 0.412504 0.443484 0.724819 0.418537 0.335404 0.460251 0.0213118 0.153756 0.384673 0.973033 0.91558 0.683075 
3.42869  19 0.0623894 0.652149 0.158697 0.336359 0.985781 0.69244 0.10433 0.787905 0.454788 0.223872 0.369132 0.892484 0.944316 0.451818 0.207632 0.296713 0.741522 0.109384 0.0352105 
1.7132  19 0.997087 0.740124 0.412784 0.156417 0.900956 0.457158 0.699592 0.216104 0.0534326 0.15665 0.139717 0.530647 0.395949 0.506722 0.869135 0.646441 0.827314 0.667584 0.340502 
2.95067  19 0.993444 0.619109 0.493887 0.829019 0.123844 0.564742 0.358578 0.956211 0.642197 0.229744 0.014693 0.57705 0.535077 0.987906 0.877402 0.237715 0.769881 0.306789 0.137704 
2.03464  19 0.0934791 0.397821 0.672891 0.247958 0.416051 0.479342 0.606576 0.487807 0.776361 0.329803 0.809174 0.771613 0.782784 0.0475265 0.234047 0.345351 0.307348 0.442868 0.717298 
2.72448  19 0.0478793 0.165537 0.932241 0.206299 0.955459 0.846094 0.342548 0.997376 0.181718 0.458224 0.834722 0.0481528 0.834727 0.395434 0.00679651 0.182084 0.587515 0.247201 0.29386 
3.23452  19 0.148248 0.137682 0.247346 0.593076 0.17284 0.387093 0.612691 0.867858 0.0429072 0.369151 0.656041 0.895696 0.543005 0.308056 0.844925 0.0795283 0.210835 0.54337 0.255016 
2.31707  19 0.947025 0.972376 0.168937 0.178593 0.954496 0.223407 0.639084 0.309333 0.0618173 0.733206 0.463694 0.640803 0.157183 0.29688 0.647153 0.558972 0.420604 0.129363 0.312245 
3.67138  19 0.739335 0.440982 0.394525 0.749002 0.310387 0.173518 0.25156 0.0816718 0.0810345 0.381181 0.0202399 0.230169 0.380639 0.880211 0.204967 0.213655 0.898691 0.119835 0.770884 
3.75703  19 0.502608 0.744598 0.0753999 0.248768 0.458482 0.16225 0.168949 0.520322 0.239548 0.999574 0.649058 0.898045 0.509199 0.179193 0.14948 0.837611 0.98494 0.273854 0.731227 
2.65328  19 0.10746 0.203946 0.544229 0.713443 0.869992 0.761866 0.834541 0.773504 0.109263 0.878141 0.884208 0.795648 0.457682 0.142078 0.445154 0.56015 0.343056 0.153401 0.0917442 
1.76416  19 0.77225 0.689846 0.958584 0.473617 0.953042 0.185196 0.435446 0.6444 0.0651886 0.459771 0.344193 0.857724 0.277257 0.862544 0.659837 0.165822 0.224802 0.832123 0.0611059 
4.45989  19 0.297875 0.387813 0.0182155 0.37225 0.601055 0.547255 0.196337 0.151359 0.466314 0.623061 0.886592 0.0595861 0.250788 0.839413 0.247224 0.774029 0.593057 0.0475767 0.927924 
4.60599  19 0.755234 0.433444 0.0292999 0.809149 0.747121 0.5355 0.610999 0.08305 0.342139 0.745389 0.939593 0.398307 0.677972 0.295246 0.115778 0.499974 0.640265 0.691182 0.697835 
4.46144  19 0.196655 0.787354 0.0254296 0.168835 0.718942 0.31966 0.00959503 0.916843 0.830699 0.498404 0.75758 0.614396 0.80772 0.925943 0.125227 0.0125589 0.903103 0.595611 0.41034 
2.97506  19 0.307897 0.8712 0.813961 0.983149 0.771698 0.770293 0.306866 0.202226 0.45816 0.69349 0.578917 0.000646194 0.526588 0.448318 0.969076 0.217584 0.194028 0.00745271 0.6635 
1.34594  19 0.973865 0.134052 0.85333 0.0334995 0.721636 0.450905 0.03357 0.173126 0.566396 0.272891 0.80579 0.0428887 0.795779 0.752184 0.481322 0.575113 0.438121 0.448404 0.357375 
1.73116  19 0.869848 0.00299325 0.9691 0.16438 0.880227 0.163909 0.491094 0.0357353 0.943818 0.0852424 0.682557 0.744749 0.10918 0.838834 0.26653 0.545366 0.41554 0.151713 0.341733 
3.49828  19 0.894596 0.331448 0.669475 0.78182 0.30528 0.204995 0.41034 0.0176368 0.330662 0.332855 0.912353 0.843872 0.980336 0.666094 0.269026 0.180073 0.77888 0.00956635 0.230782 
3.57841  19 0.999151 0.784927 0.162488 0.558999 0.596712 0.897571 0.924839 0.925585 0.46779 0.9443 0.189476 0.670532 0.153307 0.58223 0.0742887 0.504262 0.448316 0.159582 0.812054 
2.85891  19 0.681758 0.0939097 0.903746 0.773838 0.759225 0.226052 0.285737 0.0882846 0.893152 0.986789 0.100874 0.802555 0.850251 0.205034 0.742432 0.839246 0.758477 0.466689 0.692583 
3.44157  19 0.343794 0.889827 0.147847 0.355528 0.595099 0.88901 0.649675 0.782263 0.0194149 0.193752 0.62296 0.429791 0.805007 0.673656 0.965686 0.0537377 0.346728 0.621364 0.904887 
2.90715  19 0.858964 0.40509 0.0478032 0.0250601 0.801121 0.207694 0.502648 0.345198 0.986257 0.703733 0.157031 0.0776291 0.554691 0.525222 0.114597 0.527497 0.754129 0.0737253 0.931583 
2.08259  19 0.535141 0.534369 0.207787 0.105912 0.387673 0.395304 0.368333 0.113278 0.032614 0.195036 0.5397 0.0912145 0.805438 0.55533 0.109808 0.892067 0.499353 0.595454 0.637319 
3.13854  19 0.283003 0.108431 0.268846 0.444703 0.109733 0.754318 0.184133 0.288296 0.257416 0.342855 0.655364 0.579148 0.937609 0.211319 0.866296 0.477341 0.857309 0.131619 0.548803 
3.13109  19 0.908239 0.0414134 0.381499 0.891537 0.168974 0.795337 0.432443 0.530981 0.335766 0.511408 0.998779 0.195464 0.462702 0.735183 0.54115 0.99209 0.345067 0.244636 0.743541 
1.69964  19 0.281396 0.0750475 0.502881 0.211609 0.93713 0.222767 0.067017 0.766963 0.690743 0.194249 0.602753 0.910911 0.176282 0.470635 0.573028 0.407496 0.346584 0.167297 0.410721 
2.02399  19 0.767166 0.477926 0.83865 0.59524 0.779834 0.781537 0.131962 0.23681 0.987871 0.0143618 0.608334 0.217328 0.194093 0.410331 0.686444 0.966629 0.162312 0.122693 0.721397 
3.73823  19 0.482345 0.683079 0.476899 0.879153 0.136801 0.0944877 0.0168495 0.100784 0.270587 0.274446 0.266847 0.376789 0.102969 0.548778 0.58107 0.0433 0.358729 0.0227755 0.494946 
2.74599  19 0.417902 0.43496 0.566818 0.789587 0.876469 0.328749 0.234446 0.520671 0.263053 0.789564 0.819474 0.614254 0.167021 0.823801 0.763622 0.189466 0.205883 0.291606 0.79474 
2.71561  19 0.505671 0.643154 0.6282 0.734681 0.649031 0.851645 0.888292 0.49052 0.661584 0.659572 0.194537 0.560657 0.44948 0.294739 0.232644 0.680122 0.338392 0.438783 0.506373 
4.46112  19 0.647541 0.594325 0.023506 0.398468 0.753316 0.391538 0.612028 0.671821 0.788355 0.99755 0.880149 0.136291 0.582721 0.0980245 0.489824 0.180294 0.790015 0.939804 0.154509 
3.96024  19 0.425999 0.888812 0.0428026 0.361768 0.569094 0.581407 0.760261 0.943238 0.825599 0.063133 0.553248 0.633601 0.147544 0.64649 0.955403 0.25531 0.450777 0.487544 0.6624 
2.14406  19 0.970849 0.497903 0.38837 0.253085 0.897139 0.477098 0.992356 0.175599 0.752656 0.701767 0.69701 0.0976376 0.160314 0.734685 0.15444 0.617089 0.0403471 0.6547 0.800236 
3.33747  19 0.106152 0.387873 0.292688 0.857231 0.322829 0.940823 0.33147 0.239586 0.712321 0.0563519 0.945906 0.665435 0.97171 0.738011 0.603726 0.64426 0.238788 0.678025 0.158324 
2.10106  19 0.300202 0.0379714 0.399955 0.0479571 0.827129 0.0503815 0.872615 0.332082 0.738635 0.620767 0.107825 0.201312 0.610465 0.277552 0.254813 0.230008 0.236858 0.0213081 0.260753 
1.84838  19 0.882152 0.704522 0.845459 0.341581 0.0220613 0.880135 0.265 0.0225883 0.548548 0.906955 0.185647 0.585374 0.664035 0.10317 0.469465 0.817768 0.0871162 0.87151 0.0426309 
2.34495  19 0.733787 0.301844 0.988497 0.614403 0.384298 0.140107 0.699569 0.2845 0.170723 0.945214 0.0530027 0.785232 0.895468 0.810335 0.651073 0.450128 0.587446 0.921833 0.661897 
1.93511  19 0.414917 0.399064 0.564886 0.341206 0.0599376 0.317465 0.520566 0.1718 0.394132 0.318858 0.256065 0.892138 0.386401 0.936826 0.792644 0.397683 0.175155 0.0459873 0.441877 
3.31217  19 0.643468 0.464277 0.279014 0.695546 0.0228481 0.156027 0.711313 0.607257 0.185922 0.611078 0.843188 0.636137 0.126077 0.699046 0.0742748 0.462737 0.691421 0.619256 0.681026 
2.73935  19 0.999332 0.0919962 0.110768 0.0916441 0.227203 0.722427 0.0951649 0.254264 0.430355 0.773874 0.789106 0.132838 0.691526 0.968847 0.103127 0.393342 0.479059 0.9494 0.539895 
1.98002  19 0.997434 0.906189 0.671945 0.428252 0.488451 0.724857 0.785196 0.736545 0.87269 0.52052 0.772009 0.241179 0.245806 0.623196 0.194497 0.606039 0.0942062 0.185417 0.21333 
3.87774  19 0.919061 0.858668 0.166824 0.814377 0.455987 0.130819 0.916232 0.198357 0.088784 0.274672 0.878544 0.485902 0.00948515 0.515495 0.00696838 0.591059 0.68471 0.252326 0.809492 
3.7799  19 0.0108491 0.38367 0.533282 0.868203 0.175748 0.0137182 0.370724 0.966697 0.26146 0.460673 0.38037 0.227763 0.830685 0.278818 0.656177 0.0491549 0.593506 0.498472 0.11801 
4.17228  19 0.153129 0.34383 0.0766543 0.537512 0.450751 0.912455 0.915137 0.23934 0.761296 0.996342 0.664311 0.974459 0.248103 0.669509 0.0831839 0.82922 0.853501 0.710057 0.605019 
3.26645  19 0.1187 0.266281 0.528918 0.822964 0.379644 0.361889 0.0994751 0.578952 0.610329 0.41584 0.459628 0.0810615 0.973636 0.235741 0.415778 0.67845 0.695216 0.172242 0.482204 
2.05052  19 0.869072 0.281473 0.326676 0.0697283 0.59824 0.637008 0.476966 0.408224 0.173701 0.998583 0.900335 0.0573211 0.397835 0.543962 0.3237 0.466187 0.975167 0.608284 0.632111 
1.17835  19 0.387219 0.43359 0.58755 0.0199836 0.837211 0.929771 0.165023 0.347985 0.353554 0.171296 0.814631 0.434339 0.765925 0.5112 0.534651 0.278809 0.271429 0.283635 0.131273 
3.4564  19 0.540205 0.104374 0.651581 0.995693 0.353542 0.1428 0.390971 0.855784 0.217163 0.84469 0.978621 0.331142 0.85169 0.55054 0.277784 0.194232 0.578085 0.45002 0.76763 
1.04118  19 0.579185 0.791165 0.967148 0.219195 0.317747 0.0863142 0.562651 0.65002 0.463214 0.587203 0.591682 0.318774 0.291982 0.281649 0.97478 0.899887 0.0565863 0.81346 0.751142 
2.81506  19 0.374749 0.974153 0.302282 0.588772 0.898836 0.650193 0.443175 0.917587 0.870235 0.121418 0.24479 0.444398 0.951476 0.944005 0.507625 0.335034 0.122429 0.403381 0.0322683 
3.80067  19 0.826036 0.21112 0.623881 0.957977 0.394367 0.497377 0.683918 0.719475 0.848197 0.858974 0.0766798 0.456801 0.842886 0.873584 0.946336 0.027839 0.915178 0.116361 0.553278 
3.20996  19 0.90687 0.117644 0.198335 0.492006 0.503107 0.927558 0.817993 0.309041 0.821803 0.176283 0.0831113 0.599551 0.877581 0.133478 0.525853 0.359015 0.0365696 0.36769 0.846705 
3.60437  19 0.633754 0.102428 0.088604 0.168743 0.315217 0.847318 0.100503 0.360694 0.756397 0.0415744 0.255299 0.216881 0.389441 0.386771 0.272183 0.273472 0.718252 0.004817 0.413756 
2.72554  19 0.232122 0.0765011 0.944002 0.699345 0.984488 0.946026 0.126375 0.190377 0.451155 0.186525 0.974159 0.0619995 0.806044 0.026961 0.128914 0.691731 0.758261 0.907338 0.734313 
3.82938  19 0.203877 0.23659 0.00494395 0.102347 0.462382 0.963012 0.294958 0.860895 0.0162428 0.315848 0.351396 0.806276 0.681929 0.84474 0.125117 0.698722 0.42244 0.212084 0.303568 
1.59839  19 0.430438 0.860449 0.818361 0.375945 0.860976 0.527699 0.0538505 0.3526 0.851572 0.0329217 0.402595 0.697026 0.339065 0.319669 0.0863263 0.976891 0.288554 0.805797 0.856508 
2.30384  19 0.0542524 0.437976 0.869371 0.847912 0.441528 0.563154 0.547054 0.575131 0.479833 0.984043 0.456267 0.952889 0.29224 0.384837 0.25824 0.726936 0.232368 0.516554 0.562667 
2.71665  19 0.471461 0.495972 0.753669 0.771313 0.714711 0.882092 0.632602 0.317396 0.695899 0.577068 0.0153248 0.2515 0.760646 0.898135 0.272925 0.478021 0.174445 0.909576 0.112518 
3.89982  19 0.032638 0.757653 0.0579645 0.490493 0.77813 0.559295 0.361589 0.382736 0.334014 0.143007 0.543543 0.146438 0.0394242 0.768758 0.806945 0.503359 0.433868 0.130144 0.979801 
2.67663  19 0.0933311 0.207139 0.345875 0.653575 0.336448 0.517387 0.135628 0.769753 0.592113 0.168047 0.741023 0.410962 0.0172799 0.459145 0.546956 0.978597 0.137409 0.963977 0.405896 
2.44618  19 0.489202 0.0133748 0.528978 0.359127 0.742571 0.364069 0.836464 0.232076 0.892241 0.878624 0.132907 0.313546 0.609746 0.461272 0.301806 0.869646 0.195187 0.0740146 0.433609 
2.64454  19 0.329279 0.490588 0.328452 0.374905 0.921235 0.202014 0.512984 0.945991 0.990154 0.937783 0.759393 0.902321 0.767981 0.998572 0.510898 0.958137 0.77626 0.257885 0.0771203 
1.68684  19 0.880815 0.129652 0.684388 0.37838 0.960722 0.541627 0.585754 0.983482 0.597277 0.988803 0.909993 0.216908 0.0691291 0.464148 0.401571 0.879748 0.408101 0.668378 0.521271 
1.90458  19 0.390382 0.816717 0.325546 0.151736 0.528916 0.967933 0.232024 0.02692 0.76529 0.617055 0.505937 0.542206 0.725603 0.761955 0.264706 0.258627 0.000643628 0.54499 0.539138 
1.99632  19 0.833822 0.633655 0.881582 0.403959 0.683572 0.144864 0.146864 0.403475 0.933453 0.475228 0.066561 0.581182 0.976413 0.300297 0.418736 0.985084 0.367599 0.612621 0.183028 
2.08475  19 0.108657 0.0960697 0.361101 0.131482 0.319055 0.30563 0.402864 0.468795 0.163953 0.891739 0.693614 0.251841 0.270114 0.61916 0.832407 0.062708 0.17182 0.410821 0.142595 
2.16731  19 0.400444 0.830612 0.281051 0.0326461 0.405432 0.11485 0.0300566 0.800585 0.132841 0.00848872 0.149545 0.658459 0.917366 0.0987866 0.901434 0.111278 0.890874 0.34033 0.208032 
4.0458  19 0.343424 0.852971 0.210821 0.980061 0.698925 0.451545 0.900735 0.396001 0.980192 0.593246 0.615505 0.266105 0.040703 0.0557805 0.0216312 0.90399 0.667008 0.109403 0.615107 
2.52434  19 0.719533 0.816375 0.911564 0.363015 0.572978 0.505366 0.655624 0.947286 0.742174 0.464956 0.310231 0.94641 0.102209 0.712086 0.284445 0.0965386 0.732842 0.153783 0.180148 
2.50926  19 0.612483 0.274487 0.828439 0.500617 0.501662 0.752407 0.603994 0.201584 0.467534 0.567774 0.400131 0.171777 0.901671 0.657318 0.0528258 0.969328 0.796762 0.299279 0.00452817 
1.74685  19 0.311566 0.579721 0.508541 0.0577915 0.651239 0.264735 0.714774 0.946736 0.678308 0.888577 0.394563 0.506767 0.571845 0.438087 0.223499 0.196771 0.237781 0.37614 0.332674 
2.59012  19 0.431316 0.527051 0.401887 0.332551 0.429203 0.390386 0.664538 0.331634 0.665186 0.301922 0.68819 0.715639 0.136467 0.533747 0.496739 0.239006 0.452867 0.760579 0.807266 
1.96299  19 0.212181 0.7914 0.984866 0.58793 0.527943 0.403639 0.114955 0.471578 0.518433 0.0206381 0.479375 0.404591 0.756348 0.984776 0.391694 0.909375 0.781143 0.577066 0.464278 
2.2973  19 0.574954 0.007143 0.947843 0.993188 0.855563 0.293693 0.670797 0.234594 0.417407 0.289924 0.602119 0.197701 0.378462 0.0241966 0.831762 0.439294 0.00218285 0.531 0.895047 
2.12645  19 0.813581 0.214474 0.762344 0.128619 0.923439 0.168419 0.466225 0.672879 0.834381 0.181373 0.26639 0.943065 0.925992 0.264903 0.487069 0.159652 0.778621 0.0354467 0.85833 
1.16939  19 0.981249 0.580953 0.663837 0.269233 0.132307 0.62871 0.402969 0.671954 0.386215 0.395926 0.695077 0.756683 0.642672 0.688648 0.441557 0.800081 0.0954707 0.778631 0.345519 
2.68932  19 0.943345 0.333045 0.455965 0.555862 0.447276 0.636072 0.0188053 0.90614 0.718059 0.713684 0.582846 0.763898 0.289961 0.572025 0.0644307 0.781108 0.920369 0.685331 0.338259 
2.35354  19 0.312561 0.149619 0.713619 0.365453 0.820189 0.725058 0.741435 0.525772 0.740961 0.300793 0.0636444 0.530435 0.896852 0.28557 0.00942923 0.691464 0.879495 0.609845 0.108064 
2.51249  19 0.00842829 0.888701 0.740288 0.290303 0.599528 0.195143 0.0973919 0.810248 0.125012 0.895923 0.508014 0.746059 0.37212 0.489097 0.311615 0.0757799 0.745236 0.296939 0.944506 
3.31169  19 0.724064 0.371059 0.23381 0.487979 0.00790928 0.552085 0.229962 0.491794 0.490405 0.944684 0.659845 0.2799 0.54355 0.44857 0.135349 0.503992 0.324123 0.355923 0.349982 
1.71959  19 0.44086 0.36588 0.852476 0.315491 0.142185 0.500434 0.808363 0.259628 0.813487 0.107622 0.724075 0.858229 0.828043 0.175855 0.299555 0.966805 0.553516 0.976554 0.0201563 
2.8852  19 0.844735 0.986088 0.107564 0.122808 0.507552 0.604398 0.856226 0.876993 0.504645 0.998832 0.399165 0.278221 0.281645 0.0445077 0.854975 0.247931 0.860151 0.605145 0.219174 
1.39441  19 0.659931 0.42517 0.0838665 0.0356342 0.898817 0.465272 0.194428 0.521015 0.915962 0.483107 0.201047 0.768989 0.644443 0.986191 0.85094 0.318941 0.0291437 0.40341 0.0360629 
1.3475  19 0.748518 0.452506 0.834035 0.272845 0.0285013 0.269229 0.671358 0.510955 0.197797 0.549951 0.443998 0.140259 0.656515 0.897455 0.868628 0.829885 0.221884 0.0697612 0.57798 
3.36828  19 0.888336 0.430136 0.124897 0.0679025 0.868551 0.581276 0.729884 0.771692 0.293544 0.550458 0.150691 0.247333 0.790976 0.35841 0.0444858 0.0800416 0.759496 0.336689 0.791968 
2.31108  19 0.347236 0.579701 0.167521 0.138888 0.374964 0.705244 0.964926 0.11626 0.682347 0.58317 0.545293 0.732189 0.793428 0.979019 0.395913 0.645254 0.166012 0.113825 0.112585 
2.27316  19 0.0214012 0.305522 0.823452 0.812491 0.3093 0.21332 0.602445 0.997826 0.249092 0.0672165 0.482714 0.127883 0.948316 0.23289 0.756728 0.672218 0.488816 0.917554 0.208354 
3.51798  19 0.634071 0.309133 0.37084 0.772557 0.0988825 0.758529 0.348762 0.069968 0.930949 0.782654 0.484314 0.648235 0.616771 0.908213 0.29196 0.665888 0.58895 0.71345 0.406662 
2.20973  19 0.243294 0.462643 0.861715 0.366604 0.590795 0.859541 0.0624289 0.220156 0.870058 0.216945 0.702942 0.575362 0.214642 0.946566 0.303918 0.593102 0.840467 0.747885 0.771511 
2.97032  19 0.981562 0.194811 0.924078 0.960053 0.258901 0.533132 0.419883 0.413581 0.62791 0.887314 0.481495 0.864068 0.323764 0.34742 0.423573 0.278375 0.777636 0.747377 0.00264468 
2.94599  19 0.276515 0.462846 0.0497132 0.0896762 0.106691 0.617908 0.622927 0.456717 0.285965 0.954878 0.885375 0.990249 0.705071 0.657533 0.82304 0.638989 0.497012 0.205532 0.0455808 
3.40916  19 0.39537 0.506853 0.483362 0.749488 0.138329 0.861629 0.60637 0.0164826 0.406977 0.346243 0.922683 0.8694 0.294597 0.644608 0.60666 0.592064 0.750577 0.40761 0.352008 
2.22516  19 0.817485 0.982491 0.981106 0.361065 0.347188 0.671444 0.073533 0.66637 0.454385 0.851484 0.136587 0.645165 0.69602 0.885641 0.247182 0.381731 0.782092 0.954584 0.568401 
1.09922  19 0.601695 0.705113 0.854558 0.150982 0.450198 0.704209 0.395939 0.230871 0.437287 0.255405 0.925626 0.926052 0.611987 0.790604 0.629201 0.966326 0.403596 0.226767 0.0124697 
3.28697  19 0.398456 0.564487 0.314467 0.635535 0.835233 0.303659 0.902598 0.596176 0.220435 0.751541 0.0821598 0.0235624 0.176006 0.222512 0.890566 0.762339 0.247229 0.369566 0.768762 
2.47892  19 0.431611 0.706013 0.446262 0.451037 0.906008 0.387176 0.0204638 0.74191 0.314564 0.586724 0.31579 0.337856 0.485504 0.363269 0.505552 0.644641 0.303499 0.319246 0.28508 
1.74176  19 0.843608 0.932337 0.80938 0.479079 0.33263 0.875152 0.630918 0.608196 0.0359414 0.404646 0.83586 0.981342 0.121031 0.934039 0.967461 0.847702 0.856205 0.562374 0.78225 
1.57201  19 0.448665 0.64151 0.325379 0.0224409 0.965075 0.0926203 0.0154249 0.1428 0.411929 0.0943968 0.969154 0.856893 0.725587 0.939894 0.306576 0.776581 0.943366 0.0481029 0.476419 
3.21496  19 0.453997 0.0792984 0.322474 0.634223 0.371476 0.923772 0.490879 0.679143 0.233023 0.496138 0.927487 0.557987 0.795114 0.252233 0.277103 0.40234 0.978353 0.409872 0.327675 
2.57377  19 0.0117 0.415436 0.516286 0.708148 0.271348 0.827055 0.621836 0.531349 0.888821 0.656401 0.0482019 0.533457 0.00683468 0.420811 0.912008 0.701351 0.282771 0.118049 0.845665 
2.51321  19 0.25527 0.909332 0.165278 0.236804 0.830612 0.271799 0.299639 0.712984 0.266348 0.818485 0.507478 0.492092 0.6617 0.733629 0.585307 0.779166 0.0159291 0.741619 0.51127 
2.86821  19 0.327368 0.187367 0.321994 0.475579 0.717925 0.0800539 0.886467 0.641116 0.393915 0.677976 0.117656 0.150287 0.16602 0.753231 0.469923 0.488349 0.191798 0.278008 0.930089 
1.29844  19 0.40976 0.245528 0.539793 0.000967552 0.441713 0.988412 0.889538 0.492307 0.685226 0.647148 0.707892 0.308723 0.657031 0.239544 0.192622 0.898237 0.280221 0.42215 0.869514 
1.67074  19 0.60836 0.501848 0.674387 0.428875 0.886344 0.284186 0.481168 0.464656 0.313744 0.604993 0.459353 0.777721 0.444241 0.618575 0.825725 0.808783 0.165173 0.986423 0.815316 
3.17651  19 0.910789 0.172737 0.469578 0.695342 0.419835 0.453362 0.289609 0.151441 0.683508 0.682568 0.981765 0.149079 0.116046 0.794118 0.00510733 0.957491 0.686097 0.978431 0.461827 
2.57962  19 0.0569497 0.518445 0.918324 0.726613 0.743129 0.78626 0.45014 0.482643 0.162167 0.491693 0.459446 0.913342 0.778036 0.689537 0.600249 0.200957 0.619131 0.113878 0.504443 
1.29966  19 0.270013 0.77894 0.95244 0.0976491 0.0258121 0.386735 0.906856 0.0624098 0.957473 0.445755 0.896235 0.114783 0.0753214 0.939372 0.0708121 0.102598 0.00861443 0.413286 0.290962 
3.9072  19 0.0735551 0.375694 0.102188 0.613761 0.145033 0.900056 0.377381 0.763389 0.237582 0.635734 0.100783 0.546365 0.589589 0.123256 0.976073 0.406538 0.471971 0.361341 0.596091 
2.49334  19 0.303272 0.134077 0.57613 0.603668 0.180929 0.640675 0.710431 0.206929 0.995057 0.714087 0.168559 0.480334 0.268093 0.862158 0.833377 0.79046 0.203019 0.280607 0.491797 
2.70114  19 0.156455 0.765625 0.70126 0.686234 0.0130174 0.353211 0.706236 0.604939 0.103071 0.690367 0.0337316 0.25396 0.657236 0.116607 0.733894 0.933841 0.240674 0.571136 0.936221 
2.87268  19 0.879721 0.775464 0.468184 0.736755 0.129545 0.0110137 0.587599 0.484272 0.930232 0.0476418 0.613878 0.439565 0.189139 0.111411 0.504334 0.629839 0.289269 0.536648 0.212214 
3.75707  19 0.467937 0.529855 0.0965803 0.465621 0.860069 0.374178 0.823018 0.94776 0.742598 0.821619 0.866708 0.0452243 0.346945 0.136396 0.401958 0.855912 0.279053 0.176597 0.453712 
2.84393  19 0.80959 0.570587 0.233604 0.48784 0.374067 0.934115 0.171252 0.641657 0.0638035 0.366684 0.954312 0.583892 0.613644 0.96974 0.359267 0.694474 0.354587 0.315537 0.754323 
3.79753  19 0.633886 0.938561 0.116089 0.45261 0.861422 0.818903 0.240124 0.184123 0.204873 0.482405 0.959943 0.0831459 0.402757 0.385175 0.316375 0.838358 0.903031 0.962785 0.0724683 
3.42329  19 0.148782 0.562663 0.437993 0.98104 0.509001 0.129357 0.732009 0.318958 0.0256401 0.353315 0.539358 0.396308 0.0130118 0.353924 0.725788 0.0974434 0.576272 0.948384 0.452297 
3.20906  19 0.630711 0.389862 0.379432 0.727501 0.178183 0.764503 0.281337 0.784964 0.25537 0.960453 0.344949 0.095968 0.918051 0.832179 0.660506 0.216067 0.137607 0.534771 0.868559 
2.19151  19 0.886866 0.287081 0.518542 0.326999 0.526017 0.568753 0.424115 0.370557 0.143 0.172402 0.457058 0.460607 0.233333 0.883925 0.262248 0.480839 0.979059 0.808504 0.93647 
2.14531  19 0.452676 0.0214807 0.756894 0.585266 0.468388 0.946475 0.0875701 0.555339 0.290354 0.785594 0.251229 0.997567 0.77645 0.0983157 0.634309 0.749383 0.43184 0.563095 0.553055 
3.65756  19 0.295174 0.0921866 0.132306 0.31356 0.227001 0.905601 0.330662 0.0116562 0.357418 0.833873 0.933519 0.759569 0.275435 0.252365 0.095325 0.727715 0.696178 0.614387 0.874431 
3.05699  19 0.0591286 0.494148 0.548139 0.578493 0.536353 0.56114 0.99613 0.260652 0.551629 0.121377 0.979698 0.229054 0.569798 0.16166 0.831997 0.381614 0.981358 0.130484 0.352612 
4.06564  19 0.248885 0.035176 0.130122 0.557075 0.733814 0.926658 0.558994 0.457238 0.837545 0.0181494 0.564193 0.1263 0.104988 0.491289 0.0434387 0.470275 0.85355 0.33938 0.101016 
2.07535  19 0.618188 0.389007 0.760315 0.394097 0.390994 0.668764 0.525782 0.298613 0.182497 0.186092 0.399267 0.138202 0.0843122 0.0706364 0.943788 0.23111 0.695067 0.471844 0.0699162 
1.4253  19 0.355703 0.667701 0.674073 0.0361245 0.601416 0.396861 0.887392 0.0820695 0.803715 0.799911 0.508548 0.327773 0.903309 0.792394 0.478105 0.766302 0.285772 0.985157 0.998395 
0.829946  19 0.683263 0.0464114 0.374791 0.0283843 0.598903 0.442152 0.0913226 0.96508 0.737713 0.734377 0.975102 0.529015 0.0524687 0.677296 0.125261 0.799828 0.0719427 0.294139 0.166985 
3.13472  19 0.636224 0.42746 0.707597 0.794091 0.434322 0.00110135 0.0598072 0.738213 0.456766 0.730788 0.329666 0.446605 0.371834 0.263937 0.456865 0.127536 0.385925 0.7399 0.336444 
4.24811  19 0.823545 0.505194 0.0270797 0.822321 0.654909 0.25608 0.996985 0.163032 0.447653 0.245149 0.822219 0.677285 0.554228 0.514813 0.412991 0.772923 0.584234 0.898091 0.03693 
2.37203  19 0.55068 0.091004 0.731406 0.517756 0.487863 0.455737 0.193495 0.524282 0.750449 0.486954 0.257091 0.18436 0.960286 0.782105 0.253458 0.745375 0.401808 0.0104393 0.521875 
2.18448  19 0.824347 0.244362 0.797079 0.376499 0.629394 0.90615 0.324777 0.0346182 0.621526 0.980152 0.59112 0.465642 0.970829 0.521762 0.124256 0.841526 0.361024 0.0153849 0.0145577 
2.58909  19 0.0111797 0.778028 0.0957777 0.15001 0.912876 0.857518 0.440505 0.385889 0.135464 0.432251 0.1528 0.921565 0.591811 0.688236 0.833627 0.971593 0.301378 0.923025 0.368004 
3.95242  19 0.898065 0.0864898 0.24787 0.780399 0.488014 0.956308 0.705006 0.247991 0.334265 0.703752 0.690297 0.0850269 0.930726 0.554065 0.882096 0.201237 0.779854 0.368843 0.366532 
4.10999  19 0.897354 0.649043 0.104096 0.586842 0.539236 0.0701215 0.856625 0.805066 0.0103803 0.920335 0.666339 0.374108 0.871997 0.591782 0.977762 0.0572383 0.745488 0.211662 0.937461 
2.86282  19 0.352647 0.296003 0.87731 0.948712 0.591409 0.648538 0.990749 0.436864 0.677 0.224723 0.807959 0.0848086 0.400068 0.840761 0.160436 0.587116 0.628572 0.247115 0.256776 
2.88344  19 0.922251 0.183744 0.193587 0.184761 0.385222 0.240529 0.412669 0.608518 0.915317 0.845128 0.815365 0.529008 0.244589 0.908301 0.374337 0.393486 0.872707 0.425353 0.0833784 
2.38948  19 0.298283 0.0232666 0.884869 0.499206 0.224946 0.375419 0.875976 0.430481 0.855493 0.214813 0.905103 0.570545 0.33339 0.522934 0.746329 0.35778 0.771232 0.769347 0.443074 
2.74406  19 0.977416 0.256802 0.478085 0.918512 0.711272 0.652611 0.0491739 0.25798 0.370184 0.665722 0.467926 0.0752083 0.0583817 0.292834 0.946697 0.963551 0.575696 0.857692 0.061432 
3.17714  19 0.391465 0.130693 0.0994309 0.337646 0.319548 0.230553 0.238584 0.808747 0.337364 0.71103 0.940729 0.567326 0.82862 0.947501 0.915582 0.556923 0.104561 0.957618 0.406155 
4.11526  19 0.95224 0.015521 0.0865482 0.663646 0.0606319 0.34776 0.176045 0.94873 0.805625 0.42101 0.0839442 0.643104 0.821441 0.407179 0.23899 0.56594 0.832811 0.0140615 0.145013 
3.59606  19 0.655405 0.458555 0.138184 0.400693 0.433272 0.41718 0.157409 0.547582 0.224468 0.265505 0.769374 0.0279768 0.441225 0.616611 0.692713 0.160836 0.439268 0.0479996 0.0190435 
1.38913  19 0.861 0.64231 0.484986 0.0777966 0.897195 0.373661 0.794345 0.728142 0.787396 0.411945 0.684592 0.64525 0.634992 0.78112 0.16349 0.959949 0.720183 0.604284 0.208019 
4.0291  19 0.271209 0.860335 0.0239316 0.327253 0.363576 0.137218 0.00766583 0.435536 0.704575 0.689936 0.388754 0.225912 0.0217045 0.00368875 0.195015 0.682321 0.80402 0.141033 0.447357 
2.75259  19 0.871363 0.741553 0.329258 0.266063 0.860081 0.74014 0.572297 0.705778 0.926622 0.962861 0.310774 0.0110723 0.848943 0.00262445 0.928468 0.540509 0.43151 0.987138 0.147003 
1.78446  19 0.764816 0.730459 0.697786 0.0263775 0.379715 0.220999 0.276688 0.856546 0.601375 0.0614679 0.192767 0.487142 0.100588 0.240076 0.92464 0.102085 0.505209 0.964421 0.63356 
1.24889  19 0.975406 0.907997 0.741438 0.227009 0.878255 0.896428 0.954262 0.266134 0.391114 0.288414 0.0672977 0.464328 0.114336 0.161452 0.994773 0.7232 0.284255 0.241857 0.514498 
2.61207  19 0.673505 0.686111 0.921257 0.573743 0.69993 0.281355 0.626113 0.630381 0.12906 0.0748217 0.338742 0.189659 0.488768 0.529852 0.363898 0.105655 0.750584 0.906355 0.117612 
2.73267  19 0.933271 0.864097 0.216265 0.225712 0.322942 0.451832 0.952523 0.847163 0.661092 0.731087 0.0250619 0.115308 0.571582 0.688176 0.679319 0.859276 0.455322 0.75282 0.987805 
3.74866  19 0.0834189 0.801376 0.118063 0.36152 0.182227 0.0271833 0.898948 0.570658 0.770666 0.869663 0.331003 0.876586 0.995482 0.992621 0.500989 0.982535 0.644666 0.163586 0.0566581 
2.60952  19 0.734165 0.64677 0.910799 0.900761 0.641114 0.168644 0.557928 0.156263 0.598185 0.506272 0.356405 0.290224 0.442253 0.99082 0.731311 0.898466 0.530079 0.858681 0.298367 
3.80672  19 0.573817 0.99422 0.373485 0.963531 0.835244 0.492202 0.586686 0.549534 0.504707 0.230996 0.302888 0.682115 0.477204 0.120866 0.582157 0.0188891 0.310947 0.923763 0.175508 
2.46985  19 0.16531 0.66776 0.692858 0.76818 0.154622 0.278104 0.427791 0.516733 0.045504 0.300635 0.277154 0.0737035 0.943286 0.59896 0.611747 0.921508 0.434979 0.380639 0.403245 
2.7027  19 0.885716 0.548222 0.74869 0.385097 0.284398 0.811108 0.162674 0.412504 0.443484 0.724819 0.418537 0.335404 0.460251 0.0213118 0.153756 0.384673 0.973033 0.91558 0.683075 
3.42869  19 0.0623894 0.652149 0.158697 0.336359 0.985781 0.69244 0.10433 0.787905 0.454788 0.223872 0.369132 0.892484 0.944316 0.451818 0.207632 0.296713 0.741522 0.109384 0.0352105 
1.66958  19 0.99617 0.740124 0.412784 0.156417 0.900956 0.457158 0.699592 0.216104 0.0534326 0.15665 0.139717 0.530647 0.395949 0.50622 0.868995 0.646591 0.826436 0.666533 0.33994 
2.95067  19 0.993444 0.619109 0.493887 0.829019 0.123844 0.564742 0.358578 0.956211 0.642197 0.229744 0.014693 0.57705 0.535077 0.987906 0.877402 0.237715 0.769881 0.306789 0.137704 
2.03464  19 0.0934791 0.397821 0.672891 0.247958 0.416051 0.479342 0.606576 0.487807 0.776361 0.329803 0.809174 0.771613 0.782784 0.0475265 0.234047 0.345351 0.307348 0.442868 0.717298 
2.72448  19 0.0478793 0.165537 0.932241 0.206299 0.955459 0.846094 0.342548 0.997376 0.181718 0.458224 0.834722 0.0481528 0.834727 0.395434 0.00679651 0.182084 0.587515 0.247201 0.29386 
3.23452  19 0.148248 0.137682 0.247346 0.593076 0.17284 0.387093 0.612691 0.867858 0.0429072 0.369151 0.656041 0.895696 0.543005 0.308056 0.844925 0.0795283 0.210835 0.54337 0.255016 
2.31707  19 0.947025 0.972376 0.168937 0.178593 0.954496 0.223407 0.639084 0.309333 0.0618173 0.733206 0.463694 0.640803 0.157183 0.29688 0.647153 0.558972 0.420604 0.129363 0.312245 
3.67138  19 0.739335 0.440982 0.394525 0.749002 0.310387 0.173518 0.25156 0.0816718 0.0810345 0.381181 0.0202399 0.230169 0.380639 0.880211 0.204967 0.213655 0.898691 0.119835 0.770884 
3.75703  19 0.502608 0.744598 0.0753999 0.248768 0.458482 0.16225 0.168949 0.520322 0.239548 0.999574 0.649058 0.898045 0.509199 0.179193 0.14948 0.837611 0.98494 0.273854 0.731227 
2.65328  19 0.10746 0.203946 0.544229 0.713443 0.869992 0.761866 0.834541 0.773504 0.109263 0.878141 0.884208 0.795648 0.457682 0.142078 0.445154 0.56015 0.343056 0.153401 0.0917442 
1.76416  19 0.77225 0.689846 0.958584 0.473617 0.953042 0.185196 0.435446 0.6444 0.0651886 0.459771 0.344193 0.857724 0.277257 0.862544 0.659837 0.165822 0.224802 0.832123 0.0611059 
4.40688  19 0.297983 0.387687 0.0187279 0.372008 0.601413 0.546865 0.196289 0.152266 0.466757 0.623061 0.886592 0.0595861 0.250788 0.839413 0.247224 0.774029 0.593057 0.0475767 0.927924 
4.60599  19 0.755234 0.433444 0.0292999 0.809149 0.747121 0.5355 0.610999 0.08305 0.342139 0.745389 0.939593 0.398307 0.677972 0.295246 0.115778 0.499974 0.640265 0.691182 0.697835 
4.46144  19 0.196655 0.787354 0.0254296 0.168835 0.718942 0.31966 0.00959503 0.916843 0.830699 0.498404 0.75758 0.614396 0.80772 0.925943 0.125227 0.0125589 0.903103 0.595611 0.41034 
2.97506  19 0.307897 0.8712 0.813961 0.983149 0.771698 0.770293 0.306866 0.202226 0.45816 0.69349 0.578917 0.000646194 0.526588 0.448318 0.969076 0.217584 0.194028 0.00745271 0.6635 
1.34594  19 0.973865 0.134052 0.85333 0.0334995 0.721636 0.450905 0.03357 0.173126 0.566396 0.272891 0.80579 0.0428887 0.795779 0.752184 0.481322 0.575113 0.438121 0.448404 0.357375 
1.73116  19 0.869848 0.00299325 0.9691 0.16438 0.880227 0.163909 0.491094 0.0357353 0.943818 0.0852424 0.682557 0.744749 0.10918 0.838834 0.26653 0.545366 0.41554 0.151713 0.341733 
3.49828  19 0.894596 0.331448 0.669475 0.78182 0.30528 0.204995 0.41034 0.0176368 0.330662 0.332855 0.912353 0.843872 0.980336 0.666094 0.269026 0.180073 0.77888 0.00956635 0.230782 
3.57841  19 0.999151 0.784927 0.162488 0.558999 0.596712 0.897571 0.924839 0.925585 0.46779 0.9443 0.189476 0.670532 0.153307 0.58223 0.0742887 0.504262 0.448316 0.159582 0.812054 
2.85891  19 0.681758 0.0939097 0.903746 0.773838 0.759225 0.226052 0.285737 0.0882846 0.893152 0.986789 0.100874 0.802555 0.850251 0.205034 0.742432 0.839246 0.758477 0.466689 0.692583 
3.44157  19 0.343794 0.889827 0.147847 0.355528 0.595099 0.88901 0.649675 0.782263 0.0194149 0.193752 0.62296 0.429791 0.805007 0.673656 0.965686 0.0537377 0.346728 0.621364 0.904887 
2.89483  19 0.858396 0.405304 0.0479664 0.0247656 0.801533 0.207697 0.50185 0.345926 0.986231 0.703733 0.157031 0.0776291 0.554691 0.525222 0.114538 0.527663 0.75321 0.0736451 0.930526 
2.08259  19 0.535141 0.534369 0.207787 0.105912 0.387673 0.395304 0.368333 0.113278 0.032614 0.195036 0.5397 0.0912145 0.805438 0.55533 0.109808 0.892067 0.499353 0.595454 0.637319 
3.13854  19 0.283003 0.108431 0.268846 0.444703 0.109733 0.754318 0.184133 0.288296 0.257416 0.342855 0.655364 0.579148 0.937609 0.211319 0.866296 0.477341 0.857309 0.131619 0.548803 
3.13109  19 0.908239 0.0414134 0.381499 0.891537 0.168974 0.795337 0.432443 0.530981 0.335766 0.511408 0.998779 0.195464 0.462702 0.735183 0.54115 0.99209 0.345067 0.244636 0.743541 
1.69964  19 0.281396 0.0750475 0.502881 0.211609 0.93713 0.222767 0.067017 0.766963 0.690743 0.194249 0.602753 0.910911 0.176282 0.470635 0.573028 0.407496 0.346584 0.167297 0.410721 
2.02399  19 0.767166 0.477926 0.83865 0.59524 0.779834 0.781537 0.131962 0.23681 0.987871 0.0143618 0.608334 0.217328 0.194093 0.410331 0.686444 0.966629 0.162312 0.122693 0.721397 
3.73823  19 0.482345 0.683079 0.476899 0.879153 0.136801 0.0944877 0.0168495 0.100784 0.270587 0.274446 0.266847 0.376789 0.102969 0.548778 0.58107 0.0433 0.358729 0.0227755 0.494946 
2.74599  19 0.417902 0.43496 0.566818 0.789587 0.876469 0.328749 0.234446 0.520671 0.263053 0.789564 0.819474 0.614254 0.167021 0.823801 0.763622 0.189466 0.205883 0.291606 0.79474 
2.71561  19 0.505671 0.643154 0.6282 0.734681 0.649031 0.851645 0.888292 0.49052 0.661584 0.659572 0.194537 0.560657 0.44948 0.294739 0.232644 0.680122 0.338392 0.438783 0.506373 
4.46112  19 0.647541 0.594325 0.023506 0.398468 0.753316 0.391538 0.612028 0.671821 0.788355 0.99755 0.880149 0.136291 0.582721 0.0980245 0.489824 0.180294 0.790015 0.939804 0.154509 
3.96024  19 0.425999 0.888812 0.0428026 0.361768 0.569094 0.581407 0.760261 0.943238 0.825599 0.063133 0.553248 0.633601 0.147544 0.64649 0.955403 0.25531 0.450777 0.487544 0.6624 
2.14406  19 0.970849 0.497903 0.38837 0.253085 0.897139 0.477098 0.992356 0.175599 0.752656 0.701767 0.69701 0.0976376 0.160314 0.734685 0.15444 0.617089 0.0403471 0.6547 0.800236 
3.33747  19 0.106152 0.387873 0.292688 0.857231 0.322829 0.940823 0.33147 0.239586 0.712321 0.0563519 0.945906 0.665435 0.97171 0.738011 0.603726 0.64426 0.238788 0.678025 0.158324 
2.0727  19 0.300475 0.0381414 0.400598 0.0480832 0.826854 0.0502896 0.872145 0.332341 0.739395 0.620894 0.107825 0.201312 0.610465 0.277552 0.254813 0.230008 0.236858 0.0213081 0.261073 
1.84838  19 0.882152 0.704522 0.845459 0.341581 0.0220613 0.880135 0.265 0.0225883 0.548548 0.906955 0.185647 0.585374 0.664035 0.10317 0.469465 0.817768 0.0871162 0.87151 0.0426309 
2.34495  19 0.733787 0.301844 0.988497 0.614403 0.384298 0.140107 0.699569 0.2845 0.170723 0.945214 0.0530027 0.785232 0.895468 0.810335 0.651073 0.450128 0.587446 0.921833 0.661897 
1.93511  19 0.414917 0.399064 0.564886 0.341206 0.0599376 0.317465 0.520566 0.1718 0.394132 0.318858 0.256065 0.892138 0.386401 0.936826 0.792644 0.397683 0.175155 0.0459873 0.441877 
3.31217  19 0.643468 0.464277 0.279014 0.695546 0.0228481 0.156027 0.711313 0.607257 0.185922 0.611078 0.843188 0.636137 0.126077 0.699046 0.0742748 0.462737 0.691421 0.619256 0.681026 
2.73935  19 0.999332 0.0919962 0.110768 0.0916441 0.227203 0.722427 0.0951649 0.254264 0.430355 0.773874 0.789106 0.132838 0.691526 0.968847 0.103127 0.393342 0.479059 0.9494 0.539895 
1.98002  19 0.997434 0.906189 0.671945 0.428252 0.488451 0.724857 0.785196 0.736545 0.87269 0.52052 0.772009 0.241179 0.245806 0.623196 0.194497 0.606039 0.0942062 0.185417 0.21333 
3.87774  19 0.919061 0.858668 0.166824 0.814377 0.455987 0.130819 0.916232 0.198357 0.088784 0.274672 0.878544 0.485902 0.00948515 0.515495 0.00696838 0.591059 0.68471 0.252326 0.809492 
3.7799  19 0.0108491 0.38367 0.533282 0.868203 0.175748 0.0137182 0.370724 0.966697 0.26146 0.460673 0.38037 0.227763 0.830685 0.278818 0.656177 0.0491549 0.593506 0.498472 0.11801 
4.17228  19 0.153129 0.34383 0.0766543 0.537512 0.450751 0.912455 0.915137 0.23934 0.761296 0.996342 0.664311 0.974459 0.248103 0.669509 0.0831839 0.82922 0.853501 0.710057 0.605019 
3.26645  19 0.1187 0.266281 0.528918 0.822964 0.379644 0.361889 0.0994751 0.578952 0.610329 0.41584 0.459628 0.0810615 0.973636 0.235741 0.415778 0.67845 0.695216 0.172242 0.482204 
2.05052  19 0.869072 0.281473 0.326676 0.0697283 0.59824 0.637008 0.476966 0.408224 0.173701 0.998583 0.900335 0.0573211 0.397835 0.543962 0.3237 0.466187 0.975167 0.608284 0.632111 
1.17835  19 0.387219 0.43359 0.58755 0.0199836 0.837211 0.929771 0.165023 0.347985 0.353554 0.171296 0.814631 0.434339 0.765925 0.5112 0.534651 0.278809 0.271429 0.283635 0.131273 
3.4564  19 0.540205 0.104374 0.651581 0.995693 0.353542 0.1428 0.390971 0.855784 0.217163 0.84469 0.978621 0.331142 0.85169 0.55054 0.277784 0.194232 0.578085 0.45002 0.76763 
0.974908  19 0.579185 0.791165 0.966526 0.219783 0.317616 0.0864325 0.562749 0.651159 0.463171 0.587203 0.591682 0.318774 0.291982 0.281649 0.97478 0.899887 0.0565863 0.81346 0.751142 
2.81506  19 0.374749 0.974153 0.302282 0.588772 0.898836 0.650193 0.443175 0.917587 0.870235 0.121418 0.24479 0.444398 0.951476 0.944005 0.507625 0.335034 0.122429 0.403381 0.0322683 
3.80067  19 0.826036 0.21112 0.623881 0.957977 0.394367 0.497377 0.683918 0.719475 0.848197 0.858974 0.0766798 0.456801 0.842886 0.873584 0.946336 0.027839 0.915178 0.116361 0.553278 
3.20996  19 0.90687 0.117644 0.198335 0.492006 0.503107 0.927558 0.817993 0.309041 0.821803 0.176283 0.0831113 0.599551 0.877581 0.133478 0.525853 0.359015 0.0365696 0.36769 0.846705 
3.60437  19 0.633754 0.102428 0.088604 0.168743 0.315217 0.847318 0.100503 0.360694 0.756397 0.0415744 0.255299 0.216881 0.389441 0.386771 0.272183 0.273472 0.718252 0.004817 0.413756 
2.72554  19 0.232122 0.0765011 0.944002 0.699345 0.984488 0.946026 0.126375 0.190377 0.451155 0.186525 0.974159 0.0619995 0.806044 0.026961 0.128914 0.691731 0.758261 0.907338 0.734313 
3.76908  19 0.203877 0.23659 0.00494395 0.102347 0.462382 0.962131 0.294302 0.861017 0.0164836 0.315905 0.351534 0.80618 0.681783 0.844715 0.125117 0.698722 0.42244 0.212084 0.303568 
1.59839  19 0.430438 0.860449 0.818361 0.375945 0.860976 0.527699 0.0538505 0.3526 0.851572 0.0329217 0.402595 0.697026 0.339065 0.319669 0.0863263 0.976891 0.288554 0.805797 0.856508 
2.30384  19 0.0542524 0.437976 0.869371 0.847912 0.441528 0.563154 0.547054 0.575131 0.479833 0.984043 0.456267 0.952889 0.29224 0.384837 0.25824 0.726936 0.232368 0.516554 0.562667 
2.71665  19 0.471461 0.495972 0.753669 0.771313 0.714711 0.882092 0.632602 0.317396 0.695899 0.577068 0.0153248 0.2515 0.760646 0.898135 0.272925 0.478021 0.174445 0.909576 0.112518 
3.89982  19 0.032638 0.757653 0.0579645 0.490493 0.77813 0.559295 0.361589 0.382736 0.334014 0.143007 0.543543 0.146438 0.0394242 0.768758 0.806945 0.503359 0.433868 0.130144 0.979801 
2.67663  19 0.0933311 0.207139 0.345875 0.653575 0.336448 0.517387 0.135628 0.769753 0.592113 0.168047 0.741023 0.410962 0.0172799 0.459145 0.546956 0.978597 0.137409 0.963977 0.405896 
2.44618  19 0.489202 0.0133748 0.528978 0.359127 0.742571 0.364069 0.836464 0.232076 0.892241 0.878624 0.132907 0.313546 0.609746 0.461272 0.301806 0.869646 0.195187 0.0740146 0.433609 
2.64454  19 0.329279 0.490588 0.328452 0.374905 0.921235 0.202014 0.512984 0.945991 0.990154 0.937783 0.759393 0.902321 0.767981 0.998572 0.510898 0.958137 0.77626 0.257885 0.0771203 
1.68684  19 0.880815 0.129652 0.684388 0.37838 0.960722 0.541627 0.585754 0.983482 0.597277 0.988803 0.909993 0.216908 0.0691291 0.464148 0.401571 0.879748 0.408101 0.668378 0.521271 
1.90458  19 0.390382 0.816717 0.325546 0.151736 0.528916 0.967933 0.232024 0.02692 0.76529 0.617055 0.505937 0.542206 0.725603 0.761955 0.264706 0.258627 0.000643628 0.54499 0.539138 
1.99632  19 0.833822 0.633655 0.881582 0.403959 0.683572 0.144864 0.146864 0.403475 0.933453 0.475228 0.066561 0.581182 0.976413 0.300297 0.418736 0.985084 0.367599 0.612621 0.183028 
2.08475  19 0.108657 0.0960697 0.361101 0.131482 0.319055 0.30563 0.402864 0.468795 0.163953 0.891739 0.693614 0.251841 0.270114 0.61916 0.832407 0.062708 0.17182 0.410821 0.142595 
2.1217  19 0.400444 0.830612 0.281051 0.0326461 0.405432 0.11485 0.0300566 0.800585 0.13279 0.00923413 0.150252 0.658207 0.916369 0.0990899 0.90124 0.111278 0.890874 0.34033 0.208032 
4.0458  19 0.343424 0.852971 0.210821 0.980061 0.698925 0.451545 0.900735 0.396001 0.980192 0.593246 0.615505 0.266105 0.040703 0.0557805 0.0216312 0.90399 0.667008 0.109403 0.615107 
2.35567  19 0.720033 0.815528 0.911284 0.362437 0.572435 0.504862 0.654746 0.947392 0.74212 0.46468 0.310231 0.94641 0.102209 0.712086 0.284445 0.0965386 0.731803 0.15435 0.179731 
2.50926  19 0.612483 0.274487 0.828439 0.500617 0.501662 0.752407 0.603994 0.201584 0.467534 0.567774 0.400131 0.171777 0.901671 0.657318 0.0528258 0.969328 0.796762 0.299279 0.00452817 
1.74685  19 0.311566 0.579721 0.508541 0.0577915 0.651239 0.264735 0.714774 0.946736 0.678308 0.888577 0.394563 0.506767 0.571845 0.438087 0.223499 0.196771 0.237781 0.37614 0.332674 
2.59012  19 0.431316 0.527051 0.401887 0.332551 0.429203 0.390386 0.664538 0.331634 0.665186 0.301922 0.68819 0.715639 0.136467 0.533747 0.496739 0.239006 0.452867 0.760579 0.807266 
1.96299  19 0.212181 0.7914 0.984866 0.58793 0.527943 0.403639 0.114955 0.471578 0.518433 0.0206381 0.479375 0.404591 0.756348 0.984776 0.391694 0.909375 0.781143 0.577066 0.464278 
2.16835  19 0.574956 0.00685024 0.947295 0.991721 0.855709 0.293846 0.670283 0.234738 0.417407 0.289924 0.602119 0.197701 0.378462 0.0241966 0.831762 0.439294 0.00218285 0.531264 0.895118 
2.12645  19 0.813581 0.214474 0.762344 0.128619 0.923439 0.168419 0.466225 0.672879 0.834381 0.181373 0.26639 0.943065 0.925992 0.264903 0.487069 0.159652 0.778621 0.0354467 0.85833 
1.16939  19 0.981249 0.580953 0.663837 0.269233 0.132307 0.62871 0.402969 0.671954 0.386215 0.395926 0.695077 0.756683 0.642672 0.688648 0.441557 0.800081 0.0954707 0.778631 0.345519 
2.68932  19 0.943345 0.333045 0.455965 0.555862 0.447276 0.636072 0.0188053 0.90614 0.718059 0.713684 0.582846 0.763898 0.289961 0.572025 0.0644307 0.781108 0.920369 0.685331 0.338259 
2.35354  19 0.312561 0.149619 0.713619 0.365453 0.820189 0.725058 0.741435 0.525772 0.740961 0.300793 0.0636444 0.530435 0.896852 0.28557 0.00942923 0.691464 0.879495 0.609845 0.108064 
2.51249  19 0.00842829 0.888701 0.740288 0.290303 0.599528 0.195143 0.0973919 0.810248 0.125012 0.895923 0.508014 0.746059 0.37212 0.489097 0.311615 0.0757799 0.745236 0.296939 0.944506 
3.31169  19 0.724064 0.371059 0.23381 0.487979 0.00790928 0.552085 0.229962 0.491794 0.490405 0.944684 0.659845 0.2799 0.54355 0.44857 0.135349 0.503992 0.324123 0.355923 0.349982 
1.71959  19 0.44086 0.36588 0.852476 0.315491 0.142185 0.500434 0.808363 0.259628 0.813487 0.107622 0.724075 0.858229 0.828043 0.175855 0.299555 0.966805 0.553516 0.976554 0.0201563 
2.8852  19 0.844735 0.986088 0.107564 0.122808 0.507552 0.604398 0.856226 0.876993 0.504645 0.998832 0.399165 0.278221 0.281645 0.0445077 0.854975 0.247931 0.860151 0.605145 0.219174 
1.39441  19 0.659931 0.42517 0.0838665 0.0356342 0.898817 0.465272 0.194428 0.521015 0.915962 0.483107 0.201047 0.768989 0.644443 0.986191 0.85094 0.318941 0.0291437 0.40341 0.0360629 
1.3475  19 0.748518 0.452506 0.834035 0.272845 0.0285013 0.269229 0.671358 0.510955 0.197797 0.549951 0.443998 0.140259 0.656515 0.897455 0.868628 0.829885 0.221884 0.0697612 0.57798 
3.36828  19 0.888336 0.430136 0.124897 0.0679025 0.868551 0.581276 0.729884 0.771692 0.293544 0.550458 0.150691 0.247333 0.790976 0.35841 0.0444858 0.0800416 0.759496 0.336689 0.791968 
2.31108  19 0.347236 0.579701 0.167521 0.138888 0.374964 0.705244 0.964926 0.11626 0.682347 0.58317 0.545293 0.732189 0.793428 0.979019 0.395913 0.645254 0.166012 0.113825 0.112585 
2.27316  19 0.0214012 0.305522 0.823452 0.812491 0.3093 0.21332 0.602445 0.997826 0.249092 0.0672165 0.482714 0.127883 0.948316 0.23289 0.756728 0.672218 0.488816 0.917554 0.208354 
3.37969  19 0.633287 0.308322 0.37084 0.772557 0.0988825 0.758529 0.348762 0.069968 0.930949 0.782661 0.484349 0.647362 0.616916 0.907327 0.291482 0.665224 0.588171 0.712967 0.405758 
2.19095  19 0.24315 0.462534 0.861682 0.366515 0.590636 0.858719 0.0628832 0.220818 0.869889 0.216945 0.702942 0.575362 0.214642 0.946566 0.303918 0.593102 0.840467 0.747885 0.770809 
2.97032  19 0.981562 0.194811 0.924078 0.960053 0.258901 0.533132 0.419883 0.413581 0.62791 0.887314 0.481495 0.864068 0.323764 0.34742 0.423573 0.278375 0.777636 0.747377 0.00264468 
2.94599  19 0.276515 0.462846 0.0497132 0.0896762 0.106691 0.617908 0.622927 0.456717 0.285965 0.954878 0.885375 0.990249 0.705071 0.657533 0.82304 0.638989 0.497012 0.205532 0.0455808 
3.28559  19 0.396367 0.506853 0.483362 0.749488 0.138329 0.861629 0.60637 0.0164826 0.406977 0.346636 0.922665 0.869778 0.293626 0.645074 0.605807 0.592319 0.750038 0.407151 0.351885 
2.22516  19 0.817485 0.982491 0.981106 0.361065 0.347188 0.671444 0.073533 0.66637 0.454385 0.851484 0.136587 0.645165 0.69602 0.885641 0.247182 0.381731 0.782092 0.954584 0.568401 
1.08413  19 0.601695 0.705113 0.854558 0.150982 0.449749 0.704061 0.395959 0.232388 0.437663 0.25584 0.925626 0.926052 0.611987 0.790604 0.629201 0.966326 0.403596 0.226767 0.0124697 
3.28697  19 0.398456 0.564487 0.314467 0.635535 0.835233 0.303659 0.902598 0.596176 0.220435 0.751541 0.0821598 0.0235624 0.176006 0.222512 0.890566 0.762339 0.247229 0.369566 0.768762 
2.47892  19 0.431611 0.706013 0.446262 0.451037 0.906008 0.387176 0.0204638 0.74191 0.314564 0.586724 0.31579 0.337856 0.485504 0.363269 0.505552 0.644641 0.303499 0.319246 0.28508 
1.69076  19 0.843608 0.932337 0.809368 0.478681 0.333049 0.874715 0.629787 0.608623 0.0361694 0.404646 0.83586 0.981342 0.121031 0.934039 0.967461 0.847702 0.856205 0.562374 0.78225 
1.57201  19 0.448665 0.64151 0.325379 0.0224409 0.965075 0.0926203 0.0154249 0.1428 0.411929 0.0943968 0.969154 0.856893 0.725587 0.939894 0.306576 0.776581 0.943366 0.0481029 0.476419 
3.21496  19 0.453997 0.0792984 0.322474 0.634223 0.371476 0.923772 0.490879 0.679143 0.233023 0.496138 0.927487 0.557987 0.795114 0.252233 0.277103 0.40234 0.978353 0.409872 0.327675 
2.57377  19 0.0117 0.415436 0.516286 0.708148 0.271348 0.827055 0.621836 0.531349 0.888821 0.656401 0.0482019 0.533457 0.00683468 0.420811 0.912008 0.701351 0.282771 0.118049 0.845665 
2.51321  19 0.25527 0.909332 0.165278 0.236804 0.830612 0.271799 0.299639 0.712984 0.266348 0.818485 0.507478 0.492092 0.6617 0.733629 0.585307 0.779166 0.0159291 0.741619 0.51127 
2.85172  19 0.327368 0.187367 0.321994 0.475579 0.717274 0.0807406 0.885813 0.641845 0.394072 0.678204 0.118313 0.149837 0.165622 0.752832 0.469923 0.488349 0.191798 0.278008 0.930089 
1.29844  19 0.40976 0.245528 0.539793 0.000967552 0.441713 0.988412 0.889538 0.492307 0.685226 0.647148 0.707892 0.308723 0.657031 0.239544 0.192622 0.898237 0.280221 0.42215 0.869514 
1.67074  19 0.60836 0.501848 0.674387 0.428875 0.886344 0.284186 0.481168 0.464656 0.313744 0.604993 0.459353 0.777721 0.444241 0.618575 0.825725 0.808783 0.165173 0.986423 0.815316 
3.17651  19 0.910789 0.172737 0.469578 0.695342 0.419835 0.453362 0.289609 0.151441 0.683508 0.682568 0.981765 0.149079 0.116046 0.794118 0.00510733 0.957491 0.686097 0.978431 0.461827 
2.57962  19 0.0569497 0.518445 0.918324 0.726613 0.743129 0.78626 0.45014 0.482643 0.162167 0.491693 0.459446 0.913342 0.778036 0.689537 0.600249 0.200957 0.619131 0.113878 0.504443 
1.29966  19 0.270013 0.77894 0.95244 0.0976491 0.0258121 0.386735 0.906856 0.0624098 0.957473 0.445755 0.896235 0.114783 0.0753214 0.939372 0.0708121 0.102598 0.00861443 0.413286 0.290962 
3.9072  19 0.0735551 0.375694 0.102188 0.613761 0.145033 0.900056 0.377381 0.763389 0.237582 0.635734 0.100783 0.546365 0.589589 0.123256 0.976073 0.406538 0.471971 0.361341 0.596091 
2.48673  19 0.303272 0.134077 0.57613 0.602836 0.18216 0.640782 0.709303 0.207607 0.995212 0.713962 0.169079 0.480334 0.268093 0.862158 0.833377 0.79046 0.203019 0.280607 0.491797 
2.70114  19 0.156455 0.765625 0.70126 0.686234 0.0130174 0.353211 0.706236 0.604939 0.103071 0.690367 0.0337316 0.25396 0.657236 0.116607 0.733894 0.933841 0.240674 0.571136 0.936221 
2.87268  19 0.879721 0.775464 0.468184 0.736755 0.129545 0.0110137 0.587599 0.484272 0.930232 0.0476418 0.613878 0.439565 0.189139 0.111411 0.504334 0.629839 0.289269 0.536648 0.212214 
3.75707  19 0.467937 0.529855 0.0965803 0.465621 0.860069 0.374178 0.823018 0.94776 0.742598 0.821619 0.866708 0.0452243 0.346945 0.136396 0.401958 0.855912 0.279053 0.176597 0.453712 
2.84393  19 0.80959 0.570587 0.233604 0.48784 0.374067 0.934115 0.171252 0.641657 0.0638035 0.366684 0.954312 0.583892 0.613644 0.96974 0.359267 0.694474 0.354587 0.315537 0.754323 
3.79753  19 0.633886 0.938561 0.116089 0.45261 0.861422 0.818903 0.240124 0.184123 0.204873 0.482405 0.959943 0.0831459 0.402757 0.385175 0.316375 0.838358 0.903031 0.962785 0.0724683 
3.42329  19 0.148782 0.562663 0.437993 0.98104 0.509001 0.129357 0.732009 0.318958 0.0256401 0.353315 0.539358 0.396308 0.0130118 0.353924 0.725788 0.0974434 0.576272 0.948384 0.452297 
3.20906  19 0.630711 0.389862 0.379432 0.727501 0.178183 0.764503 0.281337 0.784964 0.25537 0.960453 0.344949 0.095968 0.918051 0.832179 0.660506 0.216067 0.137607 0.534771 0.868559 
2.19151  19 0.886866 0.287081 0.518542 0.326999 0.526017 0.568753 0.424115 0.370557 0.143 0.172402 0.457058 0.460607 0.233333 0.883925 0.262248 0.480839 0.979059 0.808504 0.93647 
2.14531  19 0.452676 0.0214807 0.756894 0.585266 0.468388 0.946475 0.0875701 0.555339 0.290354 0.785594 0.251229 0.997567 0.77645 0.0983157 0.634309 0.749383 0.43184 0.563095 0.553055 
3.65756  19 0.295174 0.0921866 0.132306 0.31356 0.227001 0.905601 0.330662 0.0116562 0.357418 0.833873 0.933519 0.759569 0.275435 0.252365 0.095325 0.727715 0.696178 0.614387 0.874431 
3.05699  19 0.0591286 0.494148 0.548139 0.578493 0.536353 0.56114 0.99613 0.260652 0.551629 0.121377 0.979698 0.229054 0.569798 0.16166 0.831997 0.381614 0.981358 0.130484 0.352612 
4.02875  19 0.248885 0.035176 0.130122 0.557075 0.733713 0.926497 0.558477 0.458361 0.837449 0.0190664 0.565363 0.126546 0.104672 0.491334 0.0436677 0.470275 0.85355 0.33938 0.101016 
2.07535  19 0.618188 0.389007 0.760315 0.394097 0.390994 0.668764 0.525782 0.298613 0.182497 0.186092 0.399267 0.138202 0.0843122 0.0706364 0.943788 0.23111 0.695067 0.471844 0.0699162 
1.4253  19 0.355703 0.667701 0.674073 0.0361245 0.601416 0.396861 0.887392 0.0820695 0.803715 0.799911 0.508548 0.327773 0.903309 0.792394 0.478105 0.766302 0.285772 0.985157 0.998395 
0.829946  19 0.683263 0.0464114 0.374791 0.0283843 0.598903 0.442152 0.0913226 0.96508 0.737713 0.734377 0.975102 0.529015 0.0524687 0.677296 0.125261 0.799828 0.0719427 0.294139 0.166985 
3.13472  19 0.636224 0.42746 0.707597 0.794091 0.434322 0.00110135 0.0598072 0.738213 0.456766 0.730788 0.329666 0.446605 0.371834 0.263937 0.456865 0.127536 0.385925 0.7399 0.336444 
4.24811  19 0.823545 0.505194 0.0270797 0.822321 0.654909 0.25608 0.996985 0.163032 0.447653 0.245149 0.822219 0.677285 0.554228 0.514813 0.412991 0.772923 0.584234 0.898091 0.03693 
2.37203  19 0.55068 0.091004 0.731406 0.517756 0.487863 0.455737 0.193495 0.524282 0.750449 0.486954 0.257091 0.18436 0.960286 0.782105 0.253458 0.745375 0.401808 0.0104393 0.521875 
2.10967  19 0.823893 0.244612 0.796305 0.375763 0.629394 0.90615 0.324777 0.0346182 0.621526 0.980152 0.59112 0.465642 0.970829 0.521684 0.125007 0.841526 0.360287 0.0160314 0.0146016 
2.48699  19 0.0109094 0.777722 0.0968643 0.15001 0.912876 0.857518 0.440505 0.385889 0.135464 0.432251 0.1528 0.921565 0.591811 0.688236 0.833627 0.971593 0.301289 0.921561 0.367768 
3.95242  19 0.898065 0.0864898 0.24787 0.780399 0.488014 0.956308 0.705006 0.247991 0.334265 0.703752 0.690297 0.0850269 0.930726 0.554065 0.882096 0.201237 0.779854 0.368843 0.366532 
4.10999  19 0.897354 0.649043 0.104096 0.586842 0.539236 0.0701215 0.856625 0.805066 0.0103803 0.920335 0.666339 0.374108 0.871997 0.591782 0.977762 0.0572383 0.745488 0.211662 0.937461 
2.86282  19 0.352647 0.296003 0.87731 0.948712 0.591409 0.648538 0.990749 0.436864 0.677 0.224723 0.807959 0.0848086 0.400068 0.840761 0.160436 0.587116 0.628572 0.247115 0.256776 
2.82643  19 0.921432 0.18324 0.193479 0.184689 0.384858 0.240484 0.411594 0.609507 0.914724 0.845128 0.815365 0.529008 0.244589 0.908301 0.374337 0.393486 0.872707 0.425353 0.083068 
2.38948  19 0.298283 0.0232666 0.884869 0.499206 0.224946 0.375419 0.875976 0.430481 0.855493 0.214813 0.905103 0.570545 0.33339 0.522934 0.746329 0.35778 0.771232 0.769347 0.443074 
2.74406  19 0.977416 0.256802 0.478085 0.918512 0.711272 0.652611 0.0491739 0.25798 0.370184 0.665722 0.467926 0.0752083 0.0583817 0.292834 0.946697 0.963551 0.575696 0.857692 0.061432 
3.17714  19 0.391465 0.130693 0.0994309 0.337646 0.319548 0.230553 0.238584 0.808747 0.337364 0.71103 0.940729 0.567326 0.82862 0.947501 0.915582 0.556923 0.104561 0.957618 0.406155 
4.11526  19 0.95224 0.015521 0.0865482 0.663646 0.0606319 0.34776 0.176045 0.94873 0.805625 0.42101 0.0839442 0.643104 0.821441 0.407179 0.23899 0.56594 0.832811 0.0140615 0.145013 
3.59606  19 0.655405 0.458555 0.138184 0.400693 0.433272 0.41718 0.157409 0.547582 0.224468 0.265505 0.769374 0.0279768 0.441225 0.616611 0.692713 0.160836 0.439268 0.0479996 0.0190435 
1.38913  19 0.861 0.64231 0.484986 0.0777966 0.897195 0.373661 0.794345 0.728142 0.787396 0.411945 0.684592 0.64525 0.634992 0.78112 0.16349 0.959949 0.720183 0.604284 0.208019 
4.0291  19 0.271209 0.860335 0.0239316 0.327253 0.363576 0.137218 0.00766583 0.435536 0.704575 0.689936 0.388754 0.225912 0.0217045 0.00368875 0.195015 0.682321 0.80402 0.141033 0.447357 
2.70992  19 0.871363 0.741553 0.329258 0.266063 0.860081 0.74014 0.571714 0.706091 0.926417 0.963067 0.310825 0.0120661 0.848196 0.0027531 0.927737 0.540861 0.43086 0.987138 0.147003 
1.69367  19 0.764816 0.730459 0.697786 0.0261125 0.380003 0.221491 0.276998 0.85724 0.6017 0.0619787 0.19334 0.487276 0.100588 0.240076 0.92464 0.102085 0.505209 0.964421 0.63356 
1.24889  19 0.975406 0.907997 0.741438 0.227009 0.878255 0.896428 0.954262 0.266134 0.391114 0.288414 0.0672977 0.464328 0.114336 0.161452 0.994773 0.7232 0.284255 0.241857 0.514498 
2.6007  19 0.673557 0.685515 0.921236 0.573743 0.69993 0.281355 0.626113 0.630381 0.12906 0.0748217 0.338742 0.190347 0.487875 0.529473 0.363975 0.106213 0.749734 0.905232 0.117188 
2.73267  19 0.933271 0.864097 0.216265 0.225712 0.322942 0.451832 0.952523 0.847163 0.661092 0.731087 0.0250619 0.115308 0.571582 0.688176 0.679319 0.859276 0.455322 0.75282 0.987805 
3.51897  19 0.083958 0.79984 0.118441 0.361276 0.182158 0.0274636 0.897675 0.570558 0.770871 0.869677 0.331003 0.876586 0.995482 0.992621 0.500989 0.982535 0.644666 0.163586 0.0564123 
2.60952  19 0.734165 0.64677 0.910799 0.900761 0.641114 0.168644 0.557928 0.156263 0.598185 0.506272 0.356405 0.290224 0.442253 0.99082 0.731311 0.898466 0.530079 0.858681 0.298367 
3.80672  19 0.573817 0.99422 0.373485 0.963531 0.835244 0.492202 0.586686 0.549534 0.504707 0.230996 0.302888 0.682115 0.477204 0.120866 0.582157 0.0188891 0.310947 0.923763 0.175508 
2.46985  19 0.16531 0.66776 0.692858 0.76818 0.154622 0.278104 0.427791 0.516733 0.045504 0.300635 0.277154 0.0737035 0.943286 0.59896 0.611747 0.921508 0.434979 0.380639 0.403245 
2.7027  19 0.885716 0.548222 0.74869 0.385097 0.284398 0.811108 0.162674 0.412504 0.443484 0.724819 0.418537 0.335404 0.460251 0.0213118 0.153756 0.384673 0.973033 0.91558 0.683075 
3.42869  19 0.0623894 0.652149 0.158697 0.336359 0.985781 0.69244 0.10433 0.787905 0.454788 0.223872 0.369132 0.892484 0.944316 0.451818 0.207632 0.296713 0.741522 0.109384 0.0352105 
1.66958  19 0.99617 0.740124 0.412784 0.156417 0.900956 0.457158 0.699592 0.216104 0.0534326 0.15665 0.139717 0.530647 0.395949 0.50622 0.868995 0.646591 0.826436 0.666533 0.33994 
2.95067  19 0.993444 0.619109 0.493887 0.829019 0.123844 0.564742 0.358578 0.956211 0.642197 0.229744 0.014693 0.57705 0.535077 0.987906 0.877402 0.237715 0.769881 0.306789 0.137704 
2.03464  19 0.0934791 0.397821 0.672891 0.247958 0.416051 0.479342 0.606576 0.487807 0.776361 0.329803 0.809174 0.771613 0.782784 0.0475265 0.234047 0.345351 0.307348 0.442868 0.717298 
2.72448  19 0.0478793 0.165537 0.932241 0.206299 0.955459 0.846094 0.342548 0.997376 0.181718 0.458224 0.834722 0.0481528 0.834727 0.395434 0.00679651 0.182084 0.587515 0.247201 0.29386 
3.23452  19 0.148248 0.137682 0.247346 0.593076 0.17284 0.387093 0.612691 0.867858 0.0429072 0.369151 0.656041 0.895696 0.543005 0.308056 0.844925 0.0795283 0.210835 0.54337 0.255016 
2.31707  19 0.947025 0.972376 0.168937 0.178593 0.954496 0.223407 0.639084 0.309333 0.0618173 0.733206 0.463694 0.640803 0.157183 0.29688 0.647153 0.558972 0.420604 0.129363 0.312245 
3.67138  19 0.739335 0.440982 0.394525 0.749002 0.310387 0.173518 0.25156 0.0816718 0.0810345 0.381181 0.0202399 0.230169 0.380639 0.880211 0.204967 0.213655 0.898691 0.119835 0.770884 
3.75703  19 0.502608 0.744598 0.0753999 0.248768 0.458482 0.16225 0.168949 0.520322 0.239548 0.999574 0.649058 0.898045 0.509199 0.179193 0.14948 0.837611 0.98494 0.273854 0.731227 
2.61905  19 0.10746 0.203946 0.544229 0.713443 0.869992 0.761965 0.833729 0.774088 0.109874 0.878245 0.884995 0.795833 0.457002 0.143041 0.444933 0.56059 0.342814 0.153401 0.0917442 
1.76416  19 0.77225 0.689846 0.958584 0.473617 0.953042 0.185196 0.435446 0.6444 0.0651886 0.459771 0.344193 0.857724 0.277257 0.862544 0.659837 0.165822 0.224802 0.832123 0.0611059 
4.40688  19 0.297983 0.387687 0.0187279 0.372008 0.601413 0.546865 0.196289 0.152266 0.466757 0.623061 0.886592 0.0595861 0.250788 0.839413 0.247224 0.774029 0.593057 0.0475767 0.927924 
4.60599  19 0.755234 0.433444 0.0292999 0.809149 0.747121 0.5355 0.610999 0.08305 0.342139 0.745389 0.939593 0.398307 0.677972 0.295246 0.115778 0.499974 0.640265 0.691182 0.697835 
4.46144  19 0.196655 0.787354 0.0254296 0.168835 0.718942 0.31966 0.00959503 0.916843 0.830699 0.498404 0.75758 0.614396 0.80772 0.925943 0.125227 0.0125589 0.903103 0.595611 0.41034 
2.97506  19 0.307897 0.8712 0.813961 0.983149 0.771698 0.770293 0.306866 0.202226 0.45816 0.69349 0.578917 0.000646194 0.526588 0.448318 0.969076 0.217584 0.194028 0.00745271 0.6635 
1.34594  19 0.973865 0.134052 0.85333 0.0334995 0.721636 0.450905 0.03357 0.173126 0.566396 0.272891 0.80579 0.0428887 0.795779 0.752184 0.481322 0.575113 0.438121 0.448404 0.357375 
1.73116  19 0.869848 0.00299325 0.9691 0.16438 0.880227 0.163909 0.491094 0.0357353 0.943818 0.0852424 0.682557 0.744749 0.10918 0.838834 0.26653 0.545366 0.41554 0.151713 0.341733 
3.49828  19 0.894596 0.331448 0.669475 0.78182 0.30528 0.204995 0.41034 0.0176368 0.330662 0.332855 0.912353 0.843872 0.980336 0.666094 0.269026 0.180073 0.77888 0.00956635 0.230782 
3.57841  19 0.999151 0.784927 0.162488 0.558999 0.596712 0.897571 0.924839 0.925585 0.46779 0.9443 0.189476 0.670532 0.153307 0.58223 0.0742887 0.504262 0.448316 0.159582 0.812054 
2.85891  19 0.681758 0.0939097 0.903746 0.773838 0.759225 0.226052 0.285737 0.0882846 0.893152 0.986789 0.100874 0.802555 0.850251 0.205034 0.742432 0.839246 0.758477 0.466689 0.692583 
3.44157  19 0.343794 0.889827 0.147847 0.355528 0.595099 0.88901 0.649675 0.782263 0.0194149 0.193752 0.62296 0.429791 0.805007 0.673656 0.965686 0.0537377 0.346728 0.621364 0.904887 
2.89483  19 0.858396 0.405304 0.0479664 0.0247656 0.801533 0.207697 0.50185 0.345926 0.986231 0.703733 0.157031 0.0776291 0.554691 0.525222 0.114538 0.527663 0.75321 0.0736451 0.930526 
2.08259  19 0.535141 0.534369 0.207787 0.105912 0.387673 0.395304 0.368333 0.113278 0.032614 0.195036 0.5397 0.0912145 0.805438 0.55533 0.109808 0.892067 0.499353 0.595454 0.637319 
3.13854  19 0.283003 0.108431 0.268846 0.444703 0.109733 0.754318 0.184133 0.288296 0.257416 0.342855 0.655364 0.579148 0.937609 0.211319 0.866296 0.477341 0.857309 0.131619 0.548803 
3.13109  19 0.908239 0.0414134 0.381499 0.891537 0.168974 0.795337 0.432443 0.530981 0.335766 0.511408 0.998779 0.195464 0.462702 0.735183 0.54115 0.99209 0.345067 0.244636 0.743541 
1.69964  19 0.281396 0.0750475 0.502881 0.211609 0.93713 0.222767 0.067017 0.766963 0.690743 0.194249 0.602753 0.910911 0.176282 0.470635 0.573028 0.407496 0.346584 0.167297 0.410721 
2.02399  19 0.767166 0.477926 0.83865 0.59524 0.779834 0.781537 0.131962 0.23681 0.987871 0.0143618 0.608334 0.217328 0.194093 0.410331 0.686444 0.966629 0.162312 0.122693 0.721397 
3.73823  19 0.482345 0.683079 0.476899 0.879153 0.136801 0.0944877 0.0168495 0.100784 0.270587 0.274446 0.266847 0.376789 0.102969 0.548778 0.58107 0.0433 0.358729 0.0227755 0.494946 
2.74599  19 0.417902 0.43496 0.566818 0.789587 0.876469 0.328749 0.234446 0.520671 0.263053 0.789564 0.819474 0.614254 0.167021 0.823801 0.763622 0.189466 0.205883 0.291606 0.79474 
2.71561  19 0.505671 0.643154 0.6282 0.734681 0.649031 0.851645 0.888292 0.49052 0.661584 0.659572 0.194537 0.560657 0.44948 0.294739 0.232644 0.680122 0.338392 0.438783 0.506373 
4.46112  19 0.647541 0.594325 0.023506 0.398468 0.753316 0.391538 0.612028 0.671821 0.788355 0.99755 0.880149 0.136291 0.582721 0.0980245 0.489824 0.180294 0.790015 0.939804 0.154509 
3.96024  19 0.425999 0.888812 0.0428026 0.361768 0.569094 0.581407 0.760261 0.943238 0.825599 0.063133 0.553248 0.633601 0.147544 0.64649 0.955403 0.25531 0.450777 0.487544 0.6624 
2.14406  19 0.970849 0.497903 0.38837 0.253085 0.897139 0.477098 0.992356 0.175599 0.752656 0.701767 0.69701 0.0976376 0.160314 0.734685 0.15444 0.617089 0.0403471 0.6547 0.800236 
3.33747  19 0.106152 0.387873 0.292688 0.857231 0.322829 0.940823 0.33147 0.239586 0.712321 0.0563519 0.945906 0.665435 0.97171 0.738011 0.603726 0.64426 0.238788 0.678025 0.158324 
2.0727  19 0.300475 0.0381414 0.400598 0.0480832 0.826854 0.0502896 0.872145 0.332341 0.739395 0.620894 0.107825 0.201312 0.610465 0.277552 0.254813 0.230008 0.236858 0.0213081 0.261073 
1.84838  19 0.882152 0.704522 0.845459 0.341581 0.0220613 0.880135 0.265 0.0225883 0.548548 0.906955 0.185647 0.585374 0.664035 0.10317 0.469465 0.817768 0.0871162 0.87151 0.0426309 
2.34495  19 0.733787 0.301844 0.988497 0.614403 0.384298 0.140107 0.699569 0.2845 0.170723 0.945214 0.0530027 0.785232 0.895468 0.810335 0.651073 0.450128 0.587446 0.921833 0.661897 
1.93511  19 0.414917 0.399064 0.564886 0.341206 0.0599376 0.317465 0.520566 0.1718 0.394132 0.318858 0.256065 0.892138 0.386401 0.936826 0.792644 0.397683 0.175155 0.0459873 0.441877 
3.31217  19 0.643468 0.464277 0.279014 0.695546 0.0228481 0.156027 0.711313 0.607257 0.185922 0.611078 0.843188 0.636137 0.126077 0.699046 0.0742748 0.462737 0.691421 0.619256 0.681026 
2.73935  19 0.999332 0.0919962 0.110768 0.0916441 0.227203 0.722427 0.0951649 0.254264 0.430355 0.773874 0.789106 0.132838 0.691526 0.968847 0.103127 0.393342 0.479059 0.9494 0.539895 
1.98002  19 0.997434 0.906189 0.671945 0.428252 0.488451 0.724857 0.785196 0.736545 0.87269 0.52052 0.772009 0.241179 0.245806 0.623196 0.194497 0.606039 0.0942062 0.185417 0.21333 
3.87774  19 0.919061 0.858668 0.166824 0.814377 0.455987 0.130819 0.916232 0.198357 0.088784 0.274672 0.878544 0.485902 0.00948515 0.515495 0.00696838 0.591059 0.68471 0.252326 0.809492 
3.7799  19 0.0108491 0.38367 0.533282 0.868203 0.175748 0.0137182 0.370724 0.966697 0.26146 0.460673 0.38037 0.227763 0.830685 0.278818 0.656177 0.0491549 0.593506 0.498472 0.11801 
4.17228  19 0.153129 0.34383 0.0766543 0.537512 0.450751 0.912455 0.915137 0.23934 0.761296 0.996342 0.664311 0.974459 0.248103 0.669509 0.0831839 0.82922 0.853501 0.710057 0.605019 
3.26645  19 0.1187 0.266281 0.528918 0.822964 0.379644 0.361889 0.0994751 0.578952 0.610329 0.41584 0.459628 0.0810615 0.973636 0.235741 0.415778 0.67845 0.695216 0.172242 0.482204 
2.05052  19 0.869072 0.281473 0.326676 0.0697283 0.59824 0.637008 0.476966 0.408224 0.173701 0.998583 0.900335 0.0573211 0.397835 0.543962 0.3237 0.466187 0.975167 0.608284 0.632111 
1.17835  19 0.387219 0.43359 0.58755 0.0199836 0.837211 0.929771 0.165023 0.347985 0.353554 0.171296 0.814631 0.434339 0.765925 0.5112 0.534651 0.278809 0.271429 0.283635 0.131273 
3.33665  19 0.540586 0.104132 0.651388 0.994895 0.354188 0.143578 0.390469 0.855784 0.217163 0.84469 0.978621 0.331142 0.85169 0.55054 0.277784 0.194232 0.578085 0.45002 0.76632 
0.974908  19 0.579185 0.791165 0.966526 0.219783 0.317616 0.0864325 0.562749 0.651159 0.463171 0.587203 0.591682 0.318774 0.291982 0.281649 0.97478 0.899887 0.0565863 0.81346 0.751142 
2.81506  19 0.374749 0.974153 0.302282 0.588772 0.898836 0.650193 0.443175 0.917587 0.870235 0.121418 0.24479 0.444398 0.951476 0.944005 0.507625 0.335034 0.122429 0.403381 0.0322683 
3.80067  19 0.826036 0.21112 0.623881 0.957977 0.394367 0.497377 0.683918 0.719475 0.848197 0.858974 0.0766798 0.456801 0.842886 0.873584 0.946336 0.027839 0.915178 0.116361 0.553278 
3.20996  19 0.90687 0.117644 0.198335 0.492006 0.503107 0.927558 0.817993 0.309041 0.821803 0.176283 0.0831113 0.599551 0.877581 0.133478 0.525853 0.359015 0.0365696 0.36769 0.846705 
3.43555  19 0.633754 0.102428 0.088604 0.168743 0.315217 0.846117 0.100851 0.361039 0.75563 0.0425237 0.256333 0.217552 0.389009 0.387086 0.271999 0.274119 0.717437 0.00501927 0.413756 
2.72554  19 0.232122 0.0765011 0.944002 0.699345 0.984488 0.946026 0.126375 0.190377 0.451155 0.186525 0.974159 0.0619995 0.806044 0.026961 0.128914 0.691731 0.758261 0.907338 0.734313 
3.76908  19 0.203877 0.23659 0.00494395 0.102347 0.462382 0.962131 0.294302 0.861017 0.0164836 0.315905 0.351534 0.80618 0.681783 0.844715 0.125117 0.698722 0.42244 0.212084 0.303568 
1.59839  19 0.430438 0.860449 0.818361 0.375945 0.860976 0.527699 0.0538505 0.3526 0.851572 0.0329217 0.402595 0.697026 0.339065 0.319669 0.0863263 0.976891 0.288554 0.805797 0.856508 
2.30384  19 0.0542524 0.437976 0.869371 0.847912 0.441528 0.563154 0.547054 0.575131 0.479833 0.984043 0.456267 0.952889 0.29224 0.384837 0.25824 0.726936 0.232368 0.516554 0.562667 
2.71539  19 0.471487 0.495119 0.753798 0.77127 0.714052 0.881346 0.632422 0.318094 0.695899 0.577068 0.0153248 0.2515 0.760646 0.898135 0.272925 0.478021 0.174445 0.909576 0.112518 
3.89982  19 0.032638 0.757653 0.0579645 0.490493 0.77813 0.559295 0.361589 0.382736 0.334014 0.143007 0.543543 0.146438 0.0394242 0.768758 0.806945 0.503359 0.433868 0.130144 0.979801 
2.67663  19 0.0933311 0.207139 0.345875 0.653575 0.336448 0.517387 0.135628 0.769753 0.592113 0.168047 0.741023 0.410962 0.0172799 0.459145 0.546956 0.978597 0.137409 0.963977 0.405896 
2.44618  19 0.489202 0.0133748 0.528978 0.359127 0.742571 0.364069 0.836464 0.232076 0.892241 0.878624 0.132907 0.313546 0.609746 0.461272 0.301806 0.869646 0.195187 0.0740146 0.433609 
2.64454  19 0.329279 0.490588 0.328452 0.374905 0.921235 0.202014 0.512984 0.945991 0.990154 0.937783 0.759393 0.902321 0.767981 0.998572 0.510898 0.958137 0.77626 0.257885 0.0771203 
1.68684  19 0.880815 0.129652 0.684388 0.37838 0.960722 0.541627 0.585754 0.983482 0.597277 0.988803 0.909993 0.216908 0.0691291 0.464148 0.401571 0.879748 0.408101 0.668378 0.521271 
1.90458  19 0.390382 0.816717 0.325546 0.151736 0.528916 0.967933 0.232024 0.02692 0.76529 0.617055 0.505937 0.542206 0.725603 0.761955 0.264706 0.258627 0.000643628 0.54499 0.539138 
1.99632  19 0.833822 0.633655 0.881582 0.403959 0.683572 0.144864 0.146864 0.403475 0.933453 0.475228 0.066561 0.581182 0.976413 0.300297 0.418736 0.985084 0.367599 0.612621 0.183028 
2.08475  19 0.108657 0.0960697 0.361101 0.131482 0.319055 0.30563 0.402864 0.468795 0.163953 0.891739 0.693614 0.251841 0.270114 0.61916 0.832407 0.062708 0.17182 0.410821 0.142595 
2.1217  19 0.400444 0.830612 0.281051 0.0326461 0.405432 0.11485 0.0300566 0.800585 0.13279 0.00923413 0.150252 0.658207 0.916369 0.0990899 0.90124 0.111278 0.890874 0.34033 0.208032 
4.0458  19 0.343424 0.852971 0.210821 0.980061 0.698925 0.451545 0.900735 0.396001 0.980192 0.593246 0.615505 0.266105 0.040703 0.0557805 0.0216312 0.90399 0.667008 0.109403 0.615107 
2.35567  19 0.720033 0.815528 0.911284 0.362437 0.572435 0.504862 0.654746 0.947392 0.74212 0.46468 0.310231 0.94641 0.102209 0.712086 0.284445 0.0965386 0.731803 0.15435 0.179731 
2.50926  19 0.612483 0.274487 0.828439 0.500617 0.501662 0.752407 0.603994 0.201584 0.467534 0.567774 0.400131 0.171777 0.901671 0.657318 0.0528258 0.969328 0.796762 0.299279 0.00452817 
1.74685  19 0.311566 0.579721 0.508541 0.0577915 0.651239 0.264735 0.714774 0.946736 0.678308 0.888577 0.394563 0.506767 0.571845 0.438087 0.223499 0.196771 0.237781 0.37614 0.332674 
2.59012  19 0.431316 0.527051 0.401887 0.332551 0.429203 0.390386 0.664538 0.331634 0.665186 0.301922 0.68819 0.715639 0.136467 0.533747 0.496739 0.239006 0.452867 0.760579 0.807266 
1.96299  19 0.212181 0.7914 0.984866 0.58793 0.527943 0.403639 0.114955 0.471578 0.518433 0.0206381 0.479375 0.404591 0.756348 0.984776 0.391694 0.909375 0.781143 0.577066 0.464278 
2.16835  19 0.574956 0.00685024 0.947295 0.991721 0.855709 0.293846 0.670283 0.234738 0.417407 0.289924 0.602119 0.197701 0.378462 0.0241966 0.831762 0.439294 0.00218285 0.531264 0.895118 
2.12645  19 0.813581 0.214474 0.762344 0.128619 0.923439 0.168419 0.466225 0.672879 0.834381 0.181373 0.26639 0.943065 0.925992 0.264903 0.487069 0.159652 0.778621 0.0354467 0.85833 
1.16939  19 0.981249 0.580953 0.663837 0.269233 0.132307 0.62871 0.402969 0.671954 0.386215 0.395926 0.695077 0.756683 0.642672 0.688648 0.441557 0.800081 0.0954707 0.778631 0.345519 
2.68932  19 0.943345 0.333045 0.455965 0.555862 0.447276 0.636072 0.0188053 0.90614 0.718059 0.713684 0.582846 0.763898 0.289961 0.572025 0.0644307 0.781108 0.920369 0.685331 0.338259 
2.35354  19 0.312561 0.149619 0.713619 0.365453 0.820189 0.725058 0.741435 0.525772 0.740961 0.300793 0.0636444 0.530435 0.896852 0.28557 0.00942923 0.691464 0.879495 0.609845 0.108064 
2.51249  19 0.00842829 0.888701 0.740288 0.290303 0.599528 0.195143 0.0973919 0.810248 0.125012 0.895923 0.508014 0.746059 0.37212 0.489097 0.311615 0.0757799 0.745236 0.296939 0.944506 
3.31169  19 0.724064 0.371059 0.23381 0.487979 0.00790928 0.552085 0.229962 0.491794 0.490405 0.944684 0.659845 0.2799 0.54355 0.44857 0.135349 0.503992 0.324123 0.355923 0.349982 
1.71959  19 0.44086 0.36588 0.852476 0.315491 0.142185 0.500434 0.808363 0.259628 0.813487 0.107622 0.724075 0.858229 0.828043 0.175855 0.299555 0.966805 0.553516 0.976554 0.0201563 
2.8852  19 0.844735 0.986088 0.107564 0.122808 0.507552 0.604398 0.856226 0.876993 0.504645 0.998832 0.399165 0.278221 0.281645 0.0445077 0.854975 0.247931 0.860151 0.605145 0.219174 
1.39441  19 0.659931 0.42517 0.0838665 0.0356342 0.898817 0.465272 0.194428 0.521015 0.915962 0.483107 0.201047 0.768989 0.644443 0.986191 0.85094 0.318941 0.0291437 0.40341 0.0360629 
1.3475  19 0.748518 0.452506 0.834035 0.272845 0.0285013 0.269229 0.671358 0.510955 0.197797 0.549951 0.443998 0.140259 0.656515 0.897455 0.868628 0.829885 0.221884 0.0697612 0.57798 
3.36828  19 0.888336 0.430136 0.124897 0.0679025 0.868551 0.581276 0.729884 0.771692 0.293544 0.550458 0.150691 0.247333 0.790976 0.35841 0.0444858 0.0800416 0.759496 0.336689 0.791968 
2.31108  19 0.347236 0.579701 0.167521 0.138888 0.374964 0.705244 0.964926 0.11626 0.682347 0.58317 0.545293 0.732189 0.793428 0.979019 0.395913 0.645254 0.166012 0.113825 0.112585 
2.27316  19 0.0214012 0.305522 0.823452 0.812491 0.3093 0.21332 0.602445 0.997826 0.249092 0.0672165 0.482714 0.127883 0.948316 0.23289 0.756728 0.672218 0.488816 0.917554 0.208354 
3.37969  19 0.633287 0.308322 0.37084 0.772557 0.0988825 0.758529 0.348762 0.069968 0.930949 0.782661 0.484349 0.647362 0.616916 0.907327 0.291482 0.665224 0.588171 0.712967 0.405758 
2.19095  19 0.24315 0.462534 0.861682 0.366515 0.590636 0.858719 0.0628832 0.220818 0.869889 0.216945 0.702942 0.575362 0.214642 0.946566 0.303918 0.593102 0.840467 0.747885 0.770809 
2.97032  19 0.981562 0.194811 0.924078 0.960053 0.258901 0.533132 0.419883 0.413581 0.62791 0.887314 0.481495 0.864068 0.323764 0.34742 0.423573 0.278375 0.777636 0.747377 0.00264468 
2.94599  19 0.276515 0.462846 0.0497132 0.0896762 0.106691 0.617908 0.622927 0.456717 0.285965 0.954878 0.885375 0.990249 0.705071 0.657533 0.82304 0.638989 0.497012 0.205532 0.0455808 
3.28559  19 0.396367 0.506853 0.483362 0.749488 0.138329 0.861629 0.60637 0.0164826 0.406977 0.346636 0.922665 0.869778 0.293626 0.645074 0.605807 0.592319 0.750038 0.407151 0.351885 
2.22516  19 0.817485 0.982491 0.981106 0.361065 0.347188 0.671444 0.073533 0.66637 0.454385 0.851484 0.136587 0.645165 0.69602 0.885641 0.247182 0.381731 0.782092 0.954584 0.568401 
1.08413  19 0.601695 0.705113 0.854558 0.150982 0.449749 0.704061 0.395959 0.232388 0.437663 0.25584 0.925626 0.926052 0.611987 0.790604 0.629201 0.966326 0.403596 0.226767 0.0124697 
3.28697  19 0.398456 0.564487 0.314467 0.635535 0.835233 0.303659 0.902598 0.596176 0.220435 0.751541 0.0821598 0.0235624 0.176006 0.222512 0.890566 0.762339 0.247229 0.369566 0.768762 
2.47892  19 0.431611 0.706013 0.446262 0.451037 0.906008 0.387176 0.0204638 0.74191 0.314564 0.586724 0.31579 0.337856 0.485504 0.363269 0.505552 0.644641 0.303499 0.319246 0.28508 
1.69076  19 0.843608 0.932337 0.809368 0.478681 0.333049 0.874715 0.629787 0.608623 0.0361694 0.404646 0.83586 0.981342 0.121031 0.934039 0.967461 0.847702 0.856205 0.562374 0.78225 
1.57201  19 0.448665 0.64151 0.325379 0.0224409 0.965075 0.0926203 0.0154249 0.1428 0.411929 0.0943968 0.969154 0.856893 0.725587 0.939894 0.306576 0.776581 0.943366 0.0481029 0.476419 
3.21496  19 0.453997 0.0792984 0.322474 0.634223 0.371476 0.923772 0.490879 0.679143 0.233023 0.496138 0.927487 0.557987 0.795114 0.252233 0.277103 0.40234 0.978353 0.409872 0.327675 
2.57377  19 0.0117 0.415436 0.516286 0.708148 0.271348 0.827055 0.621836 0.531349 0.888821 0.656401 0.0482019 0.533457 0.00683468 0.420811 0.912008 0.701351 0.282771 0.118049 0.845665 
2.51321  19 0.25527 0.909332 0.165278 0.236804 0.830612 0.271799 0.299639 0.712984 0.266348 0.818485 0.507478 0.492092 0.6617 0.733629 0.585307 0.779166 0.0159291 0.741619 0.51127 
2.85172  19 0.327368 0.187367 0.321994 0.475579 0.717274 0.0807406 0.885813 0.641845 0.394072 0.678204 0.118313 0.149837 0.165622 0.752832 0.469923 0.488349 0.191798 0.278008 0.930089 
1.29844  19 0.40976 0.245528 0.539793 0.000967552 0.441713 0.988412 0.889538 0.492307 0.685226 0.647148 0.707892 0.308723 0.657031 0.239544 0.192622 0.898237 0.280221 0.42215 0.869514 
1.67074  19 0.60836 0.501848 0.674387 0.428875 0.886344 0.284186 0.481168 0.464656 0.313744 0.604993 0.459353 0.777721 0.444241 0.618575 0.825725 0.808783 0.165173 0.986423 0.815316 
3.17651  19 0.910789 0.172737 0.469578 0.695342 0.419835 0.453362 0.289609 0.151441 0.683508 0.682568 0.981765 0.149079 0.116046 0.794118 0.00510733 0.957491 0.686097 0.978431 0.461827 
2.57962  19 0.0569497 0.518445 0.918324 0.726613 0.743129 0.78626 0.45014 0.482643 0.162167 0.491693 0.459446 0.913342 0.778036 0.689537 0.600249 0.200957 0.619131 0.113878 0.504443 
1.29966  19 0.270013 0.77894 0.95244 0.0976491 0.0258121 0.386735 0.906856 0.0624098 0.957473 0.445755 0.896235 0.114783 0.0753214 0.939372 0.0708121 0.102598 0.00861443 0.413286 0.290962 
3.9072  19 0.0735551 0.375694 0.102188 0.613761 0.145033 0.900056 0.377381 0.763389 0.237582 0.635734 0.100783 0.546365 0.589589 0.123256 0.976073 0.406538 0.471971 0.361341 0.596091 
2.48673  19 0.303272 0.134077 0.57613 0.602836 0.18216 0.640782 0.709303 0.207607 0.995212 0.713962 0.169079 0.480334 0.268093 0.862158 0.833377 0.79046 0.203019 0.280607 0.491797 
2.70114  19 0.156455 0.765625 0.70126 0.686234 0.0130174 0.353211 0.706236 0.604939 0.103071 0.690367 0.0337316 0.25396 0.657236 0.116607 0.733894 0.933841 0.240674 0.571136 0.936221 
2.87268  19 0.879721 0.775464 0.468184 0.736755 0.129545 0.0110137 0.587599 0.484272 0.930232 0.0476418 0.613878 0.439565 0.189139 0.111411 0.504334 0.629839 0.289269 0.536648 0.212214 
3.75707  19 0.467937 0.529855 0.0965803 0.465621 0.860069 0.374178 0.823018 0.94776 0.742598 0.821619 0.866708 0.0452243 0.346945 0.136396 0.401958 0.855912 0.279053 0.176597 0.453712 
2.84393  19 0.80959 0.570587 0.233604 0.48784 0.374067 0.934115 0.171252 0.641657 0.0638035 0.366684 0.954312 0.583892 0.613644 0.96974 0.359267 0.694474 0.354587 0.315537 0.754323 
3.79753  19 0.633886 0.938561 0.116089 0.45261 0.861422 0.818903 0.240124 0.184123 0.204873 0.482405 0.959943 0.0831459 0.402757 0.385175 0.316375 0.838358 0.903031 0.962785 0.0724683 
3.42329  19 0.148782 0.562663 0.437993 0.98104 0.509001 0.129357 0.732009 0.318958 0.0256401 0.353315 0.539358 0.396308 0.0130118 0.353924 0.725788 0.0974434 0.576272 0.948384 0.452297 
3.20906  19 0.630711 0.389862 0.379432 0.727501 0.178183 0.764503 0.281337 0.784964 0.25537 0.960453 0.344949 0.095968 0.918051 0.832179 0.660506 0.216067 0.137607 0.534771 0.868559 
2.19151  19 0.886866 0.287081 0.518542 0.326999 0.526017 0.568753 0.424115 0.370557 0.143 0.172402 0.457058 0.460607 0.233333 0.883925 0.262248 0.480839 0.979059 0.808504 0.93647 
2.14531  19 0.452676 0.0214807 0.756894 0.585266 0.468388 0.946475 0.0875701 0.555339 0.290354 0.785594 0.251229 0.997567 0.77645 0.0983157 0.634309 0.749383 0.43184 0.563095 0.553055 
3.65756  19 0.295174 0.0921866 0.132306 0.31356 0.227001 0.905601 0.330662 0.0116562 0.357418 0.833873 0.933519 0.759569 0.275435 0.252365 0.095325 0.727715 0.696178 0.614387 0.874431 
3.05699  19 0.0591286 0.494148 0.548139 0.578493 0.536353 0.56114 0.99613 0.260652 0.551629 0.121377 0.979698 0.229054 0.569798 0.16166 0.831997 0.381614 0.981358 0.130484 0.352612 
4.02875  19 0.248885 0.035176 0.130122 0.557075 0.733713 0.926497 0.558477 0.458361 0.837449 0.0190664 0.565363 0.126546 0.104672 0.491334 0.0436677 0.470275 0.85355 0.33938 0.101016 
2.07535  19 0.618188 0.389007 0.760315 0.394097 0.390994 0.668764 0.525782 0.298613 0.182497 0.186092 0.399267 0.138202 0.0843122 0.0706364 0.943788 0.23111 0.695067 0.471844 0.0699162 
1.4253  19 0.355703 0.667701 0.674073 0.0361245 0.601416 0.396861 0.887392 0.0820695 0.803715 0.799911 0.508548 0.327773 0.903309 0.792394 0.478105 0.766302 0.285772 0.985157 0.998395 
0.829946  19 0.683263 0.0464114 0.374791 0.0283843 0.598903 0.442152 0.0913226 0.96508 0.737713 0.734377 0.975102 0.529015 0.0524687 0.677296 0.125261 0.799828 0.0719427 0.294139 0.166985 
3.13472  19 0.636224 0.42746 0.707597 0.794091 0.434322 0.00110135 0.0598072 0.738213 0.456766 0.730788 0.329666 0.446605 0.371834 0.263937 0.456865 0.127536 0.385925 0.7399 0.336444 
4.24811  19 0.823545 0.505194 0.0270797 0.822321 0.654909 0.25608 0.996985 0.163032 0.447653 0.245149 0.822219 0.677285 0.554228 0.514813 0.412991 0.772923 0.584234 0.898091 0.03693 
2.37203  19 0.55068 0.091004 0.731406 0.517756 0.487863 0.455737 0.193495 0.524282 0.750449 0.486954 0.257091 0.18436 0.960286 0.782105 0.253458 0.745375 0.401808 0.0104393 0.521875 
2.10967  19 0.823893 0.244612 0.796305 0.375763 0.629394 0.90615 0.324777 0.0346182 0.621526 0.980152 0.59112 0.465642 0.970829 0.521684 0.125007 0.841526 0.360287 0.0160314 0.0146016 
2.48699  19 0.0109094 0.777722 0.0968643 0.15001 0.912876 0.857518 0.440505 0.385889 0.135464 0.432251 0.1528 0.921565 0.591811 0.688236 0.833627 0.971593 0.301289 0.921561 0.367768 
3.95242  19 0.898065 0.0864898 0.24787 0.780399 0.488014 0.956308 0.705006 0.247991 0.334265 0.703752 0.690297 0.0850269 0.930726 0.554065 0.882096 0.201237 0.779854 0.368843 0.366532 
4.10999  19 0.897354 0.649043 0.104096 0.586842 0.539236 0.0701215 0.856625 0.805066 0.0103803 0.920335 0.666339 0.374108 0.871997 0.591782 0.977762 0.0572383 0.745488 0.211662 0.937461 
2.86282  19 0.352647 0.296003 0.87731 0.948712 0.591409 0.648538 0.990749 0.436864 0.677 0.224723 0.807959 0.0848086 0.400068 0.840761 0.160436 0.587116 0.628572 0.247115 0.256776 
2.82643  19 0.921432 0.18324 0.193479 0.184689 0.384858 0.240484 0.411594 0.609507 0.914724 0.845128 0.815365 0.529008 0.244589 0.908301 0.374337 0.393486 0.872707 0.425353 0.083068 
2.38948  19 0.298283 0.0232666 0.884869 0.499206 0.224946 0.375419 0.875976 0.430481 0.855493 0.214813 0.905103 0.570545 0.33339 0.522934 0.746329 0.35778 0.771232 0.769347 0.443074 
2.74406  19 0.977416 0.256802 0.478085 0.918512 0.711272 0.652611 0.0491739 0.25798 0.370184 0.665722 0.467926 0.0752083 0.0583817 0.292834 0.946697 0.963551 0.575696 0.857692 0.061432 
3.17714  19 0.391465 0.130693 0.0994309 0.337646 0.319548 0.230553 0.238584 0.808747 0.337364 0.71103 0.940729 0.567326 0.82862 0.947501 0.915582 0.556923 0.104561 0.957618 0.406155 
4.11526  19 0.95224 0.015521 0.0865482 0.663646 0.0606319 0.34776 0.176045 0.94873 0.805625 0.42101 0.0839442 0.643104 0.821441 0.407179 0.23899 0.56594 0.832811 0.0140615 0.145013 
3.59606  19 0.655405 0.458555 0.138184 0.400693 0.433272 0.41718 0.157409 0.547582 0.224468 0.265505 0.769374 0.0279768 0.441225 0.616611 0.692713 0.160836 0.439268 0.0479996 0.0190435 
1.38913  19 0.861 0.64231 0.484986 0.0777966 0.897195 0.373661 0.794345 0.728142 0.787396 0.411945 0.684592 0.64525 0.634992 0.78112 0.16349 0.959949 0.720183 0.604284 0.208019 
4.0291  19 0.271209 0.860335 0.0239316 0.327253 0.363576 0.137218 0.00766583 0.435536 0.704575 0.689936 0.388754 0.225912 0.0217045 0.00368875 0.195015 0.682321 0.80402 0.141033 0.447357 
2.67505  19 0.870834 0.740824 0.329839 0.265357 0.859132 0.739624 0.571143 0.706091 0.926417 0.963067 0.310825 0.0120661 0.848196 0.0027531 0.927737 0.540861 0.43086 0.9858 0.146767 
1.69367  19 0.764816 0.730459 0.697786 0.0261125 0.380003 0.221491 0.276998 0.85724 0.6017 0.0619787 0.19334 0.487276 0.100588 0.240076 0.92464 0.102085 0.505209 0.964421 0.63356 
1.24889  19 0.975406 0.907997 0.741438 0.227009 0.878255 0.896428 0.954262 0.266134 0.391114 0.288414 0.0672977 0.464328 0.114336 0.161452 0.994773 0.7232 0.284255 0.241857 0.514498 
2.6007  19 0.673557 0.685515 0.921236 0.573743 0.69993 0.281355 0.626113 0.630381 0.12906 0.0748217 0.338742 0.190347 0.487875 0.529473 0.363975 0.106213 0.749734 0.905232 0.117188 
2.73267  19 0.933271 0.864097 0.216265 0.225712 0.322942 0.451832 0.952523 0.847163 0.661092 0.731087 0.0250619 0.115308 0.571582 0.688176 0.679319 0.859276 0.455322 0.75282 0.987805 
3.49936  19 0.0842441 0.798677 0.118155 0.360828 0.181916 0.0284997 0.896718 0.570499 0.770881 0.86977 0.331003 0.876586 0.995482 0.992621 0.500989 0.982535 0.644666 0.163586 0.0564123 
2.60952  19 0.734165 0.64677 0.910799 0.900761 0.641114 0.168644 0.557928 0.156263 0.598185 0.506272 0.356405 0.290224 0.442253 0.99082 0.731311 0.898466 0.530079 0.858681 0.298367 
3.80672  19 0.573817 0.99422 0.373485 0.963531 0.835244 0.492202 0.586686 0.549534 0.504707 0.230996 0.302888 0.682115 0.477204 0.120866 0.582157 0.0188891 0.310947 0.923763 0.175508 
2.46985  19 0.16531 0.66776 0.692858 0.76818 0.154622 0.278104 0.427791 0.516733 0.045504 0.300635 0.277154 0.0737035 0.943286 0.59896 0.611747 0.921508 0.434979 0.380639 0.403245 
2.7027  19 0.885716 0.548222 0.74869 0.385097 0.284398 0.811108 0.162674 0.412504 0.443484 0.724819 0.418537 0.335404 0.460251 0.0213118 0.153756 0.384673 0.973033 0.91558 0.683075 
3.34852  19 0.0632472 0.652055 0.158236 0.335658 0.985556 0.692209 0.10433 0.787905 0.454788 0.223872 0.369132 0.892484 0.944316 0.452076 0.206913 0.29775 0.740581 0.109395 0.0355365 
1.66958  19 0.99617 0.740124 0.412784 0.156417 0.900956 0.457158 0.699592 0.216104 0.0534326 0.15665 0.139717 0.530647 0.395949 0.50622 0.868995 0.646591 0.826436 0.666533 0.33994 
2.95067  19 0.993444 0.619109 0.493887 0.829019 0.123844 0.564742 0.358578 0.956211 0.642197 0.229744 0.014693 0.57705 0.535077 0.987906 0.877402 0.237715 0.769881 0.306789 0.137704 
2.03464  19 0.0934791 0.397821 0.672891 0.247958 0.416051 0.479342 0.606576 0.487807 0.776361 0.329803 0.809174 0.771613 0.782784 0.0475265 0.234047 0.345351 0.307348 0.442868 0.717298 
2.72448  19 0.0478793 0.165537 0.932241 0.206299 0.955459 0.846094 0.342548 0.997376 0.181718 0.458224 0.834722 0.0481528 0.834727 0.395434 0.00679651 0.182084 0.587515 0.247201 0.29386 
3.22892  19 0.148248 0.137682 0.247346 0.593076 0.17284 0.387093 0.612691 0.867858 0.0429072 0.369151 0.656041 0.895779 0.54261 0.308903 0.84468 0.0795836 0.210482 0.54337 0.255016 
2.27876  19 0.947025 0.972376 0.168457 0.179223 0.953875 0.223306 0.639419 0.310014 0.0620156 0.733209 0.464278 0.641134 0.156292 0.297023 0.647153 0.558972 0.420604 0.129363 0.312245 
3.67138  19 0.739335 0.440982 0.394525 0.749002 0.310387 0.173518 0.25156 0.0816718 0.0810345 0.381181 0.0202399 0.230169 0.380639 0.880211 0.204967 0.213655 0.898691 0.119835 0.770884 
3.75703  19 0.502608 0.744598 0.0753999 0.248768 0.458482 0.16225 0.168949 0.520322 0.239548 0.999574 0.649058 0.898045 0.509199 0.179193 0.14948 0.837611 0.98494 0.273854 0.731227 
2.61905  19 0.10746 0.203946 0.544229 0.713443 0.869992 0.761965 0.833729 0.774088 0.109874 0.878245 0.884995 0.795833 0.457002 0.143041 0.444933 0.56059 0.342814 0.153401 0.0917442 
1.76416  19 0.77225 0.689846 0.958584 0.473617 0.953042 0.185196 0.435446 0.6444 0.0651886 0.459771 0.344193 0.857724 0.277257 0.862544 0.659837 0.165822 0.224802 0.832123 0.0611059 
4.40688  19 0.297983 0.387687 0.0187279 0.372008 0.601413 0.546865 0.196289 0.152266 0.466757 0.623061 0.886592 0.0595861 0.250788 0.839413 0.247224 0.774029 0.593057 0.0475767 0.927924 
4.60599  19 0.755234 0.433444 0.0292999 0.809149 0.747121 0.5355 0.610999 0.08305 0.342139 0.745389 0.939593 0.398307 0.677972 0.295246 0.115778 0.499974 0.640265 0.691182 0.697835 
4.46144  19 0.196655 0.787354 0.0254296 0.168835 0.718942 0.31966 0.00959503 0.916843 0.830699 0.498404 0.75758 0.614396 0.80772 0.925943 0.125227 0.0125589 0.903103 0.595611 0.41034 
2.97506  19 0.307897 0.8712 0.813961 0.983149 0.771698 0.770293 0.306866 0.202226 0.45816 0.69349 0.578917 0.000646194 0.526588 0.448318 0.969076 0.217584 0.194028 0.00745271 0.6635 
1.34594  19 0.973865 0.134052 0.85333 0.0334995 0.721636 0.450905 0.03357 0.173126 0.566396 0.272891 0.80579 0.0428887 0.795779 0.752184 0.481322 0.575113 0.438121 0.448404 0.357375 
1.73116  19 0.869848 0.00299325 0.9691 0.16438 0.880227 0.163909 0.491094 0.0357353 0.943818 0.0852424 0.682557 0.744749 0.10918 0.838834 0.26653 0.545366 0.41554 0.151713 0.341733 
3.49828  19 0.894596 0.331448 0.669475 0.78182 0.30528 0.204995 0.41034 0.0176368 0.330662 0.332855 0.912353 0.843872 0.980336 0.666094 0.269026 0.180073 0.77888 0.00956635 0.230782 
3.57841  19 0.999151 0.784927 0.162488 0.558999 0.596712 0.897571 0.924839 0.925585 0.46779 0.9443 0.189476 0.670532 0.153307 0.58223 0.0742887 0.504262 0.448316 0.159582 0.812054 
2.85891  19 0.681758 0.0939097 0.903746 0.773838 0.759225 0.226052 0.285737 0.0882846 0.893152 0.986789 0.100874 0.802555 0.850251 0.205034 0.742432 0.839246 0.758477 0.466689 0.692583 
3.44157  19 0.343794 0.889827 0.147847 0.355528 0.595099 0.88901 0.649675 0.782263 0.0194149 0.193752 0.62296 0.429791 0.805007 0.673656 0.965686 0.0537377 0.346728 0.621364 0.904887 
2.89483  19 0.858396 0.405304 0.0479664 0.0247656 0.801533 0.207697 0.50185 0.345926 0.986231 0.703733 0.157031 0.0776291 0.554691 0.525222 0.114538 0.527663 0.75321 0.0736451 0.930526 
1.94899  19 0.535141 0.534369 0.207707 0.105421 0.387933 0.395492 0.368105 0.113356 0.0334212 0.195449 0.540723 0.0923159 0.804042 0.55533 0.109808 0.892067 0.499353 0.595454 0.637319 
3.13854  19 0.283003 0.108431 0.268846 0.444703 0.109733 0.754318 0.184133 0.288296 0.257416 0.342855 0.655364 0.579148 0.937609 0.211319 0.866296 0.477341 0.857309 0.131619 0.548803 
3.04464  19 0.90869 0.0415292 0.381461 0.890208 0.169901 0.795337 0.432443 0.530981 0.335766 0.511408 0.998779 0.195464 0.462702 0.735183 0.540469 0.992115 0.34446 0.244365 0.742879 
1.69964  19 0.281396 0.0750475 0.502881 0.211609 0.93713 0.222767 0.067017 0.766963 0.690743 0.194249 0.602753 0.910911 0.176282 0.470635 0.573028 0.407496 0.346584 0.167297 0.410721 
2.02399  19 0.767166 0.477926 0.83865 0.59524 0.779834 0.781537 0.131962 0.23681 0.987871 0.0143618 0.608334 0.217328 0.194093 0.410331 0.686444 0.966629 0.162312 0.122693 0.721397 
3.67955  19 0.482345 0.683079 0.476899 0.879153 0.137188 0.0946436 0.0166429 0.101398 0.27037 0.274938 0.268173 0.376736 0.102346 0.548652 0.58107 0.0433 0.358729 0.0227755 0.494946 
2.74599  19 0.417902 0.43496 0.566818 0.789587 0.876469 0.328749 0.234446 0.520671 0.263053 0.789564 0.819474 0.614254 0.167021 0.823801 0.763622 0.189466 0.205883 0.291606 0.79474 
2.71561  19 0.505671 0.643154 0.6282 0.734681 0.649031 0.851645 0.888292 0.49052 0.661584 0.659572 0.194537 0.560657 0.44948 0.294739 0.232644 0.680122 0.338392 0.438783 0.506373 
4.46112  19 0.647541 0.594325 0.023506 0.398468 0.753316 0.391538 0.612028 0.671821 0.788355 0.99755 0.880149 0.136291 0.582721 0.0980245 0.489824 0.180294 0.790015 0.939804 0.154509 
3.96024  19 0.425999 0.888812 0.0428026 0.361768 0.569094 0.581407 0.760261 0.943238 0.825599 0.063133 0.553248 0.633601 0.147544 0.64649 0.955403 0.25531 0.450777 0.487544 0.6624 
2.14406  19 0.970849 0.497903 0.38837 0.253085 0.897139 0.477098 0.992356 0.175599 0.752656 0.701767 0.69701 0.0976376 0.160314 0.734685 0.15444 0.617089 0.0403471 0.6547 0.800236 
3.33747  19 0.106152 0.387873 0.292688 0.857231 0.322829 0.940823 0.33147 0.239586 0.712321 0.0563519 0.945906 0.665435 0.97171 0.738011 0.603726 0.64426 0.238788 0.678025 0.158324 
2.0727  19 0.300475 0.0381414 0.400598 0.0480832 0.826854 0.0502896 0.872145 0.332341 0.739395 0.620894 0.107825 0.201312 0.610465 0.277552 0.254813 0.230008 0.236858 0.0213081 0.261073 
1.84838  19 0.882152 0.704522 0.845459 0.341581 0.0220613 0.880135 0.265 0.0225883 0.548548 0.906955 0.185647 0.585374 0.664035 0.10317 0.469465 0.817768 0.0871162 0.87151 0.0426309 
2.34495  19 0.733787 0.301844 0.988497 0.614403 0.384298 0.140107 0.699569 0.2845 0.170723 0.945214 0.0530027 0.785232 0.895468 0.810335 0.651073 0.450128 0.587446 0.921833 0.661897 
1.93511  19 0.414917 0.399064 0.564886 0.341206 0.0599376 0.317465 0.520566 0.1718 0.394132 0.318858 0.256065 0.892138 0.386401 0.936826 0.792644 0.397683 0.175155 0.0459873 0.441877 
3.31217  19 0.643468 0.464277 0.279014 0.695546 0.0228481 0.156027 0.711313 0.607257 0.185922 0.611078 0.843188 0.636137 0.126077 0.699046 0.0742748 0.462737 0.691421 0.619256 0.681026 
2.73935  19 0.999332 0.0919962 0.110768 0.0916441 0.227203 0.722427 0.0951649 0.254264 0.430355 0.773874 0.789106 0.132838 0.691526 0.968847 0.103127 0.393342 0.479059 0.9494 0.539895 
1.98002  19 0.997434 0.906189 0.671945 0.428252 0.488451 0.724857 0.785196 0.736545 0.87269 0.52052 0.772009 0.241179 0.245806 0.623196 0.194497 0.606039 0.0942062 0.185417 0.21333 
3.87774  19 0.919061 0.858668 0.166824 0.814377 0.455987 0.130819 0.916232 0.198357 0.088784 0.274672 0.878544 0.485902 0.00948515 0.515495 0.00696838 0.591059 0.68471 0.252326 0.809492 
3.7799  19 0.0108491 0.38367 0.533282 0.868203 0.175748 0.0137182 0.370724 0.966697 0.26146 0.460673 0.38037 0.227763 0.830685 0.278818 0.656177 0.0491549 0.593506 0.498472 0.11801 
4.17228  19 0.153129 0.34383 0.0766543 0.537512 0.450751 0.912455 0.915137 0.23934 0.761296 0.996342 0.664311 0.974459 0.248103 0.669509 0.0831839 0.82922 0.853501 0.710057 0.605019 
3.26645  19 0.1187 0.266281 0.528918 0.822964 0.379644 0.361889 0.0994751 0.578952 0.610329 0.41584 0.459628 0.0810615 0.973636 0.235741 0.415778 0.67845 0.695216 0.172242 0.482204 
2.05052  19 0.869072 0.281473 0.326676 0.0697283 0.59824 0.637008 0.476966 0.408224 0.173701 0.998583 0.900335 0.0573211 0.397835 0.543962 0.3237 0.466187 0.975167 0.608284 0.632111 
1.17835  19 0.387219 0.43359 0.58755 0.0199836 0.837211 0.929771 0.165023 0.347985 0.353554 0.171296 0.814631 0.434339 0.765925 0.5112 0.534651 0.278809 0.271429 0.283635 0.131273 
3.33665  19 0.540586 0.104132 0.651388 0.994895 0.354188 0.143578 0.390469 0.855784 0.217163 0.84469 0.978621 0.331142 0.85169 0.55054 0.277784 0.194232 0.578085 0.45002 0.76632 
0.974908  19 0.579185 0.791165 0.966526 0.219783 0.317616 0.0864325 0.562749 0.651159 0.463171 0.587203 0.591682 0.318774 0.291982 0.281649 0.97478 0.899887 0.0565863 0.81346 0.751142 
2.81506  19 0.374749 0.974153 0.302282 0.588772 0.898836 0.650193 0.443175 0.917587 0.870235 0.121418 0.24479 0.444398 0.951476 0.944005 0.507625 0.335034 0.122429 0.403381 0.0322683 
3.80067  19 0.826036 0.21112 0.623881 0.957977 0.394367 0.497377 0.683918 0.719475 0.848197 0.858974 0.0766798 0.456801 0.842886 0.873584 0.946336 0.027839 0.915178 0.116361 0.553278 
3.20996  19 0.90687 0.117644 0.198335 0.492006 0.503107 0.927558 0.817993 0.309041 0.821803 0.176283 0.0831113 0.599551 0.877581 0.133478 0.525853 0.359015 0.0365696 0.36769 0.846705 
3.43555  19 0.633754 0.102428 0.088604 0.168743 0.315217 0.846117 0.100851 0.361039 0.75563 0.0425237 0.256333 0.217552 0.389009 0.387086 0.271999 0.274119 0.717437 0.00501927 0.413756 
2.72554  19 0.232122 0.0765011 0.944002 0.699345 0.984488 0.946026 0.126375 0.190377 0.451155 0.186525 0.974159 0.0619995 0.806044 0.026961 0.128914 0.691731 0.758261 0.907338 0.734313 
3.76908  19 0.203877 0.23659 0.00494395 0.102347 0.462382 0.962131 0.294302 0.861017 0.0164836 0.315905 0.351534 0.80618 0.681783 0.844715 0.125117 0.698722 0.42244 0.212084 0.303568 
1.59839  19 0.430438 0.860449 0.818361 0.375945 0.860976 0.527699 0.0538505 0.3526 0.851572 0.0329217 0.402595 0.697026 0.339065 0.319669 0.0863263 0.976891 0.288554 0.805797 0.856508 
2.30384  19 0.0542524 0.437976 0.869371 0.847912 0.441528 0.563154 0.547054 0.575131 0.479833 0.984043 0.456267 0.952889 0.29224 0.384837 0.25824 0.726936 0.232368 0.516554 0.562667 
2.71539  19 0.471487 0.495119 0.753798 0.77127 0.714052 0.881346 0.632422 0.318094 0.695899 0.577068 0.0153248 0.2515 0.760646 0.898135 0.272925 0.478021 0.174445 0.909576 0.112518 
3.89982  19 0.032638 0.757653 0.0579645 0.490493 0.77813 0.559295 0.361589 0.382736 0.334014 0.143007 0.543543 0.146438 0.0394242 0.768758 0.806945 0.503359 0.433868 0.130144 0.979801 
2.67663  19 0.0933311 0.207139 0.345875 0.653575 0.336448 0.517387 0.135628 0.769753 0.592113 0.168047 0.741023 0.410962 0.0172799 0.459145 0.546956 0.978597 0.137409 0.963977 0.405896 
2.44618  19 0.489202 0.0133748 0.528978 0.359127 0.742571 0.364069 0.836464 0.232076 0.892241 0.878624 0.132907 0.313546 0.609746 0.461272 0.301806 0.869646 0.195187 0.0740146 0.433609 
2.64454  19 0.329279 0.490588 0.328452 0.374905 0.921235 0.202014 0.512984 0.945991 0.990154 0.937783 0.759393 0.902321 0.767981 0.998572 0.510898 0.958137 0.77626 0.257885 0.0771203 
1.68684  19 0.880815 0.129652 0.684388 0.37838 0.960722 0.541627 0.585754 0.983482 0.597277 0.988803 0.909993 0.216908 0.0691291 0.464148 0.401571 0.879748 0.408101 0.668378 0.521271 
1.90458  19 0.390382 0.816717 0.325546 0.151736 0.528916 0.967933 0.232024 0.02692 0.76529 0.617055 0.505937 0.542206 0.725603 0.761955 0.264706 0.258627 0.000643628 0.54499 0.539138 
1.99632  19 0.833822 0.633655 0.881582 0.403959 0.683572 0.144864 0.146864 0.403475 0.933453 0.475228 0.066561 0.581182 0.976413 0.300297 0.418736 0.985084 0.367599 0.612621 0.183028 
2.08475  19 0.108657 0.0960697 0.361101 0.131482 0.319055 0.30563 0.402864 0.468795 0.163953 0.891739 0.693614 0.251841 0.270114 0.61916 0.832407 0.062708 0.17182 0.410821 0.142595 
2.1217  19 0.400444 0.830612 0.281051 0.0326461 0.405432 0.11485 0.0300566 0.800585 0.13279 0.00923413 0.150252 0.658207 0.916369 0.0990899 0.90124 0.111278 0.890874 0.34033 0.208032 
4.0458  19 0.343424 0.852971 0.210821 0.980061 0.698925 0.451545 0.900735 0.396001 0.980192 0.593246 0.615505 0.266105 0.040703 0.0557805 0.0216312 0.90399 0.667008 0.109403 0.615107 
2.35567  19 0.720033 0.815528 0.911284 0.362437 0.572435 0.504862 0.654746 0.947392 0.74212 0.46468 0.310231 0.94641 0.102209 0.712086 0.284445 0.0965386 0.731803 0.15435 0.179731 
2.49383  19 0.612483 0.274487 0.828439 0.500617 0.501662 0.752407 0.603777 0.202231 0.468281 0.567402 0.400502 0.172819 0.90068 0.657338 0.0529175 0.96893 0.796762 0.299279 0.00452817 
1.71549  19 0.311862 0.579328 0.508679 0.0574657 0.651359 0.264919 0.714374 0.946736 0.678308 0.888577 0.394563 0.506767 0.571845 0.438585 0.223382 0.197901 0.237448 0.376282 0.332699 
2.59012  19 0.431316 0.527051 0.401887 0.332551 0.429203 0.390386 0.664538 0.331634 0.665186 0.301922 0.68819 0.715639 0.136467 0.533747 0.496739 0.239006 0.452867 0.760579 0.807266 
1.96299  19 0.212181 0.7914 0.984866 0.58793 0.527943 0.403639 0.114955 0.471578 0.518433 0.0206381 0.479375 0.404591 0.756348 0.984776 0.391694 0.909375 0.781143 0.577066 0.464278 
2.16835  19 0.574956 0.00685024 0.947295 0.991721 0.855709 0.293846 0.670283 0.234738 0.417407 0.289924 0.602119 0.197701 0.378462 0.0241966 0.831762 0.439294 0.00218285 0.531264 0.895118 
2.12645  19 0.813581 0.214474 0.762344 0.128619 0.923439 0.168419 0.466225 0.672879 0.834381 0.181373 0.26639 0.943065 0.925992 0.264903 0.487069 0.159652 0.778621 0.0354467 0.85833 
1.16939  19 0.981249 0.580953 0.663837 0.269233 0.132307 0.62871 0.402969 0.671954 0.386215 0.395926 0.695077 0.756683 0.642672 0.688648 0.441557 0.800081 0.0954707 0.778631 0.345519 
2.68932  19 0.943345 0.333045 0.455965 0.555862 0.447276 0.636072 0.0188053 0.90614 0.718059 0.713684 0.582846 0.763898 0.289961 0.572025 0.0644307 0.781108 0.920369 0.685331 0.338259 
2.35354  19 0.312561 0.149619 0.713619 0.365453 0.820189 0.725058 0.741435 0.525772 0.740961 0.300793 0.0636444 0.530435 0.896852 0.28557 0.00942923 0.691464 0.879495 0.609845 0.108064 
2.51249  19 0.00842829 0.888701 0.740288 0.290303 0.599528 0.195143 0.0973919 0.810248 0.125012 0.895923 0.508014 0.746059 0.37212 0.489097 0.311615 0.0757799 0.745236 0.296939 0.944506 
3.31169  19 0.724064 0.371059 0.23381 0.487979 0.00790928 0.552085 0.229962 0.491794 0.490405 0.944684 0.659845 0.2799 0.54355 0.44857 0.135349 0.503992 0.324123 0.355923 0.349982 
1.71959  19 0.44086 0.36588 0.852476 0.315491 0.142185 0.500434 0.808363 0.259628 0.813487 0.107622 0.724075 0.858229 0.828043 0.175855 0.299555 0.966805 0.553516 0.976554 0.0201563 
2.8852  19 0.844735 0.986088 0.107564 0.122808 0.507552 0.604398 0.856226 0.876993 0.504645 0.998832 0.399165 0.278221 0.281645 0.0445077 0.854975 0.247931 0.860151 0.605145 0.219174 
1.24087  19 0.659931 0.42517 0.0838665 0.0356668 0.897892 0.465371 0.194517 0.520575 0.916062 0.482915 0.202323 0.768357 0.643355 0.986384 0.85094 0.318941 0.0291437 0.40341 0.0360629 
1.3475  19 0.748518 0.452506 0.834035 0.272845 0.0285013 0.269229 0.671358 0.510955 0.197797 0.549951 0.443998 0.140259 0.656515 0.897455 0.868628 0.829885 0.221884 0.0697612 0.57798 
3.34194  19 0.888336 0.430136 0.124897 0.0679025 0.868551 0.581276 0.729884 0.771708 0.294233 0.551031 0.151466 0.247064 0.789342 0.35893 0.0444858 0.0800416 0.759496 0.336689 0.791968 
2.31108  19 0.347236 0.579701 0.167521 0.138888 0.374964 0.705244 0.964926 0.11626 0.682347 0.58317 0.545293 0.732189 0.793428 0.979019 0.395913 0.645254 0.166012 0.113825 0.112585 
2.27316  19 0.0214012 0.305522 0.823452 0.812491 0.3093 0.21332 0.602445 0.997826 0.249092 0.0672165 0.482714 0.127883 0.948316 0.23289 0.756728 0.672218 0.488816 0.917554 0.208354 
3.37969  19 0.633287 0.308322 0.37084 0.772557 0.0988825 0.758529 0.348762 0.069968 0.930949 0.782661 0.484349 0.647362 0.616916 0.907327 0.291482 0.665224 0.588171 0.712967 0.405758 
2.04887  19 0.243834 0.462067 0.860345 0.365701 0.590804 0.858286 0.0625609 0.221139 0.869744 0.217101 0.702942 0.575362 0.214642 0.946566 0.303728 0.593356 0.840059 0.746962 0.77057 
2.97032  19 0.981562 0.194811 0.924078 0.960053 0.258901 0.533132 0.419883 0.413581 0.62791 0.887314 0.481495 0.864068 0.323764 0.34742 0.423573 0.278375 0.777636 0.747377 0.00264468 
2.94599  19 0.276515 0.462846 0.0497132 0.0896762 0.106691 0.617908 0.622927 0.456717 0.285965 0.954878 0.885375 0.990249 0.705071 0.657533 0.82304 0.638989 0.497012 0.205532 0.0455808 
3.28559  19 0.396367 0.506853 0.483362 0.749488 0.138329 0.861629 0.60637 0.0164826 0.406977 0.346636 0.922665 0.869778 0.293626 0.645074 0.605807 0.592319 0.750038 0.407151 0.351885 
2.22516  19 0.817485 0.982491 0.981106 0.361065 0.347188 0.671444 0.073533 0.66637 0.454385 0.851484 0.136587 0.645165 0.69602 0.885641 0.247182 0.381731 0.782092 0.954584 0.568401 
1.08413  19 0.601695 0.705113 0.854558 0.150982 0.449749 0.704061 0.395959 0.232388 0.437663 0.25584 0.925626 0.926052 0.611987 0.790604 0.629201 0.966326 0.403596 0.226767 0.0124697 
3.20368  19 0.398456 0.563949 0.31451 0.635046 0.834761 0.304415 0.902137 0.596614 0.220705 0.750899 0.0831683 0.0240056 0.176006 0.222512 0.890566 0.762339 0.247229 0.369566 0.768762 
2.47892  19 0.431611 0.706013 0.446262 0.451037 0.906008 0.387176 0.0204638 0.74191 0.314564 0.586724 0.31579 0.337856 0.485504 0.363269 0.505552 0.644641 0.303499 0.319246 0.28508 
1.69076  19 0.843608 0.932337 0.809368 0.478681 0.333049 0.874715 0.629787 0.608623 0.0361694 0.404646 0.83586 0.981342 0.121031 0.934039 0.967461 0.847702 0.856205 0.562374 0.78225 
1.52382  19 0.448777 0.641246 0.325344 0.0222415 0.965231 0.093155 0.0153447 0.143288 0.412301 0.0949816 0.969001 0.856893 0.725587 0.939894 0.306576 0.776581 0.943366 0.0481029 0.476138 
3.21496  19 0.453997 0.0792984 0.322474 0.634223 0.371476 0.923772 0.490879 0.679143 0.233023 0.496138 0.927487 0.557987 0.795114 0.252233 0.277103 0.40234 0.978353 0.409872 0.327675 
2.57377  19 0.0117 0.415436 0.516286 0.708148 0.271348 0.827055 0.621836 0.531349 0.888821 0.656401 0.0482019 0.533457 0.00683468 0.420811 0.912008 0.701351 0.282771 0.118049 0.845665 
2.51321  19 0.25527 0.909332 0.165278 0.236804 0.830612 0.271799 0.299639 0.712984 0.266348 0.818485 0.507478 0.492092 0.6617 0.733629 0.585307 0.779166 0.0159291 0.741619 0.51127 
2.85172  19 0.327368 0.187367 0.321994 0.475579 0.717274 0.0807406 0.885813 0.641845 0.394072 0.678204 0.118313 0.149837 0.165622 0.752832 0.469923 0.488349 0.191798 0.278008 0.930089 
1.29371  19 0.40976 0.245528 0.539793 0.000684465 0.442298 0.987849 0.888778 0.492807 0.684908 0.646527 0.707562 0.308723 0.657031 0.239544 0.192622 0.898237 0.280221 0.42215 0.869514 
1.67074  19 0.60836 0.501848 0.674387 0.428875 0.886344 0.284186 0.481168 0.464656 0.313744 0.604993 0.459353 0.777721 0.444241 0.618575 0.825725 0.808783 0.165173 0.986423 0.815316 
3.17651  19 0.910789 0.172737 0.469578 0.695342 0.419835 0.453362 0.289609 0.151441 0.683508 0.682568 0.981765 0.149079 0.116046 0.794118 0.00510733 0.957491 0.686097 0.978431 0.461827 
2.57962  19 0.0569497 0.518445 0.918324 0.726613 0.743129 0.78626 0.45014 0.482643 0.162167 0.491693 0.459446 0.913342 0.778036 0.689537 0.600249 0.200957 0.619131 0.113878 0.504443 
1.29221  19 0.270013 0.77894 0.95244 0.0976491 0.0258121 0.386735 0.906856 0.0624098 0.957473 0.446614 0.896129 0.114278 0.0745486 0.939068 0.0712701 0.103898 0.00814637 0.413501 0.290749 
3.9072  19 0.0735551 0.375694 0.102188 0.613761 0.145033 0.900056 0.377381 0.763389 0.237582 0.635734 0.100783 0.546365 0.589589 0.123256 0.976073 0.406538 0.471971 0.361341 0.596091 
2.48673  19 0.303272 0.134077 0.57613 0.602836 0.18216 0.640782 0.709303 0.207607 0.995212 0.713962 0.169079 0.480334 0.268093 0.862158 0.833377 0.79046 0.203019 0.280607 0.491797 
2.70114  19 0.156455 0.765625 0.70126 0.686234 0.0130174 0.353211 0.706236 0.604939 0.103071 0.690367 0.0337316 0.25396 0.657236 0.116607 0.733894 0.933841 0.240674 0.571136 0.936221 
2.87268  19 0.879721 0.775464 0.468184 0.736755 0.129545 0.0110137 0.587599 0.484272 0.930232 0.0476418 0.613878 0.439565 0.189139 0.111411 0.504334 0.629839 0.289269 0.536648 0.212214 
3.75707  19 0.467937 0.529855 0.0965803 0.465621 0.860069 0.374178 0.823018 0.94776 0.742598 0.821619 0.866708 0.0452243 0.346945 0.136396 0.401958 0.855912 0.279053 0.176597 0.453712 
2.84393  19 0.80959 0.570587 0.233604 0.48784 0.374067 0.934115 0.171252 0.641657 0.0638035 0.366684 0.954312 0.583892 0.613644 0.96974 0.359267 0.694474 0.354587 0.315537 0.754323 
3.76918  19 0.634346 0.938561 0.116089 0.45261 0.861422 0.818903 0.240124 0.184123 0.204873 0.482405 0.959943 0.0831459 0.401944 0.385598 0.315933 0.838291 0.902015 0.961518 0.0726396 
3.42329  19 0.148782 0.562663 0.437993 0.98104 0.509001 0.129357 0.732009 0.318958 0.0256401 0.353315 0.539358 0.396308 0.0130118 0.353924 0.725788 0.0974434 0.576272 0.948384 0.452297 
3.20906  19 0.630711 0.389862 0.379432 0.727501 0.178183 0.764503 0.281337 0.784964 0.25537 0.960453 0.344949 0.095968 0.918051 0.832179 0.660506 0.216067 0.137607 0.534771 0.868559 
2.19151  19 0.886866 0.287081 0.518542 0.326999 0.526017 0.568753 0.424115 0.370557 0.143 0.172402 0.457058 0.460607 0.233333 0.883925 0.262248 0.480839 0.979059 0.808504 0.93647 
2.14531  19 0.452676 0.0214807 0.756894 0.585266 0.468388 0.946475 0.0875701 0.555339 0.290354 0.785594 0.251229 0.997567 0.77645 0.0983157 0.634309 0.749383 0.43184 0.563095 0.553055 
3.65756  19 0.295174 0.0921866 0.132306 0.31356 0.227001 0.905601 0.330662 0.0116562 0.357418 0.833873 0.933519 0.759569 0.275435 0.252365 0.095325 0.727715 0.696178 0.614387 0.874431 
3.05699  19 0.0591286 0.494148 0.548139 0.578493 0.536353 0.56114 0.99613 0.260652 0.551629 0.121377 0.979698 0.229054 0.569798 0.16166 0.831997 0.381614 0.981358 0.130484 0.352612 
4.02875  19 0.248885 0.035176 0.130122 0.557075 0.733713 0.926497 0.558477 0.458361 0.837449 0.0190664 0.565363 0.126546 0.104672 0.491334 0.0436677 0.470275 0.85355 0.33938 0.101016 
2.07535  19 0.618188 0.389007 0.760315 0.394097 0.390994 0.668764 0.525782 0.298613 0.182497 0.186092 0.399267 0.138202 0.0843122 0.0706364 0.943788 0.23111 0.695067 0.471844 0.0699162 
1.4253  19 0.355703 0.667701 0.674073 0.0361245 0.601416 0.396861 0.887392 0.0820695 0.803715 0.799911 0.508548 0.327773 0.903309 0.792394 0.478105 0.766302 0.285772 0.985157 0.998395 
0.829946  19 0.683263 0.0464114 0.374791 0.0283843 0.598903 0.442152 0.0913226 0.96508 0.737713 0.734377 0.975102 0.529015 0.0524687 0.677296 0.125261 0.799828 0.0719427 0.294139 0.166985 
3.13472  19 0.636224 0.42746 0.707597 0.794091 0.434322 0.00110135 0.0598072 0.738213 0.456766 0.730788 0.329666 0.446605 0.371834 0.263937 0.456865 0.127536 0.385925 0.7399 0.336444 
4.24811  19 0.823545 0.505194 0.0270797 0.822321 0.654909 0.25608 0.996985 0.163032 0.447653 0.245149 0.822219 0.677285 0.554228 0.514813 0.412991 0.772923 0.584234 0.898091 0.03693 
2.37203  19 0.55068 0.091004 0.731406 0.517756 0.487863 0.455737 0.193495 0.524282 0.750449 0.486954 0.257091 0.18436 0.960286 0.782105 0.253458 0.745375 0.401808 0.0104393 0.521875 
2.10967  19 0.823893 0.244612 0.796305 0.375763 0.629394 0.90615 0.324777 0.0346182 0.621526 0.980152 0.59112 0.465642 0.970829 0.521684 0.125007 0.841526 0.360287 0.0160314 0.0146016 
2.48699  19 0.0109094 0.777722 0.0968643 0.15001 0.912876 0.857518 0.440505 0.385889 0.135464 0.432251 0.1528 0.921565 0.591811 0.688236 0.833627 0.971593 0.301289 0.921561 0.367768 
3.95242  19 0.898065 0.0864898 0.24787 0.780399 0.488014 0.956308 0.705006 0.247991 0.334265 0.703752 0.690297 0.0850269 0.930726 0.554065 0.882096 0.201237 0.779854 0.368843 0.366532 
4.10999  19 0.897354 0.649043 0.104096 0.586842 0.539236 0.0701215 0.856625 0.805066 0.0103803 0.920335 0.666339 0.374108 0.871997 0.591782 0.977762 0.0572383 0.745488 0.211662 0.937461 
2.86282  19 0.352647 0.296003 0.87731 0.948712 0.591409 0.648538 0.990749 0.436864 0.677 0.224723 0.807959 0.0848086 0.400068 0.840761 0.160436 0.587116 0.628572 0.247115 0.256776 
2.82643  19 0.921432 0.18324 0.193479 0.184689 0.384858 0.240484 0.411594 0.609507 0.914724 0.845128 0.815365 0.529008 0.244589 0.908301 0.374337 0.393486 0.872707 0.425353 0.083068 
2.38948  19 0.298283 0.0232666 0.884869 0.499206 0.224946 0.375419 0.875976 0.430481 0.855493 0.214813 0.905103 0.570545 0.33339 0.522934 0.746329 0.35778 0.771232 0.769347 0.443074 
2.74406  19 0.977416 0.256802 0.478085 0.918512 0.711272 0.652611 0.0491739 0.25798 0.370184 0.665722 0.467926 0.0752083 0.0583817 0.292834 0.946697 0.963551 0.575696 0.857692 0.061432 
3.17714  19 0.391465 0.130693 0.0994309 0.337646 0.319548 0.230553 0.238584 0.808747 0.337364 0.71103 0.940729 0.567326 0.82862 0.947501 0.915582 0.556923 0.104561 0.957618 0.406155 
4.11526  19 0.95224 0.015521 0.0865482 0.663646 0.0606319 0.34776 0.176045 0.94873 0.805625 0.42101 0.0839442 0.643104 0.821441 0.407179 0.23899 0.56594 0.832811 0.0140615 0.145013 
3.58522  19 0.655405 0.458555 0.138184 0.400693 0.433288 0.416817 0.158141 0.547808 0.224747 0.266502 0.769293 0.0276089 0.440068 0.616611 0.692713 0.160836 0.439268 0.0479996 0.0190435 
1.38913  19 0.861 0.64231 0.484986 0.0777966 0.897195 0.373661 0.794345 0.728142 0.787396 0.411945 0.684592 0.64525 0.634992 0.78112 0.16349 0.959949 0.720183 0.604284 0.208019 
4.0291  19 0.271209 0.860335 0.0239316 0.327253 0.363576 0.137218 0.00766583 0.435536 0.704575 0.689936 0.388754 0.225912 0.0217045 0.00368875 0.195015 0.682321 0.80402 0.141033 0.447357 
2.67505  19 0.870834 0.740824 0.329839 0.265357 0.859132 0.739624 0.571143 0.706091 0.926417 0.963067 0.310825 0.0120661 0.848196 0.0027531 0.927737 0.540861 0.43086 0.9858 0.146767 
1.69367  19 0.764816 0.730459 0.697786 0.0261125 0.380003 0.221491 0.276998 0.85724 0.6017 0.0619787 0.19334 0.487276 0.100588 0.240076 0.92464 0.102085 0.505209 0.964421 0.63356 
1.24889  19 0.975406 0.907997 0.741438 0.227009 0.878255 0.896428 0.954262 0.266134 0.391114 0.288414 0.0672977 0.464328 0.114336 0.161452 0.994773 0.7232 0.284255 0.241857 0.514498 
2.6007  19 0.673557 0.685515 0.921236 0.573743 0.69993 0.281355 0.626113 0.630381 0.12906 0.0748217 0.338742 0.190347 0.487875 0.529473 0.363975 0.106213 0.749734 0.905232 0.117188 
2.73267  19 0.933271 0.864097 0.216265 0.225712 0.322942 0.451832 0.952523 0.847163 0.661092 0.731087 0.0250619 0.115308 0.571582 0.688176 0.679319 0.859276 0.455322 0.75282 0.987805 
3.49936  19 0.0842441 0.798677 0.118155 0.360828 0.181916 0.0284997 0.896718 0.570499 0.770881 0.86977 0.331003 0.876586 0.995482 0.992621 0.500989 0.982535 0.644666 0.163586 0.0564123 
2.60952  19 0.734165 0.64677 0.910799 0.900761 0.641114 0.168644 0.557928 0.156263 0.598185 0.506272 0.356405 0.290224 0.442253 0.99082 0.731311 0.898466 0.530079 0.858681 0.298367 
3.80672  19 0.573817 0.99422 0.373485 0.963531 0.835244 0.492202 0.586686 0.549534 0.504707 0.230996 0.302888 0.682115 0.477204 0.120866 0.582157 0.0188891 0.310947 0.923763 0.175508 
2.46985  19 0.16531 0.66776 0.692858 0.76818 0.154622 0.278104 0.427791 0.516733 0.045504 0.300635 0.277154 0.0737035 0.943286 0.59896 0.611747 0.921508 0.434979 0.380639 0.403245 
2.7027  19 0.885716 0.548222 0.74869 0.385097 0.284398 0.811108 0.162674 0.412504 0.443484 0.724819 0.418537 0.335404 0.460251 0.0213118 0.153756 0.384673 0.973033 0.91558 0.683075 
3.34852  19 0.0632472 0.652055 0.158236 0.335658 0.985556 0.692209 0.10433 0.787905 0.454788 0.223872 0.369132 0.892484 0.944316 0.452076 0.206913 0.29775 0.740581 0.109395 0.0355365 
1.62185  19 0.99617 0.740124 0.412784 0.156417 0.900956 0.457368 0.699368 0.21686 0.0546987 0.157268 0.140122 0.53061 0.395787 0.506531 0.868612 0.646591 0.826436 0.666533 0.33994 
2.95067  19 0.993444 0.619109 0.493887 0.829019 0.123844 0.564742 0.358578 0.956211 0.642197 0.229744 0.014693 0.57705 0.535077 0.987906 0.877402 0.237715 0.769881 0.306789 0.137704 
2.03464  19 0.0934791 0.397821 0.672891 0.247958 0.416051 0.479342 0.606576 0.487807 0.776361 0.329803 0.809174 0.771613 0.782784 0.0475265 0.234047 0.345351 0.307348 0.442868 0.717298 
2.72448  19 0.0478793 0.165537 0.932241 0.206299 0.955459 0.846094 0.342548 0.997376 0.181718 0.458224 0.834722 0.0481528 0.834727 0.395434 0.00679651 0.182084 0.587515 0.247201 0.29386 
3.22892  19 0.148248 0.137682 0.247346 0.593076 0.17284 0.387093 0.612691 0.867858 0.0429072 0.369151 0.656041 0.895779 0.54261 0.308903 0.84468 0.0795836 0.210482 0.54337 0.255016 
2.27876  19 0.947025 0.972376 0.168457 0.179223 0.953875 0.223306 0.639419 0.310014 0.0620156 0.733209 0.464278 0.641134 0.156292 0.297023 0.647153 0.558972 0.420604 0.129363 0.312245 
3.67138  19 0.739335 0.440982 0.394525 0.749002 0.310387 0.173518 0.25156 0.0816718 0.0810345 0.381181 0.0202399 0.230169 0.380639 0.880211 0.204967 0.213655 0.898691 0.119835 0.770884 
3.75703  19 0.502608 0.744598 0.0753999 0.248768 0.458482 0.16225 0.168949 0.520322 0.239548 0.999574 0.649058 0.898045 0.509199 0.179193 0.14948 0.837611 0.98494 0.273854 0.731227 
2.56895  19 0.10746 0.203946 0.544229 0.7128 0.869407 0.761284 0.833562 0.774116 0.110096 0.878544 0.884995 0.795833 0.457002 0.143041 0.444933 0.56059 0.342814 0.153401 0.0917442 
1.76416  19 0.77225 0.689846 0.958584 0.473617 0.953042 0.185196 0.435446 0.6444 0.0651886 0.459771 0.344193 0.857724 0.277257 0.862544 0.659837 0.165822 0.224802 0.832123 0.0611059 
4.40688  19 0.297983 0.387687 0.0187279 0.372008 0.601413 0.546865 0.196289 0.152266 0.466757 0.623061 0.886592 0.0595861 0.250788 0.839413 0.247224 0.774029 0.593057 0.0475767 0.927924 
4.60599  19 0.755234 0.433444 0.0292999 0.809149 0.747121 0.5355 0.610999 0.08305 0.342139 0.745389 0.939593 0.398307 0.677972 0.295246 0.115778 0.499974 0.640265 0.691182 0.697835 
4.46144  19 0.196655 0.787354 0.0254296 0.168835 0.718942 0.31966 0.00959503 0.916843 0.830699 0.498404 0.75758 0.614396 0.80772 0.925943 0.125227 0.0125589 0.903103 0.595611 0.41034 
2.97506  19 0.307897 0.8712 0.813961 0.983149 0.771698 0.770293 0.306866 0.202226 0.45816 0.69349 0.578917 0.000646194 0.526588 0.448318 0.969076 0.217584 0.194028 0.00745271 0.6635 
1.34594  19 0.973865 0.134052 0.85333 0.0334995 0.721636 0.450905 0.03357 0.173126 0.566396 0.272891 0.80579 0.0428887 0.795779 0.752184 0.481322 0.575113 0.438121 0.448404 0.357375 
1.71771  19 0.868858 0.00259477 0.968748 0.164311 0.879742 0.164635 0.489973 0.0366293 0.943818 0.0852424 0.682557 0.744749 0.10918 0.838834 0.26653 0.545366 0.414589 0.152607 0.341027 
3.49828  19 0.894596 0.331448 0.669475 0.78182 0.30528 0.204995 0.41034 0.0176368 0.330662 0.332855 0.912353 0.843872 0.980336 0.666094 0.269026 0.180073 0.77888 0.00956635 0.230782 
3.57841  19 0.999151 0.784927 0.162488 0.558999 0.596712 0.897571 0.924839 0.925585 0.46779 0.9443 0.189476 0.670532 0.153307 0.58223 0.0742887 0.504262 0.448316 0.159582 0.812054 
2.85891  19 0.681758 0.0939097 0.903746 0.773838 0.759225 0.226052 0.285737 0.0882846 0.893152 0.986789 0.100874 0.802555 0.850251 0.205034 0.742432 0.839246 0.758477 0.466689 0.692583 
3.44157  19 0.343794 0.889827 0.147847 0.355528 0.595099 0.88901 0.649675 0.782263 0.0194149 0.193752 0.62296 0.429791 0.805007 0.673656 0.965686 0.0537377 0.346728 0.621364 0.904887 
2.89483  19 0.858396 0.405304 0.0479664 0.0247656 0.801533 0.207697 0.50185 0.345926 0.986231 0.703733 0.157031 0.0776291 0.554691 0.525222 0.114538 0.527663 0.75321 0.0736451 0.930526 
1.94899  19 0.535141 0.534369 0.207707 0.105421 0.387933 0.395492 0.368105 0.113356 0.0334212 0.195449 0.540723 0.0923159 0.804042 0.55533 0.109808 0.892067 0.499353 0.595454 0.637319 
3.13854  19 0.283003 0.108431 0.268846 0.444703 0.109733 0.754318 0.184133 0.288296 0.257416 0.342855 0.655364 0.579148 0.937609 0.211319 0.866296 0.477341 0.857309 0.131619 0.548803 
3.04464  19 0.90869 0.0415292 0.381461 0.890208 0.169901 0.795337 0.432443 0.530981 0.335766 0.511408 0.998779 0.195464 0.462702 0.735183 0.540469 0.992115 0.34446 0.244365 0.742879 
1.69964  19 0.281396 0.0750475 0.502881 0.211609 0.93713 0.222767 0.067017 0.766963 0.690743 0.194249 0.602753 0.910911 0.176282 0.470635 0.573028 0.407496 0.346584 0.167297 0.410721 
2.02399  19 0.767166 0.477926 0.83865 0.59524 0.779834 0.781537 0.131962 0.23681 0.987871 0.0143618 0.608334 0.217328 0.194093 0.410331 0.686444 0.966629 0.162312 0.122693 0.721397 
3.67955  19 0.482345 0.683079 0.476899 0.879153 0.137188 0.0946436 0.0166429 0.101398 0.27037 0.274938 0.268173 0.376736 0.102346 0.548652 0.58107 0.0433 0.358729 0.0227755 0.494946 
2.74599  19 0.417902 0.43496 0.566818 0.789587 0.876469 0.328749 0.234446 0.520671 0.263053 0.789564 0.819474 0.614254 0.167021 0.823801 0.763622 0.189466 0.205883 0.291606 0.79474 
2.71561  19 0.505671 0.643154 0.6282 0.734681 0.649031 0.851645 0.888292 0.49052 0.661584 0.659572 0.194537 0.560657 0.44948 0.294739 0.232644 0.680122 0.338392 0.438783 0.506373 
4.46112  19 0.647541 0.594325 0.023506 0.398468 0.753316 0.391538 0.612028 0.671821 0.788355 0.99755 0.880149 0.136291 0.582721 0.0980245 0.489824 0.180294 0.790015 0.939804 0.154509 
3.96024  19 0.425999 0.888812 0.0428026 0.361768 0.569094 0.581407 0.760261 0.943238 0.825599 0.063133 0.553248 0.633601 0.147544 0.64649 0.955403 0.25531 0.450777 0.487544 0.6624 
2.14406  19 0.970849 0.497903 0.38837 0.253085 0.897139 0.477098 0.992356 0.175599 0.752656 0.701767 0.69701 0.0976376 0.160314 0.734685 0.15444 0.617089 0.0403471 0.6547 0.800236 
3.33747  19 0.106152 0.387873 0.292688 0.857231 0.322829 0.940823 0.33147 0.239586 0.712321 0.0563519 0.945906 0.665435 0.97171 0.738011 0.603726 0.64426 0.238788 0.678025 0.158324 
2.0727  19 0.300475 0.0381414 0.400598 0.0480832 0.826854 0.0502896 0.872145 0.332341 0.739395 0.620894 0.107825 0.201312 0.610465 0.277552 0.254813 0.230008 0.236858 0.0213081 0.261073 
1.84838  19 0.882152 0.704522 0.845459 0.341581 0.0220613 0.880135 0.265 0.0225883 0.548548 0.906955 0.185647 0.585374 0.664035 0.10317 0.469465 0.817768 0.0871162 0.87151 0.0426309 
2.34495  19 0.733787 0.301844 0.988497 0.614403 0.384298 0.140107 0.699569 0.2845 0.170723 0.945214 0.0530027 0.785232 0.895468 0.810335 0.651073 0.450128 0.587446 0.921833 0.661897 
1.93511  19 0.414917 0.399064 0.564886 0.341206 0.0599376 0.317465 0.520566 0.1718 0.394132 0.318858 0.256065 0.892138 0.386401 0.936826 0.792644 0.397683 0.175155 0.0459873 0.441877 
3.31217  19 0.643468 0.464277 0.279014 0.695546 0.0228481 0.156027 0.711313 0.607257 0.185922 0.611078 0.843188 0.636137 0.126077 0.699046 0.0742748 0.462737 0.691421 0.619256 0.681026 
2.73935  19 0.999332 0.0919962 0.110768 0.0916441 0.227203 0.722427 0.0951649 0.254264 0.430355 0.773874 0.789106 0.132838 0.691526 0.968847 0.103127 0.393342 0.479059 0.9494 0.539895 
1.93866  19 0.996833 0.906189 0.671945 0.428252 0.488451 0.724857 0.785196 0.736545 0.87269 0.52052 0.772009 0.241179 0.245771 0.622727 0.19437 0.606678 0.0942142 0.186063 0.213273 
3.87774  19 0.919061 0.858668 0.166824 0.814377 0.455987 0.130819 0.916232 0.198357 0.088784 0.274672 0.878544 0.485902 0.00948515 0.515495 0.00696838 0.591059 0.68471 0.252326 0.809492 
3.7799  19 0.0108491 0.38367 0.533282 0.868203 0.175748 0.0137182 0.370724 0.966697 0.26146 0.460673 0.38037 0.227763 0.830685 0.278818 0.656177 0.0491549 0.593506 0.498472 0.11801 
4.17228  19 0.153129 0.34383 0.0766543 0.537512 0.450751 0.912455 0.915137 0.23934 0.761296 0.996342 0.664311 0.974459 0.248103 0.669509 0.0831839 0.82922 0.853501 0.710057 0.605019 
3.26645  19 0.1187 0.266281 0.528918 0.822964 0.379644 0.361889 0.0994751 0.578952 0.610329 0.41584 0.459628 0.0810615 0.973636 0.235741 0.415778 0.67845 0.695216 0.172242 0.482204 
2.05052  19 0.869072 0.281473 0.326676 0.0697283 0.59824 0.637008 0.476966 0.408224 0.173701 0.998583 0.900335 0.0573211 0.397835 0.543962 0.3237 0.466187 0.975167 0.608284 0.632111 
1.17835  19 0.387219 0.43359 0.58755 0.0199836 0.837211 0.929771 0.165023 0.347985 0.353554 0.171296 0.814631 0.434339 0.765925 0.5112 0.534651 0.278809 0.271429 0.283635 0.131273 
3.33665  19 0.540586 0.104132 0.651388 0.994895 0.354188 0.143578 0.390469 0.855784 0.217163 0.84469 0.978621 0.331142 0.85169 0.55054 0.277784 0.194232 0.578085 0.45002 0.76632 
0.965957  19 0.579185 0.791165 0.966526 0.219783 0.317616 0.0864325 0.562749 0.6515 0.462868 0.586926 0.592499 0.318702 0.291853 0.281207 0.973929 0.899436 0.0564008 0.813192 0.751142 
2.81506  19 0.374749 0.974153 0.302282 0.588772 0.898836 0.650193 0.443175 0.917587 0.870235 0.121418 0.24479 0.444398 0.951476 0.944005 0.507625 0.335034 0.122429 0.403381 0.0322683 
3.80067  19 0.826036 0.21112 0.623881 0.957977 0.394367 0.497377 0.683918 0.719475 0.848197 0.858974 0.0766798 0.456801 0.842886 0.873584 0.946336 0.027839 0.915178 0.116361 0.553278 
3.20996  19 0.90687 0.117644 0.198335 0.492006 0.503107 0.927558 0.817993 0.309041 0.821803 0.176283 0.0831113 0.599551 0.877581 0.133478 0.525853 0.359015 0.0365696 0.36769 0.846705 
3.43555  19 0.633754 0.102428 0.088604 0.168743 0.315217 0.846117 0.100851 0.361039 0.75563 0.0425237 0.256333 0.217552 0.389009 0.387086 0.271999 0.274119 0.717437 0.00501927 0.413756 
2.72554  19 0.232122 0.0765011 0.944002 0.699345 0.984488 0.946026 0.126375 0.190377 0.451155 0.186525 0.974159 0.0619995 0.806044 0.026961 0.128914 0.691731 0.758261 0.907338 0.734313 
3.76908  19 0.203877 0.23659 0.00494395 0.102347 0.462382 0.962131 0.294302 0.861017 0.0164836 0.315905 0.351534 0.80618 0.681783 0.844715 0.125117 0.698722 0.42244 0.212084 0.303568 
1.59839  19 0.430438 0.860449 0.818361 0.375945 0.860976 0.527699 0.0538505 0.3526 0.851572 0.0329217 0.402595 0.697026 0.339065 0.319669 0.0863263 0.976891 0.288554 0.805797 0.856508 
2.30384  19 0.0542524 0.437976 0.869371 0.847912 0.441528 0.563154 0.547054 0.575131 0.479833 0.984043 0.456267 0.952889 0.29224 0.384837 0.25824 0.726936 0.232368 0.516554 0.562667 
2.71539  19 0.471487 0.495119 0.753798 0.77127 0.714052 0.881346 0.632422 0.318094 0.695899 0.577068 0.0153248 0.2515 0.760646 0.898135 0.272925 0.478021 0.174445 0.909576 0.112518 
3.89982  19 0.032638 0.757653 0.0579645 0.490493 0.77813 0.559295 0.361589 0.382736 0.334014 0.143007 0.543543 0.146438 0.0394242 0.768758 0.806945 0.503359 0.433868 0.130144 0.979801 
2.67663  19 0.0933311 0.207139 0.345875 0.653575 0.336448 0.517387 0.135628 0.769753 0.592113 0.168047 0.741023 0.410962 0.0172799 0.459145 0.546956 0.978597 0.137409 0.963977 0.405896 
2.44618  19 0.489202 0.0133748 0.528978 0.359127 0.742571 0.364069 0.836464 0.232076 0.892241 0.878624 0.132907 0.313546 0.609746 0.461272 0.301806 0.869646 0.195187 0.0740146 0.433609 
2.64454  19 0.329279 0.490588 0.328452 0.374905 0.921235 0.202014 0.512984 0.945991 0.990154 0.937783 0.759393 0.902321 0.767981 0.998572 0.510898 0.958137 0.77626 0.257885 0.0771203 
1.68684  19 0.880815 0.129652 0.684388 0.37838 0.960722 0.541627 0.585754 0.983482 0.597277 0.988803 0.909993 0.216908 0.0691291 0.464148 0.401571 0.879748 0.408101 0.668378 0.521271 
1.90458  19 0.390382 0.816717 0.325546 0.151736 0.528916 0.967933 0.232024 0.02692 0.76529 0.617055 0.505937 0.542206 0.725603 0.761955 0.264706 0.258627 0.000643628 0.54499 0.539138 
1.99632  19 0.833822 0.633655 0.881582 0.403959 0.683572 0.144864 0.146864 0.403475 0.933453 0.475228 0.066561 0.581182 0.976413 0.300297 0.418736 0.985084 0.367599 0.612621 0.183028 
2.08475  19 0.108657 0.0960697 0.361101 0.131482 0.319055 0.30563 0.402864 0.468795 0.163953 0.891739 0.693614 0.251841 0.270114 0.61916 0.832407 0.062708 0.17182 0.410821 0.142595 
2.1217  19 0.400444 0.830612 0.281051 0.0326461 0.405432 0.11485 0.0300566 0.800585 0.13279 0.00923413 0.150252 0.658207 0.916369 0.0990899 0.90124 0.111278 0.890874 0.34033 0.208032 
4.04548  19 0.343424 0.852971 0.210821 0.980061 0.698925 0.451545 0.900735 0.396001 0.979568 0.593351 0.615636 0.266346 0.0406129 0.0559601 0.0225271 0.904232 0.666948 0.109403 0.615107 
2.35567  19 0.720033 0.815528 0.911284 0.362437 0.572435 0.504862 0.654746 0.947392 0.74212 0.46468 0.310231 0.94641 0.102209 0.712086 0.284445 0.0965386 0.731803 0.15435 0.179731 
2.49383  19 0.612483 0.274487 0.828439 0.500617 0.501662 0.752407 0.603777 0.202231 0.468281 0.567402 0.400502 0.172819 0.90068 0.657338 0.0529175 0.96893 0.796762 0.299279 0.00452817 
1.71549  19 0.311862 0.579328 0.508679 0.0574657 0.651359 0.264919 0.714374 0.946736 0.678308 0.888577 0.394563 0.506767 0.571845 0.438585 0.223382 0.197901 0.237448 0.376282 0.332699 
2.59012  19 0.431316 0.527051 0.401887 0.332551 0.429203 0.390386 0.664538 0.331634 0.665186 0.301922 0.68819 0.715639 0.136467 0.533747 0.496739 0.239006 0.452867 0.760579 0.807266 
1.96299  19 0.212181 0.7914 0.984866 0.58793 0.527943 0.403639 0.114955 0.471578 0.518433 0.0206381 0.479375 0.404591 0.756348 0.984776 0.391694 0.909375 0.781143 0.577066 0.464278 
2.16835  19 0.574956 0.00685024 0.947295 0.991721 0.855709 0.293846 0.670283 0.234738 0.417407 0.289924 0.602119 0.197701 0.378462 0.0241966 0.831762 0.439294 0.00218285 0.531264 0.895118 
2.12645  19 0.813581 0.214474 0.762344 0.128619 0.923439 0.168419 0.466225 0.672879 0.834381 0.181373 0.26639 0.943065 0.925992 0.264903 0.487069 0.159652 0.778621 0.0354467 0.85833 
1.16939  19 0.981249 0.580953 0.663837 0.269233 0.132307 0.62871 0.402969 0.671954 0.386215 0.395926 0.695077 0.756683 0.642672 0.688648 0.441557 0.800081 0.0954707 0.778631 0.345519 
2.68932  19 0.943345 0.333045 0.455965 0.555862 0.447276 0.636072 0.0188053 0.90614 0.718059 0.713684 0.582846 0.763898 0.289961 0.572025 0.0644307 0.781108 0.920369 0.685331 0.338259 
2.35354  19 0.312561 0.149619 0.713619 0.365453 0.820189 0.725058 0.741435 0.525772 0.740961 0.300793 0.0636444 0.530435 0.896852 0.28557 0.00942923 0.691464 0.879495 0.609845 0.108064 
2.51249  19 0.00842829 0.888701 0.740288 0.290303 0.599528 0.195143 0.0973919 0.810248 0.125012 0.895923 0.508014 0.746059 0.37212 0.489097 0.311615 0.0757799 0.745236 0.296939 0.944506 
3.31169  19 0.724064 0.371059 0.23381 0.487979 0.00790928 0.552085 0.229962 0.491794 0.490405 0.944684 0.659845 0.2799 0.54355 0.44857 0.135349 0.503992 0.324123 0.355923 0.349982 
1.71959  19 0.44086 0.36588 0.852476 0.315491 0.142185 0.500434 0.808363 0.259628 0.813487 0.107622 0.724075 0.858229 0.828043 0.175855 0.299555 0.966805 0.553516 0.976554 0.0201563 
2.8852  19 0.844735 0.986088 0.107564 0.122808 0.507552 0.604398 0.856226 0.876993 0.504645 0.998832 0.399165 0.278221 0.281645 0.0445077 0.854975 0.247931 0.860151 0.605145 0.219174 
1.24087  19 0.659931 0.42517 0.0838665 0.0356668 0.897892 0.465371 0.194517 0.520575 0.916062 0.482915 0.202323 0.768357 0.643355 0.986384 0.85094 0.318941 0.0291437 0.40341 0.0360629 
1.3475  19 0.748518 0.452506 0.834035 0.272845 0.0285013 0.269229 0.671358 0.510955 0.197797 0.549951 0.443998 0.140259 0.656515 0.897455 0.868628 0.829885 0.221884 0.0697612 0.57798 
3.34069  19 0.887609 0.430598 0.125879 0.0675753 0.869081 0.581316 0.729123 0.771306 0.294722 0.551031 0.151466 0.247064 0.789342 0.35893 0.0444858 0.0800416 0.759496 0.336689 0.792055 
2.31108  19 0.347236 0.579701 0.167521 0.138888 0.374964 0.705244 0.964926 0.11626 0.682347 0.58317 0.545293 0.732189 0.793428 0.979019 0.395913 0.645254 0.166012 0.113825 0.112585 
2.27316  19 0.0214012 0.305522 0.823452 0.812491 0.3093 0.21332 0.602445 0.997826 0.249092 0.0672165 0.482714 0.127883 0.948316 0.23289 0.756728 0.672218 0.488816 0.917554 0.208354 
3.37969  19 0.633287 0.308322 0.37084 0.772557 0.0988825 0.758529 0.348762 0.069968 0.930949 0.782661 0.484349 0.647362 0.616916 0.907327 0.291482 0.665224 0.588171 0.712967 0.405758 
2.04887  19 0.243834 0.462067 0.860345 0.365701 0.590804 0.858286 0.0625609 0.221139 0.869744 0.217101 0.702942 0.575362 0.214642 0.946566 0.303728 0.593356 0.840059 0.746962 0.77057 
2.97032  19 0.981562 0.194811 0.924078 0.960053 0.258901 0.533132 0.419883 0.413581 0.62791 0.887314 0.481495 0.864068 0.323764 0.34742 0.423573 0.278375 0.777636 0.747377 0.00264468 
2.94599  19 0.276515 0.462846 0.0497132 0.0896762 0.106691 0.617908 0.622927 0.456717 0.285965 0.954878 0.885375 0.990249 0.705071 0.657533 0.82304 0.638989 0.497012 0.205532 0.0455808 
3.28559  19 0.396367 0.506853 0.483362 0.749488 0.138329 0.861629 0.60637 0.0164826 0.406977 0.346636 0.922665 0.869778 0.293626 0.645074 0.605807 0.592319 0.750038 0.407151 0.351885 
2.22516  19 0.817485 0.982491 0.981106 0.361065 0.347188 0.671444 0.073533 0.66637 0.454385 0.851484 0.136587 0.645165 0.69602 0.885641 0.247182 0.381731 0.782092 0.954584 0.568401 
1.08413  19 0.601695 0.705113 0.854558 0.150982 0.449749 0.704061 0.395959 0.232388 0.437663 0.25584 0.925626 0.926052 0.611987 0.790604 0.629201 0.966326 0.403596 0.226767 0.0124697 
3.06507  19 0.398918 0.563265 0.313763 0.635046 0.834761 0.304415 0.902137 0.596614 0.220705 0.751338 0.0844163 0.0239383 0.176652 0.222846 0.890494 0.762337 0.247067 0.369548 0.768918 
2.47892  19 0.431611 0.706013 0.446262 0.451037 0.906008 0.387176 0.0204638 0.74191 0.314564 0.586724 0.31579 0.337856 0.485504 0.363269 0.505552 0.644641 0.303499 0.319246 0.28508 
1.69076  19 0.843608 0.932337 0.809368 0.478681 0.333049 0.874715 0.629787 0.608623 0.0361694 0.404646 0.83586 0.981342 0.121031 0.934039 0.967461 0.847702 0.856205 0.562374 0.78225 
1.52382  19 0.448777 0.641246 0.325344 0.0222415 0.965231 0.093155 0.0153447 0.143288 0.412301 0.0949816 0.969001 0.856893 0.725587 0.939894 0.306576 0.776581 0.943366 0.0481029 0.476138 
3.21496  19 0.453997 0.0792984 0.322474 0.634223 0.371476 0.923772 0.490879 0.679143 0.233023 0.496138 0.927487 0.557987 0.795114 0.252233 0.277103 0.40234 0.978353 0.409872 0.327675 
2.57377  19 0.0117 0.415436 0.516286 0.708148 0.271348 0.827055 0.621836 0.531349 0.888821 0.656401 0.0482019 0.533457 0.00683468 0.420811 0.912008 0.701351 0.282771 0.118049 0.845665 
2.51321  19 0.25527 0.909332 0.165278 0.236804 0.830612 0.271799 0.299639 0.712984 0.266348 0.818485 0.507478 0.492092 0.6617 0.733629 0.585307 0.779166 0.0159291 0.741619 0.51127 
2.85172  19 0.327368 0.187367 0.321994 0.475579 0.717274 0.0807406 0.885813 0.641845 0.394072 0.678204 0.118313 0.149837 0.165622 0.752832 0.469923 0.488349 0.191798 0.278008 0.930089 
1.29371  19 0.40976 0.245528 0.539793 0.000684465 0.442298 0.987849 0.888778 0.492807 0.684908 0.646527 0.707562 0.308723 0.657031 0.239544 0.192622 0.898237 0.280221 0.42215 0.869514 
1.67074  19 0.60836 0.501848 0.674387 0.428875 0.886344 0.284186 0.481168 0.464656 0.313744 0.604993 0.459353 0.777721 0.444241 0.618575 0.825725 0.808783 0.165173 0.986423 0.815316 
3.17651  19 0.910789 0.172737 0.469578 0.695342 0.419835 0.453362 0.289609 0.151441 0.683508 0.682568 0.981765 0.149079 0.116046 0.794118 0.00510733 0.957491 0.686097 0.978431 0.461827 
2.57962  19 0.0569497 0.518445 0.918324 0.726613 0.743129 0.78626 0.45014 0.482643 0.162167 0.491693 0.459446 0.913342 0.778036 0.689537 0.600249 0.200957 0.619131 0.113878 0.504443 
1.29221  19 0.270013 0.77894 0.95244 0.0976491 0.0258121 0.386735 0.906856 0.0624098 0.957473 0.446614 0.896129 0.114278 0.0745486 0.939068 0.0712701 0.103898 0.00814637 0.413501 0.290749 
3.9072  19 0.0735551 0.375694 0.102188 0.613761 0.145033 0.900056 0.377381 0.763389 0.237582 0.635734 0.100783 0.546365 0.589589 0.123256 0.976073 0.406538 0.471971 0.361341 0.596091 
2.48673  19 0.303272 0.134077 0.57613 0.602836 0.18216 0.640782 0.709303 0.207607 0.995212 0.713962 0.169079 0.480334 0.268093 0.862158 0.833377 0.79046 0.203019 0.280607 0.491797 
2.70114  19 0.156455 0.765625 0.70126 0.686234 0.0130174 0.353211 0.706236 0.604939 0.103071 0.690367 0.0337316 0.25396 0.657236 0.116607 0.733894 0.933841 0.240674 0.571136 0.936221 
2.87268  19 0.879721 0.775464 0.468184 0.736755 0.129545 0.0110137 0.587599 0.484272 0.930232 0.0476418 0.613878 0.439565 0.189139 0.111411 0.504334 0.629839 0.289269 0.536648 0.212214 
3.6958  19 0.467937 0.529855 0.0965803 0.465621 0.860069 0.374178 0.823018 0.947629 0.742591 0.821163 0.866361 0.045659 0.346227 0.13697 0.401958 0.855912 0.279053 0.176597 0.453712 
2.84393  19 0.80959 0.570587 0.233604 0.48784 0.374067 0.934115 0.171252 0.641657 0.0638035 0.366684 0.954312 0.583892 0.613644 0.96974 0.359267 0.694474 0.354587 0.315537 0.754323 
3.76918  19 0.634346 0.938561 0.116089 0.45261 0.861422 0.818903 0.240124 0.184123 0.204873 0.482405 0.959943 0.0831459 0.401944 0.385598 0.315933 0.838291 0.902015 0.961518 0.0726396 
3.42329  19 0.148782 0.562663 0.437993 0.98104 0.509001 0.129357 0.732009 0.318958 0.0256401 0.353315 0.539358 0.396308 0.0130118 0.353924 0.725788 0.0974434 0.576272 0.948384 0.452297 
3.20906  19 0.630711 0.389862 0.379432 0.727501 0.178183 0.764503 0.281337 0.784964 0.25537 0.960453 0.344949 0.095968 0.918051 0.832179 0.660506 0.216067 0.137607 0.534771 0.868559 
2.19151  19 0.886866 0.287081 0.518542 0.326999 0.526017 0.568753 0.424115 0.370557 0.143 0.172402 0.457058 0.460607 0.233333 0.883925 0.262248 0.480839 0.979059 0.808504 0.93647 
2.14531  19 0.452676 0.0214807 0.756894 0.585266 0.468388 0.946475 0.0875701 0.555339 0.290354 0.785594 0.251229 0.997567 0.77645 0.0983157 0.634309 0.749383 0.43184 0.563095 0.553055 
3.65756  19 0.295174 0.0921866 0.132306 0.31356 0.227001 0.905601 0.330662 0.0116562 0.357418 0.833873 0.933519 0.759569 0.275435 0.252365 0.095325 0.727715 0.696178 0.614387 0.874431 
3.042  19 0.0596186 0.494155 0.548139 0.578493 0.536353 0.56114 0.99613 0.260652 0.551629 0.122 0.979578 0.229172 0.568356 0.162318 0.831149 0.381652 0.980168 0.131464 0.35233 
4.02875  19 0.248885 0.035176 0.130122 0.557075 0.733713 0.926497 0.558477 0.458361 0.837449 0.0190664 0.565363 0.126546 0.104672 0.491334 0.0436677 0.470275 0.85355 0.33938 0.101016 
2.07535  19 0.618188 0.389007 0.760315 0.394097 0.390994 0.668764 0.525782 0.298613 0.182497 0.186092 0.399267 0.138202 0.0843122 0.0706364 0.943788 0.23111 0.695067 0.471844 0.0699162 
1.4253  19 0.355703 0.667701 0.674073 0.0361245 0.601416 0.396861 0.887392 0.0820695 0.803715 0.799911 0.508548 0.327773 0.903309 0.792394 0.478105 0.766302 0.285772 0.985157 0.998395 
0.829946  19 0.683263 0.0464114 0.374791 0.0283843 0.598903 0.442152 0.0913226 0.96508 0.737713 0.734377 0.975102 0.529015 0.0524687 0.677296 0.125261 0.799828 0.0719427 0.294139 0.166985 
3.13472  19 0.636224 0.42746 0.707597 0.794091 0.434322 0.00110135 0.0598072 0.738213 0.456766 0.730788 0.329666 0.446605 0.371834 0.263937 0.456865 0.127536 0.385925 0.7399 0.336444 
4.24811  19 0.823545 0.505194 0.0270797 0.822321 0.654909 0.25608 0.996985 0.163032 0.447653 0.245149 0.822219 0.677285 0.554228 0.514813 0.412991 0.772923 0.584234 0.898091 0.03693 
2.37203  19 0.55068 0.091004 0.731406 0.517756 0.487863 0.455737 0.193495 0.524282 0.750449 0.486954 0.257091 0.18436 0.960286 0.782105 0.253458 0.745375 0.401808 0.0104393 0.521875 
2.10967  19 0.823893 0.244612 0.796305 0.375763 0.629394 0.90615 0.324777 0.0346182 0.621526 0.980152 0.59112 0.465642 0.970829 0.521684 0.125007 0.841526 0.360287 0.0160314 0.0146016 
2.48699  19 0.0109094 0.777722 0.0968643 0.15001 0.912876 0.857518 0.440505 0.385889 0.135464 0.432251 0.1528 0.921565 0.591811 0.688236 0.833627 0.971593 0.301289 0.921561 0.367768 
3.95242  19 0.898065 0.0864898 0.24787 0.780399 0.488014 0.956308 0.705006 0.247991 0.334265 0.703752 0.690297 0.0850269 0.930726 0.554065 0.882096 0.201237 0.779854 0.368843 0.366532 
4.10999  19 0.897354 0.649043 0.104096 0.586842 0.539236 0.0701215 0.856625 0.805066 0.0103803 0.920335 0.666339 0.374108 0.871997 0.591782 0.977762 0.0572383 0.745488 0.211662 0.937461 
2.86282  19 0.352647 0.296003 0.87731 0.948712 0.591409 0.648538 0.990749 0.436864 0.677 0.224723 0.807959 0.0848086 0.400068 0.840761 0.160436 0.587116 0.628572 0.247115 0.256776 
2.82643  19 0.921432 0.18324 0.193479 0.184689 0.384858 0.240484 0.411594 0.609507 0.914724 0.845128 0.815365 0.529008 0.244589 0.908301 0.374337 0.393486 0.872707 0.425353 0.083068 
2.2687  19 0.298283 0.0232666 0.884869 0.499206 0.224946 0.375419 0.875976 0.430481 0.855493 0.214813 0.905331 0.570306 0.333166 0.523599 0.745398 0.358199 0.770337 0.768521 0.443074 
2.74406  19 0.977416 0.256802 0.478085 0.918512 0.711272 0.652611 0.0491739 0.25798 0.370184 0.665722 0.467926 0.0752083 0.0583817 0.292834 0.946697 0.963551 0.575696 0.857692 0.061432 
3.17714  19 0.391465 0.130693 0.0994309 0.337646 0.319548 0.230553 0.238584 0.808747 0.337364 0.71103 0.940729 0.567326 0.82862 0.947501 0.915582 0.556923 0.104561 0.957618 0.406155 
4.11526  19 0.95224 0.015521 0.0865482 0.663646 0.0606319 0.34776 0.176045 0.94873 0.805625 0.42101 0.0839442 0.643104 0.821441 0.407179 0.23899 0.56594 0.832811 0.0140615 0.145013 
3.52088  19 0.655172 0.457922 0.139024 0.400528 0.433348 0.416817 0.158141 0.547808 0.224747 0.266502 0.769293 0.0281828 0.43918 0.616344 0.691625 0.161545 0.438541 0.048774 0.0185905 
1.38913  19 0.861 0.64231 0.484986 0.0777966 0.897195 0.373661 0.794345 0.728142 0.787396 0.411945 0.684592 0.64525 0.634992 0.78112 0.16349 0.959949 0.720183 0.604284 0.208019 
4.0291  19 0.271209 0.860335 0.0239316 0.327253 0.363576 0.137218 0.00766583 0.435536 0.704575 0.689936 0.388754 0.225912 0.0217045 0.00368875 0.195015 0.682321 0.80402 0.141033 0.447357 
2.67505  19 0.870834 0.740824 0.329839 0.265357 0.859132 0.739624 0.571143 0.706091 0.926417 0.963067 0.310825 0.0120661 0.848196 0.0027531 0.927737 0.540861 0.43086 0.9858 0.146767 
1.69367  19 0.764816 0.730459 0.697786 0.0261125 0.380003 0.221491 0.276998 0.85724 0.6017 0.0619787 0.19334 0.487276 0.100588 0.240076 0.92464 0.102085 0.505209 0.964421 0.63356 
1.24889  19 0.975406 0.907997 0.741438 0.227009 0.878255 0.896428 0.954262 0.266134 0.391114 0.288414 0.0672977 0.464328 0.114336 0.161452 0.994773 0.7232 0.284255 0.241857 0.514498 
2.6007  19 0.673557 0.685515 0.921236 0.573743 0.69993 0.281355 0.626113 0.630381 0.12906 0.0748217 0.338742 0.190347 0.487875 0.529473 0.363975 0.106213 0.749734 0.905232 0.117188 
2.73267  19 0.933271 0.864097 0.216265 0.225712 0.322942 0.451832 0.952523 0.847163 0.661092 0.731087 0.0250619 0.115308 0.571582 0.688176 0.679319 0.859276 0.455322 0.75282 0.987805 
3.49936  19 0.0842441 0.798677 0.118155 0.360828 0.181916 0.0284997 0.896718 0.570499 0.770881 0.86977 0.331003 0.876586 0.995482 0.992621 0.500989 0.982535 0.644666 0.163586 0.0564123 
2.60952  19 0.734165 0.64677 0.910799 0.900761 0.641114 0.168644 0.557928 0.156263 0.598185 0.506272 0.356405 0.290224 0.442253 0.99082 0.731311 0.898466 0.530079 0.858681 0.298367 
3.80672  19 0.573817 0.99422 0.373485 0.963531 0.835244 0.492202 0.586686 0.549534 0.504707 0.230996 0.302888 0.682115 0.477204 0.120866 0.582157 0.0188891 0.310947 0.923763 0.175508 
2.46985  19 0.16531 0.66776 0.692858 0.76818 0.154622 0.278104 0.427791 0.516733 0.045504 0.300635 0.277154 0.0737035 0.943286 0.59896 0.611747 0.921508 0.434979 0.380639 0.403245 
2.7027  19 0.885716 0.548222 0.74869 0.385097 0.284398 0.811108 0.162674 0.412504 0.443484 0.724819 0.418537 0.335404 0.460251 0.0213118 0.153756 0.384673 0.973033 0.91558 0.683075 
3.34852  19 0.0632472 0.652055 0.158236 0.335658 0.985556 0.692209 0.10433 0.787905 0.454788 0.223872 0.369132 0.892484 0.944316 0.452076 0.206913 0.29775 0.740581 0.109395 0.0355365 
1.62185  19 0.99617 0.740124 0.412784 0.156417 0.900956 0.457368 0.699368 0.21686 0.0546987 0.157268 0.140122 0.53061 0.395787 0.506531 0.868612 0.646591 0.826436 0.666533 0.33994 
2.95067  19 0.993444 0.619109 0.493887 0.829019 0.123844 0.564742 0.358578 0.956211 0.642197 0.229744 0.014693 0.57705 0.535077 0.987906 0.877402 0.237715 0.769881 0.306789 0.137704 
2.03464  19 0.0934791 0.397821 0.672891 0.247958 0.416051 0.479342 0.606576 0.487807 0.776361 0.329803 0.809174 0.771613 0.782784 0.0475265 0.234047 0.345351 0.307348 0.442868 0.717298 
2.72448  19 0.0478793 0.165537 0.932241 0.206299 0.955459 0.846094 0.342548 0.997376 0.181718 0.458224 0.834722 0.0481528 0.834727 0.395434 0.00679651 0.182084 0.587515 0.247201 0.29386 
3.22892  19 0.148248 0.137682 0.247346 0.593076 0.17284 0.387093 0.612691 0.867858 0.0429072 0.369151 0.656041 0.895779 0.54261 0.308903 0.84468 0.0795836 0.210482 0.54337 0.255016 
2.27876  19 0.947025 0.972376 0.168457 0.179223 0.953875 0.223306 0.639419 0.310014 0.0620156 0.733209 0.464278 0.641134 0.156292 0.297023 0.647153 0.558972 0.420604 0.129363 0.312245 
3.67138  19 0.739335 0.440982 0.394525 0.749002 0.310387 0.173518 0.25156 0.0816718 0.0810345 0.381181 0.0202399 0.230169 0.380639 0.880211 0.204967 0.213655 0.898691 0.119835 0.770884 
3.75703  19 0.502608 0.744598 0.0753999 0.248768 0.458482 0.16225 0.168949 0.520322 0.239548 0.999574 0.649058 0.898045 0.509199 0.179193 0.14948 0.837611 0.98494 0.273854 0.731227 
2.56895  19 0.10746 0.203946 0.544229 0.7128 0.869407 0.761284 0.833562 0.774116 0.110096 0.878544 0.884995 0.795833 0.457002 0.143041 0.444933 0.56059 0.342814 0.153401 0.0917442 
1.76416  19 0.77225 0.689846 0.958584 0.473617 0.953042 0.185196 0.435446 0.6444 0.0651886 0.459771 0.344193 0.857724 0.277257 0.862544 0.659837 0.165822 0.224802 0.832123 0.0611059 
4.40688  19 0.297983 0.387687 0.0187279 0.372008 0.601413 0.546865 0.196289 0.152266 0.466757 0.623061 0.886592 0.0595861 0.250788 0.839413 0.247224 0.774029 0.593057 0.0475767 0.927924 
4.60599  19 0.755234 0.433444 0.0292999 0.809149 0.747121 0.5355 0.610999 0.08305 0.342139 0.745389 0.939593 0.398307 0.677972 0.295246 0.115778 0.499974 0.640265 0.691182 0.697835 
4.46144  19 0.196655 0.787354 0.0254296 0.168835 0.718942 0.31966 0.00959503 0.916843 0.830699 0.498404 0.75758 0.614396 0.80772 0.925943 0.125227 0.0125589 0.903103 0.595611 0.41034 
2.97506  19 0.307897 0.8712 0.813961 0.983149 0.771698 0.770293 0.306866 0.202226 0.45816 0.69349 0.578917 0.000646194 0.526588 0.448318 0.969076 0.217584 0.194028 0.00745271 0.6635 
1.34594  19 0.973865 0.134052 0.85333 0.0334995 0.721636 0.450905 0.03357 0.173126 0.566396 0.272891 0.80579 0.0428887 0.795779 0.752184 0.481322 0.575113 0.438121 0.448404 0.357375 
1.71771  19 0.868858 0.00259477 0.968748 0.164311 0.879742 0.164635 0.489973 0.0366293 0.943818 0.0852424 0.682557 0.744749 0.10918 0.838834 0.26653 0.545366 0.414589 0.152607 0.341027 
3.49828  19 0.894596 0.331448 0.669475 0.78182 0.30528 0.204995 0.41034 0.0176368 0.330662 0.332855 0.912353 0.843872 0.980336 0.666094 0.269026 0.180073 0.77888 0.00956635 0.230782 
3.57841  19 0.999151 0.784927 0.162488 0.558999 0.596712 0.897571 0.924839 0.925585 0.46779 0.9443 0.189476 0.670532 0.153307 0.58223 0.0742887 0.504262 0.448316 0.159582 0.812054 
2.85891  19 0.681758 0.0939097 0.903746 0.773838 0.759225 0.226052 0.285737 0.0882846 0.893152 0.986789 0.100874 0.802555 0.850251 0.205034 0.742432 0.839246 0.758477 0.466689 0.692583 
3.44157  19 0.343794 0.889827 0.147847 0.355528 0.595099 0.88901 0.649675 0.782263 0.0194149 0.193752 0.62296 0.429791 0.805007 0.673656 0.965686 0.0537377 0.346728 0.621364 0.904887 
2.89483  19 0.858396 0.405304 0.0479664 0.0247656 0.801533 0.207697 0.50185 0.345926 0.986231 0.703733 0.157031 0.0776291 0.554691 0.525222 0.114538 0.527663 0.75321 0.0736451 0.930526 
1.94899  19 0.535141 0.534369 0.207707 0.105421 0.387933 0.395492 0.368105 0.113356 0.0334212 0.195449 0.540723 0.0923159 0.804042 0.55533 0.109808 0.892067 0.499353 0.595454 0.637319 
3.13854  19 0.283003 0.108431 0.268846 0.444703 0.109733 0.754318 0.184133 0.288296 0.257416 0.342855 0.655364 0.579148 0.937609 0.211319 0.866296 0.477341 0.857309 0.131619 0.548803 
3.04069  19 0.90808 0.0421956 0.381504 0.889037 0.169989 0.795193 0.432443 0.530981 0.335766 0.511408 0.998779 0.195464 0.462702 0.735183 0.540469 0.992115 0.34446 0.244365 0.742473 
1.69964  19 0.281396 0.0750475 0.502881 0.211609 0.93713 0.222767 0.067017 0.766963 0.690743 0.194249 0.602753 0.910911 0.176282 0.470635 0.573028 0.407496 0.346584 0.167297 0.410721 
2.02399  19 0.767166 0.477926 0.83865 0.59524 0.779834 0.781537 0.131962 0.23681 0.987871 0.0143618 0.608334 0.217328 0.194093 0.410331 0.686444 0.966629 0.162312 0.122693 0.721397 
3.67955  19 0.482345 0.683079 0.476899 0.879153 0.137188 0.0946436 0.0166429 0.101398 0.27037 0.274938 0.268173 0.376736 0.102346 0.548652 0.58107 0.0433 0.358729 0.0227755 0.494946 
2.74599  19 0.417902 0.43496 0.566818 0.789587 0.876469 0.328749 0.234446 0.520671 0.263053 0.789564 0.819474 0.614254 0.167021 0.823801 0.763622 0.189466 0.205883 0.291606 0.79474 
2.71561  19 0.505671 0.643154 0.6282 0.734681 0.649031 0.851645 0.888292 0.49052 0.661584 0.659572 0.194537 0.560657 0.44948 0.294739 0.232644 0.680122 0.338392 0.438783 0.506373 
4.46112  19 0.647541 0.594325 0.023506 0.398468 0.753316 0.391538 0.612028 0.671821 0.788355 0.99755 0.880149 0.136291 0.582721 0.0980245 0.489824 0.180294 0.790015 0.939804 0.154509 
3.96024  19 0.425999 0.888812 0.0428026 0.361768 0.569094 0.581407 0.760261 0.943238 0.825599 0.063133 0.553248 0.633601 0.147544 0.64649 0.955403 0.25531 0.450777 0.487544 0.6624 
2.14406  19 0.970849 0.497903 0.38837 0.253085 0.897139 0.477098 0.992356 0.175599 0.752656 0.701767 0.69701 0.0976376 0.160314 0.734685 0.15444 0.617089 0.0403471 0.6547 0.800236 
3.33747  19 0.106152 0.387873 0.292688 0.857231 0.322829 0.940823 0.33147 0.239586 0.712321 0.0563519 0.945906 0.665435 0.97171 0.738011 0.603726 0.64426 0.238788 0.678025 0.158324 
2.0727  19 0.300475 0.0381414 0.400598 0.0480832 0.826854 0.0502896 0.872145 0.332341 0.739395 0.620894 0.107825 0.201312 0.610465 0.277552 0.254813 0.230008 0.236858 0.0213081 0.261073 
1.84838  19 0.882152 0.704522 0.845459 0.341581 0.0220613 0.880135 0.265 0.0225883 0.548548 0.906955 0.185647 0.585374 0.664035 0.10317 0.469465 0.817768 0.0871162 0.87151 0.0426309 
2.34495  19 0.733787 0.301844 0.988497 0.614403 0.384298 0.140107 0.699569 0.2845 0.170723 0.945214 0.0530027 0.785232 0.895468 0.810335 0.651073 0.450128 0.587446 0.921833 0.661897 
1.93511  19 0.414917 0.399064 0.564886 0.341206 0.0599376 0.317465 0.520566 0.1718 0.394132 0.318858 0.256065 0.892138 0.386401 0.936826 0.792644 0.397683 0.175155 0.0459873 0.441877 
3.31217  19 0.643468 0.464277 0.279014 0.695546 0.0228481 0.156027 0.711313 0.607257 0.185922 0.611078 0.843188 0.636137 0.126077 0.699046 0.0742748 0.462737 0.691421 0.619256 0.681026 
2.73935  19 0.999332 0.0919962 0.110768 0.0916441 0.227203 0.722427 0.0951649 0.254264 0.430355 0.773874 0.789106 0.132838 0.691526 0.968847 0.103127 0.393342 0.479059 0.9494 0.539895 
1.93866  19 0.996833 0.906189 0.671945 0.428252 0.488451 0.724857 0.785196 0.736545 0.87269 0.52052 0.772009 0.241179 0.245771 0.622727 0.19437 0.606678 0.0942142 0.186063 0.213273 
3.87774  19 0.919061 0.858668 0.166824 0.814377 0.455987 0.130819 0.916232 0.198357 0.088784 0.274672 0.878544 0.485902 0.00948515 0.515495 0.00696838 0.591059 0.68471 0.252326 0.809492 
3.7799  19 0.0108491 0.38367 0.533282 0.868203 0.175748 0.0137182 0.370724 0.966697 0.26146 0.460673 0.38037 0.227763 0.830685 0.278818 0.656177 0.0491549 0.593506 0.498472 0.11801 
4.13974  19 0.153298 0.343453 0.0773448 0.537209 0.450751 0.912455 0.915137 0.23934 0.761296 0.996342 0.664311 0.974459 0.248103 0.669673 0.0830402 0.828475 0.853027 0.709466 0.604006 
3.26645  19 0.1187 0.266281 0.528918 0.822964 0.379644 0.361889 0.0994751 0.578952 0.610329 0.41584 0.459628 0.0810615 0.973636 0.235741 0.415778 0.67845 0.695216 0.172242 0.482204 
2.05052  19 0.869072 0.281473 0.326676 0.0697283 0.59824 0.637008 0.476966 0.408224 0.173701 0.998583 0.900335 0.0573211 0.397835 0.543962 0.3237 0.466187 0.975167 0.608284 0.632111 
1.17835  19 0.387219 0.43359 0.58755 0.0199836 0.837211 0.929771 0.165023 0.347985 0.353554 0.171296 0.814631 0.434339 0.765925 0.5112 0.534651 0.278809 0.271429 0.283635 0.131273 
3.33665  19 0.540586 0.104132 0.651388 0.994895 0.354188 0.143578 0.390469 0.855784 0.217163 0.84469 0.978621 0.331142 0.85169 0.55054 0.277784 0.194232 0.578085 0.45002 0.76632 
0.965957  19 0.579185 0.791165 0.966526 0.219783 0.317616 0.0864325 0.562749 0.6515 0.462868 0.586926 0.592499 0.318702 0.291853 0.281207 0.973929 0.899436 0.0564008 0.813192 0.751142 
2.81506  19 0.374749 0.974153 0.302282 0.588772 0.898836 0.650193 0.443175 0.917587 0.870235 0.121418 0.24479 0.444398 0.951476 0.944005 0.507625 0.335034 0.122429 0.403381 0.0322683 
3.80067  19 0.826036 0.21112 0.623881 0.957977 0.394367 0.497377 0.683918 0.719475 0.848197 0.858974 0.0766798 0.456801 0.842886 0.873584 0.946336 0.027839 0.915178 0.116361 0.553278 
3.16364  19 0.9065 0.11809 0.198737 0.492006 0.503107 0.927558 0.817993 0.309041 0.821803 0.176283 0.0834497 0.599554 0.877129 0.134548 0.525782 0.359474 0.0367269 0.367807 0.845802 
3.43555  19 0.633754 0.102428 0.088604 0.168743 0.315217 0.846117 0.100851 0.361039 0.75563 0.0425237 0.256333 0.217552 0.389009 0.387086 0.271999 0.274119 0.717437 0.00501927 0.413756 
2.72554  19 0.232122 0.0765011 0.944002 0.699345 0.984488 0.946026 0.126375 0.190377 0.451155 0.186525 0.974159 0.0619995 0.806044 0.026961 0.128914 0.691731 0.758261 0.907338 0.734313 
3.76908  19 0.203877 0.23659 0.00494395 0.102347 0.462382 0.962131 0.294302 0.861017 0.0164836 0.315905 0.351534 0.80618 0.681783 0.844715 0.125117 0.698722 0.42244 0.212084 0.303568 
1.59839  19 0.430438 0.860449 0.818361 0.375945 0.860976 0.527699 0.0538505 0.3526 0.851572 0.0329217 0.402595 0.697026 0.339065 0.319669 0.0863263 0.976891 0.288554 0.805797 0.856508 
2.30384  19 0.0542524 0.437976 0.869371 0.847912 0.441528 0.563154 0.547054 0.575131 0.479833 0.984043 0.456267 0.952889 0.29224 0.384837 0.25824 0.726936 0.232368 0.516554 0.562667 
2.71539  19 0.471487 0.495119 0.753798 0.77127 0.714052 0.881346 0.632422 0.318094 0.695899 0.577068 0.0153248 0.2515 0.760646 0.898135 0.272925 0.478021 0.174445 0.909576 0.112518 
3.89982  19 0.032638 0.757653 0.0579645 0.490493 0.77813 0.559295 0.361589 0.382736 0.334014 0.143007 0.543543 0.146438 0.0394242 0.768758 0.806945 0.503359 0.433868 0.130144 0.979801 
2.67663  19 0.0933311 0.207139 0.345875 0.653575 0.336448 0.517387 0.135628 0.769753 0.592113 0.168047 0.741023 0.410962 0.0172799 0.459145 0.546956 0.978597 0.137409 0.963977 0.405896 
2.44618  19 0.489202 0.0133748 0.528978 0.359127 0.742571 0.364069 0.836464 0.232076 0.892241 0.878624 0.132907 0.313546 0.609746 0.461272 0.301806 0.869646 0.195187 0.0740146 0.433609 
2.64454  19 0.329279 0.490588 0.328452 0.374905 0.921235 0.202014 0.512984 0.945991 0.990154 0.937783 0.759393 0.902321 0.767981 0.998572 0.510898 0.958137 0.77626 0.257885 0.0771203 
1.68684  19 0.880815 0.129652 0.684388 0.37838 0.960722 0.541627 0.585754 0.983482 0.597277 0.988803 0.909993 0.216908 0.0691291 0.464148 0.401571 0.879748 0.408101 0.668378 0.521271 
1.90458  19 0.390382 0.816717 0.325546 0.151736 0.528916 0.967933 0.232024 0.02692 0.76529 0.617055 0.505937 0.542206 0.725603 0.761955 0.264706 0.258627 0.000643628 0.54499 0.539138 
1.99632  19 0.833822 0.633655 0.881582 0.403959 0.683572 0.144864 0.146864 0.403475 0.933453 0.475228 0.066561 0.581182 0.976413 0.300297 0.418736 0.985084 0.367599 0.612621 0.183028 
2.08475  19 0.108657 0.0960697 0.361101 0.131482 0.319055 0.30563 0.402864 0.468795 0.163953 0.891739 0.693614 0.251841 0.270114 0.61916 0.832407 0.062708 0.17182 0.410821 0.142595 
0.632282  19 0.379333 0.139543 0.460072 0 0.392447 0.572744 0.177947 0.952708 0.229361 0.144174 0.0556488 0.71538 0.0781791 0.832057 0.737656 0.266069 0 0.395015 0.516731 
0.674133  19 0.558648 0.417472 0.567868 0 0.31867 0.351912 0.875558 0.909686 0.349785 0 0.517166 0.985076 0.72741 0.327789 0.263925 0.539906 0.0713078 0.704863 0.606692 
0.674379  19 0.291041 0.371775 0.679877 0.0608397 0.159511 0.730862 0.462315 0.561875 0.104444 0.295547 0.791107 0.28487 0.286024 0.484814 0.663723 0.543732 0.198249 0.492013 0.264401 
0.674379  19 0.291041 0.371775 0.679877 0.0608397 0.159511 0.730862 0.462315 0.561875 0.104444 0.295547 0.791107 0.28487 0.286024 0.484814 0.663723 0.543732 0.198249 0.492013 0.264401 
0.674379  19 0.291041 0.371775 0.679877 0.0608397 0.159511 0.730862 0.462315 0.561875 0.104444 0.295547 0.791107 0.28487 0.286024 0.484814 0.663723 0.543732 0.198249 0.492013 0.264401 
0.698237  19 0.38017 0.236093 0.510891 0.00761143 0 0.198236 0.789329 0.528836 0.273496 0.363992 0.783762 0.0749828 0.33447 0.289413 0.801156 0.791468 0.0372475 0.620815 0.407459 
0.698237  19 0.38017 0.236093 0.510891 0.00761143 0 0.198236 0.789329 0.528836 0.273496 0.363992 0.783762 0.0749828 0.33447 0.289413 0.801156 0.791468 0.0372475 0.620815 0.407459 
0.698237  19 0.38017 0.236093 0.510891 0.00761143 0 0.198236 0.789329 0.528836 0.273496 0.363992 0.783762 0.0749828 0.33447 0.289413 0.801156 0.791468 0.0372475 0.620815 0.407459 
0.700471  19 0.0492715 0.436041 0.458473 0.0298507 0.507527 0.923453 0.75197 0.796148 0.622711 0.0322096 0.103549 0.577888 0.524007 0.673858 0.746853 0.217212 0.0772823 0.121755 0.632949 
0.700471  19 0.0492715 0.436041 0.458473 0.0298507 0.507527 0.923453 0.75197 0.796148 0.622711 0.0322096 0.103549 0.577888 0.524007 0.673858 0.746853 0.217212 0.0772823 0.121755 0.632949 
0.729214  19 0.872553 0.302514 0.631209 0.0317819 0.209801 0.639158 0.204324 0.508082 0 0.541325 0.688741 0.860778 0.402495 0.303262 0.39033 0.625962 0 0.305755 0.616656 
0.743536  19 0.480849 0.0561296 0.606282 0 0.168844 0.627144 0.17132 0.622427 0 0.379273 0.525359 0.913251 0 0.542924 0.843708 0.389335 0.267199 0.132416 0.305351 
0.75826  19 0.544344 0.00837208 0.460627 0.0394382 0.393917 0.335974 0.243064 0.855458 0.652405 0 0.846252 0.551015 0.609086 0.780318 0.742897 0.900881 0.261329 0.327194 0.191234 
0.765063  19 0.0876997 0.390664 0.672425 0.0233834 0.567772 0.260044 0.0790872 0.840697 0.91845 0 0 0.573279 0.461804 0.909671 0.744956 0.138692 0 0.31233 0.412699 
0.779675  19 0.712029 0.264974 0.244701 0.0219043 0.844032 0.31715 0.237739 0.658474 0.64139 0.014543 0.569311 0.651688 0.633687 0.330982 0.725511 0.685324 0.0172413 0.367738 0.487746 
0.786455  19 0.136248 0.319059 0.686019 0.0267441 0.780988 0.760271 0 0.495246 0.550933 0.69997 0.694617 0.685538 0 0.506264 0.842585 0.462335 0.178344 0.775276 0.287124 
0.786455  19 0.136248 0.319059 0.686019 0.0267441 0.780988 0.760271 0 0.495246 0.550933 0.69997 0.694617 0.685538 0 0.506264 0.842585 0.462335 0.178344 0.775276 0.287124 
0.810532  19 0.425095 0.00482196 0.216376 0 0.735375 0.765849 0.206673 0.163678 0.334009 0.190605 0.498981 0.920296 0.480879 0.989584 0.650274 0.706055 0.294253 0.3013 0.226258 
0.810532  19 0.425095 0.00482196 0.216376 0 0.735375 0.765849 0.206673 0.163678 0.334009 0.190605 0.498981 0.920296 0.480879 0.989584 0.650274 0.706055 0.294253 0.3013 0.226258 
0.839687  19 0.0693291 0.181939 0.582326 0.0141264 0 0.940999 0.0103049 0.825498 0.284788 0.324208 0.710454 0.873949 0.149157 0.266308 0 0.746361 0.245053 0.430651 0.684779 
0.854574  19 0.245307 0.191975 0.414161 5.96348e-05 0.0477181 0.806951 0 0.693426 0.246137 0.357834 0.750528 0.750773 0.113116 0.299488 0 0.927972 0.60704 0.42791 0.605205 
0.86184  19 0.175514 0.0646668 0.531181 0.000526787 0.128759 0.710673 0 0.345732 0.387928 0.332422 0.40977 0.647083 0.161892 0.374636 0.649842 0.88065 0.653317 0.356589 0.284809 
0.86184  19 0.175514 0.0646668 0.531181 0.000526787 0.128759 0.710673 0 0.345732 0.387928 0.332422 0.40977 0.647083 0.161892 0.374636 0.649842 0.88065 0.653317 0.356589 0.284809 
0.866215  19 0.256713 0.197307 0.549513 0.000350912 0.0341631 0.22964 0.0313595 0.793171 0.237165 0.305386 0.474407 0.635688 0 0.3056 0.63683 0.669739 0.698813 0.363508 0.456097 
0.885484  19 0 0.339194 0.802802 0.130914 0.0609483 0.260329 0.602136 0.770624 0.512914 0 0.240319 0.590253 0.130081 0.453719 0.235853 0.515067 0 0.76877 0.184267 
0.89462  19 0.488838 0.00598699 0.372601 0 0.0241234 0.700614 0 0.219103 0.545733 0.5108 0.563988 0.823657 0.323974 0.621986 0.545333 0.893672 0.338599 0.724973 0.912942 
0.89462  19 0.488838 0.00598699 0.372601 0 0.0241234 0.700614 0 0.219103 0.545733 0.5108 0.563988 0.823657 0.323974 0.621986 0.545333 0.893672 0.338599 0.724973 0.912942 
0.89462  19 0.488838 0.00598699 0.372601 0 0.0241234 0.700614 0 0.219103 0.545733 0.5108 0.563988 0.823657 0.323974 0.621986 0.545333 0.893672 0.338599 0.724973 0.912942 
0.89462  19 0.488838 0.00598699 0.372601 0 0.0241234 0.700614 0 0.219103 0.545733 0.5108 0.563988 0.823657 0.323974 0.621986 0.545333 0.893672 0.338599 0.724973 0.912942 
0.895114  19 0.817682 0.769837 0.484572 0.0239635 0.290287 0.570683 0.701178 0.313907 0.551155 0.583011 0.537867 0.77189 0.18152 0.133893 0.824443 0.385838 0.17229 0.9359 0.24897 
0.895114  19 0.817682 0.769837 0.484572 0.0239635 0.290287 0.570683 0.701178 0.313907 0.551155 0.583011 0.537867 0.77189 0.18152 0.133893 0.824443 0.385838 0.17229 0.9359 0.24897 
0.912905  19 0.10534 0.390193 0.284308 0 0.218183 0 0.045917 0.543209 0.120075 0.0110723 0.0808336 0.724317 0.24318 0.444735 0.85274 0.625543 0.504703 0.0565834 0.751593 
0.925498  19 0.907909 0.43898 0.286622 0.0354604 0.063833 0.516139 0.246028 0.758284 0.171783 0.132767 0.010691 0.613719 0.663889 0.235694 0.893853 0.741675 0.260644 0.368328 0.644939 
0.935762  19 0.77507 0.270742 0.594438 0.0100111 0.841054 0.467729 0.199211 0.89915 0.12172 0 0.592773 0.489848 0.55442 0.301267 0.881003 0.538903 0.5492 0.245824 0.605316 
0.943018  19 0.06861 0.139988 0.486949 0 0.485605 0.41767 0.129976 0.171393 0.315503 0.0558338 0.806947 0.876204 0.546954 0.914186 0.757968 0.809685 0.361231 0.46861 0.275384 
0.943018  19 0.06861 0.139988 0.486949 0 0.485605 0.41767 0.129976 0.171393 0.315503 0.0558338 0.806947 0.876204 0.546954 0.914186 0.757968 0.809685 0.361231 0.46861 0.275384 
0.954297  19 0.283931 0 0.350101 0 0.27739 0.231437 0.197958 0.75999 0.821748 0.38346 0.452036 0.862128 0.127645 0.867165 0 0.864165 0.502991 0.0546599 0.594673 
0.965086  19 0.381709 0.14701 0.805465 0.159931 0.07036 0.301378 0 0.381739 0.705544 0.34118 0.673003 0.713263 0.179139 0.467593 0.793885 0.92931 0 0.4101 0.470808 
0.965086  19 0.381709 0.14701 0.805465 0.159931 0.07036 0.301378 0 0.381739 0.705544 0.34118 0.673003 0.713263 0.179139 0.467593 0.793885 0.92931 0 0.4101 0.470808 
0.977055  19 0.795388 0.260215 0.228431 0.0248581 0.698051 0.307295 0.19383 0.537654 0.0942081 0 0.0964883 0.652455 0.62962 0 0.716281 0.785424 0 0.346943 0.724782 
0.977055  19 0.795388 0.260215 0.228431 0.0248581 0.698051 0.307295 0.19383 0.537654 0.0942081 0 0.0964883 0.652455 0.62962 0 0.716281 0.785424 0 0.346943 0.724782 
0.984267  19 0.167497 0.259295 0.555656 0.00018534 0.282276 0.0883199 0 0.616523 0.907954 0.526572 0.468642 0.866567 0.698257 0.927047 0.823825 0.956891 0.479694 0.436007 0.394747 
0.990582  19 0.154857 0.0895263 0.725647 0.0619626 0.5613 0 0.562765 0.730246 0.169744 0 0.391681 0.298155 0.7106 0.46034 0.617788 0.226153 0.15844 0.70981 0.0396188 
0.99294  19 0.362186 0.124963 0.559851 0.000959459 0.345737 0.893053 0 0.495178 0.133163 0.46033 0.411453 0.83149 0.562877 0.950652 0.0167904 0.935947 0.78521 0.461656 0.340479 
0.99294  19 0.362186 0.124963 0.559851 0.000959459 0.345737 0.893053 0 0.495178 0.133163 0.46033 0.411453 0.83149 0.562877 0.950652 0.0167904 0.935947 0.78521 0.461656 0.340479 
0.99294  19 0.362186 0.124963 0.559851 0.000959459 0.345737 0.893053 0 0.495178 0.133163 0.46033 0.411453 0.83149 0.562877 0.950652 0.0167904 0.935947 0.78521 0.461656 0.340479 
1.02349  19 0.234488 0.296481 0.568014 0.0348577 0.721877 0.394292 0.0587141 0.257135 0.513372 0.582867 0.042342 0.562986 0.0744789 0.923351 0.365911 0.779985 0.133002 0.75272 0.0367782 
1.03307  19 0.100925 0.198622 0.797006 0.031353 0.27853 0.476961 0.12801 0.311519 0.148445 0.26144 0.731213 0.394401 0.316251 0 0.676725 0.61145 0.606973 0.537866 0.153733 
1.03535  19 0.250462 0.346045 0.489859 0.0186467 0.580988 0.532926 0 0.403387 0.378613 0.0350271 0.293451 0.511282 0.152672 0 0.230535 0.850031 0.715995 0.462148 0.399151 
1.03689  19 0.0897011 0.286624 0.0703683 0 0 0.257772 0.497227 0.529987 0.0435459 0.452502 0.752857 0.00126262 0.251043 0 0.680509 0.432912 0.442743 0.337484 0.270121 
1.04294  19 0.101571 0.27502 0.738207 0.175758 0.589049 0.512901 0.683877 0.419837 0.284939 0.491407 0.767225 0.236502 0.0941166 0.779177 0.649045 0.545587 0.0771845 0 0.412054 
1.05654  19 0 0.369654 0.520894 0.0462253 0.111134 0 0 0.680226 0.555613 0 0 0.264775 0.247731 0.522518 0.424704 0.272677 0.197392 0.330659 0.000472717 
1.05654  19 0 0.369654 0.520894 0.0462253 0.111134 0 0 0.680226 0.555613 0 0 0.264775 0.247731 0.522518 0.424704 0.272677 0.197392 0.330659 0.000472717 
1.06371  19 0.00612573 0.256158 0.504723 0.0245809 0.728886 0 0 0.83932 0.0837085 0.0385647 0.412068 0.323275 0.0765244 0.459595 0.00943548 0.409179 0.283262 0.298318 0.555354 
1.06371  19 0.00612573 0.256158 0.504723 0.0245809 0.728886 0 0 0.83932 0.0837085 0.0385647 0.412068 0.323275 0.0765244 0.459595 0.00943548 0.409179 0.283262 0.298318 0.555354 
1.06871  19 0 0.615176 0.770924 0.0529141 0.896282 0.190185 0.317946 0.309446 0.689825 0.429276 0 0.73858 0.179346 0.909705 0.38939 0.849057 0 0.788067 0.215333 
1.0758  19 0.589179 0.256486 0.655527 0.0067153 0.829957 0.410292 0.247198 0.955389 0.228452 0.258764 0.679257 0.408409 0.702187 0.388372 0.598099 0.521645 0.419434 0.478166 0.618632 
1.07662  19 0.773034 0.0623535 0.48794 0.0440821 0.451205 0.156341 0 0.50403 0.555033 0 0.787256 0.411461 0.229416 0.110694 0.482505 0.65765 0.559193 0.404166 0 
1.15457  19 0.26946 0.354626 0.489652 0 0.204026 0.245019 0.174762 0.18638 0 0.21437 0.312476 0.882253 0.0271066 0.0181348 0.575306 0.850231 0.503909 0.106112 0.459007 
1.18142  19 0.448993 0.190752 0.685727 0.230696 0.915044 0.324787 0.658534 0.470317 0.769703 0 0.101197 0.420393 0.33458 0.9308 0.5963 0.31702 0.116655 0.273334 0.331009 
1.18142  19 0.448993 0.190752 0.685727 0.230696 0.915044 0.324787 0.658534 0.470317 0.769703 0 0.101197 0.420393 0.33458 0.9308 0.5963 0.31702 0.116655 0.273334 0.331009 
1.18279  19 0.0786039 0.344998 0.500768 0 0.439202 0.582027 0 0.454574 0 0.0854885 0.117513 0.114194 0.22628 0 0.213884 0.821133 0.732798 0.676614 0.197104 
1.21423  19 0.239085 0.142543 0.774836 0.020228 0.147885 0.339744 0.0458215 0.218699 0.254131 0.789306 0.702037 0.672143 0.464203 0.234681 0.739775 0.446417 0.401256 0.790248 0.282177 
1.21423  19 0.239085 0.142543 0.774836 0.020228 0.147885 0.339744 0.0458215 0.218699 0.254131 0.789306 0.702037 0.672143 0.464203 0.234681 0.739775 0.446417 0.401256 0.790248 0.282177 
1.21423  19 0.239085 0.142543 0.774836 0.020228 0.147885 0.339744 0.0458215 0.218699 0.254131 0.789306 0.702037 0.672143 0.464203 0.234681 0.739775 0.446417 0.401256 0.790248 0.282177 
1.22919  19 0.787503 0.251913 0.700736 0 0.990414 0.686015 0.10581 0.434854 0.145299 0.989245 0.786815 0.340866 0.347813 0.221708 0.538596 0.517435 0.606815 0.538409 0.175834 
1.22919  19 0.787503 0.251913 0.700736 0 0.990414 0.686015 0.10581 0.434854 0.145299 0.989245 0.786815 0.340866 0.347813 0.221708 0.538596 0.517435 0.606815 0.538409 0.175834 
1.23721  19 0.13702 0.252627 0.747455 0.0194018 0.566643 0.676457 0.0745285 0.247422 0.400551 0.649917 0 0.985472 0.0658594 0.361961 0.127448 0.448451 0.414543 0.35352 0.243892 
1.26693  19 0.505776 0.190118 0.275602 0.0388485 0.540032 0.320341 0.394411 0.0762364 0.387629 0.589873 0.226133 0.547913 0.553924 0.759417 0.889116 0.883041 0.0076952 0.493171 0.375108 
1.29287  19 0.672787 0.715163 0.559392 0.190722 0.358186 0.225396 0 0.591259 0.591444 0 0.810737 0.079423 0.261695 0.634969 0.344016 0.52154 0.00489668 0.550185 0 
1.31376  19 0.154637 0.110594 0.653335 0.0463027 0.195652 0.152365 0.800807 0.117315 0 0.308277 0.827623 0.86028 0.221687 0.556462 0.415761 0.312537 0.424776 0.129144 0.0836396 
1.31376  19 0.154637 0.110594 0.653335 0.0463027 0.195652 0.152365 0.800807 0.117315 0 0.308277 0.827623 0.86028 0.221687 0.556462 0.415761 0.312537 0.424776 0.129144 0.0836396 
1.36357  19 0.24208 0.448273 0.515317 0.219587 0.700705 0 0 0.493638 0.451132 0.142186 0.89763 0.61329 0.0991696 0 0.56971 0.755545 0.388715 0.634608 0 
1.46614  19 0.650209 0.19418 0.490803 0.0911243 0.161173 0.109884 0.0325299 0.386496 0.481122 0.78507 0.640678 0.659223 0.47064 0.284911 0.884075 0.375052 0.237599 0.307882 0.481355 
1.51179  19 0 0.139574 0.43785 0.104775 0.000347228 0.303422 0.424017 0.425756 0.0807333 0.16963 0.41554 0.158435 0.192332 0.605162 0 0.237888 0.0875331 0.05885 0.687625 
1.53979  19 0.106732 0.423307 0.689004 0.0697154 0.715043 0.744463 0.0624516 0.577874 0.396137 0.478297 0.405444 0.937063 0.364372 0.523769 0.0768948 0.387735 0.893163 0.484343 0.948224 
1.58304  19 0.678007 0.10503 0.234832 0.0932274 0.910368 0.791415 0.412389 0.381316 0.350917 0 0.321233 0.405991 0.585282 0.814269 0.0123032 0.53223 0.3069 0.428861 0.149634 
1.66909  19 0.421761 0.293261 0.14824 0.0771512 0.429694 0.31005 0.0211722 0.217711 0.172131 0 0.261797 0.538979 0.635083 0 0.544082 0.516781 0.223424 0.0380532 0.703334 
1.67576  19 0.293323 0.284251 0.505447 0.00749798 0.151646 0.238317 0.509604 0.638104 0.382249 0.302177 0.131063 0.0280745 0.237046 0.83669 0.923089 0.31052 0.387378 0 0.231333 
1.77249  19 0.0426468 0.320717 0.365004 0.132333 0.190844 0.30655 0.693756 0.716436 0.114528 0.257827 0.31262 0.827562 0.527934 0.398599 0.921815 0.38357 0.440662 0 0.272161 
1.77249  19 0.0426468 0.320717 0.365004 0.132333 0.190844 0.30655 0.693756 0.716436 0.114528 0.257827 0.31262 0.827562 0.527934 0.398599 0.921815 0.38357 0.440662 0 0.272161 
1.84798  19 0.615999 0.284694 0.962312 0.123709 0.384299 0.779759 0.1316 0.310614 0.173461 0.353928 0.726786 0.459711 0.158181 0 0.759371 0.0629621 0.599821 0.55427 0.208909 
1.85702  19 0.472259 0.422587 0.82699 0.308441 0 0.315818 0.724774 0.369007 0.728802 0.397702 0.240204 0.840022 0.093858 0.273094 0.564389 0.499767 0.537108 0.599117 0.480345 
1.86888  19 0.128916 0.0982391 0.290744 0.0261673 0.307895 0.0792506 0.891844 0.50928 0.964725 0.248547 0.927843 0.806826 0.514105 0.398551 0.997159 0.336096 0.671918 0 0.0637789 
1.93927  19 0.638477 0.54721 0.0611959 0.0539322 0.781166 0.167131 0.1709 0.218485 0.23846 0.526564 0.483269 0.908866 0.28128 0.464864 0.938256 0.642095 0.0173915 0.377023 0.564185 
1.98267  19 0 0.517977 0.645733 0.046293 0.108776 0.0352741 0 0.240576 0.47784 0.0347636 0.869756 0.0339442 0.731918 0.4108 0.823598 0.125892 0.292567 0.881538 0.622195 
1.98267  19 0 0.517977 0.645733 0.046293 0.108776 0.0352741 0 0.240576 0.47784 0.0347636 0.869756 0.0339442 0.731918 0.4108 0.823598 0.125892 0.292567 0.881538 0.622195 
2.06496  19 0.510925 0.592495 0.569318 0.537562 0.716621 0.3776 0.360311 0.397431 0.140612 0.493608 0 0.889655 0.310763 0.488488 0.858569 0.637945 0.231309 0.429096 0.193406 
2.17588  19 0.817485 0.982491 0.981106 0.361065 0.347188 0.671444 0.073533 0.666251 0.453943 0.851689 0.137205 0.645044 0.694898 0.884949 0.247543 0.381749 0.781082 0.953448 0.568104 
2.19151  19 0.886866 0.287081 0.518542 0.326999 0.526017 0.568753 0.424115 0.370557 0.143 0.172402 0.457058 0.460607 0.233333 0.883925 0.262248 0.480839 0.979059 0.808504 0.93647 
2.26037  19 0.284469 0.239666 0 0 0 0.128121 0.33118 0.0513466 0.027667 0.43362 0.223359 0.135264 0.27055 0.698389 0.761097 0.820658 0 0.878632 0.396449 
2.2635  19 0.149522 0.749591 0.563032 0.111383 0.0149162 0.386936 0.402318 0 0.531921 0.311192 0.0820713 0.271931 0.267716 0.920805 0.322145 0.0213462 0.0410533 0 0.308794 
2.2687  19 0.298283 0.0232666 0.884869 0.499206 0.224946 0.375419 0.875976 0.430481 0.855493 0.214813 0.905331 0.570306 0.333166 0.523599 0.745398 0.358199 0.770337 0.768521 0.443074 
2.27316  19 0.0214012 0.305522 0.823452 0.812491 0.3093 0.21332 0.602445 0.997826 0.249092 0.0672165 0.482714 0.127883 0.948316 0.23289 0.756728 0.672218 0.488816 0.917554 0.208354 
2.27876  19 0.947025 0.972376 0.168457 0.179223 0.953875 0.223306 0.639419 0.310014 0.0620156 0.733209 0.464278 0.641134 0.156292 0.297023 0.647153 0.558972 0.420604 0.129363 0.312245 
2.08475  19 0.108657 0.0960697 0.361101 0.131482 0.319055 0.30563 0.402864 0.468795 0.163953 0.891739 0.693614 0.251841 0.270114 0.61916 0.832407 0.062708 0.17182 0.410821 0.142595 
1.99632  19 0.833822 0.633655 0.881582 0.403959 0.683572 0.144864 0.146864 0.403475 0.933453 0.475228 0.066561 0.581182 0.976413 0.300297 0.418736 0.985084 0.367599 0.612621 0.183028 
1.90458  19 0.390382 0.816717 0.325546 0.151736 0.528916 0.967933 0.232024 0.02692 0.76529 0.617055 0.505937 0.542206 0.725603 0.761955 0.264706 0.258627 0.000643628 0.54499 0.539138 
1.48576  19 0.880807 0.128874 0.684759 0.377953 0.960129 0.541615 0.585345 0.983482 0.597277 0.988803 0.909993 0.216908 0.0691291 0.464148 0.401104 0.879671 0.407223 0.667058 0.520859 
1.71549  19 0.311862 0.579328 0.508679 0.0574657 0.651359 0.264919 0.714374 0.946736 0.678308 0.888577 0.394563 0.506767 0.571845 0.438585 0.223382 0.197901 0.237448 0.376282 0.332699 
1.59839  19 0.430438 0.860449 0.818361 0.375945 0.860976 0.527699 0.0538505 0.3526 0.851572 0.0329217 0.402595 0.697026 0.339065 0.319669 0.0863263 0.976891 0.288554 0.805797 0.856508 
1.96299  19 0.212181 0.7914 0.984866 0.58793 0.527943 0.403639 0.114955 0.471578 0.518433 0.0206381 0.479375 0.404591 0.756348 0.984776 0.391694 0.909375 0.781143 0.577066 0.464278 
0.965957  19 0.579185 0.791165 0.966526 0.219783 0.317616 0.0864325 0.562749 0.6515 0.462868 0.586926 0.592499 0.318702 0.291853 0.281207 0.973929 0.899436 0.0564008 0.813192 0.751142 
1.17835  19 0.387219 0.43359 0.58755 0.0199836 0.837211 0.929771 0.165023 0.347985 0.353554 0.171296 0.814631 0.434339 0.765925 0.5112 0.534651 0.278809 0.271429 0.283635 0.131273 
1.16939  19 0.981249 0.580953 0.663837 0.269233 0.132307 0.62871 0.402969 0.671954 0.386215 0.395926 0.695077 0.756683 0.642672 0.688648 0.441557 0.800081 0.0954707 0.778631 0.345519 
2.05052  19 0.869072 0.281473 0.326676 0.0697283 0.59824 0.637008 0.476966 0.408224 0.173701 0.998583 0.900335 0.0573211 0.397835 0.543962 0.3237 0.466187 0.975167 0.608284 0.632111 
1.93866  19 0.996833 0.906189 0.671945 0.428252 0.488451 0.724857 0.785196 0.736545 0.87269 0.52052 0.772009 0.241179 0.245771 0.622727 0.19437 0.606678 0.0942142 0.186063 0.213273 
1.93511  19 0.414917 0.399064 0.564886 0.341206 0.0599376 0.317465 0.520566 0.1718 0.394132 0.318858 0.256065 0.892138 0.386401 0.936826 0.792644 0.397683 0.175155 0.0459873 0.441877 
1.84838  19 0.882152 0.704522 0.845459 0.341581 0.0220613 0.880135 0.265 0.0225883 0.548548 0.906955 0.185647 0.585374 0.664035 0.10317 0.469465 0.817768 0.0871162 0.87151 0.0426309 
1.71959  19 0.44086 0.36588 0.852476 0.315491 0.142185 0.500434 0.808363 0.259628 0.813487 0.107622 0.724075 0.858229 0.828043 0.175855 0.299555 0.966805 0.553516 0.976554 0.0201563 
2.0727  19 0.300475 0.0381414 0.400598 0.0480832 0.826854 0.0502896 0.872145 0.332341 0.739395 0.620894 0.107825 0.201312 0.610465 0.277552 0.254813 0.230008 0.236858 0.0213081 0.261073 
1.24087  19 0.659931 0.42517 0.0838665 0.0356668 0.897892 0.465371 0.194517 0.520575 0.916062 0.482915 0.202323 0.768357 0.643355 0.986384 0.85094 0.318941 0.0291437 0.40341 0.0360629 
1.3475  19 0.748518 0.452506 0.834035 0.272845 0.0285013 0.269229 0.671358 0.510955 0.197797 0.549951 0.443998 0.140259 0.656515 0.897455 0.868628 0.829885 0.221884 0.0697612 0.57798 
2.02399  19 0.767166 0.477926 0.83865 0.59524 0.779834 0.781537 0.131962 0.23681 0.987871 0.0143618 0.608334 0.217328 0.194093 0.410331 0.686444 0.966629 0.162312 0.122693 0.721397 
1.69964  19 0.281396 0.0750475 0.502881 0.211609 0.93713 0.222767 0.067017 0.766963 0.690743 0.194249 0.602753 0.910911 0.176282 0.470635 0.573028 0.407496 0.346584 0.167297 0.410721 
1.94899  19 0.535141 0.534369 0.207707 0.105421 0.387933 0.395492 0.368105 0.113356 0.0334212 0.195449 0.540723 0.0923159 0.804042 0.55533 0.109808 0.892067 0.499353 0.595454 0.637319 
1.71771  19 0.868858 0.00259477 0.968748 0.164311 0.879742 0.164635 0.489973 0.0366293 0.943818 0.0852424 0.682557 0.744749 0.10918 0.838834 0.26653 0.545366 0.414589 0.152607 0.341027 
2.04887  19 0.243834 0.462067 0.860345 0.365701 0.590804 0.858286 0.0625609 0.221139 0.869744 0.217101 0.702942 0.575362 0.214642 0.946566 0.303728 0.593356 0.840059 0.746962 0.77057 
1.34594  19 0.973865 0.134052 0.85333 0.0334995 0.721636 0.450905 0.03357 0.173126 0.566396 0.272891 0.80579 0.0428887 0.795779 0.752184 0.481322 0.575113 0.438121 0.448404 0.357375 
1.76416  19 0.77225 0.689846 0.958584 0.473617 0.953042 0.185196 0.435446 0.6444 0.0651886 0.459771 0.344193 0.857724 0.277257 0.862544 0.659837 0.165822 0.224802 0.832123 0.0611059 
2.03464  19 0.0934791 0.397821 0.672891 0.247958 0.416051 0.479342 0.606576 0.487807 0.776361 0.329803 0.809174 0.771613 0.782784 0.0475265 0.234047 0.345351 0.307348 0.442868 0.717298 
1.62185  19 0.99617 0.740124 0.412784 0.156417 0.900956 0.457368 0.699368 0.21686 0.0546987 0.157268 0.140122 0.53061 0.395787 0.506531 0.868612 0.646591 0.826436 0.666533 0.33994 
1.08413  19 0.601695 0.705113 0.854558 0.150982 0.449749 0.704061 0.395959 0.232388 0.437663 0.25584 0.925626 0.926052 0.611987 0.790604 0.629201 0.966326 0.403596 0.226767 0.0124697 
1.24889  19 0.975406 0.907997 0.741438 0.227009 0.878255 0.896428 0.954262 0.266134 0.391114 0.288414 0.0672977 0.464328 0.114336 0.161452 0.994773 0.7232 0.284255 0.241857 0.514498 
1.69367  19 0.764816 0.730459 0.697786 0.0261125 0.380003 0.221491 0.276998 0.85724 0.6017 0.0619787 0.19334 0.487276 0.100588 0.240076 0.92464 0.102085 0.505209 0.964421 0.63356 
1.69076  19 0.843608 0.932337 0.809368 0.478681 0.333049 0.874715 0.629787 0.608623 0.0361694 0.404646 0.83586 0.981342 0.121031 0.934039 0.967461 0.847702 0.856205 0.562374 0.78225 
1.52382  19 0.448777 0.641246 0.325344 0.0222415 0.965231 0.093155 0.0153447 0.143288 0.412301 0.0949816 0.969001 0.856893 0.725587 0.939894 0.306576 0.776581 0.943366 0.0481029 0.476138 
1.38913  19 0.861 0.64231 0.484986 0.0777966 0.897195 0.373661 0.794345 0.728142 0.787396 0.411945 0.684592 0.64525 0.634992 0.78112 0.16349 0.959949 0.720183 0.604284 0.208019 
0.829946  19 0.683263 0.0464114 0.374791 0.0283843 0.598903 0.442152 0.0913226 0.96508 0.737713 0.734377 0.975102 0.529015 0.0524687 0.677296 0.125261 0.799828 0.0719427 0.294139 0.166985 
1.4253  19 0.355703 0.667701 0.674073 0.0361245 0.601416 0.396861 0.887392 0.0820695 0.803715 0.799911 0.508548 0.327773 0.903309 0.792394 0.478105 0.766302 0.285772 0.985157 0.998395 
2.01769  19 0.618266 0.389007 0.760315 0.394097 0.390994 0.668764 0.525782 0.298613 0.182497 0.186092 0.399346 0.138434 0.0848352 0.0705074 0.943173 0.231951 0.694116 0.472385 0.0697148 
1.29371  19 0.40976 0.245528 0.539793 0.000684465 0.442298 0.987849 0.888778 0.492807 0.684908 0.646527 0.707562 0.308723 0.657031 0.239544 0.192622 0.898237 0.280221 0.42215 0.869514 
1.67074  19 0.60836 0.501848 0.674387 0.428875 0.886344 0.284186 0.481168 0.464656 0.313744 0.604993 0.459353 0.777721 0.444241 0.618575 0.825725 0.808783 0.165173 0.986423 0.815316 
1.29221  19 0.270013 0.77894 0.95244 0.0976491 0.0258121 0.386735 0.906856 0.0624098 0.957473 0.446614 0.896129 0.114278 0.0745486 0.939068 0.0712701 0.103898 0.00814637 0.413501 0.290749 
2.14406  19 0.970849 0.497903 0.38837 0.253085 0.897139 0.477098 0.992356 0.175599 0.752656 0.701767 0.69701 0.0976376 0.160314 0.734685 0.15444 0.617089 0.0403471 0.6547 0.800236 
2.1217  19 0.400444 0.830612 0.281051 0.0326461 0.405432 0.11485 0.0300566 0.800585 0.13279 0.00923413 0.150252 0.658207 0.916369 0.0990899 0.90124 0.111278 0.890874 0.34033 0.208032 
2.12645  19 0.813581 0.214474 0.762344 0.128619 0.923439 0.168419 0.466225 0.672879 0.834381 0.181373 0.26639 0.943065 0.925992 0.264903 0.487069 0.159652 0.778621 0.0354467 0.85833 
2.10967  19 0.823893 0.244612 0.796305 0.375763 0.629394 0.90615 0.324777 0.0346182 0.621526 0.980152 0.59112 0.465642 0.970829 0.521684 0.125007 0.841526 0.360287 0.0160314 0.0146016 
2.14531  19 0.452676 0.0214807 0.756894 0.585266 0.468388 0.946475 0.0875701 0.555339 0.290354 0.785594 0.251229 0.997567 0.77645 0.0983157 0.634309 0.749383 0.43184 0.563095 0.553055 
2.16835  19 0.574956 0.00685024 0.947295 0.991721 0.855709 0.293846 0.670283 0.234738 0.417407 0.289924 0.602119 0.197701 0.378462 0.0241966 0.831762 0.439294 0.00218285 0.531264 0.895118 
0.632282  19 0.379333 0.139543 0.460072 0 0.392447 0.572744 0.177947 0.952708 0.229361 0.144174 0.0556488 0.71538 0.0781791 0.832057 0.737656 0.266069 0 0.395015 0.516731 
0.616584  19 0.270131 0.311926 0.77017 0.0236437 0.159797 0.720344 0.225802 0.456511 0.0817995 0.179389 0.907361 0.295984 0.236137 0.427409 0.318339 0.735967 0.152354 0.44405 0.749229 
0.582752  19 0.827044 0.258472 0.137254 0.00764128 0.0831047 0.369597 0.265764 0.500695 0.127575 0.0535115 0.683279 0.651963 0.659482 0.245901 0.7226 0.534661 0.0482024 0.700902 0.199771 
0.539077  19 0.724232 0.744149 0.371657 0.00290734 0.217129 0.518755 0.154317 0.27437 0.0349469 0.653272 0 0.756495 0 0.41764 0 0.54187 0.189519 0.352042 0.242604 
0.535503  19 0.696183 0 0.563652 0.0205749 0.683026 0.420403 0.233164 0.958748 0 0.0926692 0.811097 0.90628 0.307064 0.625438 0.983052 0.640247 0 0.361981 0.532415 
0.539077  19 0.724232 0.744149 0.371657 0.00290734 0.217129 0.518755 0.154317 0.27437 0.0349469 0.653272 0 0.756495 0 0.41764 0 0.54187 0.189519 0.352042 0.242604 
0.582752  19 0.827044 0.258472 0.137254 0.00764128 0.0831047 0.369597 0.265764 0.500695 0.127575 0.0535115 0.683279 0.651963 0.659482 0.245901 0.7226 0.534661 0.0482024 0.700902 0.199771 
0.632282  19 0.379333 0.139543 0.460072 0 0.392447 0.572744 0.177947 0.952708 0.229361 0.144174 0.0556488 0.71538 0.0781791 0.832057 0.737656 0.266069 0 0.395015 0.516731 
0.576691  19 0.284281 0.0619979 0.247653 0 0 0.553554 0.469047 0.857972 0.0185877 0.430888 0.369218 0.132221 0 0.739177 0.568611 0.420236 0.163855 0.934643 0.108723 
0.629137  19 0.860967 0.278403 0.756997 0.0811424 0.134707 0.468163 0.215551 0.459005 0 0.532118 0.377226 0.795133 0.23618 0.752624 0.596243 0.817465 0.313739 0.484604 0.253648 
0.592674  19 0.380057 0.139419 0.460365 1.29635e-05 0.393728 0.573079 0.177318 0.95262 0.229361 0.144174 0.0556488 0.71538 0.0781791 0.832057 0.737656 0.266069 0 0.394899 0.516515 
0.674133  19 0.558648 0.417472 0.567868 0 0.31867 0.351912 0.875558 0.909686 0.349785 0 0.517166 0.985076 0.72741 0.327789 0.263925 0.539906 0.0713078 0.704863 0.606692 
0.674379  19 0.291041 0.371775 0.679877 0.0608397 0.159511 0.730862 0.462315 0.561875 0.104444 0.295547 0.791107 0.28487 0.286024 0.484814 0.663723 0.543732 0.198249 0.492013 0.264401 
0.674379  19 0.291041 0.371775 0.679877 0.0608397 0.159511 0.730862 0.462315 0.561875 0.104444 0.295547 0.791107 0.28487 0.286024 0.484814 0.663723 0.543732 0.198249 0.492013 0.264401 
0.674379  19 0.291041 0.371775 0.679877 0.0608397 0.159511 0.730862 0.462315 0.561875 0.104444 0.295547 0.791107 0.28487 0.286024 0.484814 0.663723 0.543732 0.198249 0.492013 0.264401 
0.698237  19 0.38017 0.236093 0.510891 0.00761143 0 0.198236 0.789329 0.528836 0.273496 0.363992 0.783762 0.0749828 0.33447 0.289413 0.801156 0.791468 0.0372475 0.620815 0.407459 
0.698237  19 0.38017 0.236093 0.510891 0.00761143 0 0.198236 0.789329 0.528836 0.273496 0.363992 0.783762 0.0749828 0.33447 0.289413 0.801156 0.791468 0.0372475 0.620815 0.407459 
0.698237  19 0.38017 0.236093 0.510891 0.00761143 0 0.198236 0.789329 0.528836 0.273496 0.363992 0.783762 0.0749828 0.33447 0.289413 0.801156 0.791468 0.0372475 0.620815 0.407459 
0.700471  19 0.0492715 0.436041 0.458473 0.0298507 0.507527 0.923453 0.75197 0.796148 0.622711 0.0322096 0.103549 0.577888 0.524007 0.673858 0.746853 0.217212 0.0772823 0.121755 0.632949 
0.700471  19 0.0492715 0.436041 0.458473 0.0298507 0.507527 0.923453 0.75197 0.796148 0.622711 0.0322096 0.103549 0.577888 0.524007 0.673858 0.746853 0.217212 0.0772823 0.121755 0.632949 
0.729214  19 0.872553 0.302514 0.631209 0.0317819 0.209801 0.639158 0.204324 0.508082 0 0.541325 0.688741 0.860778 0.402495 0.303262 0.39033 0.625962 0 0.305755 0.616656 
0.597642  19 0.481822 0.0568371 0.606136 0.000428599 0.169699 0.627144 0.17132 0.622427 0 0.379273 0.525359 0.913251 0 0.543395 0.843302 0.389747 0.266625 0.132042 0.305509 
0.75826  19 0.544344 0.00837208 0.460627 0.0394382 0.393917 0.335974 0.243064 0.855458 0.652405 0 0.846252 0.551015 0.609086 0.780318 0.742897 0.900881 0.261329 0.327194 0.191234 
0.765063  19 0.0876997 0.390664 0.672425 0.0233834 0.567772 0.260044 0.0790872 0.840697 0.91845 0 0 0.573279 0.461804 0.909671 0.744956 0.138692 0 0.31233 0.412699 
0.779675  19 0.712029 0.264974 0.244701 0.0219043 0.844032 0.31715 0.237739 0.658474 0.64139 0.014543 0.569311 0.651688 0.633687 0.330982 0.725511 0.685324 0.0172413 0.367738 0.487746 
0.748299  19 0.136248 0.319059 0.686019 0.0266838 0.78156 0.759611 1.80473e-05 0.496103 0.550507 0.699326 0.694621 0.685882 0.000723227 0.506264 0.842585 0.462335 0.178344 0.775276 0.287124 
0.733764  19 0.137099 0.318746 0.686019 0.0267441 0.780988 0.760271 0 0.495246 0.550933 0.69997 0.694883 0.685094 0.000557882 0.50554 0.843557 0.462088 0.177664 0.775339 0.28767 
0.810532  19 0.425095 0.00482196 0.216376 0 0.735375 0.765849 0.206673 0.163678 0.334009 0.190605 0.498981 0.920296 0.480879 0.989584 0.650274 0.706055 0.294253 0.3013 0.226258 
0.810532  19 0.425095 0.00482196 0.216376 0 0.735375 0.765849 0.206673 0.163678 0.334009 0.190605 0.498981 0.920296 0.480879 0.989584 0.650274 0.706055 0.294253 0.3013 0.226258 
0.801423  19 0.0693291 0.181939 0.582326 0.0137298 0.00034519 0.941227 0.0103809 0.825723 0.283703 0.323962 0.7109 0.874232 0.148901 0.267318 0.000581106 0.746361 0.245053 0.430651 0.684779 
0.853405  19 0.245307 0.191975 0.414161 5.96348e-05 0.0477181 0.806951 0.000458966 0.693653 0.24584 0.357288 0.751085 0.750393 0.112983 0.299291 0.0012846 0.927484 0.60704 0.42791 0.605205 
0.86184  19 0.175514 0.0646668 0.531181 0.000526787 0.128759 0.710673 0 0.345732 0.387928 0.332422 0.40977 0.647083 0.161892 0.374636 0.649842 0.88065 0.653317 0.356589 0.284809 
0.86184  19 0.175514 0.0646668 0.531181 0.000526787 0.128759 0.710673 0 0.345732 0.387928 0.332422 0.40977 0.647083 0.161892 0.374636 0.649842 0.88065 0.653317 0.356589 0.284809 
0.811806  19 0.256989 0.19739 0.549812 0.000349797 0.0347661 0.230541 0.0306892 0.793171 0.237165 0.305386 0.474407 0.635688 0 0.3056 0.63683 0.669739 0.698813 0.363508 0.4562 
0.862525  19 0.000987816 0.338604 0.80235 0.13078 0.0613951 0.260802 0.601866 0.770924 0.511712 0.000236843 0.240319 0.590253 0.130081 0.453719 0.235853 0.515067 0 0.76877 0.184719 
0.89462  19 0.488838 0.00598699 0.372601 0 0.0241234 0.700614 0 0.219103 0.545733 0.5108 0.563988 0.823657 0.323974 0.621986 0.545333 0.893672 0.338599 0.724973 0.912942 
0.86445  19 0.488838 0.00598699 0.372601 9.5002e-05 0.0240871 0.700391 0.000201517 0.219346 0.544958 0.510655 0.563933 0.824126 0.323974 0.621986 0.545333 0.893672 0.338599 0.724973 0.912942 
0.828813  19 0.488838 0.00598699 0.372822 7.22609e-05 0.0245496 0.700107 2.26304e-05 0.219374 0.545733 0.5108 0.563988 0.823657 0.323974 0.621986 0.545333 0.893672 0.338599 0.724973 0.912942 
0.89462  19 0.488838 0.00598699 0.372601 0 0.0241234 0.700614 0 0.219103 0.545733 0.5108 0.563988 0.823657 0.323974 0.621986 0.545333 0.893672 0.338599 0.724973 0.912942 
0.86342  19 0.817802 0.769003 0.484572 0.0239635 0.290287 0.570683 0.701178 0.313907 0.551155 0.583011 0.538827 0.771732 0.181408 0.134195 0.824519 0.386419 0.172239 0.935696 0.248885 
0.895114  19 0.817682 0.769837 0.484572 0.0239635 0.290287 0.570683 0.701178 0.313907 0.551155 0.583011 0.537867 0.77189 0.18152 0.133893 0.824443 0.385838 0.17229 0.9359 0.24897 
0.912905  19 0.10534 0.390193 0.284308 0 0.218183 0 0.045917 0.543209 0.120075 0.0110723 0.0808336 0.724317 0.24318 0.444735 0.85274 0.625543 0.504703 0.0565834 0.751593 
0.898062  19 0.907909 0.43898 0.287402 0.0356946 0.0639867 0.516545 0.246161 0.758911 0.172421 0.132514 0.0117992 0.613612 0.663889 0.235694 0.893853 0.741675 0.260644 0.368328 0.644939 
0.894973  19 0.775005 0.270902 0.594284 0.0101063 0.84013 0.467308 0.199647 0.89915 0.12172 0 0.592773 0.489848 0.55442 0.301267 0.881003 0.538903 0.5492 0.245165 0.605265 
0.943018  19 0.06861 0.139988 0.486949 0 0.485605 0.41767 0.129976 0.171393 0.315503 0.0558338 0.806947 0.876204 0.546954 0.914186 0.757968 0.809685 0.361231 0.46861 0.275384 
0.902836  19 0.0686676 0.139577 0.48722 3.61801e-06 0.485065 0.41803 0.129976 0.171393 0.315503 0.0558338 0.806947 0.876204 0.546954 0.914186 0.757968 0.809685 0.360348 0.468391 0.275697 
0.954297  19 0.283931 0 0.350101 0 0.27739 0.231437 0.197958 0.75999 0.821748 0.38346 0.452036 0.862128 0.127645 0.867165 0 0.864165 0.502991 0.0546599 0.594673 
0.965086  19 0.381709 0.14701 0.805465 0.159931 0.07036 0.301378 0 0.381739 0.705544 0.34118 0.673003 0.713263 0.179139 0.467593 0.793885 0.92931 0 0.4101 0.470808 
0.909353  19 0.381709 0.14701 0.805465 0.159931 0.07036 0.301378 0.000262985 0.382119 0.705191 0.340965 0.673235 0.714088 0.178791 0.466987 0.79403 0.928577 0 0.4101 0.470808 
0.96623  19 0.795388 0.260215 0.228431 0.0248581 0.698162 0.307401 0.193558 0.538196 0.0945534 0.000173952 0.0975239 0.653543 0.629188 0.000655913 0.715625 0.785424 0 0.346943 0.724782 
0.977055  19 0.795388 0.260215 0.228431 0.0248581 0.698051 0.307295 0.19383 0.537654 0.0942081 0 0.0964883 0.652455 0.62962 0 0.716281 0.785424 0 0.346943 0.724782 
0.984267  19 0.167497 0.259295 0.555656 0.00018534 0.282276 0.0883199 0 0.616523 0.907954 0.526572 0.468642 0.866567 0.698257 0.927047 0.823825 0.956891 0.479694 0.436007 0.394747 
0.990582  19 0.154857 0.0895263 0.725647 0.0619626 0.5613 0 0.562765 0.730246 0.169744 0 0.391681 0.298155 0.7106 0.46034 0.617788 0.226153 0.15844 0.70981 0.0396188 
0.830101  19 0.362792 0.124554 0.559851 0.000959459 0.345737 0.893053 0 0.495178 0.133163 0.46033 0.411503 0.831343 0.562335 0.950635 0.0184174 0.93553 0.783531 0.461467 0.340239 
0.99294  19 0.362186 0.124963 0.559851 0.000959459 0.345737 0.893053 0 0.495178 0.133163 0.46033 0.411453 0.83149 0.562877 0.950652 0.0167904 0.935947 0.78521 0.461656 0.340479 
0.966389  19 0.362186 0.124963 0.559851 0.000959459 0.345737 0.892728 0.999654 0.496372 0.13335 0.460407 0.412226 0.831896 0.562295 0.950652 0.0167904 0.935947 0.78521 0.461656 0.340479 
0.966972  19 0.234488 0.296481 0.568014 0.0348577 0.721877 0.394225 0.0587972 0.258118 0.512993 0.582186 0.0432809 0.562629 0.0751319 0.922887 0.366363 0.780133 0.133002 0.75272 0.0367782 
0.984635  19 0.100925 0.198622 0.797006 0.031353 0.27853 0.476961 0.127961 0.312111 0.148807 0.261128 0.731857 0.39498 0.316566 0 0.676725 0.61145 0.606973 0.537866 0.153733 
0.966528  19 0.250462 0.346045 0.489859 0.0186467 0.580988 0.532926 0 0.403387 0.37802 0.0350848 0.293867 0.511522 0.15274 0.000217157 0.230535 0.850031 0.715995 0.462148 0.399151 
1.03689  19 0.0897011 0.286624 0.0703683 0 0 0.257772 0.497227 0.529987 0.0435459 0.452502 0.752857 0.00126262 0.251043 0 0.680509 0.432912 0.442743 0.337484 0.270121 
1.03997  19 0.101571 0.27502 0.738207 0.175758 0.589924 0.51337 0.682637 0.420342 0.284932 0.491344 0.76718 0.236502 0.0941166 0.779177 0.649045 0.545587 0.0771845 0 0.412054 
1.05654  19 0 0.369654 0.520894 0.0462253 0.111134 0 0 0.680226 0.555613 0 0 0.264775 0.247731 0.522518 0.424704 0.272677 0.197392 0.330659 0.000472717 
0.916787  19 0 0.369654 0.520894 0.0462253 0.111134 0.00076984 0.000142384 0.68081 0.555074 0.000398376 0.000677774 0.265087 0.247702 0.52272 0.424712 0.273293 0.196519 0.330108 0.000472717 
0.966896  19 0.00612573 0.256158 0.504757 0.0245741 0.729028 0.000458956 3.52529e-05 0.839423 0.0839416 0.0385568 0.412274 0.323944 0.0771162 0.460431 0.00943548 0.409179 0.283262 0.298318 0.555354 
1.01073  19 0.00710835 0.25621 0.504653 0.0242945 0.72922 0 0 0.83932 0.0837085 0.0385647 0.412068 0.323505 0.0767617 0.459728 0.0107693 0.409012 0.282947 0.298747 0.555484 
1.0449  19 0 0.614355 0.770841 0.0528591 0.89612 0.1911 0.318087 0.310311 0.688739 0.429084 0.000848702 0.73858 0.179346 0.909705 0.38939 0.849057 0 0.788067 0.215333 
0.916925  19 0.589179 0.256486 0.655527 0.0067153 0.829957 0.410292 0.247198 0.955389 0.228452 0.258764 0.679257 0.408823 0.702256 0.388427 0.599224 0.521669 0.419226 0.478488 0.618632 
1.07662  19 0.773034 0.0623535 0.48794 0.0440821 0.451205 0.156341 0 0.50403 0.555033 0 0.787256 0.411461 0.229416 0.110694 0.482505 0.65765 0.559193 0.404166 0 
0.934991  19 0.26946 0.354626 0.489652 0 0.204026 0.245019 0.174762 0.18638 0 0.21437 0.312476 0.882253 0.0271066 0.0181348 0.575306 0.850231 0.503513 0.105717 0.459103 
1.18142  19 0.448993 0.190752 0.685727 0.230696 0.915044 0.324787 0.658534 0.470317 0.769703 0 0.101197 0.420393 0.33458 0.9308 0.5963 0.31702 0.116655 0.273334 0.331009 
1.18142  19 0.448993 0.190752 0.685727 0.230696 0.915044 0.324787 0.658534 0.470317 0.769703 0 0.101197 0.420393 0.33458 0.9308 0.5963 0.31702 0.116655 0.273334 0.331009 
1.06509  19 0.0791161 0.344829 0.501039 0.000584033 0.440015 0.582027 0 0.454574 0 0.0854885 0.117513 0.114194 0.22628 0.000732507 0.214949 0.821292 0.732227 0.676117 0.197544 
1.18722  19 0.239085 0.142543 0.774836 0.0202574 0.148429 0.339866 0.0454067 0.21905 0.25407 0.78895 0.702578 0.6725 0.464095 0.235085 0.740576 0.446417 0.401256 0.790248 0.282177 
1.10103  19 0.239085 0.142543 0.774836 0.020228 0.147885 0.339744 0.0458215 0.218699 0.253677 0.787977 0.701584 0.672236 0.463978 0.235343 0.740147 0.446811 0.40128 0.790248 0.282177 
1.18427  19 0.239085 0.142543 0.774836 0.020228 0.147885 0.339744 0.0458215 0.219257 0.254275 0.788184 0.702264 0.672298 0.463831 0.235288 0.739739 0.446263 0.401256 0.790248 0.282177 
1.21663  19 0.787703 0.251515 0.700633 3.51216e-05 0.990157 0.686445 0.106399 0.434854 0.145299 0.989245 0.786815 0.340866 0.347813 0.221708 0.538596 0.517435 0.606114 0.537843 0.175833 
1.15345  19 0.787623 0.251839 0.700643 0.000221472 0.990605 0.686425 0.106614 0.434787 0.144943 0.988574 0.786713 0.340866 0.347813 0.221708 0.538596 0.517435 0.606815 0.538409 0.175834 
1.18336  19 0.13702 0.252627 0.747455 0.0194018 0.566081 0.677081 0.0749522 0.247662 0.400248 0.650124 9.91139e-05 0.985365 0.0666654 0.362328 0.127448 0.448451 0.414543 0.35352 0.243892 
1.26693  19 0.505776 0.190118 0.275602 0.0388485 0.540032 0.320341 0.394411 0.0762364 0.387629 0.589873 0.226133 0.547913 0.553924 0.759417 0.889116 0.883041 0.0076952 0.493171 0.375108 
1.29287  19 0.672787 0.715163 0.559392 0.190722 0.358186 0.225396 0 0.591259 0.591444 0 0.810737 0.079423 0.261695 0.634969 0.344016 0.52154 0.00489668 0.550185 0 
1.31376  19 0.154637 0.110594 0.653335 0.0463027 0.195652 0.152365 0.800807 0.117315 0 0.308277 0.827623 0.86028 0.221687 0.556462 0.415761 0.312537 0.424776 0.129144 0.0836396 
1.23468  19 0.155219 0.110261 0.652385 0.0459112 0.195652 0.152365 0.800807 0.117315 0 0.308277 0.827623 0.86028 0.221687 0.556462 0.416786 0.313092 0.423511 0.129509 0.0837143 
1.36357  19 0.24208 0.448273 0.515317 0.219587 0.700705 0 0 0.493638 0.451132 0.142186 0.89763 0.61329 0.0991696 0 0.56971 0.755545 0.388715 0.634608 0 
1.4341  19 0.650209 0.193274 0.490936 0.0908993 0.161439 0.110279 0.0322849 0.387296 0.480673 0.783644 0.640481 0.659481 0.470949 0.284911 0.884075 0.375052 0.237599 0.307882 0.481355 
1.40554  19 0.000605633 0.139159 0.437954 0.104542 0.00110027 0.303524 0.424017 0.425756 0.0807333 0.16963 0.41554 0.158435 0.192332 0.605162 0 0.237888 0.0875331 0.0589641 0.68746 
1.53979  19 0.106732 0.423307 0.689004 0.0697154 0.715043 0.744463 0.0624516 0.577874 0.396137 0.478297 0.405444 0.937063 0.364372 0.523769 0.0768948 0.387735 0.893163 0.484343 0.948224 
1.53613  19 0.678843 0.104913 0.235452 0.093506 0.910041 0.791415 0.412389 0.381316 0.350917 0 0.321233 0.405991 0.585282 0.814142 0.0133896 0.53277 0.30667 0.428512 0.149476 
1.66909  19 0.421761 0.293261 0.14824 0.0771512 0.429694 0.31005 0.0211722 0.217711 0.172131 0 0.261797 0.538979 0.635083 0 0.544082 0.516781 0.223424 0.0380532 0.703334 
1.57146  19 0.293323 0.284251 0.505447 0.00749798 0.151646 0.238317 0.509604 0.638104 0.382249 0.302177 0.131063 0.0292427 0.237005 0.836511 0.92282 0.310804 0.386645 0.999723 0.231274 
1.7451  19 0.0433003 0.320396 0.365004 0.132333 0.190844 0.30655 0.693756 0.716436 0.114528 0.257827 0.31262 0.827562 0.527713 0.398826 0.921877 0.383827 0.440221 0.000361981 0.272421 
1.77249  19 0.0426468 0.320717 0.365004 0.132333 0.190844 0.30655 0.693756 0.716436 0.114528 0.257827 0.31262 0.827562 0.527934 0.398599 0.921815 0.38357 0.440662 0 0.272161 
1.84798  19 0.615999 0.284694 0.962312 0.123709 0.384299 0.779759 0.1316 0.310614 0.173461 0.353928 0.726786 0.459711 0.158181 0 0.759371 0.0629621 0.599821 0.55427 0.208909 
1.85702  19 0.472259 0.422587 0.82699 0.308441 0 0.315818 0.724774 0.369007 0.728802 0.397702 0.240204 0.840022 0.093858 0.273094 0.564389 0.499767 0.537108 0.599117 0.480345 
1.84614  19 0.128916 0.0979592 0.290613 0.0261397 0.30865 0.0791812 0.891117 0.509243 0.964725 0.248547 0.927843 0.806826 0.514105 0.398551 0.997159 0.336096 0.671918 0 0.0637789 
1.93927  19 0.638477 0.54721 0.0611959 0.0539322 0.781166 0.167131 0.1709 0.218485 0.23846 0.526564 0.483269 0.908866 0.28128 0.464864 0.938256 0.642095 0.0173915 0.377023 0.564185 
1.84734  19 0.000389633 0.517205 0.645795 0.0462424 0.108676 0.0360525 0 0.240576 0.47784 0.0347636 0.869756 0.0339442 0.731918 0.411636 0.823586 0.126515 0.292613 0.881396 0.622293 
1.98267  19 0 0.517977 0.645733 0.046293 0.108776 0.0352741 0 0.240576 0.47784 0.0347636 0.869756 0.0339442 0.731918 0.4108 0.823598 0.125892 0.292567 0.881538 0.622195 
2.06496  19 0.510925 0.592495 0.569318 0.537562 0.716621 0.3776 0.360311 0.397431 0.140612 0.493608 0 0.889655 0.310763 0.488488 0.858569 0.637945 0.231309 0.429096 0.193406 
2.17588  19 0.817485 0.982491 0.981106 0.361065 0.347188 0.671444 0.073533 0.666251 0.453943 0.851689 0.137205 0.645044 0.694898 0.884949 0.247543 0.381749 0.781082 0.953448 0.568104 
2.19151  19 0.886866 0.287081 0.518542 0.326999 0.526017 0.568753 0.424115 0.370557 0.143 0.172402 0.457058 0.460607 0.233333 0.883925 0.262248 0.480839 0.979059 0.808504 0.93647 
2.26037  19 0.284469 0.239666 0 0 0 0.128121 0.33118 0.0513466 0.027667 0.43362 0.223359 0.135264 0.27055 0.698389 0.761097 0.820658 0 0.878632 0.396449 
2.2635  19 0.149522 0.749591 0.563032 0.111383 0.0149162 0.386936 0.402318 0 0.531921 0.311192 0.0820713 0.271931 0.267716 0.920805 0.322145 0.0213462 0.0410533 0 0.308794 
2.2687  19 0.298283 0.0232666 0.884869 0.499206 0.224946 0.375419 0.875976 0.430481 0.855493 0.214813 0.905331 0.570306 0.333166 0.523599 0.745398 0.358199 0.770337 0.768521 0.443074 
2.27316  19 0.0214012 0.305522 0.823452 0.812491 0.3093 0.21332 0.602445 0.997826 0.249092 0.0672165 0.482714 0.127883 0.948316 0.23289 0.756728 0.672218 0.488816 0.917554 0.208354 
2.27876  19 0.947025 0.972376 0.168457 0.179223 0.953875 0.223306 0.639419 0.310014 0.0620156 0.733209 0.464278 0.641134 0.156292 0.297023 0.647153 0.558972 0.420604 0.129363 0.312245 
2.08475  19 0.108657 0.0960697 0.361101 0.131482 0.319055 0.30563 0.402864 0.468795 0.163953 0.891739 0.693614 0.251841 0.270114 0.61916 0.832407 0.062708 0.17182 0.410821 0.142595 
1.99632  19 0.833822 0.633655 0.881582 0.403959 0.683572 0.144864 0.146864 0.403475 0.933453 0.475228 0.066561 0.581182 0.976413 0.300297 0.418736 0.985084 0.367599 0.612621 0.183028 
1.90458  19 0.390382 0.816717 0.325546 0.151736 0.528916 0.967933 0.232024 0.02692 0.76529 0.617055 0.505937 0.542206 0.725603 0.761955 0.264706 0.258627 0.000643628 0.54499 0.539138 
1.48576  19 0.880807 0.128874 0.684759 0.377953 0.960129 0.541615 0.585345 0.983482 0.597277 0.988803 0.909993 0.216908 0.0691291 0.464148 0.401104 0.879671 0.407223 0.667058 0.520859 
1.71549  19 0.311862 0.579328 0.508679 0.0574657 0.651359 0.264919 0.714374 0.946736 0.678308 0.888577 0.394563 0.506767 0.571845 0.438585 0.223382 0.197901 0.237448 0.376282 0.332699 
1.59839  19 0.430438 0.860449 0.818361 0.375945 0.860976 0.527699 0.0538505 0.3526 0.851572 0.0329217 0.402595 0.697026 0.339065 0.319669 0.0863263 0.976891 0.288554 0.805797 0.856508 
1.96299  19 0.212181 0.7914 0.984866 0.58793 0.527943 0.403639 0.114955 0.471578 0.518433 0.0206381 0.479375 0.404591 0.756348 0.984776 0.391694 0.909375 0.781143 0.577066 0.464278 
0.965957  19 0.579185 0.791165 0.966526 0.219783 0.317616 0.0864325 0.562749 0.6515 0.462868 0.586926 0.592499 0.318702 0.291853 0.281207 0.973929 0.899436 0.0564008 0.813192 0.751142 
1.17835  19 0.387219 0.43359 0.58755 0.0199836 0.837211 0.929771 0.165023 0.347985 0.353554 0.171296 0.814631 0.434339 0.765925 0.5112 0.534651 0.278809 0.271429 0.283635 0.131273 
1.16939  19 0.981249 0.580953 0.663837 0.269233 0.132307 0.62871 0.402969 0.671954 0.386215 0.395926 0.695077 0.756683 0.642672 0.688648 0.441557 0.800081 0.0954707 0.778631 0.345519 
2.05052  19 0.869072 0.281473 0.326676 0.0697283 0.59824 0.637008 0.476966 0.408224 0.173701 0.998583 0.900335 0.0573211 0.397835 0.543962 0.3237 0.466187 0.975167 0.608284 0.632111 
1.93866  19 0.996833 0.906189 0.671945 0.428252 0.488451 0.724857 0.785196 0.736545 0.87269 0.52052 0.772009 0.241179 0.245771 0.622727 0.19437 0.606678 0.0942142 0.186063 0.213273 
1.93511  19 0.414917 0.399064 0.564886 0.341206 0.0599376 0.317465 0.520566 0.1718 0.394132 0.318858 0.256065 0.892138 0.386401 0.936826 0.792644 0.397683 0.175155 0.0459873 0.441877 
1.84838  19 0.882152 0.704522 0.845459 0.341581 0.0220613 0.880135 0.265 0.0225883 0.548548 0.906955 0.185647 0.585374 0.664035 0.10317 0.469465 0.817768 0.0871162 0.87151 0.0426309 
1.71959  19 0.44086 0.36588 0.852476 0.315491 0.142185 0.500434 0.808363 0.259628 0.813487 0.107622 0.724075 0.858229 0.828043 0.175855 0.299555 0.966805 0.553516 0.976554 0.0201563 
2.0727  19 0.300475 0.0381414 0.400598 0.0480832 0.826854 0.0502896 0.872145 0.332341 0.739395 0.620894 0.107825 0.201312 0.610465 0.277552 0.254813 0.230008 0.236858 0.0213081 0.261073 
1.24087  19 0.659931 0.42517 0.0838665 0.0356668 0.897892 0.465371 0.194517 0.520575 0.916062 0.482915 0.202323 0.768357 0.643355 0.986384 0.85094 0.318941 0.0291437 0.40341 0.0360629 
1.3475  19 0.748518 0.452506 0.834035 0.272845 0.0285013 0.269229 0.671358 0.510955 0.197797 0.549951 0.443998 0.140259 0.656515 0.897455 0.868628 0.829885 0.221884 0.0697612 0.57798 
2.02399  19 0.767166 0.477926 0.83865 0.59524 0.779834 0.781537 0.131962 0.23681 0.987871 0.0143618 0.608334 0.217328 0.194093 0.410331 0.686444 0.966629 0.162312 0.122693 0.721397 
1.67305  19 0.281804 0.0748403 0.502262 0.211609 0.93713 0.222767 0.067017 0.766963 0.690743 0.194249 0.602753 0.910757 0.176397 0.471004 0.573536 0.408005 0.346039 0.167878 0.410974 
1.94899  19 0.535141 0.534369 0.207707 0.105421 0.387933 0.395492 0.368105 0.113356 0.0334212 0.195449 0.540723 0.0923159 0.804042 0.55533 0.109808 0.892067 0.499353 0.595454 0.637319 
1.71771  19 0.868858 0.00259477 0.968748 0.164311 0.879742 0.164635 0.489973 0.0366293 0.943818 0.0852424 0.682557 0.744749 0.10918 0.838834 0.26653 0.545366 0.414589 0.152607 0.341027 
2.04887  19 0.243834 0.462067 0.860345 0.365701 0.590804 0.858286 0.0625609 0.221139 0.869744 0.217101 0.702942 0.575362 0.214642 0.946566 0.303728 0.593356 0.840059 0.746962 0.77057 
1.34594  19 0.973865 0.134052 0.85333 0.0334995 0.721636 0.450905 0.03357 0.173126 0.566396 0.272891 0.80579 0.0428887 0.795779 0.752184 0.481322 0.575113 0.438121 0.448404 0.357375 
1.76416  19 0.77225 0.689846 0.958584 0.473617 0.953042 0.185196 0.435446 0.6444 0.0651886 0.459771 0.344193 0.857724 0.277257 0.862544 0.659837 0.165822 0.224802 0.832123 0.0611059 
2.03464  19 0.0934791 0.397821 0.672891 0.247958 0.416051 0.479342 0.606576 0.487807 0.776361 0.329803 0.809174 0.771613 0.782784 0.0475265 0.234047 0.345351 0.307348 0.442868 0.717298 
1.62185  19 0.99617 0.740124 0.412784 0.156417 0.900956 0.457368 0.699368 0.21686 0.0546987 0.157268 0.140122 0.53061 0.395787 0.506531 0.868612 0.646591 0.826436 0.666533 0.33994 
1.08413  19 0.601695 0.705113 0.854558 0.150982 0.449749 0.704061 0.395959 0.232388 0.437663 0.25584 0.925626 0.926052 0.611987 0.790604 0.629201 0.966326 0.403596 0.226767 0.0124697 
1.22533  19 0.975406 0.907997 0.741438 0.226764 0.877949 0.89615 0.95433 0.266675 0.390441 0.288583 0.0688252 0.464328 0.114336 0.161452 0.994773 0.7232 0.284255 0.241857 0.514498 
1.69367  19 0.764816 0.730459 0.697786 0.0261125 0.380003 0.221491 0.276998 0.85724 0.6017 0.0619787 0.19334 0.487276 0.100588 0.240076 0.92464 0.102085 0.505209 0.964421 0.63356 
1.69076  19 0.843608 0.932337 0.809368 0.478681 0.333049 0.874715 0.629787 0.608623 0.0361694 0.404646 0.83586 0.981342 0.121031 0.934039 0.967461 0.847702 0.856205 0.562374 0.78225 
1.52382  19 0.448777 0.641246 0.325344 0.0222415 0.965231 0.093155 0.0153447 0.143288 0.412301 0.0949816 0.969001 0.856893 0.725587 0.939894 0.306576 0.776581 0.943366 0.0481029 0.476138 
1.38913  19 0.861 0.64231 0.484986 0.0777966 0.897195 0.373661 0.794345 0.728142 0.787396 0.411945 0.684592 0.64525 0.634992 0.78112 0.16349 0.959949 0.720183 0.604284 0.208019 
0.829946  19 0.683263 0.0464114 0.374791 0.0283843 0.598903 0.442152 0.0913226 0.96508 0.737713 0.734377 0.975102 0.529015 0.0524687 0.677296 0.125261 0.799828 0.0719427 0.294139 0.166985 
1.4253  19 0.355703 0.667701 0.674073 0.0361245 0.601416 0.396861 0.887392 0.0820695 0.803715 0.799911 0.508548 0.327773 0.903309 0.792394 0.478105 0.766302 0.285772 0.985157 0.998395 
2.01769  19 0.618266 0.389007 0.760315 0.394097 0.390994 0.668764 0.525782 0.298613 0.182497 0.186092 0.399346 0.138434 0.0848352 0.0705074 0.943173 0.231951 0.694116 0.472385 0.0697148 
1.29371  19 0.40976 0.245528 0.539793 0.000684465 0.442298 0.987849 0.888778 0.492807 0.684908 0.646527 0.707562 0.308723 0.657031 0.239544 0.192622 0.898237 0.280221 0.42215 0.869514 
1.67074  19 0.60836 0.501848 0.674387 0.428875 0.886344 0.284186 0.481168 0.464656 0.313744 0.604993 0.459353 0.777721 0.444241 0.618575 0.825725 0.808783 0.165173 0.986423 0.815316 
1.29221  19 0.270013 0.77894 0.95244 0.0976491 0.0258121 0.386735 0.906856 0.0624098 0.957473 0.446614 0.896129 0.114278 0.0745486 0.939068 0.0712701 0.103898 0.00814637 0.413501 0.290749 
2.14406  19 0.970849 0.497903 0.38837 0.253085 0.897139 0.477098 0.992356 0.175599 0.752656 0.701767 0.69701 0.0976376 0.160314 0.734685 0.15444 0.617089 0.0403471 0.6547 0.800236 
2.10771  19 0.400557 0.830612 0.281051 0.0326461 0.405432 0.11485 0.0300566 0.800396 0.13222 0.00890562 0.150549 0.658215 0.91571 0.0996494 0.901171 0.111379 0.889569 0.340176 0.208298 
2.12645  19 0.813581 0.214474 0.762344 0.128619 0.923439 0.168419 0.466225 0.672879 0.834381 0.181373 0.26639 0.943065 0.925992 0.264903 0.487069 0.159652 0.778621 0.0354467 0.85833 
2.10967  19 0.823893 0.244612 0.796305 0.375763 0.629394 0.90615 0.324777 0.0346182 0.621526 0.980152 0.59112 0.465642 0.970829 0.521684 0.125007 0.841526 0.360287 0.0160314 0.0146016 
2.14531  19 0.452676 0.0214807 0.756894 0.585266 0.468388 0.946475 0.0875701 0.555339 0.290354 0.785594 0.251229 0.997567 0.77645 0.0983157 0.634309 0.749383 0.43184 0.563095 0.553055 
2.16835  19 0.574956 0.00685024 0.947295 0.991721 0.855709 0.293846 0.670283 0.234738 0.417407 0.289924 0.602119 0.197701 0.378462 0.0241966 0.831762 0.439294 0.00218285 0.531264 0.895118 
0.632282  19 0.379333 0.139543 0.460072 0 0.392447 0.572744 0.177947 0.952708 0.229361 0.144174 0.0556488 0.71538 0.0781791 0.832057 0.737656 0.266069 0 0.395015 0.516731 
0.611245  19 0.270131 0.31224 0.769642 0.0238012 0.160693 0.719734 0.226448 0.45692 0.0814011 0.18 0.907436 0.296724 0.236212 0.427904 0.319421 0.735967 0.152354 0.44405 0.749229 
0.511943  19 0.827044 0.258472 0.137254 0.00764128 0.0835687 0.369394 0.265936 0.501166 0.127314 0.0536317 0.683684 0.652246 0.658969 0.245633 0.723234 0.534661 0.0482024 0.700902 0.199771 
0.539077  19 0.724232 0.744149 0.371657 0.00290734 0.217129 0.518755 0.154317 0.27437 0.0349469 0.653272 0 0.756495 0 0.41764 0 0.54187 0.189519 0.352042 0.242604 
0.535503  19 0.696183 0 0.563652 0.0205749 0.683026 0.420403 0.233164 0.958748 0 0.0926692 0.811097 0.90628 0.307064 0.625438 0.983052 0.640247 0 0.361981 0.532415 
0.525788  19 0.723438 0.742817 0.37154 0.00244633 0.217701 0.518364 0.154317 0.27437 0.0349469 0.653272 0 0.756495 0 0.41764 0 0.541942 0.189206 0.352166 0.242309 
0.487724  19 0.827044 0.258472 0.137254 0.00764128 0.0831047 0.369865 0.265886 0.501045 0.126777 0.0538628 0.682734 0.65226 0.659482 0.245901 0.7226 0.534661 0.0482024 0.700902 0.199771 
0.543837  19 0.379333 0.139543 0.460072 0 0.392447 0.572744 0.177947 0.952708 0.229361 0.144372 0.056237 0.716001 0.0784157 0.832057 0.737656 0.266069 0 0.395015 0.516731 
0.576691  19 0.284281 0.0619979 0.247653 0 0 0.553554 0.469047 0.857972 0.0185877 0.430888 0.369218 0.132221 0 0.739177 0.568611 0.420236 0.163855 0.934643 0.108723 
0.578265  19 0.860394 0.277496 0.756138 0.0806779 0.135307 0.468737 0.215628 0.459265 0 0.532118 0.377226 0.795133 0.23618 0.752624 0.596243 0.817465 0.313739 0.484604 0.253648 
0.592674  19 0.380057 0.139419 0.460365 1.29635e-05 0.393728 0.573079 0.177318 0.95262 0.229361 0.144174 0.0556488 0.71538 0.0781791 0.832057 0.737656 0.266069 0 0.394899 0.516515 
0.674133  19 0.558648 0.417472 0.567868 0 0.31867 0.351912 0.875558 0.909686 0.349785 0 0.517166 0.985076 0.72741 0.327789 0.263925 0.539906 0.0713078 0.704863 0.606692 
0.674379  19 0.291041 0.371775 0.679877 0.0608397 0.159511 0.730862 0.462315 0.561875 0.104444 0.295547 0.791107 0.28487 0.286024 0.484814 0.663723 0.543732 0.198249 0.492013 0.264401 
0.642387  19 0.291041 0.371775 0.679877 0.0608397 0.159511 0.730862 0.462315 0.561875 0.104804 0.295434 0.791749 0.284565 0.287115 0.484814 0.663723 0.543732 0.198249 0.492013 0.264401 
0.674379  19 0.291041 0.371775 0.679877 0.0608397 0.159511 0.730862 0.462315 0.561875 0.104444 0.295547 0.791107 0.28487 0.286024 0.484814 0.663723 0.543732 0.198249 0.492013 0.264401 
0.698237  19 0.38017 0.236093 0.510891 0.00761143 0 0.198236 0.789329 0.528836 0.273496 0.363992 0.783762 0.0749828 0.33447 0.289413 0.801156 0.791468 0.0372475 0.620815 0.407459 
0.698237  19 0.38017 0.236093 0.510891 0.00761143 0 0.198236 0.789329 0.528836 0.273496 0.363992 0.783762 0.0749828 0.33447 0.289413 0.801156 0.791468 0.0372475 0.620815 0.407459 
0.698237  19 0.38017 0.236093 0.510891 0.00761143 0 0.198236 0.789329 0.528836 0.273496 0.363992 0.783762 0.0749828 0.33447 0.289413 0.801156 0.791468 0.0372475 0.620815 0.407459 
0.700471  19 0.0492715 0.436041 0.458473 0.0298507 0.507527 0.923453 0.75197 0.796148 0.622711 0.0322096 0.103549 0.577888 0.524007 0.673858 0.746853 0.217212 0.0772823 0.121755 0.632949 
0.700471  19 0.0492715 0.436041 0.458473 0.0298507 0.507527 0.923453 0.75197 0.796148 0.622711 0.0322096 0.103549 0.577888 0.524007 0.673858 0.746853 0.217212 0.0772823 0.121755 0.632949 
0.729214  19 0.872553 0.302514 0.631209 0.0317819 0.209801 0.639158 0.204324 0.508082 0 0.541325 0.688741 0.860778 0.402495 0.303262 0.39033 0.625962 0 0.305755 0.616656 
0.597642  19 0.481822 0.0568371 0.606136 0.000428599 0.169699 0.627144 0.17132 0.622427 0 0.379273 0.525359 0.913251 0 0.543395 0.843302 0.389747 0.266625 0.132042 0.305509 
0.70463  19 0.544518 0.00834374 0.460271 0.039169 0.393684 0.336018 0.242888 0.85494 0.651493 0.000199261 0.846252 0.551015 0.609086 0.780318 0.742897 0.900881 0.261329 0.327095 0.191514 
0.683899  19 0.088385 0.390336 0.672241 0.0234041 0.567656 0.25994 0.0790081 0.840361 0.91845 0 0 0.573279 0.461804 0.909671 0.744956 0.138692 0.000559193 0.312421 0.412286 
0.779675  19 0.712029 0.264974 0.244701 0.0219043 0.844032 0.31715 0.237739 0.658474 0.64139 0.014543 0.569311 0.651688 0.633687 0.330982 0.725511 0.685324 0.0172413 0.367738 0.487746 
0.748299  19 0.136248 0.319059 0.686019 0.0266838 0.78156 0.759611 1.80473e-05 0.496103 0.550507 0.699326 0.694621 0.685882 0.000723227 0.506264 0.842585 0.462335 0.178344 0.775276 0.287124 
0.733764  19 0.137099 0.318746 0.686019 0.0267441 0.780988 0.760271 0 0.495246 0.550933 0.69997 0.694883 0.685094 0.000557882 0.50554 0.843557 0.462088 0.177664 0.775339 0.28767 
0.810532  19 0.425095 0.00482196 0.216376 0 0.735375 0.765849 0.206673 0.163678 0.334009 0.190605 0.498981 0.920296 0.480879 0.989584 0.650274 0.706055 0.294253 0.3013 0.226258 
0.810532  19 0.425095 0.00482196 0.216376 0 0.735375 0.765849 0.206673 0.163678 0.334009 0.190605 0.498981 0.920296 0.480879 0.989584 0.650274 0.706055 0.294253 0.3013 0.226258 
0.760609  19 0.0703986 0.182077 0.581744 0.0137349 0.000970533 0.940885 0.0103809 0.825723 0.283703 0.323962 0.7109 0.874232 0.148901 0.267318 0.000581106 0.746221 0.244801 0.430416 0.684004 
0.853405  19 0.245307 0.191975 0.414161 5.96348e-05 0.0477181 0.806951 0.000458966 0.693653 0.24584 0.357288 0.751085 0.750393 0.112983 0.299291 0.0012846 0.927484 0.60704 0.42791 0.605205 
0.790699  19 0.176434 0.0657861 0.530649 2.08607e-05 0.128191 0.710913 0.00022539 0.346261 0.387286 0.332258 0.410277 0.647872 0.162132 0.375417 0.65005 0.88065 0.653317 0.356589 0.284809 
0.739495  19 0.175481 0.0646478 0.530562 0.00045375 0.128707 0.710574 5.02577e-05 0.345774 0.387928 0.332422 0.40977 0.647083 0.161892 0.374636 0.649842 0.88065 0.653317 0.356805 0.284755 
0.811806  19 0.256989 0.19739 0.549812 0.000349797 0.0347661 0.230541 0.0306892 0.793171 0.237165 0.305386 0.474407 0.635688 0 0.3056 0.63683 0.669739 0.698813 0.363508 0.4562 
0.862525  19 0.000987816 0.338604 0.80235 0.13078 0.0613951 0.260802 0.601866 0.770924 0.511712 0.000236843 0.240319 0.590253 0.130081 0.453719 0.235853 0.515067 0 0.76877 0.184719 
0.89462  19 0.488838 0.00598699 0.372601 0 0.0241234 0.700614 0 0.219103 0.545733 0.5108 0.563988 0.823657 0.323974 0.621986 0.545333 0.893672 0.338599 0.724973 0.912942 
0.86445  19 0.488838 0.00598699 0.372601 9.5002e-05 0.0240871 0.700391 0.000201517 0.219346 0.544958 0.510655 0.563933 0.824126 0.323974 0.621986 0.545333 0.893672 0.338599 0.724973 0.912942 
0.828813  19 0.488838 0.00598699 0.372822 7.22609e-05 0.0245496 0.700107 2.26304e-05 0.219374 0.545733 0.5108 0.563988 0.823657 0.323974 0.621986 0.545333 0.893672 0.338599 0.724973 0.912942 
0.89462  19 0.488838 0.00598699 0.372601 0 0.0241234 0.700614 0 0.219103 0.545733 0.5108 0.563988 0.823657 0.323974 0.621986 0.545333 0.893672 0.338599 0.724973 0.912942 
0.86342  19 0.817802 0.769003 0.484572 0.0239635 0.290287 0.570683 0.701178 0.313907 0.551155 0.583011 0.538827 0.771732 0.181408 0.134195 0.824519 0.386419 0.172239 0.935696 0.248885 
0.895114  19 0.817682 0.769837 0.484572 0.0239635 0.290287 0.570683 0.701178 0.313907 0.551155 0.583011 0.537867 0.77189 0.18152 0.133893 0.824443 0.385838 0.17229 0.9359 0.24897 
0.912905  19 0.10534 0.390193 0.284308 0 0.218183 0 0.045917 0.543209 0.120075 0.0110723 0.0808336 0.724317 0.24318 0.444735 0.85274 0.625543 0.504703 0.0565834 0.751593 
0.898062  19 0.907909 0.43898 0.287402 0.0356946 0.0639867 0.516545 0.246161 0.758911 0.172421 0.132514 0.0117992 0.613612 0.663889 0.235694 0.893853 0.741675 0.260644 0.368328 0.644939 
0.894973  19 0.775005 0.270902 0.594284 0.0101063 0.84013 0.467308 0.199647 0.89915 0.12172 0 0.592773 0.489848 0.55442 0.301267 0.881003 0.538903 0.5492 0.245165 0.605265 
0.898023  19 0.06861 0.139988 0.486949 0 0.485605 0.417299 0.130472 0.171901 0.31491 0.0558146 0.806259 0.876046 0.547054 0.913384 0.757968 0.809685 0.361231 0.46861 0.275384 
0.85898  19 0.0686676 0.139577 0.48722 3.61801e-06 0.485065 0.41803 0.130664 0.171536 0.314436 0.0555139 0.806896 0.87593 0.546486 0.913723 0.758383 0.809072 0.360494 0.468391 0.275697 
0.954297  19 0.283931 0 0.350101 0 0.27739 0.231437 0.197958 0.75999 0.821748 0.38346 0.452036 0.862128 0.127645 0.867165 0 0.864165 0.502991 0.0546599 0.594673 
0.965086  19 0.381709 0.14701 0.805465 0.159931 0.07036 0.301378 0 0.381739 0.705544 0.34118 0.673003 0.713263 0.179139 0.467593 0.793885 0.92931 0 0.4101 0.470808 
0.909353  19 0.381709 0.14701 0.805465 0.159931 0.07036 0.301378 0.000262985 0.382119 0.705191 0.340965 0.673235 0.714088 0.178791 0.466987 0.79403 0.928577 0 0.4101 0.470808 
0.96623  19 0.795388 0.260215 0.228431 0.0248581 0.698162 0.307401 0.193558 0.538196 0.0945534 0.000173952 0.0975239 0.653543 0.629188 0.000655913 0.715625 0.785424 0 0.346943 0.724782 
0.977055  19 0.795388 0.260215 0.228431 0.0248581 0.698051 0.307295 0.19383 0.537654 0.0942081 0 0.0964883 0.652455 0.62962 0 0.716281 0.785424 0 0.346943 0.724782 
0.948037  19 0.168295 0.259295 0.555656 0.00018534 0.282276 0.0883199 0 0.616523 0.907954 0.526572 0.469479 0.866204 0.69819 0.926867 0.823174 0.956436 0.479598 0.436962 0.394571 
0.990582  19 0.154857 0.0895263 0.725647 0.0619626 0.5613 0 0.562765 0.730246 0.169744 0 0.391681 0.298155 0.7106 0.46034 0.617788 0.226153 0.15844 0.70981 0.0396188 
0.830101  19 0.362792 0.124554 0.559851 0.000959459 0.345737 0.893053 0 0.495178 0.133163 0.46033 0.411503 0.831343 0.562335 0.950635 0.0184174 0.93553 0.783531 0.461467 0.340239 
0.99294  19 0.362186 0.124963 0.559851 0.000959459 0.345737 0.893053 0 0.495178 0.133163 0.46033 0.411453 0.83149 0.562877 0.950652 0.0167904 0.935947 0.78521 0.461656 0.340479 
0.966389  19 0.362186 0.124963 0.559851 0.000959459 0.345737 0.892728 0.999654 0.496372 0.13335 0.460407 0.412226 0.831896 0.562295 0.950652 0.0167904 0.935947 0.78521 0.461656 0.340479 
0.966972  19 0.234488 0.296481 0.568014 0.0348577 0.721877 0.394225 0.0587972 0.258118 0.512993 0.582186 0.0432809 0.562629 0.0751319 0.922887 0.366363 0.780133 0.133002 0.75272 0.0367782 
0.919627  19 0.101981 0.198622 0.797006 0.031353 0.27853 0.476961 0.127961 0.312111 0.148807 0.261128 0.731857 0.39498 0.316566 0.000630682 0.67701 0.611376 0.605768 0.538165 0.153869 
0.966528  19 0.250462 0.346045 0.489859 0.0186467 0.580988 0.532926 0 0.403387 0.37802 0.0350848 0.293867 0.511522 0.15274 0.000217157 0.230535 0.850031 0.715995 0.462148 0.399151 
0.859436  19 0.0898444 0.286448 0.0703589 0 0 0.257772 0.497227 0.529987 0.0435459 0.451879 0.752906 0.00159127 0.251575 6.84534e-05 0.680644 0.432493 0.442524 0.337353 0.269836 
1.03997  19 0.101571 0.27502 0.738207 0.175758 0.589924 0.51337 0.682637 0.420342 0.284932 0.491344 0.76718 0.236502 0.0941166 0.779177 0.649045 0.545587 0.0771845 0 0.412054 
1.05654  19 0 0.369654 0.520894 0.0462253 0.111134 0 0 0.680226 0.555613 0 0 0.264775 0.247731 0.522518 0.424704 0.272677 0.197392 0.330659 0.000472717 
0.916787  19 0 0.369654 0.520894 0.0462253 0.111134 0.00076984 0.000142384 0.68081 0.555074 0.000398376 0.000677774 0.265087 0.247702 0.52272 0.424712 0.273293 0.196519 0.330108 0.000472717 
0.966896  19 0.00612573 0.256158 0.504757 0.0245741 0.729028 0.000458956 3.52529e-05 0.839423 0.0839416 0.0385568 0.412274 0.323944 0.0771162 0.460431 0.00943548 0.409179 0.283262 0.298318 0.555354 
1.01073  19 0.00710835 0.25621 0.504653 0.0242945 0.72922 0 0 0.83932 0.0837085 0.0385647 0.412068 0.323505 0.0767617 0.459728 0.0107693 0.409012 0.282947 0.298747 0.555484 
1.0449  19 0 0.614355 0.770841 0.0528591 0.89612 0.1911 0.318087 0.310311 0.688739 0.429084 0.000848702 0.73858 0.179346 0.909705 0.38939 0.849057 0 0.788067 0.215333 
0.916925  19 0.589179 0.256486 0.655527 0.0067153 0.829957 0.410292 0.247198 0.955389 0.228452 0.258764 0.679257 0.408823 0.702256 0.388427 0.599224 0.521669 0.419226 0.478488 0.618632 
1.07662  19 0.773034 0.0623535 0.48794 0.0440821 0.451205 0.156341 0 0.50403 0.555033 0 0.787256 0.411461 0.229416 0.110694 0.482505 0.65765 0.559193 0.404166 0 
0.934991  19 0.26946 0.354626 0.489652 0 0.204026 0.245019 0.174762 0.18638 0 0.21437 0.312476 0.882253 0.0271066 0.0181348 0.575306 0.850231 0.503513 0.105717 0.459103 
1.18142  19 0.448993 0.190752 0.685727 0.230696 0.915044 0.324787 0.658534 0.470317 0.769703 0 0.101197 0.420393 0.33458 0.9308 0.5963 0.31702 0.116655 0.273334 0.331009 
1.18142  19 0.448993 0.190752 0.685727 0.230696 0.915044 0.324787 0.658534 0.470317 0.769703 0 0.101197 0.420393 0.33458 0.9308 0.5963 0.31702 0.116655 0.273334 0.331009 
1.06509  19 0.0791161 0.344829 0.501039 0.000584033 0.440015 0.582027 0 0.454574 0 0.0854885 0.117513 0.114194 0.22628 0.000732507 0.214949 0.821292 0.732227 0.676117 0.197544 
1.12092  19 0.239085 0.142543 0.774836 0.0202574 0.148429 0.339866 0.0454067 0.21905 0.25407 0.788825 0.702586 0.671957 0.464658 0.234929 0.73996 0.44611 0.400636 0.790248 0.282177 
1.10103  19 0.239085 0.142543 0.774836 0.020228 0.147885 0.339744 0.0458215 0.218699 0.253677 0.787977 0.701584 0.672236 0.463978 0.235343 0.740147 0.446811 0.40128 0.790248 0.282177 
1.18427  19 0.239085 0.142543 0.774836 0.020228 0.147885 0.339744 0.0458215 0.219257 0.254275 0.788184 0.702264 0.672298 0.463831 0.235288 0.739739 0.446263 0.401256 0.790248 0.282177 
1.21663  19 0.787703 0.251515 0.700633 3.51216e-05 0.990157 0.686445 0.106399 0.434854 0.145299 0.989245 0.786815 0.340866 0.347813 0.221708 0.538596 0.517435 0.606114 0.537843 0.175833 
1.07165  19 0.787623 0.251839 0.69971 5.03464e-06 0.989037 0.685731 0.105974 0.434861 0.144569 0.988004 0.78654 0.341469 0.347813 0.221708 0.538596 0.517435 0.606815 0.538409 0.175834 
1.07204  19 0.138313 0.252623 0.747455 0.0194018 0.566081 0.677081 0.0749522 0.247662 0.400248 0.650124 0.000563054 0.985595 0.0674245 0.362087 0.128114 0.448427 0.414025 0.353729 0.243715 
1.26693  19 0.505776 0.190118 0.275602 0.0388485 0.540032 0.320341 0.394411 0.0762364 0.387629 0.589873 0.226133 0.547913 0.553924 0.759417 0.889116 0.883041 0.0076952 0.493171 0.375108 
1.29287  19 0.672787 0.715163 0.559392 0.190722 0.358186 0.225396 0 0.591259 0.591444 0 0.810737 0.079423 0.261695 0.634969 0.344016 0.52154 0.00489668 0.550185 0 
1.2559  19 0.154637 0.110594 0.653335 0.0465804 0.194901 0.152592 0.800599 0.117332 0.000426701 0.308341 0.827637 0.860311 0.221882 0.556462 0.415761 0.312537 0.424776 0.129144 0.0836396 
1.11465  19 0.155708 0.110261 0.652385 0.0459112 0.195652 0.152365 0.800807 0.117315 0 0.308277 0.82784 0.860334 0.222442 0.555413 0.4172 0.313505 0.423579 0.129683 0.0838753 
1.36357  19 0.24208 0.448273 0.515317 0.219587 0.700705 0 0 0.493638 0.451132 0.142186 0.89763 0.61329 0.0991696 0 0.56971 0.755545 0.388715 0.634608 0 
1.4341  19 0.650209 0.193274 0.490936 0.0908993 0.161439 0.110279 0.0322849 0.387296 0.480673 0.783644 0.640481 0.659481 0.470949 0.284911 0.884075 0.375052 0.237599 0.307882 0.481355 
1.39785  19 0.00133589 0.139216 0.437746 0.104542 0.00110027 0.303524 0.424017 0.425756 0.0807333 0.16963 0.41554 0.158435 0.192319 0.604776 0.000851672 0.238449 0.0874206 0.0598144 0.687105 
1.53979  19 0.106732 0.423307 0.689004 0.0697154 0.715043 0.744463 0.0624516 0.577874 0.396137 0.478297 0.405444 0.937063 0.364372 0.523769 0.0768948 0.387735 0.893163 0.484343 0.948224 
1.53613  19 0.678843 0.104913 0.235452 0.093506 0.910041 0.791415 0.412389 0.381316 0.350917 0 0.321233 0.405991 0.585282 0.814142 0.0133896 0.53277 0.30667 0.428512 0.149476 
1.66909  19 0.421761 0.293261 0.14824 0.0771512 0.429694 0.31005 0.0211722 0.217711 0.172131 0 0.261797 0.538979 0.635083 0 0.544082 0.516781 0.223424 0.0380532 0.703334 
1.52347  19 0.293612 0.284281 0.504865 0.00717871 0.151646 0.238317 0.509604 0.638104 0.382249 0.302177 0.131063 0.0292427 0.237005 0.836511 0.923139 0.310561 0.385759 0.999558 0.231095 
1.7451  19 0.0433003 0.320396 0.365004 0.132333 0.190844 0.30655 0.693756 0.716436 0.114528 0.257827 0.31262 0.827562 0.527713 0.398826 0.921877 0.383827 0.440221 0.000361981 0.272421 
1.73175  19 0.0426468 0.320717 0.365004 0.132333 0.189985 0.306101 0.693868 0.716494 0.11375 0.258159 0.312826 0.82731 0.528528 0.398599 0.921815 0.38357 0.440662 0 0.272161 
1.84798  19 0.615999 0.284694 0.962312 0.123709 0.384299 0.779759 0.1316 0.310614 0.173461 0.353928 0.726786 0.459711 0.158181 0 0.759371 0.0629621 0.599821 0.55427 0.208909 
1.85702  19 0.472259 0.422587 0.82699 0.308441 0 0.315818 0.724774 0.369007 0.728802 0.397702 0.240204 0.840022 0.093858 0.273094 0.564389 0.499767 0.537108 0.599117 0.480345 
1.84614  19 0.128916 0.0979592 0.290613 0.0261397 0.30865 0.0791812 0.891117 0.509243 0.964725 0.248547 0.927843 0.806826 0.514105 0.398551 0.997159 0.336096 0.671918 0 0.0637789 
1.93927  19 0.638477 0.54721 0.0611959 0.0539322 0.781166 0.167131 0.1709 0.218485 0.23846 0.526564 0.483269 0.908866 0.28128 0.464864 0.938256 0.642095 0.0173915 0.377023 0.564185 
1.84734  19 0.000389633 0.517205 0.645795 0.0462424 0.108676 0.0360525 0 0.240576 0.47784 0.0347636 0.869756 0.0339442 0.731918 0.411636 0.823586 0.126515 0.292613 0.881396 0.622293 
1.98267  19 0 0.517977 0.645733 0.046293 0.108776 0.0352741 0 0.240576 0.47784 0.0347636 0.869756 0.0339442 0.731918 0.4108 0.823598 0.125892 0.292567 0.881538 0.622195 
2.06496  19 0.510925 0.592495 0.569318 0.537562 0.716621 0.3776 0.360311 0.397431 0.140612 0.493608 0 0.889655 0.310763 0.488488 0.858569 0.637945 0.231309 0.429096 0.193406 
2.17588  19 0.817485 0.982491 0.981106 0.361065 0.347188 0.671444 0.073533 0.666251 0.453943 0.851689 0.137205 0.645044 0.694898 0.884949 0.247543 0.381749 0.781082 0.953448 0.568104 
2.19151  19 0.886866 0.287081 0.518542 0.326999 0.526017 0.568753 0.424115 0.370557 0.143 0.172402 0.457058 0.460607 0.233333 0.883925 0.262248 0.480839 0.979059 0.808504 0.93647 
1.87125  19 0.284469 0.240198 0.000189395 0.000111412 9.80209e-05 0.128552 0.330728 0.0512675 0.0280246 0.433188 0.223117 0.135264 0.27055 0.698389 0.761097 0.820658 0 0.878632 0.396449 
2.2635  19 0.149522 0.749591 0.563032 0.111383 0.0149162 0.386936 0.402318 0 0.531921 0.311192 0.0820713 0.271931 0.267716 0.920805 0.322145 0.0213462 0.0410533 0 0.308794 
2.2687  19 0.298283 0.0232666 0.884869 0.499206 0.224946 0.375419 0.875976 0.430481 0.855493 0.214813 0.905331 0.570306 0.333166 0.523599 0.745398 0.358199 0.770337 0.768521 0.443074 
2.27316  19 0.0214012 0.305522 0.823452 0.812491 0.3093 0.21332 0.602445 0.997826 0.249092 0.0672165 0.482714 0.127883 0.948316 0.23289 0.756728 0.672218 0.488816 0.917554 0.208354 
2.27876  19 0.947025 0.972376 0.168457 0.179223 0.953875 0.223306 0.639419 0.310014 0.0620156 0.733209 0.464278 0.641134 0.156292 0.297023 0.647153 0.558972 0.420604 0.129363 0.312245 
2.08475  19 0.108657 0.0960697 0.361101 0.131482 0.319055 0.30563 0.402864 0.468795 0.163953 0.891739 0.693614 0.251841 0.270114 0.61916 0.832407 0.062708 0.17182 0.410821 0.142595 
1.99632  19 0.833822 0.633655 0.881582 0.403959 0.683572 0.144864 0.146864 0.403475 0.933453 0.475228 0.066561 0.581182 0.976413 0.300297 0.418736 0.985084 0.367599 0.612621 0.183028 
1.88128  19 0.390637 0.815621 0.325108 0.151608 0.528483 0.967753 0.231676 0.0270473 0.764215 0.617055 0.505937 0.542206 0.725603 0.761955 0.264706 0.258476 0.000277674 0.54497 0.53874 
1.48576  19 0.880807 0.128874 0.684759 0.377953 0.960129 0.541615 0.585345 0.983482 0.597277 0.988803 0.909993 0.216908 0.0691291 0.464148 0.401104 0.879671 0.407223 0.667058 0.520859 
1.71549  19 0.311862 0.579328 0.508679 0.0574657 0.651359 0.264919 0.714374 0.946736 0.678308 0.888577 0.394563 0.506767 0.571845 0.438585 0.223382 0.197901 0.237448 0.376282 0.332699 
1.59839  19 0.430438 0.860449 0.818361 0.375945 0.860976 0.527699 0.0538505 0.3526 0.851572 0.0329217 0.402595 0.697026 0.339065 0.319669 0.0863263 0.976891 0.288554 0.805797 0.856508 
1.96299  19 0.212181 0.7914 0.984866 0.58793 0.527943 0.403639 0.114955 0.471578 0.518433 0.0206381 0.479375 0.404591 0.756348 0.984776 0.391694 0.909375 0.781143 0.577066 0.464278 
0.965957  19 0.579185 0.791165 0.966526 0.219783 0.317616 0.0864325 0.562749 0.6515 0.462868 0.586926 0.592499 0.318702 0.291853 0.281207 0.973929 0.899436 0.0564008 0.813192 0.751142 
1.17835  19 0.387219 0.43359 0.58755 0.0199836 0.837211 0.929771 0.165023 0.347985 0.353554 0.171296 0.814631 0.434339 0.765925 0.5112 0.534651 0.278809 0.271429 0.283635 0.131273 
1.16939  19 0.981249 0.580953 0.663837 0.269233 0.132307 0.62871 0.402969 0.671954 0.386215 0.395926 0.695077 0.756683 0.642672 0.688648 0.441557 0.800081 0.0954707 0.778631 0.345519 
2.05024  19 0.86947 0.281478 0.326536 0.0698509 0.597805 0.63698 0.476961 0.407806 0.173956 0.997746 0.900602 0.0581841 0.398794 0.543962 0.3237 0.466187 0.975167 0.608284 0.632111 
1.87656  19 0.997078 0.905565 0.671127 0.428252 0.488451 0.724857 0.785196 0.736545 0.87269 0.52052 0.772009 0.242167 0.246479 0.622061 0.194813 0.6066 0.094131 0.186304 0.213577 
1.93511  19 0.414917 0.399064 0.564886 0.341206 0.0599376 0.317465 0.520566 0.1718 0.394132 0.318858 0.256065 0.892138 0.386401 0.936826 0.792644 0.397683 0.175155 0.0459873 0.441877 
1.84838  19 0.882152 0.704522 0.845459 0.341581 0.0220613 0.880135 0.265 0.0225883 0.548548 0.906955 0.185647 0.585374 0.664035 0.10317 0.469465 0.817768 0.0871162 0.87151 0.0426309 
1.71959  19 0.44086 0.36588 0.852476 0.315491 0.142185 0.500434 0.808363 0.259628 0.813487 0.107622 0.724075 0.858229 0.828043 0.175855 0.299555 0.966805 0.553516 0.976554 0.0201563 
2.0727  19 0.300475 0.0381414 0.400598 0.0480832 0.826854 0.0502896 0.872145 0.332341 0.739395 0.620894 0.107825 0.201312 0.610465 0.277552 0.254813 0.230008 0.236858 0.0213081 0.261073 
1.24087  19 0.659931 0.42517 0.0838665 0.0356668 0.897892 0.465371 0.194517 0.520575 0.916062 0.482915 0.202323 0.768357 0.643355 0.986384 0.85094 0.318941 0.0291437 0.40341 0.0360629 
1.3475  19 0.748518 0.452506 0.834035 0.272845 0.0285013 0.269229 0.671358 0.510955 0.197797 0.549951 0.443998 0.140259 0.656515 0.897455 0.868628 0.829885 0.221884 0.0697612 0.57798 
2.02399  19 0.767166 0.477926 0.83865 0.59524 0.779834 0.781537 0.131962 0.23681 0.987871 0.0143618 0.608334 0.217328 0.194093 0.410331 0.686444 0.966629 0.162312 0.122693 0.721397 
1.67305  19 0.281804 0.0748403 0.502262 0.211609 0.93713 0.222767 0.067017 0.766963 0.690743 0.194249 0.602753 0.910757 0.176397 0.471004 0.573536 0.408005 0.346039 0.167878 0.410974 
1.94899  19 0.535141 0.534369 0.207707 0.105421 0.387933 0.395492 0.368105 0.113356 0.0334212 0.195449 0.540723 0.0923159 0.804042 0.55533 0.109808 0.892067 0.499353 0.595454 0.637319 
1.67619  19 0.868858 0.0025298 0.968234 0.164221 0.879444 0.165066 0.489657 0.0373973 0.943362 0.085036 0.682962 0.744749 0.10918 0.838834 0.26653 0.545366 0.414589 0.152607 0.341027 
2.04887  19 0.243834 0.462067 0.860345 0.365701 0.590804 0.858286 0.0625609 0.221139 0.869744 0.217101 0.702942 0.575362 0.214642 0.946566 0.303728 0.593356 0.840059 0.746962 0.77057 
1.34594  19 0.973865 0.134052 0.85333 0.0334995 0.721636 0.450905 0.03357 0.173126 0.566396 0.272891 0.80579 0.0428887 0.795779 0.752184 0.481322 0.575113 0.438121 0.448404 0.357375 
1.76416  19 0.77225 0.689846 0.958584 0.473617 0.953042 0.185196 0.435446 0.6444 0.0651886 0.459771 0.344193 0.857724 0.277257 0.862544 0.659837 0.165822 0.224802 0.832123 0.0611059 
2.03464  19 0.0934791 0.397821 0.672891 0.247958 0.416051 0.479342 0.606576 0.487807 0.776361 0.329803 0.809174 0.771613 0.782784 0.0475265 0.234047 0.345351 0.307348 0.442868 0.717298 
1.62185  19 0.99617 0.740124 0.412784 0.156417 0.900956 0.457368 0.699368 0.21686 0.0546987 0.157268 0.140122 0.53061 0.395787 0.506531 0.868612 0.646591 0.826436 0.666533 0.33994 
1.08413  19 0.601695 0.705113 0.854558 0.150982 0.449749 0.704061 0.395959 0.232388 0.437663 0.25584 0.925626 0.926052 0.611987 0.790604 0.629201 0.966326 0.403596 0.226767 0.0124697 
1.22533  19 0.975406 0.907997 0.741438 0.226764 0.877949 0.89615 0.95433 0.266675 0.390441 0.288583 0.0688252 0.464328 0.114336 0.161452 0.994773 0.7232 0.284255 0.241857 0.514498 
1.69367  19 0.764816 0.730459 0.697786 0.0261125 0.380003 0.221491 0.276998 0.85724 0.6017 0.0619787 0.19334 0.487276 0.100588 0.240076 0.92464 0.102085 0.505209 0.964421 0.63356 
1.69076  19 0.843608 0.932337 0.809368 0.478681 0.333049 0.874715 0.629787 0.608623 0.0361694 0.404646 0.83586 0.981342 0.121031 0.934039 0.967461 0.847702 0.856205 0.562374 0.78225 
1.52382  19 0.448777 0.641246 0.325344 0.0222415 0.965231 0.093155 0.0153447 0.143288 0.412301 0.0949816 0.969001 0.856893 0.725587 0.939894 0.306576 0.776581 0.943366 0.0481029 0.476138 
1.38913  19 0.861 0.64231 0.484986 0.0777966 0.897195 0.373661 0.794345 0.728142 0.787396 0.411945 0.684592 0.64525 0.634992 0.78112 0.16349 0.959949 0.720183 0.604284 0.208019 
0.829946  19 0.683263 0.0464114 0.374791 0.0283843 0.598903 0.442152 0.0913226 0.96508 0.737713 0.734377 0.975102 0.529015 0.0524687 0.677296 0.125261 0.799828 0.0719427 0.294139 0.166985 
1.4253  19 0.355703 0.667701 0.674073 0.0361245 0.601416 0.396861 0.887392 0.0820695 0.803715 0.799911 0.508548 0.327773 0.903309 0.792394 0.478105 0.766302 0.285772 0.985157 0.998395 
2.01769  19 0.618266 0.389007 0.760315 0.394097 0.390994 0.668764 0.525782 0.298613 0.182497 0.186092 0.399346 0.138434 0.0848352 0.0705074 0.943173 0.231951 0.694116 0.472385 0.0697148 
1.29371  19 0.40976 0.245528 0.539793 0.000684465 0.442298 0.987849 0.888778 0.492807 0.684908 0.646527 0.707562 0.308723 0.657031 0.239544 0.192622 0.898237 0.280221 0.42215 0.869514 
1.67074  19 0.60836 0.501848 0.674387 0.428875 0.886344 0.284186 0.481168 0.464656 0.313744 0.604993 0.459353 0.777721 0.444241 0.618575 0.825725 0.808783 0.165173 0.986423 0.815316 
1.29221  19 0.270013 0.77894 0.95244 0.0976491 0.0258121 0.386735 0.906856 0.0624098 0.957473 0.446614 0.896129 0.114278 0.0745486 0.939068 0.0712701 0.103898 0.00814637 0.413501 0.290749 
2.14406  19 0.970849 0.497903 0.38837 0.253085 0.897139 0.477098 0.992356 0.175599 0.752656 0.701767 0.69701 0.0976376 0.160314 0.734685 0.15444 0.617089 0.0403471 0.6547 0.800236 
2.10771  19 0.400557 0.830612 0.281051 0.0326461 0.405432 0.11485 0.0300566 0.800396 0.13222 0.00890562 0.150549 0.658215 0.91571 0.0996494 0.901171 0.111379 0.889569 0.340176 0.208298 
2.12645  19 0.813581 0.214474 0.762344 0.128619 0.923439 0.168419 0.466225 0.672879 0.834381 0.181373 0.26639 0.943065 0.925992 0.264903 0.487069 0.159652 0.778621 0.0354467 0.85833 
2.10967  19 0.823893 0.244612 0.796305 0.375763 0.629394 0.90615 0.324777 0.0346182 0.621526 0.980152 0.59112 0.465642 0.970829 0.521684 0.125007 0.841526 0.360287 0.0160314 0.0146016 
2.14531  19 0.452676 0.0214807 0.756894 0.585266 0.468388 0.946475 0.0875701 0.555339 0.290354 0.785594 0.251229 0.997567 0.77645 0.0983157 0.634309 0.749383 0.43184 0.563095 0.553055 
2.16835  19 0.574956 0.00685024 0.947295 0.991721 0.855709 0.293846 0.670283 0.234738 0.417407 0.289924 0.602119 0.197701 0.378462 0.0241966 0.831762 0.439294 0.00218285 0.531264 0.895118 
0.617385  19 0.379333 0.139543 0.460072 0 0.392447 0.572744 0.177947 0.952708 0.229626 0.144049 0.0566018 0.715942 0.0794031 0.83142 0.737514 0.266717 0 0.395015 0.516731 
0.604195  19 0.270131 0.31224 0.769642 0.0238012 0.160693 0.719734 0.226448 0.45692 0.0814011 0.18 0.906984 0.297619 0.236673 0.427859 0.319705 0.736116 0.15239 0.44454 0.749328 
0.511943  19 0.827044 0.258472 0.137254 0.00764128 0.0835687 0.369394 0.265936 0.501166 0.127314 0.0536317 0.683684 0.652246 0.658969 0.245633 0.723234 0.534661 0.0482024 0.700902 0.199771 
0.539077  19 0.724232 0.744149 0.371657 0.00290734 0.217129 0.518755 0.154317 0.27437 0.0349469 0.653272 0 0.756495 0 0.41764 0 0.54187 0.189519 0.352042 0.242604 
0.535503  19 0.696183 0 0.563652 0.0205749 0.683026 0.420403 0.233164 0.958748 0 0.0926692 0.811097 0.90628 0.307064 0.625438 0.983052 0.640247 0 0.361981 0.532415 
0.525788  19 0.723438 0.742817 0.37154 0.00244633 0.217701 0.518364 0.154317 0.27437 0.0349469 0.653272 0 0.756495 0 0.41764 0 0.541942 0.189206 0.352166 0.242309 
0.487724  19 0.827044 0.258472 0.137254 0.00764128 0.0831047 0.369865 0.265886 0.501045 0.126777 0.0538628 0.682734 0.65226 0.659482 0.245901 0.7226 0.534661 0.0482024 0.700902 0.199771 
0.543837  19 0.379333 0.139543 0.460072 0 0.392447 0.572744 0.177947 0.952708 0.229361 0.144372 0.056237 0.716001 0.0784157 0.832057 0.737656 0.266069 0 0.395015 0.516731 
0.576691  19 0.284281 0.0619979 0.247653 0 0 0.553554 0.469047 0.857972 0.0185877 0.430888 0.369218 0.132221 0 0.739177 0.568611 0.420236 0.163855 0.934643 0.108723 
0.578265  19 0.860394 0.277496 0.756138 0.0806779 0.135307 0.468737 0.215628 0.459265 0 0.532118 0.377226 0.795133 0.23618 0.752624 0.596243 0.817465 0.313739 0.484604 0.253648 
0.592674  19 0.380057 0.139419 0.460365 1.29635e-05 0.393728 0.573079 0.177318 0.95262 0.229361 0.144174 0.0556488 0.71538 0.0781791 0.832057 0.737656 0.266069 0 0.394899 0.516515 
0.674133  19 0.558648 0.417472 0.567868 0 0.31867 0.351912 0.875558 0.909686 0.349785 0 0.517166 0.985076 0.72741 0.327789 0.263925 0.539906 0.0713078 0.704863 0.606692 
0.632  19 0.291128 0.37184 0.67917 0.060602 0.159511 0.730862 0.462315 0.561875 0.104444 0.295547 0.791107 0.285082 0.286311 0.484166 0.66361 0.543679 0.19818 0.492279 0.264006 
0.642387  19 0.291041 0.371775 0.679877 0.0608397 0.159511 0.730862 0.462315 0.561875 0.104804 0.295434 0.791749 0.284565 0.287115 0.484814 0.663723 0.543732 0.198249 0.492013 0.264401 
0.657267  19 0.291041 0.371775 0.679877 0.0608397 0.159511 0.730862 0.462332 0.561676 0.104436 0.295926 0.791006 0.285018 0.286674 0.483921 0.66344 0.543636 0.198219 0.49197 0.264267 
0.698237  19 0.38017 0.236093 0.510891 0.00761143 0 0.198236 0.789329 0.528836 0.273496 0.363992 0.783762 0.0749828 0.33447 0.289413 0.801156 0.791468 0.0372475 0.620815 0.407459 
0.698237  19 0.38017 0.236093 0.510891 0.00761143 0 0.198236 0.789329 0.528836 0.273496 0.363992 0.783762 0.0749828 0.33447 0.289413 0.801156 0.791468 0.0372475 0.620815 0.407459 
0.698237  19 0.38017 0.236093 0.510891 0.00761143 0 0.198236 0.789329 0.528836 0.273496 0.363992 0.783762 0.0749828 0.33447 0.289413 0.801156 0.791468 0.0372475 0.620815 0.407459 
0.700471  19 0.0492715 0.436041 0.458473 0.0298507 0.507527 0.923453 0.75197 0.796148 0.622711 0.0322096 0.103549 0.577888 0.524007 0.673858 0.746853 0.217212 0.0772823 0.121755 0.632949 
0.700471  19 0.0492715 0.436041 0.458473 0.0298507 0.507527 0.923453 0.75197 0.796148 0.622711 0.0322096 0.103549 0.577888 0.524007 0.673858 0.746853 0.217212 0.0772823 0.121755 0.632949 
0.729214  19 0.872553 0.302514 0.631209 0.0317819 0.209801 0.639158 0.204324 0.508082 0 0.541325 0.688741 0.860778 0.402495 0.303262 0.39033 0.625962 0 0.305755 0.616656 
0.597642  19 0.481822 0.0568371 0.606136 0.000428599 0.169699 0.627144 0.17132 0.622427 0 0.379273 0.525359 0.913251 0 0.543395 0.843302 0.389747 0.266625 0.132042 0.305509 
0.681541  19 0.544522 0.00880864 0.460104 0.0392393 0.393734 0.335768 0.242968 0.85468 0.651139 0.000199261 0.846252 0.551015 0.609086 0.780318 0.742897 0.900881 0.261329 0.327095 0.191514 
0.683899  19 0.088385 0.390336 0.672241 0.0234041 0.567656 0.25994 0.0790081 0.840361 0.91845 0 0 0.573279 0.461804 0.909671 0.744956 0.138692 0.000559193 0.312421 0.412286 
0.77121  19 0.712029 0.264974 0.244701 0.0219043 0.844032 0.31715 0.237739 0.658474 0.640558 0.0149005 0.568939 0.651907 0.634176 0.331847 0.724955 0.685354 0.0176687 0.367898 0.487746 
0.748299  19 0.136248 0.319059 0.686019 0.0266838 0.78156 0.759611 1.80473e-05 0.496103 0.550507 0.699326 0.694621 0.685882 0.000723227 0.506264 0.842585 0.462335 0.178344 0.775276 0.287124 
0.733764  19 0.137099 0.318746 0.686019 0.0267441 0.780988 0.760271 0 0.495246 0.550933 0.69997 0.694883 0.685094 0.000557882 0.50554 0.843557 0.462088 0.177664 0.775339 0.28767 
0.810532  19 0.425095 0.00482196 0.216376 0 0.735375 0.765849 0.206673 0.163678 0.334009 0.190605 0.498981 0.920296 0.480879 0.989584 0.650274 0.706055 0.294253 0.3013 0.226258 
0.810532  19 0.425095 0.00482196 0.216376 0 0.735375 0.765849 0.206673 0.163678 0.334009 0.190605 0.498981 0.920296 0.480879 0.989584 0.650274 0.706055 0.294253 0.3013 0.226258 
0.760609  19 0.0703986 0.182077 0.581744 0.0137349 0.000970533 0.940885 0.0103809 0.825723 0.283703 0.323962 0.7109 0.874232 0.148901 0.267318 0.000581106 0.746221 0.244801 0.430416 0.684004 
0.853405  19 0.245307 0.191975 0.414161 5.96348e-05 0.0477181 0.806951 0.000458966 0.693653 0.24584 0.357288 0.751085 0.750393 0.112983 0.299291 0.0012846 0.927484 0.60704 0.42791 0.605205 
0.790699  19 0.176434 0.0657861 0.530649 2.08607e-05 0.128191 0.710913 0.00022539 0.346261 0.387286 0.332258 0.410277 0.647872 0.162132 0.375417 0.65005 0.88065 0.653317 0.356589 0.284809 
0.739495  19 0.175481 0.0646478 0.530562 0.00045375 0.128707 0.710574 5.02577e-05 0.345774 0.387928 0.332422 0.40977 0.647083 0.161892 0.374636 0.649842 0.88065 0.653317 0.356805 0.284755 
0.811806  19 0.256989 0.19739 0.549812 0.000349797 0.0347661 0.230541 0.0306892 0.793171 0.237165 0.305386 0.474407 0.635688 0 0.3056 0.63683 0.669739 0.698813 0.363508 0.4562 
0.862525  19 0.000987816 0.338604 0.80235 0.13078 0.0613951 0.260802 0.601866 0.770924 0.511712 0.000236843 0.240319 0.590253 0.130081 0.453719 0.235853 0.515067 0 0.76877 0.184719 
0.89462  19 0.488838 0.00598699 0.372601 0 0.0241234 0.700614 0 0.219103 0.545733 0.5108 0.563988 0.823657 0.323974 0.621986 0.545333 0.893672 0.338599 0.724973 0.912942 
0.86445  19 0.488838 0.00598699 0.372601 9.5002e-05 0.0240871 0.700391 0.000201517 0.219346 0.544958 0.510655 0.563933 0.824126 0.323974 0.621986 0.545333 0.893672 0.338599 0.724973 0.912942 
0.828813  19 0.488838 0.00598699 0.372822 7.22609e-05 0.0245496 0.700107 2.26304e-05 0.219374 0.545733 0.5108 0.563988 0.823657 0.323974 0.621986 0.545333 0.893672 0.338599 0.724973 0.912942 
0.89462  19 0.488838 0.00598699 0.372601 0 0.0241234 0.700614 0 0.219103 0.545733 0.5108 0.563988 0.823657 0.323974 0.621986 0.545333 0.893672 0.338599 0.724973 0.912942 
0.772108  19 0.817802 0.769003 0.484572 0.0239635 0.290287 0.570683 0.701178 0.31395 0.550217 0.581532 0.538473 0.771719 0.181893 0.134303 0.824026 0.386419 0.172239 0.935696 0.248885 
0.895114  19 0.817682 0.769837 0.484572 0.0239635 0.290287 0.570683 0.701178 0.313907 0.551155 0.583011 0.537867 0.77189 0.18152 0.133893 0.824443 0.385838 0.17229 0.9359 0.24897 
0.912905  19 0.10534 0.390193 0.284308 0 0.218183 0 0.045917 0.543209 0.120075 0.0110723 0.0808336 0.724317 0.24318 0.444735 0.85274 0.625543 0.504703 0.0565834 0.751593 
0.898062  19 0.907909 0.43898 0.287402 0.0356946 0.0639867 0.516545 0.246161 0.758911 0.172421 0.132514 0.0117992 0.613612 0.663889 0.235694 0.893853 0.741675 0.260644 0.368328 0.644939 
0.894973  19 0.775005 0.270902 0.594284 0.0101063 0.84013 0.467308 0.199647 0.89915 0.12172 0 0.592773 0.489848 0.55442 0.301267 0.881003 0.538903 0.5492 0.245165 0.605265 
0.898023  19 0.06861 0.139988 0.486949 0 0.485605 0.417299 0.130472 0.171901 0.31491 0.0558146 0.806259 0.876046 0.547054 0.913384 0.757968 0.809685 0.361231 0.46861 0.275384 
0.832737  19 0.0686676 0.139577 0.48722 3.61801e-06 0.485065 0.417829 0.130576 0.172008 0.314099 0.0554489 0.807029 0.876067 0.546327 0.912761 0.758396 0.809072 0.360494 0.468391 0.275697 
0.870449  19 0.283931 0 0.350101 0 0.27739 0.231437 0.197958 0.75999 0.821748 0.38346 0.452365 0.861923 0.128211 0.867095 0.999818 0.864388 0.502881 0.0557678 0.594346 
0.965086  19 0.381709 0.14701 0.805465 0.159931 0.07036 0.301378 0 0.381739 0.705544 0.34118 0.673003 0.713263 0.179139 0.467593 0.793885 0.92931 0 0.4101 0.470808 
0.909353  19 0.381709 0.14701 0.805465 0.159931 0.07036 0.301378 0.000262985 0.382119 0.705191 0.340965 0.673235 0.714088 0.178791 0.466987 0.79403 0.928577 0 0.4101 0.470808 
0.96623  19 0.795388 0.260215 0.228431 0.0248581 0.698162 0.307401 0.193558 0.538196 0.0945534 0.000173952 0.0975239 0.653543 0.629188 0.000655913 0.715625 0.785424 0 0.346943 0.724782 
0.977055  19 0.795388 0.260215 0.228431 0.0248581 0.698051 0.307295 0.19383 0.537654 0.0942081 0 0.0964883 0.652455 0.62962 0 0.716281 0.785424 0 0.346943 0.724782 
0.948037  19 0.168295 0.259295 0.555656 0.00018534 0.282276 0.0883199 0 0.616523 0.907954 0.526572 0.469479 0.866204 0.69819 0.926867 0.823174 0.956436 0.479598 0.436962 0.394571 
0.990582  19 0.154857 0.0895263 0.725647 0.0619626 0.5613 0 0.562765 0.730246 0.169744 0 0.391681 0.298155 0.7106 0.46034 0.617788 0.226153 0.15844 0.70981 0.0396188 
0.830101  19 0.362792 0.124554 0.559851 0.000959459 0.345737 0.893053 0 0.495178 0.133163 0.46033 0.411503 0.831343 0.562335 0.950635 0.0184174 0.93553 0.783531 0.461467 0.340239 
0.920337  19 0.362186 0.124963 0.559851 0.000959459 0.345737 0.893053 0.0010659 0.495176 0.133512 0.459559 0.411793 0.831018 0.563088 0.949691 0.0184909 0.935727 0.78521 0.461656 0.340479 
0.966389  19 0.362186 0.124963 0.559851 0.000959459 0.345737 0.892728 0.999654 0.496372 0.13335 0.460407 0.412226 0.831896 0.562295 0.950652 0.0167904 0.935947 0.78521 0.461656 0.340479 
0.966972  19 0.234488 0.296481 0.568014 0.0348577 0.721877 0.394225 0.0587972 0.258118 0.512993 0.582186 0.0432809 0.562629 0.0751319 0.922887 0.366363 0.780133 0.133002 0.75272 0.0367782 
0.919627  19 0.101981 0.198622 0.797006 0.031353 0.27853 0.476961 0.127961 0.312111 0.148807 0.261128 0.731857 0.39498 0.316566 0.000630682 0.67701 0.611376 0.605768 0.538165 0.153869 
0.966528  19 0.250462 0.346045 0.489859 0.0186467 0.580988 0.532926 0 0.403387 0.37802 0.0350848 0.293867 0.511522 0.15274 0.000217157 0.230535 0.850031 0.715995 0.462148 0.399151 
0.859436  19 0.0898444 0.286448 0.0703589 0 0 0.257772 0.497227 0.529987 0.0435459 0.451879 0.752906 0.00159127 0.251575 6.84534e-05 0.680644 0.432493 0.442524 0.337353 0.269836 
1.03997  19 0.101571 0.27502 0.738207 0.175758 0.589924 0.51337 0.682637 0.420342 0.284932 0.491344 0.76718 0.236502 0.0941166 0.779177 0.649045 0.545587 0.0771845 0 0.412054 
1.05654  19 0 0.369654 0.520894 0.0462253 0.111134 0 0 0.680226 0.555613 0 0 0.264775 0.247731 0.522518 0.424704 0.272677 0.197392 0.330659 0.000472717 
0.916787  19 0 0.369654 0.520894 0.0462253 0.111134 0.00076984 0.000142384 0.68081 0.555074 0.000398376 0.000677774 0.265087 0.247702 0.52272 0.424712 0.273293 0.196519 0.330108 0.000472717 
0.966896  19 0.00612573 0.256158 0.504757 0.0245741 0.729028 0.000458956 3.52529e-05 0.839423 0.0839416 0.0385568 0.412274 0.323944 0.0771162 0.460431 0.00943548 0.409179 0.283262 0.298318 0.555354 
0.952861  19 0.00710835 0.25621 0.504653 0.0242945 0.72922 0 0 0.839818 0.0839809 0.0384161 0.411567 0.32369 0.0772004 0.459791 0.0118016 0.409091 0.282289 0.298747 0.555484 
1.0449  19 0 0.614355 0.770841 0.0528591 0.89612 0.1911 0.318087 0.310311 0.688739 0.429084 0.000848702 0.73858 0.179346 0.909705 0.38939 0.849057 0 0.788067 0.215333 
0.916925  19 0.589179 0.256486 0.655527 0.0067153 0.829957 0.410292 0.247198 0.955389 0.228452 0.258764 0.679257 0.408823 0.702256 0.388427 0.599224 0.521669 0.419226 0.478488 0.618632 
1.05468  19 0.773034 0.0623535 0.48794 0.0440821 0.451205 0.156341 0 0.504105 0.55375 0.000380375 0.786935 0.411993 0.229916 0.110609 0.48239 0.657795 0.557912 0.404 0.000373353 
0.934991  19 0.26946 0.354626 0.489652 0 0.204026 0.245019 0.174762 0.18638 0 0.21437 0.312476 0.882253 0.0271066 0.0181348 0.575306 0.850231 0.503513 0.105717 0.459103 
1.18142  19 0.448993 0.190752 0.685727 0.230696 0.915044 0.324787 0.658534 0.470317 0.769703 0 0.101197 0.420393 0.33458 0.9308 0.5963 0.31702 0.116655 0.273334 0.331009 
1.18142  19 0.448993 0.190752 0.685727 0.230696 0.915044 0.324787 0.658534 0.470317 0.769703 0 0.101197 0.420393 0.33458 0.9308 0.5963 0.31702 0.116655 0.273334 0.331009 
1.01342  19 0.0807295 0.344724 0.50037 0.000105598 0.440015 0.582027 0 0.454574 0 0.0854885 0.117513 0.114194 0.22628 0.000732507 0.214949 0.821292 0.732034 0.676032 0.198274 
1.12092  19 0.239085 0.142543 0.774836 0.0202574 0.148429 0.339866 0.0454067 0.21905 0.25407 0.788825 0.702586 0.671957 0.464658 0.234929 0.73996 0.44611 0.400636 0.790248 0.282177 
1.10103  19 0.239085 0.142543 0.774836 0.020228 0.147885 0.339744 0.0458215 0.218699 0.253677 0.787977 0.701584 0.672236 0.463978 0.235343 0.740147 0.446811 0.40128 0.790248 0.282177 
1.18427  19 0.239085 0.142543 0.774836 0.020228 0.147885 0.339744 0.0458215 0.219257 0.254275 0.788184 0.702264 0.672298 0.463831 0.235288 0.739739 0.446263 0.401256 0.790248 0.282177 
1.21663  19 0.787703 0.251515 0.700633 3.51216e-05 0.990157 0.686445 0.106399 0.434854 0.145299 0.989245 0.786815 0.340866 0.347813 0.221708 0.538596 0.517435 0.606114 0.537843 0.175833 
1.07165  19 0.787623 0.251839 0.69971 5.03464e-06 0.989037 0.685731 0.105974 0.434861 0.144569 0.988004 0.78654 0.341469 0.347813 0.221708 0.538596 0.517435 0.606815 0.538409 0.175834 
1.07204  19 0.138313 0.252623 0.747455 0.0194018 0.566081 0.677081 0.0749522 0.247662 0.400248 0.650124 0.000563054 0.985595 0.0674245 0.362087 0.128114 0.448427 0.414025 0.353729 0.243715 
1.26693  19 0.505776 0.190118 0.275602 0.0388485 0.540032 0.320341 0.394411 0.0762364 0.387629 0.589873 0.226133 0.547913 0.553924 0.759417 0.889116 0.883041 0.0076952 0.493171 0.375108 
1.29287  19 0.672787 0.715163 0.559392 0.190722 0.358186 0.225396 0 0.591259 0.591444 0 0.810737 0.079423 0.261695 0.634969 0.344016 0.52154 0.00489668 0.550185 0 
1.20666  19 0.15526 0.110594 0.653335 0.0465804 0.194901 0.152592 0.800599 0.117332 0.000426701 0.308341 0.827637 0.860432 0.222131 0.555667 0.415974 0.312971 0.42459 0.129858 0.0834913 
1.05754  19 0.155708 0.110261 0.65194 0.0458734 0.195276 0.15272 0.800094 0.117091 0.000285079 0.308211 0.828048 0.860057 0.222961 0.554646 0.4172 0.313505 0.423579 0.129683 0.0838753 
1.36357  19 0.24208 0.448273 0.515317 0.219587 0.700705 0 0 0.493638 0.451132 0.142186 0.89763 0.61329 0.0991696 0 0.56971 0.755545 0.388715 0.634608 0 
1.34732  19 0.650397 0.193543 0.490297 0.0908145 0.161793 0.110731 0.0324731 0.387594 0.480443 0.78216 0.640115 0.659481 0.470949 0.284911 0.884075 0.375052 0.237599 0.307882 0.481355 
1.39785  19 0.00133589 0.139216 0.437746 0.104542 0.00110027 0.303524 0.424017 0.425756 0.0807333 0.16963 0.41554 0.158435 0.192319 0.604776 0.000851672 0.238449 0.0874206 0.0598144 0.687105 
1.53979  19 0.106732 0.423307 0.689004 0.0697154 0.715043 0.744463 0.0624516 0.577874 0.396137 0.478297 0.405444 0.937063 0.364372 0.523769 0.0768948 0.387735 0.893163 0.484343 0.948224 
1.49368  19 0.678255 0.104913 0.235452 0.093506 0.910041 0.791415 0.412389 0.381316 0.350917 0 0.321233 0.406062 0.584954 0.813777 0.014551 0.532608 0.30659 0.429254 0.149197 
1.66909  19 0.421761 0.293261 0.14824 0.0771512 0.429694 0.31005 0.0211722 0.217711 0.172131 0 0.261797 0.538979 0.635083 0 0.544082 0.516781 0.223424 0.0380532 0.703334 
1.4846  19 0.293685 0.284773 0.504518 0.00719256 0.151777 0.238557 0.509604 0.638104 0.382249 0.302177 0.131063 0.0292427 0.237005 0.836511 0.923139 0.310561 0.3851 0.999232 0.231396 
1.7451  19 0.0433003 0.320396 0.365004 0.132333 0.190844 0.30655 0.693756 0.716436 0.114528 0.257827 0.31262 0.827562 0.527713 0.398826 0.921877 0.383827 0.440221 0.000361981 0.272421 
1.73175  19 0.0426468 0.320717 0.365004 0.132333 0.189985 0.306101 0.693868 0.716494 0.11375 0.258159 0.312826 0.82731 0.528528 0.398599 0.921815 0.38357 0.440662 0 0.272161 
1.84798  19 0.615999 0.284694 0.962312 0.123709 0.384299 0.779759 0.1316 0.310614 0.173461 0.353928 0.726786 0.459711 0.158181 0 0.759371 0.0629621 0.599821 0.55427 0.208909 
1.85702  19 0.472259 0.422587 0.82699 0.308441 0 0.315818 0.724774 0.369007 0.728802 0.397702 0.240204 0.840022 0.093858 0.273094 0.564389 0.499767 0.537108 0.599117 0.480345 
1.84614  19 0.128916 0.0979592 0.290613 0.0261397 0.30865 0.0791812 0.891117 0.509243 0.964725 0.248547 0.927843 0.806826 0.514105 0.398551 0.997159 0.336096 0.671918 0 0.0637789 
1.93927  19 0.638477 0.54721 0.0611959 0.0539322 0.781166 0.167131 0.1709 0.218485 0.23846 0.526564 0.483269 0.908866 0.28128 0.464864 0.938256 0.642095 0.0173915 0.377023 0.564185 
1.84734  19 0.000389633 0.517205 0.645795 0.0462424 0.108676 0.0360525 0 0.240576 0.47784 0.0347636 0.869756 0.0339442 0.731918 0.411636 0.823586 0.126515 0.292613 0.881396 0.622293 
1.98267  19 0 0.517977 0.645733 0.046293 0.108776 0.0352741 0 0.240576 0.47784 0.0347636 0.869756 0.0339442 0.731918 0.4108 0.823598 0.125892 0.292567 0.881538 0.622195 
2.0507  19 0.510925 0.592495 0.569318 0.537562 0.716621 0.3776 0.360311 0.397431 0.139938 0.493057 0.00139993 0.888911 0.31047 0.488235 0.858815 0.637648 0.231309 0.429096 0.193406 
2.17588  19 0.817485 0.982491 0.981106 0.361065 0.347188 0.671444 0.073533 0.666251 0.453943 0.851689 0.137205 0.645044 0.694898 0.884949 0.247543 0.381749 0.781082 0.953448 0.568104 
2.19151  19 0.886866 0.287081 0.518542 0.326999 0.526017 0.568753 0.424115 0.370557 0.143 0.172402 0.457058 0.460607 0.233333 0.883925 0.262248 0.480839 0.979059 0.808504 0.93647 
1.80303  19 0.284975 0.240723 0.000330674 0.000215017 0.000114344 0.128099 0.330728 0.0512675 0.0280246 0.433188 0.223117 0.135264 0.27055 0.698389 0.761097 0.820658 0 0.878713 0.396795 
2.2635  19 0.149522 0.749591 0.563032 0.111383 0.0149162 0.386936 0.402318 0 0.531921 0.311192 0.0820713 0.271931 0.267716 0.920805 0.322145 0.0213462 0.0410533 0 0.308794 
2.2687  19 0.298283 0.0232666 0.884869 0.499206 0.224946 0.375419 0.875976 0.430481 0.855493 0.214813 0.905331 0.570306 0.333166 0.523599 0.745398 0.358199 0.770337 0.768521 0.443074 
2.27316  19 0.0214012 0.305522 0.823452 0.812491 0.3093 0.21332 0.602445 0.997826 0.249092 0.0672165 0.482714 0.127883 0.948316 0.23289 0.756728 0.672218 0.488816 0.917554 0.208354 
2.25958  19 0.947579 0.971969 0.168339 0.179223 0.953875 0.223306 0.639419 0.310014 0.0620156 0.733209 0.464278 0.641134 0.156292 0.297023 0.647153 0.558972 0.420343 0.130165 0.311742 
2.08475  19 0.108657 0.0960697 0.361101 0.131482 0.319055 0.30563 0.402864 0.468795 0.163953 0.891739 0.693614 0.251841 0.270114 0.61916 0.832407 0.062708 0.17182 0.410821 0.142595 
1.99632  19 0.833822 0.633655 0.881582 0.403959 0.683572 0.144864 0.146864 0.403475 0.933453 0.475228 0.066561 0.581182 0.976413 0.300297 0.418736 0.985084 0.367599 0.612621 0.183028 
1.88128  19 0.390637 0.815621 0.325108 0.151608 0.528483 0.967753 0.231676 0.0270473 0.764215 0.617055 0.505937 0.542206 0.725603 0.761955 0.264706 0.258476 0.000277674 0.54497 0.53874 
1.48576  19 0.880807 0.128874 0.684759 0.377953 0.960129 0.541615 0.585345 0.983482 0.597277 0.988803 0.909993 0.216908 0.0691291 0.464148 0.401104 0.879671 0.407223 0.667058 0.520859 
1.71549  19 0.311862 0.579328 0.508679 0.0574657 0.651359 0.264919 0.714374 0.946736 0.678308 0.888577 0.394563 0.506767 0.571845 0.438585 0.223382 0.197901 0.237448 0.376282 0.332699 
1.59839  19 0.430438 0.860449 0.818361 0.375945 0.860976 0.527699 0.0538505 0.3526 0.851572 0.0329217 0.402595 0.697026 0.339065 0.319669 0.0863263 0.976891 0.288554 0.805797 0.856508 
1.96299  19 0.212181 0.7914 0.984866 0.58793 0.527943 0.403639 0.114955 0.471578 0.518433 0.0206381 0.479375 0.404591 0.756348 0.984776 0.391694 0.909375 0.781143 0.577066 0.464278 
0.965957  19 0.579185 0.791165 0.966526 0.219783 0.317616 0.0864325 0.562749 0.6515 0.462868 0.586926 0.592499 0.318702 0.291853 0.281207 0.973929 0.899436 0.0564008 0.813192 0.751142 
1.17835  19 0.387219 0.43359 0.58755 0.0199836 0.837211 0.929771 0.165023 0.347985 0.353554 0.171296 0.814631 0.434339 0.765925 0.5112 0.534651 0.278809 0.271429 0.283635 0.131273 
1.16939  19 0.981249 0.580953 0.663837 0.269233 0.132307 0.62871 0.402969 0.671954 0.386215 0.395926 0.695077 0.756683 0.642672 0.688648 0.441557 0.800081 0.0954707 0.778631 0.345519 
2.05024  19 0.86947 0.281478 0.326536 0.0698509 0.597805 0.63698 0.476961 0.407806 0.173956 0.997746 0.900602 0.0581841 0.398794 0.543962 0.3237 0.466187 0.975167 0.608284 0.632111 
1.87656  19 0.997078 0.905565 0.671127 0.428252 0.488451 0.724857 0.785196 0.736545 0.87269 0.52052 0.772009 0.242167 0.246479 0.622061 0.194813 0.6066 0.094131 0.186304 0.213577 
1.93511  19 0.414917 0.399064 0.564886 0.341206 0.0599376 0.317465 0.520566 0.1718 0.394132 0.318858 0.256065 0.892138 0.386401 0.936826 0.792644 0.397683 0.175155 0.0459873 0.441877 
1.84838  19 0.882152 0.704522 0.845459 0.341581 0.0220613 0.880135 0.265 0.0225883 0.548548 0.906955 0.185647 0.585374 0.664035 0.10317 0.469465 0.817768 0.0871162 0.87151 0.0426309 
1.71959  19 0.44086 0.36588 0.852476 0.315491 0.142185 0.500434 0.808363 0.259628 0.813487 0.107622 0.724075 0.858229 0.828043 0.175855 0.299555 0.966805 0.553516 0.976554 0.0201563 
2.0727  19 0.300475 0.0381414 0.400598 0.0480832 0.826854 0.0502896 0.872145 0.332341 0.739395 0.620894 0.107825 0.201312 0.610465 0.277552 0.254813 0.230008 0.236858 0.0213081 0.261073 
1.24087  19 0.659931 0.42517 0.0838665 0.0356668 0.897892 0.465371 0.194517 0.520575 0.916062 0.482915 0.202323 0.768357 0.643355 0.986384 0.85094 0.318941 0.0291437 0.40341 0.0360629 
1.3475  19 0.748518 0.452506 0.834035 0.272845 0.0285013 0.269229 0.671358 0.510955 0.197797 0.549951 0.443998 0.140259 0.656515 0.897455 0.868628 0.829885 0.221884 0.0697612 0.57798 
2.02399  19 0.767166 0.477926 0.83865 0.59524 0.779834 0.781537 0.131962 0.23681 0.987871 0.0143618 0.608334 0.217328 0.194093 0.410331 0.686444 0.966629 0.162312 0.122693 0.721397 
1.67305  19 0.281804 0.0748403 0.502262 0.211609 0.93713 0.222767 0.067017 0.766963 0.690743 0.194249 0.602753 0.910757 0.176397 0.471004 0.573536 0.408005 0.346039 0.167878 0.410974 
1.94899  19 0.535141 0.534369 0.207707 0.105421 0.387933 0.395492 0.368105 0.113356 0.0334212 0.195449 0.540723 0.0923159 0.804042 0.55533 0.109808 0.892067 0.499353 0.595454 0.637319 
1.67619  19 0.868858 0.0025298 0.968234 0.164221 0.879444 0.165066 0.489657 0.0373973 0.943362 0.085036 0.682962 0.744749 0.10918 0.838834 0.26653 0.545366 0.414589 0.152607 0.341027 
2.04887  19 0.243834 0.462067 0.860345 0.365701 0.590804 0.858286 0.0625609 0.221139 0.869744 0.217101 0.702942 0.575362 0.214642 0.946566 0.303728 0.593356 0.840059 0.746962 0.77057 
1.34594  19 0.973865 0.134052 0.85333 0.0334995 0.721636 0.450905 0.03357 0.173126 0.566396 0.272891 0.80579 0.0428887 0.795779 0.752184 0.481322 0.575113 0.438121 0.448404 0.357375 
1.76416  19 0.77225 0.689846 0.958584 0.473617 0.953042 0.185196 0.435446 0.6444 0.0651886 0.459771 0.344193 0.857724 0.277257 0.862544 0.659837 0.165822 0.224802 0.832123 0.0611059 
2.03464  19 0.0934791 0.397821 0.672891 0.247958 0.416051 0.479342 0.606576 0.487807 0.776361 0.329803 0.809174 0.771613 0.782784 0.0475265 0.234047 0.345351 0.307348 0.442868 0.717298 
1.62185  19 0.99617 0.740124 0.412784 0.156417 0.900956 0.457368 0.699368 0.21686 0.0546987 0.157268 0.140122 0.53061 0.395787 0.506531 0.868612 0.646591 0.826436 0.666533 0.33994 
1.08413  19 0.601695 0.705113 0.854558 0.150982 0.449749 0.704061 0.395959 0.232388 0.437663 0.25584 0.925626 0.926052 0.611987 0.790604 0.629201 0.966326 0.403596 0.226767 0.0124697 
1.22533  19 0.975406 0.907997 0.741438 0.226764 0.877949 0.89615 0.95433 0.266675 0.390441 0.288583 0.0688252 0.464328 0.114336 0.161452 0.994773 0.7232 0.284255 0.241857 0.514498 
1.69367  19 0.764816 0.730459 0.697786 0.0261125 0.380003 0.221491 0.276998 0.85724 0.6017 0.0619787 0.19334 0.487276 0.100588 0.240076 0.92464 0.102085 0.505209 0.964421 0.63356 
1.69076  19 0.843608 0.932337 0.809368 0.478681 0.333049 0.874715 0.629787 0.608623 0.0361694 0.404646 0.83586 0.981342 0.121031 0.934039 0.967461 0.847702 0.856205 0.562374 0.78225 
1.52382  19 0.448777 0.641246 0.325344 0.0222415 0.965231 0.093155 0.0153447 0.143288 0.412301 0.0949816 0.969001 0.856893 0.725587 0.939894 0.306576 0.776581 0.943366 0.0481029 0.476138 
1.38913  19 0.861 0.64231 0.484986 0.0777966 0.897195 0.373661 0.794345 0.728142 0.787396 0.411945 0.684592 0.64525 0.634992 0.78112 0.16349 0.959949 0.720183 0.604284 0.208019 
0.829946  19 0.683263 0.0464114 0.374791 0.0283843 0.598903 0.442152 0.0913226 0.96508 0.737713 0.734377 0.975102 0.529015 0.0524687 0.677296 0.125261 0.799828 0.0719427 0.294139 0.166985 
1.4253  19 0.355703 0.667701 0.674073 0.0361245 0.601416 0.396861 0.887392 0.0820695 0.803715 0.799911 0.508548 0.327773 0.903309 0.792394 0.478105 0.766302 0.285772 0.985157 0.998395 
2.01769  19 0.618266 0.389007 0.760315 0.394097 0.390994 0.668764 0.525782 0.298613 0.182497 0.186092 0.399346 0.138434 0.0848352 0.0705074 0.943173 0.231951 0.694116 0.472385 0.0697148 
1.29371  19 0.40976 0.245528 0.539793 0.000684465 0.442298 0.987849 0.888778 0.492807 0.684908 0.646527 0.707562 0.308723 0.657031 0.239544 0.192622 0.898237 0.280221 0.42215 0.869514 
1.67074  19 0.60836 0.501848 0.674387 0.428875 0.886344 0.284186 0.481168 0.464656 0.313744 0.604993 0.459353 0.777721 0.444241 0.618575 0.825725 0.808783 0.165173 0.986423 0.815316 
1.2581  19 0.270406 0.778648 0.951676 0.0975276 0.0254757 0.38658 0.906762 0.0625224 0.956265 0.446585 0.896129 0.114278 0.0745486 0.939068 0.0712701 0.103898 0.00814637 0.413501 0.290749 
2.14406  19 0.970849 0.497903 0.38837 0.253085 0.897139 0.477098 0.992356 0.175599 0.752656 0.701767 0.69701 0.0976376 0.160314 0.734685 0.15444 0.617089 0.0403471 0.6547 0.800236 
2.10771  19 0.400557 0.830612 0.281051 0.0326461 0.405432 0.11485 0.0300566 0.800396 0.13222 0.00890562 0.150549 0.658215 0.91571 0.0996494 0.901171 0.111379 0.889569 0.340176 0.208298 
2.12645  19 0.813581 0.214474 0.762344 0.128619 0.923439 0.168419 0.466225 0.672879 0.834381 0.181373 0.26639 0.943065 0.925992 0.264903 0.487069 0.159652 0.778621 0.0354467 0.85833 
2.10967  19 0.823893 0.244612 0.796305 0.375763 0.629394 0.90615 0.324777 0.0346182 0.621526 0.980152 0.59112 0.465642 0.970829 0.521684 0.125007 0.841526 0.360287 0.0160314 0.0146016 
2.14531  19 0.452676 0.0214807 0.756894 0.585266 0.468388 0.946475 0.0875701 0.555339 0.290354 0.785594 0.251229 0.997567 0.77645 0.0983157 0.634309 0.749383 0.43184 0.563095 0.553055 
2.16835  19 0.574956 0.00685024 0.947295 0.991721 0.855709 0.293846 0.670283 0.234738 0.417407 0.289924 0.602119 0.197701 0.378462 0.0241966 0.831762 0.439294 0.00218285 0.531264 0.895118 
0.617385  19 0.379333 0.139543 0.460072 0 0.392447 0.572744 0.177947 0.952708 0.229626 0.144049 0.0566018 0.715942 0.0794031 0.83142 0.737514 0.266717 0 0.395015 0.516731 
0.604195  19 0.270131 0.31224 0.769642 0.0238012 0.160693 0.719734 0.226448 0.45692 0.0814011 0.18 0.906984 0.297619 0.236673 0.427859 0.319705 0.736116 0.15239 0.44454 0.749328 
0.511943  19 0.827044 0.258472 0.137254 0.00764128 0.0835687 0.369394 0.265936 0.501166 0.127314 0.0536317 0.683684 0.652246 0.658969 0.245633 0.723234 0.534661 0.0482024 0.700902 0.199771 
0.539077  19 0.724232 0.744149 0.371657 0.00290734 0.217129 0.518755 0.154317 0.27437 0.0349469 0.653272 0 0.756495 0 0.41764 0 0.54187 0.189519 0.352042 0.242604 
0.535503  19 0.696183 0 0.563652 0.0205749 0.683026 0.420403 0.233164 0.958748 0 0.0926692 0.811097 0.90628 0.307064 0.625438 0.983052 0.640247 0 0.361981 0.532415 
0.525788  19 0.723438 0.742817 0.37154 0.00244633 0.217701 0.518364 0.154317 0.27437 0.0349469 0.653272 0 0.756495 0 0.41764 0 0.541942 0.189206 0.352166 0.242309 
0.487724  19 0.827044 0.258472 0.137254 0.00764128 0.0831047 0.369865 0.265886 0.501045 0.126777 0.0538628 0.682734 0.65226 0.659482 0.245901 0.7226 0.534661 0.0482024 0.700902 0.199771 
0.543837  19 0.379333 0.139543 0.460072 0 0.392447 0.572744 0.177947 0.952708 0.229361 0.144372 0.056237 0.716001 0.0784157 0.832057 0.737656 0.266069 0 0.395015 0.516731 
0.554192  19 0.284281 0.0619979 0.247653 0 0 0.553679 0.468666 0.857215 0.0183272 0.430683 0.369748 0.132611 0.000762734 0.739114 0.568791 0.420236 0.163855 0.934643 0.108723 
0.554372  19 0.860394 0.277496 0.755519 0.0806049 0.135255 0.468638 0.215678 0.459307 0.000126777 0.531639 0.377531 0.79499 0.236604 0.752118 0.596369 0.817182 0.313473 0.48482 0.253648 
0.592674  19 0.380057 0.139419 0.460365 1.29635e-05 0.393728 0.573079 0.177318 0.95262 0.229361 0.144174 0.0556488 0.71538 0.0781791 0.832057 0.737656 0.266069 0 0.394899 0.516515 
0.646047  19 0.558776 0.417316 0.567752 2.78693e-05 0.31819 0.351697 0.874816 0.908544 0.349586 0.000697998 0.517166 0.985076 0.72741 0.327789 0.263925 0.539906 0.0713078 0.704863 0.606051 
0.632  19 0.291128 0.37184 0.67917 0.060602 0.159511 0.730862 0.462315 0.561875 0.104444 0.295547 0.791107 0.285082 0.286311 0.484166 0.66361 0.543679 0.19818 0.492279 0.264006 
0.642387  19 0.291041 0.371775 0.679877 0.0608397 0.159511 0.730862 0.462315 0.561875 0.104804 0.295434 0.791749 0.284565 0.287115 0.484814 0.663723 0.543732 0.198249 0.492013 0.264401 
0.657267  19 0.291041 0.371775 0.679877 0.0608397 0.159511 0.730862 0.462332 0.561676 0.104436 0.295926 0.791006 0.285018 0.286674 0.483921 0.66344 0.543636 0.198219 0.49197 0.264267 
0.698237  19 0.38017 0.236093 0.510891 0.00761143 0 0.198236 0.789329 0.528836 0.273496 0.363992 0.783762 0.0749828 0.33447 0.289413 0.801156 0.791468 0.0372475 0.620815 0.407459 
0.698237  19 0.38017 0.236093 0.510891 0.00761143 0 0.198236 0.789329 0.528836 0.273496 0.363992 0.783762 0.0749828 0.33447 0.289413 0.801156 0.791468 0.0372475 0.620815 0.407459 
0.698237  19 0.38017 0.236093 0.510891 0.00761143 0 0.198236 0.789329 0.528836 0.273496 0.363992 0.783762 0.0749828 0.33447 0.289413 0.801156 0.791468 0.0372475 0.620815 0.407459 
0.700471  19 0.0492715 0.436041 0.458473 0.0298507 0.507527 0.923453 0.75197 0.796148 0.622711 0.0322096 0.103549 0.577888 0.524007 0.673858 0.746853 0.217212 0.0772823 0.121755 0.632949 
0.700471  19 0.0492715 0.436041 0.458473 0.0298507 0.507527 0.923453 0.75197 0.796148 0.622711 0.0322096 0.103549 0.577888 0.524007 0.673858 0.746853 0.217212 0.0772823 0.121755 0.632949 
0.729214  19 0.872553 0.302514 0.631209 0.0317819 0.209801 0.639158 0.204324 0.508082 0 0.541325 0.688741 0.860778 0.402495 0.303262 0.39033 0.625962 0 0.305755 0.616656 
0.597642  19 0.481822 0.0568371 0.606136 0.000428599 0.169699 0.627144 0.17132 0.622427 0 0.379273 0.525359 0.913251 0 0.543395 0.843302 0.389747 0.266625 0.132042 0.305509 
0.681541  19 0.544522 0.00880864 0.460104 0.0392393 0.393734 0.335768 0.242968 0.85468 0.651139 0.000199261 0.846252 0.551015 0.609086 0.780318 0.742897 0.900881 0.261329 0.327095 0.191514 
0.683899  19 0.088385 0.390336 0.672241 0.0234041 0.567656 0.25994 0.0790081 0.840361 0.91845 0 0 0.573279 0.461804 0.909671 0.744956 0.138692 0.000559193 0.312421 0.412286 
0.77121  19 0.712029 0.264974 0.244701 0.0219043 0.844032 0.31715 0.237739 0.658474 0.640558 0.0149005 0.568939 0.651907 0.634176 0.331847 0.724955 0.685354 0.0176687 0.367898 0.487746 
0.747835  19 0.137711 0.319905 0.685108 0.0268435 0.781687 0.758734 0.000923284 0.496072 0.550507 0.699326 0.694621 0.685882 0.000723227 0.506264 0.842585 0.462335 0.178344 0.774975 0.287064 
0.733764  19 0.137099 0.318746 0.686019 0.0267441 0.780988 0.760271 0 0.495246 0.550933 0.69997 0.694883 0.685094 0.000557882 0.50554 0.843557 0.462088 0.177664 0.775339 0.28767 
0.810532  19 0.425095 0.00482196 0.216376 0 0.735375 0.765849 0.206673 0.163678 0.334009 0.190605 0.498981 0.920296 0.480879 0.989584 0.650274 0.706055 0.294253 0.3013 0.226258 
0.810532  19 0.425095 0.00482196 0.216376 0 0.735375 0.765849 0.206673 0.163678 0.334009 0.190605 0.498981 0.920296 0.480879 0.989584 0.650274 0.706055 0.294253 0.3013 0.226258 
0.760609  19 0.0703986 0.182077 0.581744 0.0137349 0.000970533 0.940885 0.0103809 0.825723 0.283703 0.323962 0.7109 0.874232 0.148901 0.267318 0.000581106 0.746221 0.244801 0.430416 0.684004 
0.832693  19 0.246103 0.191614 0.413844 0.000203494 0.0479213 0.806857 0.000458966 0.693653 0.24584 0.357288 0.751085 0.750393 0.113501 0.299487 0.00192415 0.927051 0.607456 0.428442 0.605736 
0.790699  19 0.176434 0.0657861 0.530649 2.08607e-05 0.128191 0.710913 0.00022539 0.346261 0.387286 0.332258 0.410277 0.647872 0.162132 0.375417 0.65005 0.88065 0.653317 0.356589 0.284809 
0.739495  19 0.175481 0.0646478 0.530562 0.00045375 0.128707 0.710574 5.02577e-05 0.345774 0.387928 0.332422 0.40977 0.647083 0.161892 0.374636 0.649842 0.88065 0.653317 0.356805 0.284755 
0.811806  19 0.256989 0.19739 0.549812 0.000349797 0.0347661 0.230541 0.0306892 0.793171 0.237165 0.305386 0.474407 0.635688 0 0.3056 0.63683 0.669739 0.698813 0.363508 0.4562 
0.862525  19 0.000987816 0.338604 0.80235 0.13078 0.0613951 0.260802 0.601866 0.770924 0.511712 0.000236843 0.240319 0.590253 0.130081 0.453719 0.235853 0.515067 0 0.76877 0.184719 
0.840346  19 0.488838 0.00598699 0.372601 0 0.0241234 0.700614 0 0.219103 0.545733 0.5108 0.563988 0.824059 0.324807 0.621827 0.545292 0.893195 0.337822 0.72525 0.912836 
0.86445  19 0.488838 0.00598699 0.372601 9.5002e-05 0.0240871 0.700391 0.000201517 0.219346 0.544958 0.510655 0.563933 0.824126 0.323974 0.621986 0.545333 0.893672 0.338599 0.724973 0.912942 
0.805706  19 0.488838 0.00598699 0.372822 7.22609e-05 0.0245496 0.700107 2.26304e-05 0.219374 0.545925 0.511024 0.5644 0.823362 0.323702 0.622041 0.544913 0.893578 0.338332 0.724973 0.912942 
0.89462  19 0.488838 0.00598699 0.372601 0 0.0241234 0.700614 0 0.219103 0.545733 0.5108 0.563988 0.823657 0.323974 0.621986 0.545333 0.893672 0.338599 0.724973 0.912942 
0.772108  19 0.817802 0.769003 0.484572 0.0239635 0.290287 0.570683 0.701178 0.31395 0.550217 0.581532 0.538473 0.771719 0.181893 0.134303 0.824026 0.386419 0.172239 0.935696 0.248885 
0.895114  19 0.817682 0.769837 0.484572 0.0239635 0.290287 0.570683 0.701178 0.313907 0.551155 0.583011 0.537867 0.77189 0.18152 0.133893 0.824443 0.385838 0.17229 0.9359 0.24897 
0.864971  19 0.105693 0.389933 0.284001 5.91936e-06 0.218723 0.999892 0.0454511 0.542996 0.119943 0.0110723 0.0808336 0.724317 0.24318 0.444735 0.85274 0.625543 0.505018 0.0563399 0.751268 
0.898062  19 0.907909 0.43898 0.287402 0.0356946 0.0639867 0.516545 0.246161 0.758911 0.172421 0.132514 0.0117992 0.613612 0.663889 0.235694 0.893853 0.741675 0.260644 0.368328 0.644939 
0.823578  19 0.775005 0.270902 0.594284 0.0101063 0.84013 0.467308 0.199647 0.89833 0.121422 0.000192035 0.59267 0.489747 0.554511 0.301115 0.880921 0.539371 0.5492 0.245165 0.605265 
0.898023  19 0.06861 0.139988 0.486949 0 0.485605 0.417299 0.130472 0.171901 0.31491 0.0558146 0.806259 0.876046 0.547054 0.913384 0.757968 0.809685 0.361231 0.46861 0.275384 
0.832737  19 0.0686676 0.139577 0.48722 3.61801e-06 0.485065 0.417829 0.130576 0.172008 0.314099 0.0554489 0.807029 0.876067 0.546327 0.912761 0.758396 0.809072 0.360494 0.468391 0.275697 
0.853032  19 0.284731 0 0.350101 0 0.27739 0.231437 0.197958 0.75999 0.821901 0.382651 0.453203 0.861041 0.128626 0.866396 0.999368 0.864388 0.502358 0.0561065 0.59448 
0.965086  19 0.381709 0.14701 0.805465 0.159931 0.07036 0.301378 0 0.381739 0.705544 0.34118 0.673003 0.713263 0.179139 0.467593 0.793885 0.92931 0 0.4101 0.470808 
0.909353  19 0.381709 0.14701 0.805465 0.159931 0.07036 0.301378 0.000262985 0.382119 0.705191 0.340965 0.673235 0.714088 0.178791 0.466987 0.79403 0.928577 0 0.4101 0.470808 
0.96623  19 0.795388 0.260215 0.228431 0.0248581 0.698162 0.307401 0.193558 0.538196 0.0945534 0.000173952 0.0975239 0.653543 0.629188 0.000655913 0.715625 0.785424 0 0.346943 0.724782 
0.947286  19 0.795512 0.260026 0.22813 0.024818 0.697621 0.307531 0.194675 0.537656 0.0942081 0 0.0964883 0.652455 0.62962 0 0.716281 0.785424 0 0.346943 0.723849 
0.948037  19 0.168295 0.259295 0.555656 0.00018534 0.282276 0.0883199 0 0.616523 0.907954 0.526572 0.469479 0.866204 0.69819 0.926867 0.823174 0.956436 0.479598 0.436962 0.394571 
0.990582  19 0.154857 0.0895263 0.725647 0.0619626 0.5613 0 0.562765 0.730246 0.169744 0 0.391681 0.298155 0.7106 0.46034 0.617788 0.226153 0.15844 0.70981 0.0396188 
0.830101  19 0.362792 0.124554 0.559851 0.000959459 0.345737 0.893053 0 0.495178 0.133163 0.46033 0.411503 0.831343 0.562335 0.950635 0.0184174 0.93553 0.783531 0.461467 0.340239 
0.920337  19 0.362186 0.124963 0.559851 0.000959459 0.345737 0.893053 0.0010659 0.495176 0.133512 0.459559 0.411793 0.831018 0.563088 0.949691 0.0184909 0.935727 0.78521 0.461656 0.340479 
0.966389  19 0.362186 0.124963 0.559851 0.000959459 0.345737 0.892728 0.999654 0.496372 0.13335 0.460407 0.412226 0.831896 0.562295 0.950652 0.0167904 0.935947 0.78521 0.461656 0.340479 
0.966972  19 0.234488 0.296481 0.568014 0.0348577 0.721877 0.394225 0.0587972 0.258118 0.512993 0.582186 0.0432809 0.562629 0.0751319 0.922887 0.366363 0.780133 0.133002 0.75272 0.0367782 
0.919627  19 0.101981 0.198622 0.797006 0.031353 0.27853 0.476961 0.127961 0.312111 0.148807 0.261128 0.731857 0.39498 0.316566 0.000630682 0.67701 0.611376 0.605768 0.538165 0.153869 
0.966528  19 0.250462 0.346045 0.489859 0.0186467 0.580988 0.532926 0 0.403387 0.37802 0.0350848 0.293867 0.511522 0.15274 0.000217157 0.230535 0.850031 0.715995 0.462148 0.399151 
0.859436  19 0.0898444 0.286448 0.0703589 0 0 0.257772 0.497227 0.529987 0.0435459 0.451879 0.752906 0.00159127 0.251575 6.84534e-05 0.680644 0.432493 0.442524 0.337353 0.269836 
1.03997  19 0.101571 0.27502 0.738207 0.175758 0.589924 0.51337 0.682637 0.420342 0.284932 0.491344 0.76718 0.236502 0.0941166 0.779177 0.649045 0.545587 0.0771845 0 0.412054 
1.01116  19 0 0.369654 0.520834 0.0469991 0.110975 1.15825e-06 0.000868331 0.68059 0.555433 3.55908e-05 0.00104793 0.264775 0.247731 0.522518 0.424704 0.272677 0.197392 0.330659 0.000472717 
0.916787  19 0 0.369654 0.520894 0.0462253 0.111134 0.00076984 0.000142384 0.68081 0.555074 0.000398376 0.000677774 0.265087 0.247702 0.52272 0.424712 0.273293 0.196519 0.330108 0.000472717 
0.966896  19 0.00612573 0.256158 0.504757 0.0245741 0.729028 0.000458956 3.52529e-05 0.839423 0.0839416 0.0385568 0.412274 0.323944 0.0771162 0.460431 0.00943548 0.409179 0.283262 0.298318 0.555354 
0.923119  19 0.00710835 0.25621 0.504653 0.0242945 0.728319 0.000580779 0.000109183 0.839769 0.0840322 0.0376723 0.411156 0.32438 0.0772004 0.459791 0.0118016 0.409091 0.282289 0.298747 0.555484 
1.0449  19 0 0.614355 0.770841 0.0528591 0.89612 0.1911 0.318087 0.310311 0.688739 0.429084 0.000848702 0.73858 0.179346 0.909705 0.38939 0.849057 0 0.788067 0.215333 
0.916925  19 0.589179 0.256486 0.655527 0.0067153 0.829957 0.410292 0.247198 0.955389 0.228452 0.258764 0.679257 0.408823 0.702256 0.388427 0.599224 0.521669 0.419226 0.478488 0.618632 
1.05468  19 0.773034 0.0623535 0.48794 0.0440821 0.451205 0.156341 0 0.504105 0.55375 0.000380375 0.786935 0.411993 0.229916 0.110609 0.48239 0.657795 0.557912 0.404 0.000373353 
0.934991  19 0.26946 0.354626 0.489652 0 0.204026 0.245019 0.174762 0.18638 0 0.21437 0.312476 0.882253 0.0271066 0.0181348 0.575306 0.850231 0.503513 0.105717 0.459103 
1.18142  19 0.448993 0.190752 0.685727 0.230696 0.915044 0.324787 0.658534 0.470317 0.769703 0 0.101197 0.420393 0.33458 0.9308 0.5963 0.31702 0.116655 0.273334 0.331009 
1.18142  19 0.448993 0.190752 0.685727 0.230696 0.915044 0.324787 0.658534 0.470317 0.769703 0 0.101197 0.420393 0.33458 0.9308 0.5963 0.31702 0.116655 0.273334 0.331009 
0.994091  19 0.0815718 0.344831 0.500011 0.00030949 0.440315 0.581875 0.000105631 0.454574 0 0.0854885 0.117513 0.114194 0.22628 0.000732507 0.214949 0.821292 0.732034 0.676032 0.198027 
1.12092  19 0.239085 0.142543 0.774836 0.0202574 0.148429 0.339866 0.0454067 0.21905 0.25407 0.788825 0.702586 0.671957 0.464658 0.234929 0.73996 0.44611 0.400636 0.790248 0.282177 
1.10103  19 0.239085 0.142543 0.774836 0.020228 0.147885 0.339744 0.0458215 0.218699 0.253677 0.787977 0.701584 0.672236 0.463978 0.235343 0.740147 0.446811 0.40128 0.790248 0.282177 
1.18427  19 0.239085 0.142543 0.774836 0.020228 0.147885 0.339744 0.0458215 0.219257 0.254275 0.788184 0.702264 0.672298 0.463831 0.235288 0.739739 0.446263 0.401256 0.790248 0.282177 
1.21663  19 0.787703 0.251515 0.700633 3.51216e-05 0.990157 0.686445 0.106399 0.434854 0.145299 0.989245 0.786815 0.340866 0.347813 0.221708 0.538596 0.517435 0.606114 0.537843 0.175833 
1.07165  19 0.787623 0.251839 0.69971 5.03464e-06 0.989037 0.685731 0.105974 0.434861 0.144569 0.988004 0.78654 0.341469 0.347813 0.221708 0.538596 0.517435 0.606815 0.538409 0.175834 
1.07204  19 0.138313 0.252623 0.747455 0.0194018 0.566081 0.677081 0.0749522 0.247662 0.400248 0.650124 0.000563054 0.985595 0.0674245 0.362087 0.128114 0.448427 0.414025 0.353729 0.243715 
1.26693  19 0.505776 0.190118 0.275602 0.0388485 0.540032 0.320341 0.394411 0.0762364 0.387629 0.589873 0.226133 0.547913 0.553924 0.759417 0.889116 0.883041 0.0076952 0.493171 0.375108 
1.29287  19 0.672787 0.715163 0.559392 0.190722 0.358186 0.225396 0 0.591259 0.591444 0 0.810737 0.079423 0.261695 0.634969 0.344016 0.52154 0.00489668 0.550185 0 
1.15734  19 0.155924 0.110594 0.653335 0.0465804 0.194901 0.152592 0.800599 0.117332 0.000426701 0.308414 0.827494 0.860124 0.223095 0.5553 0.416178 0.313607 0.424519 0.130881 0.0834746 
1.05754  19 0.155708 0.110261 0.65194 0.0458734 0.195276 0.15272 0.800094 0.117091 0.000285079 0.308211 0.828048 0.860057 0.222961 0.554646 0.4172 0.313505 0.423579 0.129683 0.0838753 
1.36357  19 0.24208 0.448273 0.515317 0.219587 0.700705 0 0 0.493638 0.451132 0.142186 0.89763 0.61329 0.0991696 0 0.56971 0.755545 0.388715 0.634608 0 
1.34732  19 0.650397 0.193543 0.490297 0.0908145 0.161793 0.110731 0.0324731 0.387594 0.480443 0.78216 0.640115 0.659481 0.470949 0.284911 0.884075 0.375052 0.237599 0.307882 0.481355 
1.39785  19 0.00133589 0.139216 0.437746 0.104542 0.00110027 0.303524 0.424017 0.425756 0.0807333 0.16963 0.41554 0.158435 0.192319 0.604776 0.000851672 0.238449 0.0874206 0.0598144 0.687105 
1.53979  19 0.106732 0.423307 0.689004 0.0697154 0.715043 0.744463 0.0624516 0.577874 0.396137 0.478297 0.405444 0.937063 0.364372 0.523769 0.0768948 0.387735 0.893163 0.484343 0.948224 
1.49368  19 0.678255 0.104913 0.235452 0.093506 0.910041 0.791415 0.412389 0.381316 0.350917 0 0.321233 0.406062 0.584954 0.813777 0.014551 0.532608 0.30659 0.429254 0.149197 
1.66909  19 0.421761 0.293261 0.14824 0.0771512 0.429694 0.31005 0.0211722 0.217711 0.172131 0 0.261797 0.538979 0.635083 0 0.544082 0.516781 0.223424 0.0380532 0.703334 
1.47714  19 0.293685 0.284426 0.504197 0.00713573 0.15134 0.238512 0.508646 0.637636 0.382223 0.301567 0.131689 0.0292427 0.237005 0.836511 0.923139 0.310561 0.3851 0.999232 0.231396 
1.7451  19 0.0433003 0.320396 0.365004 0.132333 0.190844 0.30655 0.693756 0.716436 0.114528 0.257827 0.31262 0.827562 0.527713 0.398826 0.921877 0.383827 0.440221 0.000361981 0.272421 
1.73175  19 0.0426468 0.320717 0.365004 0.132333 0.189985 0.306101 0.693868 0.716494 0.11375 0.258159 0.312826 0.82731 0.528528 0.398599 0.921815 0.38357 0.440662 0 0.272161 
1.84798  19 0.615999 0.284694 0.962312 0.123709 0.384299 0.779759 0.1316 0.310614 0.173461 0.353928 0.726786 0.459711 0.158181 0 0.759371 0.0629621 0.599821 0.55427 0.208909 
1.85702  19 0.472259 0.422587 0.82699 0.308441 0 0.315818 0.724774 0.369007 0.728802 0.397702 0.240204 0.840022 0.093858 0.273094 0.564389 0.499767 0.537108 0.599117 0.480345 
1.84614  19 0.128916 0.0979592 0.290613 0.0261397 0.30865 0.0791812 0.891117 0.509243 0.964725 0.248547 0.927843 0.806826 0.514105 0.398551 0.997159 0.336096 0.671918 0 0.0637789 
1.93927  19 0.638477 0.54721 0.0611959 0.0539322 0.781166 0.167131 0.1709 0.218485 0.23846 0.526564 0.483269 0.908866 0.28128 0.464864 0.938256 0.642095 0.0173915 0.377023 0.564185 
1.84734  19 0.000389633 0.517205 0.645795 0.0462424 0.108676 0.0360525 0 0.240576 0.47784 0.0347636 0.869756 0.0339442 0.731918 0.411636 0.823586 0.126515 0.292613 0.881396 0.622293 
1.8803  19 0.000389412 0.517184 0.645251 0.046238 0.10846 0.0352362 0.000354037 0.241052 0.477213 0.0347636 0.869756 0.0339442 0.731918 0.4108 0.823598 0.125892 0.292567 0.881538 0.621931 
2.0507  19 0.510925 0.592495 0.569318 0.537562 0.716621 0.3776 0.360311 0.397431 0.139938 0.493057 0.00139993 0.888911 0.31047 0.488235 0.858815 0.637648 0.231309 0.429096 0.193406 
2.17588  19 0.817485 0.982491 0.981106 0.361065 0.347188 0.671444 0.073533 0.666251 0.453943 0.851689 0.137205 0.645044 0.694898 0.884949 0.247543 0.381749 0.781082 0.953448 0.568104 
2.19151  19 0.886866 0.287081 0.518542 0.326999 0.526017 0.568753 0.424115 0.370557 0.143 0.172402 0.457058 0.460607 0.233333 0.883925 0.262248 0.480839 0.979059 0.808504 0.93647 
1.73551  19 0.284975 0.240723 0.000330674 0.000215017 0.000114344 0.127792 0.331463 0.051244 0.0286367 0.432823 0.223834 0.135111 0.271066 0.698389 0.761097 0.820658 0 0.878713 0.396795 
2.2635  19 0.149522 0.749591 0.563032 0.111383 0.0149162 0.386936 0.402318 0 0.531921 0.311192 0.0820713 0.271931 0.267716 0.920805 0.322145 0.0213462 0.0410533 0 0.308794 
2.2687  19 0.298283 0.0232666 0.884869 0.499206 0.224946 0.375419 0.875976 0.430481 0.855493 0.214813 0.905331 0.570306 0.333166 0.523599 0.745398 0.358199 0.770337 0.768521 0.443074 
2.27316  19 0.0214012 0.305522 0.823452 0.812491 0.3093 0.21332 0.602445 0.997826 0.249092 0.0672165 0.482714 0.127883 0.948316 0.23289 0.756728 0.672218 0.488816 0.917554 0.208354 
2.25958  19 0.947579 0.971969 0.168339 0.179223 0.953875 0.223306 0.639419 0.310014 0.0620156 0.733209 0.464278 0.641134 0.156292 0.297023 0.647153 0.558972 0.420343 0.130165 0.311742 
2.08475  19 0.108657 0.0960697 0.361101 0.131482 0.319055 0.30563 0.402864 0.468795 0.163953 0.891739 0.693614 0.251841 0.270114 0.61916 0.832407 0.062708 0.17182 0.410821 0.142595 
1.99632  19 0.833822 0.633655 0.881582 0.403959 0.683572 0.144864 0.146864 0.403475 0.933453 0.475228 0.066561 0.581182 0.976413 0.300297 0.418736 0.985084 0.367599 0.612621 0.183028 
1.88128  19 0.390637 0.815621 0.325108 0.151608 0.528483 0.967753 0.231676 0.0270473 0.764215 0.617055 0.505937 0.542206 0.725603 0.761955 0.264706 0.258476 0.000277674 0.54497 0.53874 
1.48576  19 0.880807 0.128874 0.684759 0.377953 0.960129 0.541615 0.585345 0.983482 0.597277 0.988803 0.909993 0.216908 0.0691291 0.464148 0.401104 0.879671 0.407223 0.667058 0.520859 
1.71549  19 0.311862 0.579328 0.508679 0.0574657 0.651359 0.264919 0.714374 0.946736 0.678308 0.888577 0.394563 0.506767 0.571845 0.438585 0.223382 0.197901 0.237448 0.376282 0.332699 
1.59839  19 0.430438 0.860449 0.818361 0.375945 0.860976 0.527699 0.0538505 0.3526 0.851572 0.0329217 0.402595 0.697026 0.339065 0.319669 0.0863263 0.976891 0.288554 0.805797 0.856508 
1.96299  19 0.212181 0.7914 0.984866 0.58793 0.527943 0.403639 0.114955 0.471578 0.518433 0.0206381 0.479375 0.404591 0.756348 0.984776 0.391694 0.909375 0.781143 0.577066 0.464278 
0.965957  19 0.579185 0.791165 0.966526 0.219783 0.317616 0.0864325 0.562749 0.6515 0.462868 0.586926 0.592499 0.318702 0.291853 0.281207 0.973929 0.899436 0.0564008 0.813192 0.751142 
1.17835  19 0.387219 0.43359 0.58755 0.0199836 0.837211 0.929771 0.165023 0.347985 0.353554 0.171296 0.814631 0.434339 0.765925 0.5112 0.534651 0.278809 0.271429 0.283635 0.131273 
1.16939  19 0.981249 0.580953 0.663837 0.269233 0.132307 0.62871 0.402969 0.671954 0.386215 0.395926 0.695077 0.756683 0.642672 0.688648 0.441557 0.800081 0.0954707 0.778631 0.345519 
2.05024  19 0.86947 0.281478 0.326536 0.0698509 0.597805 0.63698 0.476961 0.407806 0.173956 0.997746 0.900602 0.0581841 0.398794 0.543962 0.3237 0.466187 0.975167 0.608284 0.632111 
1.87656  19 0.997078 0.905565 0.671127 0.428252 0.488451 0.724857 0.785196 0.736545 0.87269 0.52052 0.772009 0.242167 0.246479 0.622061 0.194813 0.6066 0.094131 0.186304 0.213577 
1.93511  19 0.414917 0.399064 0.564886 0.341206 0.0599376 0.317465 0.520566 0.1718 0.394132 0.318858 0.256065 0.892138 0.386401 0.936826 0.792644 0.397683 0.175155 0.0459873 0.441877 
1.84838  19 0.882152 0.704522 0.845459 0.341581 0.0220613 0.880135 0.265 0.0225883 0.548548 0.906955 0.185647 0.585374 0.664035 0.10317 0.469465 0.817768 0.0871162 0.87151 0.0426309 
1.71959  19 0.44086 0.36588 0.852476 0.315491 0.142185 0.500434 0.808363 0.259628 0.813487 0.107622 0.724075 0.858229 0.828043 0.175855 0.299555 0.966805 0.553516 0.976554 0.0201563 
2.0727  19 0.300475 0.0381414 0.400598 0.0480832 0.826854 0.0502896 0.872145 0.332341 0.739395 0.620894 0.107825 0.201312 0.610465 0.277552 0.254813 0.230008 0.236858 0.0213081 0.261073 
1.24087  19 0.659931 0.42517 0.0838665 0.0356668 0.897892 0.465371 0.194517 0.520575 0.916062 0.482915 0.202323 0.768357 0.643355 0.986384 0.85094 0.318941 0.0291437 0.40341 0.0360629 
1.3475  19 0.748518 0.452506 0.834035 0.272845 0.0285013 0.269229 0.671358 0.510955 0.197797 0.549951 0.443998 0.140259 0.656515 0.897455 0.868628 0.829885 0.221884 0.0697612 0.57798 
2.02399  19 0.767166 0.477926 0.83865 0.59524 0.779834 0.781537 0.131962 0.23681 0.987871 0.0143618 0.608334 0.217328 0.194093 0.410331 0.686444 0.966629 0.162312 0.122693 0.721397 
1.67305  19 0.281804 0.0748403 0.502262 0.211609 0.93713 0.222767 0.067017 0.766963 0.690743 0.194249 0.602753 0.910757 0.176397 0.471004 0.573536 0.408005 0.346039 0.167878 0.410974 
1.94899  19 0.535141 0.534369 0.207707 0.105421 0.387933 0.395492 0.368105 0.113356 0.0334212 0.195449 0.540723 0.0923159 0.804042 0.55533 0.109808 0.892067 0.499353 0.595454 0.637319 
1.67619  19 0.868858 0.0025298 0.968234 0.164221 0.879444 0.165066 0.489657 0.0373973 0.943362 0.085036 0.682962 0.744749 0.10918 0.838834 0.26653 0.545366 0.414589 0.152607 0.341027 
2.04887  19 0.243834 0.462067 0.860345 0.365701 0.590804 0.858286 0.0625609 0.221139 0.869744 0.217101 0.702942 0.575362 0.214642 0.946566 0.303728 0.593356 0.840059 0.746962 0.77057 
1.34594  19 0.973865 0.134052 0.85333 0.0334995 0.721636 0.450905 0.03357 0.173126 0.566396 0.272891 0.80579 0.0428887 0.795779 0.752184 0.481322 0.575113 0.438121 0.448404 0.357375 
1.76416  19 0.77225 0.689846 0.958584 0.473617 0.953042 0.185196 0.435446 0.6444 0.0651886 0.459771 0.344193 0.857724 0.277257 0.862544 0.659837 0.165822 0.224802 0.832123 0.0611059 
2.03464  19 0.0934791 0.397821 0.672891 0.247958 0.416051 0.479342 0.606576 0.487807 0.776361 0.329803 0.809174 0.771613 0.782784 0.0475265 0.234047 0.345351 0.307348 0.442868 0.717298 
1.62185  19 0.99617 0.740124 0.412784 0.156417 0.900956 0.457368 0.699368 0.21686 0.0546987 0.157268 0.140122 0.53061 0.395787 0.506531 0.868612 0.646591 0.826436 0.666533 0.33994 
1.08413  19 0.601695 0.705113 0.854558 0.150982 0.449749 0.704061 0.395959 0.232388 0.437663 0.25584 0.925626 0.926052 0.611987 0.790604 0.629201 0.966326 0.403596 0.226767 0.0124697 
1.22533  19 0.975406 0.907997 0.741438 0.226764 0.877949 0.89615 0.95433 0.266675 0.390441 0.288583 0.0688252 0.464328 0.114336 0.161452 0.994773 0.7232 0.284255 0.241857 0.514498 
1.69367  19 0.764816 0.730459 0.697786 0.0261125 0.380003 0.221491 0.276998 0.85724 0.6017 0.0619787 0.19334 0.487276 0.100588 0.240076 0.92464 0.102085 0.505209 0.964421 0.63356 
1.69076  19 0.843608 0.932337 0.809368 0.478681 0.333049 0.874715 0.629787 0.608623 0.0361694 0.404646 0.83586 0.981342 0.121031 0.934039 0.967461 0.847702 0.856205 0.562374 0.78225 
1.52382  19 0.448777 0.641246 0.325344 0.0222415 0.965231 0.093155 0.0153447 0.143288 0.412301 0.0949816 0.969001 0.856893 0.725587 0.939894 0.306576 0.776581 0.943366 0.0481029 0.476138 
1.38798  19 0.861649 0.641689 0.484812 0.0776991 0.896943 0.373377 0.793388 0.728142 0.787396 0.411945 0.684592 0.64525 0.634992 0.78112 0.16349 0.959949 0.720183 0.604337 0.208104 
0.829946  19 0.683263 0.0464114 0.374791 0.0283843 0.598903 0.442152 0.0913226 0.96508 0.737713 0.734377 0.975102 0.529015 0.0524687 0.677296 0.125261 0.799828 0.0719427 0.294139 0.166985 
1.4253  19 0.355703 0.667701 0.674073 0.0361245 0.601416 0.396861 0.887392 0.0820695 0.803715 0.799911 0.508548 0.327773 0.903309 0.792394 0.478105 0.766302 0.285772 0.985157 0.998395 
2.01769  19 0.618266 0.389007 0.760315 0.394097 0.390994 0.668764 0.525782 0.298613 0.182497 0.186092 0.399346 0.138434 0.0848352 0.0705074 0.943173 0.231951 0.694116 0.472385 0.0697148 
1.29371  19 0.40976 0.245528 0.539793 0.000684465 0.442298 0.987849 0.888778 0.492807 0.684908 0.646527 0.707562 0.308723 0.657031 0.239544 0.192622 0.898237 0.280221 0.42215 0.869514 
1.67074  19 0.60836 0.501848 0.674387 0.428875 0.886344 0.284186 0.481168 0.464656 0.313744 0.604993 0.459353 0.777721 0.444241 0.618575 0.825725 0.808783 0.165173 0.986423 0.815316 
1.2581  19 0.270406 0.778648 0.951676 0.0975276 0.0254757 0.38658 0.906762 0.0625224 0.956265 0.446585 0.896129 0.114278 0.0745486 0.939068 0.0712701 0.103898 0.00814637 0.413501 0.290749 
2.14406  19 0.970849 0.497903 0.38837 0.253085 0.897139 0.477098 0.992356 0.175599 0.752656 0.701767 0.69701 0.0976376 0.160314 0.734685 0.15444 0.617089 0.0403471 0.6547 0.800236 
2.10771  19 0.400557 0.830612 0.281051 0.0326461 0.405432 0.11485 0.0300566 0.800396 0.13222 0.00890562 0.150549 0.658215 0.91571 0.0996494 0.901171 0.111379 0.889569 0.340176 0.208298 
2.12645  19 0.813581 0.214474 0.762344 0.128619 0.923439 0.168419 0.466225 0.672879 0.834381 0.181373 0.26639 0.943065 0.925992 0.264903 0.487069 0.159652 0.778621 0.0354467 0.85833 
2.10967  19 0.823893 0.244612 0.796305 0.375763 0.629394 0.90615 0.324777 0.0346182 0.621526 0.980152 0.59112 0.465642 0.970829 0.521684 0.125007 0.841526 0.360287 0.0160314 0.0146016 
2.14531  19 0.452676 0.0214807 0.756894 0.585266 0.468388 0.946475 0.0875701 0.555339 0.290354 0.785594 0.251229 0.997567 0.77645 0.0983157 0.634309 0.749383 0.43184 0.563095 0.553055 
2.16835  19 0.574956 0.00685024 0.947295 0.991721 0.855709 0.293846 0.670283 0.234738 0.417407 0.289924 0.602119 0.197701 0.378462 0.0241966 0.831762 0.439294 0.00218285 0.531264 0.895118 
0.617385  19 0.379333 0.139543 0.460072 0 0.392447 0.572744 0.177947 0.952708 0.229626 0.144049 0.0566018 0.715942 0.0794031 0.83142 0.737514 0.266717 0 0.395015 0.516731 
0.604195  19 0.270131 0.31224 0.769642 0.0238012 0.160693 0.719734 0.226448 0.45692 0.0814011 0.18 0.906984 0.297619 0.236673 0.427859 0.319705 0.736116 0.15239 0.44454 0.749328 
0.511943  19 0.827044 0.258472 0.137254 0.00764128 0.0835687 0.369394 0.265936 0.501166 0.127314 0.0536317 0.683684 0.652246 0.658969 0.245633 0.723234 0.534661 0.0482024 0.700902 0.199771 
0.539077  19 0.724232 0.744149 0.371657 0.00290734 0.217129 0.518755 0.154317 0.27437 0.0349469 0.653272 0 0.756495 0 0.41764 0 0.54187 0.189519 0.352042 0.242604 
0.535503  19 0.696183 0 0.563652 0.0205749 0.683026 0.420403 0.233164 0.958748 0 0.0926692 0.811097 0.90628 0.307064 0.625438 0.983052 0.640247 0 0.361981 0.532415 
0.525788  19 0.723438 0.742817 0.37154 0.00244633 0.217701 0.518364 0.154317 0.27437 0.0349469 0.653272 0 0.756495 0 0.41764 0 0.541942 0.189206 0.352166 0.242309 
0.482369  19 0.827044 0.258625 0.137279 0.0079818 0.0827223 0.369194 0.265518 0.500724 0.126486 0.0535351 0.682734 0.65226 0.659482 0.245901 0.7226 0.534661 0.0482024 0.700902 0.199771 
0.543837  19 0.379333 0.139543 0.460072 0 0.392447 0.572744 0.177947 0.952708 0.229361 0.144372 0.056237 0.716001 0.0784157 0.832057 0.737656 0.266069 0 0.395015 0.516731 
0.554192  19 0.284281 0.0619979 0.247653 0 0 0.553679 0.468666 0.857215 0.0183272 0.430683 0.369748 0.132611 0.000762734 0.739114 0.568791 0.420236 0.163855 0.934643 0.108723 
0.554372  19 0.860394 0.277496 0.755519 0.0806049 0.135255 0.468638 0.215678 0.459307 0.000126777 0.531639 0.377531 0.79499 0.236604 0.752118 0.596369 0.817182 0.313473 0.48482 0.253648 
0.471697  19 0.984714 0.334626 0.495799 0.0130868 0 0.686497 0.12457 0.658291 0.204264 0 0 0.177021 0.573586 0.374785 0.226752 0.479656 0.0961528 0.2635 0.270972 
0.481998  19 0.691813 0 0.469076 0 0.131893 0.31305 0 0.454142 0 0.0957677 0.505808 0.638581 0.105441 0.516143 0.522553 0.760034 0.297231 0.438 0.609435 
0.481998  19 0.691813 0 0.469076 0 0.131893 0.31305 0 0.454142 0 0.0957677 0.505808 0.638581 0.105441 0.516143 0.522553 0.760034 0.297231 0.438 0.609435 
0.481998  19 0.691813 0 0.469076 0 0.131893 0.31305 0 0.454142 0 0.0957677 0.505808 0.638581 0.105441 0.516143 0.522553 0.760034 0.297231 0.438 0.609435 
0.489477  19 0.735277 0.0614398 0.566711 0.000776578 0.830634 0.535121 0.368111 0.955974 0 0.162966 0.897777 0.850278 0.282024 0.168082 0.987089 0.673158 0.0415241 0.297676 0.36943 
0.491289  19 0.729583 0.396695 0.828957 0.0139532 0.706887 0.548283 0.238627 0.810498 0 0.13075 0.814009 0.919114 0.333428 0.304286 0.449538 0.623609 0.18444 0.458792 0.233504 
0.491289  19 0.729583 0.396695 0.828957 0.0139532 0.706887 0.548283 0.238627 0.810498 0 0.13075 0.814009 0.919114 0.333428 0.304286 0.449538 0.623609 0.18444 0.458792 0.233504 
0.492207  19 0.425249 0.308791 0.477803 0 0.0205721 0.780047 0.63005 0.582967 0 0.144149 0.794257 0.37036 0.541778 0.533531 0.492196 0.919541 0.082452 0.197797 0.0286989 
0.492207  19 0.425249 0.308791 0.477803 0 0.0205721 0.780047 0.63005 0.582967 0 0.144149 0.794257 0.37036 0.541778 0.533531 0.492196 0.919541 0.082452 0.197797 0.0286989 
0.494386  19 0.757479 0 0.559061 0.0163002 0.347756 0.264302 0.0473218 0.914347 0 0.117984 0.271778 0.629712 0.51131 0.698996 0.94824 0.551591 0.0886874 0.366444 0.569784 
0.494386  19 0.757479 0 0.559061 0.0163002 0.347756 0.264302 0.0473218 0.914347 0 0.117984 0.271778 0.629712 0.51131 0.698996 0.94824 0.551591 0.0886874 0.366444 0.569784 
0.494386  19 0.757479 0 0.559061 0.0163002 0.347756 0.264302 0.0473218 0.914347 0 0.117984 0.271778 0.629712 0.51131 0.698996 0.94824 0.551591 0.0886874 0.366444 0.569784 
0.502957  19 0.633393 0.585761 0.735527 0.0240702 0.876363 0.42016 0 0.920747 0.0519334 0.0245429 0.445319 0.361305 0.463749 0.270795 0.754076 0.7382 0.125246 0 0.529729 
0.504285  19 0.883445 0.0640209 0.140907 0 0 0.377735 0.0393882 0.922938 0 0 0.22246 0.624226 0.475377 0.78767 0.218159 0.617914 0.4566 0.404323 0.497593 
0.504285  19 0.883445 0.0640209 0.140907 0 0 0.377735 0.0393882 0.922938 0 0 0.22246 0.624226 0.475377 0.78767 0.218159 0.617914 0.4566 0.404323 0.497593 
0.51088  19 0.688473 0.419764 0.644135 0.00929826 0.861832 0.390973 0.221607 0.751593 0.0215494 0 0.888637 0.46527 0.485902 0.366765 0.759864 0.798998 0.127476 0.0244412 0.558929 
0.51088  19 0.688473 0.419764 0.644135 0.00929826 0.861832 0.390973 0.221607 0.751593 0.0215494 0 0.888637 0.46527 0.485902 0.366765 0.759864 0.798998 0.127476 0.0244412 0.558929 
0.51088  19 0.688473 0.419764 0.644135 0.00929826 0.861832 0.390973 0.221607 0.751593 0.0215494 0 0.888637 0.46527 0.485902 0.366765 0.759864 0.798998 0.127476 0.0244412 0.558929 
0.517481  19 0.219474 0.0499113 0.51215 0.00972609 0.231243 0.450727 0.0792867 0.473281 0.0978504 0.0990133 0 0.574185 0.231416 0.560726 0.894944 0.543834 0.05191 0.474572 0.250163 
0.517481  19 0.219474 0.0499113 0.51215 0.00972609 0.231243 0.450727 0.0792867 0.473281 0.0978504 0.0990133 0 0.574185 0.231416 0.560726 0.894944 0.543834 0.05191 0.474572 0.250163 
0.517481  19 0.219474 0.0499113 0.51215 0.00972609 0.231243 0.450727 0.0792867 0.473281 0.0978504 0.0990133 0 0.574185 0.231416 0.560726 0.894944 0.543834 0.05191 0.474572 0.250163 
0.518304  19 0.140583 0.529374 0.475061 0.0340372 0.225907 0.669178 0 0.850269 0 0.357585 0.566819 0.593677 0.0318592 0.33075 0.293722 0.631435 0.142906 0.170037 0.109663 
0.518304  19 0.140583 0.529374 0.475061 0.0340372 0.225907 0.669178 0 0.850269 0 0.357585 0.566819 0.593677 0.0318592 0.33075 0.293722 0.631435 0.142906 0.170037 0.109663 
0.533983  19 0.311463 0.0200442 0.633782 0 0.430801 0.545068 0.00033199 0.153903 0 0 0.688045 0.470339 0.367611 0.256472 0.848144 0.834962 0.633158 0.670498 0.588306 
0.537925  19 0.306811 0.0457916 0.542552 0.00811435 0.441972 0.855722 0.193135 0.682625 0.380784 0.1023 0.287438 0.689199 0.346792 0.643642 0.106994 0.433417 0.0697617 0.421871 0.346349 
0.54509  19 0.697285 0.370879 0.736974 0 0.364707 0.439378 0.146965 0.200334 0.0293881 0.0251938 0.389956 0.26038 0.572437 0.443027 0.827224 0.812528 0.150204 0.0234595 0.336141 
0.550122  19 0.140583 0.529374 0.475061 0.0340372 0.225907 0.669178 0 0.850269 0 0.357585 0.566819 0.593677 0.0318592 0.33075 0.293722 0.631435 0.142906 0.170037 0.109663 
0.550122  19 0.140583 0.529374 0.475061 0.0340372 0.225907 0.669178 0 0.850269 0 0.357585 0.566819 0.593677 0.0318592 0.33075 0.293722 0.631435 0.142906 0.170037 0.109663 
0.562226  19 0.379216 0.25948 0.4855 0 0.0131362 0 0.319622 0.779009 0 0.0843319 0.773616 0.677012 0.389569 0.385264 0.55893 0.384631 0.100104 0.184513 0.0664962 
0.562226  19 0.379216 0.25948 0.4855 0 0.0131362 0 0.319622 0.779009 0 0.0843319 0.773616 0.677012 0.389569 0.385264 0.55893 0.384631 0.100104 0.184513 0.0664962 
0.562226  19 0.379216 0.25948 0.4855 0 0.0131362 0 0.319622 0.779009 0 0.0843319 0.773616 0.677012 0.389569 0.385264 0.55893 0.384631 0.100104 0.184513 0.0664962 
0.56351  19 0.379216 0.25948 0.4855 0 0.0131362 0 0.319622 0.779009 0 0.0843319 0.773616 0.677012 0.389569 0.385264 0.55893 0.384631 0.100104 0.184513 0.0664962 
0.56351  19 0.379216 0.25948 0.4855 0 0.0131362 0 0.319622 0.779009 0 0.0843319 0.773616 0.677012 0.389569 0.385264 0.55893 0.384631 0.100104 0.184513 0.0664962 
0.577939  19 0 0.578702 0.303682 0 0.274638 0.546259 0.125032 0.597274 0.0852318 0.332496 0.147059 0.980118 0.316386 0.638681 0.304956 0.395405 0.0611002 0 0.304559 
0.583692  19 0.470092 0.065498 0.508286 0.00723421 0.195215 0.591262 0.0495485 0.574661 0.15913 0.0696657 0.667102 0.670854 0.0889186 0.831086 0.301455 0.417786 0.0902482 0.281991 0.353266 
0.592736  19 0.712227 0 0.506462 0.00739326 0.822352 0.447033 0.229154 0.739941 0.275308 0.0975362 0.777622 0.679619 0.62862 0.255732 0.603863 0.660644 0.0500921 0.311681 0.545239 
0.594766  19 0.887637 0.61797 0.640309 0.00574277 0.230887 0.489343 0.126287 0.46034 0.0266803 0 0 0.554638 0.214721 0.674069 0.804114 0.516196 0.0299186 0.356407 0.301005 
0.599983  19 0.322715 0.120577 0.467067 0 0.150167 0.109307 0 0.521358 0.0729856 0.495098 0.305221 0.997813 0.0304863 0.404413 0.232586 0.263879 0 0 0.656089 
0.603689  19 0.714677 0 0.462173 0.0134188 0.870814 0.45367 0.217623 0.934725 0.151994 0 0.776478 0.757627 0.618734 0.282891 0.989923 0.666669 0 0.263269 0.558439 
0.603689  19 0.714677 0 0.462173 0.0134188 0.870814 0.45367 0.217623 0.934725 0.151994 0 0.776478 0.757627 0.618734 0.282891 0.989923 0.666669 0 0.263269 0.558439 
0.603724  19 0.676123 0.854118 0.888855 0.00801825 0.869534 0.373859 0.09899 0.971044 0.0512701 0.158582 0.45601 0.487226 0.425696 0.220396 0.610327 0.713991 0.130408 0.177681 0.55038 
0.605321  19 0.406243 0.173389 0.465454 0 0.0860546 0.838943 0.319955 0.611231 0.0958351 0.426021 0.719001 0.671426 0.147432 0.242623 0.525141 0.39011 0.00564392 0.0345814 0.361087 
0.605321  19 0.406243 0.173389 0.465454 0 0.0860546 0.838943 0.319955 0.611231 0.0958351 0.426021 0.719001 0.671426 0.147432 0.242623 0.525141 0.39011 0.00564392 0.0345814 0.361087 
0.611078  19 0.037813 0.040438 0.534139 0.00220483 0.169645 0.808681 0.473396 0.241755 0 0.203139 0.695557 0.346632 0.0571685 0.564009 0.246595 0.744524 0.301051 0.483202 0.257764 
0.613624  19 0.260267 0.451883 0.485061 0.0445814 0.151295 0.227774 0 0.431942 0.208293 0 0.415806 0.63938 0.154114 0.515218 0.153462 0.705539 0.285002 0.450132 0.622984 
0.62109  19 0.0148199 0 0.399424 0.0102452 0.0771751 0.330874 0.256877 0.763816 0.401355 0.0666107 0.754361 0.163969 0.0511902 0.296233 0.978533 0.574468 0.0814974 0.282605 0.551266 
0.631123  19 0.249781 0.163183 0.473997 0.00365526 0.195025 0.53879 0.316755 0.313439 0.0782102 0.061324 0.655278 0.458448 0.524576 0.779985 0.321103 0.424031 0.111302 0.361079 0.476455 
0.631123  19 0.249781 0.163183 0.473997 0.00365526 0.195025 0.53879 0.316755 0.313439 0.0782102 0.061324 0.655278 0.458448 0.524576 0.779985 0.321103 0.424031 0.111302 0.361079 0.476455 
0.63174  19 0.284936 0.183329 0.470576 0.00220438 0 0.905528 0.632619 0.370138 0 0.605669 0.529224 0.00495005 0 0.596221 0.482843 0.425172 0.0668632 0.0558557 0 
0.63174  19 0.284936 0.183329 0.470576 0.00220438 0 0.905528 0.632619 0.370138 0 0.605669 0.529224 0.00495005 0 0.596221 0.482843 0.425172 0.0668632 0.0558557 0 
0.650386  19 0.690474 0.480692 0.594386 0.00302625 0.208672 0.495547 0 0.202291 0.0741502 0.159676 0.686238 0.895326 0.525231 0.627128 0.87654 0.69603 0.0133532 0.0205191 0.82651 
0.650386  19 0.690474 0.480692 0.594386 0.00302625 0.208672 0.495547 0 0.202291 0.0741502 0.159676 0.686238 0.895326 0.525231 0.627128 0.87654 0.69603 0.0133532 0.0205191 0.82651 
0.65073  19 0.83148 0 0.466505 0 0 0.644605 0.653446 0.075741 0 0.477919 0.646093 0.00367219 0.288576 0.0584324 0.497862 0.443387 0.0361763 0.224225 0.051584 
0.68381  19 0.776404 0.421995 0.664106 0.0501169 0.753898 0.42277 0.544056 0.429673 0.132387 0.0949629 0.249878 0.543031 0.497092 0.650232 0.184373 0.684643 0.129022 0.396264 0.294173 
0.685844  19 0 0.415671 0.128241 0.00197431 0.263704 0.292867 0.282469 0.619294 0.0862055 0.444636 0.33717 0.756545 0.355906 0.633535 0.476079 0.398599 0.072629 0 0.227338 
0.685844  19 0 0.415671 0.128241 0.00197431 0.263704 0.292867 0.282469 0.619294 0.0862055 0.444636 0.33717 0.756545 0.355906 0.633535 0.476079 0.398599 0.072629 0 0.227338 
0.693331  19 0.0337739 0.204494 0.871344 0.0425599 0.048148 0.571301 0.32436 0.716183 0.355955 0.18599 0.0621723 0.765126 0.165512 0.538207 0.286178 0.585576 0.0881248 0.372736 0.598463 
0.696115  19 0.250014 0.371356 0.484701 0.0080152 0.266845 0.174527 0.593332 0.705055 0.109831 0.170721 0 0.459459 0.330971 0.658396 0.421524 0.503697 0.290428 0.27841 0.402343 
0.699034  19 0.181421 0.298432 0.372244 2.43475e-06 0.125995 0.419495 0.279323 0.189962 0.062314 0.173221 0.544185 0.224063 0.101982 0.463386 0.395109 0.8811 0.035417 0.140369 0.482537 
0.699034  19 0.181421 0.298432 0.372244 2.43475e-06 0.125995 0.419495 0.279323 0.189962 0.062314 0.173221 0.544185 0.224063 0.101982 0.463386 0.395109 0.8811 0.035417 0.140369 0.482537 
0.700563  19 0.41915 0.271382 0.573403 0.0387323 0.432079 0.950927 0 0.299081 0.230958 0 0.14153 0.379708 0.183122 0.812071 0.472139 0.636595 0.0807945 0.10333 0.531197 
0.701043  19 0 0.467163 0.415666 0 0.368603 0.438354 0.382129 0.824332 0.0280281 0.142248 0.611871 0.881149 0 0.426078 0.162583 0.500942 0.169278 0.339923 0.397276 
0.742587  19 0.544997 0.302529 0.398014 0 0 0.707308 0.560567 0.148063 0.00377234 0.432715 0.738936 0.253438 0.341715 0.725453 0.458555 0.703123 0.072586 0.0201403 0.427141 
0.742587  19 0.544997 0.302529 0.398014 0 0 0.707308 0.560567 0.148063 0.00377234 0.432715 0.738936 0.253438 0.341715 0.725453 0.458555 0.703123 0.072586 0.0201403 0.427141 
0.742587  19 0.544997 0.302529 0.398014 0 0 0.707308 0.560567 0.148063 0.00377234 0.432715 0.738936 0.253438 0.341715 0.725453 0.458555 0.703123 0.072586 0.0201403 0.427141 
0.742587  19 0.544997 0.302529 0.398014 0 0 0.707308 0.560567 0.148063 0.00377234 0.432715 0.738936 0.253438 0.341715 0.725453 0.458555 0.703123 0.072586 0.0201403 0.427141 
0.758702  19 0.309472 0 0.538862 0.0206711 0 0.36131 0.208835 0.591868 0.0157846 0.154675 0.0382691 0.730944 0.220792 0.93069 0.698125 0.245207 0.209815 0.214789 0.378309 
0.776595  19 0.876857 0.268614 0.596275 0.000861864 0.809434 0.458808 0.0314273 0.222212 0.153525 0.131086 0.451441 0.61144 0.58785 0.06905 0.62283 0.557034 0.291391 0.332696 0.503901 
0.783093  19 0.0346375 0.666004 0.481402 0.00653572 0.240407 0.653101 0.399762 0.643708 0.23301 0 0.150484 0.60097 0.70172 0.163407 0.950138 0.565648 0.0410496 0.241217 0.24954 
0.783093  19 0.0346375 0.666004 0.481402 0.00653572 0.240407 0.653101 0.399762 0.643708 0.23301 0 0.150484 0.60097 0.70172 0.163407 0.950138 0.565648 0.0410496 0.241217 0.24954 
0.783093  19 0.0346375 0.666004 0.481402 0.00653572 0.240407 0.653101 0.399762 0.643708 0.23301 0 0.150484 0.60097 0.70172 0.163407 0.950138 0.565648 0.0410496 0.241217 0.24954 
0.783402  19 0.215291 0.222092 0.529034 0.0405633 0.0587902 0.47206 0 0.169401 0.133599 0.271656 0.346899 0.482916 0.406913 0.263593 0.408526 0.43626 0.0965269 0.122509 0 
0.806728  19 0.124942 0.350535 0.628709 0.0402282 0.377686 0.645276 0.870051 0.366243 0.372678 0.29432 0.206483 0.817895 0.386475 0.515712 0.455873 0.311157 0.0414711 0.829173 0.499797 
0.815598  19 0.623564 0.832248 0.359278 0.00785617 0.545713 0.579768 0.100025 0.568749 0.300242 0 0 0.930132 0.42907 0.11847 0.341592 0.523537 0.0663335 0.214373 0.438029 
0.815598  19 0.623564 0.832248 0.359278 0.00785617 0.545713 0.579768 0.100025 0.568749 0.300242 0 0 0.930132 0.42907 0.11847 0.341592 0.523537 0.0663335 0.214373 0.438029 
0.822226  19 0.234865 0.273092 0.69483 0.0519481 0.401874 0.624621 0.706614 0.379128 0.39986 0 0.046861 0.455697 0.384588 0.814619 0.462106 0.486146 0.000105924 0.0196804 0.54401 
0.832233  19 0.173841 0.254585 0.327246 0.00830091 0.775135 0.533723 0.671912 0.468406 0.552044 0.048057 0.286351 0.702752 0.299439 0.618221 0.488164 0.135075 0 0.160381 0.532975 
0.860281  19 0.362426 0.125211 0.559851 0.000959459 0.345737 0.892728 0.999522 0.49668 0.133347 0.45971 0.412228 0.831093 0.563227 0.94988 0.018251 0.935291 0.784354 0.462384 0.339941 
0.860879  19 0 0.280293 0.410798 0.00032371 0.457924 0.398576 0.340376 0.117697 0.0314082 0.355413 0.512045 0.124755 0 0.488531 0.121407 0.801521 0.213935 0.15306 0.335891 
0.861897  19 0.625675 0.519835 0.475959 0.0465717 0.0602051 0.487234 0.173796 0.870921 0 0 0.874664 0.719048 0.579863 0.28346 0.59341 0.653198 0.445947 0.189252 0.585401 
0.862525  19 0.000987816 0.338604 0.80235 0.13078 0.0613951 0.260802 0.601866 0.770924 0.511712 0.000236843 0.240319 0.590253 0.130081 0.453719 0.235853 0.515067 0 0.76877 0.184719 
0.86445  19 0.488838 0.00598699 0.372601 9.5002e-05 0.0240871 0.700391 0.000201517 0.219346 0.544958 0.510655 0.563933 0.824126 0.323974 0.621986 0.545333 0.893672 0.338599 0.724973 0.912942 
0.864971  19 0.105693 0.389933 0.284001 5.91936e-06 0.218723 0.999892 0.0454511 0.542996 0.119943 0.0110723 0.0808336 0.724317 0.24318 0.444735 0.85274 0.625543 0.505018 0.0563399 0.751268 
0.87296  19 0.0768181 0.393573 0.453552 9.35663e-05 0 0.421998 0.236702 0.758001 0.235947 0 0.469922 0.851111 0.0363243 0.525059 0.406299 0.786861 0.407929 0.373898 0.270478 
0.886345  19 0.001019 0.369332 0.520942 0.0462253 0.111134 0.00076984 0.000142384 0.68081 0.555074 0.000398376 0.000677774 0.265087 0.247702 0.522914 0.424902 0.273529 0.196274 0.330309 0.000813153 
0.895114  19 0.817682 0.769837 0.484572 0.0239635 0.290287 0.570683 0.701178 0.313907 0.551155 0.583011 0.537867 0.77189 0.18152 0.133893 0.824443 0.385838 0.17229 0.9359 0.24897 
0.895589  19 0.362186 0.125603 0.55959 0.00102411 0.344669 0.892935 0.0016663 0.495087 0.133201 0.459355 0.412157 0.830685 0.563088 0.949691 0.0184909 0.935727 0.78521 0.461656 0.340479 
0.898023  19 0.06861 0.139988 0.486949 0 0.485605 0.417299 0.130472 0.171901 0.31491 0.0558146 0.806259 0.876046 0.547054 0.913384 0.757968 0.809685 0.361231 0.46861 0.275384 
0.898062  19 0.907909 0.43898 0.287402 0.0356946 0.0639867 0.516545 0.246161 0.758911 0.172421 0.132514 0.0117992 0.613612 0.663889 0.235694 0.893853 0.741675 0.260644 0.368328 0.644939 
0.90901  19 0.102097 0.198622 0.797006 0.031353 0.27853 0.476961 0.127961 0.312111 0.148807 0.261128 0.731857 0.395102 0.316828 0.00133638 0.676306 0.611646 0.604894 0.538072 0.154262 
0.909353  19 0.381709 0.14701 0.805465 0.159931 0.07036 0.301378 0.000262985 0.382119 0.705191 0.340965 0.673235 0.714088 0.178791 0.466987 0.79403 0.928577 0 0.4101 0.470808 
0.912368  19 0.212813 0.518553 0.408453 0.0407987 0.435983 0.409587 0 0.204515 0 0.293163 0.352035 0.631694 0 0.674092 0.381879 0.380052 0.302213 0.106568 0.0288068 
0.916925  19 0.589179 0.256486 0.655527 0.0067153 0.829957 0.410292 0.247198 0.955389 0.228452 0.258764 0.679257 0.408823 0.702256 0.388427 0.599224 0.521669 0.419226 0.478488 0.618632 
0.923119  19 0.00710835 0.25621 0.504653 0.0242945 0.728319 0.000580779 0.000109183 0.839769 0.0840322 0.0376723 0.411156 0.32438 0.0772004 0.459791 0.0118016 0.409091 0.282289 0.298747 0.555484 
0.934991  19 0.26946 0.354626 0.489652 0 0.204026 0.245019 0.174762 0.18638 0 0.21437 0.312476 0.882253 0.0271066 0.0181348 0.575306 0.850231 0.503513 0.105717 0.459103
[truncated: 959,128 more chars]
