# Supplementary material for: optPBN: An Optimisation Toolbox for Probabilistic Boolean Networks
Source: PLoS One. 2014 Jul 1;9(7):e98001. doi: 10.1371/journal.pone.0098001 (PMC4077690; doi:10.1371/journal.pone.0098001)
Supplement: File S2 — Computational scripts of all examples and the corresponding original result files. The compressed zip file contains the optPBN optimisation pipeline in the form of Matlab scripts (.m) for all examples used in this study (case study 1, case study 2, toy models of Saez-Rodriguez et al., i.e. case study 3, and Boolean model of apoptosis of Schlatter et al., i.e. case study 4). For the results presented in this article, the integrated optimisation problems of the first 3 case studies were optimised by using the stand-alone version of the optPBN pipeline applying particle swarm optimisation as the optimiser on a single local machine. The last case study (Schlatter's model, i.e. case study 4), due to a complex optimisation problem, was optimised by using the grid-based version of the optPBN pipeline applying a combined differential evolution and evolutionary algorithms as the optimisers on the Grid'5000. The corresponding results from the optimisations of each model presented in the article are included in a matrix format (.mat and .log) for further analysis on the distributions of optimised parameters. A complete set of result files for four case studies and the results from additional analysis as presented in File S8 can be downloaded at https://sourceforge.net/projects/optpbn. (ZIP) [file pone.0098001.s003.zip › Case_study_4/DE_Output_Case_Study_4_Initial_15000runs_Run1.log]

2.36813  17 0.633991 0.0235258 0.250845 0.306368 0.596368 0.226976 0.97172 0.449391 0.322465 0.304461 0.943609 0.970039 0.278867 0.797757 0.136773 0.802677 0.978434 
1.14974  17 0.846956 0.899632 0.900423 0.244177 0.4661 0.128822 0.0846819 0.80335 0.434022 0.534675 0.716611 0.916354 0.688061 0.838421 0.729259 0.720298 0.338986 
2.26543  17 0.323666 0.936855 0.609242 0.497647 0.984769 0.544652 0.940063 0.315924 0.233765 0.957331 0.440804 0.603407 0.206007 0.330172 0.0554144 0.300133 0.609393 
1.70096  17 0.496149 0.478439 0.932386 0.536743 0.664865 0.935042 0.138844 0.936828 0.34602 0.754754 0.75877 0.564905 0.774064 0.231028 0.897689 0.205072 0.578127 
4.64339  17 0.973159 0.630422 0.100417 0.59607 0.27469 0.484102 0.640381 0.71233 0.828901 0.803942 0.0260976 0.0432249 0.74224 0.36849 0.440323 0.987161 0.122957 
2.11289  17 0.793606 0.101595 0.980023 0.533124 0.172597 0.750532 0.552778 0.0176891 0.922142 0.895828 0.624586 0.92864 0.76695 0.549765 0.349702 0.11488 0.514846 
2.47023  17 0.68587 0.926884 0.252908 0.316317 0.284101 0.422252 0.240938 0.432688 0.0950272 0.954576 0.917789 0.378228 0.0542889 0.660833 0.220166 0.211633 0.555431 
2.70328  17 0.504824 0.987356 0.802868 0.946505 0.294338 0.218939 0.972661 0.0736653 0.932636 0.0915605 0.639736 0.579284 0.996962 0.658197 0.617111 0.696729 0.683956 
1.82718  17 0.81882 0.698601 0.295965 0.10849 0.0930373 0.536358 0.0740285 0.112595 0.539362 0.718154 0.491988 0.306382 0.894973 0.257204 0.906165 0.97197 0.907473 
2.89402  17 0.323782 0.479126 0.0725124 0.0853766 0.928386 0.717185 0.380301 0.178689 0.0742221 0.909183 0.392102 0.128451 0.585594 0.275033 0.162 0.907637 0.962771 
4.11211  17 0.24891 0.449706 0.070848 0.438001 0.235679 0.209107 0.465258 0.63383 0.976256 0.520215 0.976027 0.211475 0.0410104 0.921602 0.302391 0.474962 0.248144 
2.09688  17 0.877476 0.187366 0.783824 0.862648 0.825364 0.924609 0.454693 0.456801 0.267037 0.609772 0.877315 0.471003 0.188973 0.96632 0.278237 0.773374 0.472037 
3.8122  17 0.866598 0.621766 0.184586 0.864192 0.916911 0.962509 0.0358423 0.505295 0.841673 0.139801 0.693673 0.543294 0.555359 0.440971 0.49978 0.245299 0.916909 
2.26918  17 0.172888 0.475153 0.353722 0.326318 0.151378 0.89687 0.695111 0.907872 0.899286 0.603857 0.0595675 0.495484 0.886689 0.874347 0.599895 0.522379 0.778497 
3.16721  17 0.309866 0.0897604 0.13372 0.345007 0.435444 0.844452 0.983513 0.230997 0.310106 0.31349 0.676177 0.933782 0.174319 0.927237 0.312924 0.414724 0.980754 
1.32978  17 0.767289 0.0501456 0.388446 0.20389 0.80363 0.643444 0.173437 0.73013 0.511677 0.139256 0.662964 0.426791 0.569994 0.859513 0.490319 0.511342 0.416341 
2.69063  17 0.657291 0.381864 0.435673 0.781087 0.799348 0.410932 0.274257 0.951168 0.341802 0.858922 0.685916 0.676126 0.235488 0.458734 0.297995 0.994971 0.745875 
3.45393  17 0.319902 0.745467 0.226963 0.857117 0.0234204 0.7673 0.265708 0.805734 0.502611 0.371757 0.709978 0.522286 0.0580341 0.665815 0.214453 0.793206 0.24989 
4.40088  17 0.859286 0.473825 0.10374 0.722122 0.0250792 0.158614 0.221576 0.0598067 0.654654 0.640954 0.385991 0.223347 0.873828 0.929731 0.771379 0.812205 0.452766 
3.30441  17 0.794686 0.56541 0.270558 0.730347 0.601299 0.321503 0.0522748 0.103642 0.0793064 0.10482 0.974497 0.354598 0.677138 0.727513 0.276048 0.477878 0.745179 
2.86003  17 0.863235 0.974259 0.547721 0.66955 0.0876065 0.6474 0.0722296 0.878545 0.676253 0.829329 0.223439 0.191435 0.827415 0.433927 0.543104 0.966548 0.792288 
1.09085  17 0.465193 0.598411 0.504816 0.119263 0.262818 0.544204 0.97399 0.882725 0.543517 0.342369 0.984183 0.804105 0.968127 0.214303 0.817546 0.653919 0.164044 
3.12941  17 0.7444 0.0969374 0.210306 0.410538 0.412111 0.476993 0.444779 0.227622 0.473979 0.315487 0.00258054 0.152438 0.327403 0.496051 0.577073 0.123364 0.312526 
2.65756  17 0.841032 0.469327 0.282633 0.411075 0.294382 0.640588 0.142197 0.310351 0.141145 0.462249 0.00244182 0.661506 0.537481 0.341618 0.164551 0.184197 0.0815688 
3.48531  17 0.539086 0.808513 0.180598 0.792628 0.0207536 0.72171 0.412203 0.867233 0.728419 0.237619 0.57006 0.836791 0.454748 0.488354 0.405957 0.0983019 0.734944 
1.44253  17 0.174795 0.177022 0.276291 0.0972902 0.628068 0.343403 0.994147 0.334269 0.668569 0.417758 0.588247 0.484769 0.184115 0.73174 0.24144 0.168209 0.0456914 
4.27486  17 0.409281 0.300266 0.135691 0.884524 0.536013 0.982155 0.144687 0.872619 0.920817 0.787527 0.906175 0.313538 0.756995 0.173074 0.170825 0.972165 0.220615 
2.77366  17 0.085364 0.428993 0.390754 0.67102 0.920462 0.00339689 0.271107 0.738296 0.190657 0.959929 0.494761 0.554811 0.421901 0.587793 0.728159 0.588909 0.556746 
2.33571  17 0.682744 0.36987 0.60991 0.831846 0.374775 0.971623 0.912106 0.874339 0.282842 0.162515 0.974223 0.708272 0.753727 0.56216 0.668292 0.774767 0.389771 
2.80557  17 0.548171 0.162235 0.694877 0.921763 0.987688 0.00353234 0.792341 0.31072 0.929608 0.0102442 0.745585 0.219958 0.602397 0.544669 0.777736 0.323668 0.118394 
3.35651  17 0.225377 0.514715 0.211282 0.704674 0.0228025 0.971389 0.70401 0.727953 0.909917 0.481706 0.548025 0.903735 0.427934 0.105852 0.530106 0.785863 0.0755298 
1.92874  17 0.0318378 0.988556 0.688732 0.502712 0.244375 0.314851 0.65309 0.912343 0.96916 0.74024 0.875996 0.752861 0.52783 0.443442 0.458076 0.858998 0.878756 
2.71062  17 0.711753 0.229508 0.30838 0.659265 0.425683 0.677942 0.801843 0.347501 0.111151 0.0773281 0.912925 0.733305 0.0118225 0.34923 0.556043 0.303374 0.288337 
1.176  17 0.202445 0.0363681 0.968507 0.285213 0.692513 0.671195 0.625746 0.683879 0.62039 0.59899 0.023924 0.952545 0.599257 0.949922 0.754399 0.204566 0.130428 
3.32619  17 0.097477 0.825749 0.184311 0.502903 0.548181 0.223559 0.419928 0.665646 0.961173 0.252326 0.523724 0.659377 0.403211 0.932807 0.489503 0.552572 0.831991 
2.78694  17 0.609571 0.578418 0.749017 0.821165 0.48834 0.837004 0.755731 0.0772541 0.551871 0.436886 0.0241938 0.46064 0.134073 0.204982 0.0642127 0.254862 0.994533 
2.13579  17 0.0103489 0.905403 0.599853 0.63445 0.856076 0.965817 0.438268 0.607278 0.79082 0.101384 0.570277 0.964238 0.402913 0.641381 0.278501 0.678501 0.837401 
2.34835  17 0.776156 0.423681 0.818502 0.916487 0.117209 0.43145 0.49642 0.155398 0.271147 0.457117 0.761854 0.741341 0.113046 0.510816 0.905986 0.0166165 0.194373 
1.86617  17 0.997729 0.303703 0.702602 0.536876 0.0406589 0.369326 0.18426 0.436182 0.934236 0.30782 0.200667 0.894404 0.976171 0.682703 0.452117 0.815595 0.841558 
3.54687  17 0.922869 0.0255969 0.104842 0.237276 0.484433 0.38528 0.613002 0.186652 0.65517 0.591428 0.344491 0.356909 0.825879 0.658423 0.202989 0.0264708 0.295745 
1.82259  17 0.690065 0.575727 0.784269 0.371591 0.927706 0.365335 0.813073 0.160805 0.795049 0.361418 0.603105 0.244858 0.743652 0.622718 0.406254 0.50811 0.407405 
3.76436  17 0.413389 0.426043 0.141387 0.6149 0.13042 0.160667 0.0512435 0.92898 0.0784817 0.00819363 0.0965131 0.966512 0.226352 0.00226924 0.209657 0.0730422 0.626838 
2.77647  17 0.686766 0.210289 0.401559 0.738958 0.738014 0.10438 0.87761 0.774461 0.0981385 0.71001 0.370992 0.546065 0.453063 0.337659 0.973892 0.345722 0.749796 
2.20047  17 0.961721 0.0842241 0.679517 0.741412 0.279316 0.880367 0.361357 0.931796 0.425452 0.25312 0.478274 0.688245 0.922911 0.741762 0.123904 0.1406 0.108682 
1.16519  17 0.0448461 0.908161 0.979672 0.376276 0.118426 0.0628758 0.660129 0.740931 0.460448 0.182586 0.239599 0.688838 0.12399 0.207659 0.187834 0.789074 0.173668 
3.84901  17 0.254081 0.73257 0.0586478 0.491408 0.146921 0.441921 0.412526 0.787913 0.568532 0.841162 0.389209 0.873083 0.262041 0.479171 0.644139 0.354764 0.72203 
4.43859  17 0.329066 0.818586 0.025564 0.825386 0.0636649 0.401771 0.95774 0.30138 0.242461 0.110817 0.346154 0.284923 0.794008 0.418032 0.138801 0.242008 0.474189 
2.72611  17 0.72241 0.604047 0.684777 0.860216 0.815266 0.952645 0.496784 0.381032 0.978816 0.606175 0.705766 0.230077 0.838905 0.483483 0.668938 0.626925 0.0057359 
1.27614  17 0.96445 0.259206 0.791175 0.229988 0.70273 0.536961 0.332796 0.983363 0.106156 0.901046 0.488849 0.798455 0.693846 0.0777175 0.938656 0.866207 0.146479 
4.13275  17 0.614227 0.748787 0.0517672 0.364531 0.672253 0.697643 0.880715 0.267285 0.623996 0.565545 0.113581 0.934969 0.663584 0.560578 0.03419 0.837584 0.0461744 
1.7528  17 0.482465 0.796671 0.726073 0.352366 0.330847 0.375612 0.519438 0.0633541 0.285133 0.361988 0.946624 0.786368 0.338969 0.927108 0.320255 0.268883 0.694018 
2.63813  17 0.444705 0.465171 0.442507 0.579985 0.0472709 0.619222 0.560838 0.439927 0.604318 0.853559 0.975566 0.196826 0.512522 0.92381 0.695932 0.194412 0.254948 
2.80129  17 0.272995 0.769933 0.438982 0.710153 0.310741 0.177518 0.466369 0.957053 0.171323 0.925742 0.727259 0.178425 0.22494 0.683391 0.177595 0.696281 0.101474 
3.76506  17 0.655646 0.276928 0.194126 0.650163 0.636908 0.920348 0.34311 0.418066 0.806485 0.782883 0.203016 0.383571 0.84513 0.992787 0.37533 0.0386482 0.377432 
2.04434  17 0.0553892 0.716565 0.554827 0.358759 0.193261 0.894575 0.938081 0.418741 0.110547 0.662467 0.360107 0.809755 0.997906 0.114643 0.555645 0.725641 0.186755 
2.19822  17 0.343803 0.395925 0.58293 0.20846 0.801408 0.827631 0.00858047 0.293868 0.849913 0.907586 0.0195995 0.340217 0.574239 0.140891 0.0913866 0.460599 0.201147 
4.09705  17 0.707017 0.817584 0.0654555 0.616605 0.0883414 0.785867 0.562606 0.540463 0.560433 0.445967 0.765946 0.0644594 0.566598 0.734459 0.674813 0.435421 0.303937 
2.85249  17 0.105371 0.853612 0.297012 0.387599 0.449097 0.235604 0.686298 0.0486295 0.338748 0.813393 0.42655 0.303194 0.206964 0.897136 0.104276 0.415394 0.83115 
3.95171  17 0.113768 0.473146 0.054841 0.267186 0.842263 0.371566 0.832215 0.355031 0.964571 0.161654 0.815728 0.0428179 0.520144 0.466215 0.614232 0.0837966 0.657241 
1.18739  17 0.76424 0.192656 0.51898 0.204566 0.109991 0.696778 0.696719 0.635106 0.160937 0.769878 0.20489 0.507154 0.367629 0.62035 0.787894 0.738024 0.103285 
4.179  17 0.0315967 0.341269 0.0152583 0.816871 0.601356 0.113759 0.072213 0.710791 0.383119 0.915552 0.493848 0.696499 0.303129 0.102066 0.769737 0.387381 0.907616 
4.04589  17 0.286105 0.697336 0.0391599 0.2208 0.88512 0.519365 0.658616 0.435519 0.827975 0.667821 0.0954971 0.437697 0.827767 0.0901367 0.944201 0.491024 0.138177 
0.999655  17 0.580005 0.270645 0.871583 0.150797 0.258091 0.874142 0.684526 0.688399 0.561597 0.401915 0.0371561 0.807066 0.476053 0.597435 0.145877 0.793041 0.676264 
2.93428  17 0.442625 0.76907 0.182711 0.337719 0.427003 0.701201 0.938126 0.196688 0.520641 0.327994 0.553963 0.389575 0.346716 0.548713 0.246992 0.597262 0.91375 
1.73591  17 0.7943 0.499462 0.142255 0.0833576 0.369905 0.922929 0.216896 0.676547 0.676662 0.604839 0.176658 0.930816 0.944568 0.998383 0.388892 0.545552 0.231478 
4.19254  17 0.891516 0.0934729 0.0667548 0.556357 0.624987 0.93457 0.271078 0.0506152 0.330892 0.688281 0.802788 0.675863 0.417873 0.323706 0.697743 0.14353 0.756179 
1.12222  17 0.119688 0.181226 0.708606 0.111686 0.445524 0.783855 0.807767 0.187955 0.0549128 0.259181 0.843069 0.868344 0.939501 0.214006 0.355864 0.340852 0.723548 
2.94654  17 0.725188 0.378121 0.106602 0.215635 0.43533 0.903032 0.663482 0.573439 0.788524 0.25937 0.658645 0.849415 0.750524 0.207756 0.74863 0.751042 0.816982 
2.05026  17 0.933208 0.382028 0.816893 0.564687 0.811782 0.387473 0.942712 0.862954 0.0449162 0.0985765 0.119001 0.0075867 0.538671 0.844608 0.208025 0.0432917 0.953011 
1.76225  17 0.876779 0.70409 0.930417 0.745261 0.158517 0.312278 0.719898 0.509572 0.225915 0.239256 0.7108 0.588766 0.401463 0.722474 0.56565 0.0650916 0.728219 
2.38155  17 0.20456 0.390344 0.970671 0.867694 0.869212 0.893388 0.196387 0.999588 0.982817 0.418117 0.757013 0.111221 0.499942 0.0826836 0.227456 0.639902 0.122934 
2.53363  17 0.669851 0.309463 0.567998 0.938286 0.521755 0.215654 0.0107277 0.67818 0.485965 0.408905 0.322392 0.869889 0.292164 0.709376 0.261238 0.632415 0.170199 
1.78714  17 0.109992 0.151231 0.809281 0.683429 0.248473 0.0123939 0.687115 0.776406 0.17495 0.616278 0.770557 0.747417 0.274907 0.504968 0.349837 0.032534 0.294702 
3.45904  17 0.414543 0.778829 0.310086 0.848701 0.818742 0.120419 0.937352 0.431355 0.585729 0.770036 0.252599 0.323012 0.978215 0.759927 0.906044 0.26448 0.461 
1.30977  17 0.115959 0.41705 0.921459 0.374472 0.0776625 0.337874 0.904304 0.429642 0.471175 0.191978 0.987066 0.952247 0.40338 0.132311 0.746965 0.698245 0.924846 
4.26305  17 0.687087 0.512689 0.0446467 0.941659 0.990343 0.588828 0.226472 0.398011 0.433677 0.455532 0.551402 0.482407 0.301217 0.896674 0.918559 0.145345 0.677065 
1.11656  17 0.270748 0.428958 0.52988 0.0434523 0.42656 3.42514e-05 0.711349 0.714643 0.993381 0.0734627 0.796198 0.389228 0.223739 0.188787 0.138258 0.152315 0.241851 
1.94652  17 0.24291 0.100744 0.672099 0.425112 0.940899 0.351166 0.630556 0.462465 0.636674 0.170598 0.922199 0.142284 0.556532 0.587364 0.344236 0.839042 0.0792271 
3.51417  17 0.550317 0.456253 0.174931 0.396633 0.453491 0.647234 0.290575 0.567925 0.778779 0.898823 0.245068 0.792182 0.708834 0.120898 0.147604 0.0885427 0.291206 
1.41741  17 0.570739 0.940587 0.49419 0.139416 0.762901 0.191401 0.201568 0.034667 0.398174 0.581307 0.667408 0.959085 0.364419 0.920397 0.886678 0.621658 0.374033 
4.58926  17 0.776577 0.50772 0.0238915 0.722938 0.106724 0.0303785 0.949435 0.10712 0.527913 0.507682 0.743737 0.0618484 0.912085 0.237628 0.615482 0.226074 0.356147 
1.34891  17 0.335691 0.0419874 0.928442 0.141007 0.372463 0.119786 0.194352 0.0639372 0.992123 0.821182 0.878634 0.414733 0.314798 0.810336 0.617472 0.455057 0.696468 
2.80708  17 0.44105 0.439227 0.485056 0.986141 0.758121 0.27959 0.50899 0.464504 0.40396 0.24566 0.132644 0.582599 0.248948 0.941794 0.281086 0.916891 0.0311346 
2.84587  17 0.699583 0.590921 0.303569 0.425663 0.409245 0.0553956 0.223201 0.15755 0.213775 0.776513 0.615936 0.625455 0.493965 0.0924502 0.413038 0.0549505 0.907411 
1.96457  17 0.0876696 0.211564 0.374428 0.279261 0.64605 0.534753 0.57778 0.607441 0.00145724 0.39202 0.613498 0.525165 0.793623 0.229549 0.258391 0.14636 0.208761 
1.11603  17 0.560899 0.661581 0.146001 0.0234593 0.361206 0.470051 0.24128 0.566911 0.861916 0.62469 0.437558 0.452892 0.265048 0.0169891 0.688818 0.722473 0.812251 
3.37947  17 0.445829 0.137411 0.0132518 0.0375202 0.501502 0.220556 0.852766 0.860375 0.554088 0.452224 0.931167 0.0287077 0.617277 0.113592 0.623839 0.526585 0.125398 
1.01734  17 0.920302 0.359016 0.387767 0.0491269 0.59513 0.10433 0.62808 0.288723 0.325754 0.0640511 0.0448798 0.0449074 0.122965 0.0947262 0.581885 0.227981 0.930146 
2.27303  17 0.674879 0.0183824 0.816519 0.886083 0.0417069 0.540556 0.019186 0.95875 0.0907361 0.285168 0.858773 0.224384 0.477999 0.333921 0.213421 0.62373 0.332225 
3.28292  17 0.776624 0.941981 0.255659 0.705208 0.801072 0.634415 0.967302 0.263228 0.212203 0.0246828 0.640463 0.280362 0.121783 0.597292 0.454833 0.346964 0.613508 
1.18783  17 0.569948 0.334437 0.677369 0.175616 0.745128 0.557016 0.839534 0.331361 0.783541 0.126677 0.447316 0.80172 0.0588726 0.538733 0.583756 0.336524 0.110544 
2.62554  17 0.991553 0.0353077 0.058072 0.0963853 0.274511 0.894289 0.334347 0.916292 0.562642 0.421848 0.234992 0.440327 0.205404 0.843602 0.995369 0.656311 0.540469 
2.38386  17 0.702788 0.423987 0.445137 0.478328 0.635688 0.218862 0.996377 0.477286 0.736764 0.904683 0.799251 0.901512 0.650881 0.883338 0.283003 0.176707 0.0390994 
1.3536  17 0.468993 0.142792 0.600897 0.178078 0.985366 0.478249 0.896869 0.145817 0.087861 0.923311 0.151347 0.808435 0.400478 0.20062 0.651837 0.820366 0.98088 
2.43621  17 0.997718 0.541342 0.959134 0.782255 0.727782 0.164225 0.547525 0.256566 0.9726 0.520868 0.0305751 0.25121 0.990985 0.455719 0.986342 0.754394 0.168445 
1.80411  17 0.76451 0.233305 0.602551 0.316835 0.614499 0.205053 0.640243 0.143725 0.814682 0.231278 0.739163 0.382875 0.0306657 0.770516 0.590096 0.15028 0.946156 
2.18555  17 0.352665 0.910047 0.221928 0.267306 0.0169637 0.113988 0.542691 0.938479 0.273126 0.12318 0.308919 0.782141 0.109851 0.683862 0.124645 0.238707 0.756508 
2.07569  17 0.794255 0.732801 0.914458 0.841846 0.849799 0.649836 0.150384 0.249906 0.287367 0.203959 0.908482 0.45054 0.455857 0.211572 0.494198 0.873294 0.523062 
3.6349  17 0.191037 0.257022 0.131255 0.399779 0.0531005 0.651625 0.617104 0.208602 0.771887 0.318187 0.333011 0.119861 0.409879 0.0253867 0.371581 0.610998 0.905965 
3.06349  17 0.983157 0.374712 0.139339 0.354427 0.724999 0.737006 0.960487 0.692947 0.154436 0.386729 0.545058 0.259344 0.733877 0.452815 0.757078 0.83616 0.931711 
3.02779  17 0.110669 0.24586 0.410202 0.878031 0.654831 0.242013 0.994206 0.696393 0.606634 0.20707 0.512555 0.697514 0.129119 0.272872 0.887359 0.736101 0.507374 
1.432  17 0.638605 0.315895 0.697875 0.17227 0.669234 0.055815 0.656799 0.0518936 0.285686 0.347384 0.532034 0.670908 0.859497 0.934367 0.593005 0.767512 0.555647 
1.91688  17 0.795062 0.374959 0.534873 0.318212 0.475732 0.145401 0.334107 0.203395 0.909455 0.126045 0.67454 0.850974 0.898992 0.050414 0.860557 0.693611 0.902864 
2.75464  17 0.102445 0.299657 0.257535 0.265563 0.817747 0.530924 0.159508 0.217223 0.571155 0.435222 0.283698 0.492344 0.959551 0.336721 0.0859928 0.204243 0.808495 
3.83255  17 0.199371 0.0586711 0.100175 0.978874 0.40164 0.459433 0.715717 0.372369 0.567924 0.407163 0.464819 0.985209 0.226413 0.145854 0.836946 0.928409 0.0698024 
1.56707  17 0.522456 0.593735 0.661422 0.0340012 0.689527 0.0141358 0.273652 0.0743293 0.497036 0.465585 0.319025 0.27912 0.548658 0.11951 0.173632 0.156538 0.10998 
1.37957  17 0.824835 0.947311 0.301548 0.0386376 0.590523 0.265151 0.275324 0.0907028 0.850837 0.490233 0.0456027 0.881047 0.614401 0.5047 0.367593 0.816167 0.583354 
3.02014  17 0.0552769 0.757469 0.320489 0.504666 0.644308 0.337884 0.995477 0.0488379 0.418416 0.557328 0.231314 0.806444 0.765118 0.288301 0.47432 0.0617279 0.955503 
1.56703  17 0.852682 0.486642 0.395346 0.148408 0.301395 0.696086 0.320059 0.102799 0.607032 0.147388 0.805431 0.681924 0.0251337 0.729243 0.962781 0.544381 0.59236 
2.83713  17 0.697638 0.304024 0.557511 0.812095 0.019698 0.0208401 0.592601 0.884324 0.638075 0.741966 0.199096 0.193108 0.171972 0.250132 0.63735 0.0244899 0.238177 
4.43356  17 0.108327 0.304737 0.00775639 0.168231 0.705164 0.133613 0.47079 0.144011 0.740307 0.323154 0.617422 0.360397 0.00367947 0.300631 0.180578 0.835044 0.599434 
2.75058  17 0.944939 0.238689 0.486264 0.671618 0.631195 0.444671 0.649562 0.670761 0.985526 0.563889 0.735849 0.120533 0.301859 0.350321 0.176207 0.489395 0.559256 
2.27407  17 0.569547 0.57534 0.801482 0.836216 0.610551 0.37514 0.053678 0.577495 0.55274 0.656239 0.814189 0.682208 0.818741 0.682179 0.883353 0.428644 0.250015 
1.6984  17 0.619803 0.784073 0.883681 0.588391 0.702501 0.790615 0.151376 0.10117 0.0380714 0.149973 0.736495 0.444697 0.830417 0.00182796 0.554084 0.600658 0.0330166 
1.43442  17 0.0742706 0.0801821 0.786079 0.283089 0.636743 0.476275 0.928627 0.351394 0.0812836 0.907959 0.709668 0.58354 0.188215 0.868573 0.00639143 0.794458 0.187985 
2.44068  17 0.104104 0.997078 0.489042 0.566059 0.414846 0.460569 0.947817 0.708814 0.376189 0.115717 0.722153 0.486662 0.201105 0.944129 0.0847776 0.173969 0.983497 
1.62866  17 0.630295 0.638824 0.44625 0.317661 0.696142 0.972901 0.74691 0.348249 0.0615418 0.13305 0.325471 0.346507 0.258729 0.082976 0.372635 0.526398 0.825209 
3.25408  17 0.674456 0.674468 0.408951 0.740117 0.32568 0.398903 0.335224 0.575531 0.353585 0.0911884 0.810055 0.111867 0.0434243 0.785642 0.0665513 0.961433 0.210557 
2.22442  17 0.699026 0.350971 0.592796 0.439247 0.135049 0.921306 0.534707 0.922987 0.62854 0.0632847 0.301591 0.0103019 0.682962 0.696261 0.307756 0.13792 0.573243 
1.25268  17 0.459634 0.990349 0.838957 0.0833953 0.803027 0.248483 0.341404 0.951358 0.392379 0.892961 0.786284 0.276786 0.37167 0.819831 0.19867 0.949264 0.26939 
3.96982  17 0.370327 0.732954 0.00886846 0.111367 0.536139 0.687451 0.699669 0.671185 0.351205 0.0175768 0.560789 0.520828 0.348487 0.225428 0.201634 0.408553 0.279753 
3.16013  17 0.123407 0.10646 0.299546 0.675723 0.194869 0.128067 0.641341 0.618668 0.508454 0.671084 0.0783196 0.731998 0.941139 0.53893 0.994502 0.796466 0.162959 
1.48085  17 0.0768189 0.0945046 0.860724 0.339954 0.660687 0.527508 0.827399 0.13033 0.365779 0.063228 0.577111 0.532321 0.3174 0.994 0.770791 0.767026 0.208214 
2.14203  17 0.303132 0.0245392 0.239487 0.29749 0.085154 0.588743 0.934625 0.443217 0.108222 0.679207 0.387178 0.929857 0.272294 0.956876 0.698975 0.439788 0.479852 
2.06391  17 0.186351 0.407198 0.407877 0.379006 0.049524 0.336104 0.258986 0.584112 0.375087 0.698005 0.946953 0.27548 0.355619 0.62877 0.625409 0.729356 0.678203 
1.57593  17 0.182462 0.69497 0.922772 0.156373 0.483537 0.609612 0.215419 0.310701 0.84219 0.414986 0.55802 0.328647 0.898131 0.475925 0.163764 0.897367 0.355903 
1.21776  17 0.370385 0.961484 0.831536 0.166534 0.654393 0.312661 0.383947 0.720756 0.477118 0.614351 0.307948 0.988103 0.889767 0.781962 0.444266 0.825785 0.812971 
2.02537  17 0.0262956 0.975337 0.895335 0.663629 0.0629995 0.868718 0.480699 0.710971 0.712603 0.150111 0.912669 0.670127 0.79725 0.789219 0.310832 0.270708 0.0418633 
1.76915  17 0.510802 0.988873 0.736753 0.455391 0.974048 0.295335 0.871216 0.702616 0.480024 0.0358855 0.813286 0.666704 0.848632 0.424535 0.35443 0.626032 0.905766 
1.91484  17 0.81155 0.806137 0.800433 0.334903 0.129987 0.918858 0.990123 0.561997 0.0644398 0.883625 0.366697 0.0858478 0.676486 0.396886 0.364209 0.856314 0.501402 
4.26238  17 0.54301 0.947381 0.198137 0.667698 0.513627 0.14351 0.531533 0.173438 0.162818 0.659933 0.0288156 0.182216 0.935559 0.168591 0.0806867 0.813876 0.00089904 
1.34732  17 0.609689 0.303627 0.822295 0.379659 0.83526 0.0501544 0.525669 0.565197 0.387868 0.326506 0.14436 0.866103 0.0450774 0.412143 0.940994 0.109533 0.441212 
1.71627  17 0.709285 0.5108 0.188277 0.0811756 0.695468 0.673168 0.535675 0.0532747 0.725118 0.401904 0.048655 0.851211 0.632612 0.419688 0.344962 0.755027 0.0757017 
2.14698  17 0.617221 0.896634 0.975041 0.66125 0.563152 0.40379 0.213183 0.592698 0.598888 0.402498 0.877175 0.738534 0.492595 0.195104 0.0324295 0.15219 0.317244 
1.16857  17 0.673764 0.385128 0.575584 0.154435 0.916523 0.451702 0.871055 0.773328 0.774219 0.33188 0.580292 0.534581 0.255458 0.614823 0.475419 0.193375 0.841363 
2.206  17 0.314761 0.508208 0.871556 0.922539 0.952283 0.583898 0.417154 0.115276 0.0660646 0.066531 0.407722 0.0571105 0.223358 0.5319 0.814948 0.484095 0.880784 
3.37104  17 0.483769 0.390689 0.429702 0.938141 0.280266 0.307871 0.748933 0.115265 0.375169 0.860713 0.971319 0.202083 0.889618 0.709623 0.637903 0.12939 0.0616965 
1.7074  17 0.489682 0.514261 0.505242 0.0409092 0.663501 0.775283 0.891776 0.862266 0.332862 0.802608 0.627719 0.0516077 0.900215 0.223942 0.131266 0.808364 0.956248 
1.5811  17 0.786904 0.60536 0.930323 0.417849 0.886588 0.114191 0.610686 0.769601 0.880327 0.677042 0.0324764 0.435851 0.12586 0.067944 0.722524 0.793466 0.41799 
1.36413  17 0.212852 0.0169332 0.676483 0.11669 0.795966 0.804406 0.336479 0.80487 0.908825 0.921825 0.590026 0.0830229 0.276315 0.922907 0.199544 0.914117 0.93942 
3.70385  17 0.347574 0.639506 0.35453 0.887496 0.385012 0.113377 0.140254 0.33854 0.9253 0.653264 0.30239 0.441377 0.184811 0.0776523 0.138079 0.61085 0.4962 
2.77309  17 0.555822 0.602904 0.393434 0.662101 0.154288 0.683257 0.461721 0.646341 0.495521 0.951487 0.413384 0.120185 0.0493181 0.286168 0.582039 0.58183 0.501638 
2.1026  17 0.301866 0.052654 0.833124 0.516787 0.146381 0.615635 0.609338 0.324139 0.943219 0.329953 0.080174 0.215591 0.80198 0.809216 0.860236 0.0365921 0.240406 
3.17471  17 0.912653 0.597405 0.133127 0.351606 0.329219 0.277052 0.313504 0.668936 0.0343974 0.0945661 0.156204 0.44053 0.944511 0.29201 0.0379161 0.843184 0.376081 
2.88781  17 0.311854 0.614254 0.291653 0.542343 0.0723986 0.0315127 0.602093 0.968072 0.408978 0.900613 0.964127 0.977407 0.702127 0.263421 0.867248 0.558769 0.366691 
1.12192  17 0.385243 0.635874 0.859114 0.145379 0.838831 0.903714 0.010997 0.448028 0.862068 0.187389 0.1896 0.4142 0.444083 0.795535 0.0357205 0.745993 0.733938 
1.65521  17 0.556905 0.213547 0.904628 0.687045 0.487825 0.961234 0.255259 0.972063 0.345815 0.443811 0.487869 0.957019 0.457388 0.3055 0.93558 0.649032 0.94857 
1.4545  17 0.596331 0.559634 0.994229 0.152749 0.635213 0.739811 0.503558 0.0103085 0.0759258 0.938173 0.379615 0.669436 0.563804 0.642339 0.562739 0.405832 0.742708 
1.98579  17 0.171931 0.512399 0.728146 0.769093 0.289674 0.320985 0.0205287 0.910211 0.565607 0.475234 0.922747 0.607693 0.00665735 0.356826 0.542295 0.917452 0.983694 
3.56328  17 0.382325 0.381909 0.203855 0.564419 0.547268 0.158301 0.165641 0.277321 0.413921 0.413769 0.962123 0.250424 0.247149 0.511722 0.19859 0.0136051 0.781853 
2.36813  17 0.633991 0.0235258 0.250845 0.306368 0.596368 0.226976 0.97172 0.449391 0.322465 0.304461 0.943609 0.970039 0.278867 0.797757 0.136773 0.802677 0.978434 
1.13994  17 0.846956 0.899632 0.899905 0.243905 0.466288 0.129893 0.0855901 0.802508 0.434393 0.534483 0.715393 0.916304 0.688339 0.837963 0.729259 0.720298 0.338986 
2.26543  17 0.323666 0.936855 0.609242 0.497647 0.984769 0.544652 0.940063 0.315924 0.233765 0.957331 0.440804 0.603407 0.206007 0.330172 0.0554144 0.300133 0.609393 
1.67918  17 0.496149 0.478439 0.932386 0.536743 0.664679 0.93474 0.139439 0.936349 0.346596 0.75519 0.758125 0.565562 0.774216 0.231333 0.897135 0.205072 0.578127 
4.42546  17 0.972566 0.63069 0.101342 0.595616 0.274583 0.484248 0.63997 0.712696 0.828328 0.803942 0.0260976 0.0432249 0.74224 0.36849 0.439889 0.987456 0.124212 
2.11289  17 0.793606 0.101595 0.980023 0.533124 0.172597 0.750532 0.552778 0.0176891 0.922142 0.895828 0.624586 0.92864 0.76695 0.549765 0.349702 0.11488 0.514846 
2.42242  17 0.68587 0.926884 0.252908 0.316317 0.284101 0.422252 0.24115 0.432943 0.0963091 0.953774 0.917679 0.378361 0.0543841 0.661071 0.219606 0.211951 0.555697 
2.70328  17 0.504824 0.987356 0.802868 0.946505 0.294338 0.218939 0.972661 0.0736653 0.932636 0.0915605 0.639736 0.579284 0.996962 0.658197 0.617111 0.696729 0.683956 
1.8056  17 0.819074 0.697735 0.297046 0.10849 0.0930373 0.536358 0.0740285 0.112595 0.539362 0.718154 0.491191 0.307065 0.894917 0.257242 0.905883 0.972023 0.907001 
2.89402  17 0.323782 0.479126 0.0725124 0.0853766 0.928386 0.717185 0.380301 0.178689 0.0742221 0.909183 0.392102 0.128451 0.585594 0.275033 0.162 0.907637 0.962771 
4.02713  17 0.24891 0.449706 0.070848 0.438001 0.235497 0.209695 0.465613 0.633813 0.975561 0.520366 0.975715 0.211915 0.0415092 0.921602 0.302391 0.474962 0.248144 
2.09688  17 0.877476 0.187366 0.783824 0.862648 0.825364 0.924609 0.454693 0.456801 0.267037 0.609772 0.877315 0.471003 0.188973 0.96632 0.278237 0.773374 0.472037 
3.74323  17 0.866259 0.621766 0.184586 0.864192 0.916911 0.962509 0.0358423 0.505892 0.841406 0.140106 0.693721 0.543427 0.554591 0.441022 0.498616 0.245582 0.91706 
2.25824  17 0.172934 0.47482 0.353562 0.326318 0.151378 0.89687 0.695111 0.907872 0.899286 0.603857 0.0595675 0.495546 0.886185 0.874787 0.59968 0.52287 0.777648 
3.16721  17 0.309866 0.0897604 0.13372 0.345007 0.435444 0.844452 0.983513 0.230997 0.310106 0.31349 0.676177 0.933782 0.174319 0.927237 0.312924 0.414724 0.980754 
1.32978  17 0.767289 0.0501456 0.388446 0.20389 0.80363 0.643444 0.173437 0.73013 0.511677 0.139256 0.662964 0.426791 0.569994 0.859513 0.490319 0.511342 0.416341 
2.69063  17 0.657291 0.381864 0.435673 0.781087 0.799348 0.410932 0.274257 0.951168 0.341802 0.858922 0.685916 0.676126 0.235488 0.458734 0.297995 0.994971 0.745875 
3.45393  17 0.319902 0.745467 0.226963 0.857117 0.0234204 0.7673 0.265708 0.805734 0.502611 0.371757 0.709978 0.522286 0.0580341 0.665815 0.214453 0.793206 0.24989 
4.3404  17 0.859417 0.473825 0.10374 0.722122 0.0250792 0.158614 0.221576 0.0598067 0.654654 0.640954 0.385991 0.223347 0.873638 0.929412 0.770691 0.811862 0.453054 
3.30441  17 0.794686 0.56541 0.270558 0.730347 0.601299 0.321503 0.0522748 0.103642 0.0793064 0.10482 0.974497 0.354598 0.677138 0.727513 0.276048 0.477878 0.745179 
2.86003  17 0.863235 0.974259 0.547721 0.66955 0.0876065 0.6474 0.0722296 0.878545 0.676253 0.829329 0.223439 0.191435 0.827415 0.433927 0.543104 0.966548 0.792288 
1.05709  17 0.464889 0.597761 0.504816 0.119263 0.262818 0.544204 0.97399 0.882725 0.543755 0.34231 0.983545 0.803767 0.96791 0.214507 0.817182 0.654414 0.164468 
3.05236  17 0.744318 0.0976481 0.211001 0.410318 0.411607 0.476993 0.444779 0.227622 0.473979 0.315487 0.00258054 0.152438 0.327403 0.496051 0.576384 0.124877 0.312256 
2.63778  17 0.841032 0.469327 0.282633 0.411075 0.294382 0.640588 0.142197 0.310577 0.141904 0.463005 0.00285138 0.662341 0.537184 0.341132 0.165094 0.18515 0.0821181 
3.45732  17 0.539055 0.808106 0.182116 0.791682 0.0218525 0.721818 0.412865 0.867764 0.728478 0.23782 0.569174 0.836791 0.454748 0.488354 0.405957 0.0989779 0.73485 
1.34762  17 0.175152 0.176836 0.276952 0.0971364 0.627476 0.343403 0.994147 0.334269 0.668569 0.417758 0.587334 0.485414 0.185204 0.730776 0.241815 0.169385 0.0455252 
4.16588  17 0.409745 0.300482 0.13586 0.884294 0.53542 0.981424 0.144471 0.873175 0.920481 0.787527 0.906175 0.313538 0.756995 0.173074 0.170825 0.972165 0.220615 
2.72608  17 0.085364 0.428993 0.390754 0.67102 0.920206 0.00441732 0.272323 0.737728 0.191337 0.959324 0.494584 0.554438 0.422407 0.587793 0.728159 0.588909 0.556746 
2.23431  17 0.682744 0.36987 0.60991 0.831846 0.374775 0.971623 0.912106 0.874339 0.282842 0.162515 0.974223 0.707904 0.754044 0.561611 0.666969 0.774368 0.389771 
2.76778  17 0.548481 0.161729 0.694769 0.92099 0.987091 0.00410068 0.791451 0.310666 0.929278 0.0109339 0.745585 0.219958 0.602397 0.544669 0.777736 0.323668 0.118394 
3.35651  17 0.225377 0.514715 0.211282 0.704674 0.0228025 0.971389 0.70401 0.727953 0.909917 0.481706 0.548025 0.903735 0.427934 0.105852 0.530106 0.785863 0.0755298 
1.92874  17 0.0318378 0.988556 0.688732 0.502712 0.244375 0.314851 0.65309 0.912343 0.96916 0.74024 0.875996 0.752861 0.52783 0.443442 0.458076 0.858998 0.878756 
2.71062  17 0.711753 0.229508 0.30838 0.659265 0.425683 0.677942 0.801843 0.347501 0.111151 0.0773281 0.912925 0.733305 0.0118225 0.34923 0.556043 0.303374 0.288337 
1.176  17 0.202445 0.0363681 0.968507 0.285213 0.692513 0.671195 0.625746 0.683879 0.62039 0.59899 0.023924 0.952545 0.599257 0.949922 0.754399 0.204566 0.130428 
3.31767  17 0.097477 0.825749 0.184311 0.502903 0.548181 0.223559 0.419928 0.665128 0.960788 0.252521 0.523254 0.659537 0.403252 0.93324 0.489503 0.552572 0.831991 
2.78694  17 0.609571 0.578418 0.749017 0.821165 0.48834 0.837004 0.755731 0.0772541 0.551871 0.436886 0.0241938 0.46064 0.134073 0.204982 0.0642127 0.254862 0.994533 
2.13579  17 0.0103489 0.905403 0.599853 0.63445 0.856076 0.965817 0.438268 0.607278 0.79082 0.101384 0.570277 0.964238 0.402913 0.641381 0.278501 0.678501 0.837401 
2.33136  17 0.775514 0.423406 0.818542 0.915557 0.117384 0.43145 0.49642 0.155398 0.271147 0.457117 0.761854 0.741341 0.113046 0.510816 0.905635 0.0171317 0.195686 
1.86617  17 0.997729 0.303703 0.702602 0.536876 0.0406589 0.369326 0.18426 0.436182 0.934236 0.30782 0.200667 0.894404 0.976171 0.682703 0.452117 0.815595 0.841558 
3.42942  17 0.922869 0.0255969 0.104842 0.237276 0.484433 0.38528 0.612329 0.187238 0.655929 0.590638 0.343675 0.35767 0.826317 0.658176 0.203377 0.0272585 0.295745 
1.82259  17 0.690065 0.575727 0.784269 0.371591 0.927706 0.365335 0.813073 0.160805 0.795049 0.361418 0.603105 0.244858 0.743652 0.622718 0.406254 0.50811 0.407405 
3.75146  17 0.413389 0.426477 0.141848 0.615034 0.130413 0.160774 0.0515354 0.92898 0.0784817 0.00819363 0.0965131 0.966512 0.226352 0.00226924 0.209657 0.0730422 0.626838 
2.77647  17 0.686766 0.210289 0.401559 0.738958 0.738014 0.10438 0.87761 0.774461 0.0981385 0.71001 0.370992 0.546065 0.453063 0.337659 0.973892 0.345722 0.749796 
2.19285  17 0.961721 0.0842241 0.680468 0.740902 0.27902 0.879956 0.361684 0.932095 0.425991 0.252974 0.477748 0.688245 0.922911 0.741762 0.123904 0.1406 0.108682 
1.16519  17 0.0448461 0.908161 0.979672 0.376276 0.118426 0.0628758 0.660129 0.740931 0.460448 0.182586 0.239599 0.688838 0.12399 0.207659 0.187834 0.789074 0.173668 
3.84901  17 0.254081 0.73257 0.0586478 0.491408 0.146921 0.441921 0.412526 0.787913 0.568532 0.841162 0.389209 0.873083 0.262041 0.479171 0.644139 0.354764 0.72203 
4.23908  17 0.328896 0.818201 0.0263904 0.825386 0.0636649 0.401771 0.95774 0.301917 0.242815 0.111784 0.345125 0.285403 0.794234 0.417582 0.138309 0.242869 0.473646 
2.63366  17 0.722538 0.60425 0.684565 0.858693 0.813814 0.952645 0.496784 0.381032 0.978816 0.606175 0.705766 0.230077 0.838905 0.483483 0.668543 0.62774 0.0071955 
1.23197  17 0.964125 0.259046 0.790839 0.230343 0.701493 0.537014 0.332796 0.983363 0.106156 0.901046 0.488849 0.798455 0.693846 0.0777175 0.938656 0.865582 0.14653 
4.13275  17 0.614227 0.748787 0.0517672 0.364531 0.672253 0.697643 0.880715 0.267285 0.623996 0.565545 0.113581 0.934969 0.663584 0.560578 0.03419 0.837584 0.0461744 
1.7528  17 0.482465 0.796671 0.726073 0.352366 0.330847 0.375612 0.519438 0.0633541 0.285133 0.361988 0.946624 0.786368 0.338969 0.927108 0.320255 0.268883 0.694018 
2.63813  17 0.444705 0.465171 0.442507 0.579985 0.0472709 0.619222 0.560838 0.439927 0.604318 0.853559 0.975566 0.196826 0.512522 0.92381 0.695932 0.194412 0.254948 
2.80129  17 0.272995 0.769933 0.438982 0.710153 0.310741 0.177518 0.466369 0.957053 0.171323 0.925742 0.727259 0.178425 0.22494 0.683391 0.177595 0.696281 0.101474 
3.58187  17 0.655646 0.276928 0.194126 0.650163 0.636908 0.920348 0.34311 0.418066 0.806609 0.782074 0.203035 0.384391 0.844386 0.992892 0.375655 0.0386916 0.377432 
2.04434  17 0.0553892 0.716565 0.554827 0.358759 0.193261 0.894575 0.938081 0.418741 0.110547 0.662467 0.360107 0.809755 0.997906 0.114643 0.555645 0.725641 0.186755 
2.13644  17 0.343803 0.395925 0.58293 0.207832 0.800802 0.827454 0.00984302 0.294025 0.849986 0.906987 0.0196688 0.340446 0.574584 0.140891 0.0913866 0.460599 0.201147 
4.09409  17 0.707017 0.817584 0.0654555 0.616605 0.0883414 0.786327 0.562779 0.540188 0.560418 0.446121 0.765556 0.0652394 0.566243 0.734853 0.673317 0.435421 0.303937 
2.85249  17 0.105371 0.853612 0.297012 0.387599 0.449097 0.235604 0.686298 0.0486295 0.338748 0.813393 0.42655 0.303194 0.206964 0.897136 0.104276 0.415394 0.83115 
3.89877  17 0.113768 0.473146 0.054841 0.267186 0.842263 0.371528 0.832773 0.355008 0.963988 0.161827 0.815183 0.0440299 0.520321 0.466478 0.614232 0.0837966 0.657241 
1.18739  17 0.76424 0.192656 0.51898 0.204566 0.109991 0.696778 0.696719 0.635106 0.160937 0.769878 0.20489 0.507154 0.367629 0.62035 0.787894 0.738024 0.103285 
4.14983  17 0.03242 0.341072 0.0163925 0.816871 0.601356 0.113759 0.072213 0.710791 0.383119 0.915552 0.493848 0.696499 0.303129 0.102066 0.769737 0.387582 0.906744 
4.04589  17 0.286105 0.697336 0.0391599 0.2208 0.88512 0.519365 0.658616 0.435519 0.827975 0.667821 0.0954971 0.437697 0.827767 0.0901367 0.944201 0.491024 0.138177 
0.999655  17 0.580005 0.270645 0.871583 0.150797 0.258091 0.874142 0.684526 0.688399 0.561597 0.401915 0.0371561 0.807066 0.476053 0.597435 0.145877 0.793041 0.676264 
2.93428  17 0.442625 0.76907 0.182711 0.337719 0.427003 0.701201 0.938126 0.196688 0.520641 0.327994 0.553963 0.389575 0.346716 0.548713 0.246992 0.597262 0.91375 
1.73591  17 0.7943 0.499462 0.142255 0.0833576 0.369905 0.922929 0.216896 0.676547 0.676662 0.604839 0.176658 0.930816 0.944568 0.998383 0.388892 0.545552 0.231478 
4.19254  17 0.891516 0.0934729 0.0667548 0.556357 0.624987 0.93457 0.271078 0.0506152 0.330892 0.688281 0.802788 0.675863 0.417873 0.323706 0.697743 0.14353 0.756179 
1.05826  17 0.119688 0.181226 0.708606 0.111988 0.44459 0.783477 0.807566 0.188234 0.0548857 0.2591 0.843069 0.868344 0.939501 0.214006 0.355864 0.340852 0.723548 
2.94654  17 0.725188 0.378121 0.106602 0.215635 0.43533 0.903032 0.663482 0.573439 0.788524 0.25937 0.658645 0.849415 0.750524 0.207756 0.74863 0.751042 0.816982 
2.05026  17 0.933208 0.382028 0.816893 0.564687 0.811782 0.387473 0.942712 0.862954 0.0449162 0.0985765 0.119001 0.0075867 0.538671 0.844608 0.208025 0.0432917 0.953011 
1.76225  17 0.876779 0.70409 0.930417 0.745261 0.158517 0.312278 0.719898 0.509572 0.225915 0.239256 0.7108 0.588766 0.401463 0.722474 0.56565 0.0650916 0.728219 
2.38155  17 0.20456 0.390344 0.970671 0.867694 0.869212 0.893388 0.196387 0.999588 0.982817 0.418117 0.757013 0.111221 0.499942 0.0826836 0.227456 0.639902 0.122934 
2.53363  17 0.669851 0.309463 0.567998 0.938286 0.521755 0.215654 0.0107277 0.67818 0.485965 0.408905 0.322392 0.869889 0.292164 0.709376 0.261238 0.632415 0.170199 
1.78714  17 0.109992 0.151231 0.809281 0.683429 0.248473 0.0123939 0.687115 0.776406 0.17495 0.616278 0.770557 0.747417 0.274907 0.504968 0.349837 0.032534 0.294702 
3.45904  17 0.414543 0.778829 0.310086 0.848701 0.818742 0.120419 0.937352 0.431355 0.585729 0.770036 0.252599 0.323012 0.978215 0.759927 0.906044 0.26448 0.461 
1.30977  17 0.115959 0.41705 0.921459 0.374472 0.0776625 0.337874 0.904304 0.429642 0.471175 0.191978 0.987066 0.952247 0.40338 0.132311 0.746965 0.698245 0.924846 
4.23532  17 0.687087 0.512689 0.0446467 0.941659 0.990343 0.588828 0.226472 0.398011 0.433677 0.455394 0.550741 0.482052 0.301438 0.895832 0.918384 0.146202 0.677001 
1.06729  17 0.270748 0.428958 0.52988 0.0434523 0.42656 0.00117596 0.711949 0.714264 0.993148 0.0746539 0.795723 0.389809 0.223252 0.189233 0.138258 0.152315 0.241851 
1.94652  17 0.24291 0.100744 0.672099 0.425112 0.940899 0.351166 0.630556 0.462465 0.636674 0.170598 0.922199 0.142284 0.556532 0.587364 0.344236 0.839042 0.0792271 
3.51417  17 0.550317 0.456253 0.174931 0.396633 0.453491 0.647234 0.290575 0.567925 0.778779 0.898823 0.245068 0.792182 0.708834 0.120898 0.147604 0.0885427 0.291206 
1.41741  17 0.570739 0.940587 0.49419 0.139416 0.762901 0.191401 0.201568 0.034667 0.398174 0.581307 0.667408 0.959085 0.364419 0.920397 0.886678 0.621658 0.374033 
4.58926  17 0.776577 0.50772 0.0238915 0.722938 0.106724 0.0303785 0.949435 0.10712 0.527913 0.507682 0.743737 0.0618484 0.912085 0.237628 0.615482 0.226074 0.356147 
1.34891  17 0.335691 0.0419874 0.928442 0.141007 0.372463 0.119786 0.194352 0.0639372 0.992123 0.821182 0.878634 0.414733 0.314798 0.810336 0.617472 0.455057 0.696468 
2.80708  17 0.44105 0.439227 0.485056 0.986141 0.758121 0.27959 0.50899 0.464504 0.40396 0.24566 0.132644 0.582599 0.248948 0.941794 0.281086 0.916891 0.0311346 
2.84587  17 0.699583 0.590921 0.303569 0.425663 0.409245 0.0553956 0.223201 0.15755 0.213775 0.776513 0.615936 0.625455 0.493965 0.0924502 0.413038 0.0549505 0.907411 
1.96457  17 0.0876696 0.211564 0.374428 0.279261 0.64605 0.534753 0.57778 0.607441 0.00145724 0.39202 0.613498 0.525165 0.793623 0.229549 0.258391 0.14636 0.208761 
1.09498  17 0.560897 0.660306 0.146951 0.0236058 0.360264 0.470527 0.241392 0.567041 0.862325 0.62384 0.436797 0.452892 0.265048 0.0169891 0.688818 0.722473 0.811746 
3.25699  17 0.445535 0.137411 0.0132518 0.0375202 0.501502 0.220556 0.852766 0.860375 0.554088 0.452522 0.930887 0.0292738 0.616978 0.114075 0.623793 0.526465 0.125357 
1.01734  17 0.920302 0.359016 0.387767 0.0491269 0.59513 0.10433 0.62808 0.288723 0.325754 0.0640511 0.0448798 0.0449074 0.122965 0.0947262 0.581885 0.227981 0.930146 
2.27303  17 0.674879 0.0183824 0.816519 0.886083 0.0417069 0.540556 0.019186 0.95875 0.0907361 0.285168 0.858773 0.224384 0.477999 0.333921 0.213421 0.62373 0.332225 
3.25154  17 0.776624 0.94113 0.256294 0.704907 0.800713 0.634927 0.967072 0.263503 0.21258 0.0249441 0.640463 0.280362 0.121783 0.597292 0.454833 0.346964 0.613508 
1.18062  17 0.569948 0.334437 0.677369 0.175616 0.745128 0.557016 0.839583 0.331762 0.783586 0.127387 0.447298 0.801716 0.0595208 0.539095 0.584044 0.337557 0.111432 
2.57202  17 0.991427 0.0357368 0.0587217 0.0966485 0.274835 0.895123 0.334201 0.916292 0.562642 0.421848 0.234992 0.440327 0.205404 0.843602 0.993696 0.656623 0.540662 
2.38386  17 0.702788 0.423987 0.445137 0.478328 0.635688 0.218862 0.996377 0.477286 0.736764 0.904683 0.799251 0.901512 0.650881 0.883338 0.283003 0.176707 0.0390994 
1.3536  17 0.468993 0.142792 0.600897 0.178078 0.985366 0.478249 0.896869 0.145817 0.087861 0.923311 0.151347 0.808435 0.400478 0.20062 0.651837 0.820366 0.98088 
2.43621  17 0.997718 0.541342 0.959134 0.782255 0.727782 0.164225 0.547525 0.256566 0.9726 0.520868 0.0305751 0.25121 0.990985 0.455719 0.986342 0.754394 0.168445 
1.80411  17 0.76451 0.233305 0.602551 0.316835 0.614499 0.205053 0.640243 0.143725 0.814682 0.231278 0.739163 0.382875 0.0306657 0.770516 0.590096 0.15028 0.946156 
2.18555  17 0.352665 0.910047 0.221928 0.267306 0.0169637 0.113988 0.542691 0.938479 0.273126 0.12318 0.308919 0.782141 0.109851 0.683862 0.124645 0.238707 0.756508 
2.07569  17 0.794255 0.732801 0.914458 0.841846 0.849799 0.649836 0.150384 0.249906 0.287367 0.203959 0.908482 0.45054 0.455857 0.211572 0.494198 0.873294 0.523062 
3.52575  17 0.191864 0.256267 0.132358 0.398909 0.0540454 0.652089 0.616387 0.209511 0.771945 0.318187 0.333011 0.119861 0.409879 0.0253867 0.371581 0.610998 0.905677 
3.05996  17 0.982976 0.374111 0.139339 0.354427 0.724999 0.737006 0.960487 0.692947 0.154436 0.386729 0.545058 0.259344 0.733877 0.452815 0.756871 0.836083 0.931658 
2.99019  17 0.110433 0.24621 0.410608 0.877211 0.653898 0.242042 0.994206 0.696393 0.606634 0.20707 0.512555 0.697514 0.129119 0.272872 0.886881 0.736302 0.508054 
1.432  17 0.638605 0.315895 0.697875 0.17227 0.669234 0.055815 0.656799 0.0518936 0.285686 0.347384 0.532034 0.670908 0.859497 0.934367 0.593005 0.767512 0.555647 
1.91688  17 0.795062 0.374959 0.534873 0.318212 0.475732 0.145401 0.334107 0.203395 0.909455 0.126045 0.67454 0.850974 0.898992 0.050414 0.860557 0.693611 0.902864 
2.75464  17 0.102445 0.299657 0.257535 0.265563 0.817747 0.530924 0.159508 0.217223 0.571155 0.435222 0.283698 0.492344 0.959551 0.336721 0.0859928 0.204243 0.808495 
3.83255  17 0.199371 0.0586711 0.100175 0.978874 0.40164 0.459433 0.715717 0.372369 0.567924 0.407163 0.464819 0.985209 0.226413 0.145854 0.836946 0.928409 0.0698024 
1.56707  17 0.522456 0.593735 0.661422 0.0340012 0.689527 0.0141358 0.273652 0.0743293 0.497036 0.465585 0.319025 0.27912 0.548658 0.11951 0.173632 0.156538 0.10998 
1.37957  17 0.824835 0.947311 0.301548 0.0386376 0.590523 0.265151 0.275324 0.0907028 0.850837 0.490233 0.0456027 0.881047 0.614401 0.5047 0.367593 0.816167 0.583354 
3.02014  17 0.0552769 0.757469 0.320489 0.504666 0.644308 0.337884 0.995477 0.0488379 0.418416 0.557328 0.231314 0.806444 0.765118 0.288301 0.47432 0.0617279 0.955503 
1.56703  17 0.852682 0.486642 0.395346 0.148408 0.301395 0.696086 0.320059 0.102799 0.607032 0.147388 0.805431 0.681924 0.0251337 0.729243 0.962781 0.544381 0.59236 
2.76562  17 0.697638 0.304024 0.557511 0.812095 0.019698 0.0208401 0.592263 0.883815 0.638057 0.742432 0.198384 0.193098 0.172447 0.249979 0.636672 0.0250405 0.237979 
4.40987  17 0.108327 0.304737 0.00775639 0.168974 0.704466 0.134226 0.470935 0.144445 0.740068 0.323183 0.617316 0.360926 0.00367947 0.300631 0.180578 0.835044 0.599434 
2.75058  17 0.944939 0.238689 0.486264 0.671618 0.631195 0.444671 0.649562 0.670761 0.985526 0.563889 0.735849 0.120533 0.301859 0.350321 0.176207 0.489395 0.559256 
2.27407  17 0.569547 0.57534 0.801482 0.836216 0.610551 0.37514 0.053678 0.577495 0.55274 0.656239 0.814189 0.682208 0.818741 0.682179 0.883353 0.428644 0.250015 
1.6984  17 0.619803 0.784073 0.883681 0.588391 0.702501 0.790615 0.151376 0.10117 0.0380714 0.149973 0.736495 0.444697 0.830417 0.00182796 0.554084 0.600658 0.0330166 
1.43442  17 0.0742706 0.0801821 0.786079 0.283089 0.636743 0.476275 0.928627 0.351394 0.0812836 0.907959 0.709668 0.58354 0.188215 0.868573 0.00639143 0.794458 0.187985 
2.44068  17 0.104104 0.997078 0.489042 0.566059 0.414846 0.460569 0.947817 0.708814 0.376189 0.115717 0.722153 0.486662 0.201105 0.944129 0.0847776 0.173969 0.983497 
1.62866  17 0.630295 0.638824 0.44625 0.317661 0.696142 0.972901 0.74691 0.348249 0.0615418 0.13305 0.325471 0.346507 0.258729 0.082976 0.372635 0.526398 0.825209 
3.25037  17 0.674456 0.674468 0.408951 0.740117 0.32568 0.398903 0.335224 0.576085 0.353353 0.0912782 0.809436 0.112851 0.0444741 0.78525 0.0660914 0.961984 0.211086 
2.19393  17 0.699026 0.350971 0.592796 0.439247 0.135049 0.921428 0.53425 0.923174 0.629164 0.0635988 0.30142 0.0110824 0.683063 0.696082 0.30709 0.137843 0.572656 
1.25268  17 0.459634 0.990349 0.838957 0.0833953 0.803027 0.248483 0.341404 0.951358 0.392379 0.892961 0.786284 0.276786 0.37167 0.819831 0.19867 0.949264 0.26939 
3.96982  17 0.370327 0.732954 0.00886846 0.111367 0.536139 0.687451 0.699669 0.671185 0.351205 0.0175768 0.560789 0.520828 0.348487 0.225428 0.201634 0.408553 0.279753 
3.16013  17 0.123407 0.10646 0.299546 0.675723 0.194869 0.128067 0.641341 0.618668 0.508454 0.671084 0.0783196 0.731998 0.941139 0.53893 0.994502 0.796466 0.162959 
1.48085  17 0.0768189 0.0945046 0.860724 0.339954 0.660687 0.527508 0.827399 0.13033 0.365779 0.063228 0.577111 0.532321 0.3174 0.994 0.770791 0.767026 0.208214 
2.14203  17 0.303132 0.0245392 0.239487 0.29749 0.085154 0.588743 0.934625 0.443217 0.108222 0.679207 0.387178 0.929857 0.272294 0.956876 0.698975 0.439788 0.479852 
2.06391  17 0.186351 0.407198 0.407877 0.379006 0.049524 0.336104 0.258986 0.584112 0.375087 0.698005 0.946953 0.27548 0.355619 0.62877 0.625409 0.729356 0.678203 
1.57593  17 0.182462 0.69497 0.922772 0.156373 0.483537 0.609612 0.215419 0.310701 0.84219 0.414986 0.55802 0.328647 0.898131 0.475925 0.163764 0.897367 0.355903 
1.21229  17 0.370851 0.961155 0.831351 0.166477 0.654374 0.313587 0.384927 0.720756 0.477118 0.614351 0.307948 0.988103 0.889767 0.781962 0.443589 0.82562 0.81307 
1.92753  17 0.0262956 0.975337 0.895335 0.663629 0.0629995 0.868718 0.480635 0.710897 0.712606 0.149884 0.911065 0.669727 0.796432 0.789607 0.310795 0.271328 0.0418633 
1.76915  17 0.510802 0.988873 0.736753 0.455391 0.974048 0.295335 0.871216 0.702616 0.480024 0.0358855 0.813286 0.666704 0.848632 0.424535 0.35443 0.626032 0.905766 
1.87854  17 0.811317 0.805991 0.799992 0.334694 0.129782 0.918535 0.990024 0.561997 0.0644398 0.883625 0.366697 0.0858478 0.676486 0.396886 0.364209 0.856314 0.501402 
4.26238  17 0.54301 0.947381 0.198137 0.667698 0.513627 0.14351 0.531533 0.173438 0.162818 0.659933 0.0288156 0.182216 0.935559 0.168591 0.0806867 0.813876 0.00089904 
1.34732  17 0.609689 0.303627 0.822295 0.379659 0.83526 0.0501544 0.525669 0.565197 0.387868 0.326506 0.14436 0.866103 0.0450774 0.412143 0.940994 0.109533 0.441212 
1.71627  17 0.709285 0.5108 0.188277 0.0811756 0.695468 0.673168 0.535675 0.0532747 0.725118 0.401904 0.048655 0.851211 0.632612 0.419688 0.344962 0.755027 0.0757017 
2.14698  17 0.617221 0.896634 0.975041 0.66125 0.563152 0.40379 0.213183 0.592698 0.598888 0.402498 0.877175 0.738534 0.492595 0.195104 0.0324295 0.15219 0.317244 
1.14193  17 0.673502 0.385128 0.575584 0.154435 0.916523 0.451702 0.871055 0.773328 0.774173 0.331838 0.579449 0.534979 0.25566 0.615019 0.475016 0.193694 0.841927 
2.206  17 0.314761 0.508208 0.871556 0.922539 0.952283 0.583898 0.417154 0.115276 0.0660646 0.066531 0.407722 0.0571105 0.223358 0.5319 0.814948 0.484095 0.880784 
3.37104  17 0.483769 0.390689 0.429702 0.938141 0.280266 0.307871 0.748933 0.115265 0.375169 0.860713 0.971319 0.202083 0.889618 0.709623 0.637903 0.12939 0.0616965 
1.67438  17 0.489682 0.514261 0.505242 0.0409092 0.663501 0.775283 0.891776 0.86193 0.333243 0.802581 0.626255 0.0523459 0.900051 0.224743 0.130568 0.808488 0.956248 
1.5811  17 0.786904 0.60536 0.930323 0.417849 0.886588 0.114191 0.610686 0.769601 0.880327 0.677042 0.0324764 0.435851 0.12586 0.067944 0.722524 0.793466 0.41799 
1.36413  17 0.212852 0.0169332 0.676483 0.11669 0.795966 0.804406 0.336479 0.80487 0.908825 0.921825 0.590026 0.0830229 0.276315 0.922907 0.199544 0.914117 0.93942 
3.70385  17 0.347574 0.639506 0.35453 0.887496 0.385012 0.113377 0.140254 0.33854 0.9253 0.653264 0.30239 0.441377 0.184811 0.0776523 0.138079 0.61085 0.4962 
2.70195  17 0.556061 0.602099 0.393946 0.662101 0.154288 0.683257 0.461721 0.646341 0.495521 0.951487 0.413384 0.120185 0.0490382 0.287085 0.581983 0.582471 0.501997 
2.1026  17 0.301866 0.052654 0.833124 0.516787 0.146381 0.615635 0.609338 0.324139 0.943219 0.329953 0.080174 0.215591 0.80198 0.809216 0.860236 0.0365921 0.240406 
3.17471  17 0.912653 0.597405 0.133127 0.351606 0.329219 0.277052 0.313504 0.668936 0.0343974 0.0945661 0.156204 0.44053 0.944511 0.29201 0.0379161 0.843184 0.376081 
2.82995  17 0.312883 0.614197 0.292242 0.542323 0.0726651 0.0323297 0.601991 0.968072 0.408978 0.900613 0.964127 0.977407 0.702127 0.263421 0.867248 0.558769 0.366804 
1.12192  17 0.385243 0.635874 0.859114 0.145379 0.838831 0.903714 0.010997 0.448028 0.862068 0.187389 0.1896 0.4142 0.444083 0.795535 0.0357205 0.745993 0.733938 
1.65521  17 0.556905 0.213547 0.904628 0.687045 0.487825 0.961234 0.255259 0.972063 0.345815 0.443811 0.487869 0.957019 0.457388 0.3055 0.93558 0.649032 0.94857 
1.4545  17 0.596331 0.559634 0.994229 0.152749 0.635213 0.739811 0.503558 0.0103085 0.0759258 0.938173 0.379615 0.669436 0.563804 0.642339 0.562739 0.405832 0.742708 
1.98579  17 0.171931 0.512399 0.728146 0.769093 0.289674 0.320985 0.0205287 0.910211 0.565607 0.475234 0.922747 0.607693 0.00665735 0.356826 0.542295 0.917452 0.983694 
3.49786  17 0.381885 0.382477 0.203855 0.564419 0.547268 0.158301 0.165641 0.277321 0.413921 0.413769 0.962123 0.250863 0.247613 0.511542 0.198734 0.0146111 0.782456 
2.36813  17 0.633991 0.0235258 0.250845 0.306368 0.596368 0.226976 0.97172 0.449391 0.322465 0.304461 0.943609 0.970039 0.278867 0.797757 0.136773 0.802677 0.978434 
1.10479  17 0.846448 0.89888 0.899409 0.244498 0.465381 0.130847 0.0855901 0.802508 0.434393 0.534483 0.715393 0.916304 0.688339 0.837963 0.727928 0.719992 0.339423 
2.26543  17 0.323666 0.936855 0.609242 0.497647 0.984769 0.544652 0.940063 0.315924 0.233765 0.957331 0.440804 0.603407 0.206007 0.330172 0.0554144 0.300133 0.609393 
1.67918  17 0.496149 0.478439 0.932386 0.536743 0.664679 0.93474 0.139439 0.936349 0.346596 0.75519 0.758125 0.565562 0.774216 0.231333 0.897135 0.205072 0.578127 
4.42546  17 0.972566 0.63069 0.101342 0.595616 0.274583 0.484248 0.63997 0.712696 0.828328 0.803942 0.0260976 0.0432249 0.74224 0.36849 0.439889 0.987456 0.124212 
2.11289  17 0.793606 0.101595 0.980023 0.533124 0.172597 0.750532 0.552778 0.0176891 0.922142 0.895828 0.624586 0.92864 0.76695 0.549765 0.349702 0.11488 0.514846 
2.42242  17 0.68587 0.926884 0.252908 0.316317 0.284101 0.422252 0.24115 0.432943 0.0963091 0.953774 0.917679 0.378361 0.0543841 0.661071 0.219606 0.211951 0.555697 
2.70328  17 0.504824 0.987356 0.802868 0.946505 0.294338 0.218939 0.972661 0.0736653 0.932636 0.0915605 0.639736 0.579284 0.996962 0.658197 0.617111 0.696729 0.683956 
1.7277  17 0.819074 0.697735 0.297046 0.10849 0.0930373 0.53676 0.0745399 0.113377 0.539276 0.717935 0.490174 0.307065 0.894917 0.257242 0.905883 0.972023 0.907001 
2.89402  17 0.323782 0.479126 0.0725124 0.0853766 0.928386 0.717185 0.380301 0.178689 0.0742221 0.909183 0.392102 0.128451 0.585594 0.275033 0.162 0.907637 0.962771 
4.02713  17 0.24891 0.449706 0.070848 0.438001 0.235497 0.209695 0.465613 0.633813 0.975561 0.520366 0.975715 0.211915 0.0415092 0.921602 0.302391 0.474962 0.248144 
2.09688  17 0.877476 0.187366 0.783824 0.862648 0.825364 0.924609 0.454693 0.456801 0.267037 0.609772 0.877315 0.471003 0.188973 0.96632 0.278237 0.773374 0.472037 
3.62946  17 0.866259 0.621766 0.185759 0.863072 0.91553 0.962348 0.037121 0.505553 0.841255 0.139701 0.693366 0.543967 0.554591 0.441022 0.498616 0.245582 0.91706 
2.25824  17 0.172934 0.47482 0.353562 0.326318 0.151378 0.89687 0.695111 0.907872 0.899286 0.603857 0.0595675 0.495546 0.886185 0.874787 0.59968 0.52287 0.777648 
3.16721  17 0.309866 0.0897604 0.13372 0.345007 0.435444 0.844452 0.983513 0.230997 0.310106 0.31349 0.676177 0.933782 0.174319 0.927237 0.312924 0.414724 0.980754 
1.32978  17 0.767289 0.0501456 0.388446 0.20389 0.80363 0.643444 0.173437 0.73013 0.511677 0.139256 0.662964 0.426791 0.569994 0.859513 0.490319 0.511342 0.416341 
2.69063  17 0.657291 0.381864 0.435673 0.781087 0.799348 0.410932 0.274257 0.951168 0.341802 0.858922 0.685916 0.676126 0.235488 0.458734 0.297995 0.994971 0.745875 
3.45393  17 0.319902 0.745467 0.226963 0.857117 0.0234204 0.7673 0.265708 0.805734 0.502611 0.371757 0.709978 0.522286 0.0580341 0.665815 0.214453 0.793206 0.24989 
4.19014  17 0.859417 0.473825 0.10374 0.722122 0.0250792 0.158614 0.221576 0.0598067 0.654654 0.640954 0.385991 0.224332 0.873257 0.929502 0.770043 0.811862 0.453054 
3.30441  17 0.794686 0.56541 0.270558 0.730347 0.601299 0.321503 0.0522748 0.103642 0.0793064 0.10482 0.974497 0.354598 0.677138 0.727513 0.276048 0.477878 0.745179 
2.86003  17 0.863235 0.974259 0.547721 0.66955 0.0876065 0.6474 0.0722296 0.878545 0.676253 0.829329 0.223439 0.191435 0.827415 0.433927 0.543104 0.966548 0.792288 
1.05709  17 0.464889 0.597761 0.504816 0.119263 0.262818 0.544204 0.97399 0.882725 0.543755 0.34231 0.983545 0.803767 0.96791 0.214507 0.817182 0.654414 0.164468 
3.05236  17 0.744318 0.0976481 0.211001 0.410318 0.411607 0.476993 0.444779 0.227622 0.473979 0.315487 0.00258054 0.152438 0.327403 0.496051 0.576384 0.124877 0.312256 
2.63778  17 0.841032 0.469327 0.282633 0.411075 0.294382 0.640588 0.142197 0.310577 0.141904 0.463005 0.00285138 0.662341 0.537184 0.341132 0.165094 0.18515 0.0821181 
3.45732  17 0.539055 0.808106 0.182116 0.791682 0.0218525 0.721818 0.412865 0.867764 0.728478 0.23782 0.569174 0.836791 0.454748 0.488354 0.405957 0.0989779 0.73485 
1.34762  17 0.175152 0.176836 0.276952 0.0971364 0.627476 0.343403 0.994147 0.334269 0.668569 0.417758 0.587334 0.485414 0.185204 0.730776 0.241815 0.169385 0.0455252 
4.16588  17 0.409745 0.300482 0.13586 0.884294 0.53542 0.981424 0.144471 0.873175 0.920481 0.787527 0.906175 0.313538 0.756995 0.173074 0.170825 0.972165 0.220615 
2.72608  17 0.085364 0.428993 0.390754 0.67102 0.920206 0.00441732 0.272323 0.737728 0.191337 0.959324 0.494584 0.554438 0.422407 0.587793 0.728159 0.588909 0.556746 
2.23  17 0.682647 0.369358 0.609667 0.83107 0.374493 0.972092 0.912113 0.873454 0.283293 0.162515 0.974223 0.707904 0.754044 0.561611 0.666969 0.774211 0.39031 
2.76778  17 0.548481 0.161729 0.694769 0.92099 0.987091 0.00410068 0.791451 0.310666 0.929278 0.0109339 0.745585 0.219958 0.602397 0.544669 0.777736 0.323668 0.118394 
3.35651  17 0.225377 0.514715 0.211282 0.704674 0.0228025 0.971389 0.70401 0.727953 0.909917 0.481706 0.548025 0.903735 0.427934 0.105852 0.530106 0.785863 0.0755298 
1.92874  17 0.0318378 0.988556 0.688732 0.502712 0.244375 0.314851 0.65309 0.912343 0.96916 0.74024 0.875996 0.752861 0.52783 0.443442 0.458076 0.858998 0.878756 
2.71062  17 0.711753 0.229508 0.30838 0.659265 0.425683 0.677942 0.801843 0.347501 0.111151 0.0773281 0.912925 0.733305 0.0118225 0.34923 0.556043 0.303374 0.288337 
1.176  17 0.202445 0.0363681 0.968507 0.285213 0.692513 0.671195 0.625746 0.683879 0.62039 0.59899 0.023924 0.952545 0.599257 0.949922 0.754399 0.204566 0.130428 
3.31767  17 0.097477 0.825749 0.184311 0.502903 0.548181 0.223559 0.419928 0.665128 0.960788 0.252521 0.523254 0.659537 0.403252 0.93324 0.489503 0.552572 0.831991 
2.78694  17 0.609571 0.578418 0.749017 0.821165 0.48834 0.837004 0.755731 0.0772541 0.551871 0.436886 0.0241938 0.46064 0.134073 0.204982 0.0642127 0.254862 0.994533 
2.13579  17 0.0103489 0.905403 0.599853 0.63445 0.856076 0.965817 0.438268 0.607278 0.79082 0.101384 0.570277 0.964238 0.402913 0.641381 0.278501 0.678501 0.837401 
2.27964  17 0.775514 0.423406 0.818542 0.915557 0.117453 0.432142 0.496666 0.156359 0.272154 0.456254 0.761307 0.742243 0.113227 0.511269 0.905635 0.0171317 0.195686 
1.86617  17 0.997729 0.303703 0.702602 0.536876 0.0406589 0.369326 0.18426 0.436182 0.934236 0.30782 0.200667 0.894404 0.976171 0.682703 0.452117 0.815595 0.841558 
3.42942  17 0.922869 0.0255969 0.104842 0.237276 0.484433 0.38528 0.612329 0.187238 0.655929 0.590638 0.343675 0.35767 0.826317 0.658176 0.203377 0.0272585 0.295745 
1.82259  17 0.690065 0.575727 0.784269 0.371591 0.927706 0.365335 0.813073 0.160805 0.795049 0.361418 0.603105 0.244858 0.743652 0.622718 0.406254 0.50811 0.407405 
3.75146  17 0.413389 0.426477 0.141848 0.615034 0.130413 0.160774 0.0515354 0.92898 0.0784817 0.00819363 0.0965131 0.966512 0.226352 0.00226924 0.209657 0.0730422 0.626838 
2.73095  17 0.687423 0.210671 0.401956 0.738968 0.737633 0.105581 0.877293 0.774664 0.0988722 0.709407 0.371068 0.546377 0.452681 0.337659 0.973892 0.345722 0.749831 
2.12943  17 0.961721 0.0842241 0.680468 0.740902 0.27902 0.879993 0.362393 0.931755 0.426509 0.25265 0.477512 0.688214 0.922911 0.741762 0.123904 0.1406 0.108682 
1.16519  17 0.0448461 0.908161 0.979672 0.376276 0.118426 0.0628758 0.660129 0.740931 0.460448 0.182586 0.239599 0.688838 0.12399 0.207659 0.187834 0.789074 0.173668 
3.75785  17 0.2544 0.732885 0.0585587 0.491752 0.146723 0.442636 0.413561 0.788052 0.568532 0.841162 0.389209 0.873083 0.262041 0.479171 0.644139 0.354764 0.721762 
4.23908  17 0.328896 0.818201 0.0263904 0.825386 0.0636649 0.401771 0.95774 0.301917 0.242815 0.111784 0.345125 0.285403 0.794234 0.417582 0.138309 0.242869 0.473646 
2.63366  17 0.722538 0.60425 0.684565 0.858693 0.813814 0.952645 0.496784 0.381032 0.978816 0.606175 0.705766 0.230077 0.838905 0.483483 0.668543 0.62774 0.0071955 
1.23197  17 0.964125 0.259046 0.790839 0.230343 0.701493 0.537014 0.332796 0.983363 0.106156 0.901046 0.488849 0.798455 0.693846 0.0777175 0.938656 0.865582 0.14653 
4.13275  17 0.614227 0.748787 0.0517672 0.364531 0.672253 0.697643 0.880715 0.267285 0.623996 0.565545 0.113581 0.934969 0.663584 0.560578 0.03419 0.837584 0.0461744 
1.72824  17 0.483397 0.796671 0.726073 0.352366 0.330847 0.375612 0.519438 0.0633541 0.285133 0.362227 0.945445 0.786221 0.339139 0.927207 0.320025 0.269288 0.694087 
2.63813  17 0.444705 0.465171 0.442507 0.579985 0.0472709 0.619222 0.560838 0.439927 0.604318 0.853559 0.975566 0.196826 0.512522 0.92381 0.695932 0.194412 0.254948 
2.80129  17 0.272995 0.769933 0.438982 0.710153 0.310741 0.177518 0.466369 0.957053 0.171323 0.925742 0.727259 0.178425 0.22494 0.683391 0.177595 0.696281 0.101474 
3.58187  17 0.655646 0.276928 0.194126 0.650163 0.636908 0.920348 0.34311 0.418066 0.806609 0.782074 0.203035 0.384391 0.844386 0.992892 0.375655 0.0386916 0.377432 
1.98576  17 0.0559532 0.716565 0.554827 0.358759 0.193261 0.894575 0.938081 0.418741 0.111567 0.662976 0.36013 0.809545 0.997793 0.115074 0.555204 0.726272 0.187186 
2.13644  17 0.343803 0.395925 0.58293 0.207832 0.800802 0.827454 0.00984302 0.294025 0.849986 0.906987 0.0196688 0.340446 0.574584 0.140891 0.0913866 0.460599 0.201147 
4.08996  17 0.707081 0.817014 0.0666439 0.616263 0.0885985 0.786327 0.562779 0.540188 0.560418 0.446121 0.765556 0.0659062 0.565889 0.735344 0.672094 0.436206 0.304032 
2.85249  17 0.105371 0.853612 0.297012 0.387599 0.449097 0.235604 0.686298 0.0486295 0.338748 0.813393 0.42655 0.303194 0.206964 0.897136 0.104276 0.415394 0.83115 
3.85288  17 0.113768 0.473146 0.0558179 0.267391 0.841149 0.371422 0.832306 0.355267 0.963939 0.162352 0.813938 0.0452656 0.520321 0.466478 0.614232 0.0837966 0.657241 
1.18739  17 0.76424 0.192656 0.51898 0.204566 0.109991 0.696778 0.696719 0.635106 0.160937 0.769878 0.20489 0.507154 0.367629 0.62035 0.787894 0.738024 0.103285 
4.14983  17 0.03242 0.341072 0.0163925 0.816871 0.601356 0.113759 0.072213 0.710791 0.383119 0.915552 0.493848 0.696499 0.303129 0.102066 0.769737 0.387582 0.906744 
4.04589  17 0.286105 0.697336 0.0391599 0.2208 0.88512 0.519365 0.658616 0.435519 0.827975 0.667821 0.0954971 0.437697 0.827767 0.0901367 0.944201 0.491024 0.138177 
0.981513  17 0.580005 0.270645 0.871583 0.150797 0.258091 0.874142 0.684526 0.688399 0.561638 0.401587 0.0370388 0.80714 0.476072 0.597807 0.146298 0.792668 0.676264 
2.93428  17 0.442625 0.76907 0.182711 0.337719 0.427003 0.701201 0.938126 0.196688 0.520641 0.327994 0.553963 0.389575 0.346716 0.548713 0.246992 0.597262 0.91375 
1.72263  17 0.794608 0.4996 0.143359 0.0839669 0.369635 0.923182 0.217542 0.676029 0.676662 0.604839 0.176658 0.930816 0.944568 0.998383 0.388454 0.545908 0.232709 
4.19254  17 0.891516 0.0934729 0.0667548 0.556357 0.624987 0.93457 0.271078 0.0506152 0.330892 0.688281 0.802788 0.675863 0.417873 0.323706 0.697743 0.14353 0.756179 
1.05826  17 0.119688 0.181226 0.708606 0.111988 0.44459 0.783477 0.807566 0.188234 0.0548857 0.2591 0.843069 0.868344 0.939501 0.214006 0.355864 0.340852 0.723548 
2.93456  17 0.724483 0.378121 0.106602 0.215635 0.43533 0.9028 0.66418 0.573652 0.787986 0.25972 0.658472 0.84925 0.750232 0.207942 0.748116 0.750484 0.816966 
2.05026  17 0.933208 0.382028 0.816893 0.564687 0.811782 0.387473 0.942712 0.862954 0.0449162 0.0985765 0.119001 0.0075867 0.538671 0.844608 0.208025 0.0432917 0.953011 
1.76225  17 0.876779 0.70409 0.930417 0.745261 0.158517 0.312278 0.719898 0.509572 0.225915 0.239256 0.7108 0.588766 0.401463 0.722474 0.56565 0.0650916 0.728219 
2.26623  17 0.20456 0.390344 0.970187 0.866178 0.868177 0.89272 0.197437 0.999741 0.983101 0.417972 0.757013 0.111221 0.499942 0.0826836 0.227456 0.639902 0.122934 
2.53363  17 0.669851 0.309463 0.567998 0.938286 0.521755 0.215654 0.0107277 0.67818 0.485965 0.408905 0.322392 0.869889 0.292164 0.709376 0.261238 0.632415 0.170199 
1.78714  17 0.109992 0.151231 0.809281 0.683429 0.248473 0.0123939 0.687115 0.776406 0.17495 0.616278 0.770557 0.747417 0.274907 0.504968 0.349837 0.032534 0.294702 
3.45904  17 0.414543 0.778829 0.310086 0.848701 0.818742 0.120419 0.937352 0.431355 0.585729 0.770036 0.252599 0.323012 0.978215 0.759927 0.906044 0.26448 0.461 
1.30977  17 0.115959 0.41705 0.921459 0.374472 0.0776625 0.337874 0.904304 0.429642 0.471175 0.191978 0.987066 0.952247 0.40338 0.132311 0.746965 0.698245 0.924846 
4.23138  17 0.687009 0.51279 0.0446467 0.941659 0.990343 0.588828 0.226472 0.398011 0.434247 0.45566 0.550685 0.4818 0.301733 0.89608 0.917648 0.147373 0.677287 
1.04946  17 0.270748 0.428958 0.52988 0.0434523 0.42656 0.00117596 0.711949 0.714522 0.991836 0.0742373 0.794999 0.390545 0.223202 0.189181 0.138204 0.152315 0.241851 
1.94652  17 0.24291 0.100744 0.672099 0.425112 0.940899 0.351166 0.630556 0.462465 0.636674 0.170598 0.922199 0.142284 0.556532 0.587364 0.344236 0.839042 0.0792271 
3.51417  17 0.550317 0.456253 0.174931 0.396633 0.453491 0.647234 0.290575 0.567925 0.778779 0.898823 0.245068 0.792182 0.708834 0.120898 0.147604 0.0885427 0.291206 
1.41658  17 0.570662 0.939458 0.494775 0.138944 0.763228 0.191878 0.202486 0.0348202 0.39793 0.581099 0.667408 0.959085 0.364419 0.920397 0.886678 0.621658 0.374814 
4.58926  17 0.776577 0.50772 0.0238915 0.722938 0.106724 0.0303785 0.949435 0.10712 0.527913 0.507682 0.743737 0.0618484 0.912085 0.237628 0.615482 0.226074 0.356147 
1.34891  17 0.335691 0.0419874 0.928442 0.141007 0.372463 0.119786 0.194352 0.0639372 0.992123 0.821182 0.878634 0.414733 0.314798 0.810336 0.617472 0.455057 0.696468 
2.80708  17 0.44105 0.439227 0.485056 0.986141 0.758121 0.27959 0.50899 0.464504 0.40396 0.24566 0.132644 0.582599 0.248948 0.941794 0.281086 0.916891 0.0311346 
2.84587  17 0.699583 0.590921 0.303569 0.425663 0.409245 0.0553956 0.223201 0.15755 0.213775 0.776513 0.615936 0.625455 0.493965 0.0924502 0.413038 0.0549505 0.907411 
1.96457  17 0.0876696 0.211564 0.374428 0.279261 0.64605 0.534753 0.57778 0.607441 0.00145724 0.39202 0.613498 0.525165 0.793623 0.229549 0.258391 0.14636 0.208761 
1.09498  17 0.560897 0.660306 0.146951 0.0236058 0.360264 0.470527 0.241392 0.567041 0.862325 0.62384 0.436797 0.452892 0.265048 0.0169891 0.688818 0.722473 0.811746 
3.25699  17 0.445535 0.137411 0.0132518 0.0375202 0.501502 0.220556 0.852766 0.860375 0.554088 0.452522 0.930887 0.0292738 0.616978 0.114075 0.623793 0.526465 0.125357 
0.965326  17 0.920302 0.359016 0.387767 0.0491269 0.59513 0.10433 0.62808 0.289102 0.326218 0.0643253 0.0446018 0.0462417 0.123402 0.0955291 0.58162 0.229144 0.929858 
2.27303  17 0.674879 0.0183824 0.816519 0.886083 0.0417069 0.540556 0.019186 0.95875 0.0907361 0.285168 0.858773 0.224384 0.477999 0.333921 0.213421 0.62373 0.332225 
3.25154  17 0.776624 0.94113 0.256294 0.704907 0.800713 0.634927 0.967072 0.263503 0.21258 0.0249441 0.640463 0.280362 0.121783 0.597292 0.454833 0.346964 0.613508 
1.18062  17 0.569948 0.334437 0.677369 0.175616 0.745128 0.557016 0.839583 0.331762 0.783586 0.127387 0.447298 0.801716 0.0595208 0.539095 0.584044 0.337557 0.111432 
2.26181  17 0.990893 0.036182 0.0587217 0.0966485 0.274835 0.895205 0.334361 0.915392 0.562677 0.42139 0.234308 0.440557 0.205518 0.843619 0.992075 0.656079 0.540734 
2.29153  17 0.702816 0.423987 0.445137 0.478328 0.635688 0.218862 0.996377 0.477286 0.736764 0.904139 0.798721 0.901195 0.650375 0.883554 0.283695 0.177795 0.0401951 
1.3536  17 0.468993 0.142792 0.600897 0.178078 0.985366 0.478249 0.896869 0.145817 0.087861 0.923311 0.151347 0.808435 0.400478 0.20062 0.651837 0.820366 0.98088 
2.43621  17 0.997718 0.541342 0.959134 0.782255 0.727782 0.164225 0.547525 0.256566 0.9726 0.520868 0.0305751 0.25121 0.990985 0.455719 0.986342 0.754394 0.168445 
1.80411  17 0.76451 0.233305 0.602551 0.316835 0.614499 0.205053 0.640243 0.143725 0.814682 0.231278 0.739163 0.382875 0.0306657 0.770516 0.590096 0.15028 0.946156 
2.18555  17 0.352665 0.910047 0.221928 0.267306 0.0169637 0.113988 0.542691 0.938479 0.273126 0.12318 0.308919 0.782141 0.109851 0.683862 0.124645 0.238707 0.756508 
2.07315  17 0.794255 0.732801 0.914458 0.841846 0.849799 0.649836 0.150384 0.250874 0.287879 0.203922 0.907712 0.450923 0.456063 0.211307 0.494086 0.873294 0.523062 
3.52575  17 0.191864 0.256267 0.132358 0.398909 0.0540454 0.652089 0.616387 0.209511 0.771945 0.318187 0.333011 0.119861 0.409879 0.0253867 0.371581 0.610998 0.905677 
3.05996  17 0.982976 0.374111 0.139339 0.354427 0.724999 0.737006 0.960487 0.692947 0.154436 0.386729 0.545058 0.259344 0.733877 0.452815 0.756871 0.836083 0.931658 
2.8774  17 0.110433 0.246448 0.411281 0.876757 0.653757 0.242626 0.993985 0.695795 0.607435 0.20707 0.512555 0.697514 0.129119 0.272872 0.886881 0.736302 0.508054 
1.41528  17 0.638468 0.316543 0.697699 0.172248 0.668492 0.055815 0.656799 0.0518936 0.285686 0.347384 0.532034 0.670908 0.859497 0.934367 0.593005 0.767512 0.555647 
1.74851  17 0.795252 0.37494 0.535324 0.317414 0.475732 0.145401 0.334107 0.203395 0.909455 0.126045 0.67454 0.850974 0.898992 0.050598 0.859245 0.69393 0.903036 
2.71822  17 0.102445 0.299342 0.258141 0.265779 0.817552 0.531534 0.160752 0.21782 0.570438 0.434952 0.283698 0.492344 0.959551 0.336721 0.0859928 0.204243 0.808495 
3.8057  17 0.199566 0.059014 0.100562 0.977495 0.401879 0.459852 0.715924 0.37271 0.567924 0.407163 0.464819 0.985209 0.226413 0.145854 0.835875 0.928099 0.0701866 
1.56707  17 0.522456 0.593735 0.661422 0.0340012 0.689527 0.0141358 0.273652 0.0743293 0.497036 0.465585 0.319025 0.27912 0.548658 0.11951 0.173632 0.156538 0.10998 
1.37957  17 0.824835 0.947311 0.301548 0.0386376 0.590523 0.265151 0.275324 0.0907028 0.850837 0.490233 0.0456027 0.881047 0.614401 0.5047 0.367593 0.816167 0.583354 
3.02014  17 0.0552769 0.757469 0.320489 0.504666 0.644308 0.337884 0.995477 0.0488379 0.418416 0.557328 0.231314 0.806444 0.765118 0.288301 0.47432 0.0617279 0.955503 
1.48524  17 0.852759 0.485844 0.395716 0.14832 0.301184 0.696086 0.320059 0.102799 0.607032 0.147388 0.805431 0.681924 0.0251337 0.729243 0.962781 0.544381 0.59236 
2.76562  17 0.697638 0.304024 0.557511 0.812095 0.019698 0.0208401 0.592263 0.883815 0.638057 0.742432 0.198384 0.193098 0.172447 0.249979 0.636672 0.0250405 0.237979 
4.40987  17 0.108327 0.304737 0.00775639 0.168974 0.704466 0.134226 0.470935 0.144445 0.740068 0.323183 0.617316 0.360926 0.00367947 0.300631 0.180578 0.835044 0.599434 
2.75058  17 0.944939 0.238689 0.486264 0.671618 0.631195 0.444671 0.649562 0.670761 0.985526 0.563889 0.735849 0.120533 0.301859 0.350321 0.176207 0.489395 0.559256 
2.22499  17 0.56956 0.574728 0.801675 0.836216 0.610551 0.37514 0.053678 0.577495 0.55274 0.65594 0.812695 0.683119 0.818464 0.681779 0.882287 0.429328 0.250213 
1.62812  17 0.620203 0.783828 0.883607 0.58836 0.701491 0.791319 0.151376 0.10117 0.0380714 0.149973 0.736495 0.444697 0.830417 0.00239782 0.553998 0.600786 0.0339704 
1.43442  17 0.0742706 0.0801821 0.786079 0.283089 0.636743 0.476275 0.928627 0.351394 0.0812836 0.907959 0.709668 0.58354 0.188215 0.868573 0.00639143 0.794458 0.187985 
2.44068  17 0.104104 0.997078 0.489042 0.566059 0.414846 0.460569 0.947817 0.708814 0.376189 0.115717 0.722153 0.486662 0.201105 0.944129 0.0847776 0.173969 0.983497 
1.58858  17 0.630295 0.638824 0.44625 0.317661 0.696142 0.972901 0.74691 0.348249 0.0619159 0.133135 0.325636 0.347195 0.259735 0.0840273 0.372467 0.526551 0.824174 
2.91826  17 0.674456 0.674008 0.410231 0.73918 0.325665 0.399557 0.336256 0.576567 0.353378 0.0911399 0.809436 0.112851 0.0444741 0.78525 0.0660914 0.961984 0.211086 
2.07469  17 0.699026 0.350971 0.592796 0.439247 0.135049 0.921428 0.53425 0.92291 0.628199 0.0642389 0.30116 0.0122318 0.682205 0.696369 0.306267 0.137843 0.572656 
1.20916  17 0.460255 0.989713 0.839126 0.0832837 0.8026 0.248439 0.34218 0.951358 0.392379 0.892961 0.786284 0.276786 0.37167 0.819831 0.19867 0.949264 0.269866 
3.90852  17 0.370327 0.732954 0.00886846 0.111367 0.536139 0.687451 0.699669 0.671185 0.351205 0.0175768 0.560242 0.521817 0.348763 0.226048 0.201487 0.408553 0.279753 
3.11704  17 0.123407 0.10646 0.299546 0.675723 0.194869 0.12853 0.640903 0.618986 0.508302 0.671625 0.0782836 0.731998 0.941139 0.53893 0.994502 0.796466 0.162959 
1.40907  17 0.0768189 0.0945046 0.860724 0.339954 0.660687 0.527508 0.827399 0.13033 0.365779 0.063228 0.577111 0.532167 0.317411 0.993577 0.770363 0.766567 0.208214 
2.14203  17 0.303132 0.0245392 0.239487 0.29749 0.085154 0.588743 0.934625 0.443217 0.108222 0.679207 0.387178 0.929857 0.272294 0.956876 0.698975 0.439788 0.479852 
2.06391  17 0.186351 0.407198 0.407877 0.379006 0.049524 0.336104 0.258986 0.584112 0.375087 0.698005 0.946953 0.27548 0.355619 0.62877 0.625409 0.729356 0.678203 
1.53118  17 0.182255 0.694982 0.92193 0.156628 0.482564 0.609891 0.215419 0.310701 0.84219 0.414986 0.55802 0.328647 0.898131 0.47562 0.163677 0.897462 0.355744 
1.21229  17 0.370851 0.961155 0.831351 0.166477 0.654374 0.313587 0.384927 0.720756 0.477118 0.614351 0.307948 0.988103 0.889767 0.781962 0.443589 0.82562 0.81307 
1.92753  17 0.0262956 0.975337 0.895335 0.663629 0.0629995 0.868718 0.480635 0.710897 0.712606 0.149884 0.911065 0.669727 0.796432 0.789607 0.310795 0.271328 0.0418633 
1.71809  17 0.510685 0.988286 0.736753 0.455391 0.974048 0.295335 0.871216 0.702626 0.479961 0.0353177 0.812657 0.667245 0.848559 0.424646 0.353841 0.626026 0.905314 
1.85438  17 0.810351 0.805747 0.799992 0.334694 0.129782 0.918535 0.990024 0.561997 0.0644398 0.883625 0.366697 0.0858478 0.676486 0.396886 0.36427 0.856127 0.502067 
4.26238  17 0.54301 0.947381 0.198137 0.667698 0.513627 0.14351 0.531533 0.173438 0.162818 0.659933 0.0288156 0.182216 0.935559 0.168591 0.0806867 0.813876 0.00089904 
1.21843  17 0.609689 0.303627 0.822158 0.378878 0.835065 0.0508932 0.526154 0.564798 0.387384 0.32669 0.144184 0.866243 0.0456514 0.412143 0.940994 0.109533 0.441212 
1.71627  17 0.709285 0.5108 0.188277 0.0811756 0.695468 0.673168 0.535675 0.0532747 0.725118 0.401904 0.048655 0.851211 0.632612 0.419688 0.344962 0.755027 0.0757017 
2.14698  17 0.617221 0.896634 0.975041 0.66125 0.563152 0.40379 0.213183 0.592698 0.598888 0.402498 0.877175 0.738534 0.492595 0.195104 0.0324295 0.15219 0.317244 
1.14193  17 0.673502 0.385128 0.575584 0.154435 0.916523 0.451702 0.871055 0.773328 0.774173 0.331838 0.579449 0.534979 0.25566 0.615019 0.475016 0.193694 0.841927 
2.206  17 0.314761 0.508208 0.871556 0.922539 0.952283 0.583898 0.417154 0.115276 0.0660646 0.066531 0.407722 0.0571105 0.223358 0.5319 0.814948 0.484095 0.880784 
3.37104  17 0.483769 0.390689 0.429702 0.938141 0.280266 0.307871 0.748933 0.115265 0.375169 0.860713 0.971319 0.202083 0.889618 0.709623 0.637903 0.12939 0.0616965 
1.66854  17 0.489682 0.514261 0.505242 0.0415812 0.662893 0.775717 0.891376 0.861769 0.332914 0.80184 0.625991 0.0533485 0.899454 0.224743 0.130568 0.808488 0.956248 
1.5811  17 0.786904 0.60536 0.930323 0.417849 0.886588 0.114191 0.610686 0.769601 0.880327 0.677042 0.0324764 0.435851 0.12586 0.067944 0.722524 0.793466 0.41799 
1.36413  17 0.212852 0.0169332 0.676483 0.11669 0.795966 0.804406 0.336479 0.80487 0.908825 0.921825 0.590026 0.0830229 0.276315 0.922907 0.199544 0.914117 0.93942 
3.70385  17 0.347574 0.639506 0.35453 0.887496 0.385012 0.113377 0.140254 0.33854 0.9253 0.653264 0.30239 0.441377 0.184811 0.0776523 0.138079 0.61085 0.4962 
2.70195  17 0.556061 0.602099 0.393946 0.662101 0.154288 0.683257 0.461721 0.646341 0.495521 0.951487 0.413384 0.120185 0.0490382 0.287085 0.581983 0.582471 0.501997 
2.02227  17 0.302048 0.0531535 0.833124 0.516787 0.146381 0.615635 0.609338 0.324139 0.943219 0.329953 0.080174 0.216357 0.802136 0.808731 0.859684 0.0378986 0.240989 
3.17471  17 0.912653 0.597405 0.133127 0.351606 0.329219 0.277052 0.313504 0.668936 0.0343974 0.0945661 0.156204 0.44053 0.944511 0.29201 0.0379161 0.843184 0.376081 
2.82995  17 0.312883 0.614197 0.292242 0.542323 0.0726651 0.0323297 0.601991 0.968072 0.408978 0.900613 0.964127 0.977407 0.702127 0.263421 0.867248 0.558769 0.366804 
1.12192  17 0.385243 0.635874 0.859114 0.145379 0.838831 0.903714 0.010997 0.448028 0.862068 0.187389 0.1896 0.4142 0.444083 0.795535 0.0357205 0.745993 0.733938 
1.65521  17 0.556905 0.213547 0.904628 0.687045 0.487825 0.961234 0.255259 0.972063 0.345815 0.443811 0.487869 0.957019 0.457388 0.3055 0.93558 0.649032 0.94857 
1.38786  17 0.596331 0.559634 0.994229 0.152749 0.635213 0.739543 0.504012 0.0117203 0.0773064 0.937468 0.379756 0.670198 0.563658 0.642339 0.562739 0.405832 0.742708 
1.98579  17 0.171931 0.512399 0.728146 0.769093 0.289674 0.320985 0.0205287 0.910211 0.565607 0.475234 0.922747 0.607693 0.00665735 0.356826 0.542295 0.917452 0.983694 
3.49786  17 0.381885 0.382477 0.203855 0.564419 0.547268 0.158301 0.165641 0.277321 0.413921 0.413769 0.962123 0.250863 0.247613 0.511542 0.198734 0.0146111 0.782456 
2.21841  17 0.634854 0.0244167 0.250186 0.306321 0.596324 0.226976 0.97172 0.449391 0.322465 0.304461 0.943609 0.970039 0.278867 0.796536 0.136638 0.802492 0.978065 
1.043  17 0.846033 0.898781 0.898837 0.244158 0.465233 0.130847 0.0855901 0.802508 0.434393 0.534483 0.715393 0.915554 0.687346 0.837563 0.727741 0.719555 0.340688 
2.15766  17 0.323666 0.936855 0.609896 0.497617 0.984377 0.544869 0.939432 0.315854 0.233765 0.957331 0.440804 0.603407 0.206007 0.330172 0.0554144 0.300133 0.609393 
1.67918  17 0.496149 0.478439 0.932386 0.536743 0.664679 0.93474 0.139439 0.936349 0.346596 0.75519 0.758125 0.565562 0.774216 0.231333 0.897135 0.205072 0.578127 
4.42546  17 0.972566 0.63069 0.101342 0.595616 0.274583 0.484248 0.63997 0.712696 0.828328 0.803942 0.0260976 0.0432249 0.74224 0.36849 0.439889 0.987456 0.124212 
1.99769  17 0.793606 0.102106 0.979402 0.532273 0.173424 0.749615 0.553088 0.0174292 0.921157 0.894842 0.624012 0.927243 0.76695 0.549765 0.349702 0.11488 0.514846 
2.3488  17 0.686457 0.926884 0.252908 0.316317 0.284101 0.422252 0.24115 0.432943 0.0963091 0.953774 0.917679 0.377941 0.0549272 0.660874 0.220353 0.212278 0.556179 
2.70328  17 0.504824 0.987356 0.802868 0.946505 0.294338 0.218939 0.972661 0.0736653 0.932636 0.0915605 0.639736 0.579284 0.996962 0.658197 0.617111 0.696729 0.683956 
1.51609  17 0.819397 0.697567 0.297146 0.108647 0.0936157 0.53676 0.0745399 0.113377 0.539276 0.717935 0.490174 0.307065 0.894917 0.257242 0.905397 0.970742 0.906745 
2.78385  17 0.323782 0.479126 0.0725124 0.0853766 0.928386 0.717185 0.381078 0.178875 0.0739505 0.907595 0.391484 0.127504 0.585594 0.275033 0.162 0.907637 0.962771 
3.97884  17 0.24891 0.449706 0.070848 0.438001 0.235497 0.209695 0.465613 0.633682 0.975041 0.519961 0.974801 0.211214 0.0414995 0.920361 0.302549 0.474462 0.248144 
2.09688  17 0.877476 0.187366 0.783824 0.862648 0.825364 0.924609 0.454693 0.456801 0.267037 0.609772 0.877315 0.471003 0.188973 0.96632 0.278237 0.773374 0.472037 
3.62946  17 0.866259 0.621766 0.185759 0.863072 0.91553 0.962348 0.037121 0.505553 0.841255 0.139701 0.693366 0.543967 0.554591 0.441022 0.498616 0.245582 0.91706 
2.25824  17 0.172934 0.47482 0.353562 0.326318 0.151378 0.89687 0.695111 0.907872 0.899286 0.603857 0.0595675 0.495546 0.886185 0.874787 0.59968 0.52287 0.777648 
3.12588  17 0.309866 0.0897604 0.13372 0.345007 0.435729 0.843852 0.984084 0.230853 0.309933 0.312881 0.675345 0.932773 0.174463 0.927237 0.312924 0.414724 0.980754 
1.32978  17 0.767289 0.0501456 0.388446 0.20389 0.80363 0.643444 0.173437 0.73013 0.511677 0.139256 0.662964 0.426791 0.569994 0.859513 0.490319 0.511342 0.416341 
2.69063  17 0.657291 0.381864 0.435673 0.781087 0.799348 0.410932 0.274257 0.951168 0.341802 0.858922 0.685916 0.676126 0.235488 0.458734 0.297995 0.994971 0.745875 
3.45393  17 0.319902 0.745467 0.226963 0.857117 0.0234204 0.7673 0.265708 0.805734 0.502611 0.371757 0.709978 0.522286 0.0580341 0.665815 0.214453 0.793206 0.24989 
4.19014  17 0.859417 0.473825 0.10374 0.722122 0.0250792 0.158614 0.221576 0.0598067 0.654654 0.640954 0.385991 0.224332 0.873257 0.929502 0.770043 0.811862 0.453054 
3.14142  17 0.794982 0.565419 0.269975 0.729777 0.600827 0.320789 0.0522748 0.103642 0.0793064 0.10482 0.974497 0.354598 0.675796 0.727089 0.276314 0.476971 0.745764 
2.62981  17 0.863542 0.973284 0.54709 0.669013 0.0876819 0.64679 0.0722296 0.878545 0.676253 0.829329 0.223439 0.191435 0.827415 0.433632 0.542871 0.965644 0.791879 
1.05709  17 0.464889 0.597761 0.504816 0.119263 0.262818 0.544204 0.97399 0.882725 0.543755 0.34231 0.983545 0.803767 0.96791 0.214507 0.817182 0.654414 0.164468 
3.05236  17 0.744318 0.0976481 0.211001 0.410318 0.411607 0.476993 0.444779 0.227622 0.473979 0.315487 0.00258054 0.152438 0.327403 0.496051 0.576384 0.124877 0.312256 
2.62361  17 0.841032 0.469327 0.282633 0.411075 0.29476 0.639748 0.142827 0.311018 0.142324 0.462822 0.00221011 0.661714 0.537184 0.341132 0.165094 0.18515 0.0821181 
3.45732  17 0.539055 0.808106 0.182116 0.791682 0.0218525 0.721818 0.412865 0.867764 0.728478 0.23782 0.569174 0.836791 0.454748 0.488354 0.405957 0.0989779 0.73485 
1.34762  17 0.175152 0.176836 0.276952 0.0971364 0.627476 0.343403 0.994147 0.334269 0.668569 0.417758 0.587334 0.485414 0.185204 0.730776 0.241815 0.169385 0.0455252 
4.16588  17 0.409745 0.300482 0.13586 0.884294 0.53542 0.981424 0.144471 0.873175 0.920481 0.787527 0.906175 0.313538 0.756995 0.173074 0.170825 0.972165 0.220615 
2.72608  17 0.085364 0.428993 0.390754 0.67102 0.920206 0.00441732 0.272323 0.737728 0.191337 0.959324 0.494584 0.554438 0.422407 0.587793 0.728159 0.588909 0.556746 
2.23  17 0.682647 0.369358 0.609667 0.83107 0.374493 0.972092 0.912113 0.873454 0.283293 0.162515 0.974223 0.707904 0.754044 0.561611 0.666969 0.774211 0.39031 
2.70581  17 0.548481 0.161729 0.694655 0.920119 0.987111 0.00475156 0.791794 0.310559 0.929278 0.0109339 0.745585 0.219958 0.602397 0.544669 0.777736 0.323668 0.118394 
3.35651  17 0.225377 0.514715 0.211282 0.704674 0.0228025 0.971389 0.70401 0.727953 0.909917 0.481706 0.548025 0.903735 0.427934 0.105852 0.530106 0.785863 0.0755298 
1.92874  17 0.0318378 0.988556 0.688732 0.502712 0.244375 0.314851 0.65309 0.912343 0.96916 0.74024 0.875996 0.752861 0.52783 0.443442 0.458076 0.858998 0.878756 
2.71062  17 0.711753 0.229508 0.30838 0.659265 0.425683 0.677942 0.801843 0.347501 0.111151 0.0773281 0.912925 0.733305 0.0118225 0.34923 0.556043 0.303374 0.288337 
1.16042  17 0.20349 0.0373051 0.968133 0.285213 0.692513 0.671195 0.625746 0.683879 0.62039 0.59899 0.023924 0.952545 0.599257 0.948195 0.753899 0.204678 0.131572 
3.31767  17 0.097477 0.825749 0.184311 0.502903 0.548181 0.223559 0.419928 0.665128 0.960788 0.252521 0.523254 0.659537 0.403252 0.93324 0.489503 0.552572 0.831991 
2.67498  17 0.610071 0.578471 0.747815 0.820214 0.48834 0.837004 0.755731 0.0772541 0.551871 0.436886 0.0241938 0.46064 0.134073 0.204982 0.0642127 0.255558 0.994885 
2.13579  17 0.0103489 0.905403 0.599853 0.63445 0.856076 0.965817 0.438268 0.607278 0.79082 0.101384 0.570277 0.964238 0.402913 0.641381 0.278501 0.678501 0.837401 
2.25205  17 0.775441 0.423633 0.81862 0.914289 0.118222 0.431331 0.497397 0.156359 0.272154 0.456254 0.761307 0.742243 0.113227 0.511269 0.905635 0.0173938 0.196506 
1.86617  17 0.997729 0.303703 0.702602 0.536876 0.0406589 0.369326 0.18426 0.436182 0.934236 0.30782 0.200667 0.894404 0.976171 0.682703 0.452117 0.815595 0.841558 
3.42942  17 0.922869 0.0255969 0.104842 0.237276 0.484433 0.38528 0.612329 0.187238 0.655929 0.590638 0.343675 0.35767 0.826317 0.658176 0.203377 0.0272585 0.295745 
1.82259  17 0.690065 0.575727 0.784269 0.371591 0.927706 0.365335 0.813073 0.160805 0.795049 0.361418 0.603105 0.244858 0.743652 0.622718 0.406254 0.50811 0.407405 
3.75146  17 0.413389 0.426477 0.141848 0.615034 0.130413 0.160774 0.0515354 0.92898 0.0784817 0.00819363 0.0965131 0.966512 0.226352 0.00226924 0.209657 0.0730422 0.626838 
2.73095  17 0.687423 0.210671 0.401956 0.738968 0.737633 0.105581 0.877293 0.774664 0.0988722 0.709407 0.371068 0.546377 0.452681 0.337659 0.973892 0.345722 0.749831 
2.12943  17 0.961721 0.0842241 0.680468 0.740902 0.27902 0.879993 0.362393 0.931755 0.426509 0.25265 0.477512 0.688214 0.922911 0.741762 0.123904 0.1406 0.108682 
1.16519  17 0.0448461 0.908161 0.979672 0.376276 0.118426 0.0628758 0.660129 0.740931 0.460448 0.182586 0.239599 0.688838 0.12399 0.207659 0.187834 0.789074 0.173668 
3.75785  17 0.2544 0.732885 0.0585587 0.491752 0.146723 0.442636 0.413561 0.788052 0.568532 0.841162 0.389209 0.873083 0.262041 0.479171 0.644139 0.354764 0.721762 
4.23908  17 0.328896 0.818201 0.0263904 0.825386 0.0636649 0.401771 0.95774 0.301917 0.242815 0.111784 0.345125 0.285403 0.794234 0.417582 0.138309 0.242869 0.473646 
2.63366  17 0.722538 0.60425 0.684565 0.858693 0.813814 0.952645 0.496784 0.381032 0.978816 0.606175 0.705766 0.230077 0.838905 0.483483 0.668543 0.62774 0.0071955 
1.23197  17 0.964125 0.259046 0.790839 0.230343 0.701493 0.537014 0.332796 0.983363 0.106156 0.901046 0.488849 0.798455 0.693846 0.0777175 0.938656 0.865582 0.14653 
4.13127  17 0.614756 0.748142 0.051473 0.364205 0.672078 0.697177 0.880223 0.267285 0.623996 0.565545 0.113581 0.9342 0.662778 0.560148 0.0349235 0.836471 0.0469011 
1.72824  17 0.483397 0.796671 0.726073 0.352366 0.330847 0.375612 0.519438 0.0633541 0.285133 0.362227 0.945445 0.786221 0.339139 0.927207 0.320025 0.269288 0.694087 
2.57884  17 0.445473 0.4656 0.443207 0.57931 0.0483688 0.618858 0.560474 0.439345 0.604009 0.853028 0.975566 0.196826 0.512522 0.92381 0.695932 0.194412 0.254948 
2.80129  17 0.272995 0.769933 0.438982 0.710153 0.310741 0.177518 0.466369 0.957053 0.171323 0.925742 0.727259 0.178425 0.22494 0.683391 0.177595 0.696281 0.101474 
3.58187  17 0.655646 0.276928 0.194126 0.650163 0.636908 0.920348 0.34311 0.418066 0.806609 0.782074 0.203035 0.384391 0.844386 0.992892 0.375655 0.0386916 0.377432 
1.98576  17 0.0559532 0.716565 0.554827 0.358759 0.193261 0.894575 0.938081 0.418741 0.111567 0.662976 0.36013 0.809545 0.997793 0.115074 0.555204 0.726272 0.187186 
2.13644  17 0.343803 0.395925 0.58293 0.207832 0.800802 0.827454 0.00984302 0.294025 0.849986 0.906987 0.0196688 0.340446 0.574584 0.140891 0.0913866 0.460599 0.201147 
4.08996  17 0.707081 0.817014 0.0666439 0.616263 0.0885985 0.786327 0.562779 0.540188 0.560418 0.446121 0.765556 0.0659062 0.565889 0.735344 0.672094 0.436206 0.304032 
2.85249  17 0.105371 0.853612 0.297012 0.387599 0.449097 0.235604 0.686298 0.0486295 0.338748 0.813393 0.42655 0.303194 0.206964 0.897136 0.104276 0.415394 0.83115 
3.85288  17 0.113768 0.473146 0.0558179 0.267391 0.841149 0.371422 0.832306 0.355267 0.963939 0.162352 0.813938 0.0452656 0.520321 0.466478 0.614232 0.0837966 0.657241 
1.18739  17 0.76424 0.192656 0.51898 0.204566 0.109991 0.696778 0.696719 0.635106 0.160937 0.769878 0.20489 0.507154 0.367629 0.62035 0.787894 0.738024 0.103285 
4.14983  17 0.03242 0.341072 0.0163925 0.816871 0.601356 0.113759 0.072213 0.710791 0.383119 0.915552 0.493848 0.696499 0.303129 0.102066 0.769737 0.387582 0.906744 
4.04589  17 0.286105 0.697336 0.0391599 0.2208 0.88512 0.519365 0.658616 0.435519 0.827975 0.667821 0.0954971 0.437697 0.827767 0.0901367 0.944201 0.491024 0.138177 
0.981513  17 0.580005 0.270645 0.871583 0.150797 0.258091 0.874142 0.684526 0.688399 0.561638 0.401587 0.0370388 0.80714 0.476072 0.597807 0.146298 0.792668 0.676264 
2.93428  17 0.442625 0.76907 0.182711 0.337719 0.427003 0.701201 0.938126 0.196688 0.520641 0.327994 0.553963 0.389575 0.346716 0.548713 0.246992 0.597262 0.91375 
1.69097  17 0.794718 0.499592 0.143685 0.0837976 0.369635 0.923182 0.217542 0.675122 0.676249 0.604441 0.175916 0.929933 0.943629 0.997692 0.388244 0.545596 0.232665 
4.19254  17 0.891516 0.0934729 0.0667548 0.556357 0.624987 0.93457 0.271078 0.0506152 0.330892 0.688281 0.802788 0.675863 0.417873 0.323706 0.697743 0.14353 0.756179 
1.04347  17 0.119688 0.181226 0.708606 0.111988 0.44459 0.782526 0.807097 0.188228 0.05489 0.258397 0.843056 0.866682 0.938131 0.214006 0.355864 0.340852 0.723548 
2.84985  17 0.724475 0.378561 0.106602 0.215635 0.43533 0.9028 0.66418 0.573652 0.787986 0.259186 0.657122 0.848924 0.749688 0.207115 0.747835 0.750277 0.817005 
2.05026  17 0.933208 0.382028 0.816893 0.564687 0.811782 0.387473 0.942712 0.862954 0.0449162 0.0985765 0.119001 0.0075867 0.538671 0.844608 0.208025 0.0432917 0.953011 
1.76225  17 0.876779 0.70409 0.930417 0.745261 0.158517 0.312278 0.719898 0.509572 0.225915 0.239256 0.7108 0.588766 0.401463 0.722474 0.56565 0.0650916 0.728219 
2.26623  17 0.20456 0.390344 0.970187 0.866178 0.868177 0.89272 0.197437 0.999741 0.983101 0.417972 0.757013 0.111221 0.499942 0.0826836 0.227456 0.639902 0.122934 
2.53363  17 0.669851 0.309463 0.567998 0.938286 0.521755 0.215654 0.0107277 0.67818 0.485965 0.408905 0.322392 0.869889 0.292164 0.709376 0.261238 0.632415 0.170199 
1.78714  17 0.109992 0.151231 0.809281 0.683429 0.248473 0.0123939 0.687115 0.776406 0.17495 0.616278 0.770557 0.747417 0.274907 0.504968 0.349837 0.032534 0.294702 
3.45904  17 0.414543 0.778829 0.310086 0.848701 0.818742 0.120419 0.937352 0.431355 0.585729 0.770036 0.252599 0.323012 0.978215 0.759927 0.906044 0.26448 0.461 
1.30977  17 0.115959 0.41705 0.921459 0.374472 0.0776625 0.337874 0.904304 0.429642 0.471175 0.191978 0.987066 0.952247 0.40338 0.132311 0.746965 0.698245 0.924846 
4.18516  17 0.687009 0.512663 0.0445821 0.940592 0.989491 0.588652 0.227281 0.397971 0.434082 0.45566 0.550685 0.4818 0.301733 0.89608 0.917648 0.147373 0.677287 
1.03342  17 0.270748 0.428958 0.52988 0.0434523 0.426773 0.00163335 0.711751 0.714029 0.991125 0.0742373 0.794999 0.390545 0.223202 0.189181 0.138204 0.152315 0.241851 
1.8892  17 0.244127 0.101671 0.671081 0.424818 0.940589 0.35114 0.630505 0.462465 0.636674 0.170598 0.922199 0.142284 0.556532 0.587364 0.344236 0.839042 0.0792271 
3.46921  17 0.551361 0.456077 0.175415 0.396707 0.453491 0.647234 0.290575 0.567925 0.778779 0.898823 0.244649 0.791496 0.708076 0.121209 0.148032 0.0884573 0.291636 
1.41658  17 0.570662 0.939458 0.494775 0.138944 0.763228 0.191878 0.202486 0.0348202 0.39793 0.581099 0.667408 0.959085 0.364419 0.920397 0.886678 0.621658 0.374814 
4.58926  17 0.776577 0.50772 0.0238915 0.722938 0.106724 0.0303785 0.949435 0.10712 0.527913 0.507682 0.743737 0.0618484 0.912085 0.237628 0.615482 0.226074 0.356147 
1.34891  17 0.335691 0.0419874 0.928442 0.141007 0.372463 0.119786 0.194352 0.0639372 0.992123 0.821182 0.878634 0.414733 0.314798 0.810336 0.617472 0.455057 0.696468 
2.72194  17 0.441613 0.438939 0.484897 0.984818 0.757551 0.279354 0.509654 0.46408 0.404098 0.24566 0.132644 0.582599 0.248948 0.941794 0.281086 0.916791 0.0321315 
2.84587  17 0.699583 0.590921 0.303569 0.425663 0.409245 0.0553956 0.223201 0.15755 0.213775 0.776513 0.615936 0.625455 0.493965 0.0924502 0.413038 0.0549505 0.907411 
1.96457  17 0.0876696 0.211564 0.374428 0.279261 0.64605 0.534753 0.57778 0.607441 0.00145724 0.39202 0.613498 0.525165 0.793623 0.229549 0.258391 0.14636 0.208761 
1.09498  17 0.560897 0.660306 0.146951 0.0236058 0.360264 0.470527 0.241392 0.567041 0.862325 0.62384 0.436797 0.452892 0.265048 0.0169891 0.688818 0.722473 0.811746 
3.11591  17 0.445535 0.137411 0.0132518 0.0374922 0.501767 0.220723 0.852593 0.859748 0.554421 0.451974 0.929913 0.0290663 0.61631 0.114237 0.623793 0.526465 0.125357 
0.965326  17 0.920302 0.359016 0.387767 0.0491269 0.59513 0.10433 0.62808 0.289102 0.326218 0.0643253 0.0446018 0.0462417 0.123402 0.0955291 0.58162 0.229144 0.929858 
2.27303  17 0.674879 0.0183824 0.816519 0.886083 0.0417069 0.540556 0.019186 0.95875 0.0907361 0.285168 0.858773 0.224384 0.477999 0.333921 0.213421 0.62373 0.332225 
3.25154  17 0.776624 0.94113 0.256294 0.704907 0.800713 0.634927 0.967072 0.263503 0.21258 0.0249441 0.640463 0.280362 0.121783 0.597292 0.454833 0.346964 0.613508 
1.15804  17 0.570076 0.334324 0.677776 0.175533 0.74552 0.556766 0.839801 0.331617 0.783586 0.127387 0.447298 0.801716 0.0595208 0.539095 0.584044 0.337557 0.111432 
2.26181  17 0.990893 0.036182 0.0587217 0.0966485 0.274835 0.895205 0.334361 0.915392 0.562677 0.42139 0.234308 0.440557 0.205518 0.843619 0.992075 0.656079 0.540734 
2.29153  17 0.702816 0.423987 0.445137 0.478328 0.635688 0.218862 0.996377 0.477286 0.736764 0.904139 0.798721 0.901195 0.650375 0.883554 0.283695 0.177795 0.0401951 
1.33166  17 0.468993 0.142792 0.600372 0.177105 0.985597 0.478111 0.897472 0.145864 0.0883416 0.922969 0.151008 0.807502 0.400623 0.20062 0.651837 0.820366 0.98088 
2.43621  17 0.997718 0.541342 0.959134 0.782255 0.727782 0.164225 0.547525 0.256566 0.9726 0.520868 0.0305751 0.25121 0.990985 0.455719 0.986342 0.754394 0.168445 
1.80411  17 0.76451 0.233305 0.602551 0.316835 0.614499 0.205053 0.640243 0.143725 0.814682 0.231278 0.739163 0.382875 0.0306657 0.770516 0.590096 0.15028 0.946156 
2.18555  17 0.352665 0.910047 0.221928 0.267306 0.0169637 0.113988 0.542691 0.938479 0.273126 0.12318 0.308919 0.782141 0.109851 0.683862 0.124645 0.238707 0.756508 
2.07315  17 0.794255 0.732801 0.914458 0.841846 0.849799 0.649836 0.150384 0.250874 0.287879 0.203922 0.907712 0.450923 0.456063 0.211307 0.494086 0.873294 0.523062 
3.52575  17 0.191864 0.256267 0.132358 0.398909 0.0540454 0.652089 0.616387 0.209511 0.771945 0.318187 0.333011 0.119861 0.409879 0.0253867 0.371581 0.610998 0.905677 
3.05996  17 0.982976 0.374111 0.139339 0.354427 0.724999 0.737006 0.960487 0.692947 0.154436 0.386729 0.545058 0.259344 0.733877 0.452815 0.756871 0.836083 0.931658 
2.8774  17 0.110433 0.246448 0.411281 0.876757 0.653757 0.242626 0.993985 0.695795 0.607435 0.20707 0.512555 0.697514 0.129119 0.272872 0.886881 0.736302 0.508054 
1.41528  17 0.638468 0.316543 0.697699 0.172248 0.668492 0.055815 0.656799 0.0518936 0.285686 0.347384 0.532034 0.670908 0.859497 0.934367 0.593005 0.767512 0.555647 
1.74851  17 0.795252 0.37494 0.535324 0.317414 0.475732 0.145401 0.334107 0.203395 0.909455 0.126045 0.67454 0.850974 0.898992 0.050598 0.859245 0.69393 0.903036 
2.71822  17 0.102445 0.299342 0.258141 0.265779 0.817552 0.531534 0.160752 0.21782 0.570438 0.434952 0.283698 0.492344 0.959551 0.336721 0.0859928 0.204243 0.808495 
3.8057  17 0.199566 0.059014 0.100562 0.977495 0.401879 0.459852 0.715924 0.37271 0.567924 0.407163 0.464819 0.985209 0.226413 0.145854 0.835875 0.928099 0.0701866 
1.56707  17 0.522456 0.593735 0.661422 0.0340012 0.689527 0.0141358 0.273652 0.0743293 0.497036 0.465585 0.319025 0.27912 0.548658 0.11951 0.173632 0.156538 0.10998 
1.3667  17 0.825247 0.946085 0.301283 0.0380056 0.590477 0.265486 0.275675 0.09124 0.850521 0.490233 0.0456027 0.881047 0.614401 0.5047 0.367593 0.816167 0.583354 
3.02014  17 0.0552769 0.757469 0.320489 0.504666 0.644308 0.337884 0.995477 0.0488379 0.418416 0.557328 0.231314 0.806444 0.765118 0.288301 0.47432 0.0617279 0.955503 
1.48524  17 0.852759 0.485844 0.395716 0.14832 0.301184 0.696086 0.320059 0.102799 0.607032 0.147388 0.805431 0.681924 0.0251337 0.729243 0.962781 0.544381 0.59236 
2.55054  17 0.697638 0.304024 0.557511 0.812095 0.019698 0.0208401 0.592263 0.883815 0.637597 0.741567 0.198046 0.192706 0.172569 0.249921 0.636672 0.0250405 0.237979 
4.40987  17 0.108327 0.304737 0.00775639 0.168974 0.704466 0.134226 0.470935 0.144445 0.740068 0.323183 0.617316 0.360926 0.00367947 0.300631 0.180578 0.835044 0.599434 
2.63047  17 0.945025 0.238883 0.486126 0.671099 0.630974 0.44458 0.649014 0.670158 0.985526 0.563889 0.735849 0.120533 0.301859 0.350321 0.176207 0.488457 0.55896 
2.22499  17 0.56956 0.574728 0.801675 0.836216 0.610551 0.37514 0.053678 0.577495 0.55274 0.65594 0.812695 0.683119 0.818464 0.681779 0.882287 0.429328 0.250213 
1.62812  17 0.620203 0.783828 0.883607 0.58836 0.701491 0.791319 0.151376 0.10117 0.0380714 0.149973 0.736495 0.444697 0.830417 0.00239782 0.553998 0.600786 0.0339704 
1.43442  17 0.0742706 0.0801821 0.786079 0.283089 0.636743 0.476275 0.928627 0.351394 0.0812836 0.907959 0.709668 0.58354 0.188215 0.868573 0.00639143 0.794458 0.187985 
2.44068  17 0.104104 0.997078 0.489042 0.566059 0.414846 0.460569 0.947817 0.708814 0.376189 0.115717 0.722153 0.486662 0.201105 0.944129 0.0847776 0.173969 0.983497 
1.58858  17 0.630295 0.638824 0.44625 0.317661 0.696142 0.972901 0.74691 0.348249 0.0619159 0.133135 0.325636 0.347195 0.259735 0.0840273 0.372467 0.526551 0.824174 
2.91826  17 0.674456 0.674008 0.410231 0.73918 0.325665 0.399557 0.336256 0.576567 0.353378 0.0911399 0.809436 0.112851 0.0444741 0.78525 0.0660914 0.961984 0.211086 
2.07469  17 0.699026 0.350971 0.592796 0.439247 0.135049 0.921428 0.53425 0.92291 0.628199 0.0642389 0.30116 0.0122318 0.682205 0.696369 0.306267 0.137843 0.572656 
1.20916  17 0.460255 0.989713 0.839126 0.0832837 0.8026 0.248439 0.34218 0.951358 0.392379 0.892961 0.786284 0.276786 0.37167 0.819831 0.19867 0.949264 0.269866 
3.88563  17 0.371099 0.732516 0.0096945 0.111254 0.536423 0.68713 0.699669 0.671185 0.351205 0.0175768 0.560237 0.521583 0.349171 0.226522 0.202612 0.408192 0.280157 
3.11704  17 0.123407 0.10646 0.299546 0.675723 0.194869 0.12853 0.640903 0.618986 0.508302 0.671625 0.0782836 0.731998 0.941139 0.53893 0.994502 0.796466 0.162959 
1.40907  17 0.0768189 0.0945046 0.860724 0.339954 0.660687 0.527508 0.827399 0.13033 0.365779 0.063228 0.577111 0.532167 0.317411 0.993577 0.770363 0.766567 0.208214 
2.14203  17 0.303132 0.0245392 0.239487 0.29749 0.085154 0.588743 0.934625 0.443217 0.108222 0.679207 0.387178 0.929857 0.272294 0.956876 0.698975 0.439788 0.479852 
2.06391  17 0.186351 0.407198 0.407877 0.379006 0.049524 0.336104 0.258986 0.584112 0.375087 0.698005 0.946953 0.27548 0.355619 0.62877 0.625409 0.729356 0.678203 
1.53118  17 0.182255 0.694982 0.92193 0.156628 0.482564 0.609891 0.215419 0.310701 0.84219 0.414986 0.55802 0.328647 0.898131 0.47562 0.163677 0.897462 0.355744 
1.21229  17 0.370851 0.961155 0.831351 0.166477 0.654374 0.313587 0.384927 0.720756 0.477118 0.614351 0.307948 0.988103 0.889767 0.781962 0.443589 0.82562 0.81307 
1.92753  17 0.0262956 0.975337 0.895335 0.663629 0.0629995 0.868718 0.480635 0.710897 0.712606 0.149884 0.911065 0.669727 0.796432 0.789607 0.310795 0.271328 0.0418633 
1.71809  17 0.510685 0.988286 0.736753 0.455391 0.974048 0.295335 0.871216 0.702626 0.479961 0.0353177 0.812657 0.667245 0.848559 0.424646 0.353841 0.626026 0.905314 
1.85438  17 0.810351 0.805747 0.799992 0.334694 0.129782 0.918535 0.990024 0.561997 0.0644398 0.883625 0.366697 0.0858478 0.676486 0.396886 0.36427 0.856127 0.502067 
4.26238  17 0.54301 0.947381 0.198137 0.667698 0.513627 0.14351 0.531533 0.173438 0.162818 0.659933 0.0288156 0.182216 0.935559 0.168591 0.0806867 0.813876 0.00089904 
1.21843  17 0.609689 0.303627 0.822158 0.378878 0.835065 0.0508932 0.526154 0.564798 0.387384 0.32669 0.144184 0.866243 0.0456514 0.412143 0.940994 0.109533 0.441212 
1.71627  17 0.709285 0.5108 0.188277 0.0811756 0.695468 0.673168 0.535675 0.0532747 0.725118 0.401904 0.048655 0.851211 0.632612 0.419688 0.344962 0.755027 0.0757017 
2.14698  17 0.617221 0.896634 0.975041 0.66125 0.563152 0.40379 0.213183 0.592698 0.598888 0.402498 0.877175 0.738534 0.492595 0.195104 0.0324295 0.15219 0.317244 
1.14193  17 0.673502 0.385128 0.575584 0.154435 0.916523 0.451702 0.871055 0.773328 0.774173 0.331838 0.579449 0.534979 0.25566 0.615019 0.475016 0.193694 0.841927 
2.206  17 0.314761 0.508208 0.871556 0.922539 0.952283 0.583898 0.417154 0.115276 0.0660646 0.066531 0.407722 0.0571105 0.223358 0.5319 0.814948 0.484095 0.880784 
3.37104  17 0.483769 0.390689 0.429702 0.938141 0.280266 0.307871 0.748933 0.115265 0.375169 0.860713 0.971319 0.202083 0.889618 0.709623 0.637903 0.12939 0.0616965 
1.66854  17 0.489682 0.514261 0.505242 0.0415812 0.662893 0.775717 0.891376 0.861769 0.332914 0.80184 0.625991 0.0533485 0.899454 0.224743 0.130568 0.808488 0.956248 
1.5811  17 0.786904 0.60536 0.930323 0.417849 0.886588 0.114191 0.610686 0.769601 0.880327 0.677042 0.0324764 0.435851 0.12586 0.067944 0.722524 0.793466 0.41799 
1.36413  17 0.212852 0.0169332 0.676483 0.11669 0.795966 0.804406 0.336479 0.80487 0.908825 0.921825 0.590026 0.0830229 0.276315 0.922907 0.199544 0.914117 0.93942 
3.5  17 0.347574 0.638664 0.353969 0.886818 0.384379 0.113234 0.139923 0.338717 0.924299 0.652647 0.301416 0.441281 0.184811 0.0776523 0.138079 0.61085 0.4962 
2.68244  17 0.556061 0.602099 0.393946 0.662101 0.154288 0.682277 0.462203 0.646001 0.495373 0.950485 0.412908 0.120164 0.0490959 0.285991 0.582551 0.582471 0.501997 
2.02227  17 0.302048 0.0531535 0.833124 0.516787 0.146381 0.615635 0.609338 0.324139 0.943219 0.329953 0.080174 0.216357 0.802136 0.808731 0.859684 0.0378986 0.240989 
3.17471  17 0.912653 0.597405 0.133127 0.351606 0.329219 0.277052 0.313504 0.668936 0.0343974 0.0945661 0.156204 0.44053 0.944511 0.29201 0.0379161 0.843184 0.376081 
2.82995  17 0.312883 0.614197 0.292242 0.542323 0.0726651 0.0323297 0.601991 0.968072 0.408978 0.900613 0.964127 0.977407 0.702127 0.263421 0.867248 0.558769 0.366804 
1.12192  17 0.385243 0.635874 0.859114 0.145379 0.838831 0.903714 0.010997 0.448028 0.862068 0.187389 0.1896 0.4142 0.444083 0.795535 0.0357205 0.745993 0.733938 
1.65521  17 0.556905 0.213547 0.904628 0.687045 0.487825 0.961234 0.255259 0.972063 0.345815 0.443811 0.487869 0.957019 0.457388 0.3055 0.93558 0.649032 0.94857 
1.38786  17 0.596331 0.559634 0.994229 0.152749 0.635213 0.739543 0.504012 0.0117203 0.0773064 0.937468 0.379756 0.670198 0.563658 0.642339 0.562739 0.405832 0.742708 
1.98579  17 0.171931 0.512399 0.728146 0.769093 0.289674 0.320985 0.0205287 0.910211 0.565607 0.475234 0.922747 0.607693 0.00665735 0.356826 0.542295 0.917452 0.983694 
3.49786  17 0.381885 0.382477 0.203855 0.564419 0.547268 0.158301 0.165641 0.277321 0.413921 0.413769 0.962123 0.250863 0.247613 0.511542 0.198734 0.0146111 0.782456 
0.65495  17 0.673658 0.208409 0.596731 0 0.0297748 0.745709 0 0.261397 0.0982524 0.148996 0.881324 0.271303 0.0931494 0.425054 0.594612 0.446984 0.147826 
0.65495  17 0.673658 0.208409 0.596731 0 0.0297748 0.745709 0 0.261397 0.0982524 0.148996 0.881324 0.271303 0.0931494 0.425054 0.594612 0.446984 0.147826 
0.65495  17 0.673658 0.208409 0.596731 0 0.0297748 0.745709 0 0.261397 0.0982524 0.148996 0.881324 0.271303 0.0931494 0.425054 0.594612 0.446984 0.147826 
0.66282  17 0.516186 0.291189 0.787709 0 0.497653 0.366154 0.715151 0.405391 0.0458839 0 0.670689 0.657647 0.198016 0.419353 0.00865377 0.179326 0.793962 
0.666263  17 0.39072 0.378184 0.245529 0 0.25789 0.422268 0.605931 0.122675 0.0820703 0.411439 0.747579 0.397138 0 0.0633498 0.494626 0.793375 0.154419 
0.666263  17 0.39072 0.378184 0.245529 0 0.25789 0.422268 0.605931 0.122675 0.0820703 0.411439 0.747579 0.397138 0 0.0633498 0.494626 0.793375 0.154419 
0.666263  17 0.39072 0.378184 0.245529 0 0.25789 0.422268 0.605931 0.122675 0.0820703 0.411439 0.747579 0.397138 0 0.0633498 0.494626 0.793375 0.154419 
0.674362  17 0.861706 0.782811 0.439151 0 0.546449 0.288669 0 0.0882587 0 0.199655 0.765703 0.203609 0.160356 0.215027 0.234137 0.350994 0.261168 
0.679731  17 0.28602 0.437558 0.241169 0.00635044 0.504788 0.189702 0.59321 0.466348 0 0.430416 0.078816 0.513315 0 0.654227 0 0.994872 0.772745 
0.679731  17 0.28602 0.437558 0.241169 0.00635044 0.504788 0.189702 0.59321 0.466348 0 0.430416 0.078816 0.513315 0 0.654227 0 0.994872 0.772745 
0.679731  17 0.28602 0.437558 0.241169 0.00635044 0.504788 0.189702 0.59321 0.466348 0 0.430416 0.078816 0.513315 0 0.654227 0 0.994872 0.772745 
0.684142  17 0.635895 0.536508 0.720798 0 0.199111 0.43751 0.553971 0.443681 0.292 0.0141931 0.0288193 0.569858 0.248509 0.185237 0.39474 0.51616 0.0928962 
0.705024  17 0.392685 0.283608 0.557506 0.0383938 0.658899 0.385416 0.626636 0.639225 0.0519502 0.293388 0.452844 0.63089 0.535638 0.822987 0.499166 0.613861 0.243682 
0.705024  17 0.392685 0.283608 0.557506 0.0383938 0.658899 0.385416 0.626636 0.639225 0.0519502 0.293388 0.452844 0.63089 0.535638 0.822987 0.499166 0.613861 0.243682 
0.705024  17 0.392685 0.283608 0.557506 0.0383938 0.658899 0.385416 0.626636 0.639225 0.0519502 0.293388 0.452844 0.63089 0.535638 0.822987 0.499166 0.613861 0.243682 
0.705024  17 0.392685 0.283608 0.557506 0.0383938 0.658899 0.385416 0.626636 0.639225 0.0519502 0.293388 0.452844 0.63089 0.535638 0.822987 0.499166 0.613861 0.243682 
0.711998  17 0.367149 0.376445 0.823536 0 0.46383 0 0.0179554 0.317671 0.00825259 0 0.473071 0.464455 0.086163 0.117883 0 0.736824 0.409186 
0.712005  17 0.401479 0.320176 0.51749 0 0.471463 0.805605 0.800539 0.148662 0 0.0346201 0.698715 0.45622 0.00133775 0.498309 0.837879 0.915798 0.557916 
0.730778  17 0.729365 0.420261 0.458256 0 0.622959 0.323539 0.688154 0.476855 0.0199432 0.427924 0.58129 0.238536 0.0848321 0.65786 0.81692 0.589777 0.637447 
0.730778  17 0.729365 0.420261 0.458256 0 0.622959 0.323539 0.688154 0.476855 0.0199432 0.427924 0.58129 0.238536 0.0848321 0.65786 0.81692 0.589777 0.637447 
0.74909  17 0.383928 0.455172 0.169466 0 0.323036 0.751971 0.246985 0.485801 0.342992 0.421291 0.713607 0.508538 0.251471 0.880643 0.526458 0.748492 0.740341 
0.768021  17 0.0535308 0.0453615 0.395447 0.0475836 0.389757 0.80432 0.790523 0.0663782 0 0.0606585 0.913 0.408287 0.0218099 0.493135 0.164866 0.560741 0.400392 
0.768021  17 0.0535308 0.0453615 0.395447 0.0475836 0.389757 0.80432 0.790523 0.0663782 0 0.0606585 0.913 0.408287 0.0218099 0.493135 0.164866 0.560741 0.400392 
0.768021  17 0.0535308 0.0453615 0.395447 0.0475836 0.389757 0.80432 0.790523 0.0663782 0 0.0606585 0.913 0.408287 0.0218099 0.493135 0.164866 0.560741 0.400392 
0.768021  17 0.0535308 0.0453615 0.395447 0.0475836 0.389757 0.80432 0.790523 0.0663782 0 0.0606585 0.913 0.408287 0.0218099 0.493135 0.164866 0.560741 0.400392 
0.789547  17 0.0498233 0.597647 0.892094 0 0.567879 0.0190446 0.553628 0.765139 0.0644428 0.254591 0.757444 0.293605 0.0547998 0.416978 0.288439 0.623178 0.169794 
0.789547  17 0.0498233 0.597647 0.892094 0 0.567879 0.0190446 0.553628 0.765139 0.0644428 0.254591 0.757444 0.293605 0.0547998 0.416978 0.288439 0.623178 0.169794 
0.791046  17 0.610075 0.449556 0.843935 0.0926311 0.1584 0 0.136801 0.423116 0.192938 0.135817 0.434579 0.602776 0.349435 0.717885 0.407214 0 0.466594 
0.791046  17 0.610075 0.449556 0.843935 0.0926311 0.1584 0 0.136801 0.423116 0.192938 0.135817 0.434579 0.602776 0.349435 0.717885 0.407214 0 0.466594 
0.791046  17 0.610075 0.449556 0.843935 0.0926311 0.1584 0 0.136801 0.423116 0.192938 0.135817 0.434579 0.602776 0.349435 0.717885 0.407214 0 0.466594 
0.797016  17 0.58123 0.271687 0.705746 0 0.0618663 0.232181 0.813799 0.228696 0.020469 0.456509 0.193559 0.621669 0.310001 0.852894 0.335732 0 0.166278 
0.797016  17 0.58123 0.271687 0.705746 0 0.0618663 0.232181 0.813799 0.228696 0.020469 0.456509 0.193559 0.621669 0.310001 0.852894 0.335732 0 0.166278 
0.803975  17 0.162638 0.107372 0.831379 0.14608 0.432806 0.563948 0.347573 0.642297 0.0185808 0.332665 0.294581 0.782174 0.0227514 0.488558 0 0.893097 0.554293 
0.803975  17 0.162638 0.107372 0.831379 0.14608 0.432806 0.563948 0.347573 0.642297 0.0185808 0.332665 0.294581 0.782174 0.0227514 0.488558 0 0.893097 0.554293 
0.814898  17 0 0.441023 0.429112 0.0182521 0.378848 0.676293 0.497887 0.73243 0.272109 0.375202 0.865153 0.249661 0.0764933 0.59591 0.781048 0.600441 0.499198 
0.815439  17 0.619918 0.344943 0.655572 0.0721628 0.0564759 0.26344 0.0939536 0.262376 0.020831 0.569194 0.250411 0.844716 0.369446 0.841124 0.274648 0 0.900879 
0.817778  17 0.426757 0.869389 0.381687 0 0.451023 0.412431 0.501579 0.451062 0 0.566791 0.678279 0.660826 0.257718 0.853935 0.145015 0.0728811 0.241951 
0.817778  17 0.426757 0.869389 0.381687 0 0.451023 0.412431 0.501579 0.451062 0 0.566791 0.678279 0.660826 0.257718 0.853935 0.145015 0.0728811 0.241951 
0.831196  17 0 0.49898 0.0145404 0.00187743 0.403502 0 0.498195 0.375984 0 0.423577 0.887411 0.518016 0.0292937 0.916211 0.391088 0 0.348192 
0.840462  17 0.6794 0.768989 0.825546 0.124507 0.513607 0.432822 0.479335 0.433554 0.306682 0 0.403727 0.152392 0.110559 0.501096 0.984985 0.575272 0.212097 
0.84532  17 0.190119 0.514777 0.55256 0 0.313117 0.328342 0.3661 0.60906 0.0356462 0.750476 0.242277 0.265444 0.0250247 0.654885 0.726195 0.670388 0.576475 
0.84532  17 0.190119 0.514777 0.55256 0 0.313117 0.328342 0.3661 0.60906 0.0356462 0.750476 0.242277 0.265444 0.0250247 0.654885 0.726195 0.670388 0.576475 
0.845785  17 0.156774 0.336734 0.0916647 0 0.678356 0.385558 0.639026 0.0868482 0.0394528 0.287774 0.481173 0.240837 0.103273 0.702037 0.678675 0.404058 0.719269 
0.850637  17 0.470149 0.343077 0.459961 0 0.221381 0.335523 0.402057 0.478983 0.902358 0 0.126059 0.748847 0.609297 0.508329 0.535694 0.223459 0.0842919 
0.850637  17 0.470149 0.343077 0.459961 0 0.221381 0.335523 0.402057 0.478983 0.902358 0 0.126059 0.748847 0.609297 0.508329 0.535694 0.223459 0.0842919 
0.851236  17 0.813988 0.288503 0.634991 0.00142765 0.579277 0.827579 0.0274738 0.169946 0.222069 0.508862 0.461744 0.175353 0.139187 0.400166 0.716834 0.202267 0.34206 
0.851236  17 0.813988 0.288503 0.634991 0.00142765 0.579277 0.827579 0.0274738 0.169946 0.222069 0.508862 0.461744 0.175353 0.139187 0.400166 0.716834 0.202267 0.34206 
0.852799  17 0.852422 0.334189 0.644589 0 0.559221 0.254024 0.659724 0.649951 0.0773678 0.0861824 0.57232 0.13134 0.0252684 0.690801 0.530489 0.358207 0.840278 
0.859187  17 0.433395 0.459158 0.662442 0 0.605069 0.032289 0.266859 0.938793 0.526107 0.358316 0.715771 0 0 0.20392 0.260187 0.445782 0.522163 
0.864866  17 0.559688 0.988227 0.841484 0.0874778 0.462444 0 0.415486 0.360314 0.0246935 0.970986 0.666154 0.565058 0.106063 0.68534 0.335369 0.26719 0.346607 
0.882919  17 0 0.639873 0.147394 0.00519213 0.391238 0 0.209683 0.34117 0 0.42895 0.496516 0.476108 0 0.836718 0 0 0.154569 
0.886125  17 0.502581 0.296912 0.617813 0.0943977 0.507902 0 0.760532 0.540621 0.157344 0.806051 0.633674 0.861071 0.597126 0.848558 0.749494 0 0.152474 
0.892742  17 0.0132484 0.929589 0.678252 0 0.592759 0.271858 0.906106 0.392917 0.158414 0.134042 0.557987 0.0464351 0.420038 0 0.477165 0.497594 0.170405 
0.895477  17 0.304706 0.360347 0.562304 0.0104587 0.548824 0.533839 0.826538 0.576169 0.240604 0.3738 0.287306 0.311148 0.313375 0.0641758 0.567642 0.479461 0.327706 
0.897781  17 0.502942 0.2235 0.635431 0.01624 0.54375 0.337612 0.522384 0.676604 0.0768926 0.488679 0.304715 0.747976 0.720819 0.971414 0.41131 0 0.767513 
0.897781  17 0.502942 0.2235 0.635431 0.01624 0.54375 0.337612 0.522384 0.676604 0.0768926 0.488679 0.304715 0.747976 0.720819 0.971414 0.41131 0 0.767513 
0.910042  17 0.630998 0.434923 0.643708 0 0.338069 0.598272 0.901751 0.612063 0.100422 0.537734 0.302828 0.258888 0.526625 0.466031 0.762651 0.859462 0.195501 
0.912838  17 0.464493 0.405411 0.527835 0 0.431499 0.84699 0.535509 0.139672 0 0.0799521 0.511944 0.0626154 0.348319 0.820872 0.197868 0.776234 0.877135 
0.944506  17 0 0.38805 0.329174 0 0.697336 0.22517 0.914799 0.344254 0.0493882 0.29496 0.410689 0.117085 0.680393 0.897121 0.823027 0.522984 0.351796 
0.960428  17 0.110529 0.187984 0.856991 0 0.717603 0.0411063 0.762414 0 0 0.372146 0.469095 0.179151 0.00999192 0.313283 0.163957 0.68531 0.151666 
0.970348  17 0.402341 0.729927 0.885685 0 0.654151 0.510532 0.937139 0.463037 0.507708 0.301151 0.552569 0.459544 0.510391 0.883468 0.968179 0 0.106321 
0.976377  17 0.230527 0.465037 0.695797 0 0.364022 0 0 0.749605 0.111398 0.321129 0.66857 0.600059 0 0.817477 0.00532005 0.914513 0.628883 
1.00105  17 0.647086 0.286084 0.688083 0.00167145 0.526861 0 0.0439579 0.464756 0 0.423328 0.445621 0.191925 0.367837 0.902176 0.296607 0.183477 0.501743 
1.00105  17 0.647086 0.286084 0.688083 0.00167145 0.526861 0 0.0439579 0.464756 0 0.423328 0.445621 0.191925 0.367837 0.902176 0.296607 0.183477 0.501743 
1.02024  17 0.161463 0.316513 0.528556 0.0186184 0.588579 0.303967 0.750194 0.633989 0 0 0.743231 0.296632 0.0586968 0.862174 0 0.555343 0.235721 
1.02459  17 0.578678 0.18804 0.649236 0 0.252097 0.57424 0.235349 0.50377 0 0.66797 0 0.619877 0.520696 0.650522 0.442415 0.00594816 0.254065 
1.04387  17 0.424186 0.576708 0.837377 0.121753 0.25347 0.353373 0.206938 0.609945 0.197495 0.525529 0.0655697 0.774714 0.623812 0.814593 0.934631 0.0572544 0.0565811 
1.0466  17 0.650186 0.707012 0.853137 0 0.656828 0.284962 0.678714 0.437034 0.303231 0 0.575483 0.370945 0.376991 0.0832306 0.16165 0.714293 0.802857 
1.0818  17 0.249955 0.580701 0.615284 0 0.397466 0.573169 0.109054 0.447935 0.0238724 0.550994 0.675941 0.0604248 0.663764 0.297522 0.54927 0.428892 0.202861 
1.0818  17 0.249955 0.580701 0.615284 0 0.397466 0.573169 0.109054 0.447935 0.0238724 0.550994 0.675941 0.0604248 0.663764 0.297522 0.54927 0.428892 0.202861 
1.08582  17 0 0.549065 0.620524 0.203111 0.559156 0.302763 0.233326 0.491397 0.0145012 0.512965 0.47457 0.200841 0.0405629 0.641815 0.70989 0.613404 0.748554 
1.08582  17 0 0.549065 0.620524 0.203111 0.559156 0.302763 0.233326 0.491397 0.0145012 0.512965 0.47457 0.200841 0.0405629 0.641815 0.70989 0.613404 0.748554 
1.08582  17 0 0.549065 0.620524 0.203111 0.559156 0.302763 0.233326 0.491397 0.0145012 0.512965 0.47457 0.200841 0.0405629 0.641815 0.70989 0.613404 0.748554 
1.10035  17 0.103255 0.383607 0.874148 0.0180416 0.661027 0.392506 0.241246 0.281962 0.394605 0 0.0227773 0.224346 0.110692 0.555789 0.733718 0.209986 0.178577 
1.10035  17 0.103255 0.383607 0.874148 0.0180416 0.661027 0.392506 0.241246 0.281962 0.394605 0 0.0227773 0.224346 0.110692 0.555789 0.733718 0.209986 0.178577 
1.11269  17 0.738411 0 0.44002 0 0.323166 0.164271 0.636077 0.146744 0 0.411208 0.440881 0.382085 0.442661 0 0.267856 0.42227 0.696375 
1.11376  17 0.164893 0.759481 0.410014 0 0.340298 0.550457 0.246585 0.284916 0.39393 0.089175 0.630539 0.535375 0.169239 0.912175 0.160082 0.235829 0.386064 
1.11964  17 0.688279 0.549956 0.600959 0 0.213149 0.452736 0.649718 0.0311075 0.25462 0.206677 0.489948 0.655511 0.298523 0.298561 0.367774 0.49895 0.531317 
1.11964  17 0.688279 0.549956 0.600959 0 0.213149 0.452736 0.649718 0.0311075 0.25462 0.206677 0.489948 0.655511 0.298523 0.298561 0.367774 0.49895 0.531317 
1.12321  17 0.842988 0.852731 0.597393 0.0137703 0.420002 0.391597 0.471706 0.90091 0.823349 0.495307 0 0.68232 0.635148 0.321167 0.504989 0.287563 0.344648 
1.15187  17 0.145315 0.326932 0.758778 0.177565 0.450817 0.0738321 0.699979 0.478566 0.0922223 0.0164995 0.657812 0.458012 0 0.351776 0 0.76648 0.208574 
1.15436  17 0.342541 0.495413 0.51998 0 0.326408 0 0.0499928 0.655149 0.0780943 0.328738 0.33974 0.272963 0.668832 0.199284 0.431706 0.9082 0.352474 
1.16212  17 0.854065 0.335089 0.385453 0 0.708072 0.382342 0.687866 0.148342 0.0460107 0.993422 0.0744113 0.22739 0.101309 0.636151 0.556341 0.279344 0.188803 
1.19752  17 0.420428 0.373082 0.513215 0.0261989 0.422035 0.440533 0.51017 0.497104 0.465967 0.430047 0.000730633 0.19632 0.114774 0.366127 0.776651 0.95482 0.942206 
1.20892  17 0.367107 0.383773 0.475769 0.123289 0.694368 0.151298 0.928516 0.961974 0.74605 0.253144 0.874134 0.669953 0.606121 0.652532 0.78736 0.37933 0.491114 
1.26017  17 0.112856 0.61068 0.646922 0 0.510508 0.156078 0.919884 0.198612 0.197197 0.598778 0 0.480404 0.770399 0.983027 0.528587 0.214441 0.972769 
1.28119  17 0.768229 0 0.496007 0.157363 0.0446485 0.153851 0.463489 0.396357 0.0415282 0.318041 0.0969429 0.537465 0.20028 0.283364 0.568528 0.228241 0.335543 
1.28119  17 0.768229 0 0.496007 0.157363 0.0446485 0.153851 0.463489 0.396357 0.0415282 0.318041 0.0969429 0.537465 0.20028 0.283364 0.568528 0.228241 0.335543 
1.41266  17 0 0.47767 0.659402 0.288792 0.424862 0.259787 0.00623542 0.57547 0.156593 0.769047 0.183425 0.48597 0.357168 0.791423 0.728635 0.23658 0.79176 
1.46495  17 0.85222 0.210463 0.0345248 0 0.572498 0.524846 0.0251252 0 0.118298 0.201336 0.425121 0.216832 0.346619 0.119029 0.256988 0.35308 0.72917 
1.78714  17 0.109992 0.151231 0.809281 0.683429 0.248473 0.0123939 0.687115 0.776406 0.17495 0.616278 0.770557 0.747417 0.274907 0.504968 0.349837 0.032534 0.294702 
1.80411  17 0.76451 0.233305 0.602551 0.316835 0.614499 0.205053 0.640243 0.143725 0.814682 0.231278 0.739163 0.382875 0.0306657 0.770516 0.590096 0.15028 0.946156 
1.82259  17 0.690065 0.575727 0.784269 0.371591 0.927706 0.365335 0.813073 0.160805 0.795049 0.361418 0.603105 0.244858 0.743652 0.622718 0.406254 0.50811 0.407405 
1.85438  17 0.810351 0.805747 0.799992 0.334694 0.129782 0.918535 0.990024 0.561997 0.0644398 0.883625 0.366697 0.0858478 0.676486 0.396886 0.36427 0.856127 0.502067 
1.86617  17 0.997729 0.303703 0.702602 0.536876 0.0406589 0.369326 0.18426 0.436182 0.934236 0.30782 0.200667 0.894404 0.976171 0.682703 0.452117 0.815595 0.841558 
1.5811  17 0.786904 0.60536 0.930323 0.417849 0.886588 0.114191 0.610686 0.769601 0.880327 0.677042 0.0324764 0.435851 0.12586 0.067944 0.722524 0.793466 0.41799 
1.043  17 0.846033 0.898781 0.898837 0.244158 0.465233 0.130847 0.0855901 0.802508 0.434393 0.534483 0.715393 0.915554 0.687346 0.837563 0.727741 0.719555 0.340688 
1.45291  17 0.852759 0.486189 0.395911 0.148395 0.301454 0.69488 0.320148 0.103038 0.606499 0.146722 0.804842 0.680967 0.0254899 0.729013 0.961978 0.544381 0.59236 
1.36413  17 0.212852 0.0169332 0.676483 0.11669 0.795966 0.804406 0.336479 0.80487 0.908825 0.921825 0.590026 0.0830229 0.276315 0.922907 0.199544 0.914117 0.93942 
1.3571  17 0.825247 0.946085 0.301283 0.0380056 0.59049 0.265445 0.275553 0.0908551 0.849415 0.489358 0.0463143 0.879704 0.614141 0.503345 0.367607 0.815976 0.583354 
1.56707  17 0.522456 0.593735 0.661422 0.0340012 0.689527 0.0141358 0.273652 0.0743293 0.497036 0.465585 0.319025 0.27912 0.548658 0.11951 0.173632 0.156538 0.10998 
1.18739  17 0.76424 0.192656 0.51898 0.204566 0.109991 0.696778 0.696719 0.635106 0.160937 0.769878 0.20489 0.507154 0.367629 0.62035 0.787894 0.738024 0.103285 
1.57599  17 0.630295 0.638824 0.44625 0.317632 0.695926 0.971527 0.746297 0.348671 0.0621598 0.133135 0.325636 0.347195 0.259735 0.0840273 0.372467 0.526551 0.824174 
1.51609  17 0.819397 0.697567 0.297146 0.108647 0.0936157 0.53676 0.0745399 0.113377 0.539276 0.717935 0.490174 0.307065 0.894917 0.257242 0.905397 0.970742 0.906745 
1.4118  17 0.639532 0.316965 0.696632 0.172507 0.668492 0.055815 0.656799 0.0518936 0.285686 0.347384 0.532034 0.670908 0.859497 0.933464 0.592993 0.767019 0.556266 
1.23197  17 0.964125 0.259046 0.790839 0.230343 0.701493 0.537014 0.332796 0.983363 0.106156 0.901046 0.488849 0.798455 0.693846 0.0777175 0.938656 0.865582 0.14653 
1.21843  17 0.609689 0.303627 0.822158 0.378878 0.835065 0.0508932 0.526154 0.564798 0.387384 0.32669 0.144184 0.866243 0.0456514 0.412143 0.940994 0.109533 0.441212 
1.38786  17 0.596331 0.559634 0.994229 0.152749 0.635213 0.739543 0.504012 0.0117203 0.0773064 0.937468 0.379756 0.670198 0.563658 0.642339 0.562739 0.405832 0.742708 
0.981513  17 0.580005 0.270645 0.871583 0.150797 0.258091 0.874142 0.684526 0.688399 0.561638 0.401587 0.0370388 0.80714 0.476072 0.597807 0.146298 0.792668 0.676264 
1.15804  17 0.371158 0.961155 0.831351 0.166477 0.654374 0.313587 0.384927 0.720756 0.477118 0.614351 0.307948 0.98694 0.88911 0.780751 0.442828 0.824735 0.81359 
1.32978  17 0.767289 0.0501456 0.388446 0.20389 0.80363 0.643444 0.173437 0.73013 0.511677 0.139256 0.662964 0.426791 0.569994 0.859513 0.490319 0.511342 0.416341 
1.33166  17 0.468993 0.142792 0.600372 0.177105 0.985597 0.478111 0.897472 0.145864 0.0883416 0.922969 0.151008 0.807502 0.400623 0.20062 0.651837 0.820366 0.98088 
1.53118  17 0.182255 0.694982 0.92193 0.156628 0.482564 0.609891 0.215419 0.310701 0.84219 0.414986 0.55802 0.328647 0.898131 0.47562 0.163677 0.897462 0.355744 
1.14193  17 0.673502 0.385128 0.575584 0.154435 0.916523 0.451702 0.871055 0.773328 0.774173 0.331838 0.579449 0.534979 0.25566 0.615019 0.475016 0.193694 0.841927 
1.12147  17 0.570076 0.334324 0.677776 0.175533 0.74552 0.556766 0.839801 0.331617 0.783586 0.127387 0.446919 0.801456 0.0595149 0.539096 0.5844 0.33807 0.112255 
0.965326  17 0.920302 0.359016 0.387767 0.0491269 0.59513 0.10433 0.62808 0.289102 0.326218 0.0643253 0.0446018 0.0462417 0.123402 0.0955291 0.58162 0.229144 0.929858 
1.05709  17 0.464889 0.597761 0.504816 0.119263 0.262818 0.544204 0.97399 0.882725 0.543755 0.34231 0.983545 0.803767 0.96791 0.214507 0.817182 0.654414 0.164468 
1.09498  17 0.560897 0.660306 0.146951 0.0236058 0.360264 0.470527 0.241392 0.567041 0.862325 0.62384 0.436797 0.452892 0.265048 0.0169891 0.688818 0.722473 0.811746 
1.16519  17 0.0448461 0.908161 0.979672 0.376276 0.118426 0.0628758 0.660129 0.740931 0.460448 0.182586 0.239599 0.688838 0.12399 0.207659 0.187834 0.789074 0.173668 
1.40907  17 0.0768189 0.0945046 0.860724 0.339954 0.660687 0.527508 0.827399 0.13033 0.365779 0.063228 0.577111 0.532167 0.317411 0.993577 0.770363 0.766567 0.208214 
1.34762  17 0.175152 0.176836 0.276952 0.0971364 0.627476 0.343403 0.994147 0.334269 0.668569 0.417758 0.587334 0.485414 0.185204 0.730776 0.241815 0.169385 0.0455252 
1.12192  17 0.385243 0.635874 0.859114 0.145379 0.838831 0.903714 0.010997 0.448028 0.862068 0.187389 0.1896 0.4142 0.444083 0.795535 0.0357205 0.745993 0.733938 
1.34891  17 0.335691 0.0419874 0.928442 0.141007 0.372463 0.119786 0.194352 0.0639372 0.992123 0.821182 0.878634 0.414733 0.314798 0.810336 0.617472 0.455057 0.696468 
1.04347  17 0.119688 0.181226 0.708606 0.111988 0.44459 0.782526 0.807097 0.188228 0.05489 0.258397 0.843056 0.866682 0.938131 0.214006 0.355864 0.340852 0.723548 
1.41658  17 0.570662 0.939458 0.494775 0.138944 0.763228 0.191878 0.202486 0.0348202 0.39793 0.581099 0.667408 0.959085 0.364419 0.920397 0.886678 0.621658 0.374814 
1.40731  17 0.0742706 0.0804152 0.786463 0.282916 0.636698 0.476306 0.928188 0.352171 0.0812836 0.907959 0.709668 0.58354 0.188215 0.868573 0.00639143 0.794458 0.187985 
1.30977  17 0.115959 0.41705 0.921459 0.374472 0.0776625 0.337874 0.904304 0.429642 0.471175 0.191978 0.987066 0.952247 0.40338 0.132311 0.746965 0.698245 0.924846 
1.03342  17 0.270748 0.428958 0.52988 0.0434523 0.426773 0.00163335 0.711751 0.714029 0.991125 0.0742373 0.794999 0.390545 0.223202 0.189181 0.138204 0.152315 0.241851 
1.05057  17 0.20349 0.0373051 0.968133 0.285213 0.692513 0.671195 0.625746 0.683879 0.62039 0.59899 0.0238809 0.951556 0.59933 0.94705 0.754385 0.205076 0.131572 
1.19373  17 0.460255 0.989713 0.839126 0.0832837 0.8026 0.248439 0.342684 0.9502 0.392441 0.892698 0.785415 0.276297 0.371413 0.818983 0.199096 0.949264 0.269866 
1.70646  17 0.709484 0.510396 0.188277 0.0811756 0.695468 0.673168 0.535675 0.0536541 0.724976 0.400704 0.0485427 0.850141 0.632093 0.419488 0.345044 0.755251 0.0762108 
1.62812  17 0.620203 0.783828 0.883607 0.58836 0.701491 0.791319 0.151376 0.10117 0.0380714 0.149973 0.736495 0.444697 0.830417 0.00239782 0.553998 0.600786 0.0339704 
1.65315  17 0.497172 0.477747 0.931797 0.536167 0.66483 0.933667 0.139976 0.93547 0.346596 0.75519 0.758125 0.565562 0.774216 0.231333 0.897135 0.205072 0.577536 
1.70089  17 0.483611 0.796524 0.725241 0.352236 0.330757 0.375612 0.519438 0.0633541 0.285133 0.362227 0.945445 0.786221 0.339139 0.926827 0.319567 0.269739 0.693846 
1.66854  17 0.489682 0.514261 0.505242 0.0415812 0.662893 0.775717 0.891376 0.861769 0.332914 0.80184 0.625991 0.0533485 0.899454 0.224743 0.130568 0.808488 0.956248 
1.69097  17 0.794718 0.499592 0.143685 0.0837976 0.369635 0.923182 0.217542 0.675122 0.676249 0.604441 0.175916 0.929933 0.943629 0.997692 0.388244 0.545596 0.232665 
1.65521  17 0.556905 0.213547 0.904628 0.687045 0.487825 0.961234 0.255259 0.972063 0.345815 0.443811 0.487869 0.957019 0.457388 0.3055 0.93558 0.649032 0.94857 
1.76225  17 0.876779 0.70409 0.930417 0.745261 0.158517 0.312278 0.719898 0.509572 0.225915 0.239256 0.7108 0.588766 0.401463 0.722474 0.56565 0.0650916 0.728219 
1.74851  17 0.795252 0.37494 0.535324 0.317414 0.475732 0.145401 0.334107 0.203395 0.909455 0.126045 0.67454 0.850974 0.898992 0.050598 0.859245 0.69393 0.903036 
1.70966  17 0.510685 0.988286 0.736545 0.455131 0.973722 0.295066 0.871915 0.702805 0.480336 0.0353177 0.812657 0.667245 0.848559 0.424646 0.353841 0.626026 0.905314 
0.646481  17 0.684068 0.72614 0.60657 0.00768012 0.712734 0.255291 0.519841 0.927968 0 0.19884 0.362036 0.492705 0.209043 0.290649 0.461605 0.82627 0.886978 
0.559875  17 0.161175 0.0127431 0.520309 0 0.29949 0.312109 0.484925 0.629209 0.0267234 0.0781336 0.443203 0.449919 0.246007 0.566482 0.507304 0.493304 0.14698 
0.365072  17 0.34373 0.00951333 0.788915 0 0.701445 0.39743 0.438783 0.528342 0.0245687 0.00236908 0.132031 0.783572 0.185404 0.488711 0 0.911727 0.383913 
0.365072  17 0.34373 0.00951333 0.788915 0 0.701445 0.39743 0.438783 0.528342 0.0245687 0.00236908 0.132031 0.783572 0.185404 0.488711 0 0.911727 0.383913 
0.365072  17 0.34373 0.00951333 0.788915 0 0.701445 0.39743 0.438783 0.528342 0.0245687 0.00236908 0.132031 0.783572 0.185404 0.488711 0 0.911727 0.383913 
0.545532  17 0.729365 0.420261 0.458256 0 0.622959 0.323539 0.688154 0.476855 0.0199432 0.427924 0.58129 0.238536 0.0848321 0.65786 0.81692 0.589777 0.637447 
0.580559  17 0.0255147 0 0.781294 0 0.550701 0.35378 0.334146 0.268857 0 0.0242319 0.375248 0.706054 0.126649 0.628665 0.370788 0.170886 0.412452 
0.559875  17 0.161175 0.0127431 0.520309 0 0.29949 0.312109 0.484925 0.629209 0.0267234 0.0781336 0.443203 0.449919 0.246007 0.566482 0.507304 0.493304 0.14698 
0.365072  17 0.34373 0.00951333 0.788915 0 0.701445 0.39743 0.438783 0.528342 0.0245687 0.00236908 0.132031 0.783572 0.185404 0.488711 0 0.911727 0.383913 
0.647468  17 0.558388 0.242902 0.869281 0 0.545919 0.793825 0 0.29321 0.085702 0.145649 0.99295 0.671778 0.0571941 0.393113 0.586023 0.212448 0.410065 
0.636551  17 0.673755 0.208639 0.596876 0 0.0297748 0.745709 0 0.261397 0.0982524 0.149041 0.880388 0.272226 0.0934228 0.425376 0.593381 0.446921 0.147805 
0.598328  17 0.673907 0.208598 0.59685 0 0.0297748 0.745709 0 0.261397 0.0982524 0.148996 0.880709 0.271881 0.0939753 0.425428 0.594259 0.447272 0.148318 
0.63689  17 0.673658 0.208409 0.596731 0 0.0297748 0.745709 0 0.261397 0.0982524 0.148398 0.880059 0.271853 0.0933634 0.425102 0.594346 0.446654 0.14804 
0.66282  17 0.516186 0.291189 0.787709 0 0.497653 0.366154 0.715151 0.405391 0.0458839 0 0.670689 0.657647 0.198016 0.419353 0.00865377 0.179326 0.793962 
0.666263  17 0.39072 0.378184 0.245529 0 0.25789 0.422268 0.605931 0.122675 0.0820703 0.411439 0.747579 0.397138 0 0.0633498 0.494626 0.793375 0.154419 
0.666263  17 0.39072 0.378184 0.245529 0 0.25789 0.422268 0.605931 0.122675 0.0820703 0.411439 0.747579 0.397138 0 0.0633498 0.494626 0.793375 0.154419 
0.666263  17 0.39072 0.378184 0.245529 0 0.25789 0.422268 0.605931 0.122675 0.0820703 0.411439 0.747579 0.397138 0 0.0633498 0.494626 0.793375 0.154419 
0.674362  17 0.861706 0.782811 0.439151 0 0.546449 0.288669 0 0.0882587 0 0.199655 0.765703 0.203609 0.160356 0.215027 0.234137 0.350994 0.261168 
0.679731  17 0.28602 0.437558 0.241169 0.00635044 0.504788 0.189702 0.59321 0.466348 0 0.430416 0.078816 0.513315 0 0.654227 0 0.994872 0.772745 
0.605746  17 0.28602 0.437558 0.241169 0.00635044 0.504788 0.189702 0.592226 0.466094 9.26691e-05 0.430514 0.0783723 0.51294 0.00067694 0.654186 0.000158432 0.994872 0.772745 
0.594143  17 0.285952 0.437217 0.241175 0.00634409 0.504745 0.189966 0.59321 0.466348 0 0.430416 0.078816 0.513315 0 0.654227 0.000485972 0.995403 0.771716 
0.665421  17 0.635652 0.536508 0.720798 0 0.199111 0.43751 0.553971 0.443681 0.292 0.0141931 0.0288193 0.569858 0.248509 0.185237 0.394845 0.516258 0.093047 
0.643023  17 0.392685 0.283608 0.557506 0.0383938 0.659113 0.385339 0.626635 0.63914 0.0519427 0.292958 0.452426 0.63062 0.535115 0.822457 0.499166 0.613861 0.243682 
0.666663  17 0.392579 0.283134 0.557723 0.0382337 0.659152 0.385075 0.62626 0.638822 0.0517335 0.293388 0.452844 0.63089 0.535638 0.822987 0.499166 0.613861 0.244174 
0.660718  17 0.392685 0.283608 0.557506 0.0383938 0.658899 0.385416 0.626636 0.639225 0.0521072 0.293018 0.453137 0.631094 0.535489 0.823092 0.498664 0.613861 0.243682 
0.685546  17 0.392574 0.283466 0.558118 0.0382362 0.659333 0.385394 0.626412 0.638694 0.0519502 0.293388 0.452844 0.63089 0.535638 0.822987 0.499166 0.613504 0.243764 
0.711998  17 0.367149 0.376445 0.823536 0 0.46383 0 0.0179554 0.317671 0.00825259 0 0.473071 0.464455 0.086163 0.117883 0 0.736824 0.409186 
0.712005  17 0.401479 0.320176 0.51749 0 0.471463 0.805605 0.800539 0.148662 0 0.0346201 0.698715 0.45622 0.00133775 0.498309 0.837879 0.915798 0.557916 
0.611571  17 0.729365 0.420261 0.458256 0 0.622959 0.323539 0.687592 0.477078 0.0196803 0.428249 0.580508 0.238975 0.0848321 0.65786 0.81692 0.589777 0.637447 
0.730778  17 0.729365 0.420261 0.458256 0 0.622959 0.323539 0.688154 0.476855 0.0199432 0.427924 0.58129 0.238536 0.0848321 0.65786 0.81692 0.589777 0.637447 
0.74909  17 0.383928 0.455172 0.169466 0 0.323036 0.751971 0.246985 0.485801 0.342992 0.421291 0.713607 0.508538 0.251471 0.880643 0.526458 0.748492 0.740341 
0.768021  17 0.0535308 0.0453615 0.395447 0.0475836 0.389757 0.80432 0.790523 0.0663782 0 0.0606585 0.913 0.408287 0.0218099 0.493135 0.164866 0.560741 0.400392 
0.768021  17 0.0535308 0.0453615 0.395447 0.0475836 0.389757 0.80432 0.790523 0.0663782 0 0.0606585 0.913 0.408287 0.0218099 0.493135 0.164866 0.560741 0.400392 
0.768021  17 0.0535308 0.0453615 0.395447 0.0475836 0.389757 0.80432 0.790523 0.0663782 0 0.0606585 0.913 0.408287 0.0218099 0.493135 0.164866 0.560741 0.400392 
0.768021  17 0.0535308 0.0453615 0.395447 0.0475836 0.389757 0.80432 0.790523 0.0663782 0 0.0606585 0.913 0.408287 0.0218099 0.493135 0.164866 0.560741 0.400392 
0.789547  17 0.0498233 0.597647 0.892094 0 0.567879 0.0190446 0.553628 0.765139 0.0644428 0.254591 0.757444 0.293605 0.0547998 0.416978 0.288439 0.623178 0.169794 
0.773489  17 0.0499225 0.59685 0.892238 0.00067297 0.567712 0.0189016 0.553374 0.765103 0.0643372 0.254581 0.757444 0.293605 0.0547998 0.416978 0.287932 0.623019 0.169975 
0.791046  17 0.610075 0.449556 0.843935 0.0926311 0.1584 0 0.136801 0.423116 0.192938 0.135817 0.434579 0.602776 0.349435 0.717885 0.407214 0 0.466594 
0.791046  17 0.610075 0.449556 0.843935 0.0926311 0.1584 0 0.136801 0.423116 0.192938 0.135817 0.434579 0.602776 0.349435 0.717885 0.407214 0 0.466594 
0.750767  17 0.610442 0.449244 0.843594 0.0925461 0.159088 0.000633676 0.137069 0.423116 0.192938 0.135817 0.434579 0.602776 0.349435 0.717529 0.40698 0.00111482 0.467228 
0.679504  17 0.58123 0.271459 0.705897 0.000203111 0.0627519 0.23232 0.813291 0.228878 0.0204519 0.455817 0.19373 0.621669 0.310001 0.852894 0.335732 0 0.166278 
0.732977  17 0.580743 0.271393 0.705834 0.000203111 0.0626676 0.232075 0.813548 0.228696 0.020469 0.456509 0.193559 0.621669 0.310001 0.852894 0.335557 0.00109624 0.167042 
0.685645  17 0.162638 0.107372 0.831379 0.14608 0.432806 0.563911 0.347468 0.642314 0.0180246 0.332168 0.294587 0.782657 0.0234119 0.488558 0 0.893097 0.554293 
0.702321  17 0.163206 0.107199 0.831275 0.145934 0.433371 0.564105 0.348302 0.642005 0.0185808 0.332665 0.294581 0.782174 0.0227514 0.488558 0 0.892797 0.554408 
0.759243  17 0 0.441023 0.429112 0.0182521 0.378848 0.676576 0.497684 0.731929 0.271558 0.374909 0.865153 0.249661 0.0764933 0.59591 0.781048 0.600441 0.499198 
0.815439  17 0.619918 0.344943 0.655572 0.0721628 0.0564759 0.26344 0.0939536 0.262376 0.020831 0.569194 0.250411 0.844716 0.369446 0.841124 0.274648 0 0.900879 
0.74227  17 0.426768 0.869389 0.381687 0 0.451023 0.412431 0.501579 0.451062 0 0.566791 0.678279 0.660826 0.258123 0.854004 0.144765 0.0737843 0.242361 
0.817778  17 0.426757 0.869389 0.381687 0 0.451023 0.412431 0.501579 0.451062 0 0.566791 0.678279 0.660826 0.257718 0.853935 0.145015 0.0728811 0.241951 
0.831196  17 0 0.49898 0.0145404 0.00187743 0.403502 0 0.498195 0.375984 0 0.423577 0.887411 0.518016 0.0292937 0.916211 0.391088 0 0.348192 
0.840462  17 0.6794 0.768989 0.825546 0.124507 0.513607 0.432822 0.479335 0.433554 0.306682 0 0.403727 0.152392 0.110559 0.501096 0.984985 0.575272 0.212097 
0.796328  17 0.19027 0.514188 0.55274 0 0.313696 0.328753 0.365595 0.609254 0.0356147 0.750476 0.242277 0.265444 0.0250247 0.654885 0.726195 0.670636 0.576371 
0.84532  17 0.190119 0.514777 0.55256 0 0.313117 0.328342 0.3661 0.60906 0.0356462 0.750476 0.242277 0.265444 0.0250247 0.654885 0.726195 0.670388 0.576475 
0.755559  17 0.156435 0.335964 0.0925924 0.00014608 0.678599 0.385681 0.639026 0.0868482 0.0394528 0.287774 0.481173 0.240837 0.103079 0.702014 0.677629 0.40496 0.718957 
0.850637  17 0.470149 0.343077 0.459961 0 0.221381 0.335523 0.402057 0.478983 0.902358 0 0.126059 0.748847 0.609297 0.508329 0.535694 0.223459 0.0842919 
0.850637  17 0.470149 0.343077 0.459961 0 0.221381 0.335523 0.402057 0.478983 0.902358 0 0.126059 0.748847 0.609297 0.508329 0.535694 0.223459 0.0842919 
0.851236  17 0.813988 0.288503 0.634991 0.00142765 0.579277 0.827579 0.0274738 0.169946 0.222069 0.508862 0.461744 0.175353 0.139187 0.400166 0.716834 0.202267 0.34206 
0.851236  17 0.813988 0.288503 0.634991 0.00142765 0.579277 0.827579 0.0274738 0.169946 0.222069 0.508862 0.461744 0.175353 0.139187 0.400166 0.716834 0.202267 0.34206 
0.852799  17 0.852422 0.334189 0.644589 0 0.559221 0.254024 0.659724 0.649951 0.0773678 0.0861824 0.57232 0.13134 0.0252684 0.690801 0.530489 0.358207 0.840278 
0.859187  17 0.433395 0.459158 0.662442 0 0.605069 0.032289 0.266859 0.938793 0.526107 0.358316 0.715771 0 0 0.20392 0.260187 0.445782 0.522163 
0.853478  17 0.559688 0.988227 0.841484 0.0873922 0.462385 0 0.415569 0.36033 0.0246688 0.970438 0.666376 0.565011 0.105986 0.685571 0.335369 0.26719 0.346607 
0.794621  17 0 0.639873 0.147394 0.00519213 0.391238 0.000259787 0.20948 0.341404 0.000156593 0.42929 0.496203 0.476118 0.000357168 0.836672 0.000728635 0 0.154569 
0.886125  17 0.502581 0.296912 0.617813 0.0943977 0.507902 0 0.760532 0.540621 0.157344 0.806051 0.633674 0.861071 0.597126 0.848558 0.749494 0 0.152474 
0.892742  17 0.0132484 0.929589 0.678252 0 0.592759 0.271858 0.906106 0.392917 0.158414 0.134042 0.557987 0.0464351 0.420038 0 0.477165 0.497594 0.170405 
0.895477  17 0.304706 0.360347 0.562304 0.0104587 0.548824 0.533839 0.826538 0.576169 0.240604 0.3738 0.287306 0.311148 0.313375 0.0641758 0.567642 0.479461 0.327706 
0.824785  17 0.502634 0.223972 0.635601 0.0159281 0.543875 0.337869 0.522117 0.676842 0.0768453 0.488759 0.305183 0.747421 0.720819 0.971414 0.41131 0 0.767513 
0.855721  17 0.502942 0.223197 0.635563 0.0161293 0.543429 0.338417 0.52154 0.676177 0.0767812 0.487536 0.30479 0.747422 0.720819 0.971414 0.41131 0 0.767513 
0.910042  17 0.630998 0.434923 0.643708 0 0.338069 0.598272 0.901751 0.612063 0.100422 0.537734 0.302828 0.258888 0.526625 0.466031 0.762651 0.859462 0.195501 
0.912838  17 0.464493 0.405411 0.527835 0 0.431499 0.84699 0.535509 0.139672 0 0.0799521 0.511944 0.0626154 0.348319 0.820872 0.197868 0.776234 0.877135 
0.944506  17 0 0.38805 0.329174 0 0.697336 0.22517 0.914799 0.344254 0.0493882 0.29496 0.410689 0.117085 0.680393 0.897121 0.823027 0.522984 0.351796 
0.960428  17 0.110529 0.187984 0.856991 0 0.717603 0.0411063 0.762414 0 0 0.372146 0.469095 0.179151 0.00999192 0.313283 0.163957 0.68531 0.151666 
0.912776  17 0.402341 0.729373 0.885123 6.35044e-06 0.654641 0.510377 0.93642 0.46334 0.507204 0.300826 0.552034 0.459544 0.510391 0.883468 0.968179 0 0.106321 
0.974146  17 0.230527 0.465037 0.695797 0 0.364022 0 0.0012012 0.749296 0.111311 0.320982 0.667736 0.600218 3.50399e-05 0.817246 0.00524455 0.914513 0.628883 
1.00105  17 0.647086 0.286084 0.688083 0.00167145 0.526861 0 0.0439579 0.464756 0 0.423328 0.445621 0.191925 0.367837 0.902176 0.296607 0.183477 0.501743 
1.00105  17 0.647086 0.286084 0.688083 0.00167145 0.526861 0 0.0439579 0.464756 0 0.423328 0.445621 0.191925 0.367837 0.902176 0.296607 0.183477 0.501743 
0.741631  17 0.161237 0.315374 0.528556 0.0186184 0.588579 0.303967 0.750194 0.633989 0 0 0.742246 0.296942 0.0584819 0.861369 0.999113 0.555971 0.236048 
1.02459  17 0.578678 0.18804 0.649236 0 0.252097 0.57424 0.235349 0.50377 0 0.66797 0 0.619877 0.520696 0.650522 0.442415 0.00594816 0.254065 
0.956307  17 0.424186 0.576339 0.837946 0.12177 0.254252 0.354131 0.206587 0.609845 0.198184 0.524763 0.065747 0.774714 0.623812 0.814593 0.934631 0.0572544 0.0565811 
0.925347  17 0.650329 0.70633 0.853001 4.91269e-05 0.657246 0.284844 0.6787 0.436935 0.303231 0 0.575483 0.370945 0.376991 0.0832306 0.16165 0.714293 0.802857 
1.02513  17 0.249919 0.579822 0.615726 0 0.398102 0.573335 0.109054 0.447935 0.0238724 0.550994 0.675941 0.0604248 0.663044 0.297808 0.548939 0.429088 0.202921 
1.0818  17 0.249955 0.580701 0.615284 0 0.397466 0.573169 0.109054 0.447935 0.0238724 0.550994 0.675941 0.0604248 0.663764 0.297522 0.54927 0.428892 0.202861 
1.08582  17 0 0.549065 0.620524 0.203111 0.559156 0.302763 0.233326 0.491397 0.0145012 0.512965 0.47457 0.200841 0.0405629 0.641815 0.70989 0.613404 0.748554 
1.01894  17 0.999892 0.549065 0.620524 0.203111 0.559156 0.302763 0.233326 0.491397 0.0136264 0.51233 0.473685 0.201356 0.0399941 0.6421 0.708321 0.61392 0.747671 
1.04933  17 0.000808619 0.548483 0.62105 0.203022 0.55917 0.303402 0.234296 0.491397 0.0145012 0.512965 0.47457 0.200841 0.0405629 0.641815 0.70989 0.613404 0.748554 
0.992981  17 0.103255 0.383607 0.874148 0.0180416 0.661027 0.392478 0.241963 0.283048 0.394235 1.55345e-06 0.0224829 0.225194 0.110816 0.555789 0.733718 0.209986 0.178577 
0.932576  17 0.103978 0.382796 0.874148 0.0180416 0.661027 0.392506 0.241246 0.281962 0.394605 0 0.0227773 0.224929 0.110967 0.555351 0.733552 0.209921 0.178345 
1.11269  17 0.738411 0 0.44002 0 0.323166 0.164271 0.636077 0.146744 0 0.411208 0.440881 0.382085 0.442661 0 0.267856 0.42227 0.696375 
1.09934  17 0.164893 0.759481 0.410014 0 0.340708 0.550451 0.246091 0.285452 0.393378 0.0890024 0.630515 0.535344 0.169239 0.912175 0.160082 0.235829 0.386064 
1.11964  17 0.688279 0.549956 0.600959 0 0.213149 0.452736 0.649718 0.0311075 0.25462 0.206677 0.489948 0.655511 0.298523 0.298561 0.367774 0.49895 0.531317 
1.11794  17 0.688279 0.549956 0.600959 9.43977e-05 0.213522 0.452357 0.649579 0.0316685 0.254527 0.206851 0.489643 0.656261 0.298523 0.298561 0.367774 0.49895 0.531317 
1.12321  17 0.842988 0.852731 0.597393 0.0137703 0.420002 0.391597 0.471706 0.90091 0.823349 0.495307 0 0.68232 0.635148 0.321167 0.504989 0.287563 0.344648 
0.891201  17 0.145315 0.326932 0.758778 0.177565 0.450817 0.0738321 0.699979 0.479 0.0913645 0.0162565 0.656679 0.458738 0.000340142 0.351631 0.99941 0.767387 0.208187 
1.15436  17 0.342541 0.495413 0.51998 0 0.326408 0 0.0499928 0.655149 0.0780943 0.328738 0.33974 0.272963 0.668832 0.199284 0.431706 0.9082 0.352474 
1.05279  17 0.854065 0.335089 0.385453 0 0.708072 0.382342 0.687866 0.148342 0.0460705 0.992909 0.0750997 0.228016 0.101582 0.636218 0.556341 0.279344 0.188803 
0.986319  17 0.420428 0.373082 0.513246 0.026099 0.422272 0.440882 0.510155 0.497676 0.466325 0.429144 0.000195779 0.197024 0.114774 0.366127 0.776651 0.95482 0.942206 
1.1344  17 0.367107 0.383773 0.475769 0.123289 0.694787 0.151806 0.928304 0.961847 0.746103 0.252794 0.873892 0.670088 0.606121 0.652532 0.78736 0.37933 0.491114 
1.26017  17 0.112856 0.61068 0.646922 0 0.510508 0.156078 0.919884 0.198612 0.197197 0.598778 0 0.480404 0.770399 0.983027 0.528587 0.214441 0.972769 
1.22123  17 0.767405 0.000169621 0.496007 0.157363 0.0446485 0.153851 0.463489 0.396357 0.0415282 0.317236 0.096696 0.537187 0.199655 0.283154 0.568282 0.229134 0.335003 
1.19387  17 0.768229 0 0.49594 0.157212 0.045597 0.153832 0.463408 0.396924 0.0412566 0.317949 0.0965668 0.537569 0.199966 0.283364 0.568528 0.228241 0.335543 
1.41266  17 0 0.47767 0.659402 0.288792 0.424862 0.259787 0.00623542 0.57547 0.156593 0.769047 0.183425 0.48597 0.357168 0.791423 0.728635 0.23658 0.79176 
1.4  17 0.85221 0.210471 0.0355778 5.72988e-05 0.572916 0.524827 0.0254158 0.000967401 0.118298 0.201336 0.425121 0.216832 0.346619 0.119283 0.256964 0.353663 0.729621 
1.78714  17 0.109992 0.151231 0.809281 0.683429 0.248473 0.0123939 0.687115 0.776406 0.17495 0.616278 0.770557 0.747417 0.274907 0.504968 0.349837 0.032534 0.294702 
1.80411  17 0.76451 0.233305 0.602551 0.316835 0.614499 0.205053 0.640243 0.143725 0.814682 0.231278 0.739163 0.382875 0.0306657 0.770516 0.590096 0.15028 0.946156 
1.82259  17 0.690065 0.575727 0.784269 0.371591 0.927706 0.365335 0.813073 0.160805 0.795049 0.361418 0.603105 0.244858 0.743652 0.622718 0.406254 0.50811 0.407405 
1.85438  17 0.810351 0.805747 0.799992 0.334694 0.129782 0.918535 0.990024 0.561997 0.0644398 0.883625 0.366697 0.0858478 0.676486 0.396886 0.36427 0.856127 0.502067 
1.86561  17 0.996301 0.303703 0.702602 0.536876 0.0406589 0.369326 0.18426 0.436182 0.933255 0.307364 0.200352 0.89376 0.974711 0.683086 0.451453 0.815496 0.84153 
1.49082  17 0.786904 0.60536 0.930323 0.417433 0.886672 0.114052 0.609952 0.769701 0.880327 0.677042 0.0324764 0.435851 0.12586 0.067944 0.722524 0.793466 0.41799 
1.043  17 0.846033 0.898781 0.898837 0.244158 0.465233 0.130847 0.0855901 0.802508 0.434393 0.534483 0.715393 0.915554 0.687346 0.837563 0.727741 0.719555 0.340688 
1.45291  17 0.852759 0.486189 0.395911 0.148395 0.301454 0.69488 0.320148 0.103038 0.606499 0.146722 0.804842 0.680967 0.0254899 0.729013 0.961978 0.544381 0.59236 
1.36413  17 0.212852 0.0169332 0.676483 0.11669 0.795966 0.804406 0.336479 0.80487 0.908825 0.921825 0.590026 0.0830229 0.276315 0.922907 0.199544 0.914117 0.93942 
1.3571  17 0.825247 0.946085 0.301283 0.0380056 0.59049 0.265445 0.275553 0.0908551 0.849415 0.489358 0.0463143 0.879704 0.614141 0.503345 0.367607 0.815976 0.583354 
1.56707  17 0.522456 0.593735 0.661422 0.0340012 0.689527 0.0141358 0.273652 0.0743293 0.497036 0.465585 0.319025 0.27912 0.548658 0.11951 0.173632 0.156538 0.10998 
1.18739  17 0.76424 0.192656 0.51898 0.204566 0.109991 0.696778 0.696719 0.635106 0.160937 0.769878 0.20489 0.507154 0.367629 0.62035 0.787894 0.738024 0.103285 
1.52886  17 0.629687 0.638001 0.446629 0.31721 0.696339 0.970992 0.746024 0.348522 0.0623193 0.132478 0.325399 0.347081 0.259735 0.0840273 0.372467 0.526551 0.824174 
1.51609  17 0.819397 0.697567 0.297146 0.108647 0.0936157 0.53676 0.0745399 0.113377 0.539276 0.717935 0.490174 0.307065 0.894917 0.257242 0.905397 0.970742 0.906745 
1.4118  17 0.639532 0.316965 0.696632 0.172507 0.668492 0.055815 0.656799 0.0518936 0.285686 0.347384 0.532034 0.670908 0.859497 0.933464 0.592993 0.767019 0.556266 
1.23197  17 0.964125 0.259046 0.790839 0.230343 0.701493 0.537014 0.332796 0.983363 0.106156 0.901046 0.488849 0.798455 0.693846 0.0777175 0.938656 0.865582 0.14653 
1.21843  17 0.609689 0.303627 0.822158 0.378878 0.835065 0.0508932 0.526154 0.564798 0.387384 0.32669 0.144184 0.866243 0.0456514 0.412143 0.940994 0.109533 0.441212 
1.38786  17 0.596331 0.559634 0.994229 0.152749 0.635213 0.739543 0.504012 0.0117203 0.0773064 0.937468 0.379756 0.670198 0.563658 0.642339 0.562739 0.405832 0.742708 
0.969095  17 0.580002 0.270776 0.871583 0.150797 0.258091 0.874142 0.684526 0.688399 0.561638 0.401587 0.0370388 0.807221 0.475759 0.597859 0.145986 0.793221 0.676344 
1.11864  17 0.371047 0.959344 0.831716 0.16631 0.654671 0.313656 0.384918 0.720641 0.477118 0.614351 0.307948 0.98694 0.88911 0.780751 0.442828 0.82566 0.813302 
1.28239  17 0.766442 0.0500321 0.3889 0.203611 0.803337 0.642715 0.17376 0.730341 0.510464 0.139149 0.662464 0.426791 0.569994 0.859513 0.490319 0.511342 0.416341 
1.33166  17 0.468993 0.142792 0.600372 0.177105 0.985597 0.478111 0.897472 0.145864 0.0883416 0.922969 0.151008 0.807502 0.400623 0.20062 0.651837 0.820366 0.98088 
1.53118  17 0.182255 0.694982 0.92193 0.156628 0.482564 0.609891 0.215419 0.310701 0.84219 0.414986 0.55802 0.328647 0.898131 0.47562 0.163677 0.897462 0.355744 
1.14193  17 0.673502 0.385128 0.575584 0.154435 0.916523 0.451702 0.871055 0.773328 0.774173 0.331838 0.579449 0.534979 0.25566 0.615019 0.475016 0.193694 0.841927 
1.12147  17 0.570076 0.334324 0.677776 0.175533 0.74552 0.556766 0.839801 0.331617 0.783586 0.127387 0.446919 0.801456 0.0595149 0.539096 0.5844 0.33807 0.112255 
0.886864  17 0.920302 0.359016 0.387767 0.0491269 0.595565 0.10504 0.628029 0.29026 0.32503 0.0643432 0.0442994 0.0473627 0.123843 0.0951896 0.58136 0.230237 0.928762 
1.05709  17 0.464889 0.597761 0.504816 0.119263 0.262818 0.544204 0.97399 0.882725 0.543755 0.34231 0.983545 0.803767 0.96791 0.214507 0.817182 0.654414 0.164468 
1.09281  17 0.560897 0.660306 0.146951 0.0236058 0.360264 0.470527 0.241392 0.567041 0.862325 0.62384 0.436797 0.452892 0.264948 0.0173375 0.688261 0.722662 0.810884 
1.16519  17 0.0448461 0.908161 0.979672 0.376276 0.118426 0.0628758 0.660129 0.740931 0.460448 0.182586 0.239599 0.688838 0.12399 0.207659 0.187834 0.789074 0.173668 
1.40907  17 0.0768189 0.0945046 0.860724 0.339954 0.660687 0.527508 0.827399 0.13033 0.365779 0.063228 0.577111 0.532167 0.317411 0.993577 0.770363 0.766567 0.208214 
1.34762  17 0.175152 0.176836 0.276952 0.0971364 0.627476 0.343403 0.994147 0.334269 0.668569 0.417758 0.587334 0.485414 0.185204 0.730776 0.241815 0.169385 0.0455252 
1.12192  17 0.385243 0.635874 0.859114 0.145379 0.838831 0.903714 0.010997 0.448028 0.862068 0.187389 0.1896 0.4142 0.444083 0.795535 0.0357205 0.745993 0.733938 
1.33682  17 0.336354 0.0422947 0.927974 0.141007 0.372463 0.119786 0.194352 0.0639372 0.992123 0.821182 0.878634 0.414757 0.314565 0.809803 0.617665 0.455309 0.696605 
1.04347  17 0.119688 0.181226 0.708606 0.111988 0.44459 0.782526 0.807097 0.188228 0.05489 0.258397 0.843056 0.866682 0.938131 0.214006 0.355864 0.340852 0.723548 
1.41658  17 0.570662 0.939458 0.494775 0.138944 0.763228 0.191878 0.202486 0.0348202 0.39793 0.581099 0.667408 0.959085 0.364419 0.920397 0.886678 0.621658 0.374814 
1.38051  17 0.0750985 0.0801096 0.786676 0.282345 0.636884 0.476306 0.928188 0.352171 0.0812836 0.907959 0.709668 0.583926 0.187912 0.867795 0.00624242 0.794551 0.187799 
1.30977  17 0.115959 0.41705 0.921459 0.374472 0.0776625 0.337874 0.904304 0.429642 0.471175 0.191978 0.987066 0.952247 0.40338 0.132311 0.746965 0.698245 0.924846 
1.03342  17 0.270748 0.428958 0.52988 0.0434523 0.426773 0.00163335 0.711751 0.714029 0.991125 0.0742373 0.794999 0.390545 0.223202 0.189181 0.138204 0.152315 0.241851 
1.05057  17 0.20349 0.0373051 0.968133 0.285213 0.692513 0.671195 0.625746 0.683879 0.62039 0.59899 0.0238809 0.951556 0.59933 0.94705 0.754385 0.205076 0.131572 
1.19373  17 0.460255 0.989713 0.839126 0.0832837 0.8026 0.248439 0.342684 0.9502 0.392441 0.892698 0.785415 0.276297 0.371413 0.818983 0.199096 0.949264 0.269866 
1.70646  17 0.709484 0.510396 0.188277 0.0811756 0.695468 0.673168 0.535675 0.0536541 0.724976 0.400704 0.0485427 0.850141 0.632093 0.419488 0.345044 0.755251 0.0762108 
1.62812  17 0.620203 0.783828 0.883607 0.58836 0.701491 0.791319 0.151376 0.10117 0.0380714 0.149973 0.736495 0.444697 0.830417 0.00239782 0.553998 0.600786 0.0339704 
1.65315  17 0.497172 0.477747 0.931797 0.536167 0.66483 0.933667 0.139976 0.93547 0.346596 0.75519 0.758125 0.565562 0.774216 0.231333 0.897135 0.205072 0.577536 
1.70089  17 0.483611 0.796524 0.725241 0.352236 0.330757 0.375612 0.519438 0.0633541 0.285133 0.362227 0.945445 0.786221 0.339139 0.926827 0.319567 0.269739 0.693846 
1.66854  17 0.489682 0.514261 0.505242 0.0415812 0.662893 0.775717 0.891376 0.861769 0.332914 0.80184 0.625991 0.0533485 0.899454 0.224743 0.130568 0.808488 0.956248 
1.57517  17 0.794718 0.499592 0.143685 0.0837976 0.369635 0.922429 0.218028 0.675288 0.675392 0.603927 0.175793 0.929249 0.943629 0.997692 0.388244 0.545596 0.232665 
1.65521  17 0.556905 0.213547 0.904628 0.687045 0.487825 0.961234 0.255259 0.972063 0.345815 0.443811 0.487869 0.957019 0.457388 0.3055 0.93558 0.649032 0.94857 
1.76225  17 0.876779 0.70409 0.930417 0.745261 0.158517 0.312278 0.719898 0.509572 0.225915 0.239256 0.7108 0.588766 0.401463 0.722474 0.56565 0.0650916 0.728219 
1.74851  17 0.795252 0.37494 0.535324 0.317414 0.475732 0.145401 0.334107 0.203395 0.909455 0.126045 0.67454 0.850974 0.898992 0.050598 0.859245 0.69393 0.903036 
1.70966  17 0.510685 0.988286 0.736545 0.455131 0.973722 0.295066 0.871915 0.702805 0.480336 0.0353177 0.812657 0.667245 0.848559 0.424646 0.353841 0.626026 0.905314 
0.646481  17 0.684068 0.72614 0.60657 0.00768012 0.712734 0.255291 0.519841 0.927968 0 0.19884 0.362036 0.492705 0.209043 0.290649 0.461605 0.82627 0.886978 
0.555016  17 0.161609 0.0126993 0.520479 0 0.29949 0.312109 0.484925 0.629209 0.0267234 0.0781336 0.443203 0.449765 0.24563 0.56639 0.50605 0.493761 0.146702 
0.365072  17 0.34373 0.00951333 0.788915 0 0.701445 0.39743 0.438783 0.528342 0.0245687 0.00236908 0.132031 0.783572 0.185404 0.488711 0 0.911727 0.383913 
0.365072  17 0.34373 0.00951333 0.788915 0 0.701445 0.39743 0.438783 0.528342 0.0245687 0.00236908 0.132031 0.783572 0.185404 0.488711 0 0.911727 0.383913 
0.365072  17 0.34373 0.00951333 0.788915 0 0.701445 0.39743 0.438783 0.528342 0.0245687 0.00236908 0.132031 0.783572 0.185404 0.488711 0 0.911727 0.383913 
0.545532  17 0.729365 0.420261 0.458256 0 0.622959 0.323539 0.688154 0.476855 0.0199432 0.427924 0.58129 0.238536 0.0848321 0.65786 0.81692 0.589777 0.637447 
0.580559  17 0.0255147 0 0.781294 0 0.550701 0.35378 0.334146 0.268857 0 0.0242319 0.375248 0.706054 0.126649 0.628665 0.370788 0.170886 0.412452 
0.559875  17 0.161175 0.0127431 0.520309 0 0.29949 0.312109 0.484925 0.629209 0.0267234 0.0781336 0.443203 0.449919 0.246007 0.566482 0.507304 0.493304 0.14698 
0.365072  17 0.34373 0.00951333 0.788915 0 0.701445 0.39743 0.438783 0.528342 0.0245687 0.00236908 0.132031 0.783572 0.185404 0.488711 0 0.911727 0.383913 
0.647468  17 0.558388 0.242902 0.869281 0 0.545919 0.793825 0 0.29321 0.085702 0.145649 0.99295 0.671778 0.0571941 0.393113 0.586023 0.212448 0.410065 
0.636551  17 0.673755 0.208639 0.596876 0 0.0297748 0.745709 0 0.261397 0.0982524 0.149041 0.880388 0.272226 0.0934228 0.425376 0.593381 0.446921 0.147805 
0.598328  17 0.673907 0.208598 0.59685 0 0.0297748 0.745709 0 0.261397 0.0982524 0.148996 0.880709 0.271881 0.0939753 0.425428 0.594259 0.447272 0.148318 
0.63689  17 0.673658 0.208409 0.596731 0 0.0297748 0.745709 0 0.261397 0.0982524 0.148398 0.880059 0.271853 0.0933634 0.425102 0.594346 0.446654 0.14804 
0.66282  17 0.516186 0.291189 0.787709 0 0.497653 0.366154 0.715151 0.405391 0.0458839 0 0.670689 0.657647 0.198016 0.419353 0.00865377 0.179326 0.793962 
0.666263  17 0.39072 0.378184 0.245529 0 0.25789 0.422268 0.605931 0.122675 0.0820703 0.411439 0.747579 0.397138 0 0.0633498 0.494626 0.793375 0.154419 
0.531374  17 0.39072 0.378184 0.245529 0 0.258485 0.422744 0.605425 0.123583 0.0820528 0.411785 0.747318 0.397938 0.000849061 0.0633498 0.494626 0.793375 0.154419 
0.666263  17 0.39072 0.378184 0.245529 0 0.25789 0.422268 0.605931 0.122675 0.0820703 0.411439 0.747579 0.397138 0 0.0633498 0.494626 0.793375 0.154419 
0.594009  17 0.86134 0.782019 0.439468 0 0.546449 0.288669 0 0.0882587 0 0.199655 0.765703 0.203609 0.161025 0.214845 0.233608 0.351793 0.261066 
0.679731  17 0.28602 0.437558 0.241169 0.00635044 0.504788 0.189702 0.59321 0.466348 0 0.430416 0.078816 0.513315 0 0.654227 0 0.994872 0.772745 
0.605746  17 0.28602 0.437558 0.241169 0.00635044 0.504788 0.189702 0.592226 0.466094 9.26691e-05 0.430514 0.0783723 0.51294 0.00067694 0.654186 0.000158432 0.994872 0.772745 
0.594143  17 0.285952 0.437217 0.241175 0.00634409 0.504745 0.189966 0.59321 0.466348 0 0.430416 0.078816 0.513315 0 0.654227 0.000485972 0.995403 0.771716 
0.665421  17 0.635652 0.536508 0.720798 0 0.199111 0.43751 0.553971 0.443681 0.292 0.0141931 0.0288193 0.569858 0.248509 0.185237 0.394845 0.516258 0.093047 
0.643023  17 0.392685 0.283608 0.557506 0.0383938 0.659113 0.385339 0.626635 0.63914 0.0519427 0.292958 0.452426 0.63062 0.535115 0.822457 0.499166 0.613861 0.243682 
0.661054  17 0.392579 0.283134 0.557968 0.038047 0.659233 0.384943 0.625998 0.638894 0.0514933 0.293039 0.452349 0.630897 0.535638 0.822987 0.499166 0.613861 0.244174 
0.660718  17 0.392685 0.283608 0.557506 0.0383938 0.658899 0.385416 0.626636 0.639225 0.0521072 0.293018 0.453137 0.631094 0.535489 0.823092 0.498664 0.613861 0.243682 
0.685546  17 0.392574 0.283466 0.558118 0.0382362 0.659333 0.385394 0.626412 0.638694 0.0519502 0.293388 0.452844 0.63089 0.535638 0.822987 0.499166 0.613504 0.243764 
0.711998  17 0.367149 0.376445 0.823536 0 0.46383 0 0.0179554 0.317671 0.00825259 0 0.473071 0.464455 0.086163 0.117883 0 0.736824 0.409186 
0.712005  17 0.401479 0.320176 0.51749 0 0.471463 0.805605 0.800539 0.148662 0 0.0346201 0.698715 0.45622 0.00133775 0.498309 0.837879 0.915798 0.557916 
0.602791  17 0.729098 0.419614 0.458287 0.000201939 0.623314 0.324256 0.687592 0.477078 0.0196803 0.428249 0.580508 0.238975 0.0848321 0.65786 0.816296 0.590426 0.637108 
0.594961  17 0.729268 0.420261 0.458256 0 0.622959 0.323539 0.688154 0.476855 0.0192793 0.427161 0.580765 0.238658 0.0850958 0.657781 0.816059 0.590705 0.638025 
0.74909  17 0.383928 0.455172 0.169466 0 0.323036 0.751971 0.246985 0.485801 0.342992 0.421291 0.713607 0.508538 0.251471 0.880643 0.526458 0.748492 0.740341 
0.759492  17 0.0541729 0.0454765 0.396014 0.0475836 0.389757 0.80432 0.790523 0.0663782 0 0.0606585 0.913 0.408769 0.0227474 0.493011 0.164599 0.56053 0.400745 
0.768021  17 0.0535308 0.0453615 0.395447 0.0475836 0.389757 0.80432 0.790523 0.0663782 0 0.0606585 0.913 0.408287 0.0218099 0.493135 0.164866 0.560741 0.400392 
0.741207  17 0.0538137 0.0456784 0.396142 0.0476432 0.389757 0.80432 0.790523 0.0663782 0 0.0606585 0.913 0.408287 0.0218099 0.493135 0.164866 0.561224 0.400865 
0.768021  17 0.0535308 0.0453615 0.395447 0.0475836 0.389757 0.80432 0.790523 0.0663782 0 0.0606585 0.913 0.408287 0.0218099 0.493135 0.164866 0.560741 0.400392 
0.727791  17 0.0498233 0.597647 0.892094 0 0.567879 0.0190446 0.553628 0.764668 0.0642464 0.253999 0.757131 0.294085 0.0545735 0.417095 0.287422 0.623178 0.169794 
0.685126  17 0.0505343 0.595889 0.892061 0.000646198 0.567746 0.0190035 0.553385 0.765103 0.0643372 0.254581 0.757444 0.293605 0.0547998 0.416978 0.287136 0.622775 0.169943 
0.791046  17 0.610075 0.449556 0.843935 0.0926311 0.1584 0 0.136801 0.423116 0.192938 0.135817 0.434579 0.602776 0.349435 0.717885 0.407214 0 0.466594 
0.791046  17 0.610075 0.449556 0.843935 0.0926311 0.1584 0 0.136801 0.423116 0.192938 0.135817 0.434579 0.602776 0.349435 0.717885 0.407214 0 0.466594 
0.750767  17 0.610442 0.449244 0.843594 0.0925461 0.159088 0.000633676 0.137069 0.423116 0.192938 0.135817 0.434579 0.602776 0.349435 0.717529 0.40698 0.00111482 0.467228 
0.679504  17 0.58123 0.271459 0.705897 0.000203111 0.0627519 0.23232 0.813291 0.228878 0.0204519 0.455817 0.19373 0.621669 0.310001 0.852894 0.335732 0 0.166278 
0.732977  17 0.580743 0.271393 0.705834 0.000203111 0.0626676 0.232075 0.813548 0.228696 0.020469 0.456509 0.193559 0.621669 0.310001 0.852894 0.335557 0.00109624 0.167042 
0.620688  17 0.163332 0.106782 0.831379 0.14608 0.432806 0.563911 0.347468 0.642314 0.0180246 0.332168 0.294587 0.782657 0.0234119 0.488558 0.000131885 0.893661 0.55427 
0.702321  17 0.163206 0.107199 0.831275 0.145934 0.433371 0.564105 0.348302 0.642005 0.0185808 0.332665 0.294581 0.782174 0.0227514 0.488558 0 0.892797 0.554408 
0.677479  17 0.999728 0.441023 0.429112 0.0182521 0.378848 0.676576 0.497684 0.731929 0.27164 0.374446 0.86466 0.250503 0.0768137 0.596041 0.780085 0.600887 0.499075 
0.815439  17 0.619918 0.344943 0.655572 0.0721628 0.0564759 0.26344 0.0939536 0.262376 0.020831 0.569194 0.250411 0.844716 0.369446 0.841124 0.274648 0 0.900879 
0.74227  17 0.426768 0.869389 0.381687 0 0.451023 0.412431 0.501579 0.451062 0 0.566791 0.678279 0.660826 0.258123 0.854004 0.144765 0.0737843 0.242361 
0.814344  17 0.426786 0.868371 0.382167 0.000390789 0.451023 0.412431 0.501579 0.451062 0 0.566791 0.678279 0.660826 0.257718 0.853005 0.145731 0.073179 0.241936 
0.831196  17 0 0.49898 0.0145404 0.00187743 0.403502 0 0.498195 0.375984 0 0.423577 0.887411 0.518016 0.0292937 0.916211 0.391088 0 0.348192 
0.840462  17 0.6794 0.768989 0.825546 0.124507 0.513607 0.432822 0.479335 0.433554 0.306682 0 0.403727 0.152392 0.110559 0.501096 0.984985 0.575272 0.212097 
0.796328  17 0.19027 0.514188 0.55274 0 0.313696 0.328753 0.365595 0.609254 0.0356147 0.750476 0.242277 0.265444 0.0250247 0.654885 0.726195 0.670636 0.576371 
0.84532  17 0.190119 0.514777 0.55256 0 0.313117 0.328342 0.3661 0.60906 0.0356462 0.750476 0.242277 0.265444 0.0250247 0.654885 0.726195 0.670388 0.576475 
0.755559  17 0.156435 0.335964 0.0925924 0.00014608 0.678599 0.385681 0.639026 0.0868482 0.0394528 0.287774 0.481173 0.240837 0.103079 0.702014 0.677629 0.40496 0.718957 
0.850637  17 0.470149 0.343077 0.459961 0 0.221381 0.335523 0.402057 0.478983 0.902358 0 0.126059 0.748847 0.609297 0.508329 0.535694 0.223459 0.0842919 
0.774669  17 0.470149 0.343077 0.4602 0.00035355 0.222127 0.335558 0.402665 0.47891 0.901881 0.000363785 0.126645 0.748901 0.609297 0.508329 0.535694 0.223459 0.0842919 
0.851236  17 0.813988 0.288503 0.634991 0.00142765 0.579277 0.827579 0.0274738 0.169946 0.222069 0.508862 0.461744 0.175353 0.139187 0.400166 0.716834 0.202267 0.34206 
0.851236  17 0.813988 0.288503 0.634991 0.00142765 0.579277 0.827579 0.0274738 0.169946 0.222069 0.508862 0.461744 0.175353 0.139187 0.400166 0.716834 0.202267 0.34206 
0.852799  17 0.852422 0.334189 0.644589 0 0.559221 0.254024 0.659724 0.649951 0.0773678 0.0861824 0.57232 0.13134 0.0252684 0.690801 0.530489 0.358207 0.840278 
0.813409  17 0.4339 0.459189 0.662174 3.80056e-05 0.605392 0.0329196 0.267305 0.938793 0.526107 0.358316 0.715771 0 0 0.20392 0.260289 0.446149 0.521979 
0.853478  17 0.559688 0.988227 0.841484 0.0873922 0.462385 0 0.415569 0.36033 0.0246688 0.970438 0.666376 0.565011 0.105986 0.685571 0.335369 0.26719 0.346607 
0.794621  17 0 0.639873 0.147394 0.00519213 0.391238 0.000259787 0.20948 0.341404 0.000156593 0.42929 0.496203 0.476118 0.000357168 0.836672 0.000728635 0 0.154569 
0.886125  17 0.502581 0.296912 0.617813 0.0943977 0.507902 0 0.760532 0.540621 0.157344 0.806051 0.633674 0.861071 0.597126 0.848558 0.749494 0 0.152474 
0.892742  17 0.0132484 0.929589 0.678252 0 0.592759 0.271858 0.906106 0.392917 0.158414 0.134042 0.557987 0.0464351 0.420038 0 0.477165 0.497594 0.170405 
0.895477  17 0.304706 0.360347 0.562304 0.0104587 0.548824 0.533839 0.826538 0.576169 0.240604 0.3738 0.287306 0.311148 0.313375 0.0641758 0.567642 0.479461 0.327706 
0.824785  17 0.502634 0.223972 0.635601 0.0159281 0.543875 0.337869 0.522117 0.676842 0.0768453 0.488759 0.305183 0.747421 0.720819 0.971414 0.41131 0 0.767513 
0.855721  17 0.502942 0.223197 0.635563 0.0161293 0.543429 0.338417 0.52154 0.676177 0.0767812 0.487536 0.30479 0.747422 0.720819 0.971414 0.41131 0 0.767513 
0.910042  17 0.630998 0.434923 0.643708 0 0.338069 0.598272 0.901751 0.612063 0.100422 0.537734 0.302828 0.258888 0.526625 0.466031 0.762651 0.859462 0.195501 
0.912838  17 0.464493 0.405411 0.527835 0 0.431499 0.84699 0.535509 0.139672 0 0.0799521 0.511944 0.0626154 0.348319 0.820872 0.197868 0.776234 0.877135 
0.944506  17 0 0.38805 0.329174 0 0.697336 0.22517 0.914799 0.344254 0.0493882 0.29496 0.410689 0.117085 0.680393 0.897121 0.823027 0.522984 0.351796 
0.960428  17 0.110529 0.187984 0.856991 0 0.717603 0.0411063 0.762414 0 0 0.372146 0.469095 0.179151 0.00999192 0.313283 0.163957 0.68531 0.151666 
0.912776  17 0.402341 0.729373 0.885123 6.35044e-06 0.654641 0.510377 0.93642 0.46334 0.507204 0.300826 0.552034 0.459544 0.510391 0.883468 0.968179 0 0.106321 
0.887935  17 0.23079 0.464573 0.696463 0.000237629 0.364662 0.000264304 0.001474 0.749692 0.111845 0.320982 0.667736 0.600218 3.50399e-05 0.817246 0.00524455 0.914513 0.628883 
1.00105  17 0.647086 0.286084 0.688083 0.00167145 0.526861 0 0.0439579 0.464756 0 0.423328 0.445621 0.191925 0.367837 0.902176 0.296607 0.183477 0.501743 
0.983762  17 0.647086 0.286084 0.688083 0.00167145 0.527154 9.41471e-05 0.0445043 0.465618 0.000241419 0.423256 0.444503 0.192518 0.367837 0.902176 0.296607 0.183477 0.501743 
0.720395  17 0.161567 0.315374 0.528556 0.0186184 0.588579 0.303967 0.750194 0.633989 0 0 0.742246 0.298051 0.0589188 0.861645 0.99819 0.555882 0.235841 
1.02459  17 0.578678 0.18804 0.649236 0 0.252097 0.57424 0.235349 0.50377 0 0.66797 0 0.619877 0.520696 0.650522 0.442415 0.00594816 0.254065 
0.956307  17 0.424186 0.576339 0.837946 0.12177 0.254252 0.354131 0.206587 0.609845 0.198184 0.524763 0.065747 0.774714 0.623812 0.814593 0.934631 0.0572544 0.0565811 
0.925347  17 0.650329 0.70633 0.853001 4.91269e-05 0.657246 0.284844 0.6787 0.436935 0.303231 0 0.575483 0.370945 0.376991 0.0832306 0.16165 0.714293 0.802857 
1.02513  17 0.249919 0.579822 0.615726 0 0.398102 0.573335 0.109054 0.447935 0.0238724 0.550994 0.675941 0.0604248 0.663044 0.297808 0.548939 0.429088 0.202921 
1.04991  17 0.249955 0.580701 0.615284 0.000244158 0.398205 0.572379 0.109469 0.448557 0.0242092 0.550994 0.675941 0.0604248 0.663764 0.297522 0.54927 0.428892 0.202861 
1.08582  17 0 0.549065 0.620524 0.203111 0.559156 0.302763 0.233326 0.491397 0.0145012 0.512965 0.47457 0.200841 0.0405629 0.641815 0.70989 0.613404 0.748554 
0.963074  17 0.999892 0.549065 0.620524 0.203111 0.559156 0.302763 0.233424 0.490859 0.0138705 0.511889 0.473836 0.201356 0.0399941 0.6421 0.708321 0.61392 0.747671 
1.04933  17 0.000808619 0.548483 0.62105 0.203022 0.55917 0.303402 0.234296 0.491397 0.0145012 0.512965 0.47457 0.200841 0.0405629 0.641815 0.70989 0.613404 0.748554 
0.992981  17 0.103255 0.383607 0.874148 0.0180416 0.661027 0.392478 0.241963 0.283048 0.394235 1.55345e-06 0.0224829 0.225194 0.110816 0.555789 0.733718 0.209986 0.178577 
0.932576  17 0.103978 0.382796 0.874148 0.0180416 0.661027 0.392506 0.241246 0.281962 0.394605 0 0.0227773 0.224929 0.110967 0.555351 0.733552 0.209921 0.178345 
1.11269  17 0.738411 0 0.44002 0 0.323166 0.164271 0.636077 0.146744 0 0.411208 0.440881 0.382085 0.442661 0 0.267856 0.42227 0.696375 
1.09934  17 0.164893 0.759481 0.410014 0 0.340708 0.550451 0.246091 0.285452 0.393378 0.0890024 0.630515 0.535344 0.169239 0.912175 0.160082 0.235829 0.386064 
1.11964  17 0.688279 0.549956 0.600959 0 0.213149 0.452736 0.649718 0.0311075 0.25462 0.206677 0.489948 0.655511 0.298523 0.298561 0.367774 0.49895 0.531317 
1.11794  17 0.688279 0.549956 0.600959 9.43977e-05 0.213522 0.452357 0.649579 0.0316685 0.254527 0.206851 0.489643 0.656261 0.298523 0.298561 0.367774 0.49895 0.531317 
1.12321  17 0.842988 0.852731 0.597393 0.0137703 0.420002 0.391597 0.471706 0.90091 0.823349 0.495307 0 0.68232 0.635148 0.321167 0.504989 0.287563 0.344648 
0.891201  17 0.145315 0.326932 0.758778 0.177565 0.450817 0.0738321 0.699979 0.479 0.0913645 0.0162565 0.656679 0.458738 0.000340142 0.351631 0.99941 0.767387 0.208187 
1.0904  17 0.342541 0.495413 0.51998 0 0.326408 0 0.0505915 0.655525 0.0779225 0.328878 0.339107 0.273877 0.668523 0.200105 0.43146 0.907856 0.352474 
1.03541  17 0.853582 0.334898 0.385453 0 0.708072 0.382342 0.687355 0.149178 0.0454932 0.992674 0.0757887 0.228389 0.10183 0.635794 0.556147 0.279958 0.189491 
0.986319  17 0.420428 0.373082 0.513246 0.026099 0.422272 0.440882 0.510155 0.497676 0.466325 0.429144 0.000195779 0.197024 0.114774 0.366127 0.776651 0.95482 0.942206 
1.1344  17 0.367107 0.383773 0.475769 0.123289 0.694787 0.151806 0.928304 0.961847 0.746103 0.252794 0.873892 0.670088 0.606121 0.652532 0.78736 0.37933 0.491114 
1.26017  17 0.112856 0.61068 0.646922 0 0.510508 0.156078 0.919884 0.198612 0.197197 0.598778 0 0.480404 0.770399 0.983027 0.528587 0.214441 0.972769 
1.16113  17 0.767295 0.000169621 0.496007 0.157363 0.0446485 0.153851 0.462924 0.397239 0.0419824 0.317021 0.0966041 0.536567 0.198702 0.283349 0.567618 0.229922 0.33485 
1.19387  17 0.768229 0 0.49594 0.157212 0.045597 0.153832 0.463408 0.396924 0.0412566 0.317949 0.0965668 0.537569 0.199966 0.283364 0.568528 0.228241 0.335543 
1.41266  17 0 0.47767 0.659402 0.288792 0.424862 0.259787 0.00623542 0.57547 0.156593 0.769047 0.183425 0.48597 0.357168 0.791423 0.728635 0.23658 0.79176 
1.4  17 0.85221 0.210471 0.0355778 5.72988e-05 0.572916 0.524827 0.0254158 0.000967401 0.118298 0.201336 0.425121 0.216832 0.346619 0.119283 0.256964 0.353663 0.729621 
1.78714  17 0.109992 0.151231 0.809281 0.683429 0.248473 0.0123939 0.687115 0.776406 0.17495 0.616278 0.770557 0.747417 0.274907 0.504968 0.349837 0.032534 0.294702 
1.80411  17 0.76451 0.233305 0.602551 0.316835 0.614499 0.205053 0.640243 0.143725 0.814682 0.231278 0.739163 0.382875 0.0306657 0.770516 0.590096 0.15028 0.946156 
1.73449  17 0.690065 0.574932 0.784629 0.371213 0.927005 0.365923 0.812107 0.160968 0.794376 0.360777 0.603105 0.244858 0.743652 0.622718 0.406254 0.50811 0.407405 
1.83301  17 0.809888 0.804717 0.799875 0.3342 0.129785 0.917963 0.990024 0.561997 0.0644398 0.883625 0.366697 0.0858478 0.676486 0.396491 0.363884 0.856261 0.501338 
1.86561  17 0.996301 0.303703 0.702602 0.536876 0.0406589 0.369326 0.18426 0.436182 0.933255 0.307364 0.200352 0.89376 0.974711 0.683086 0.451453 0.815496 0.84153 
1.49082  17 0.786904 0.60536 0.930323 0.417433 0.886672 0.114052 0.609952 0.769701 0.880327 0.677042 0.0324764 0.435851 0.12586 0.067944 0.722524 0.793466 0.41799 
1.043  17 0.846033 0.898781 0.898837 0.244158 0.465233 0.130847 0.0855901 0.802508 0.434393 0.534483 0.715393 0.915554 0.687346 0.837563 0.727741 0.719555 0.340688 
1.45291  17 0.852759 0.486189 0.395911 0.148395 0.301454 0.69488 0.320148 0.103038 0.606499 0.146722 0.804842 0.680967 0.0254899 0.729013 0.961978 0.544381 0.59236 
1.36413  17 0.212852 0.0169332 0.676483 0.11669 0.795966 0.804406 0.336479 0.80487 0.908825 0.921825 0.590026 0.0830229 0.276315 0.922907 0.199544 0.914117 0.93942 
1.29839  17 0.825247 0.946085 0.301283 0.0380056 0.59049 0.265445 0.275553 0.0918538 0.849128 0.489058 0.0456763 0.880162 0.614312 0.504214 0.367499 0.815483 0.583132 
1.56707  17 0.522456 0.593735 0.661422 0.0340012 0.689527 0.0141358 0.273652 0.0743293 0.497036 0.465585 0.319025 0.27912 0.548658 0.11951 0.173632 0.156538 0.10998 
1.18739  17 0.76424 0.192656 0.51898 0.204566 0.109991 0.696778 0.696719 0.635106 0.160937 0.769878 0.20489 0.507154 0.367629 0.62035 0.787894 0.738024 0.103285 
1.43275  17 0.629687 0.638001 0.446629 0.31721 0.696265 0.970126 0.74541 0.348315 0.0632736 0.132603 0.325406 0.347271 0.259735 0.0840273 0.372467 0.526551 0.824174 
1.51609  17 0.819397 0.697567 0.297146 0.108647 0.0936157 0.53676 0.0745399 0.113377 0.539276 0.717935 0.490174 0.307065 0.894917 0.257242 0.905397 0.970742 0.906745 
1.4118  17 0.639532 0.316965 0.696632 0.172507 0.668492 0.055815 0.656799 0.0518936 0.285686 0.347384 0.532034 0.670908 0.859497 0.933464 0.592993 0.767019 0.556266 
1.23197  17 0.964125 0.259046 0.790839 0.230343 0.701493 0.537014 0.332796 0.983363 0.106156 0.901046 0.488849 0.798455 0.693846 0.0777175 0.938656 0.865582 0.14653 
1.21843  17 0.609689 0.303627 0.822158 0.378878 0.835065 0.0508932 0.526154 0.564798 0.387384 0.32669 0.144184 0.866243 0.0456514 0.412143 0.940994 0.109533 0.441212 
1.38786  17 0.596331 0.559634 0.994229 0.152749 0.635213 0.739543 0.504012 0.0117203 0.0773064 0.937468 0.379756 0.670198 0.563658 0.642339 0.562739 0.405832 0.742708 
0.969095  17 0.580002 0.270776 0.871583 0.150797 0.258091 0.874142 0.684526 0.688399 0.561638 0.401587 0.0370388 0.807221 0.475759 0.597859 0.145986 0.793221 0.676344 
1.10114  17 0.371047 0.959344 0.831716 0.16631 0.654671 0.313656 0.384918 0.720641 0.477118 0.614163 0.307616 0.986402 0.888277 0.780189 0.442935 0.826124 0.813302 
1.28239  17 0.766442 0.0500321 0.3889 0.203611 0.803337 0.642715 0.17376 0.730341 0.510464 0.139149 0.662464 0.426791 0.569994 0.859513 0.490319 0.511342 0.416341 
1.33166  17 0.468993 0.142792 0.600372 0.177105 0.985597 0.478111 0.897472 0.145864 0.0883416 0.922969 0.151008 0.807502 0.400623 0.20062 0.651837 0.820366 0.98088 
1.53118  17 0.182255 0.694982 0.92193 0.156628 0.482564 0.609891 0.215419 0.310701 0.84219 0.414986 0.55802 0.328647 0.898131 0.47562 0.163677 0.897462 0.355744 
1.14193  17 0.673502 0.385128 0.575584 0.154435 0.916523 0.451702 0.871055 0.773328 0.774173 0.331838 0.579449 0.534979 0.25566 0.615019 0.475016 0.193694 0.841927 
1.12147  17 0.570076 0.334324 0.677776 0.175533 0.74552 0.556766 0.839801 0.331617 0.783586 0.127387 0.446919 0.801456 0.0595149 0.539096 0.5844 0.33807 0.112255 
0.886864  17 0.920302 0.359016 0.387767 0.0491269 0.595565 0.10504 0.628029 0.29026 0.32503 0.0643432 0.0442994 0.0473627 0.123843 0.0951896 0.58136 0.230237 0.928762 
1.05709  17 0.464889 0.597761 0.504816 0.119263 0.262818 0.544204 0.97399 0.882725 0.543755 0.34231 0.983545 0.803767 0.96791 0.214507 0.817182 0.654414 0.164468 
1.07359  17 0.560764 0.659876 0.14726 0.0232609 0.360533 0.47023 0.241392 0.567041 0.862325 0.62384 0.436797 0.452892 0.264948 0.0173375 0.688261 0.722662 0.810485 
1.16519  17 0.0448461 0.908161 0.979672 0.376276 0.118426 0.0628758 0.660129 0.740931 0.460448 0.182586 0.239599 0.688838 0.12399 0.207659 0.187834 0.789074 0.173668 
1.40907  17 0.0768189 0.0945046 0.860724 0.339954 0.660687 0.527508 0.827399 0.13033 0.365779 0.063228 0.577111 0.532167 0.317411 0.993577 0.770363 0.766567 0.208214 
1.34762  17 0.175152 0.176836 0.276952 0.0971364 0.627476 0.343403 0.994147 0.334269 0.668569 0.417758 0.587334 0.485414 0.185204 0.730776 0.241815 0.169385 0.0455252 
1.12192  17 0.385243 0.635874 0.859114 0.145379 0.838831 0.903714 0.010997 0.448028 0.862068 0.187389 0.1896 0.4142 0.444083 0.795535 0.0357205 0.745993 0.733938 
1.33682  17 0.336354 0.0422947 0.927974 0.141007 0.372463 0.119786 0.194352 0.0639372 0.992123 0.821182 0.878634 0.414757 0.314565 0.809803 0.617665 0.455309 0.696605 
1.04347  17 0.119688 0.181226 0.708606 0.111988 0.44459 0.782526 0.807097 0.188228 0.05489 0.258397 0.843056 0.866682 0.938131 0.214006 0.355864 0.340852 0.723548 
1.41658  17 0.570662 0.939458 0.494775 0.138944 0.763228 0.191878 0.202486 0.0348202 0.39793 0.581099 0.667408 0.959085 0.364419 0.920397 0.886678 0.621658 0.374814 
1.38051  17 0.0750985 0.0801096 0.786676 0.282345 0.636884 0.476306 0.928188 0.352171 0.0812836 0.907959 0.709668 0.583926 0.187912 0.867795 0.00624242 0.794551 0.187799 
1.30977  17 0.115959 0.41705 0.921459 0.374472 0.0776625 0.337874 0.904304 0.429642 0.471175 0.191978 0.987066 0.952247 0.40338 0.132311 0.746965 0.698245 0.924846 
1.03342  17 0.270748 0.428958 0.52988 0.0434523 0.426773 0.00163335 0.711751 0.714029 0.991125 0.0742373 0.794999 0.390545 0.223202 0.189181 0.138204 0.152315 0.241851 
1.05057  17 0.20349 0.0373051 0.968133 0.285213 0.692513 0.671195 0.625746 0.683879 0.62039 0.59899 0.0238809 0.951556 0.59933 0.94705 0.754385 0.205076 0.131572 
1.19373  17 0.460255 0.989713 0.839126 0.0832837 0.8026 0.248439 0.342684 0.9502 0.392441 0.892698 0.785415 0.276297 0.371413 0.818983 0.199096 0.949264 0.269866 
1.70646  17 0.709484 0.510396 0.188277 0.0811756 0.695468 0.673168 0.535675 0.0536541 0.724976 0.400704 0.0485427 0.850141 0.632093 0.419488 0.345044 0.755251 0.0762108 
1.62812  17 0.620203 0.783828 0.883607 0.58836 0.701491 0.791319 0.151376 0.10117 0.0380714 0.149973 0.736495 0.444697 0.830417 0.00239782 0.553998 0.600786 0.0339704 
1.65315  17 0.497172 0.477747 0.931797 0.536167 0.66483 0.933667 0.139976 0.93547 0.346596 0.75519 0.758125 0.565562 0.774216 0.231333 0.897135 0.205072 0.577536 
1.70089  17 0.483611 0.796524 0.725241 0.352236 0.330757 0.375612 0.519438 0.0633541 0.285133 0.362227 0.945445 0.786221 0.339139 0.926827 0.319567 0.269739 0.693846 
1.66854  17 0.489682 0.514261 0.505242 0.0415812 0.662893 0.775717 0.891376 0.861769 0.332914 0.80184 0.625991 0.0533485 0.899454 0.224743 0.130568 0.808488 0.956248 
1.57517  17 0.794718 0.499592 0.143685 0.0837976 0.369635 0.922429 0.218028 0.675288 0.675392 0.603927 0.175793 0.929249 0.943629 0.997692 0.388244 0.545596 0.232665 
1.65521  17 0.556905 0.213547 0.904628 0.687045 0.487825 0.961234 0.255259 0.972063 0.345815 0.443811 0.487869 0.957019 0.457388 0.3055 0.93558 0.649032 0.94857 
1.74911  17 0.876779 0.70409 0.930581 0.744486 0.159182 0.312353 0.719862 0.510428 0.224865 0.238729 0.710537 0.588573 0.400842 0.722028 0.56565 0.0650916 0.728219 
1.74851  17 0.795252 0.37494 0.535324 0.317414 0.475732 0.145401 0.334107 0.203395 0.909455 0.126045 0.67454 0.850974 0.898992 0.050598 0.859245 0.69393 0.903036 
1.70966  17 0.510685 0.988286 0.736545 0.455131 0.973722 0.295066 0.871915 0.702805 0.480336 0.0353177 0.812657 0.667245 0.848559 0.424646 0.353841 0.626026 0.905314 
0.646481  17 0.684068 0.72614 0.60657 0.00768012 0.712734 0.255291 0.519841 0.927968 0 0.19884 0.362036 0.492705 0.209043 0.290649 0.461605 0.82627 0.886978 
0.549604  17 0.161165 0.0126993 0.520479 0 0.29949 0.312109 0.484925 0.629209 0.0264146 0.0781185 0.443401 0.450354 0.245481 0.566304 0.504724 0.494165 0.147127 
0.365072  17 0.34373 0.00951333 0.788915 0 0.701445 0.39743 0.438783 0.528342 0.0245687 0.00236908 0.132031 0.783572 0.185404 0.488711 0 0.911727 0.383913 
0.365072  17 0.34373 0.00951333 0.788915 0 0.701445 0.39743 0.438783 0.528342 0.0245687 0.00236908 0.132031 0.783572 0.185404 0.488711 0 0.911727 0.383913 
0.365072  17 0.34373 0.00951333 0.788915 0 0.701445 0.39743 0.438783 0.528342 0.0245687 0.00236908 0.132031 0.783572 0.185404 0.488711 0 0.911727 0.383913 
0.545532  17 0.729365 0.420261 0.458256 0 0.622959 0.323539 0.688154 0.476855 0.0199432 0.427924 0.58129 0.238536 0.0848321 0.65786 0.81692 0.589777 0.637447 
0.580559  17 0.0255147 0 0.781294 0 0.550701 0.35378 0.334146 0.268857 0 0.0242319 0.375248 0.706054 0.126649 0.628665 0.370788 0.170886 0.412452 
0.533972  17 0.161175 0.0127431 0.520309 0 0.29949 0.312586 0.484714 0.629462 0.0276301 0.0784129 0.442803 0.449675 0.245965 0.566473 0.506852 0.493304 0.14698 
0.365072  17 0.34373 0.00951333 0.788915 0 0.701445 0.39743 0.438783 0.528342 0.0245687 0.00236908 0.132031 0.783572 0.185404 0.488711 0 0.911727 0.383913 
0.647468  17 0.558388 0.242902 0.869281 0 0.545919 0.793825 0 0.29321 0.085702 0.145649 0.99295 0.671778 0.0571941 0.393113 0.586023 0.212448 0.410065 
0.636551  17 0.673755 0.208639 0.596876 0 0.0297748 0.745709 0 0.261397 0.0982524 0.149041 0.880388 0.272226 0.0934228 0.425376 0.593381 0.446921 0.147805 
0.598328  17 0.673907 0.208598 0.59685 0 0.0297748 0.745709 0 0.261397 0.0982524 0.148996 0.880709 0.271881 0.0939753 0.425428 0.594259 0.447272 0.148318 
0.63689  17 0.673658 0.208409 0.596731 0 0.0297748 0.745709 0 0.261397 0.0982524 0.148398 0.880059 0.271853 0.0933634 0.425102 0.594346 0.446654 0.14804 
0.66282  17 0.516186 0.291189 0.787709 0 0.497653 0.366154 0.715151 0.405391 0.0458839 0 0.670689 0.657647 0.198016 0.419353 0.00865377 0.179326 0.793962 
0.666263  17 0.39072 0.378184 0.245529 0 0.25789 0.422268 0.605931 0.122675 0.0820703 0.411439 0.747579 0.397138 0 0.0633498 0.494626 0.793375 0.154419 
0.531374  17 0.39072 0.378184 0.245529 0 0.258485 0.422744 0.605425 0.123583 0.0820528 0.411785 0.747318 0.397938 0.000849061 0.0633498 0.494626 0.793375 0.154419 
0.666263  17 0.39072 0.378184 0.245529 0 0.25789 0.422268 0.605931 0.122675 0.0820703 0.411439 0.747579 0.397138 0 0.0633498 0.494626 0.793375 0.154419 
0.594009  17 0.86134 0.782019 0.439468 0 0.546449 0.288669 0 0.0882587 0 0.199655 0.765703 0.203609 0.161025 0.214845 0.233608 0.351793 0.261066 
0.679731  17 0.28602 0.437558 0.241169 0.00635044 0.504788 0.189702 0.59321 0.466348 0 0.430416 0.078816 0.513315 0 0.654227 0 0.994872 0.772745 
0.605746  17 0.28602 0.437558 0.241169 0.00635044 0.504788 0.189702 0.592226 0.466094 9.26691e-05 0.430514 0.0783723 0.51294 0.00067694 0.654186 0.000158432 0.994872 0.772745 
0.594143  17 0.285952 0.437217 0.241175 0.00634409 0.504745 0.189966 0.59321 0.466348 0 0.430416 0.078816 0.513315 0 0.654227 0.000485972 0.995403 0.771716 
0.665421  17 0.635652 0.536508 0.720798 0 0.199111 0.43751 0.553971 0.443681 0.292 0.0141931 0.0288193 0.569858 0.248509 0.185237 0.394845 0.516258 0.093047 
0.643023  17 0.392685 0.283608 0.557506 0.0383938 0.659113 0.385339 0.626635 0.63914 0.0519427 0.292958 0.452426 0.63062 0.535115 0.822457 0.499166 0.613861 0.243682 
0.661054  17 0.392579 0.283134 0.557968 0.038047 0.659233 0.384943 0.625998 0.638894 0.0514933 0.293039 0.452349 0.630897 0.535638 0.822987 0.499166 0.613861 0.244174 
0.660718  17 0.392685 0.283608 0.557506 0.0383938 0.658899 0.385416 0.626636 0.639225 0.0521072 0.293018 0.453137 0.631094 0.535489 0.823092 0.498664 0.613861 0.243682 
0.685546  17 0.392574 0.283466 0.558118 0.0382362 0.659333 0.385394 0.626412 0.638694 0.0519502 0.293388 0.452844 0.63089 0.535638 0.822987 0.499166 0.613504 0.243764 
0.711998  17 0.367149 0.376445 0.823536 0 0.46383 0 0.0179554 0.317671 0.00825259 0 0.473071 0.464455 0.086163 0.117883 0 0.736824 0.409186 
0.712005  17 0.401479 0.320176 0.51749 0 0.471463 0.805605 0.800539 0.148662 0 0.0346201 0.698715 0.45622 0.00133775 0.498309 0.837879 0.915798 0.557916 
0.602791  17 0.729098 0.419614 0.458287 0.000201939 0.623314 0.324256 0.687592 0.477078 0.0196803 0.428249 0.580508 0.238975 0.0848321 0.65786 0.816296 0.590426 0.637108 
0.594961  17 0.729268 0.420261 0.458256 0 0.622959 0.323539 0.688154 0.476855 0.0192793 0.427161 0.580765 0.238658 0.0850958 0.657781 0.816059 0.590705 0.638025 
0.74909  17 0.383928 0.455172 0.169466 0 0.323036 0.751971 0.246985 0.485801 0.342992 0.421291 0.713607 0.508538 0.251471 0.880643 0.526458 0.748492 0.740341 
0.759492  17 0.0541729 0.0454765 0.396014 0.0475836 0.389757 0.80432 0.790523 0.0663782 0 0.0606585 0.913 0.408769 0.0227474 0.493011 0.164599 0.56053 0.400745 
0.768021  17 0.0535308 0.0453615 0.395447 0.0475836 0.389757 0.80432 0.790523 0.0663782 0 0.0606585 0.913 0.408287 0.0218099 0.493135 0.164866 0.560741 0.400392 
0.741207  17 0.0538137 0.0456784 0.396142 0.0476432 0.389757 0.80432 0.790523 0.0663782 0 0.0606585 0.913 0.408287 0.0218099 0.493135 0.164866 0.561224 0.400865 
0.768021  17 0.0535308 0.0453615 0.395447 0.0475836 0.389757 0.80432 0.790523 0.0663782 0 0.0606585 0.913 0.408287 0.0218099 0.493135 0.164866 0.560741 0.400392 
0.727791  17 0.0498233 0.597647 0.892094 0 0.567879 0.0190446 0.553628 0.764668 0.0642464 0.253999 0.757131 0.294085 0.0545735 0.417095 0.287422 0.623178 0.169794 
0.685126  17 0.0505343 0.595889 0.892061 0.000646198 0.567746 0.0190035 0.553385 0.765103 0.0643372 0.254581 0.757444 0.293605 0.0547998 0.416978 0.287136 0.622775 0.169943 
0.791046  17 0.610075 0.449556 0.843935 0.0926311 0.1584 0 0.136801 0.423116 0.192938 0.135817 0.434579 0.602776 0.349435 0.717885 0.407214 0 0.466594 
0.791046  17 0.610075 0.449556 0.843935 0.0926311 0.1584 0 0.136801 0.423116 0.192938 0.135817 0.434579 0.602776 0.349435 0.717885 0.407214 0 0.466594 
0.750767  17 0.610442 0.449244 0.843594 0.0925461 0.159088 0.000633676 0.137069 0.423116 0.192938 0.135817 0.434579 0.602776 0.349435 0.717529 0.40698 0.00111482 0.467228 
0.679504  17 0.58123 0.271459 0.705897 0.000203111 0.0627519 0.23232 0.813291 0.228878 0.0204519 0.455817 0.19373 0.621669 0.310001 0.852894 0.335732 0 0.166278 
0.732977  17 0.580743 0.271393 0.705834 0.000203111 0.0626676 0.232075 0.813548 0.228696 0.020469 0.456509 0.193559 0.621669 0.310001 0.852894 0.335557 0.00109624 0.167042 
0.620688  17 0.163332 0.106782 0.831379 0.14608 0.432806 0.563911 0.347468 0.642314 0.0180246 0.332168 0.294587 0.782657 0.0234119 0.488558 0.000131885 0.893661 0.55427 
0.545593  17 0.163206 0.107199 0.831275 0.145934 0.433371 0.563912 0.349255 0.642241 0.0185547 0.331918 0.294481 0.782327 0.0225295 0.489185 6.27825e-05 0.891845 0.553437 
0.677479  17 0.999728 0.441023 0.429112 0.0182521 0.378848 0.676576 0.497684 0.731929 0.27164 0.374446 0.86466 0.250503 0.0768137 0.596041 0.780085 0.600887 0.499075 
0.815439  17 0.619918 0.344943 0.655572 0.0721628 0.0564759 0.26344 0.0939536 0.262376 0.020831 0.569194 0.250411 0.844716 0.369446 0.841124 0.274648 0 0.900879 
0.74227  17 0.426768 0.869389 0.381687 0 0.451023 0.412431 0.501579 0.451062 0 0.566791 0.678279 0.660826 0.258123 0.854004 0.144765 0.0737843 0.242361 
0.814344  17 0.426786 0.868371 0.382167 0.000390789 0.451023 0.412431 0.501579 0.451062 0 0.566791 0.678279 0.660826 0.257718 0.853005 0.145731 0.073179 0.241936 
0.831196  17 0 0.49898 0.0145404 0.00187743 0.403502 0 0.498195 0.375984 0 0.423577 0.887411 0.518016 0.0292937 0.916211 0.391088 0 0.348192 
0.840462  17 0.6794 0.768989 0.825546 0.124507 0.513607 0.432822 0.479335 0.433554 0.306682 0 0.403727 0.152392 0.110559 0.501096 0.984985 0.575272 0.212097 
0.796328  17 0.19027 0.514188 0.55274 0 0.313696 0.328753 0.365595 0.609254 0.0356147 0.750476 0.242277 0.265444 0.0250247 0.654885 0.726195 0.670636 0.576371 
0.78268  17 0.190119 0.514777 0.55256 0 0.313117 0.328685 0.36636 0.609135 0.036231 0.750325 0.242059 0.26613 0.025599 0.655177 0.726195 0.670388 0.576475 
0.755559  17 0.156435 0.335964 0.0925924 0.00014608 0.678599 0.385681 0.639026 0.0868482 0.0394528 0.287774 0.481173 0.240837 0.103079 0.702014 0.677629 0.40496 0.718957 
0.835096  17 0.470149 0.343077 0.459961 0 0.221381 0.335523 0.402057 0.479234 0.901889 0.000154199 0.125736 0.749069 0.609289 0.508767 0.535532 0.2237 0.0845496 
0.774669  17 0.470149 0.343077 0.4602 0.00035355 0.222127 0.335558 0.402665 0.47891 0.901881 0.000363785 0.126645 0.748901 0.609297 0.508329 0.535694 0.223459 0.0842919 
0.822707  17 0.813886 0.287731 0.635298 0.00174324 0.579424 0.827579 0.0274738 0.169946 0.222069 0.508862 0.461744 0.175353 0.139187 0.400166 0.716834 0.202267 0.342762 
0.851236  17 0.813988 0.288503 0.634991 0.00142765 0.579277 0.827579 0.0274738 0.169946 0.222069 0.508862 0.461744 0.175353 0.139187 0.400166 0.716834 0.202267 0.34206 
0.846567  17 0.852422 0.334189 0.644589 0.000138587 0.559185 0.254385 0.659477 0.649857 0.077763 0.0865136 0.572415 0.132095 0.0262158 0.690519 0.529389 0.358207 0.840278 
0.813409  17 0.4339 0.459189 0.662174 3.80056e-05 0.605392 0.0329196 0.267305 0.938793 0.526107 0.358316 0.715771 0 0 0.20392 0.260289 0.446149 0.521979 
0.825023  17 0.559902 0.988 0.841761 0.0876095 0.462565 0.999969 0.415321 0.360495 0.0249538 0.969772 0.665874 0.565607 0.106383 0.685571 0.335369 0.26719 0.346938 
0.794621  17 0 0.639873 0.147394 0.00519213 0.391238 0.000259787 0.20948 0.341404 0.000156593 0.42929 0.496203 0.476118 0.000357168 0.836672 0.000728635 0 0.154569 
0.837828  17 0.502523 0.296528 0.618102 0.0943193 0.508168 0 0.760532 0.540621 0.157344 0.806051 0.633674 0.861071 0.597126 0.848671 0.748318 0.999996 0.152915 
0.892742  17 0.0132484 0.929589 0.678252 0 0.592759 0.271858 0.906106 0.392917 0.158414 0.134042 0.557987 0.0464351 0.420038 0 0.477165 0.497594 0.170405 
0.802961  17 0.304706 0.35999 0.562417 0.0104917 0.549065 0.533106 0.82596 0.576223 0.241279 0.372965 0.287306 0.311148 0.313375 0.0641758 0.567642 0.479461 0.327706 
0.824785  17 0.502634 0.223972 0.635601 0.0159281 0.543875 0.337869 0.522117 0.676842 0.0768453 0.488759 0.305183 0.747421 0.720819 0.971414 0.41131 0 0.767513 
0.823598  17 0.502395 0.223197 0.635563 0.0161293 0.543429 0.338417 0.52154 0.676177 0.0767812 0.487332 0.303815 0.747699 0.72019 0.97116 0.410304 0.00145933 0.767753 
0.910042  17 0.630998 0.434923 0.643708 0 0.338069 0.598272 0.901751 0.612063 0.100422 0.537734 0.302828 0.258888 0.526625 0.466031 0.762651 0.859462 0.195501 
0.912838  17 0.464493 0.405411 0.527835 0 0.431499 0.84699 0.535509 0.139672 0 0.0799521 0.511944 0.0626154 0.348319 0.820872 0.197868 0.776234 0.877135 
0.944506  17 0 0.38805 0.329174 0 0.697336 0.22517 0.914799 0.344254 0.0493882 0.29496 0.410689 0.117085 0.680393 0.897121 0.823027 0.522984 0.351796 
0.960428  17 0.110529 0.187984 0.856991 0 0.717603 0.0411063 0.762414 0 0 0.372146 0.469095 0.179151 0.00999192 0.313283 0.163957 0.68531 0.151666 
0.912776  17 0.402341 0.729373 0.885123 6.35044e-06 0.654641 0.510377 0.93642 0.46334 0.507204 0.300826 0.552034 0.459544 0.510391 0.883468 0.968179 0 0.106321 
0.887935  17 0.23079 0.464573 0.696463 0.000237629 0.364662 0.000264304 0.001474 0.749692 0.111845 0.320982 0.667736 0.600218 3.50399e-05 0.817246 0.00524455 0.914513 0.628883 
0.94652  17 0.646724 0.28613 0.68814 0.00170358 0.527663 0.000179245 0.0439579 0.464756 0 0.423328 0.445621 0.191925 0.367837 0.902176 0.296607 0.184362 0.501569 
0.983762  17 0.647086 0.286084 0.688083 0.00167145 0.527154 9.41471e-05 0.0445043 0.465618 0.000241419 0.423256 0.444503 0.192518 0.367837 0.902176 0.296607 0.183477 0.501743 
0.720395  17 0.161567 0.315374 0.528556 0.0186184 0.588579 0.303967 0.750194 0.633989 0 0 0.742246 0.298051 0.0589188 0.861645 0.99819 0.555882 0.235841 
1.02459  17 0.578678 0.18804 0.649236 0 0.252097 0.57424 0.235349 0.50377 0 0.66797 0 0.619877 0.520696 0.650522 0.442415 0.00594816 0.254065 
0.942201  17 0.424119 0.575662 0.837746 0.12177 0.254252 0.354131 0.206587 0.609845 0.198184 0.524763 0.065747 0.774714 0.62316 0.814342 0.93354 0.0577041 0.056633 
0.925347  17 0.650329 0.70633 0.853001 4.91269e-05 0.657246 0.284844 0.6787 0.436935 0.303231 0 0.575483 0.370945 0.376991 0.0832306 0.16165 0.714293 0.802857 
1.02513  17 0.249919 0.579822 0.615726 0 0.398102 0.573335 0.109054 0.447935 0.0238724 0.550994 0.675941 0.0604248 0.663044 0.297808 0.548939 0.429088 0.202921 
0.973779  17 0.249955 0.580701 0.615284 0.000244158 0.398205 0.572379 0.109469 0.448557 0.0243669 0.551191 0.675118 0.0616008 0.663861 0.298069 0.549305 0.428892 0.202861 
0.932321  17 0 0.549065 0.620524 0.203016 0.559362 0.302648 0.233606 0.491286 0.0149523 0.513023 0.473837 0.201459 0.0415087 0.641815 0.70989 0.613404 0.748554 
0.963074  17 0.999892 0.549065 0.620524 0.203111 0.559156 0.302763 0.233424 0.490859 0.0138705 0.511889 0.473836 0.201356 0.0399941 0.6421 0.708321 0.61392 0.747671 
1.02486  17 0.00139077 0.547809 0.621523 0.203022 0.55917 0.303402 0.234296 0.491397 0.0145012 0.512965 0.47457 0.200841 0.0410198 0.641138 0.708657 0.613936 0.748316 
0.992981  17 0.103255 0.383607 0.874148 0.0180416 0.661027 0.392478 0.241963 0.283048 0.394235 1.55345e-06 0.0224829 0.225194 0.110816 0.555789 0.733718 0.209986 0.178577 
0.932576  17 0.103978 0.382796 0.874148 0.0180416 0.661027 0.392506 0.241246 0.281962 0.394605 0 0.0227773 0.224929 0.110967 0.555351 0.733552 0.209921 0.178345 
1.10954  17 0.738411 0 0.44002 0 0.323166 0.164271 0.635278 0.147779 0.000413469 0.410341 0.441212 0.383174 0.442989 0.00069048 0.26776 0.42227 0.696375 
1.09227  17 0.164413 0.758882 0.410706 0.000526217 0.341271 0.550451 0.246091 0.285452 0.393378 0.0890024 0.630691 0.535802 0.16933 0.911973 0.159703 0.236309 0.386021 
1.11964  17 0.688279 0.549956 0.600959 0 0.213149 0.452736 0.649718 0.0311075 0.25462 0.206677 0.489948 0.655511 0.298523 0.298561 0.367774 0.49895 0.531317 
1.11794  17 0.688279 0.549956 0.600959 9.43977e-05 0.213522 0.452357 0.649579 0.0316685 0.254527 0.206851 0.489643 0.656261 0.298523 0.298561 0.367774 0.49895 0.531317 
1.12321  17 0.842988 0.852731 0.597393 0.0137703 0.420002 0.391597 0.471706 0.90091 0.823349 0.495307 0 0.68232 0.635148 0.321167 0.504989 0.287563 0.344648 
0.864263  17 0.145315 0.326932 0.758778 0.177565 0.450817 0.0738321 0.699979 0.479922 0.0913592 0.0166355 0.655967 0.458842 0.000960283 0.351072 0.998988 0.767466 0.208187 
1.0904  17 0.342541 0.495413 0.51998 0 0.326408 0 0.0505915 0.655525 0.0779225 0.328878 0.339107 0.273877 0.668523 0.200105 0.43146 0.907856 0.352474 
1.03541  17 0.853582 0.334898 0.385453 0 0.708072 0.382342 0.687355 0.149178 0.0454932 0.992674 0.0757887 0.228389 0.10183 0.635794 0.556147 0.279958 0.189491 
0.986319  17 0.420428 0.373082 0.513246 0.026099 0.422272 0.440882 0.510155 0.497676 0.466325 0.429144 0.000195779 0.197024 0.114774 0.366127 0.776651 0.95482 0.942206 
1.03655  17 0.367354 0.383528 0.476245 0.123369 0.694729 0.15203 0.928304 0.961847 0.746103 0.252794 0.873892 0.670088 0.606121 0.652532 0.786464 0.379885 0.491118 
1.19401  17 0.112856 0.61068 0.646922 0 0.510508 0.156078 0.919884 0.198612 0.197013 0.598037 0.000457837 0.481035 0.769964 0.981638 0.52779 0.214441 0.972769 
1.05907  17 0.766621 0.00027833 0.496439 0.157351 0.0459451 0.154561 0.462924 0.397239 0.0419824 0.317021 0.0966041 0.536567 0.198702 0.283349 0.566691 0.230833 0.33554 
1.09276  17 0.767848 0.000422712 0.496446 0.157212 0.045597 0.153832 0.463408 0.396924 0.0412566 0.317949 0.0965668 0.537967 0.199958 0.283542 0.567579 0.228249 0.335093 
1.34712  17 0 0.47767 0.659402 0.288792 0.424862 0.259787 0.00623542 0.57547 0.156593 0.768012 0.18362 0.48662 0.356123 0.791374 0.728704 0.23658 0.79176 
1.4  17 0.85221 0.210471 0.0355778 5.72988e-05 0.572916 0.524827 0.0254158 0.000967401 0.118298 0.201336 0.425121 0.216832 0.346619 0.119283 0.256964 0.353663 0.729621 
1.78714  17 0.109992 0.151231 0.809281 0.683429 0.248473 0.0123939 0.687115 0.776406 0.17495 0.616278 0.770557 0.747417 0.274907 0.504968 0.349837 0.032534 0.294702 
1.80411  17 0.76451 0.233305 0.602551 0.316835 0.614499 0.205053 0.640243 0.143725 0.814682 0.231278 0.739163 0.382875 0.0306657 0.770516 0.590096 0.15028 0.946156 
1.73449  17 0.690065 0.574932 0.784629 0.371213 0.927005 0.365923 0.812107 0.160968 0.794376 0.360777 0.603105 0.244858 0.743652 0.622718 0.406254 0.50811 0.407405 
1.83301  17 0.809888 0.804717 0.799875 0.3342 0.129785 0.917963 0.990024 0.561997 0.0644398 0.883625 0.366697 0.0858478 0.676486 0.396491 0.363884 0.856261 0.501338 
1.86561  17 0.996301 0.303703 0.702602 0.536876 0.0406589 0.369326 0.18426 0.436182 0.933255 0.307364 0.200352 0.89376 0.974711 0.683086 0.451453 0.815496 0.84153 
1.49082  17 0.786904 0.60536 0.930323 0.417433 0.886672 0.114052 0.609952 0.769701 0.880327 0.677042 0.0324764 0.435851 0.12586 0.067944 0.722524 0.793466 0.41799 
1.0005  17 0.846235 0.898029 0.898837 0.244158 0.465233 0.130847 0.0855901 0.802508 0.434393 0.534483 0.7145 0.91485 0.686709 0.83711 0.72738 0.719917 0.340778 
1.45291  17 0.852759 0.486189 0.395911 0.148395 0.301454 0.69488 0.320148 0.103038 0.606499 0.146722 0.804842 0.680967 0.0254899 0.729013 0.961978 0.544381 0.59236 
1.33459  17 0.21285 0.0170658 0.677132 0.116726 0.795884 0.804414 0.336398 0.80487 0.908825 0.921825 0.590026 0.0830229 0.276315 0.922907 0.199544 0.914117 0.93897 
1.29839  17 0.825247 0.946085 0.301283 0.0380056 0.59049 0.265445 0.275553 0.0918538 0.849128 0.489058 0.0456763 0.880162 0.614312 0.504214 0.367499 0.815483 0.583132 
1.56707  17 0.522456 0.593735 0.661422 0.0340012 0.689527 0.0141358 0.273652 0.0743293 0.497036 0.465585 0.319025 0.27912 0.548658 0.11951 0.173632 0.156538 0.10998 
1.18739  17 0.76424 0.192656 0.51898 0.204566 0.109991 0.696778 0.696719 0.635106 0.160937 0.769878 0.20489 0.507154 0.367629 0.62035 0.787894 0.738024 0.103285 
1.43275  17 0.629687 0.638001 0.446629 0.31721 0.696265 0.970126 0.74541 0.348315 0.0632736 0.132603 0.325406 0.347271 0.259735 0.0840273 0.372467 0.526551 0.824174 
1.51609  17 0.819397 0.697567 0.297146 0.108647 0.0936157 0.53676 0.0745399 0.113377 0.539276 0.717935 0.490174 0.307065 0.894917 0.257242 0.905397 0.970742 0.906745 
1.4118  17 0.639532 0.316965 0.696632 0.172507 0.668492 0.055815 0.656799 0.0518936 0.285686 0.347384 0.532034 0.670908 0.859497 0.933464 0.592993 0.767019 0.556266 
1.23197  17 0.964125 0.259046 0.790839 0.230343 0.701493 0.537014 0.332796 0.983363 0.106156 0.901046 0.488849 0.798455 0.693846 0.0777175 0.938656 0.865582 0.14653 
1.21843  17 0.609689 0.303627 0.822158 0.378878 0.835065 0.0508932 0.526154 0.564798 0.387384 0.32669 0.144184 0.866243 0.0456514 0.412143 0.940994 0.109533 0.441212 
1.38786  17 0.596331 0.559634 0.994229 0.152749 0.635213 0.739543 0.504012 0.0117203 0.0773064 0.937468 0.379756 0.670198 0.563658 0.642339 0.562739 0.405832 0.742708 
0.95966  17 0.580002 0.270776 0.871583 0.150797 0.259217 0.87399 0.684306 0.688342 0.561864 0.400859 0.0373871 0.807378 0.475218 0.597436 0.146089 0.793221 0.676344 
1.10114  17 0.371047 0.959344 0.831716 0.16631 0.654671 0.313656 0.384918 0.720641 0.477118 0.614163 0.307616 0.986402 0.888277 0.780189 0.442935 0.826124 0.813302 
1.28239  17 0.766442 0.0500321 0.3889 0.203611 0.803337 0.642715 0.17376 0.730341 0.510464 0.139149 0.662464 0.426791 0.569994 0.859513 0.490319 0.511342 0.416341 
1.33019  17 0.469635 0.14216 0.601042 0.177083 0.984954 0.478111 0.897472 0.145864 0.0883416 0.922969 0.151008 0.807502 0.400623 0.20062 0.651837 0.820687 0.98027 
1.50551  17 0.182383 0.694215 0.921762 0.156633 0.483224 0.609819 0.216018 0.310388 0.841383 0.415008 0.55802 0.328647 0.898131 0.47562 0.163753 0.898297 0.355985 
1.14193  17 0.673502 0.385128 0.575584 0.154435 0.916523 0.451702 0.871055 0.773328 0.774173 0.331838 0.579449 0.534979 0.25566 0.615019 0.475016 0.193694 0.841927 
1.12147  17 0.570076 0.334324 0.677776 0.175533 0.74552 0.556766 0.839801 0.331617 0.783586 0.127387 0.446919 0.801456 0.0595149 0.539096 0.5844 0.33807 0.112255 
0.886864  17 0.920302 0.359016 0.387767 0.0491269 0.595565 0.10504 0.628029 0.29026 0.32503 0.0643432 0.0442994 0.0473627 0.123843 0.0951896 0.58136 0.230237 0.928762 
1.05709  17 0.464889 0.597761 0.504816 0.119263 0.262818 0.544204 0.97399 0.882725 0.543755 0.34231 0.983545 0.803767 0.96791 0.214507 0.817182 0.654414 0.164468 
1.07359  17 0.560764 0.659876 0.14726 0.0232609 0.360533 0.47023 0.241392 0.567041 0.862325 0.62384 0.436797 0.452892 0.264948 0.0173375 0.688261 0.722662 0.810485 
1.16519  17 0.0448461 0.908161 0.979672 0.376276 0.118426 0.0628758 0.660129 0.740931 0.460448 0.182586 0.239599 0.688838 0.12399 0.207659 0.187834 0.789074 0.173668 
1.40907  17 0.0768189 0.0945046 0.860724 0.339954 0.660687 0.527508 0.827399 0.13033 0.365779 0.063228 0.577111 0.532167 0.317411 0.993577 0.770363 0.766567 0.208214 
1.34762  17 0.175152 0.176836 0.276952 0.0971364 0.627476 0.343403 0.994147 0.334269 0.668569 0.417758 0.587334 0.485414 0.185204 0.730776 0.241815 0.169385 0.0455252 
1.12192  17 0.385243 0.635874 0.859114 0.145379 0.838831 0.903714 0.010997 0.448028 0.862068 0.187389 0.1896 0.4142 0.444083 0.795535 0.0357205 0.745993 0.733938 
1.33682  17 0.336354 0.0422947 0.927974 0.141007 0.372463 0.119786 0.194352 0.0639372 0.992123 0.821182 0.878634 0.414757 0.314565 0.809803 0.617665 0.455309 0.696605 
1.04347  17 0.119688 0.181226 0.708606 0.111988 0.44459 0.782526 0.807097 0.188228 0.05489 0.258397 0.843056 0.866682 0.938131 0.214006 0.355864 0.340852 0.723548 
1.41658  17 0.570662 0.939458 0.494775 0.138944 0.763228 0.191878 0.202486 0.0348202 0.39793 0.581099 0.667408 0.959085 0.364419 0.920397 0.886678 0.621658 0.374814 
1.34821  17 0.0750985 0.0801096 0.786227 0.281859 0.636712 0.476676 0.927712 0.352342 0.081556 0.906963 0.709331 0.583926 0.187912 0.867795 0.00624242 0.794551 0.187799 
1.30977  17 0.115959 0.41705 0.921459 0.374472 0.0776625 0.337874 0.904304 0.429642 0.471175 0.191978 0.987066 0.952247 0.40338 0.132311 0.746965 0.698245 0.924846 
1.03342  17 0.270748 0.428958 0.52988 0.0434523 0.426773 0.00163335 0.711751 0.714029 0.991125 0.0742373 0.794999 0.390545 0.223202 0.189181 0.138204 0.152315 0.241851 
1.05057  17 0.20349 0.0373051 0.968133 0.285213 0.692513 0.671195 0.625746 0.683879 0.62039 0.59899 0.0238809 0.951556 0.59933 0.94705 0.754385 0.205076 0.131572 
1.19373  17 0.460255 0.989713 0.839126 0.0832837 0.8026 0.248439 0.342684 0.9502 0.392441 0.892698 0.785415 0.276297 0.371413 0.818983 0.199096 0.949264 0.269866 
1.70646  17 0.709484 0.510396 0.188277 0.0811756 0.695468 0.673168 0.535675 0.0536541 0.724976 0.400704 0.0485427 0.850141 0.632093 0.419488 0.345044 0.755251 0.0762108 
1.62812  17 0.620203 0.783828 0.883607 0.58836 0.701491 0.791319 0.151376 0.10117 0.0380714 0.149973 0.736495 0.444697 0.830417 0.00239782 0.553998 0.600786 0.0339704 
1.65315  17 0.497172 0.477747 0.931797 0.536167 0.66483 0.933667 0.139976 0.93547 0.346596 0.75519 0.758125 0.565562 0.774216 0.231333 0.897135 0.205072 0.577536 
1.70089  17 0.483611 0.796524 0.725241 0.352236 0.330757 0.375612 0.519438 0.0633541 0.285133 0.362227 0.945445 0.786221 0.339139 0.926827 0.319567 0.269739 0.693846 
1.66854  17 0.489682 0.514261 0.505242 0.0415812 0.662893 0.775717 0.891376 0.861769 0.332914 0.80184 0.625991 0.0533485 0.899454 0.224743 0.130568 0.808488 0.956248 
1.57517  17 0.794718 0.499592 0.143685 0.0837976 0.369635 0.922429 0.218028 0.675288 0.675392 0.603927 0.175793 0.929249 0.943629 0.997692 0.388244 0.545596 0.232665 
1.65521  17 0.556905 0.213547 0.904628 0.687045 0.487825 0.961234 0.255259 0.972063 0.345815 0.443811 0.487869 0.957019 0.457388 0.3055 0.93558 0.649032 0.94857 
1.74911  17 0.876779 0.70409 0.930581 0.744486 0.159182 0.312353 0.719862 0.510428 0.224865 0.238729 0.710537 0.588573 0.400842 0.722028 0.56565 0.0650916 0.728219 
1.74851  17 0.795252 0.37494 0.535324 0.317414 0.475732 0.145401 0.334107 0.203395 0.909455 0.126045 0.67454 0.850974 0.898992 0.050598 0.859245 0.69393 0.903036 
1.70966  17 0.510685 0.988286 0.736545 0.455131 0.973722 0.295066 0.871915 0.702805 0.480336 0.0353177 0.812657 0.667245 0.848559 0.424646 0.353841 0.626026 0.905314 
0.646481  17 0.684068 0.72614 0.60657 0.00768012 0.712734 0.255291 0.519841 0.927968 0 0.19884 0.362036 0.492705 0.209043 0.290649 0.461605 0.82627 0.886978 
0.49745  17 0.161165 0.0126993 0.520479 0 0.29949 0.312109 0.484925 0.629209 0.0264146 0.0781185 0.443401 0.450478 0.245197 0.565486 0.503986 0.494425 0.147127 
0.365072  17 0.34373 0.00951333 0.788915 0 0.701445 0.39743 0.438783 0.528342 0.0245687 0.00236908 0.132031 0.783572 0.185404 0.488711 0 0.911727 0.383913 
0.365072  17 0.34373 0.00951333 0.788915 0 0.701445 0.39743 0.438783 0.528342 0.0245687 0.00236908 0.132031 0.783572 0.185404 0.488711 0 0.911727 0.383913 
0.365072  17 0.34373 0.00951333 0.788915 0 0.701445 0.39743 0.438783 0.528342 0.0245687 0.00236908 0.132031 0.783572 0.185404 0.488711 0 0.911727 0.383913 
0.545532  17 0.729365 0.420261 0.458256 0 0.622959 0.323539 0.688154 0.476855 0.0199432 0.427924 0.58129 0.238536 0.0848321 0.65786 0.81692 0.589777 0.637447 
0.580559  17 0.0255147 0 0.781294 0 0.550701 0.35378 0.334146 0.268857 0 0.0242319 0.375248 0.706054 0.126649 0.628665 0.370788 0.170886 0.412452 
0.533972  17 0.161175 0.0127431 0.520309 0 0.29949 0.312586 0.484714 0.629462 0.0276301 0.0784129 0.442803 0.449675 0.245965 0.566473 0.506852 0.493304 0.14698 
0.365072  17 0.34373 0.00951333 0.788915 0 0.701445 0.39743 0.438783 0.528342 0.0245687 0.00236908 0.132031 0.783572 0.185404 0.488711 0 0.911727 0.383913 
0.647468  17 0.558388 0.242902 0.869281 0 0.545919 0.793825 0 0.29321 0.085702 0.145649 0.99295 0.671778 0.0571941 0.393113 0.586023 0.212448 0.410065 
0.636551  17 0.673755 0.208639 0.596876 0 0.0297748 0.745709 0 0.261397 0.0982524 0.149041 0.880388 0.272226 0.0934228 0.425376 0.593381 0.446921 0.147805 
0.598328  17 0.673907 0.208598 0.59685 0 0.0297748 0.745709 0 0.261397 0.0982524 0.148996 0.880709 0.271881 0.0939753 0.425428 0.594259 0.447272 0.148318 
0.63689  17 0.673658 0.208409 0.596731 0 0.0297748 0.745709 0 0.261397 0.0982524 0.148398 0.880059 0.271853 0.0933634 0.425102 0.594346 0.446654 0.14804 
0.66282  17 0.516186 0.291189 0.787709 0 0.497653 0.366154 0.715151 0.405391 0.0458839 0 0.670689 0.657647 0.198016 0.419353 0.00865377 0.179326 0.793962 
0.598481  17 0.39072 0.378184 0.245345 5.21932e-06 0.258033 0.422321 0.605764 0.123366 0.0824806 0.411439 0.747579 0.397138 0 0.0633498 0.494626 0.793375 0.154419 
0.531374  17 0.39072 0.378184 0.245529 0 0.258485 0.422744 0.605425 0.123583 0.0820528 0.411785 0.747318 0.397938 0.000849061 0.0633498 0.494626 0.793375 0.154419 
0.597677  17 0.390766 0.378184 0.245529 0 0.25789 0.422268 0.605931 0.123443 0.0819978 0.411294 0.747157 0.397345 0.000746185 0.0633712 0.494003 0.793517 0.154132 
0.594009  17 0.86134 0.782019 0.439468 0 0.546449 0.288669 0 0.0882587 0 0.199655 0.765703 0.203609 0.161025 0.214845 0.233608 0.351793 0.261066 
0.655844  17 0.28602 0.437496 0.241463 0.0066615 0.504759 0.189658 0.592951 0.466085 0.000909455 0.430111 0.078816 0.513315 0 0.654227 0 0.994872 0.772745 
0.605746  17 0.28602 0.437558 0.241169 0.00635044 0.504788 0.189702 0.592226 0.466094 9.26691e-05 0.430514 0.0783723 0.51294 0.00067694 0.654186 0.000158432 0.994872 0.772745 
0.594143  17 0.285952 0.437217 0.241175 0.00634409 0.504745 0.189966 0.59321 0.466348 0 0.430416 0.078816 0.513315 0 0.654227 0.000485972 0.995403 0.771716 
0.640331  17 0.634652 0.536019 0.721299 0.000121846 0.199477 0.4371 0.553555 0.443681 0.292 0.0141931 0.0288193 0.569858 0.248509 0.185237 0.394845 0.516258 0.09401 
0.643023  17 0.392685 0.283608 0.557506 0.0383938 0.659113 0.385339 0.626635 0.63914 0.0519427 0.292958 0.452426 0.63062 0.535115 0.822457 0.499166 0.613861 0.243682 
0.661054  17 0.392579 0.283134 0.557968 0.038047 0.659233 0.384943 0.625998 0.638894 0.0514933 0.293039 0.452349 0.630897 0.535638 0.822987 0.499166 0.613861 0.244174 
0.635621  17 0.393041 0.283472 0.55828 0.0387203 0.659364 0.385604 0.626667 0.639225 0.0521072 0.293018 0.453137 0.631094 0.535489 0.823092 0.498664 0.613671 0.243457 
0.685546  17 0.392574 0.283466 0.558118 0.0382362 0.659333 0.385394 0.626412 0.638694 0.0519502 0.293388 0.452844 0.63089 0.535638 0.822987 0.499166 0.613504 0.243764 
0.711998  17 0.367149 0.376445 0.823536 0 0.46383 0 0.0179554 0.317671 0.00825259 0 0.473071 0.464455 0.086163 0.117883 0 0.736824 0.409186 
0.684761  17 0.400688 0.31956 0.518074 0 0.471463 0.805605 0.800539 0.148662 0 0.0346201 0.698715 0.456733 0.00243445 0.497784 0.836435 0.91559 0.557873 
0.602791  17 0.729098 0.419614 0.458287 0.000201939 0.623314 0.324256 0.687592 0.477078 0.0196803 0.428249 0.580508 0.238975 0.0848321 0.65786 0.816296 0.590426 0.637108 
0.594961  17 0.729268 0.420261 0.458256 0 0.622959 0.323539 0.688154 0.476855 0.0192793 0.427161 0.580765 0.238658 0.0850958 0.657781 0.816059 0.590705 0.638025 
0.74909  17 0.383928 0.455172 0.169466 0 0.323036 0.751971 0.246985 0.485801 0.342992 0.421291 0.713607 0.508538 0.251471 0.880643 0.526458 0.748492 0.740341 
0.759492  17 0.0541729 0.0454765 0.396014 0.0475836 0.389757 0.80432 0.790523 0.0663782 0 0.0606585 0.913 0.408769 0.0227474 0.493011 0.164599 0.56053 0.400745 
0.768021  17 0.0535308 0.0453615 0.395447 0.0475836 0.389757 0.80432 0.790523 0.0663782 0 0.0606585 0.913 0.408287 0.0218099 0.493135 0.164866 0.560741 0.400392 
0.741207  17 0.0538137 0.0456784 0.396142 0.0476432 0.389757 0.80432 0.790523 0.0663782 0 0.0606585 0.913 0.408287 0.0218099 0.493135 0.164866 0.561224 0.400865 
0.768021  17 0.0535308 0.0453615 0.395447 0.0475836 0.389757 0.80432 0.790523 0.0663782 0 0.0606585 0.913 0.408287 0.0218099 0.493135 0.164866 0.560741 0.400392 
0.700361  17 0.0498463 0.59712 0.892661 1.45812e-07 0.567502 0.0191305 0.554301 0.76466 0.0641089 0.254002 0.757131 0.294085 0.0545735 0.417095 0.287422 0.623178 0.169794 
0.685126  17 0.0505343 0.595889 0.892061 0.000646198 0.567746 0.0190035 0.553385 0.765103 0.0643372 0.254581 0.757444 0.293605 0.0547998 0.416978 0.287136 0.622775 0.169943 
0.791046  17 0.610075 0.449556 0.843935 0.0926311 0.1584 0 0.136801 0.423116 0.192938 0.135817 0.434579 0.602776 0.349435 0.717885 0.407214 0 0.466594 
0.780426  17 0.610075 0.449556 0.843935 0.0926311 0.1584 0 0.136801 0.423116 0.192849 0.1355 0.434862 0.602446 0.349341 0.717885 0.407214 0 0.466594 
0.750767  17 0.610442 0.449244 0.843594 0.0925461 0.159088 0.000633676 0.137069 0.423116 0.192938 0.135817 0.434579 0.602776 0.349435 0.717529 0.40698 0.00111482 0.467228 
0.679504  17 0.58123 0.271459 0.705897 0.000203111 0.0627519 0.23232 0.813291 0.228878 0.0204519 0.455817 0.19373 0.621669 0.310001 0.852894 0.335732 0 0.166278 
0.732977  17 0.580743 0.271393 0.705834 0.000203111 0.0626676 0.232075 0.813548 0.228696 0.020469 0.456509 0.193559 0.621669 0.310001 0.852894 0.335557 0.00109624 0.167042 
0.620688  17 0.163332 0.106782 0.831379 0.14608 0.432806 0.563911 0.347468 0.642314 0.0180246 0.332168 0.294587 0.782657 0.0234119 0.488558 0.000131885 0.893661 0.55427 
0.545593  17 0.163206 0.107199 0.831275 0.145934 0.433371 0.563912 0.349255 0.642241 0.0185547 0.331918 0.294481 0.782327 0.0225295 0.489185 6.27825e-05 0.891845 0.553437 
0.642813  17 0.999728 0.441023 0.429112 0.0182521 0.378848 0.676576 0.497684 0.731929 0.271177 0.374117 0.864378 0.251185 0.0769044 0.595642 0.780095 0.601053 0.499232 
0.815439  17 0.619918 0.344943 0.655572 0.0721628 0.0564759 0.26344 0.0939536 0.262376 0.020831 0.569194 0.250411 0.844716 0.369446 0.841124 0.274648 0 0.900879 
0.74227  17 0.426768 0.869389 0.381687 0 0.451023 0.412431 0.501579 0.451062 0 0.566791 0.678279 0.660826 0.258123 0.854004 0.144765 0.0737843 0.242361 
0.814344  17 0.426786 0.868371 0.382167 0.000390789 0.451023 0.412431 0.501579 0.451062 0 0.566791 0.678279 0.660826 0.257718 0.853005 0.145731 0.073179 0.241936 
0.831196  17 0 0.49898 0.0145404 0.00187743 0.403502 0 0.498195 0.375984 0 0.423577 0.887411 0.518016 0.0292937 0.916211 0.391088 0 0.348192 
0.840462  17 0.6794 0.768989 0.825546 0.124507 0.513607 0.432822 0.479335 0.433554 0.306682 0 0.403727 0.152392 0.110559 0.501096 0.984985 0.575272 0.212097 
0.768899  17 0.190795 0.514213 0.553418 7.41862e-05 0.313948 0.328372 0.365595 0.609254 0.0356147 0.750476 0.242277 0.265444 0.0250247 0.654885 0.726195 0.670374 0.575834 
0.78268  17 0.190119 0.514777 0.55256 0 0.313117 0.328685 0.36636 0.609135 0.036231 0.750325 0.242059 0.26613 0.025599 0.655177 0.726195 0.670388 0.576475 
0.726257  17 0.156866 0.334986 0.0934292 0.00014608 0.678599 0.385681 0.639026 0.0868482 0.0394528 0.287416 0.480618 0.240596 0.102936 0.70128 0.676781 0.405048 0.71859 
0.788032  17 0.470149 0.343077 0.460147 1.02886e-05 0.222347 0.335886 0.402106 0.479631 0.901233 7.35615e-05 0.125836 0.749069 0.609289 0.508767 0.535532 0.2237 0.0845496 
0.774669  17 0.470149 0.343077 0.4602 0.00035355 0.222127 0.335558 0.402665 0.47891 0.901881 0.000363785 0.126645 0.748901 0.609297 0.508329 0.535694 0.223459 0.0842919 
0.822707  17 0.813886 0.287731 0.635298 0.00174324 0.579424 0.827579 0.0274738 0.169946 0.222069 0.508862 0.461744 0.175353 0.139187 0.400166 0.716834 0.202267 0.342762 
0.851236  17 0.813988 0.288503 0.634991 0.00142765 0.579277 0.827579 0.0274738 0.169946 0.222069 0.508862 0.461744 0.175353 0.139187 0.400166 0.716834 0.202267 0.34206 
0.762562  17 0.852422 0.334189 0.644589 0.000138587 0.559058 0.254947 0.65942 0.649163 0.0776577 0.0861971 0.572435 0.132095 0.0262158 0.690519 0.529389 0.358207 0.840278 
0.813409  17 0.4339 0.459189 0.662174 3.80056e-05 0.605392 0.0329196 0.267305 0.938793 0.526107 0.358316 0.715771 0 0 0.20392 0.260289 0.446149 0.521979 
0.825023  17 0.559902 0.988 0.841761 0.0876095 0.462565 0.999969 0.415321 0.360495 0.0249538 0.969772 0.665874 0.565607 0.106383 0.685571 0.335369 0.26719 0.346938 
0.794621  17 0 0.639873 0.147394 0.00519213 0.391238 0.000259787 0.20948 0.341404 0.000156593 0.42929 0.496203 0.476118 0.000357168 0.836672 0.000728635 0 0.154569 
0.837828  17 0.502523 0.296528 0.618102 0.0943193 0.508168 0 0.760532 0.540621 0.157344 0.806051 0.633674 0.861071 0.597126 0.848671 0.748318 0.999996 0.152915 
0.889816  17 0.0131356 0.928685 0.678146 6.34409e-06 0.59275 0.27185 0.905544 0.392917 0.158414 0.134042 0.557987 0.0464351 0.420038 0 0.477165 0.497594 0.170752 
0.802961  17 0.304706 0.35999 0.562417 0.0104917 0.549065 0.533106 0.82596 0.576223 0.241279 0.372965 0.287306 0.311148 0.313375 0.0641758 0.567642 0.479461 0.327706 
0.824785  17 0.502634 0.223972 0.635601 0.0159281 0.543875 0.337869 0.522117 0.676842 0.0768453 0.488759 0.305183 0.747421 0.720819 0.971414 0.41131 0 0.767513 
0.823598  17 0.502395 0.223197 0.635563 0.0161293 0.543429 0.338417 0.52154 0.676177 0.0767812 0.487332 0.303815 0.747699 0.72019 0.97116 0.410304 0.00145933 0.767753 
0.910042  17 0.630998 0.434923 0.643708 0 0.338069 0.598272 0.901751 0.612063 0.100422 0.537734 0.302828 0.258888 0.526625 0.466031 0.762651 0.859462 0.195501 
0.89127  17 0.463732 0.404698 0.528129 0.000116588 0.431499 0.84699 0.535509 0.139672 0 0.0807099 0.511582 0.0632872 0.348406 0.820772 0.19734 0.776925 0.87674 
0.890379  17 0.999762 0.387767 0.329519 0 0.697336 0.22517 0.914799 0.344254 0.0502767 0.294655 0.410633 0.11801 0.680095 0.896211 0.821813 0.523167 0.35123 
0.960428  17 0.110529 0.187984 0.856991 0 0.717603 0.0411063 0.762414 0 0 0.372146 0.469095 0.179151 0.00999192 0.313283 0.163957 0.68531 0.151666 
0.912776  17 0.402341 0.729373 0.885123 6.35044e-06 0.654641 0.510377 0.93642 0.46334 0.507204 0.300826 0.552034 0.459544 0.510391 0.883468 0.968179 0 0.106321 
0.833288  17 0.231722 0.464317 0.696838 0.000344161 0.364689 0.000264304 0.001474 0.749692 0.111845 0.320982 0.667736 0.600218 3.50399e-05 0.816259 0.00575361 0.915481 0.629197 
0.94652  17 0.646724 0.28613 0.68814 0.00170358 0.527663 0.000179245 0.0439579 0.464756 0 0.423328 0.445621 0.191925 0.367837 0.902176 0.296607 0.184362 0.501569 
0.983762  17 0.647086 0.286084 0.688083 0.00167145 0.527154 9.41471e-05 0.0445043 0.465618 0.000241419 0.423256 0.444503 0.192518 0.367837 0.902176 0.296607 0.183477 0.501743 
0.720395  17 0.161567 0.315374 0.528556 0.0186184 0.588579 0.303967 0.750194 0.633989 0 0 0.742246 0.298051 0.0589188 0.861645 0.99819 0.555882 0.235841 
1.02459  17 0.578678 0.18804 0.649236 0 0.252097 0.57424 0.235349 0.50377 0 0.66797 0 0.619877 0.520696 0.650522 0.442415 0.00594816 0.254065 
0.942201  17 0.424119 0.575662 0.837746 0.12177 0.254252 0.354131 0.206587 0.609845 0.198184 0.524763 0.065747 0.774714 0.62316 0.814342 0.93354 0.0577041 0.056633 
0.925347  17 0.650329 0.70633 0.853001 4.91269e-05 0.657246 0.284844 0.6787 0.436935 0.303231 0 0.575483 0.370945 0.376991 0.0832306 0.16165 0.714293 0.802857 
0.955515  17 0.249919 0.579822 0.615726 0 0.398102 0.573335 0.109054 0.448649 0.0238731 0.550073 0.67567 0.0612669 0.662615 0.298547 0.549224 0.429441 0.203186 
0.973779  17 0.249955 0.580701 0.615284 0.000244158 0.398205 0.572379 0.109469 0.448557 0.0243669 0.551191 0.675118 0.0616008 0.663861 0.298069 0.549305 0.428892 0.202861 
0.932321  17 0 0.549065 0.620524 0.203016 0.559362 0.302648 0.233606 0.491286 0.0149523 0.513023 0.473837 0.201459 0.0415087 0.641815 0.70989 0.613404 0.748554 
0.963074  17 0.999892 0.549065 0.620524 0.203111 0.559156 0.302763 0.233424 0.490859 0.0138705 0.511889 0.473836 0.201356 0.0399941 0.6421 0.708321 0.61392 0.747671 
1.02486  17 0.00139077 0.547809 0.621523 0.203022 0.55917 0.303402 0.234296 0.491397 0.0145012 0.512965 0.47457 0.200841 0.0410198 0.641138 0.708657 0.613936 0.748316 
0.992981  17 0.103255 0.383607 0.874148 0.0180416 0.661027 0.392478 0.241963 0.283048 0.394235 1.55345e-06 0.0224829 0.225194 0.110816 0.555789 0.733718 0.209986 0.178577 
0.932576  17 0.103978 0.382796 0.874148 0.0180416 0.661027 0.392506 0.241246 0.281962 0.394605 0 0.0227773 0.224929 0.110967 0.555351 0.733552 0.209921 0.178345 
1.10954  17 0.738411 0 0.44002 0 0.323166 0.164271 0.635278 0.147779 0.000413469 0.410341 0.441212 0.383174 0.442989 0.00069048 0.26776 0.42227 0.696375 
1.07732  17 0.164413 0.758882 0.410706 0.000526217 0.341271 0.550451 0.246757 0.285533 0.392193 0.0882919 0.630426 0.536254 0.169279 0.911952 0.158864 0.236441 0.386021 
1.11964  17 0.688279 0.549956 0.600959 0 0.213149 0.452736 0.649718 0.0311075 0.25462 0.206677 0.489948 0.655511 0.298523 0.298561 0.367774 0.49895 0.531317 
1.11794  17 0.688279 0.549956 0.600959 9.43977e-05 0.213522 0.452357 0.649579 0.0316685 0.254527 0.206851 0.489643 0.656261 0.298523 0.298561 0.367774 0.49895 0.531317 
1.12321  17 0.842988 0.852731 0.597393 0.0137703 0.420002 0.391597 0.471706 0.90091 0.823349 0.495307 0 0.68232 0.635148 0.321167 0.504989 0.287563 0.344648 
0.864263  17 0.145315 0.326932 0.758778 0.177565 0.450817 0.0738321 0.699979 0.479922 0.0913592 0.0166355 0.655967 0.458842 0.000960283 0.351072 0.998988 0.767466 0.208187 
1.0904  17 0.342541 0.495413 0.51998 0 0.326408 0 0.0505915 0.655525 0.0779225 0.328878 0.339107 0.273877 0.668523 0.200105 0.43146 0.907856 0.352474 
1.03541  17 0.853582 0.334898 0.385453 0 0.708072 0.382342 0.687355 0.149178 0.0454932 0.992674 0.0757887 0.228389 0.10183 0.635794 0.556147 0.279958 0.189491 
0.986319  17 0.420428 0.373082 0.513246 0.026099 0.422272 0.440882 0.510155 0.497676 0.466325 0.429144 0.000195779 0.197024 0.114774 0.366127 0.776651 0.95482 0.942206 
1.03655  17 0.367354 0.383528 0.476245 0.123369 0.694729 0.15203 0.928304 0.961847 0.746103 0.252794 0.873892 0.670088 0.606121 0.652532 0.786464 0.379885 0.491118 
1.19211  17 0.113412 0.610311 0.646896 1.82521e-05 0.511048 0.156078 0.919884 0.198612 0.197013 0.598037 0.000457837 0.481035 0.769964 0.981315 0.527448 0.215292 0.972531 
1.05907  17 0.766621 0.00027833 0.496439 0.157351 0.0459451 0.154561 0.462924 0.397239 0.0419824 0.317021 0.0966041 0.536567 0.198702 0.283349 0.566691 0.230833 0.33554 
1.09276  17 0.767848 0.000422712 0.496446 0.157212 0.045597 0.153832 0.463408 0.396924 0.0412566 0.317949 0.0965668 0.537967 0.199958 0.283542 0.567579 0.228249 0.335093 
1.34712  17 0 0.47767 0.659402 0.288792 0.424862 0.259787 0.00623542 0.57547 0.156593 0.768012 0.18362 0.48662 0.356123 0.791374 0.728704 0.23658 0.79176 
1.4  17 0.85221 0.210471 0.0355778 5.72988e-05 0.572916 0.524827 0.0254158 0.000967401 0.118298 0.201336 0.425121 0.216832 0.346619 0.119283 0.256964 0.353663 0.729621 
1.78714  17 0.109992 0.151231 0.809281 0.683429 0.248473 0.0123939 0.687115 0.776406 0.17495 0.616278 0.770557 0.747417 0.274907 0.504968 0.349837 0.032534 0.294702 
1.80411  17 0.76451 0.233305 0.602551 0.316835 0.614499 0.205053 0.640243 0.143725 0.814682 0.231278 0.739163 0.382875 0.0306657 0.770516 0.590096 0.15028 0.946156 
1.73449  17 0.690065 0.574932 0.784629 0.371213 0.927005 0.365923 0.812107 0.160968 0.794376 0.360777 0.603105 0.244858 0.743652 0.622718 0.406254 0.50811 0.407405 
1.80309  17 0.809514 0.804204 0.800227 0.333996 0.130417 0.916712 0.989382 0.562377 0.0644398 0.883625 0.366697 0.0858478 0.676486 0.396491 0.363884 0.856261 0.501029 
1.86561  17 0.996301 0.303703 0.702602 0.536876 0.0406589 0.369326 0.18426 0.436182 0.933255 0.307364 0.200352 0.89376 0.974711 0.683086 0.451453 0.815496 0.84153 
1.49082  17 0.786904 0.60536 0.930323 0.417433 0.886672 0.114052 0.609952 0.769701 0.880327 0.677042 0.0324764 0.435851 0.12586 0.067944 0.722524 0.793466 0.41799 
1.0005  17 0.846235 0.898029 0.898837 0.244158 0.465233 0.130847 0.0855901 0.802508 0.434393 0.534483 0.7145 0.91485 0.686709 0.83711 0.72738 0.719917 0.340778 
1.45291  17 0.852759 0.486189 0.395911 0.148395 0.301454 0.69488 0.320148 0.103038 0.606499 0.146722 0.804842 0.680967 0.0254899 0.729013 0.961978 0.544381 0.59236 
1.33459  17 0.21285 0.0170658 0.677132 0.116726 0.795884 0.804414 0.336398 0.80487 0.908825 0.921825 0.590026 0.0830229 0.276315 0.922907 0.199544 0.914117 0.93897 
1.29839  17 0.825247 0.946085 0.301283 0.0380056 0.59049 0.265445 0.275553 0.0918538 0.849128 0.489058 0.0456763 0.880162 0.614312 0.504214 0.367499 0.815483 0.583132 
1.56707  17 0.522456 0.593735 0.661422 0.0340012 0.689527 0.0141358 0.273652 0.0743293 0.497036 0.465585 0.319025 0.27912 0.548658 0.11951 0.173632 0.156538 0.10998 
1.18739  17 0.76424 0.192656 0.51898 0.204566 0.109991 0.696778 0.696719 0.635106 0.160937 0.769878 0.20489 0.507154 0.367629 0.62035 0.787894 0.738024 0.103285 
1.43275  17 0.629687 0.638001 0.446629 0.31721 0.696265 0.970126 0.74541 0.348315 0.0632736 0.132603 0.325406 0.347271 0.259735 0.0840273 0.372467 0.526551 0.824174 
1.51609  17 0.819397 0.697567 0.297146 0.108647 0.0936157 0.53676 0.0745399 0.113377 0.539276 0.717935 0.490174 0.307065 0.894917 0.257242 0.905397 0.970742 0.906745 
1.4118  17 0.639532 0.316965 0.696632 0.172507 0.668492 0.055815 0.656799 0.0518936 0.285686 0.347384 0.532034 0.670908 0.859497 0.933464 0.592993 0.767019 0.556266 
1.23197  17 0.964125 0.259046 0.790839 0.230343 0.701493 0.537014 0.332796 0.983363 0.106156 0.901046 0.488849 0.798455 0.693846 0.0777175 0.938656 0.865582 0.14653 
1.21843  17 0.609689 0.303627 0.822158 0.378878 0.835065 0.0508932 0.526154 0.564798 0.387384 0.32669 0.144184 0.866243 0.0456514 0.412143 0.940994 0.109533 0.441212 
1.38786  17 0.596331 0.559634 0.994229 0.152749 0.635213 0.739543 0.504012 0.0117203 0.0773064 0.937468 0.379756 0.670198 0.563658 0.642339 0.562739 0.405832 0.742708 
0.95966  17 0.580002 0.270776 0.871583 0.150797 0.259217 0.87399 0.684306 0.688342 0.561864 0.400859 0.0373871 0.807378 0.475218 0.597436 0.146089 0.793221 0.676344 
1.10114  17 0.371047 0.959344 0.831716 0.16631 0.654671 0.313656 0.384918 0.720641 0.477118 0.614163 0.307616 0.986402 0.888277 0.780189 0.442935 0.826124 0.813302 
1.28239  17 0.766442 0.0500321 0.3889 0.203611 0.803337 0.642715 0.17376 0.730341 0.510464 0.139149 0.662464 0.426791 0.569994 0.859513 0.490319 0.511342 0.416341 
1.33019  17 0.469635 0.14216 0.601042 0.177083 0.984954 0.478111 0.897472 0.145864 0.0883416 0.922969 0.151008 0.807502 0.400623 0.20062 0.651837 0.820687 0.98027 
1.50551  17 0.182383 0.694215 0.921762 0.156633 0.483224 0.609819 0.216018 0.310388 0.841383 0.415008 0.55802 0.328647 0.898131 0.47562 0.163753 0.898297 0.355985 
1.14193  17 0.673502 0.385128 0.575584 0.154435 0.916523 0.451702 0.871055 0.773328 0.774173 0.331838 0.579449 0.534979 0.25566 0.615019 0.475016 0.193694 0.841927 
1.12147  17 0.570076 0.334324 0.677776 0.175533 0.74552 0.556766 0.839801 0.331617 0.783586 0.127387 0.446919 0.801456 0.0595149 0.539096 0.5844 0.33807 0.112255 
0.886864  17 0.920302 0.359016 0.387767 0.0491269 0.595565 0.10504 0.628029 0.29026 0.32503 0.0643432 0.0442994 0.0473627 0.123843 0.0951896 0.58136 0.230237 0.928762 
1.05709  17 0.464889 0.597761 0.504816 0.119263 0.262818 0.544204 0.97399 0.882725 0.543755 0.34231 0.983545 0.803767 0.96791 0.214507 0.817182 0.654414 0.164468 
1.07359  17 0.560764 0.659876 0.14726 0.0232609 0.360533 0.47023 0.241392 0.567041 0.862325 0.62384 0.436797 0.452892 0.264948 0.0173375 0.688261 0.722662 0.810485 
1.16519  17 0.0448461 0.908161 0.979672 0.376276 0.118426 0.0628758 0.660129 0.740931 0.460448 0.182586 0.239599 0.688838 0.12399 0.207659 0.187834 0.789074 0.173668 
1.40907  17 0.0768189 0.0945046 0.860724 0.339954 0.660687 0.527508 0.827399 0.13033 0.365779 0.063228 0.577111 0.532167 0.317411 0.993577 0.770363 0.766567 0.208214 
1.34762  17 0.175152 0.176836 0.276952 0.0971364 0.627476 0.343403 0.994147 0.334269 0.668569 0.417758 0.587334 0.485414 0.185204 0.730776 0.241815 0.169385 0.0455252 
1.12192  17 0.385243 0.635874 0.859114 0.145379 0.838831 0.903714 0.010997 0.448028 0.862068 0.187389 0.1896 0.4142 0.444083 0.795535 0.0357205 0.745993 0.733938 
1.33682  17 0.336354 0.0422947 0.927974 0.141007 0.372463 0.119786 0.194352 0.0639372 0.992123 0.821182 0.878634 0.414757 0.314565 0.809803 0.617665 0.455309 0.696605 
1.04347  17 0.119688 0.181226 0.708606 0.111988 0.44459 0.782526 0.807097 0.188228 0.05489 0.258397 0.843056 0.866682 0.938131 0.214006 0.355864 0.340852 0.723548 
1.41658  17 0.570662 0.939458 0.494775 0.138944 0.763228 0.191878 0.202486 0.0348202 0.39793 0.581099 0.667408 0.959085 0.364419 0.920397 0.886678 0.621658 0.374814 
1.34821  17 0.0750985 0.0801096 0.786227 0.281859 0.636712 0.476676 0.927712 0.352342 0.081556 0.906963 0.709331 0.583926 0.187912 0.867795 0.00624242 0.794551 0.187799 
1.30977  17 0.115959 0.41705 0.921459 0.374472 0.0776625 0.337874 0.904304 0.429642 0.471175 0.191978 0.987066 0.952247 0.40338 0.132311 0.746965 0.698245 0.924846 
1.03342  17 0.270748 0.428958 0.52988 0.0434523 0.426773 0.00163335 0.711751 0.714029 0.991125 0.0742373 0.794999 0.390545 0.223202 0.189181 0.138204 0.152315 0.241851 
1.05057  17 0.20349 0.0373051 0.968133 0.285213 0.692513 0.671195 0.625746 0.683879 0.62039 0.59899 0.0238809 0.951556 0.59933 0.94705 0.754385 0.205076 0.131572 
1.19373  17 0.460255 0.989713 0.839126 0.0832837 0.8026 0.248439 0.342684 0.9502 0.392441 0.892698 0.785415 0.276297 0.371413 0.818983 0.199096 0.949264 0.269866 
1.70646  17 0.709484 0.510396 0.188277 0.0811756 0.695468 0.673168 0.535675 0.0536541 0.724976 0.400704 0.0485427 0.850141 0.632093 0.419488 0.345044 0.755251 0.0762108 
1.62812  17 0.620203 0.783828 0.883607 0.58836 0.701491 0.791319 0.151376 0.10117 0.0380714 0.149973 0.736495 0.444697 0.830417 0.00239782 0.553998 0.600786 0.0339704 
1.65315  17 0.497172 0.477747 0.931797 0.536167 0.66483 0.933667 0.139976 0.93547 0.346596 0.75519 0.758125 0.565562 0.774216 0.231333 0.897135 0.205072 0.577536 
1.70089  17 0.483611 0.796524 0.725241 0.352236 0.330757 0.375612 0.519438 0.0633541 0.285133 0.362227 0.945445 0.786221 0.339139 0.926827 0.319567 0.269739 0.693846 
1.66854  17 0.489682 0.514261 0.505242 0.0415812 0.662893 0.775717 0.891376 0.861769 0.332914 0.80184 0.625991 0.0533485 0.899454 0.224743 0.130568 0.808488 0.956248 
1.57517  17 0.794718 0.499592 0.143685 0.0837976 0.369635 0.922429 0.218028 0.675288 0.675392 0.603927 0.175793 0.929249 0.943629 0.997692 0.388244 0.545596 0.232665 
1.65521  17 0.556905 0.213547 0.904628 0.687045 0.487825 0.961234 0.255259 0.972063 0.345815 0.443811 0.487869 0.957019 0.457388 0.3055 0.93558 0.649032 0.94857 
1.74911  17 0.876779 0.70409 0.930581 0.744486 0.159182 0.312353 0.719862 0.510428 0.224865 0.238729 0.710537 0.588573 0.400842 0.722028 0.56565 0.0650916 0.728219 
1.74851  17 0.795252 0.37494 0.535324 0.317414 0.475732 0.145401 0.334107 0.203395 0.909455 0.126045 0.67454 0.850974 0.898992 0.050598 0.859245 0.69393 0.903036 
1.70966  17 0.510685 0.988286 0.736545 0.455131 0.973722 0.295066 0.871915 0.702805 0.480336 0.0353177 0.812657 0.667245 0.848559 0.424646 0.353841 0.626026 0.905314 
0.646481  17 0.684068 0.72614 0.60657 0.00768012 0.712734 0.255291 0.519841 0.927968 0 0.19884 0.362036 0.492705 0.209043 0.290649 0.461605 0.82627 0.886978 
0.49745  17 0.161165 0.0126993 0.520479 0 0.29949 0.312109 0.484925 0.629209 0.0264146 0.0781185 0.443401 0.450478 0.245197 0.565486 0.503986 0.494425 0.147127 
0.365072  17 0.34373 0.00951333 0.788915 0 0.701445 0.39743 0.438783 0.528342 0.0245687 0.00236908 0.132031 0.783572 0.185404 0.488711 0 0.911727 0.383913 
0.365072  17 0.34373 0.00951333 0.788915 0 0.701445 0.39743 0.438783 0.528342 0.0245687 0.00236908 0.132031 0.783572 0.185404 0.488711 0 0.911727 0.383913 
0.365072  17 0.34373 0.00951333 0.788915 0 0.701445 0.39743 0.438783 0.528342 0.0245687 0.00236908 0.132031 0.783572 0.185404 0.488711 0 0.911727 0.383913 
0.545532  17 0.729365 0.420261 0.458256 0 0.622959 0.323539 0.688154 0.476855 0.0199432 0.427924 0.58129 0.238536 0.0848321 0.65786 0.81692 0.589777 0.637447 
0.580559  17 0.0255147 0 0.781294 0 0.550701 0.35378 0.334146 0.268857 0 0.0242319 0.375248 0.706054 0.126649 0.628665 0.370788 0.170886 0.412452 
0.493255  17 0.161175 0.0129536 0.520973 0.00018276 0.300203 0.312404 0.48421 0.630278 0.0277332 0.0791772 0.442803 0.449675 0.245965 0.566473 0.506852 0.493304 0.14698 
0.365072  17 0.34373 0.00951333 0.788915 0 0.701445 0.39743 0.438783 0.528342 0.0245687 0.00236908 0.132031 0.783572 0.185404 0.488711 0 0.911727 0.383913 
0.610817  17 0.557746 0.242525 0.869281 0 0.545919 0.793825 0 0.29321 0.085702 0.145925 0.992495 0.671726 0.05679 0.393106 0.585033 0.21394 0.409459 
0.468195  17 0.263968 0.282848 0.536826 0.0791174 0 0.481412 0.535478 0.575241 0.0520169 0.0711736 0.00541612 0.285597 0.0624855 0.476113 0.0361959 0.603047 0.234139 
0.475061  17 0.218982 0.111911 0.754038 0 0.628718 0.257569 0.539203 0.617456 0 0.171725 0.126558 0.762371 0.0822535 0.491159 0 0.799078 0.163015 
0.475061  17 0.218982 0.111911 0.754038 0 0.628718 0.257569 0.539203 0.617456 0 0.171725 0.126558 0.762371 0.0822535 0.491159 0 0.799078 0.163015 
0.479395  17 0 0 0.430523 0.000223385 0.748078 0.214696 0.0216544 0.467846 0.0546923 0.0126156 0 0.744456 0.228533 0.35276 0 0.385346 0.389454 
0.497303  17 0.134049 0.0503759 0.387196 0 0.721337 0.629256 0.41344 0.703624 0 0.0186831 0 0.732095 0.13591 0.747947 0.109179 0.0409178 0.0750204 
0.499399  17 0.0582507 0 0.357721 0.0195326 0.259169 0.593919 0.428043 0.273858 0.00402333 0.131038 0 0.763981 0.160995 0.401701 0.0897096 0.733385 0.246842 
0.499399  17 0.0582507 0 0.357721 0.0195326 0.259169 0.593919 0.428043 0.273858 0.00402333 0.131038 0 0.763981 0.160995 0.401701 0.0897096 0.733385 0.246842 
0.505728  17 0.647997 0.0525236 0.319371 0.00538434 0.827314 0.475361 0.379205 0.365573 0.00225628 0.107286 0.292478 0.627847 0.0719641 0.264736 0 0.157442 0.607475 
0.507928  17 0.4835 0.300478 0.12097 0 0.402089 0.289102 0.971174 0.267123 0 0.127649 0.186326 0.586916 0.0482126 0.813327 0.235982 0.414186 0.766456 
0.507928  17 0.4835 0.300478 0.12097 0 0.402089 0.289102 0.971174 0.267123 0 0.127649 0.186326 0.586916 0.0482126 0.813327 0.235982 0.414186 0.766456 
0.507928  17 0.4835 0.300478 0.12097 0 0.402089 0.289102 0.971174 0.267123 0 0.127649 0.186326 0.586916 0.0482126 0.813327 0.235982 0.414186 0.766456 
0.514233  17 0.272798 0.0296041 0.538807 0 0.71231 0.197738 0.302193 0.44322 0.116208 0 0.161061 0.685613 0.228265 0.353748 0 0.732944 0.387896 
0.520856  17 0.600081 0 0.214904 0 0.721869 0.59864 0.860421 0.593211 0.00404781 0.0647074 0 0.389021 0.13866 0.724169 0.275489 0.162793 0.298083 
0.526583  17 0.954902 0.699618 0.183641 0.00190703 0.716794 0.613524 0 0.721443 0.00153584 0.159386 0.113698 0.542272 0 0.763422 0.459487 0.655956 0.860311 
0.528698  17 0 0.0363425 0.806185 0 0.561087 0.530639 0.301962 0.455867 0.00889092 0.115592 0.220058 0.79638 0.111399 0.455882 0 0.792794 0 
0.536377  17 0.429311 0.378693 0.675556 0 0.456638 0.387039 0.255247 0.467576 0.082164 0 0 0.929415 0.220908 0.380937 0 0 0.435637 
0.541996  17 0.512327 0 0.794368 0 0.627487 0.622069 0.168929 0.531516 0.0398964 0.202409 0.0712676 0.514781 0.0134887 0.53322 0.618171 0.55132 0.313293 
0.542402  17 0.27962 0.136603 0.720414 0.0497774 0.563434 0.135193 0.585423 0.787493 0 0.312521 0.123875 0.761098 0 0.479862 0 0.708985 0.106322 
0.542426  17 0.725833 0.63178 0.967331 0.00254907 0.461437 0.388095 0.466797 0.659053 0 0.22608 0.339124 0.788687 0.112424 0.752242 0 0.900217 0.331409 
0.554434  17 0.352882 0.0486833 0.414187 0.00397213 0.933226 0.0156453 0.468659 0.410253 0.00163825 0.151766 0 0.782475 0.0637177 0.481588 0.157255 0.596422 0.599211 
0.554434  17 0.352882 0.0486833 0.414187 0.00397213 0.933226 0.0156453 0.468659 0.410253 0.00163825 0.151766 0 0.782475 0.0637177 0.481588 0.157255 0.596422 0.599211 
0.558114  17 0.270979 0.938264 0.804329 0 0 0.48905 0.532843 0.919195 0 0 0.173879 0.705862 0.211304 0.440083 0.1913 0 0.492378 
0.558114  17 0.270979 0.938264 0.804329 0 0 0.48905 0.532843 0.919195 0 0 0.173879 0.705862 0.211304 0.440083 0.1913 0 0.492378 
0.561975  17 0.192644 0.121606 0.802514 0.0106542 0.678113 0.161599 0.437491 0.472235 0.0288532 0.112269 0.0852481 0.763387 0 0.505379 0 0.712363 0.242156 
0.580786  17 0.242499 0.669552 0.513449 0.00104748 0 0.345961 0.744783 0.579125 0.00155838 0.419439 0.869244 0.772149 0.199834 0.554565 0.521671 0.0709715 0 
0.580963  17 0.511778 0.376053 0.199352 0 0.329836 0.391833 0.445582 0.440519 0.00259755 0.126118 0.299947 0.808929 0.0608084 0.388362 0 0 0.124075 
0.580963  17 0.511778 0.376053 0.199352 0 0.329836 0.391833 0.445582 0.440519 0.00259755 0.126118 0.299947 0.808929 0.0608084 0.388362 0 0 0.124075 
0.580963  17 0.511778 0.376053 0.199352 0 0.329836 0.391833 0.445582 0.440519 0.00259755 0.126118 0.299947 0.808929 0.0608084 0.388362 0 0 0.124075 
0.580963  17 0.511778 0.376053 0.199352 0 0.329836 0.391833 0.445582 0.440519 0.00259755 0.126118 0.299947 0.808929 0.0608084 0.388362 0 0 0.124075 
0.581592  17 0.600032 0.454549 0.9664 0 0.720139 0.547389 0.7832 0.467336 0.0112161 0.346424 0.183949 0.46853 0.0274121 0.637982 0.686566 0.336858 0.299518 
0.583218  17 0.647997 0.0525236 0.319371 0.00538434 0.827314 0.475361 0.379205 0.365573 0.00225628 0.107286 0.292478 0.627847 0.0719641 0.264736 0 0.157442 0.607475 
0.58851  17 0.640612 0.407488 0.200578 0 0.274273 0.671383 0.583229 0.601057 0.00620384 0.632187 0.381141 0.704826 0.0140646 0.95449 0.144901 0.189546 0.284319 
0.589613  17 0 0 0.48813 0.00493612 0.144792 0.259366 0.458239 0.0819117 0.013826 0.126155 0 0.656081 0.105756 0.56319 0.197252 0.811542 0.350051 
0.590058  17 0.570956 0 0.727444 0.166099 0.0929668 0.657622 0.952816 0.775619 0 0.216768 0.10537 0.732246 0.077723 0.488443 0.199959 0.551281 0.335299 
0.597153  17 0.552054 0.0200958 0.72734 0 0.796433 0.308357 0.561582 0.63823 0 0.457838 0 0.627086 0.0620065 0.551254 0.0864552 0.631045 0.116639 
0.597153  17 0.552054 0.0200958 0.72734 0 0.796433 0.308357 0.561582 0.63823 0 0.457838 0 0.627086 0.0620065 0.551254 0.0864552 0.631045 0.116639 
0.598882  17 0.0692508 0.182764 0.518538 0.000286728 0.540004 0.64611 0.135215 0.411892 0 0.0731104 0.540356 0.853292 0.23754 0.320903 0.0268904 0.673089 0.416972 
0.598882  17 0.0692508 0.182764 0.518538 0.000286728 0.540004 0.64611 0.135215 0.411892 0 0.0731104 0.540356 0.853292 0.23754 0.320903 0.0268904 0.673089 0.416972 
0.598908  17 0.0501402 0.0121024 0.768369 0.00556891 0.78748 0.62811 0.356489 0.625483 0.0109437 0.121231 0.691573 0.723036 0.135875 0.473082 0.500114 0.679466 0.313746 
0.598908  17 0.0501402 0.0121024 0.768369 0.00556891 0.78748 0.62811 0.356489 0.625483 0.0109437 0.121231 0.691573 0.723036 0.135875 0.473082 0.500114 0.679466 0.313746 
0.599407  17 0.582572 0.62131 0.00115585 0.000107159 0.359766 0.172594 0.154163 0.699946 0.0370717 0 0.444541 0.29181 0.138483 0 0.368869 0.53359 0.847605 
0.601287  17 0.11653 0.582502 0.739321 0 0.794295 0.426362 0.718085 0.382475 0.0162759 0 0.581009 0.827278 0.217432 0.488384 0.566645 0.915151 0 
0.601287  17 0.11653 0.582502 0.739321 0 0.794295 0.426362 0.718085 0.382475 0.0162759 0 0.581009 0.827278 0.217432 0.488384 0.566645 0.915151 0 
0.607728  17 0.276224 0.145413 0.416055 0 0.515285 0.392479 0.663575 0.474289 0 0.209045 0.786715 0.612314 0.301727 0.299029 0.782798 0.366676 0.234514 
0.60875  17 0.703052 0.417511 0.585145 0.123171 0.156567 0.511218 0 0.261253 0.0711463 0.0261786 0.161897 0.771739 0.0981787 0.631182 0.0690429 0.485367 0.380074 
0.60875  17 0.703052 0.417511 0.585145 0.123171 0.156567 0.511218 0 0.261253 0.0711463 0.0261786 0.161897 0.771739 0.0981787 0.631182 0.0690429 0.485367 0.380074 
0.610376  17 0.558208 0.646537 0.552023 0.00683453 0.172102 0.721757 0.804769 0.263113 0.00323869 0.45821 0.740696 0.717178 0.179961 0.87569 0.808579 0.480908 0.182206 
0.610376  17 0.558208 0.646537 0.552023 0.00683453 0.172102 0.721757 0.804769 0.263113 0.00323869 0.45821 0.740696 0.717178 0.179961 0.87569 0.808579 0.480908 0.182206 
0.610376  17 0.558208 0.646537 0.552023 0.00683453 0.172102 0.721757 0.804769 0.263113 0.00323869 0.45821 0.740696 0.717178 0.179961 0.87569 0.808579 0.480908 0.182206 
0.612048  17 0.0292235 0.286516 0.412441 0 0.478471 0.402034 0.553546 0.302319 0.0252451 0.126357 0 0.711399 0.185105 0.856596 0.506146 0.149196 0.143259 
0.612048  17 0.0292235 0.286516 0.412441 0 0.478471 0.402034 0.553546 0.302319 0.0252451 0.126357 0 0.711399 0.185105 0.856596 0.506146 0.149196 0.143259 
0.612642  17 0.197303 0.429633 0.869991 0.00422916 0.482515 0.483257 0.243423 0.205913 0 0.269392 0.0204588 0.331185 0 0.706068 0.382125 0 0.195701 
0.614614  17 0.265743 0.364153 0.311912 6.99997e-05 0.54321 0.197561 0.0945042 0.472651 0.0321699 0.0813081 0 0.631874 0.243493 0.551133 0.207392 0.761241 0.790957 
0.614614  17 0.265743 0.364153 0.311912 6.99997e-05 0.54321 0.197561 0.0945042 0.472651 0.0321699 0.0813081 0 0.631874 0.243493 0.551133 0.207392 0.761241 0.790957 
0.623401  17 0.263581 0.389911 0.321488 0.00583543 0.143971 0.66847 0.771613 0.674679 0.00823522 0.165049 0.449702 0.718314 0.356515 0.779934 0.473399 0.386936 0.605356 
0.628756  17 0.186308 0.161393 0.342144 0.0141308 0 0.567705 0.808486 0.29335 0.0048654 0.230669 0 0.564522 0.207411 0.521265 0.312637 0.698084 0.179628 
0.629533  17 0.0299606 0.595558 0.384088 0.004665 0.336962 0.114778 0.724021 0.430329 0 0.463835 0.659068 0.611836 0 0.84116 0.938037 0.988733 0.390883 
0.629533  17 0.0299606 0.595558 0.384088 0.004665 0.336962 0.114778 0.724021 0.430329 0 0.463835 0.659068 0.611836 0 0.84116 0.938037 0.988733 0.390883 
0.629868  17 0.653837 0.181112 0.85814 0.00663607 0.486456 0.366478 0.580201 0.220727 0.0287063 0 0.253142 0.712011 0.265906 0.258867 0.478196 0.267072 0 
0.635568  17 0.501619 0 0.776885 0.15459 0.301046 0.289485 0.563921 0.749322 0.0536611 0.253444 0.136978 0.709208 0.0505514 0.484482 0.0179494 0.627136 0.152261 
0.635568  17 0.501619 0 0.776885 0.15459 0.301046 0.289485 0.563921 0.749322 0.0536611 0.253444 0.136978 0.709208 0.0505514 0.484482 0.0179494 0.627136 0.152261 
0.636305  17 0.667156 0.826441 0.325231 0.01499 0 0.715192 0.342249 0.644894 0.0340344 0.168514 0.404383 0.772619 0.08991 0.348369 0.593349 0.0908521 0.302045 
0.636305  17 0.667156 0.826441 0.325231 0.01499 0 0.715192 0.342249 0.644894 0.0340344 0.168514 0.404383 0.772619 0.08991 0.348369 0.593349 0.0908521 0.302045 
0.637146  17 0.342154 0.518998 0.215869 4.73283e-06 0.427117 0.356296 0 0.453041 0 0 0.533 0.67967 0.277809 0.531404 0.544291 0.543697 0.370879 
0.640818  17 0.678045 0.562854 0.680267 0.0938438 0.329037 0.77725 0 0.390819 0.00701123 0.00535479 0.153681 0.431747 0.110924 0.139412 0 0.397555 0.409449 
0.650447  17 0.750956 0 0.726725 0 0.536049 0.423772 0.46681 0.500821 0.00832481 0.524575 0.782603 0.821293 0.177476 0.515519 0.471112 0.106734 0.265525 
0.650447  17 0.750956 0 0.726725 0 0.536049 0.423772 0.46681 0.500821 0.00832481 0.524575 0.782603 0.821293 0.177476 0.515519 0.471112 0.106734 0.265525 
0.654178  17 0.247117 0.345606 0.120162 0.00634233 0.741196 0.294126 0.274686 0.369587 0.0132784 0 0.623625 0.636605 0.213084 0.489283 0 0.410592 0.00299676 
0.658871  17 0.872357 0.458266 0.492804 0.0076903 0.544809 0.684134 0.780239 0.0819945 0.00281558 0.596479 0.569746 0.501983 0.23238 0.949309 0.781854 0.589505 0.181761 
0.670568  17 0.565059 0.334174 0.54069 0 0.741683 0.549068 0.834214 0.118213 0.00103414 0.501512 0.220725 0.805637 0.444032 0.852641 0.688023 0.267156 0.271275 
0.671067  17 0.680691 0.862929 0.800001 0.120601 0 0.528404 0.694927 0.640234 0.126566 0 0.113396 0.671938 0.199479 0.508988 0.541231 0.12519 0.241876 
0.671067  17 0.680691 0.862929 0.800001 0.120601 0 0.528404 0.694927 0.640234 0.126566 0 0.113396 0.671938 0.199479 0.508988 0.541231 0.12519 0.241876 
0.680775  17 0.530945 0.68403 0.970998 0.00122271 0.694543 0.549086 0.290879 0.590404 0.00796353 0.615294 0.420018 0.835827 0.201199 0.64294 0.0772264 0.88494 0 
0.688282  17 0.299242 0.221346 0.771871 0 0.802297 0.0285637 0.527556 0.309047 0.000857031 0.00285713 0 0.714175 0.217081 0.501077 0.195494 0.683454 0.492051 
0.698898  17 0.705298 0.00306964 0.778781 0.000368118 0.571351 0.251991 0.626374 0.626709 0 0.571458 0.45918 0.0647648 0 0.169022 0.191751 0.0194658 0.184016 
0.706682  17 0.438005 0.0804765 0.81993 0 0.0347192 0.713068 0.726422 0.218793 0.0421929 0.341864 0.504619 0.388279 0.440297 0.408125 0.68669 0.663719 0 
0.710123  17 0.556579 0.194565 0.550435 0 0.82198 0.535621 0.820781 0.167982 0.0149949 0.70831 0.425197 0.703301 0.227518 0.595861 0.675891 0.323043 0.294517 
0.710123  17 0.556579 0.194565 0.550435 0 0.82198 0.535621 0.820781 0.167982 0.0149949 0.70831 0.425197 0.703301 0.227518 0.595861 0.675891 0.323043 0.294517 
0.710972  17 0.457858 0.0837944 0.569377 0.00607538 0.349724 0.269284 0.853518 0.228119 0.00126379 0.238796 0.605816 0.50998 0.334212 0.0515858 0.538862 0.598921 0.317736 
0.71633  17 0.671274 0.697246 0.594961 0.0984772 0.238643 0.845445 0 0.281936 0.0575718 0.0315213 0.120578 0.570476 0.114217 0.631705 0.961461 0.487729 0.241786 
0.724343  17 0.82451 0 0.706306 0 0.497715 0.342205 0.220601 0.462968 0.00143232 0.370213 0.427207 0.279642 0.00647188 0.642317 0.325051 0.00172057 0.254808 
0.729745  17 0.347457 0.233864 0.924148 0.0634046 0 0.519811 0.952854 0.574597 0 0.0536516 0.172293 0.220482 0.190097 0.0556105 0.793308 0.249655 0.622095 
0.741496  17 0.331407 0.0812726 0.894307 0.0249384 0.0832192 0.683659 0.677846 0.206828 0.0422297 0.0874651 0.158181 0.406883 0.0403335 0 0.32725 0.52207 0.0840698 
0.747511  17 0.671274 0.697246 0.594961 0.0984772 0.238643 0.845445 0 0.281936 0.0575718 0.0315213 0.120578 0.570476 0.114217 0.631705 0.961461 0.487729 0.241786 
0.750367  17 0.504886 0.345738 0.449291 0 0.533618 0.708933 0.789072 0.176631 0.0871514 0.0487582 0.320778 0.578963 0.253794 0.883669 0.583042 0.425067 0.244985 
0.762562  17 0.852422 0.334189 0.644589 0.000138587 0.559058 0.254947 0.65942 0.649163 0.0776577 0.0861971 0.572435 0.132095 0.0262158 0.690519 0.529389 0.358207 0.840278 
0.762576  17 0.833442 0 0.942931 0 0.536292 0.568265 0.961636 0.268517 0 0.138904 0.713393 0.709303 0 0.435761 0.432468 0.00806003 0.719588 
0.768021  17 0.0535308 0.0453615 0.395447 0.0475836 0.389757 0.80432 0.790523 0.0663782 0 0.0606585 0.913 0.408287 0.0218099 0.493135 0.164866 0.560741 0.400392 
0.768021  17 0.0535308 0.0453615 0.395447 0.0475836 0.389757 0.80432 0.790523 0.0663782 0 0.0606585 0.913 0.408287 0.0218099 0.493135 0.164866 0.560741 0.400392 
0.768899  17 0.190795 0.514213 0.553418 7.41862e-05 0.313948 0.328372 0.365595 0.609254 0.0356147 0.750476 0.242277 0.265444 0.0250247 0.654885 0.726195 0.670374 0.575834 
0.774669  17 0.470149 0.343077 0.4602 0.00035355 0.222127 0.335558 0.402665 0.47891 0.901881 0.000363785 0.126645 0.748901 0.609297 0.508329 0.535694 0.223459 0.0842919 
0.780426  17 0.610075 0.449556 0.843935 0.0926311 0.1584 0 0.136801 0.423116 0.192849 0.1355 0.434862 0.602446 0.349341 0.717885 0.407214 0 0.466594 
0.78268  17 0.190119 0.514777 0.55256 0 0.313117 0.328685 0.36636 0.609135 0.036231 0.750325 0.242059 0.26613 0.025599 0.655177 0.726195 0.670388 0.576475 
0.78393  17 0.610075 0.449556 0.843919 0.0923721 0.159492 8.6046e-05 0.137032 0.423225 0.19266 0.135817 0.434579 0.602776 0.349435 0.717885 0.407214 0 0.466594 
0.794621  17 0 0.639873 0.147394 0.00519213 0.391238 0.000259787 0.20948 0.341404 0.000156593 0.42929 0.496203 0.476118 0.000357168 0.836672 0.000728635 0 0.154569 
0.636551  17 0.673755 0.208639 0.596876 0 0.0297748 0.745709 0 0.261397 0.0982524 0.149041 0.880388 0.272226 0.0934228 0.425376 0.593381 0.446921 0.147805 
0.598328  17 0.673907 0.208598 0.59685 0 0.0297748 0.745709 0 0.261397 0.0982524 0.148996 0.880709 0.271881 0.0939753 0.425428 0.594259 0.447272 0.148318 
0.610817  17 0.557746 0.242525 0.869281 0 0.545919 0.793825 0 0.29321 0.085702 0.145925 0.992495 0.671726 0.05679 0.393106 0.585033 0.21394 0.409459 
0.365072  17 0.34373 0.00951333 0.788915 0 0.701445 0.39743 0.438783 0.528342 0.0245687 0.00236908 0.132031 0.783572 0.185404 0.488711 0 0.911727 0.383913 
0.598481  17 0.39072 0.378184 0.245345 5.21932e-06 0.258033 0.422321 0.605764 0.123366 0.0824806 0.411439 0.747579 0.397138 0 0.0633498 0.494626 0.793375 0.154419 
0.531374  17 0.39072 0.378184 0.245529 0 0.258485 0.422744 0.605425 0.123583 0.0820528 0.411785 0.747318 0.397938 0.000849061 0.0633498 0.494626 0.793375 0.154419 
0.597677  17 0.390766 0.378184 0.245529 0 0.25789 0.422268 0.605931 0.123443 0.0819978 0.411294 0.747157 0.397345 0.000746185 0.0633712 0.494003 0.793517 0.154132 
0.594009  17 0.86134 0.782019 0.439468 0 0.546449 0.288669 0 0.0882587 0 0.199655 0.765703 0.203609 0.161025 0.214845 0.233608 0.351793 0.261066 
0.493255  17 0.161175 0.0129536 0.520973 0.00018276 0.300203 0.312404 0.48421 0.630278 0.0277332 0.0791772 0.442803 0.449675 0.245965 0.566473 0.506852 0.493304 0.14698 
0.605746  17 0.28602 0.437558 0.241169 0.00635044 0.504788 0.189702 0.592226 0.466094 9.26691e-05 0.430514 0.0783723 0.51294 0.00067694 0.654186 0.000158432 0.994872 0.772745 
0.594143  17 0.285952 0.437217 0.241175 0.00634409 0.504745 0.189966 0.59321 0.466348 0 0.430416 0.078816 0.513315 0 0.654227 0.000485972 0.995403 0.771716 
0.580559  17 0.0255147 0 0.781294 0 0.550701 0.35378 0.334146 0.268857 0 0.0242319 0.375248 0.706054 0.126649 0.628665 0.370788 0.170886 0.412452 
0.545532  17 0.729365 0.420261 0.458256 0 0.622959 0.323539 0.688154 0.476855 0.0199432 0.427924 0.58129 0.238536 0.0848321 0.65786 0.81692 0.589777 0.637447 
0.365072  17 0.34373 0.00951333 0.788915 0 0.701445 0.39743 0.438783 0.528342 0.0245687 0.00236908 0.132031 0.783572 0.185404 0.488711 0 0.911727 0.383913 
0.635621  17 0.393041 0.283472 0.55828 0.0387203 0.659364 0.385604 0.626667 0.639225 0.0521072 0.293018 0.453137 0.631094 0.535489 0.823092 0.498664 0.613671 0.243457 
0.365072  17 0.34373 0.00951333 0.788915 0 0.701445 0.39743 0.438783 0.528342 0.0245687 0.00236908 0.132031 0.783572 0.185404 0.488711 0 0.911727 0.383913 
0.365072  17 0.34373 0.00951333 0.788915 0 0.701445 0.39743 0.438783 0.528342 0.0245687 0.00236908 0.132031 0.783572 0.185404 0.488711 0 0.911727 0.383913 
0.491049  17 0.161165 0.0126993 0.520479 0 0.29949 0.312109 0.484925 0.629339 0.026519 0.0785161 0.442862 0.451179 0.244813 0.565305 0.503389 0.494555 0.147127 
0.602791  17 0.729098 0.419614 0.458287 0.000201939 0.623314 0.324256 0.687592 0.477078 0.0196803 0.428249 0.580508 0.238975 0.0848321 0.65786 0.816296 0.590426 0.637108 
0.594961  17 0.729268 0.420261 0.458256 0 0.622959 0.323539 0.688154 0.476855 0.0192793 0.427161 0.580765 0.238658 0.0850958 0.657781 0.816059 0.590705 0.638025 
0.545593  17 0.163206 0.107199 0.831275 0.145934 0.433371 0.563912 0.349255 0.642241 0.0185547 0.331918 0.294481 0.782327 0.0225295 0.489185 6.27825e-05 0.891845 0.553437 
0.620688  17 0.163332 0.106782 0.831379 0.14608 0.432806 0.563911 0.347468 0.642314 0.0180246 0.332168 0.294587 0.782657 0.0234119 0.488558 0.000131885 0.893661 0.55427 
0.720395  17 0.161567 0.315374 0.528556 0.0186184 0.588579 0.303967 0.750194 0.633989 0 0 0.742246 0.298051 0.0589188 0.861645 0.99819 0.555882 0.235841 
0.646481  17 0.684068 0.72614 0.60657 0.00768012 0.712734 0.255291 0.519841 0.927968 0 0.19884 0.362036 0.492705 0.209043 0.290649 0.461605 0.82627 0.886978 
0.63689  17 0.673658 0.208409 0.596731 0 0.0297748 0.745709 0 0.261397 0.0982524 0.148398 0.880059 0.271853 0.0933634 0.425102 0.594346 0.446654 0.14804 
0.700361  17 0.0498463 0.59712 0.892661 1.45812e-07 0.567502 0.0191305 0.554301 0.76466 0.0641089 0.254002 0.757131 0.294085 0.0545735 0.417095 0.287422 0.623178 0.169794 
0.685126  17 0.0505343 0.595889 0.892061 0.000646198 0.567746 0.0190035 0.553385 0.765103 0.0643372 0.254581 0.757444 0.293605 0.0547998 0.416978 0.287136 0.622775 0.169943 
0.66282  17 0.516186 0.291189 0.787709 0 0.497653 0.366154 0.715151 0.405391 0.0458839 0 0.670689 0.657647 0.198016 0.419353 0.00865377 0.179326 0.793962 
0.655844  17 0.28602 0.437496 0.241463 0.0066615 0.504759 0.189658 0.592951 0.466085 0.000909455 0.430111 0.078816 0.513315 0 0.654227 0 0.994872 0.772745 
0.684761  17 0.400688 0.31956 0.518074 0 0.471463 0.805605 0.800539 0.148662 0 0.0346201 0.698715 0.456733 0.00243445 0.497784 0.836435 0.91559 0.557873 
0.679504  17 0.58123 0.271459 0.705897 0.000203111 0.0627519 0.23232 0.813291 0.228878 0.0204519 0.455817 0.19373 0.621669 0.310001 0.852894 0.335732 0 0.166278 
0.711998  17 0.367149 0.376445 0.823536 0 0.46383 0 0.0179554 0.317671 0.00825259 0 0.473071 0.464455 0.086163 0.117883 0 0.736824 0.409186 
0.672135  17 0.392574 0.283466 0.558118 0.0382362 0.659333 0.385394 0.626412 0.638694 0.0519502 0.293388 0.451951 0.63153 0.535782 0.822613 0.49858 0.61345 0.243764 
0.661054  17 0.392579 0.283134 0.557968 0.038047 0.659233 0.384943 0.625998 0.638894 0.0514933 0.293039 0.452349 0.630897 0.535638 0.822987 0.499166 0.613861 0.244174 
0.642813  17 0.999728 0.441023 0.429112 0.0182521 0.378848 0.676576 0.497684 0.731929 0.271177 0.374117 0.864378 0.251185 0.0769044 0.595642 0.780095 0.601053 0.499232 
0.640331  17 0.634652 0.536019 0.721299 0.000121846 0.199477 0.4371 0.553555 0.443681 0.292 0.0141931 0.0288193 0.569858 0.248509 0.185237 0.394845 0.516258 0.09401 
0.643023  17 0.392685 0.283608 0.557506 0.0383938 0.659113 0.385339 0.626635 0.63914 0.0519427 0.292958 0.452426 0.63062 0.535115 0.822457 0.499166 0.613861 0.243682 
0.750767  17 0.610442 0.449244 0.843594 0.0925461 0.159088 0.000633676 0.137069 0.423116 0.192938 0.135817 0.434579 0.602776 0.349435 0.717529 0.40698 0.00111482 0.467228 
0.74909  17 0.383928 0.455172 0.169466 0 0.323036 0.751971 0.246985 0.485801 0.342992 0.421291 0.713607 0.508538 0.251471 0.880643 0.526458 0.748492 0.740341 
0.741207  17 0.0538137 0.0456784 0.396142 0.0476432 0.389757 0.80432 0.790523 0.0663782 0 0.0606585 0.913 0.408287 0.0218099 0.493135 0.164866 0.561224 0.400865 
0.732977  17 0.580743 0.271393 0.705834 0.000203111 0.0626676 0.232075 0.813548 0.228696 0.020469 0.456509 0.193559 0.621669 0.310001 0.852894 0.335557 0.00109624 0.167042 
0.74227  17 0.426768 0.869389 0.381687 0 0.451023 0.412431 0.501579 0.451062 0 0.566791 0.678279 0.660826 0.258123 0.854004 0.144765 0.0737843 0.242361 
0.726257  17 0.156866 0.334986 0.0934292 0.00014608 0.678599 0.385681 0.639026 0.0868482 0.0394528 0.287416 0.480618 0.240596 0.102936 0.70128 0.676781 0.405048 0.71859 
0.732649  17 0.470433 0.343077 0.460147 1.02886e-05 0.222347 0.335886 0.402106 0.479631 0.9009 0.000357509 0.125913 0.749499 0.60981 0.508469 0.53565 0.224482 0.0846127 
0.759492  17 0.0541729 0.0454765 0.396014 0.0475836 0.389757 0.80432 0.790523 0.0663782 0 0.0606585 0.913 0.408769 0.0227474 0.493011 0.164599 0.56053 0.400745 
0.441062  17 0.218982 0.111911 0.754038 0 0.628718 0.257569 0.539203 0.617456 0 0.171725 0.126558 0.762371 0.0822535 0.491159 0 0.799078 0.163015 
0.430938  17 0.167733 0 0.923527 0 0.805931 0.405043 0.408122 0.235921 0.0164955 0 0.160192 0.811758 0.164134 0.486035 0.186661 0.848963 0 
0.430609  17 0.032083 0 0.631599 0.00187971 0.0816601 0.437898 0.402616 0.45441 0.0113335 0 0 0.809374 0.202082 0.581336 0.0962611 0.81158 0.46638 
0.365072  17 0.34373 0.00951333 0.788915 0 0.701445 0.39743 0.438783 0.528342 0.0245687 0.00236908 0.132031 0.783572 0.185404 0.488711 0 0.911727 0.383913 
0.430938  17 0.167733 0 0.923527 0 0.805931 0.405043 0.408122 0.235921 0.0164955 0 0.160192 0.811758 0.164134 0.486035 0.186661 0.848963 0 
0.389432  17 0.34373 0.00951333 0.788915 0 0.701445 0.39743 0.438783 0.528342 0.0245687 0.00236908 0.132031 0.783572 0.185404 0.488711 0 0.911727 0.383913 
0.455262  17 0.167733 0 0.923527 0 0.805931 0.405043 0.408122 0.235921 0.0164955 0 0.160192 0.811758 0.164134 0.486035 0.186661 0.848963 0 
0.441062  17 0.218982 0.111911 0.754038 0 0.628718 0.257569 0.539203 0.617456 0 0.171725 0.126558 0.762371 0.0822535 0.491159 0 0.799078 0.163015 
0.455262  17 0.167733 0 0.923527 0 0.805931 0.405043 0.408122 0.235921 0.0164955 0 0.160192 0.811758 0.164134 0.486035 0.186661 0.848963 0 
0.457189  17 0.263968 0.282848 0.536826 0.0791174 0 0.481412 0.535478 0.575241 0.0520169 0.0711736 0.00541612 0.285597 0.0624855 0.476113 0.0361959 0.603047 0.234139 
0.468195  17 0.263968 0.282848 0.536826 0.0791174 0 0.481412 0.535478 0.575241 0.0520169 0.0711736 0.00541612 0.285597 0.0624855 0.476113 0.0361959 0.603047 0.234139 
0.475061  17 0.218982 0.111911 0.754038 0 0.628718 0.257569 0.539203 0.617456 0 0.171725 0.126558 0.762371 0.0822535 0.491159 0 0.799078 0.163015 
0.438646  17 0.218982 0.11129 0.754346 4.93139e-06 0.628508 0.257612 0.539561 0.616996 0 0.171725 0.126558 0.762371 0.0822535 0.491159 0 0.799078 0.163015 
0.479395  17 0 0 0.430523 0.000223385 0.748078 0.214696 0.0216544 0.467846 0.0546923 0.0126156 0 0.744456 0.228533 0.35276 0 0.385346 0.389454 
0.497303  17 0.134049 0.0503759 0.387196 0 0.721337 0.629256 0.41344 0.703624 0 0.0186831 0 0.732095 0.13591 0.747947 0.109179 0.0409178 0.0750204 
0.424649  17 0.0587737 0.000271459 0.35807 0.0195132 0.258973 0.593558 0.428043 0.273858 0.00402333 0.131038 0 0.763981 0.160995 0.401701 0.0897096 0.732652 0.246761 
0.499399  17 0.0582507 0 0.357721 0.0195326 0.259169 0.593919 0.428043 0.273858 0.00402333 0.131038 0 0.763981 0.160995 0.401701 0.0897096 0.733385 0.246842 
0.505728  17 0.647997 0.0525236 0.319371 0.00538434 0.827314 0.475361 0.379205 0.365573 0.00225628 0.107286 0.292478 0.627847 0.0719641 0.264736 0 0.157442 0.607475 
0.507928  17 0.4835 0.300478 0.12097 0 0.402089 0.289102 0.971174 0.267123 0 0.127649 0.186326 0.586916 0.0482126 0.813327 0.235982 0.414186 0.766456 
0.507928  17 0.4835 0.300478 0.12097 0 0.402089 0.289102 0.971174 0.267123 0 0.127649 0.186326 0.586916 0.0482126 0.813327 0.235982 0.414186 0.766456 
0.507928  17 0.4835 0.300478 0.12097 0 0.402089 0.289102 0.971174 0.267123 0 0.127649 0.186326 0.586916 0.0482126 0.813327 0.235982 0.414186 0.766456 
0.514233  17 0.272798 0.0296041 0.538807 0 0.71231 0.197738 0.302193 0.44322 0.116208 0 0.161061 0.685613 0.228265 0.353748 0 0.732944 0.387896 
0.520856  17 0.600081 0 0.214904 0 0.721869 0.59864 0.860421 0.593211 0.00404781 0.0647074 0 0.389021 0.13866 0.724169 0.275489 0.162793 0.298083 
0.499786  17 0.954333 0.698281 0.183909 0.00189829 0.717329 0.613185 0.000494435 0.72158 0.00155969 0.158835 0.113698 0.542272 0 0.763422 0.459487 0.655893 0.85995 
0.528698  17 0 0.0363425 0.806185 0 0.561087 0.530639 0.301962 0.455867 0.00889092 0.115592 0.220058 0.79638 0.111399 0.455882 0 0.792794 0 
0.536377  17 0.429311 0.378693 0.675556 0 0.456638 0.387039 0.255247 0.467576 0.082164 0 0 0.929415 0.220908 0.380937 0 0 0.435637 
0.541996  17 0.512327 0 0.794368 0 0.627487 0.622069 0.168929 0.531516 0.0398964 0.202409 0.0712676 0.514781 0.0134887 0.53322 0.618171 0.55132 0.313293 
0.513146  17 0.27962 0.136603 0.720414 0.0497276 0.563659 0.135355 0.585497 0.78721 3.61871e-05 0.312115 0.123682 0.760538 9.27599e-05 0.480013 0.000345808 0.709671 0.106322 
0.539583  17 0.72577 0.631497 0.966617 0.00246751 0.462037 0.387795 0.466387 0.659053 0 0.22608 0.339124 0.788687 0.112424 0.752242 0.000332673 0.900159 0.332075 
0.554434  17 0.352882 0.0486833 0.414187 0.00397213 0.933226 0.0156453 0.468659 0.410253 0.00163825 0.151766 0 0.782475 0.0637177 0.481588 0.157255 0.596422 0.599211 
0.554434  17 0.352882 0.0486833 0.414187 0.00397213 0.933226 0.0156453 0.468659 0.410253 0.00163825 0.151766 0 0.782475 0.0637177 0.481588 0.157255 0.596422 0.599211 
0.558114  17 0.270979 0.938264 0.804329 0 0 0.48905 0.532843 0.919195 0 0 0.173879 0.705862 0.211304 0.440083 0.1913 0 0.492378 
0.558114  17 0.270979 0.938264 0.804329 0 0 0.48905 0.532843 0.919195 0 0 0.173879 0.705862 0.211304 0.440083 0.1913 0 0.492378 
0.561975  17 0.192644 0.121606 0.802514 0.0106542 0.678113 0.161599 0.437491 0.472235 0.0288532 0.112269 0.0852481 0.763387 0 0.505379 0 0.712363 0.242156 
0.580786  17 0.242499 0.669552 0.513449 0.00104748 0 0.345961 0.744783 0.579125 0.00155838 0.419439 0.869244 0.772149 0.199834 0.554565 0.521671 0.0709715 0 
0.580963  17 0.511778 0.376053 0.199352 0 0.329836 0.391833 0.445582 0.440519 0.00259755 0.126118 0.299947 0.808929 0.0608084 0.388362 0 0 0.124075 
0.580963  17 0.511778 0.376053 0.199352 0 0.329836 0.391833 0.445582 0.440519 0.00259755 0.126118 0.299947 0.808929 0.0608084 0.388362 0 0 0.124075 
0.580963  17 0.511778 0.376053 0.199352 0 0.329836 0.391833 0.445582 0.440519 0.00259755 0.126118 0.299947 0.808929 0.0608084 0.388362 0 0 0.124075 
0.551513  17 0.511778 0.376053 0.199352 0 0.329836 0.391631 0.445729 0.440545 0.00259587 0.126422 0.299726 0.808634 0.0607476 0.388627 0 0.000994872 0.124724 
0.581592  17 0.600032 0.454549 0.9664 0 0.720139 0.547389 0.7832 0.467336 0.0112161 0.346424 0.183949 0.46853 0.0274121 0.637982 0.686566 0.336858 0.299518 
0.542485  17 0.647703 0.0522618 0.319945 0.00537888 0.827314 0.475361 0.379205 0.365573 0.00225628 0.107286 0.292478 0.627847 0.0719641 0.264736 0.000575406 0.157801 0.606695 
0.58851  17 0.640612 0.407488 0.200578 0 0.274273 0.671383 0.583229 0.601057 0.00620384 0.632187 0.381141 0.704826 0.0140646 0.95449 0.144901 0.189546 0.284319 
0.572346  17 0.000584722 0 0.48813 0.00493612 0.144792 0.259366 0.458239 0.0823933 0.0138335 0.125903 0.000132031 0.656159 0.105892 0.563215 0.197161 0.811593 0.35033 
0.590058  17 0.570956 0 0.727444 0.166099 0.0929668 0.657622 0.952816 0.775619 0 0.216768 0.10537 0.732246 0.077723 0.488443 0.199959 0.551281 0.335299 
0.597153  17 0.552054 0.0200958 0.72734 0 0.796433 0.308357 0.561582 0.63823 0 0.457838 0 0.627086 0.0620065 0.551254 0.0864552 0.631045 0.116639 
0.597153  17 0.552054 0.0200958 0.72734 0 0.796433 0.308357 0.561582 0.63823 0 0.457838 0 0.627086 0.0620065 0.551254 0.0864552 0.631045 0.116639 
0.598882  17 0.0692508 0.182764 0.518538 0.000286728 0.540004 0.64611 0.135215 0.411892 0 0.0731104 0.540356 0.853292 0.23754 0.320903 0.0268904 0.673089 0.416972 
0.598882  17 0.0692508 0.182764 0.518538 0.000286728 0.540004 0.64611 0.135215 0.411892 0 0.0731104 0.540356 0.853292 0.23754 0.320903 0.0268904 0.673089 0.416972 
0.591385  17 0.0504808 0.0124685 0.767846 0.00556334 0.78695 0.627904 0.356738 0.624981 0.0109437 0.121231 0.691573 0.723036 0.135875 0.473082 0.500114 0.679466 0.313746 
0.526166  17 0.0509062 0.0118133 0.768754 0.00556891 0.78748 0.62811 0.356489 0.625483 0.0109437 0.121231 0.691573 0.723095 0.13579 0.472725 0.499125 0.680176 0.313825 
0.599407  17 0.582572 0.62131 0.00115585 0.000107159 0.359766 0.172594 0.154163 0.699946 0.0370717 0 0.444541 0.29181 0.138483 0 0.368869 0.53359 0.847605 
0.601287  17 0.11653 0.582502 0.739321 0 0.794295 0.426362 0.718085 0.382475 0.0162759 0 0.581009 0.827278 0.217432 0.488384 0.566645 0.915151 0 
0.601287  17 0.11653 0.582502 0.739321 0 0.794295 0.426362 0.718085 0.382475 0.0162759 0 0.581009 0.827278 0.217432 0.488384 0.566645 0.915151 0 
0.607728  17 0.276224 0.145413 0.416055 0 0.515285 0.392479 0.663575 0.474289 0 0.209045 0.786715 0.612314 0.301727 0.299029 0.782798 0.366676 0.234514 
0.606652  17 0.703052 0.416769 0.585678 0.123047 0.157591 0.511166 0.000474901 0.261569 0.0702224 0.0261568 0.161873 0.771786 0.0981787 0.631182 0.0690429 0.485367 0.380074 
0.60875  17 0.703052 0.417511 0.585145 0.123171 0.156567 0.511218 0 0.261253 0.0711463 0.0261786 0.161897 0.771739 0.0981787 0.631182 0.0690429 0.485367 0.380074 
0.583912  17 0.558172 0.646312 0.551645 0.00668162 0.172625 0.721225 0.804056 0.263113 0.00323869 0.45821 0.740696 0.717141 0.180221 0.875346 0.808314 0.480989 0.182224 
0.610376  17 0.558208 0.646537 0.552023 0.00683453 0.172102 0.721757 0.804769 0.263113 0.00323869 0.45821 0.740696 0.717178 0.179961 0.87569 0.808579 0.480908 0.182206 
0.550991  17 0.558208 0.646537 0.552023 0.0068277 0.173088 0.72133 0.804125 0.262926 0.00334218 0.457754 0.739914 0.717468 0.179976 0.875244 0.808579 0.480908 0.182206 
0.612048  17 0.0292235 0.286516 0.412441 0 0.478471 0.402034 0.553546 0.302319 0.0252451 0.126357 0 0.711399 0.185105 0.856596 0.506146 0.149196 0.143259 
0.612048  17 0.0292235 0.286516 0.412441 0 0.478471 0.402034 0.553546 0.302319 0.0252451 0.126357 0 0.711399 0.185105 0.856596 0.506146 0.149196 0.143259 
0.612642  17 0.197303 0.429633 0.869991 0.00422916 0.482515 0.483257 0.243423 0.205913 0 0.269392 0.0204588 0.331185 0 0.706068 0.382125 0 0.195701 
0.614614  17 0.265743 0.364153 0.311912 6.99997e-05 0.54321 0.197561 0.0945042 0.472651 0.0321699 0.0813081 0 0.631874 0.243493 0.551133 0.207392 0.761241 0.790957 
0.591775  17 0.265652 0.364234 0.311912 6.99997e-05 0.54321 0.197561 0.0945042 0.472651 0.0321699 0.0813081 0 0.631874 0.243493 0.551399 0.207624 0.761509 0.791174 
0.623401  17 0.263581 0.389911 0.321488 0.00583543 0.143971 0.66847 0.771613 0.674679 0.00823522 0.165049 0.449702 0.718314 0.356515 0.779934 0.473399 0.386936 0.605356 
0.628756  17 0.186308 0.161393 0.342144 0.0141308 0 0.567705 0.808486 0.29335 0.0048654 0.230669 0 0.564522 0.207411 0.521265 0.312637 0.698084 0.179628 
0.609782  17 0.0299606 0.595181 0.384362 0.00449424 0.337264 0.115149 0.722783 0.429913 0.000122821 0.463835 0.659068 0.611836 0 0.84116 0.938037 0.988733 0.390883 
0.629533  17 0.0299606 0.595558 0.384088 0.004665 0.336962 0.114778 0.724021 0.430329 0 0.463835 0.659068 0.611836 0 0.84116 0.938037 0.988733 0.390883 
0.629868  17 0.653837 0.181112 0.85814 0.00663607 0.486456 0.366478 0.580201 0.220727 0.0287063 0 0.253142 0.712011 0.265906 0.258867 0.478196 0.267072 0 
0.595286  17 0.501619 0 0.776885 0.154447 0.30132 0.29008 0.563701 0.749367 0.0539031 0.253137 0.137759 0.709021 0.0507625 0.484427 0.0179494 0.627136 0.152261 
0.635568  17 0.501619 0 0.776885 0.15459 0.301046 0.289485 0.563921 0.749322 0.0536611 0.253444 0.136978 0.709208 0.0505514 0.484482 0.0179494 0.627136 0.152261 
0.636305  17 0.667156 0.826441 0.325231 0.01499 0 0.715192 0.342249 0.644894 0.0340344 0.168514 0.404383 0.772619 0.08991 0.348369 0.593349 0.0908521 0.302045 
0.630015  17 0.666593 0.825012 0.326483 0.0149749 0.00104312 0.715192 0.342249 0.644894 0.0340344 0.168514 0.404383 0.772619 0.08991 0.348369 0.593349 0.0908521 0.302045 
0.577579  17 0.342154 0.518998 0.215869 4.73283e-06 0.427117 0.356296 0 0.453041 2.20812e-05 3.07167e-05 0.532713 0.679553 0.277555 0.531723 0.544117 0.543988 0.370879 
0.560411  17 0.678045 0.562854 0.680768 0.0938999 0.329373 0.777045 0.000278682 0.391276 0.00708245 0.00514141 0.153137 0.432196 0.110924 0.139412 0 0.397555 0.409449 
0.650447  17 0.750956 0 0.726725 0 0.536049 0.423772 0.46681 0.500821 0.00832481 0.524575 0.782603 0.821293 0.177476 0.515519 0.471112 0.106734 0.265525 
0.59725  17 0.750956 0.000329074 0.726363 0 0.53615 0.423983 0.466621 0.500728 0.00834105 0.523948 0.782603 0.821293 0.177476 0.515519 0.471112 0.106734 0.265525 
0.654178  17 0.247117 0.345606 0.120162 0.00634233 0.741196 0.294126 0.274686 0.369587 0.0132784 0 0.623625 0.636605 0.213084 0.489283 0 0.410592 0.00299676 
0.658871  17 0.872357 0.458266 0.492804 0.0076903 0.544809 0.684134 0.780239 0.0819945 0.00281558 0.596479 0.569746 0.501983 0.23238 0.949309 0.781854 0.589505 0.181761 
0.670568  17 0.565059 0.334174 0.54069 0 0.741683 0.549068 0.834214 0.118213 0.00103414 0.501512 0.220725 0.805637 0.444032 0.852641 0.688023 0.267156 0.271275 
0.671067  17 0.680691 0.862929 0.800001 0.120601 0 0.528404 0.694927 0.640234 0.126566 0 0.113396 0.671938 0.199479 0.508988 0.541231 0.12519 0.241876 
0.671067  17 0.680691 0.862929 0.800001 0.120601 0 0.528404 0.694927 0.640234 0.126566 0 0.113396 0.671938 0.199479 0.508988 0.541231 0.12519 0.241876 
0.680775  17 0.530945 0.68403 0.970998 0.00122271 0.694543 0.549086 0.290879 0.590404 0.00796353 0.615294 0.420018 0.835827 0.201199 0.64294 0.0772264 0.88494 0 
0.688282  17 0.299242 0.221346 0.771871 0 0.802297 0.0285637 0.527556 0.309047 0.000857031 0.00285713 0 0.714175 0.217081 0.501077 0.195494 0.683454 0.492051 
0.692305  17 0.705298 0.00306964 0.778781 0.000368118 0.571714 0.251656 0.626083 0.627022 4.4249e-05 0.571256 0.458521 0.0653143 0.000248426 0.169022 0.191751 0.0194658 0.184016 
0.685079  17 0.438005 0.0804765 0.81993 0 0.0347192 0.713068 0.726422 0.219027 0.0421507 0.341522 0.504647 0.38857 0.440135 0.408249 0.686548 0.663719 0 
0.709681  17 0.556264 0.194565 0.550435 0 0.82198 0.535621 0.820781 0.167982 0.0149949 0.707937 0.42472 0.703415 0.22783 0.596258 0.67531 0.323808 0.294576 
0.689775  17 0.556404 0.194565 0.550435 0 0.82198 0.535621 0.820781 0.167982 0.0149949 0.70831 0.425197 0.703301 0.227198 0.595301 0.674808 0.323789 0.294747 
0.682427  17 0.457858 0.0837944 0.569377 0.00607538 0.349724 0.269284 0.853518 0.228119 0.00126379 0.238496 0.605414 0.510364 0.334204 0.0524501 0.538268 0.598407 0.317736 
0.71633  17 0.671274 0.697246 0.594961 0.0984772 0.238643 0.845445 0 0.281936 0.0575718 0.0315213 0.120578 0.570476 0.114217 0.631705 0.961461 0.487729 0.241786 
0.724343  17 0.82451 0 0.706306 0 0.497715 0.342205 0.220601 0.462968 0.00143232 0.370213 0.427207 0.279642 0.00647188 0.642317 0.325051 0.00172057 0.254808 
0.728356  17 0.347457 0.233864 0.924148 0.0634046 0.00134495 0.519648 0.951924 0.574502 2.72772e-05 0.0535565 0.172494 0.220482 0.190097 0.0556105 0.793308 0.249655 0.622095 
0.659736  17 0.331407 0.0812726 0.894307 0.0249384 0.0832192 0.683659 0.677846 0.206828 0.0422246 0.0873776 0.158467 0.406768 0.0404316 0 0.327291 0.52207 0.0840698 
0.673919  17 0.670565 0.69667 0.595694 0.0983787 0.239012 0.844656 0.000117566 0.282207 0.0575347 0.0315992 0.120578 0.570476 0.114217 0.631705 0.960224 0.48879 0.241793 
0.70854  17 0.504886 0.345738 0.449291 0 0.533618 0.708933 0.789072 0.176978 0.0871013 0.0483649 0.320008 0.57956 0.253885 0.883168 0.58185 0.425724 0.244985 
0.735643  17 0.852422 0.334189 0.644589 0.000138587 0.559058 0.254947 0.659311 0.649116 0.0779476 0.0864614 0.572168 0.132402 0.0262158 0.690519 0.529389 0.358207 0.840278 
0.722746  17 0.832472 0 0.942931 0 0.536292 0.568265 0.961179 0.269195 1.62439e-05 0.138243 0.712203 0.709262 0.000219231 0.435739 0.431755 0.00885696 0.719479 
0.768021  17 0.0535308 0.0453615 0.395447 0.0475836 0.389757 0.80432 0.790523 0.0663782 0 0.0606585 0.913 0.408287 0.0218099 0.493135 0.164866 0.560741 0.400392 
0.739063  17 0.0535308 0.0453615 0.395447 0.0475836 0.390812 0.804087 0.789766 0.0668474 2.05952e-05 0.0601437 0.912186 0.408852 0.0218277 0.493135 0.164866 0.560741 0.400392 
0.768899  17 0.190795 0.514213 0.553418 7.41862e-05 0.313948 0.328372 0.365595 0.609254 0.0356147 0.750476 0.242277 0.265444 0.0250247 0.654885 0.726195 0.670374 0.575834 
0.774669  17 0.470149 0.343077 0.4602 0.00035355 0.222127 0.335558 0.402665 0.47891 0.901881 0.000363785 0.126645 0.748901 0.609297 0.508329 0.535694 0.223459 0.0842919 
0.780426  17 0.610075 0.449556 0.843935 0.0926311 0.1584 0 0.136801 0.423116 0.192849 0.1355 0.434862 0.602446 0.349341 0.717885 0.407214 0 0.466594 
0.78268  17 0.190119 0.514777 0.55256 0 0.313117 0.328685 0.36636 0.609135 0.036231 0.750325 0.242059 0.26613 0.025599 0.655177 0.726195 0.670388 0.576475 
0.78393  17 0.610075 0.449556 0.843919 0.0923721 0.159492 8.6046e-05 0.137032 0.423225 0.19266 0.135817 0.434579 0.602776 0.349435 0.717885 0.407214 0 0.466594 
0.794621  17 0 0.639873 0.147394 0.00519213 0.391238 0.000259787 0.20948 0.341404 0.000156593 0.42929 0.496203 0.476118 0.000357168 0.836672 0.000728635 0 0.154569 
0.636551  17 0.673755 0.208639 0.596876 0 0.0297748 0.745709 0 0.261397 0.0982524 0.149041 0.880388 0.272226 0.0934228 0.425376 0.593381 0.446921 0.147805 
0.598328  17 0.673907 0.208598 0.59685 0 0.0297748 0.745709 0 0.261397 0.0982524 0.148996 0.880709 0.271881 0.0939753 0.425428 0.594259 0.447272 0.148318 
0.610817  17 0.557746 0.242525 0.869281 0 0.545919 0.793825 0 0.29321 0.085702 0.145925 0.992495 0.671726 0.05679 0.393106 0.585033 0.21394 0.409459 
0.365072  17 0.34373 0.00951333 0.788915 0 0.701445 0.39743 0.438783 0.528342 0.0245687 0.00236908 0.132031 0.783572 0.185404 0.488711 0 0.911727 0.383913 
0.598481  17 0.39072 0.378184 0.245345 5.21932e-06 0.258033 0.422321 0.605764 0.123366 0.0824806 0.411439 0.747579 0.397138 0 0.0633498 0.494626 0.793375 0.154419 
0.531374  17 0.39072 0.378184 0.245529 0 0.258485 0.422744 0.605425 0.123583 0.0820528 0.411785 0.747318 0.397938 0.000849061 0.0633498 0.494626 0.793375 0.154419 
0.597677  17 0.390766 0.378184 0.245529 0 0.25789 0.422268 0.605931 0.123443 0.0819978 0.411294 0.747157 0.397345 0.000746185 0.0633712 0.494003 0.793517 0.154132 
0.594009  17 0.86134 0.782019 0.439468 0 0.546449 0.288669 0 0.0882587 0 0.199655 0.765703 0.203609 0.161025 0.214845 0.233608 0.351793 0.261066 
0.493255  17 0.161175 0.0129536 0.520973 0.00018276 0.300203 0.312404 0.48421 0.630278 0.0277332 0.0791772 0.442803 0.449675 0.245965 0.566473 0.506852 0.493304 0.14698 
0.605746  17 0.28602 0.437558 0.241169 0.00635044 0.504788 0.189702 0.592226 0.466094 9.26691e-05 0.430514 0.0783723 0.51294 0.00067694 0.654186 0.000158432 0.994872 0.772745 
0.594143  17 0.285952 0.437217 0.241175 0.00634409 0.504745 0.189966 0.59321 0.466348 0 0.430416 0.078816 0.513315 0 0.654227 0.000485972 0.995403 0.771716 
0.580559  17 0.0255147 0 0.781294 0 0.550701 0.35378 0.334146 0.268857 0 0.0242319 0.375248 0.706054 0.126649 0.628665 0.370788 0.170886 0.412452 
0.545532  17 0.729365 0.420261 0.458256 0 0.622959 0.323539 0.688154 0.476855 0.0199432 0.427924 0.58129 0.238536 0.0848321 0.65786 0.81692 0.589777 0.637447 
0.365072  17 0.34373 0.00951333 0.788915 0 0.701445 0.39743 0.438783 0.528342 0.0245687 0.00236908 0.132031 0.783572 0.185404 0.488711 0 0.911727 0.383913 
0.635621  17 0.393041 0.283472 0.55828 0.0387203 0.659364 0.385604 0.626667 0.639225 0.0521072 0.293018 0.453137 0.631094 0.535489 0.823092 0.498664 0.613671 0.243457 
0.365072  17 0.34373 0.00951333 0.788915 0 0.701445 0.39743 0.438783 0.528342 0.0245687 0.00236908 0.132031 0.783572 0.185404 0.488711 0 0.911727 0.383913 
0.365072  17 0.34373 0.00951333 0.788915 0 0.701445 0.39743 0.438783 0.528342 0.0245687 0.00236908 0.132031 0.783572 0.185404 0.488711 0 0.911727 0.383913 
0.491049  17 0.161165 0.0126993 0.520479 0 0.29949 0.312109 0.484925 0.629339 0.026519 0.0785161 0.442862 0.451179 0.244813 0.565305 0.503389 0.494555 0.147127 
0.560412  17 0.728383 0.418891 0.458494 0.000159143 0.623796 0.324256 0.687592 0.477078 0.0196803 0.428249 0.580508 0.238975 0.0845833 0.657453 0.815073 0.591457 0.636494 
0.5638  17 0.728799 0.419687 0.458408 0 0.622959 0.323539 0.688154 0.476855 0.0192793 0.427161 0.580765 0.238658 0.0853667 0.657393 0.814565 0.590869 0.638265 
0.545593  17 0.163206 0.107199 0.831275 0.145934 0.433371 0.563912 0.349255 0.642241 0.0185547 0.331918 0.294481 0.782327 0.0225295 0.489185 6.27825e-05 0.891845 0.553437 
0.620688  17 0.163332 0.106782 0.831379 0.14608 0.432806 0.563911 0.347468 0.642314 0.0180246 0.332168 0.294587 0.782657 0.0234119 0.488558 0.000131885 0.893661 0.55427 
0.720395  17 0.161567 0.315374 0.528556 0.0186184 0.588579 0.303967 0.750194 0.633989 0 0 0.742246 0.298051 0.0589188 0.861645 0.99819 0.555882 0.235841 
0.646481  17 0.684068 0.72614 0.60657 0.00768012 0.712734 0.255291 0.519841 0.927968 0 0.19884 0.362036 0.492705 0.209043 0.290649 0.461605 0.82627 0.886978 
0.63689  17 0.673658 0.208409 0.596731 0 0.0297748 0.745709 0 0.261397 0.0982524 0.148398 0.880059 0.271853 0.0933634 0.425102 0.594346 0.446654 0.14804 
0.700361  17 0.0498463 0.59712 0.892661 1.45812e-07 0.567502 0.0191305 0.554301 0.76466 0.0641089 0.254002 0.757131 0.294085 0.0545735 0.417095 0.287422 0.623178 0.169794 
0.685126  17 0.0505343 0.595889 0.892061 0.000646198 0.567746 0.0190035 0.553385 0.765103 0.0643372 0.254581 0.757444 0.293605 0.0547998 0.416978 0.287136 0.622775 0.169943 
0.66282  17 0.516186 0.291189 0.787709 0 0.497653 0.366154 0.715151 0.405391 0.0458839 0 0.670689 0.657647 0.198016 0.419353 0.00865377 0.179326 0.793962 
0.601002  17 0.28602 0.437496 0.241463 0.0066615 0.504759 0.189658 0.592951 0.466085 0.000909455 0.430111 0.0787527 0.513207 0.000134853 0.654283 0.000364175 0.994162 0.772399 
0.684761  17 0.400688 0.31956 0.518074 0 0.471463 0.805605 0.800539 0.148662 0 0.0346201 0.698715 0.456733 0.00243445 0.497784 0.836435 0.91559 0.557873 
0.679504  17 0.58123 0.271459 0.705897 0.000203111 0.0627519 0.23232 0.813291 0.228878 0.0204519 0.455817 0.19373 0.621669 0.310001 0.852894 0.335732 0 0.166278 
0.64925  17 0.36734 0.376311 0.823582 0 0.463912 0.000793825 0.0179374 0.317646 0.00833004 0 0.473071 0.464455 0.086163 0.117883 0 0.736824 0.409187 
0.672135  17 0.392574 0.283466 0.558118 0.0382362 0.659333 0.385394 0.626412 0.638694 0.0519502 0.293388 0.451951 0.63153 0.535782 0.822613 0.49858 0.61345 0.243764 
0.661054  17 0.392579 0.283134 0.557968 0.038047 0.659233 0.384943 0.625998 0.638894 0.0514933 0.293039 0.452349 0.630897 0.535638 0.822987 0.499166 0.613861 0.244174 
0.642813  17 0.999728 0.441023 0.429112 0.0182521 0.378848 0.676576 0.497684 0.731929 0.271177 0.374117 0.864378 0.251185 0.0769044 0.595642 0.780095 0.601053 0.499232 
0.640331  17 0.634652 0.536019 0.721299 0.000121846 0.199477 0.4371 0.553555 0.443681 0.292 0.0141931 0.0288193 0.569858 0.248509 0.185237 0.394845 0.516258 0.09401 
0.643023  17 0.392685 0.283608 0.557506 0.0383938 0.659113 0.385339 0.626635 0.63914 0.0519427 0.292958 0.452426 0.63062 0.535115 0.822457 0.499166 0.613861 0.243682 
0.750767  17 0.610442 0.449244 0.843594 0.0925461 0.159088 0.000633676 0.137069 0.423116 0.192938 0.135817 0.434579 0.602776 0.349435 0.717529 0.40698 0.00111482 0.467228 
0.74909  17 0.383928 0.455172 0.169466 0 0.323036 0.751971 0.246985 0.485801 0.342992 0.421291 0.713607 0.508538 0.251471 0.880643 0.526458 0.748492 0.740341 
0.741207  17 0.0538137 0.0456784 0.396142 0.0476432 0.389757 0.80432 0.790523 0.0663782 0 0.0606585 0.913 0.408287 0.0218099 0.493135 0.164866 0.561224 0.400865 
0.732977  17 0.580743 0.271393 0.705834 0.000203111 0.0626676 0.232075 0.813548 0.228696 0.020469 0.456509 0.193559 0.621669 0.310001 0.852894 0.335557 0.00109624 0.167042 
0.74227  17 0.426768 0.869389 0.381687 0 0.451023 0.412431 0.501579 0.451062 0 0.566791 0.678279 0.660826 0.258123 0.854004 0.144765 0.0737843 0.242361 
0.726257  17 0.156866 0.334986 0.0934292 0.00014608 0.678599 0.385681 0.639026 0.0868482 0.0394528 0.287416 0.480618 0.240596 0.102936 0.70128 0.676781 0.405048 0.71859 
0.732649  17 0.470433 0.343077 0.460147 1.02886e-05 0.222347 0.335886 0.402106 0.479631 0.9009 0.000357509 0.125913 0.749499 0.60981 0.508469 0.53565 0.224482 0.0846127 
0.759492  17 0.0541729 0.0454765 0.396014 0.0475836 0.389757 0.80432 0.790523 0.0663782 0 0.0606585 0.913 0.408769 0.0227474 0.493011 0.164599 0.56053 0.400745 
0.441062  17 0.218982 0.111911 0.754038 0 0.628718 0.257569 0.539203 0.617456 0 0.171725 0.126558 0.762371 0.0822535 0.491159 0 0.799078 0.163015 
0.430938  17 0.167733 0 0.923527 0 0.805931 0.405043 0.408122 0.235921 0.0164955 0 0.160192 0.811758 0.164134 0.486035 0.186661 0.848963 0 
0.430609  17 0.032083 0 0.631599 0.00187971 0.0816601 0.437898 0.402616 0.45441 0.0113335 0 0 0.809374 0.202082 0.581336 0.0962611 0.81158 0.46638 
0.365072  17 0.34373 0.00951333 0.788915 0 0.701445 0.39743 0.438783 0.528342 0.0245687 0.00236908 0.132031 0.783572 0.185404 0.488711 0 0.911727 0.383913 
0.430938  17 0.167733 0 0.923527 0 0.805931 0.405043 0.408122 0.235921 0.0164955 0 0.160192 0.811758 0.164134 0.486035 0.186661 0.848963 0 
0.389432  17 0.34373 0.00951333 0.788915 0 0.701445 0.39743 0.438783 0.528342 0.0245687 0.00236908 0.132031 0.783572 0.185404 0.488711 0 0.911727 0.383913 
0.455262  17 0.167733 0 0.923527 0 0.805931 0.405043 0.408122 0.235921 0.0164955 0 0.160192 0.811758 0.164134 0.486035 0.186661 0.848963 0 
0.418567  17 0.218982 0.111911 0.754038 0 0.628718 0.257569 0.539203 0.617456 0 0.171725 0.126085 0.762586 0.0826843 0.491381 0.000242114 0.798631 0.163303 
0.455262  17 0.167733 0 0.923527 0 0.805931 0.405043 0.408122 0.235921 0.0164955 0 0.160192 0.811758 0.164134 0.486035 0.186661 0.848963 0 
0.457189  17 0.263968 0.282848 0.536826 0.0791174 0 0.481412 0.535478 0.575241 0.0520169 0.0711736 0.00541612 0.285597 0.0624855 0.476113 0.0361959 0.603047 0.234139 
0.468195  17 0.263968 0.282848 0.536826 0.0791174 0 0.481412 0.535478 0.575241 0.0520169 0.0711736 0.00541612 0.285597 0.0624855 0.476113 0.0361959 0.603047 0.234139 
0.475061  17 0.218982 0.111911 0.754038 0 0.628718 0.257569 0.539203 0.617456 0 0.171725 0.126558 0.762371 0.0822535 0.491159 0 0.799078 0.163015 
0.438646  17 0.218982 0.11129 0.754346 4.93139e-06 0.628508 0.257612 0.539561 0.616996 0 0.171725 0.126558 0.762371 0.0822535 0.491159 0 0.799078 0.163015 
0.479395  17 0 0 0.430523 0.000223385 0.748078 0.214696 0.0216544 0.467846 0.0546923 0.0126156 0 0.744456 0.228533 0.35276 0 0.385346 0.389454 
0.497303  17 0.134049 0.0503759 0.387196 0 0.721337 0.629256 0.41344 0.703624 0 0.0186831 0 0.732095 0.13591 0.747947 0.109179 0.0409178 0.0750204 
0.403774  17 0.0597369 0.000104498 0.358067 0.0194931 0.25947 0.593666 0.428043 0.273858 0.00402333 0.131038 0 0.763981 0.160995 0.401701 0.0901473 0.732799 0.247366 
0.499399  17 0.0582507 0 0.357721 0.0195326 0.259169 0.593919 0.428043 0.273858 0.00402333 0.131038 0 0.763981 0.160995 0.401701 0.0897096 0.733385 0.246842 
0.505728  17 0.647997 0.0525236 0.319371 0.00538434 0.827314 0.475361 0.379205 0.365573 0.00225628 0.107286 0.292478 0.627847 0.0719641 0.264736 0 0.157442 0.607475 
0.507928  17 0.4835 0.300478 0.12097 0 0.402089 0.289102 0.971174 0.267123 0 0.127649 0.186326 0.586916 0.0482126 0.813327 0.235982 0.414186 0.766456 
0.507928  17 0.4835 0.300478 0.12097 0 0.402089 0.289102 0.971174 0.267123 0 0.127649 0.186326 0.586916 0.0482126 0.813327 0.235982 0.414186 0.766456 
0.507928  17 0.4835 0.300478 0.12097 0 0.402089 0.289102 0.971174 0.267123 0 0.127649 0.186326 0.586916 0.0482126 0.813327 0.235982 0.414186 0.766456 
0.514233  17 0.272798 0.0296041 0.538807 0 0.71231 0.197738 0.302193 0.44322 0.116208 0 0.161061 0.685613 0.228265 0.353748 0 0.732944 0.387896 
0.520856  17 0.600081 0 0.214904 0 0.721869 0.59864 0.860421 0.593211 0.00404781 0.0647074 0 0.389021 0.13866 0.724169 0.275489 0.162793 0.298083 
0.499786  17 0.954333 0.698281 0.183909 0.00189829 0.717329 0.613185 0.000494435 0.72158 0.00155969 0.158835 0.113698 0.542272 0 0.763422 0.459487 0.655893 0.85995 
0.528698  17 0 0.0363425 0.806185 0 0.561087 0.530639 0.301962 0.455867 0.00889092 0.115592 0.220058 0.79638 0.111399 0.455882 0 0.792794 0 
0.536377  17 0.429311 0.378693 0.675556 0 0.456638 0.387039 0.255247 0.467576 0.082164 0 0 0.929415 0.220908 0.380937 0 0 0.435637 
0.541996  17 0.512327 0 0.794368 0 0.627487 0.622069 0.168929 0.531516 0.0398964 0.202409 0.0712676 0.514781 0.0134887 0.53322 0.618171 0.55132 0.313293 
0.513146  17 0.27962 0.136603 0.720414 0.0497276 0.563659 0.135355 0.585497 0.78721 3.61871e-05 0.312115 0.123682 0.760538 9.27599e-05 0.480013 0.000345808 0.709671 0.106322 
0.511873  17 0.72577 0.631497 0.966617 0.00246751 0.462399 0.388102 0.466025 0.658886 3.2488e-05 0.225901 0.338878 0.789453 0.112698 0.752242 0.000332673 0.900159 0.332075 
0.554434  17 0.352882 0.0486833 0.414187 0.00397213 0.933226 0.0156453 0.468659 0.410253 0.00163825 0.151766 0 0.782475 0.0637177 0.481588 0.157255 0.596422 0.599211 
0.554434  17 0.352882 0.0486833 0.414187 0.00397213 0.933226 0.0156453 0.468659 0.410253 0.00163825 0.151766 0 0.782475 0.0637177 0.481588 0.157255 0.596422 0.599211 
0.558114  17 0.270979 0.938264 0.804329 0 0 0.48905 0.532843 0.919195 0 0 0.173879 0.705862 0.211304 0.440083 0.1913 0 0.492378 
0.558114  17 0.270979 0.938264 0.804329 0 0 0.48905 0.532843 0.919195 0 0 0.173879 0.705862 0.211304 0.440083 0.1913 0 0.492378 
0.537967  17 0.192644 0.121606 0.802514 0.0106542 0.678113 0.161599 0.437462 0.472568 0.0288653 0.112383 0.0852968 0.763561 0.000135969 0.505586 0 0.712363 0.242156 
0.580786  17 0.242499 0.669552 0.513449 0.00104748 0 0.345961 0.744783 0.579125 0.00155838 0.419439 0.869244 0.772149 0.199834 0.554565 0.521671 0.0709715 0 
0.580963  17 0.511778 0.376053 0.199352 0 0.329836 0.391833 0.445582 0.440519 0.00259755 0.126118 0.299947 0.808929 0.0608084 0.388362 0 0 0.124075 
0.580963  17 0.511778 0.376053 0.199352 0 0.329836 0.391833 0.445582 0.440519 0.00259755 0.126118 0.299947 0.808929 0.0608084 0.388362 0 0 0.124075 
0.580963  17 0.511778 0.376053 0.199352 0 0.329836 0.391833 0.445582 0.440519 0.00259755 0.126118 0.299947 0.808929 0.0608084 0.388362 0 0 0.124075 
0.551513  17 0.511778 0.376053 0.199352 0 0.329836 0.391631 0.445729 0.440545 0.00259587 0.126422 0.299726 0.808634 0.0607476 0.388627 0 0.000994872 0.124724 
0.581592  17 0.600032 0.454549 0.9664 0 0.720139 0.547389 0.7832 0.467336 0.0112161 0.346424 0.183949 0.46853 0.0274121 0.637982 0.686566 0.336858 0.299518 
0.542485  17 0.647703 0.0522618 0.319945 0.00537888 0.827314 0.475361 0.379205 0.365573 0.00225628 0.107286 0.292478 0.627847 0.0719641 0.264736 0.000575406 0.157801 0.606695 
0.58851  17 0.640612 0.407488 0.200578 0 0.274273 0.671383 0.583229 0.601057 0.00620384 0.632187 0.381141 0.704826 0.0140646 0.95449 0.144901 0.189546 0.284319 
0.500937  17 0.000584722 0 0.48813 0.00493612 0.144792 0.259366 0.458239 0.0823933 0.0138361 0.125861 0.000509845 0.656652 0.106021 0.563489 0.19723 0.811262 0.35033 
0.590058  17 0.570956 0 0.727444 0.166099 0.0929668 0.657622 0.952816 0.775619 0 0.216768 0.10537 0.732246 0.077723 0.488443 0.199959 0.551281 0.335299 
0.524379  17 0.551959 0.0200958 0.72734 0 0.796433 0.308357 0.561582 0.63823 0 0.457838 0.000460775 0.627112 0.0626649 0.551534 0.0868676 0.63123 0.117044 
0.579528  17 0.551959 0.0203805 0.727134 6.34233e-06 0.796358 0.308357 0.561582 0.63823 0 0.457838 0 0.627086 0.0620065 0.551254 0.0862596 0.631695 0.116834 
0.583574  17 0.0695252 0.182591 0.518538 0.000286728 0.540004 0.64611 0.135215 0.411892 0 0.0731104 0.540356 0.853222 0.237488 0.321071 0.0268635 0.673328 0.416939 
0.597611  17 0.0692508 0.182764 0.518538 0.000286728 0.540004 0.64611 0.135215 0.412303 4.08446e-05 0.07284 0.539763 0.853846 0.237545 0.321345 0.0271965 0.673891 0.416972 
0.57208  17 0.0504808 0.0124685 0.767846 0.00555794 0.786747 0.627449 0.356674 0.625243 0.010976 0.121039 0.691374 0.72253 0.135565 0.472902 0.499741 0.680023 0.313746 
0.526166  17 0.0509062 0.0118133 0.768754 0.00556891 0.78748 0.62811 0.356489 0.625483 0.0109437 0.121231 0.691573 0.723095 0.13579 0.472725 0.499125 0.680176 0.313825 
0.599407  17 0.582572 0.62131 0.00115585 0.000107159 0.359766 0.172594 0.154163 0.699946 0.0370717 0 0.444541 0.29181 0.138483 0 0.368869 0.53359 0.847605 
0.601287  17 0.11653 0.582502 0.739321 0 0.794295 0.426362 0.718085 0.382475 0.0162759 0 0.581009 0.827278 0.217432 0.488384 0.566645 0.915151 0 
0.601287  17 0.11653 0.582502 0.739321 0 0.794295 0.426362 0.718085 0.382475 0.0162759 0 0.581009 0.827278 0.217432 0.488384 0.566645 0.915151 0 
0.607728  17 0.276224 0.145413 0.416055 0 0.515285 0.392479 0.663575 0.474289 0 0.209045 0.786715 0.612314 0.301727 0.299029 0.782798 0.366676 0.234514 
0.580921  17 0.703052 0.416769 0.585678 0.123047 0.157591 0.511166 0.000474901 0.261569 0.0702224 0.0261568 0.161622 0.771624 0.0980654 0.630738 0.0684932 0.486287 0.380597 
0.572033  17 0.702819 0.417511 0.585145 0.123171 0.156567 0.511218 0 0.261253 0.0711463 0.0261786 0.161897 0.771767 0.0985671 0.630944 0.0691451 0.485379 0.379778 
0.583912  17 0.558172 0.646312 0.551645 0.00668162 0.172625 0.721225 0.804056 0.263113 0.00323869 0.45821 0.740696 0.717141 0.180221 0.875346 0.808314 0.480989 0.182224 
0.50133  17 0.558208 0.646537 0.552982 0.0068225 0.172786 0.722226 0.804194 0.26333 0.00334556 0.457471 0.740584 0.71744 0.180023 0.87569 0.808579 0.480908 0.182206 
0.550991  17 0.558208 0.646537 0.552023 0.0068277 0.173088 0.72133 0.804125 0.262926 0.00334218 0.457754 0.739914 0.717468 0.179976 0.875244 0.808579 0.480908 0.182206 
0.543314  17 0.0292235 0.286516 0.412441 0 0.478471 0.402034 0.553546 0.302319 0.0252429 0.126246 0.000144891 0.711691 0.185187 0.855956 0.50518 0.150102 0.142803 
0.612048  17 0.0292235 0.286516 0.412441 0 0.478471 0.402034 0.553546 0.302319 0.0252451 0.126357 0 0.711399 0.185105 0.856596 0.506146 0.149196 0.143259 
0.607116  17 0.197303 0.429633 0.869991 0.00422916 0.482515 0.483139 0.243597 0.206175 1.88415e-05 0.268727 0.0200877 0.331625 6.87362e-05 0.705723 0.381271 0.000804993 0.195701 
0.614614  17 0.265743 0.364153 0.311912 6.99997e-05 0.54321 0.197561 0.0945042 0.472651 0.0321699 0.0813081 0 0.631874 0.243493 0.551133 0.207392 0.761241 0.790957 
0.591775  17 0.265652 0.364234 0.311912 6.99997e-05 0.54321 0.197561 0.0945042 0.472651 0.0321699 0.0813081 0 0.631874 0.243493 0.551399 0.207624 0.761509 0.791174 
0.614232  17 0.26342 0.388879 0.321564 0.00583543 0.143971 0.66847 0.771613 0.674679 0.00823522 0.165049 0.449702 0.718385 0.356318 0.780059 0.473241 0.38761 0.604786 
0.557682  17 0.186308 0.161393 0.342279 0.014001 0.000846238 0.567265 0.80788 0.293027 0.00477237 0.230566 0 0.564522 0.207411 0.521265 0.312637 0.698084 0.179628 
0.609782  17 0.0299606 0.595181 0.384362 0.00449424 0.337264 0.115149 0.722783 0.429913 0.000122821 0.463835 0.659068 0.611836 0 0.84116 0.938037 0.988733 0.390883 
0.629533  17 0.0299606 0.595558 0.384088 0.004665 0.336962 0.114778 0.724021 0.430329 0 0.463835 0.659068 0.611836 0 0.84116 0.938037 0.988733 0.390883 
0.62083  17 0.653837 0.180243 0.858418 0.00653096 0.486969 0.366232 0.58102 0.220727 0.0287063 0 0.253142 0.712011 0.265906 0.258867 0.478196 0.267072 0 
0.595286  17 0.501619 0 0.776885 0.154447 0.30132 0.29008 0.563701 0.749367 0.0539031 0.253137 0.137759 0.709021 0.0507625 0.484427 0.0179494 0.627136 0.152261 
0.631964  17 0.501619 0 0.776885 0.15459 0.301046 0.28916 0.562991 0.748926 0.0536288 0.252935 0.136998 0.708769 0.0506673 0.483825 0.0179494 0.627136 0.152261 
0.636305  17 0.667156 0.826441 0.325231 0.01499 0 0.715192 0.342249 0.644894 0.0340344 0.168514 0.404383 0.772619 0.08991 0.348369 0.593349 0.0908521 0.302045 
0.630015  17 0.666593 0.825012 0.326483 0.0149749 0.00104312 0.715192 0.342249 0.644894 0.0340344 0.168514 0.404383 0.772619 0.08991 0.348369 0.593349 0.0908521 0.302045 
0.577579  17 0.342154 0.518998 0.215869 4.73283e-06 0.427117 0.356296 0 0.453041 2.20812e-05 3.07167e-05 0.532713 0.679553 0.277555 0.531723 0.544117 0.543988 0.370879 
0.560411  17 0.678045 0.562854 0.680768 0.0938999 0.329373 0.777045 0.000278682 0.391276 0.00708245 0.00514141 0.153137 0.432196 0.110924 0.139412 0 0.397555 0.409449 
0.650447  17 0.750956 0 0.726725 0 0.536049 0.423772 0.46681 0.500821 0.00832481 0.524575 0.782603 0.821293 0.177476 0.515519 0.471112 0.106734 0.265525 
0.59725  17 0.750956 0.000329074 0.726363 0 0.53615 0.423983 0.466621 0.500728 0.00834105 0.523948 0.782603 0.821293 0.177476 0.515519 0.471112 0.106734 0.265525 
0.652688  17 0.247117 0.345321 0.120586 0.00633411 0.741796 0.29442 0.274861 0.369995 0.0132784 2.10521e-05 0.623134 0.636605 0.213084 0.489283 0 0.410592 0.00299676 
0.658871  17 0.872357 0.458266 0.492804 0.0076903 0.544809 0.684134 0.780239 0.0819945 0.00281558 0.596479 0.569746 0.501983 0.23238 0.949309 0.781854 0.589505 0.181761 
0.670568  17 0.565059 0.334174 0.54069 0 0.741683 0.549068 0.834214 0.118213 0.00103414 0.501512 0.220725 0.805637 0.444032 0.852641 0.688023 0.267156 0.271275 
0.671067  17 0.680691 0.862929 0.800001 0.120601 0 0.528404 0.694927 0.640234 0.126566 0 0.113396 0.671938 0.199479 0.508988 0.541231 0.12519 0.241876 
0.671067  17 0.680691 0.862929 0.800001 0.120601 0 0.528404 0.694927 0.640234 0.126566 0 0.113396 0.671938 0.199479 0.508988 0.541231 0.12519 0.241876 
0.59256  17 0.531141 0.683774 0.970998 0.00122271 0.694543 0.549086 0.290879 0.590372 0.00831423 0.614987 0.420224 0.835487 0.201323 0.643211 0.0776756 0.884922 0.00112425 
0.688282  17 0.299242 0.221346 0.771871 0 0.802297 0.0285637 0.527556 0.309047 0.000857031 0.00285713 0 0.714175 0.217081 0.501077 0.195494 0.683454 0.492051 
0.692305  17 0.705298 0.00306964 0.778781 0.000368118 0.571714 0.251656 0.626083 0.627022 4.4249e-05 0.571256 0.458521 0.0653143 0.000248426 0.169022 0.191751 0.0194658 0.184016 
0.622253  17 0.438005 0.0804765 0.81993 0 0.0347192 0.713068 0.726422 0.219027 0.0420706 0.341081 0.503517 0.389454 0.439889 0.408394 0.685731 0.663941 0.00081333 
0.709681  17 0.556264 0.194565 0.550435 0 0.82198 0.535621 0.820781 0.167982 0.0149949 0.707937 0.42472 0.703415 0.22783 0.596258 0.67531 0.323808 0.294576 
0.689775  17 0.556404 0.194565 0.550435 0 0.82198 0.535621 0.820781 0.167982 0.0149949 0.70831 0.425197 0.703301 0.227198 0.595301 0.674808 0.323789 0.294747 
0.674085  17 0.457858 0.0837944 0.569377 0.00607538 0.349724 0.269394 0.853162 0.228842 0.0012706 0.238486 0.60512 0.510614 0.334003 0.0531526 0.538268 0.598407 0.317736 
0.665678  17 0.671274 0.697246 0.594961 0.0984221 0.239013 0.845318 0.000985883 0.282043 0.0575388 0.0312834 0.121482 0.570767 0.114217 0.631705 0.961461 0.487729 0.241786 
0.653227  17 0.823905 0.00011129 0.706354 0 0.497715 0.342205 0.220601 0.462968 0.00143232 0.370213 0.426906 0.280125 0.00654766 0.642166 0.324726 0.00251793 0.254716 
0.728356  17 0.347457 0.233864 0.924148 0.0634046 0.00134495 0.519648 0.951924 0.574502 2.72772e-05 0.0535565 0.172494 0.220482 0.190097 0.0556105 0.793308 0.249655 0.622095 
0.63604  17 0.331386 0.0812005 0.894625 0.024894 0.0841292 0.683133 0.677513 0.206828 0.0422246 0.0873776 0.158467 0.406768 0.0404316 0 0.327291 0.52207 0.0840698 
0.673919  17 0.670565 0.69667 0.595694 0.0983787 0.239012 0.844656 0.000117566 0.282207 0.0575347 0.0315992 0.120578 0.570476 0.114217 0.631705 0.960224 0.48879 0.241793 
0.699012  17 0.504395 0.345738 0.449291 0 0.533618 0.708933 0.789072 0.176978 0.0871013 0.0479582 0.32002 0.579664 0.253586 0.882386 0.580907 0.426023 0.244784 
0.735643  17 0.852422 0.334189 0.644589 0.000138587 0.559058 0.254947 0.659311 0.649116 0.0779476 0.0864614 0.572168 0.132402 0.0262158 0.690519 0.529389 0.358207 0.840278 
0.702794  17 0.83258 0.000322367 0.942854 7.6903e-06 0.536487 0.568265 0.961179 0.269195 1.62439e-05 0.138243 0.711406 0.709226 0.000335069 0.436442 0.431323 0.00998266 0.719091 
0.768021  17 0.0535308 0.0453615 0.395447 0.0475836 0.389757 0.80432 0.790523 0.0663782 0 0.0606585 0.913 0.408287 0.0218099 0.493135 0.164866 0.560741 0.400392 
0.739063  17 0.0535308 0.0453615 0.395447 0.0475836 0.390812 0.804087 0.789766 0.0668474 2.05952e-05 0.0601437 0.912186 0.408852 0.0218277 0.493135 0.164866 0.560741 0.400392 
0.768899  17 0.190795 0.514213 0.553418 7.41862e-05 0.313948 0.328372 0.365595 0.609254 0.0356147 0.750476 0.242277 0.265444 0.0250247 0.654885 0.726195 0.670374 0.575834 
0.774669  17 0.470149 0.343077 0.4602 0.00035355 0.222127 0.335558 0.402665 0.47891 0.901881 0.000363785 0.126645 0.748901 0.609297 0.508329 0.535694 0.223459 0.0842919 
0.763194  17 0.609685 0.449177 0.843596 0.0925281 0.158805 0.000881941 0.1368 0.423116 0.192849 0.1355 0.434862 0.602446 0.349341 0.717885 0.407214 0.000872454 0.466686 
0.78268  17 0.190119 0.514777 0.55256 0 0.313117 0.328685 0.36636 0.609135 0.036231 0.750325 0.242059 0.26613 0.025599 0.655177 0.726195 0.670388 0.576475 
0.78393  17 0.610075 0.449556 0.843919 0.0923721 0.159492 8.6046e-05 0.137032 0.423225 0.19266 0.135817 0.434579 0.602776 0.349435 0.717885 0.407214 0 0.466594 
0.794621  17 0 0.639873 0.147394 0.00519213 0.391238 0.000259787 0.20948 0.341404 0.000156593 0.42929 0.496203 0.476118 0.000357168 0.836672 0.000728635 0 0.154569 
0.636551  17 0.673755 0.208639 0.596876 0 0.0297748 0.745709 0 0.261397 0.0982524 0.149041 0.880388 0.272226 0.0934228 0.425376 0.593381 0.446921 0.147805 
0.598328  17 0.673907 0.208598 0.59685 0 0.0297748 0.745709 0 0.261397 0.0982524 0.148996 0.880709 0.271881 0.0939753 0.425428 0.594259 0.447272 0.148318 
0.610817  17 0.557746 0.242525 0.869281 0 0.545919 0.793825 0 0.29321 0.085702 0.145925 0.992495 0.671726 0.05679 0.393106 0.585033 0.21394 0.409459 
0.365072  17 0.34373 0.00951333 0.788915 0 0.701445 0.39743 0.438783 0.528342 0.0245687 0.00236908 0.132031 0.783572 0.185404 0.488711 0 0.911727 0.383913 
0.598481  17 0.39072 0.378184 0.245345 5.21932e-06 0.258033 0.422321 0.605764 0.123366 0.0824806 0.411439 0.747579 0.397138 0 0.0633498 0.494626 0.793375 0.154419 
0.531374  17 0.39072 0.378184 0.245529 0 0.258485 0.422744 0.605425 0.123583 0.0820528 0.411785 0.747318 0.397938 0.000849061 0.0633498 0.494626 0.793375 0.154419 
0.597677  17 0.390766 0.378184 0.245529 0 0.25789 0.422268 0.605931 0.123443 0.0819978 0.411294 0.747157 0.397345 0.000746185 0.0633712 0.494003 0.793517 0.154132 
0.594009  17 0.86134 0.782019 0.439468 0 0.546449 0.288669 0 0.0882587 0 0.199655 0.765703 0.203609 0.161025 0.214845 0.233608 0.351793 0.261066 
0.493255  17 0.161175 0.0129536 0.520973 0.00018276 0.300203 0.312404 0.48421 0.630278 0.0277332 0.0791772 0.442803 0.449675 0.245965 0.566473 0.506852 0.493304 0.14698 
0.605746  17 0.28602 0.437558 0.241169 0.00635044 0.504788 0.189702 0.592226 0.466094 9.26691e-05 0.430514 0.0783723 0.51294 0.00067694 0.654186 0.000158432 0.994872 0.772745 
0.594143  17 0.285952 0.437217 0.241175 0.00634409 0.504745 0.189966 0.59321 0.466348 0 0.430416 0.078816 0.513315 0 0.654227 0.000485972 0.995403 0.771716 
0.580559  17 0.0255147 0 0.781294 0 0.550701 0.35378 0.334146 0.268857 0 0.0242319 0.375248 0.706054 0.126649 0.628665 0.370788 0.170886 0.412452 
0.545532  17 0.729365 0.420261 0.458256 0 0.622959 0.323539 0.688154 0.476855 0.0199432 0.427924 0.58129 0.238536 0.0848321 0.65786 0.81692 0.589777 0.637447 
0.365072  17 0.34373 0.00951333 0.788915 0 0.701445 0.39743 0.438783 0.528342 0.0245687 0.00236908 0.132031 0.783572 0.185404 0.488711 0 0.911727 0.383913 
0.635621  17 0.393041 0.283472 0.55828 0.0387203 0.659364 0.385604 0.626667 0.639225 0.0521072 0.293018 0.453137 0.631094 0.535489 0.823092 0.498664 0.613671 0.243457 
0.365072  17 0.34373 0.00951333 0.788915 0 0.701445 0.39743 0.438783 0.528342 0.0245687 0.00236908 0.132031 0.783572 0.185404 0.488711 0 0.911727 0.383913 
0.365072  17 0.34373 0.00951333 0.788915 0 0.701445 0.39743 0.438783 0.528342 0.0245687 0.00236908 0.132031 0.783572 0.185404 0.488711 0 0.911727 0.383913 
0.491049  17 0.161165 0.0126993 0.520479 0 0.29949 0.312109 0.484925 0.629339 0.026519 0.0785161 0.442862 0.451179 0.244813 0.565305 0.503389 0.494555 0.147127 
0.560412  17 0.728383 0.418891 0.458494 0.000159143 0.623796 0.324256 0.687592 0.477078 0.0196803 0.428249 0.580508 0.238975 0.0845833 0.657453 0.815073 0.591457 0.636494 
0.5638  17 0.728799 0.419687 0.458408 0 0.622959 0.323539 0.688154 0.476855 0.0192793 0.427161 0.580765 0.238658 0.0853667 0.657393 0.814565 0.590869 0.638265 
0.545593  17 0.163206 0.107199 0.831275 0.145934 0.433371 0.563912 0.349255 0.642241 0.0185547 0.331918 0.294481 0.782327 0.0225295 0.489185 6.27825e-05 0.891845 0.553437 
0.620688  17 0.163332 0.106782 0.831379 0.14608 0.432806 0.563911 0.347468 0.642314 0.0180246 0.332168 0.294587 0.782657 0.0234119 0.488558 0.000131885 0.893661 0.55427 
0.720395  17 0.161567 0.315374 0.528556 0.0186184 0.588579 0.303967 0.750194 0.633989 0 0 0.742246 0.298051 0.0589188 0.861645 0.99819 0.555882 0.235841 
0.646481  17 0.684068 0.72614 0.60657 0.00768012 0.712734 0.255291 0.519841 0.927968 0 0.19884 0.362036 0.492705 0.209043 0.290649 0.461605 0.82627 0.886978 
0.63689  17 0.673658 0.208409 0.596731 0 0.0297748 0.745709 0 0.261397 0.0982524 0.148398 0.880059 0.271853 0.0933634 0.425102 0.594346 0.446654 0.14804 
0.700361  17 0.0498463 0.59712 0.892661 1.45812e-07 0.567502 0.0191305 0.554301 0.76466 0.0641089 0.254002 0.757131 0.294085 0.0545735 0.417095 0.287422 0.623178 0.169794 
0.685126  17 0.0505343 0.595889 0.892061 0.000646198 0.567746 0.0190035 0.553385 0.765103 0.0643372 0.254581 0.757444 0.293605 0.0547998 0.416978 0.287136 0.622775 0.169943 
0.66282  17 0.516186 0.291189 0.787709 0 0.497653 0.366154 0.715151 0.405391 0.0458839 0 0.670689 0.657647 0.198016 0.419353 0.00865377 0.179326 0.793962 
0.601002  17 0.28602 0.437496 0.241463 0.0066615 0.504759 0.189658 0.592951 0.466085 0.000909455 0.430111 0.0787527 0.513207 0.000134853 0.654283 0.000364175 0.994162 0.772399 
0.684761  17 0.400688 0.31956 0.518074 0 0.471463 0.805605 0.800539 0.148662 0 0.0346201 0.698715 0.456733 0.00243445 0.497784 0.836435 0.91559 0.557873 
0.679504  17 0.58123 0.271459 0.705897 0.000203111 0.0627519 0.23232 0.813291 0.228878 0.0204519 0.455817 0.19373 0.621669 0.310001 0.852894 0.335732 0 0.166278 
0.64925  17 0.36734 0.376311 0.823582 0 0.463912 0.000793825 0.0179374 0.317646 0.00833004 0 0.473071 0.464455 0.086163 0.117883 0 0.736824 0.409187 
0.637175  17 0.39284 0.282763 0.558273 0.0381937 0.65952 0.385545 0.62615 0.638909 0.0519627 0.29303 0.451682 0.63153 0.535782 0.822613 0.49858 0.6143 0.244021 
0.661054  17 0.392579 0.283134 0.557968 0.038047 0.659233 0.384943 0.625998 0.638894 0.0514933 0.293039 0.452349 0.630897 0.535638 0.822987 0.499166 0.613861 0.244174 
0.642813  17 0.999728 0.441023 0.429112 0.0182521 0.378848 0.676576 0.497684 0.731929 0.271177 0.374117 0.864378 0.251185 0.0769044 0.595642 0.780095 0.601053 0.499232 
0.640331  17 0.634652 0.536019 0.721299 0.000121846 0.199477 0.4371 0.553555 0.443681 0.292 0.0141931 0.0288193 0.569858 0.248509 0.185237 0.394845 0.516258 0.09401 
0.643023  17 0.392685 0.283608 0.557506 0.0383938 0.659113 0.385339 0.626635 0.63914 0.0519427 0.292958 0.452426 0.63062 0.535115 0.822457 0.499166 0.613861 0.243682 
0.750767  17 0.610442 0.449244 0.843594 0.0925461 0.159088 0.000633676 0.137069 0.423116 0.192938 0.135817 0.434579 0.602776 0.349435 0.717529 0.40698 0.00111482 0.467228 
0.74909  17 0.383928 0.455172 0.169466 0 0.323036 0.751971 0.246985 0.485801 0.342992 0.421291 0.713607 0.508538 0.251471 0.880643 0.526458 0.748492 0.740341 
0.741207  17 0.0538137 0.0456784 0.396142 0.0476432 0.389757 0.80432 0.790523 0.0663782 0 0.0606585 0.913 0.408287 0.0218099 0.493135 0.164866 0.561224 0.400865 
0.732977  17 0.580743 0.271393 0.705834 0.000203111 0.0626676 0.232075 0.813548 0.228696 0.020469 0.456509 0.193559 0.621669 0.310001 0.852894 0.335557 0.00109624 0.167042 
0.74227  17 0.426768 0.869389 0.381687 0 0.451023 0.412431 0.501579 0.451062 0 0.566791 0.678279 0.660826 0.258123 0.854004 0.144765 0.0737843 0.242361 
0.726257  17 0.156866 0.334986 0.0934292 0.00014608 0.678599 0.385681 0.639026 0.0868482 0.0394528 0.287416 0.480618 0.240596 0.102936 0.70128 0.676781 0.405048 0.71859 
0.732649  17 0.470433 0.343077 0.460147 1.02886e-05 0.222347 0.335886 0.402106 0.479631 0.9009 0.000357509 0.125913 0.749499 0.60981 0.508469 0.53565 0.224482 0.0846127 
0.759492  17 0.0541729 0.0454765 0.396014 0.0475836 0.389757 0.80432 0.790523 0.0663782 0 0.0606585 0.913 0.408769 0.0227474 0.493011 0.164599 0.56053 0.400745 
0.441062  17 0.218982 0.111911 0.754038 0 0.628718 0.257569 0.539203 0.617456 0 0.171725 0.126558 0.762371 0.0822535 0.491159 0 0.799078 0.163015 
0.430938  17 0.167733 0 0.923527 0 0.805931 0.405043 0.408122 0.235921 0.0164955 0 0.160192 0.811758 0.164134 0.486035 0.186661 0.848963 0 
0.379911  17 0.032083 0 0.631599 0.00187971 0.0816601 0.437892 0.403163 0.454269 0.011251 0.000458878 0.000164529 0.809284 0.202147 0.581336 0.0962611 0.81158 0.46638 
0.365072  17 0.34373 0.00951333 0.788915 0 0.701445 0.39743 0.438783 0.528342 0.0245687 0.00236908 0.132031 0.783572 0.185404 0.488711 0 0.911727 0.383913 
0.430938  17 0.167733 0 0.923527 0 0.805931 0.405043 0.408122 0.235921 0.0164955 0 0.160192 0.811758 0.164134 0.486035 0.186661 0.848963 0 
0.389432  17 0.34373 0.00951333 0.788915 0 0.701445 0.39743 0.438783 0.528342 0.0245687 0.00236908 0.132031 0.783572 0.185404 0.488711 0 0.911727 0.383913 
0.455262  17 0.167733 0 0.923527 0 0.805931 0.405043 0.408122 0.235921 0.0164955 0 0.160192 0.811758 0.164134 0.486035 0.186661 0.848963 0 
0.418567  17 0.218982 0.111911 0.754038 0 0.628718 0.257569 0.539203 0.617456 0 0.171725 0.126085 0.762586 0.0826843 0.491381 0.000242114 0.798631 0.163303 
0.455262  17 0.167733 0 0.923527 0 0.805931 0.405043 0.408122 0.235921 0.0164955 0 0.160192 0.811758 0.164134 0.486035 0.186661 0.848963 0 
0.457189  17 0.263968 0.282848 0.536826 0.0791174 0 0.481412 0.535478 0.575241 0.0520169 0.0711736 0.00541612 0.285597 0.0624855 0.476113 0.0361959 0.603047 0.234139 
0.445236  17 0.264572 0.282894 0.536587 0.0790401 0.000962136 0.481554 0.535126 0.575449 0.0520169 0.0711736 0.00541612 0.285597 0.0624855 0.476113 0.0366191 0.604012 0.234713 
0.475061  17 0.218982 0.111911 0.754038 0 0.628718 0.257569 0.539203 0.617456 0 0.171725 0.126558 0.762371 0.0822535 0.491159 0 0.799078 0.163015 
0.438646  17 0.218982 0.11129 0.754346 4.93139e-06 0.628508 0.257612 0.539561 0.616996 0 0.171725 0.126558 0.762371 0.0822535 0.491159 0 0.799078 0.163015 
0.479395  17 0 0 0.430523 0.000223385 0.748078 0.214696 0.0216544 0.467846 0.0546923 0.0126156 0 0.744456 0.228533 0.35276 0 0.385346 0.389454 
0.497303  17 0.134049 0.0503759 0.387196 0 0.721337 0.629256 0.41344 0.703624 0 0.0186831 0 0.732095 0.13591 0.747947 0.109179 0.0409178 0.0750204 
0.403774  17 0.0597369 0.000104498 0.358067 0.0194931 0.25947 0.593666 0.428043 0.273858 0.00402333 0.131038 0 0.763981 0.160995 0.401701 0.0901473 0.732799 0.247366 
0.41473  17 0.0584811 7.37256e-05 0.357674 0.0194881 0.260043 0.593432 0.428043 0.273858 0.00402333 0.131038 0 0.763981 0.160995 0.401701 0.0897096 0.733408 0.247129 
0.505728  17 0.647997 0.0525236 0.319371 0.00538434 0.827314 0.475361 0.379205 0.365573 0.00225628 0.107286 0.292478 0.627847 0.0719641 0.264736 0 0.157442 0.607475 
0.507928  17 0.4835 0.300478 0.12097 0 0.402089 0.289102 0.971174 0.267123 0 0.127649 0.186326 0.586916 0.0482126 0.813327 0.235982 0.414186 0.766456 
0.507928  17 0.4835 0.300478 0.12097 0 0.402089 0.289102 0.971174 0.267123 0 0.127649 0.186326 0.586916 0.0482126 0.813327 0.235982 0.414186 0.766456 
0.507928  17 0.4835 0.300478 0.12097 0 0.402089 0.289102 0.971174 0.267123 0 0.127649 0.186326 0.586916 0.0482126 0.813327 0.235982 0.414186 0.766456 
0.514233  17 0.272798 0.0296041 0.538807 0 0.71231 0.197738 0.302193 0.44322 0.116208 0 0.161061 0.685613 0.228265 0.353748 0 0.732944 0.387896 
0.476113  17 0.600081 0 0.214904 0 0.721869 0.598763 0.860364 0.592881 0.004047 0.0651009 0.000740696 0.389349 0.138702 0.72432 0.276022 0.163112 0.298083 
0.499786  17 0.954333 0.698281 0.183909 0.00189829 0.717329 0.613185 0.000494435 0.72158 0.00155969 0.158835 0.113698 0.542272 0 0.763422 0.459487 0.655893 0.85995 
0.528698  17 0 0.0363425 0.806185 0 0.561087 0.530639 0.301962 0.455867 0.00889092 0.115592 0.220058 0.79638 0.111399 0.455882 0 0.792794 0 
0.536377  17 0.429311 0.378693 0.675556 0 0.456638 0.387039 0.255247 0.467576 0.082164 0 0 0.929415 0.220908 0.380937 0 0 0.435637 
0.541996  17 0.512327 0 0.794368 0 0.627487 0.622069 0.168929 0.531516 0.0398964 0.202409 0.0712676 0.514781 0.0134887 0.53322 0.618171 0.55132 0.313293 
0.513146  17 0.27962 0.136603 0.720414 0.0497276 0.563659 0.135355 0.585497 0.78721 3.61871e-05 0.312115 0.123682 0.760538 9.27599e-05 0.480013 0.000345808 0.709671 0.106322 
0.511873  17 0.72577 0.631497 0.966617 0.00246751 0.462399 0.388102 0.466025 0.658886 3.2488e-05 0.225901 0.338878 0.789453 0.112698 0.752242 0.000332673 0.900159 0.332075 
0.554434  17 0.352882 0.0486833 0.414187 0.00397213 0.933226 0.0156453 0.468659 0.410253 0.00163825 0.151766 0 0.782475 0.0637177 0.481588 0.157255 0.596422 0.599211 
0.554434  17 0.352882 0.0486833 0.414187 0.00397213 0.933226 0.0156453 0.468659 0.410253 0.00163825 0.151766 0 0.782475 0.0637177 0.481588 0.157255 0.596422 0.599211 
0.558114  17 0.270979 0.938264 0.804329 0 0 0.48905 0.532843 0.919195 0 0 0.173879 0.705862 0.211304 0.440083 0.1913 0 0.492378 
0.558114  17 0.270979 0.938264 0.804329 0 0 0.48905 0.532843 0.919195 0 0 0.173879 0.705862 0.211304 0.440083 0.1913 0 0.492378 
0.537967  17 0.192644 0.121606 0.802514 0.0106542 0.678113 0.161599 0.437462 0.472568 0.0288653 0.112383 0.0852968 0.763561 0.000135969 0.505586 0 0.712363 0.242156 
0.580786  17 0.242499 0.669552 0.513449 0.00104748 0 0.345961 0.744783 0.579125 0.00155838 0.419439 0.869244 0.772149 0.199834 0.554565 0.521671 0.0709715 0 
0.58093  17 0.511289 0.375527 0.199759 3.97213e-06 0.331111 0.391108 0.446043 0.440756 0.00259755 0.126118 0.299947 0.808929 0.0608084 0.388362 0 0 0.124786 
0.580963  17 0.511778 0.376053 0.199352 0 0.329836 0.391833 0.445582 0.440519 0.00259755 0.126118 0.299947 0.808929 0.0608084 0.388362 0 0 0.124075 
0.580963  17 0.511778 0.376053 0.199352 0 0.329836 0.391833 0.445582 0.440519 0.00259755 0.126118 0.299947 0.808929 0.0608084 0.388362 0 0 0.124075 
0.551513  17 0.511778 0.376053 0.199352 0 0.329836 0.391631 0.445729 0.440545 0.00259587 0.126422 0.299726 0.808634 0.0607476 0.388627 0 0.000994872 0.124724 
0.581592  17 0.600032 0.454549 0.9664 0 0.720139 0.547389 0.7832 0.467336 0.0112161 0.346424 0.183949 0.46853 0.0274121 0.637982 0.686566 0.336858 0.299518 
0.508225  17 0.647703 0.0522618 0.319945 0.00537888 0.827314 0.475296 0.379511 0.365688 0.0023073 0.107157 0.292195 0.628009 0.0722168 0.26459 0.000575406 0.157801 0.606695 
0.58851  17 0.640612 0.407488 0.200578 0 0.274273 0.671383 0.583229 0.601057 0.00620384 0.632187 0.381141 0.704826 0.0140646 0.95449 0.144901 0.189546 0.284319 
0.500937  17 0.000584722 0 0.48813 0.00493612 0.144792 0.259366 0.458239 0.0823933 0.0138361 0.125861 0.000509845 0.656652 0.106021 0.563489 0.19723 0.811262 0.35033 
0.590058  17 0.570956 0 0.727444 0.166099 0.0929668 0.657622 0.952816 0.775619 0 0.216768 0.10537 0.732246 0.077723 0.488443 0.199959 0.551281 0.335299 
0.524379  17 0.551959 0.0200958 0.72734 0 0.796433 0.308357 0.561582 0.63823 0 0.457838 0.000460775 0.627112 0.0626649 0.551534 0.0868676 0.63123 0.117044 
0.53386  17 0.552004 0.0203697 0.727134 6.34233e-06 0.796358 0.308357 0.561582 0.63823 0 0.457536 0.000453567 0.62679 0.0620587 0.551345 0.0862981 0.631426 0.117021 
0.583574  17 0.0695252 0.182591 0.518538 0.000286728 0.540004 0.64611 0.135215 0.411892 0 0.0731104 0.540356 0.853222 0.237488 0.321071 0.0268635 0.673328 0.416939 
0.597611  17 0.0692508 0.182764 0.518538 0.000286728 0.540004 0.64611 0.135215 0.412303 4.08446e-05 0.07284 0.539763 0.853846 0.237545 0.321345 0.0271965 0.673891 0.416972 
0.558509  17 0.0512853 0.0124654 0.768236 0.00569899 0.786495 0.627449 0.356674 0.625243 0.010976 0.121039 0.691374 0.72253 0.135565 0.472902 0.499351 0.680073 0.313904 
0.526166  17 0.0509062 0.0118133 0.768754 0.00556891 0.78748 0.62811 0.356489 0.625483 0.0109437 0.121231 0.691573 0.723095 0.13579 0.472725 0.499125 0.680176 0.313825 
0.588052  17 0.582431 0.620516 0.0023486 0.000106765 0.360374 0.172577 0.154163 0.699946 0.0370717 0 0.444541 0.29181 0.138457 0.000653674 0.368659 0.534144 0.846724 
0.601287  17 0.11653 0.582502 0.739321 0 0.794295 0.426362 0.718085 0.382475 0.0162759 0 0.581009 0.827278 0.217432 0.488384 0.566645 0.915151 0 
0.601287  17 0.11653 0.582502 0.739321 0 0.794295 0.426362 0.718085 0.382475 0.0162759 0 0.581009 0.827278 0.217432 0.488384 0.566645 0.915151 0 
0.534145  17 0.276558 0.145782 0.416236 1.49749e-05 0.515001 0.392393 0.662892 0.474289 0 0.209045 0.786715 0.612314 0.301698 0.299069 0.781772 0.366396 0.234408 
0.580921  17 0.703052 0.416769 0.585678 0.123047 0.157591 0.511166 0.000474901 0.261569 0.0702224 0.0261568 0.161622 0.771624 0.0980654 0.630738 0.0684932 0.486287 0.380597 
0.572033  17 0.702819 0.417511 0.585145 0.123171 0.156567 0.511218 0 0.261253 0.0711463 0.0261786 0.161897 0.771767 0.0985671 0.630944 0.0691451 0.485379 0.379778 
0.552736  17 0.558172 0.645632 0.552351 0.00666955 0.173028 0.720823 0.80375 0.263541 0.00328233 0.45821 0.740696 0.717141 0.180221 0.875346 0.808314 0.480989 0.182224 
0.50133  17 0.558208 0.646537 0.552982 0.0068225 0.172786 0.722226 0.804194 0.26333 0.00334556 0.457471 0.740584 0.71744 0.180023 0.87569 0.808579 0.480908 0.182206 
0.530212  17 0.557581 0.645701 0.551891 0.00672704 0.17383 0.72133 0.804125 0.262926 0.00334218 0.457754 0.739914 0.717468 0.179976 0.875244 0.807978 0.481703 0.182789 
0.543314  17 0.0292235 0.286516 0.412441 0 0.478471 0.402034 0.553546 0.302319 0.0252429 0.126246 0.000144891 0.711691 0.185187 0.855956 0.50518 0.150102 0.142803 
0.612048  17 0.0292235 0.286516 0.412441 0 0.478471 0.402034 0.553546 0.302319 0.0252451 0.126357 0 0.711399 0.185105 0.856596 0.506146 0.149196 0.143259 
0.607116  17 0.197303 0.429633 0.869991 0.00422916 0.482515 0.483139 0.243597 0.206175 1.88415e-05 0.268727 0.0200877 0.331625 6.87362e-05 0.705723 0.381271 0.000804993 0.195701 
0.594059  17 0.266143 0.364614 0.311927 8.49046e-05 0.542668 0.198079 0.0947519 0.472823 0.0321718 0.0813953 0.000404383 0.632015 0.243493 0.551133 0.207392 0.761241 0.790468 
0.557048  17 0.265343 0.364108 0.312034 7.62738e-05 0.543843 0.197205 0.0954417 0.472911 0.0320641 0.0813081 0 0.631874 0.243493 0.551399 0.207624 0.761509 0.791174 
0.59225  17 0.26342 0.388879 0.321564 0.00584374 0.143961 0.668318 0.771329 0.674441 0.00825332 0.16491 0.449092 0.718586 0.356318 0.780059 0.473241 0.38761 0.604786 
0.557682  17 0.186308 0.161393 0.342279 0.014001 0.000846238 0.567265 0.80788 0.293027 0.00477237 0.230566 0 0.564522 0.207411 0.521265 0.312637 0.698084 0.179628 
0.602619  17 0.0305686 0.594959 0.384782 0.00449424 0.337264 0.115149 0.722783 0.429913 0.000122821 0.463835 0.659068 0.611836 0.000303139 0.841207 0.937871 0.988534 0.390825 
0.629533  17 0.0299606 0.595558 0.384088 0.004665 0.336962 0.114778 0.724021 0.430329 0 0.463835 0.659068 0.611836 0 0.84116 0.938037 0.988733 0.390883 
0.549145  17 0.653837 0.180243 0.858152 0.00652443 0.486913 0.366282 0.580937 0.221299 0.0287063 0 0.253142 0.712011 0.265906 0.258867 0.478196 0.267072 0 
0.595286  17 0.501619 0 0.776885 0.154447 0.30132 0.29008 0.563701 0.749367 0.0539031 0.253137 0.137759 0.709021 0.0507625 0.484427 0.0179494 0.627136 0.152261 
0.631964  17 0.501619 0 0.776885 0.15459 0.301046 0.28916 0.562991 0.748926 0.0536288 0.252935 0.136998 0.708769 0.0506673 0.483825 0.0179494 0.627136 0.152261 
0.635849  17 0.667238 0.825957 0.325978 0.0150733 0.000397248 0.715522 0.342252 0.644587 0.0340344 0.168514 0.404383 0.772619 0.08991 0.348369 0.593349 0.0908521 0.302045 
0.630015  17 0.666593 0.825012 0.326483 0.0149749 0.00104312 0.715192 0.342249 0.644894 0.0340344 0.168514 0.404383 0.772619 0.08991 0.348369 0.593349 0.0908521 0.302045 
0.577579  17 0.342154 0.518998 0.215869 4.73283e-06 0.427117 0.356296 0 0.453041 2.20812e-05 3.07167e-05 0.532713 0.679553 0.277555 0.531723 0.544117 0.543988 0.370879 
0.560411  17 0.678045 0.562854 0.680768 0.0938999 0.329373 0.777045 0.000278682 0.391276 0.00708245 0.00514141 0.153137 0.432196 0.110924 0.139412 0 0.397555 0.409449 
0.650447  17 0.750956 0 0.726725 0 0.536049 0.423772 0.46681 0.500821 0.00832481 0.524575 0.782603 0.821293 0.177476 0.515519 0.471112 0.106734 0.265525 
0.59725  17 0.750956 0.000329074 0.726363 0 0.53615 0.423983 0.466621 0.500728 0.00834105 0.523948 0.782603 0.821293 0.177476 0.515519 0.471112 0.106734 0.265525 
0.652688  17 0.247117 0.345321 0.120586 0.00633411 0.741796 0.29442 0.274861 0.369995 0.0132784 2.10521e-05 0.623134 0.636605 0.213084 0.489283 0 0.410592 0.00299676 
0.655617  17 0.872399 0.45777 0.493492 0.00768298 0.544816 0.683469 0.780239 0.0819945 0.00281558 0.596479 0.569746 0.501983 0.23238 0.949309 0.781854 0.589505 0.181761 
0.670568  17 0.565059 0.334174 0.54069 0 0.741683 0.549068 0.834214 0.118213 0.00103414 0.501512 0.220725 0.805637 0.444032 0.852641 0.688023 0.267156 0.271275 
0.671067  17 0.680691 0.862929 0.800001 0.120601 0 0.528404 0.694927 0.640234 0.126566 0 0.113396 0.671938 0.199479 0.508988 0.541231 0.12519 0.241876 
0.671067  17 0.680691 0.862929 0.800001 0.120601 0 0.528404 0.694927 0.640234 0.126566 0 0.113396 0.671938 0.199479 0.508988 0.541231 0.12519 0.241876 
0.59256  17 0.531141 0.683774 0.970998 0.00122271 0.694543 0.549086 0.290879 0.590372 0.00831423 0.614987 0.420224 0.835487 0.201323 0.643211 0.0776756 0.884922 0.00112425 
0.688282  17 0.299242 0.221346 0.771871 0 0.802297 0.0285637 0.527556 0.309047 0.000857031 0.00285713 0 0.714175 0.217081 0.501077 0.195494 0.683454 0.492051 
0.692305  17 0.705298 0.00306964 0.778781 0.000368118 0.571714 0.251656 0.626083 0.627022 4.4249e-05 0.571256 0.458521 0.0653143 0.000248426 0.169022 0.191751 0.0194658 0.184016 
0.622253  17 0.438005 0.0804765 0.81993 0 0.0347192 0.713068 0.726422 0.219027 0.0420706 0.341081 0.503517 0.389454 0.439889 0.408394 0.685731 0.663941 0.00081333 
0.706257  17 0.556264 0.194565 0.550435 0 0.82198 0.535907 0.820728 0.16842 0.0148202 0.707619 0.424775 0.703713 0.227616 0.595948 0.674699 0.323808 0.294576 
0.689775  17 0.556404 0.194565 0.550435 0 0.82198 0.535621 0.820781 0.167982 0.0149949 0.70831 0.425197 0.703301 0.227198 0.595301 0.674808 0.323789 0.294747 
0.674085  17 0.457858 0.0837944 0.569377 0.00607538 0.349724 0.269394 0.853162 0.228842 0.0012706 0.238486 0.60512 0.510614 0.334003 0.0531526 0.538268 0.598407 0.317736 
0.662599  17 0.671274 0.696717 0.595455 0.0983176 0.239672 0.845394 0.000570519 0.282354 0.0575902 0.031162 0.12188 0.57114 0.114011 0.631705 0.961461 0.487729 0.241786 
0.653227  17 0.823905 0.00011129 0.706354 0 0.497715 0.342205 0.220601 0.462968 0.00143232 0.370213 0.426906 0.280125 0.00654766 0.642166 0.324726 0.00251793 0.254716 
0.728356  17 0.347457 0.233864 0.924148 0.0634046 0.00134495 0.519648 0.951924 0.574502 2.72772e-05 0.0535565 0.172494 0.220482 0.190097 0.0556105 0.793308 0.249655 0.622095 
0.63604  17 0.331386 0.0812005 0.894625 0.024894 0.0841292 0.683133 0.677513 0.206828 0.0422246 0.0873776 0.158467 0.406768 0.0404316 0 0.327291 0.52207 0.0840698 
0.666858  17 0.670565 0.69667 0.595694 0.0983787 0.239012 0.844656 0.000117566 0.282248 0.0575157 0.0314438 0.12045 0.570692 0.114217 0.631705 0.960224 0.48879 0.241793 
0.699012  17 0.504395 0.345738 0.449291 0 0.533618 0.708933 0.789072 0.176978 0.0871013 0.0479582 0.32002 0.579664 0.253586 0.882386 0.580907 0.426023 0.244784 
0.734663  17 0.851993 0.33383 0.644948 0.000138802 0.559165 0.255002 0.658887 0.649116 0.0779476 0.0864614 0.572168 0.132402 0.0262158 0.690519 0.529389 0.358191 0.839752 
0.702794  17 0.83258 0.000322367 0.942854 7.6903e-06 0.536487 0.568265 0.961179 0.269195 1.62439e-05 0.138243 0.711406 0.709226 0.000335069 0.436442 0.431323 0.00998266 0.719091 
0.768021  17 0.0535308 0.0453615 0.395447 0.0475836 0.389757 0.80432 0.790523 0.0663782 0 0.0606585 0.913 0.408287 0.0218099 0.493135 0.164866 0.560741 0.400392 
0.739063  17 0.0535308 0.0453615 0.395447 0.0475836 0.390812 0.804087 0.789766 0.0668474 2.05952e-05 0.0601437 0.912186 0.408852 0.0218277 0.493135 0.164866 0.560741 0.400392 
0.768899  17 0.190795 0.514213 0.553418 7.41862e-05 0.313948 0.328372 0.365595 0.609254 0.0356147 0.750476 0.242277 0.265444 0.0250247 0.654885 0.726195 0.670374 0.575834 
0.774669  17 0.470149 0.343077 0.4602 0.00035355 0.222127 0.335558 0.402665 0.47891 0.901881 0.000363785 0.126645 0.748901 0.609297 0.508329 0.535694 0.223459 0.0842919 
0.763194  17 0.609685 0.449177 0.843596 0.0925281 0.158805 0.000881941 0.1368 0.423116 0.192849 0.1355 0.434862 0.602446 0.349341 0.717885 0.407214 0.000872454 0.466686 
0.742628  17 0.190705 0.514271 0.552088 0 0.313117 0.328948 0.366885 0.609411 0.0362069 0.749642 0.241788 0.266225 0.0257333 0.655249 0.725558 0.669944 0.576581 
0.78393  17 0.610075 0.449556 0.843919 0.0923721 0.159492 8.6046e-05 0.137032 0.423225 0.19266 0.135817 0.434579 0.602776 0.349435 0.717885 0.407214 0 0.466594 
0.794621  17 0 0.639873 0.147394 0.00519213 0.391238 0.000259787 0.20948 0.341404 0.000156593 0.42929 0.496203 0.476118 0.000357168 0.836672 0.000728635 0 0.154569 
0.636551  17 0.673755 0.208639 0.596876 0 0.0297748 0.745709 0 0.261397 0.0982524 0.149041 0.880388 0.272226 0.0934228 0.425376 0.593381 0.446921 0.147805 
0.598328  17 0.673907 0.208598 0.59685 0 0.0297748 0.745709 0 0.261397 0.0982524 0.148996 0.880709 0.271881 0.0939753 0.425428 0.594259 0.447272 0.148318 
0.610817  17 0.557746 0.242525 0.869281 0 0.545919 0.793825 0 0.29321 0.085702 0.145925 0.992495 0.671726 0.05679 0.393106 0.585033 0.21394 0.409459 
0.365072  17 0.34373 0.00951333 0.788915 0 0.701445 0.39743 0.438783 0.528342 0.0245687 0.00236908 0.132031 0.783572 0.185404 0.488711 0 0.911727 0.383913 
0.598481  17 0.39072 0.378184 0.245345 5.21932e-06 0.258033 0.422321 0.605764 0.123366 0.0824806 0.411439 0.747579 0.397138 0 0.0633498 0.494626 0.793375 0.154419 
0.531374  17 0.39072 0.378184 0.245529 0 0.258485 0.422744 0.605425 0.123583 0.0820528 0.411785 0.747318 0.397938 0.000849061 0.0633498 0.494626 0.793375 0.154419 
0.597677  17 0.390766 0.378184 0.245529 0 0.25789 0.422268 0.605931 0.123443 0.0819978 0.411294 0.747157 0.397345 0.000746185 0.0633712 0.494003 0.793517 0.154132 
0.594009  17 0.86134 0.782019 0.439468 0 0.546449 0.288669 0 0.0882587 0 0.199655 0.765703 0.203609 0.161025 0.214845 0.233608 0.351793 0.261066 
0.493255  17 0.161175 0.0129536 0.520973 0.00018276 0.300203 0.312404 0.48421 0.630278 0.0277332 0.0791772 0.442803 0.449675 0.245965 0.566473 0.506852 0.493304 0.14698 
0.605746  17 0.28602 0.437558 0.241169 0.00635044 0.504788 0.189702 0.592226 0.466094 9.26691e-05 0.430514 0.0783723 0.51294 0.00067694 0.654186 0.000158432 0.994872 0.772745 
0.594143  17 0.285952 0.437217 0.241175 0.00634409 0.504745 0.189966 0.59321 0.466348 0 0.430416 0.078816 0.513315 0 0.654227 0.000485972 0.995403 0.771716 
0.580559  17 0.0255147 0 0.781294 0 0.550701 0.35378 0.334146 0.268857 0 0.0242319 0.375248 0.706054 0.126649 0.628665 0.370788 0.170886 0.412452 
0.545532  17 0.729365 0.420261 0.458256 0 0.622959 0.323539 0.688154 0.476855 0.0199432 0.427924 0.58129 0.238536 0.0848321 0.65786 0.81692 0.589777 0.637447 
0.365072  17 0.34373 0.00951333 0.788915 0 0.701445 0.39743 0.438783 0.528342 0.0245687 0.00236908 0.132031 0.783572 0.185404 0.488711 0 0.911727 0.383913 
0.635621  17 0.393041 0.283472 0.55828 0.0387203 0.659364 0.385604 0.626667 0.639225 0.0521072 0.293018 0.453137 0.631094 0.535489 0.823092 0.498664 0.613671 0.243457 
0.365072  17 0.34373 0.00951333 0.788915 0 0.701445 0.39743 0.438783 0.528342 0.0245687 0.00236908 0.132031 0.783572 0.185404 0.488711 0 0.911727 0.383913 
0.365072  17 0.34373 0.00951333 0.788915 0 0.701445 0.39743 0.438783 0.528342 0.0245687 0.00236908 0.132031 0.783572 0.185404 0.488711 0 0.911727 0.383913 
0.491049  17 0.161165 0.0126993 0.520479 0 0.29949 0.312109 0.484925 0.629339 0.026519 0.0785161 0.442862 0.451179 0.244813 0.565305 0.503389 0.494555 0.147127 
0.560412  17 0.728383 0.418891 0.458494 0.000159143 0.623796 0.324256 0.687592 0.477078 0.0196803 0.428249 0.580508 0.238975 0.0845833 0.657453 0.815073 0.591457 0.636494 
0.5638  17 0.728799 0.419687 0.458408 0 0.622959 0.323539 0.688154 0.476855 0.0192793 0.427161 0.580765 0.238658 0.0853667 0.657393 0.814565 0.590869 0.638265 
0.545593  17 0.163206 0.107199 0.831275 0.145934 0.433371 0.563912 0.349255 0.642241 0.0185547 0.331918 0.294481 0.782327 0.0225295 0.489185 6.27825e-05 0.891845 0.553437 
0.607342  17 0.163332 0.107121 0.831659 0.146026 0.432933 0.563433 0.347212 0.641993 0.0181962 0.331895 0.294416 0.782657 0.0234119 0.488558 0.000131885 0.893661 0.55427 
0.720395  17 0.161567 0.315374 0.528556 0.0186184 0.588579 0.303967 0.750194 0.633989 0 0 0.742246 0.298051 0.0589188 0.861645 0.99819 0.555882 0.235841 
0.646481  17 0.684068 0.72614 0.60657 0.00768012 0.712734 0.255291 0.519841 0.927968 0 0.19884 0.362036 0.492705 0.209043 0.290649 0.461605 0.82627 0.886978 
0.63689  17 0.673658 0.208409 0.596731 0 0.0297748 0.745709 0 0.261397 0.0982524 0.148398 0.880059 0.271853 0.0933634 0.425102 0.594346 0.446654 0.14804 
0.700361  17 0.0498463 0.59712 0.892661 1.45812e-07 0.567502 0.0191305 0.554301 0.76466 0.0641089 0.254002 0.757131 0.294085 0.0545735 0.417095 0.287422 0.623178 0.169794 
0.685126  17 0.0505343 0.595889 0.892061 0.000646198 0.567746 0.0190035 0.553385 0.765103 0.0643372 0.254581 0.757444 0.293605 0.0547998 0.416978 0.287136 0.622775 0.169943 
0.66282  17 0.516186 0.291189 0.787709 0 0.497653 0.366154 0.715151 0.405391 0.0458839 0 0.670689 0.657647 0.198016 0.419353 0.00865377 0.179326 0.793962 
0.601002  17 0.28602 0.437496 0.241463 0.0066615 0.504759 0.189658 0.592951 0.466085 0.000909455 0.430111 0.0787527 0.513207 0.000134853 0.654283 0.000364175 0.994162 0.772399 
0.684761  17 0.400688 0.31956 0.518074 0 0.471463 0.805605 0.800539 0.148662 0 0.0346201 0.698715 0.456733 0.00243445 0.497784 0.836435 0.91559 0.557873 
0.679504  17 0.58123 0.271459 0.705897 0.000203111 0.0627519 0.23232 0.813291 0.228878 0.0204519 0.455817 0.19373 0.621669 0.310001 0.852894 0.335732 0 0.166278 
0.64925  17 0.36734 0.376311 0.823582 0 0.463912 0.000793825 0.0179374 0.317646 0.00833004 0 0.473071 0.464455 0.086163 0.117883 0 0.736824 0.409187 
0.637175  17 0.39284 0.282763 0.558273 0.0381937 0.65952 0.385545 0.62615 0.638909 0.0519627 0.29303 0.451682 0.63153 0.535782 0.822613 0.49858 0.6143 0.244021 
0.661054  17 0.392579 0.283134 0.557968 0.038047 0.659233 0.384943 0.625998 0.638894 0.0514933 0.293039 0.452349 0.630897 0.535638 0.822987 0.499166 0.613861 0.244174 
0.626448  17 0.999533 0.440956 0.428902 0.0182283 0.378713 0.67606 0.497684 0.731929 0.271177 0.374117 0.864378 0.251185 0.0769379 0.595451 0.778815 0.600684 0.498927 
0.640331  17 0.634652 0.536019 0.721299 0.000121846 0.199477 0.4371 0.553555 0.443681 0.292 0.0141931 0.0288193 0.569858 0.248509 0.185237 0.394845 0.516258 0.09401 
0.643023  17 0.392685 0.283608 0.557506 0.0383938 0.659113 0.385339 0.626635 0.63914 0.0519427 0.292958 0.452426 0.63062 0.535115 0.822457 0.499166 0.613861 0.243682 
0.750767  17 0.610442 0.449244 0.843594 0.0925461 0.159088 0.000633676 0.137069 0.423116 0.192938 0.135817 0.434579 0.602776 0.349435 0.717529 0.40698 0.00111482 0.467228 
0.74909  17 0.383928 0.455172 0.169466 0 0.323036 0.751971 0.246985 0.485801 0.342992 0.421291 0.713607 0.508538 0.251471 0.880643 0.526458 0.748492 0.740341 
0.675263  17 0.0544651 0.0456358 0.396525 0.0476432 0.389757 0.80432 0.790523 0.0663782 0 0.0606585 0.913 0.408287 0.0217884 0.492811 0.164893 0.560682 0.400648 
0.732977  17 0.580743 0.271393 0.705834 0.000203111 0.0626676 0.232075 0.813548 0.228696 0.020469 0.456509 0.193559 0.621669 0.310001 0.852894 0.335557 0.00109624 0.167042 
0.74227  17 0.426768 0.869389 0.381687 0 0.451023 0.412431 0.501579 0.451062 0 0.566791 0.678279 0.660826 0.258123 0.854004 0.144765 0.0737843 0.242361 
0.726257  17 0.156866 0.334986 0.0934292 0.00014608 0.678599 0.385681 0.639026 0.0868482 0.0394528 0.287416 0.480618 0.240596 0.102936 0.70128 0.676781 0.405048 0.71859 
0.732649  17 0.470433 0.343077 0.460147 1.02886e-05 0.222347 0.335886 0.402106 0.479631 0.9009 0.000357509 0.125913 0.749499 0.60981 0.508469 0.53565 0.224482 0.0846127 
0.759492  17 0.0541729 0.0454765 0.396014 0.0475836 0.389757 0.80432 0.790523 0.0663782 0 0.0606585 0.913 0.408769 0.0227474 0.493011 0.164599 0.56053 0.400745 
0.441062  17 0.218982 0.111911 0.754038 0 0.628718 0.257569 0.539203 0.617456 0 0.171725 0.126558 0.762371 0.0822535 0.491159 0 0.799078 0.163015 
0.430938  17 0.167733 0 0.923527 0 0.805931 0.405043 0.408122 0.235921 0.0164955 0 0.160192 0.811758 0.164134 0.486035 0.186661 0.848963 0 
0.379911  17 0.032083 0 0.631599 0.00187971 0.0816601 0.437892 0.403163 0.454269 0.011251 0.000458878 0.000164529 0.809284 0.202147 0.581336 0.0962611 0.81158 0.46638 
0.365072  17 0.34373 0.00951333 0.788915 0 0.701445 0.39743 0.438783 0.528342 0.0245687 0.00236908 0.132031 0.783572 0.185404 0.488711 0 0.911727 0.383913 
0.430938  17 0.167733 0 0.923527 0 0.805931 0.405043 0.408122 0.235921 0.0164955 0 0.160192 0.811758 0.164134 0.486035 0.186661 0.848963 0 
0.389432  17 0.34373 0.00951333 0.788915 0 0.701445 0.39743 0.438783 0.528342 0.0245687 0.00236908 0.132031 0.783572 0.185404 0.488711 0 0.911727 0.383913 
0.455262  17 0.167733 0 0.923527 0 0.805931 0.405043 0.408122 0.235921 0.0164955 0 0.160192 0.811758 0.164134 0.486035 0.186661 0.848963 0 
0.418567  17 0.218982 0.111911 0.754038 0 0.628718 0.257569 0.539203 0.617456 0 0.171725 0.126085 0.762586 0.0826843 0.491381 0.000242114 0.798631 0.163303 
0.455262  17 0.167733 0 0.923527 0 0.805931 0.405043 0.408122 0.235921 0.0164955 0 0.160192 0.811758 0.164134 0.486035 0.186661 0.848963 0 
0.457189  17 0.263968 0.282848 0.536826 0.0791174 0 0.481412 0.535478 0.575241 0.0520169 0.0711736 0.00541612 0.285597 0.0624855 0.476113 0.0361959 0.603047 0.234139 
0.445236  17 0.264572 0.282894 0.536587 0.0790401 0.000962136 0.481554 0.535126 0.575449 0.0520169 0.0711736 0.00541612 0.285597 0.0624855 0.476113 0.0366191 0.604012 0.234713 
0.442122  17 0.218785 0.111947 0.754038 0 0.628718 0.257569 0.539203 0.617535 5.75859e-05 0.17218 0.126506 0.761848 0.0823209 0.491423 0.000726195 0.799861 0.163688 
0.438646  17 0.218982 0.11129 0.754346 4.93139e-06 0.628508 0.257612 0.539561 0.616996 0 0.171725 0.126558 0.762371 0.0822535 0.491159 0 0.799078 0.163015 
0.479395  17 0 0 0.430523 0.000223385 0.748078 0.214696 0.0216544 0.467846 0.0546923 0.0126156 0 0.744456 0.228533 0.35276 0 0.385346 0.389454 
0.497303  17 0.134049 0.0503759 0.387196 0 0.721337 0.629256 0.41344 0.703624 0 0.0186831 0 0.732095 0.13591 0.747947 0.109179 0.0409178 0.0750204 
0.403774  17 0.0597369 0.000104498 0.358067 0.0194931 0.25947 0.593666 0.428043 0.273858 0.00402333 0.131038 0 0.763981 0.160995 0.401701 0.0901473 0.732799 0.247366 
0.41473  17 0.0584811 7.37256e-05 0.357674 0.0194881 0.260043 0.593432 0.428043 0.273858 0.00402333 0.131038 0 0.763981 0.160995 0.401701 0.0897096 0.733408 0.247129 
0.505728  17 0.647997 0.0525236 0.319371 0.00538434 0.827314 0.475361 0.379205 0.365573 0.00225628 0.107286 0.292478 0.627847 0.0719641 0.264736 0 0.157442 0.607475 
0.507928  17 0.4835 0.300478 0.12097 0 0.402089 0.289102 0.971174 0.267123 0 0.127649 0.186326 0.586916 0.0482126 0.813327 0.235982 0.414186 0.766456 
0.507928  17 0.4835 0.300478 0.12097 0 0.402089 0.289102 0.971174 0.267123 0 0.127649 0.186326 0.586916 0.0482126 0.813327 0.235982 0.414186 0.766456 
0.507928  17 0.4835 0.300478 0.12097 0 0.402089 0.289102 0.971174 0.267123 0 0.127649 0.186326 0.586916 0.0482126 0.813327 0.235982 0.414186 0.766456 
0.514233  17 0.272798 0.0296041 0.538807 0 0.71231 0.197738 0.302193 0.44322 0.116208 0 0.161061 0.685613 0.228265 0.353748 0 0.732944 0.387896 
0.476113  17 0.600081 0 0.214904 0 0.721869 0.598763 0.860364 0.592881 0.004047 0.0651009 0.000740696 0.389349 0.138702 0.72432 0.276022 0.163112 0.298083 
0.499786  17 0.954333 0.698281 0.183909 0.00189829 0.717329 0.613185 0.000494435 0.72158 0.00155969 0.158835 0.113698 0.542272 0 0.763422 0.459487 0.655893 0.85995 
0.527054  17 0.000651449 0.0360246 0.806086 0 0.561087 0.530639 0.301962 0.455867 0.00889092 0.115592 0.220058 0.79638 0.111282 0.456138 0.000316072 0.792736 0.999845 
0.514926  17 0.429371 0.378095 0.675703 0.000116444 0.456866 0.38684 0.254627 0.467635 0.082164 0 0 0.929415 0.220908 0.380937 0 0 0.435637 
0.473812  17 0.512327 0 0.794368 0 0.627487 0.622069 0.168929 0.531516 0.0400218 0.202051 0.0713101 0.515021 0.0134745 0.533071 0.617462 0.55132 0.313293 
0.5113  17 0.279593 0.136887 0.719888 0.049678 0.564127 0.135044 0.585505 0.78721 3.61871e-05 0.312115 0.123682 0.760538 9.27599e-05 0.480013 0.000345808 0.70996 0.107299 
0.511873  17 0.72577 0.631497 0.966617 0.00246751 0.462399 0.388102 0.466025 0.658886 3.2488e-05 0.225901 0.338878 0.789453 0.112698 0.752242 0.000332673 0.900159 0.332075 
0.554434  17 0.352882 0.0486833 0.414187 0.00397213 0.933226 0.0156453 0.468659 0.410253 0.00163825 0.151766 0 0.782475 0.0637177 0.481588 0.157255 0.596422 0.599211 
0.5183  17 0.352882 0.0486833 0.414582 0.00396816 0.933293 0.0159932 0.46897 0.410546 0.00165975 0.151704 0 0.782475 0.0637177 0.481588 0.157255 0.596422 0.599211 
0.558114  17 0.270979 0.938264 0.804329 0 0 0.48905 0.532843 0.919195 0 0 0.173879 0.705862 0.211304 0.440083 0.1913 0 0.492378 
0.558114  17 0.270979 0.938264 0.804329 0 0 0.48905 0.532843 0.919195 0 0 0.173879 0.705862 0.211304 0.440083 0.1913 0 0.492378 
0.537967  17 0.192644 0.121606 0.802514 0.0106542 0.678113 0.161599 0.437462 0.472568 0.0288653 0.112383 0.0852968 0.763561 0.000135969 0.505586 0 0.712363 0.242156 
0.560862  17 0.242499 0.668644 0.514215 0.00104663 0.00033708 0.345889 0.74529 0.57885 0.00160182 0.419477 0.868167 0.772103 0.199834 0.554565 0.521671 0.0709715 0 
0.58093  17 0.511289 0.375527 0.199759 3.97213e-06 0.331111 0.391108 0.446043 0.440756 0.00259755 0.126118 0.299947 0.808929 0.0608084 0.388362 0 0 0.124786 
0.56583  17 0.511177 0.375983 0.199352 0 0.329836 0.391833 0.445582 0.440519 0.00259755 0.126118 0.299947 0.808611 0.0609394 0.388066 5.14402e-05 0.00112072 0.123738 
0.580963  17 0.511778 0.376053 0.199352 0 0.329836 0.391833 0.445582 0.440519 0.00259755 0.126118 0.299947 0.808929 0.0608084 0.388362 0 0 0.124075 
0.551513  17 0.511778 0.376053 0.199352 0 0.329836 0.391631 0.445729 0.440545 0.00259587 0.126422 0.299726 0.808634 0.0607476 0.388627 0 0.000994872 0.124724 
0.581592  17 0.600032 0.454549 0.9664 0 0.720139 0.547389 0.7832 0.467336 0.0112161 0.346424 0.183949 0.46853 0.0274121 0.637982 0.686566 0.336858 0.299518 
0.508225  17 0.647703 0.0522618 0.319945 0.00537888 0.827314 0.475296 0.379511 0.365688 0.0023073 0.107157 0.292195 0.628009 0.0722168 0.26459 0.000575406 0.157801 0.606695 
0.58851  17 0.640612 0.407488 0.200578 0 0.274273 0.671383 0.583229 0.601057 0.00620384 0.632187 0.381141 0.704826 0.0140646 0.95449 0.144901 0.189546 0.284319 
0.500937  17 0.000584722 0 0.48813 0.00493612 0.144792 0.259366 0.458239 0.0823933 0.0138361 0.125861 0.000509845 0.656652 0.106021 0.563489 0.19723 0.811262 0.35033 
0.590058  17 0.570956 0 0.727444 0.166099 0.0929668 0.657622 0.952816 0.775619 0 0.216768 0.10537 0.732246 0.077723 0.488443 0.199959 0.551281 0.335299 
0.465715  17 0.551561 0.0202598 0.72706 0 0.796188 0.308357 0.561582 0.63823 0 0.457838 0.000460775 0.627218 0.0628906 0.551836 0.0872859 0.630861 0.11729 
0.53386  17 0.552004 0.0203697 0.727134 6.34233e-06 0.796358 0.308357 0.561582 0.63823 0 0.457536 0.000453567 0.62679 0.0620587 0.551345 0.0862981 0.631426 0.117021 
0.575439  17 0.0702626 0.182591 0.518538 0.000286728 0.540004 0.64611 0.135215 0.411892 0 0.0731104 0.539959 0.853598 0.237676 0.320842 0.0265892 0.673163 0.416329 
0.597611  17 0.0692508 0.182764 0.518538 0.000286728 0.540004 0.64611 0.135215 0.412303 4.08446e-05 0.07284 0.539763 0.853846 0.237545 0.321345 0.0271965 0.673891 0.416972 
0.491421  17 0.0512853 0.0124654 0.768236 0.00570062 0.786732 0.627566 0.357133 0.624749 0.0100905 0.121517 0.691257 0.722344 0.135238 0.473359 0.499351 0.680073 0.313904 
0.526166  17 0.0509062 0.0118133 0.768754 0.00556891 0.78748 0.62811 0.356489 0.625483 0.0109437 0.121231 0.691573 0.723095 0.13579 0.472725 0.499125 0.680176 0.313825 
0.510359  17 0.582225 0.620516 0.0023486 0.000106765 0.360374 0.172577 0.154163 0.699946 0.0370717 8.68896e-05 0.444387 0.291994 0.138327 0.000640655 0.368423 0.53436 0.845853 
0.601287  17 0.11653 0.582502 0.739321 0 0.794295 0.426362 0.718085 0.382475 0.0162759 0 0.581009 0.827278 0.217432 0.488384 0.566645 0.915151 0 
0.601287  17 0.11653 0.582502 0.739321 0 0.794295 0.426362 0.718085 0.382475 0.0162759 0 0.581009 0.827278 0.217432 0.488384 0.566645 0.915151 0 
0.534145  17 0.276558 0.145782 0.416236 1.49749e-05 0.515001 0.392393 0.662892 0.474289 0 0.209045 0.786715 0.612314 0.301698 0.299069 0.781772 0.366396 0.234408 
0.580921  17 0.703052 0.416769 0.585678 0.123047 0.157591 0.511166 0.000474901 0.261569 0.0702224 0.0261568 0.161622 0.771624 0.0980654 0.630738 0.0684932 0.486287 0.380597 
0.572033  17 0.702819 0.417511 0.585145 0.123171 0.156567 0.511218 0 0.261253 0.0711463 0.0261786 0.161897 0.771767 0.0985671 0.630944 0.0691451 0.485379 0.379778 
0.552736  17 0.558172 0.645632 0.552351 0.00666955 0.173028 0.720823 0.80375 0.263541 0.00328233 0.45821 0.740696 0.717141 0.180221 0.875346 0.808314 0.480989 0.182224 
0.50133  17 0.558208 0.646537 0.552982 0.0068225 0.172786 0.722226 0.804194 0.26333 0.00334556 0.457471 0.740584 0.71744 0.180023 0.87569 0.808579 0.480908 0.182206 
0.530212  17 0.557581 0.645701 0.551891 0.00672704 0.17383 0.72133 0.804125 0.262926 0.00334218 0.457754 0.739914 0.717468 0.179976 0.875244 0.807978 0.481703 0.182789 
0.543314  17 0.0292235 0.286516 0.412441 0 0.478471 0.402034 0.553546 0.302319 0.0252429 0.126246 0.000144891 0.711691 0.185187 0.855956 0.50518 0.150102 0.142803 
0.612048  17 0.0292235 0.286516 0.412441 0 0.478471 0.402034 0.553546 0.302319 0.0252451 0.126357 0 0.711399 0.185105 0.856596 0.506146 0.149196 0.143259 
0.607116  17 0.197303 0.429633 0.869991 0.00422916 0.482515 0.483139 0.243597 0.206175 1.88415e-05 0.268727 0.0200877 0.331625 6.87362e-05 0.705723 0.381271 0.000804993 0.195701 
0.572825  17 0.266143 0.364614 0.311927 8.49046e-05 0.542668 0.198638 0.0944693 0.472501 0.0322104 0.0811717 0.000962931 0.631807 0.243493 0.551133 0.207392 0.761241 0.790468 
0.557048  17 0.265343 0.364108 0.312034 7.62738e-05 0.543843 0.197205 0.0954417 0.472911 0.0320641 0.0813081 0 0.631874 0.243493 0.551399 0.207624 0.761509 0.791174 
0.59225  17 0.26342 0.388879 0.321564 0.00584374 0.143961 0.668318 0.771329 0.674441 0.00825332 0.16491 0.449092 0.718586 0.356318 0.780059 0.473241 0.38761 0.604786 
0.557682  17 0.186308 0.161393 0.342279 0.014001 0.000846238 0.567265 0.80788 0.293027 0.00477237 0.230566 0 0.564522 0.207411 0.521265 0.312637 0.698084 0.179628 
0.602619  17 0.0305686 0.594959 0.384782 0.00449424 0.337264 0.115149 0.722783 0.429913 0.000122821 0.463835 0.659068 0.611836 0.000303139 0.841207 0.937871 0.988534 0.390825 
0.600737  17 0.0304255 0.59486 0.384479 0.00464968 0.33735 0.114778 0.724021 0.430329 0 0.463835 0.659068 0.611836 0 0.84116 0.937099 0.988856 0.391018 
0.549145  17 0.653837 0.180243 0.858152 0.00652443 0.486913 0.366282 0.580937 0.221299 0.0287063 0 0.253142 0.712011 0.265906 0.258867 0.478196 0.267072 0 
0.595286  17 0.501619 0 0.776885 0.154447 0.30132 0.29008 0.563701 0.749367 0.0539031 0.253137 0.137759 0.709021 0.0507625 0.484427 0.0179494 0.627136 0.152261 
0.631964  17 0.501619 0 0.776885 0.15459 0.301046 0.28916 0.562991 0.748926 0.0536288 0.252935 0.136998 0.708769 0.0506673 0.483825 0.0179494 0.627136 0.152261 
0.635849  17 0.667238 0.825957 0.325978 0.0150733 0.000397248 0.715522 0.342252 0.644587 0.0340344 0.168514 0.404383 0.772619 0.08991 0.348369 0.593349 0.0908521 0.302045 
0.630015  17 0.666593 0.825012 0.326483 0.0149749 0.00104312 0.715192 0.342249 0.644894 0.0340344 0.168514 0.404383 0.772619 0.08991 0.348369 0.593349 0.0908521 0.302045 
0.577579  17 0.342154 0.518998 0.215869 4.73283e-06 0.427117 0.356296 0 0.453041 2.20812e-05 3.07167e-05 0.532713 0.679553 0.277555 0.531723 0.544117 0.543988 0.370879 
0.560411  17 0.678045 0.562854 0.680768 0.0938999 0.329373 0.777045 0.000278682 0.391276 0.00708245 0.00514141 0.153137 0.432196 0.110924 0.139412 0 0.397555 0.409449 
0.640655  17 0.75034 0.999999 0.726849 0 0.53612 0.423835 0.46681 0.500821 0.00832481 0.524575 0.782603 0.821293 0.177476 0.515429 0.470554 0.10782 0.26591 
0.59725  17 0.750956 0.000329074 0.726363 0 0.53615 0.423983 0.466621 0.500728 0.00834105 0.523948 0.782603 0.821293 0.177476 0.515519 0.471112 0.106734 0.265525 
0.630748  17 0.247201 0.344948 0.12078 0.00633411 0.741796 0.29442 0.274861 0.370157 0.0131971 0.000191914 0.622934 0.636853 0.212947 0.489122 5.21179e-05 0.411059 0.00343784 
0.573523  17 0.872399 0.45777 0.493492 0.00768298 0.544816 0.683092 0.7801 0.0826752 0.00283992 0.595743 0.569589 0.502742 0.23238 0.949309 0.781854 0.589505 0.181761 
0.670568  17 0.565059 0.334174 0.54069 0 0.741683 0.549068 0.834214 0.118213 0.00103414 0.501512 0.220725 0.805637 0.444032 0.852641 0.688023 0.267156 0.271275 
0.671067  17 0.680691 0.862929 0.800001 0.120601 0 0.528404 0.694927 0.640234 0.126566 0 0.113396 0.671938 0.199479 0.508988 0.541231 0.12519 0.241876 
0.671067  17 0.680691 0.862929 0.800001 0.120601 0 0.528404 0.694927 0.640234 0.126566 0 0.113396 0.671938 0.199479 0.508988 0.541231 0.12519 0.241876 
0.59256  17 0.531141 0.683774 0.970998 0.00122271 0.694543 0.549086 0.290879 0.590372 0.00831423 0.614987 0.420224 0.835487 0.201323 0.643211 0.0776756 0.884922 0.00112425 
0.688282  17 0.299242 0.221346 0.771871 0 0.802297 0.0285637 0.527556 0.309047 0.000857031 0.00285713 0 0.714175 0.217081 0.501077 0.195494 0.683454 0.492051 
0.692305  17 0.705298 0.00306964 0.778781 0.000368118 0.571714 0.251656 0.626083 0.627022 4.4249e-05 0.571256 0.458521 0.0653143 0.000248426 0.169022 0.191751 0.0194658 0.184016 
0.619249  17 0.43724 0.0801377 0.820013 7.41862e-08 0.0351534 0.712792 0.7265 0.219857 0.0420887 0.341293 0.503517 0.389454 0.439889 0.408394 0.685731 0.663941 0.00081333 
0.67436  17 0.556264 0.194783 0.550738 0.000122865 0.821717 0.535967 0.819863 0.168411 0.0148202 0.707619 0.424775 0.703713 0.227616 0.595948 0.674699 0.323808 0.294576 
0.689775  17 0.556404 0.194565 0.550435 0 0.82198 0.535621 0.820781 0.167982 0.0149949 0.70831 0.425197 0.703301 0.227198 0.595301 0.674808 0.323789 0.294747 
0.674085  17 0.457858 0.0837944 0.569377 0.00607538 0.349724 0.269394 0.853162 0.228842 0.0012706 0.238486 0.60512 0.510614 0.334003 0.0531526 0.538268 0.598407 0.317736 
0.662599  17 0.671274 0.696717 0.595455 0.0983176 0.239672 0.845394 0.000570519 0.282354 0.0575902 0.031162 0.12188 0.57114 0.114011 0.631705 0.961461 0.487729 0.241786 
0.653227  17 0.823905 0.00011129 0.706354 0 0.497715 0.342205 0.220601 0.462968 0.00143232 0.370213 0.426906 0.280125 0.00654766 0.642166 0.324726 0.00251793 0.254716 
0.728356  17 0.347457 0.233864 0.924148 0.0634046 0.00134495 0.519648 0.951924 0.574502 2.72772e-05 0.0535565 0.172494 0.220482 0.190097 0.0556105 0.793308 0.249655 0.622095 
0.63604  17 0.331386 0.0812005 0.894625 0.024894 0.0841292 0.683133 0.677513 0.206828 0.0422246 0.0873776 0.158467 0.406768 0.0404316 0 0.327291 0.52207 0.0840698 
0.666858  17 0.670565 0.69667 0.595694 0.0983787 0.239012 0.844656 0.000117566 0.282248 0.0575157 0.0314438 0.12045 0.570692 0.114217 0.631705 0.960224 0.48879 0.241793 
0.699012  17 0.504395 0.345738 0.449291 0 0.533618 0.708933 0.789072 0.176978 0.0871013 0.0479582 0.32002 0.579664 0.253586 0.882386 0.580907 0.426023 0.244784 
0.734663  17 0.851993 0.33383 0.644948 0.000138802 0.559165 0.255002 0.658887 0.649116 0.0779476 0.0864614 0.572168 0.132402 0.0262158 0.690519 0.529389 0.358191 0.839752 
0.702794  17 0.83258 0.000322367 0.942854 7.6903e-06 0.536487 0.568265 0.961179 0.269195 1.62439e-05 0.138243 0.711406 0.709226 0.000335069 0.436442 0.431323 0.00998266 0.719091 
0.768021  17 0.0535308 0.0453615 0.395447 0.0475836 0.389757 0.80432 0.790523 0.0663782 0 0.0606585 0.913 0.408287 0.0218099 0.493135 0.164866 0.560741 0.400392 
0.739063  17 0.0535308 0.0453615 0.395447 0.0475836 0.390812 0.804087 0.789766 0.0668474 2.05952e-05 0.0601437 0.912186 0.408852 0.0218277 0.493135 0.164866 0.560741 0.400392 
0.768899  17 0.190795 0.514213 0.553418 7.41862e-05 0.313948 0.328372 0.365595 0.609254 0.0356147 0.750476 0.242277 0.265444 0.0250247 0.654885 0.726195 0.670374 0.575834 
0.774669  17 0.470149 0.343077 0.4602 0.00035355 0.222127 0.335558 0.402665 0.47891 0.901881 0.000363785 0.126645 0.748901 0.609297 0.508329 0.535694 0.223459 0.0842919 
0.763194  17 0.609685 0.449177 0.843596 0.0925281 0.158805 0.000881941 0.1368 0.423116 0.192849 0.1355 0.434862 0.602446 0.349341 0.717885 0.407214 0.000872454 0.466686 
0.742628  17 0.190705 0.514271 0.552088 0 0.313117 0.328948 0.366885 0.609411 0.0362069 0.749642 0.241788 0.266225 0.0257333 0.655249 0.725558 0.669944 0.576581 
0.78393  17 0.610075 0.449556 0.843919 0.0923721 0.159492 8.6046e-05 0.137032 0.423225 0.19266 0.135817 0.434579 0.602776 0.349435 0.717885 0.407214 0 0.466594 
0.794621  17 0 0.639873 0.147394 0.00519213 0.391238 0.000259787 0.20948 0.341404 0.000156593 0.42929 0.496203 0.476118 0.000357168 0.836672 0.000728635 0 0.154569 
0.630595  17 0.673755 0.208639 0.596876 0 0.0297748 0.745709 0 0.261397 0.0982208 0.148518 0.879139 0.272532 0.0935549 0.424598 0.592177 0.44692 0.147734 
0.598328  17 0.673907 0.208598 0.59685 0 0.0297748 0.745709 0 0.261397 0.0982524 0.148996 0.880709 0.271881 0.0939753 0.425428 0.594259 0.447272 0.148318 
0.610817  17 0.557746 0.242525 0.869281 0 0.545919 0.793825 0 0.29321 0.085702 0.145925 0.992495 0.671726 0.05679 0.393106 0.585033 0.21394 0.409459 
0.365072  17 0.34373 0.00951333 0.788915 0 0.701445 0.39743 0.438783 0.528342 0.0245687 0.00236908 0.132031 0.783572 0.185404 0.488711 0 0.911727 0.383913 
0.598481  17 0.39072 0.378184 0.245345 5.21932e-06 0.258033 0.422321 0.605764 0.123366 0.0824806 0.411439 0.747579 0.397138 0 0.0633498 0.494626 0.793375 0.154419 
0.531374  17 0.39072 0.378184 0.245529 0 0.258485 0.422744 0.605425 0.123583 0.0820528 0.411785 0.747318 0.397938 0.000849061 0.0633498 0.494626 0.793375 0.154419 
0.597677  17 0.390766 0.378184 0.245529 0 0.25789 0.422268 0.605931 0.123443 0.0819978 0.411294 0.747157 0.397345 0.000746185 0.0633712 0.494003 0.793517 0.154132 
0.594009  17 0.86134 0.782019 0.439468 0 0.546449 0.288669 0 0.0882587 0 0.199655 0.765703 0.203609 0.161025 0.214845 0.233608 0.351793 0.261066 
0.493255  17 0.161175 0.0129536 0.520973 0.00018276 0.300203 0.312404 0.48421 0.630278 0.0277332 0.0791772 0.442803 0.449675 0.245965 0.566473 0.506852 0.493304 0.14698 
0.605746  17 0.28602 0.437558 0.241169 0.00635044 0.504788 0.189702 0.592226 0.466094 9.26691e-05 0.430514 0.0783723 0.51294 0.00067694 0.654186 0.000158432 0.994872 0.772745 
0.594143  17 0.285952 0.437217 0.241175 0.00634409 0.504745 0.189966 0.59321 0.466348 0 0.430416 0.078816 0.513315 0 0.654227 0.000485972 0.995403 0.771716 
0.580559  17 0.0255147 0 0.781294 0 0.550701 0.35378 0.334146 0.268857 0 0.0242319 0.375248 0.706054 0.126649 0.628665 0.370788 0.170886 0.412452 
0.545532  17 0.729365 0.420261 0.458256 0 0.622959 0.323539 0.688154 0.476855 0.0199432 0.427924 0.58129 0.238536 0.0848321 0.65786 0.81692 0.589777 0.637447 
0.365072  17 0.34373 0.00951333 0.788915 0 0.701445 0.39743 0.438783 0.528342 0.0245687 0.00236908 0.132031 0.783572 0.185404 0.488711 0 0.911727 0.383913 
0.635621  17 0.393041 0.283472 0.55828 0.0387203 0.659364 0.385604 0.626667 0.639225 0.0521072 0.293018 0.453137 0.631094 0.535489 0.823092 0.498664 0.613671 0.243457 
0.365072  17 0.34373 0.00951333 0.788915 0 0.701445 0.39743 0.438783 0.528342 0.0245687 0.00236908 0.132031 0.783572 0.185404 0.488711 0 0.911727 0.383913 
0.365072  17 0.34373 0.00951333 0.788915 0 0.701445 0.39743 0.438783 0.528342 0.0245687 0.00236908 0.132031 0.783572 0.185404 0.488711 0 0.911727 0.383913 
0.491049  17 0.161165 0.0126993 0.520479 0 0.29949 0.312109 0.484925 0.629339 0.026519 0.0785161 0.442862 0.451179 0.244813 0.565305 0.503389 0.494555 0.147127 
0.552747  17 0.728383 0.418891 0.458885 0.000158973 0.623951 0.324305 0.687426 0.477078 0.0196803 0.428249 0.580508 0.238975 0.0845833 0.657453 0.815073 0.591457 0.636494 
0.5638  17 0.728799 0.419687 0.458408 0 0.622959 0.323539 0.688154 0.476855 0.0192793 0.427161 0.580765 0.238658 0.0853667 0.657393 0.814565 0.590869 0.638265 
0.545593  17 0.163206 0.107199 0.831275 0.145934 0.433371 0.563912 0.349255 0.642241 0.0185547 0.331918 0.294481 0.782327 0.0225295 0.489185 6.27825e-05 0.891845 0.553437 
0.589447  17 0.163073 0.107121 0.831659 0.146026 0.432933 0.563433 0.347212 0.641993 0.0181406 0.331704 0.294542 0.782605 0.0238322 0.488708 0.000536501 0.89358 0.554324 
0.714394  17 0.162255 0.315277 0.528556 0.0186184 0.588579 0.303967 0.750194 0.633989 0 0.000151365 0.742357 0.297996 0.0589751 0.861212 0.997599 0.555836 0.236137 
0.646481  17 0.684068 0.72614 0.60657 0.00768012 0.712734 0.255291 0.519841 0.927968 0 0.19884 0.362036 0.492705 0.209043 0.290649 0.461605 0.82627 0.886978 
0.63689  17 0.673658 0.208409 0.596731 0 0.0297748 0.745709 0 0.261397 0.0982524 0.148398 0.880059 0.271853 0.0933634 0.425102 0.594346 0.446654 0.14804 
0.700361  17 0.0498463 0.59712 0.892661 1.45812e-07 0.567502 0.0191305 0.554301 0.76466 0.0641089 0.254002 0.757131 0.294085 0.0545735 0.417095 0.287422 0.623178 0.169794 
0.685126  17 0.0505343 0.595889 0.892061 0.000646198 0.567746 0.0190035 0.553385 0.765103 0.0643372 0.254581 0.757444 0.293605 0.0547998 0.416978 0.287136 0.622775 0.169943 
0.66282  17 0.516186 0.291189 0.787709 0 0.497653 0.366154 0.715151 0.405391 0.0458839 0 0.670689 0.657647 0.198016 0.419353 0.00865377 0.179326 0.793962 
0.601002  17 0.28602 0.437496 0.241463 0.0066615 0.504759 0.189658 0.592951 0.466085 0.000909455 0.430111 0.0787527 0.513207 0.000134853 0.654283 0.000364175 0.994162 0.772399 
0.681322  17 0.400688 0.31956 0.518074 1.32548e-05 0.471853 0.804716 0.799779 0.14889 0.000165212 0.0346525 0.698578 0.457377 0.00290437 0.498017 0.836435 0.91559 0.557873 
0.679504  17 0.58123 0.271459 0.705897 0.000203111 0.0627519 0.23232 0.813291 0.228878 0.0204519 0.455817 0.19373 0.621669 0.310001 0.852894 0.335732 0 0.166278 
0.64925  17 0.36734 0.376311 0.823582 0 0.463912 0.000793825 0.0179374 0.317646 0.00833004 0 0.473071 0.464455 0.086163 0.117883 0 0.736824 0.409187 
0.637175  17 0.39284 0.282763 0.558273 0.0381937 0.65952 0.385545 0.62615 0.638909 0.0519627 0.29303 0.451682 0.63153 0.535782 0.822613 0.49858 0.6143 0.244021 
0.661054  17 0.392579 0.283134 0.557968 0.038047 0.659233 0.384943 0.625998 0.638894 0.0514933 0.293039 0.452349 0.630897 0.535638 0.822987 0.499166 0.613861 0.244174 
0.609664  17 0.999533 0.441026 0.429295 0.01821 0.37905 0.675798 0.497507 0.731704 0.270938 0.374416 0.864378 0.251185 0.0769379 0.595451 0.778815 0.600684 0.498927 
0.640331  17 0.634652 0.536019 0.721299 0.000121846 0.199477 0.4371 0.553555 0.443681 0.292 0.0141931 0.0288193 0.569858 0.248509 0.185237 0.394845 0.516258 0.09401 
0.643023  17 0.392685 0.283608 0.557506 0.0383938 0.659113 0.385339 0.626635 0.63914 0.0519427 0.292958 0.452426 0.63062 0.535115 0.822457 0.499166 0.613861 0.243682 
0.750767  17 0.610442 0.449244 0.843594 0.0925461 0.159088 0.000633676 0.137069 0.423116 0.192938 0.135817 0.434579 0.602776 0.349435 0.717529 0.40698 0.00111482 0.467228 
0.74909  17 0.383928 0.455172 0.169466 0 0.323036 0.751971 0.246985 0.485801 0.342992 0.421291 0.713607 0.508538 0.251471 0.880643 0.526458 0.748492 0.740341 
0.675263  17 0.0544651 0.0456358 0.396525 0.0476432 0.389757 0.80432 0.790523 0.0663782 0 0.0606585 0.913 0.408287 0.0217884 0.492811 0.164893 0.560682 0.400648 
0.732977  17 0.580743 0.271393 0.705834 0.000203111 0.0626676 0.232075 0.813548 0.228696 0.020469 0.456509 0.193559 0.621669 0.310001 0.852894 0.335557 0.00109624 0.167042 
0.74227  17 0.426768 0.869389 0.381687 0 0.451023 0.412431 0.501579 0.451062 0 0.566791 0.678279 0.660826 0.258123 0.854004 0.144765 0.0737843 0.242361 
0.726257  17 0.156866 0.334986 0.0934292 0.00014608 0.678599 0.385681 0.639026 0.0868482 0.0394528 0.287416 0.480618 0.240596 0.102936 0.70128 0.676781 0.405048 0.71859 
0.732649  17 0.470433 0.343077 0.460147 1.02886e-05 0.222347 0.335886 0.402106 0.479631 0.9009 0.000357509 0.125913 0.749499 0.60981 0.508469 0.53565 0.224482 0.0846127 
0.759492  17 0.0541729 0.0454765 0.396014 0.0475836 0.389757 0.80432 0.790523 0.0663782 0 0.0606585 0.913 0.408769 0.0227474 0.493011 0.164599 0.56053 0.400745 
0.425086  17 0.218982 0.111911 0.753521 3.97213e-06 0.629004 0.257177 0.538788 0.61731 1.49909e-05 0.171361 0.126379 0.762706 0.0822535 0.491159 0 0.799078 0.163015 
0.430938  17 0.167733 0 0.923527 0 0.805931 0.405043 0.408122 0.235921 0.0164955 0 0.160192 0.811758 0.164134 0.486035 0.186661 0.848963 0 
0.379911  17 0.032083 0 0.631599 0.00187971 0.0816601 0.437892 0.403163 0.454269 0.011251 0.000458878 0.000164529 0.809284 0.202147 0.581336 0.0962611 0.81158 0.46638 
0.365072  17 0.34373 0.00951333 0.788915 0 0.701445 0.39743 0.438783 0.528342 0.0245687 0.00236908 0.132031 0.783572 0.185404 0.488711 0 0.911727 0.383913 
0.430938  17 0.167733 0 0.923527 0 0.805931 0.405043 0.408122 0.235921 0.0164955 0 0.160192 0.811758 0.164134 0.486035 0.186661 0.848963 0 
0.389432  17 0.34373 0.00951333 0.788915 0 0.701445 0.39743 0.438783 0.528342 0.0245687 0.00236908 0.132031 0.783572 0.185404 0.488711 0 0.911727 0.383913 
0.455262  17 0.167733 0 0.923527 0 0.805931 0.405043 0.408122 0.235921 0.0164955 0 0.160192 0.811758 0.164134 0.486035 0.186661 0.848963 0 
0.418567  17 0.218982 0.111911 0.754038 0 0.628718 0.257569 0.539203 0.617456 0 0.171725 0.126085 0.762586 0.0826843 0.491381 0.000242114 0.798631 0.163303 
0.455262  17 0.167733 0 0.923527 0 0.805931 0.405043 0.408122 0.235921 0.0164955 0 0.160192 0.811758 0.164134 0.486035 0.186661 0.848963 0 
0.457189  17 0.263968 0.282848 0.536826 0.0791174 0 0.481412 0.535478 0.575241 0.0520169 0.0711736 0.00541612 0.285597 0.0624855 0.476113 0.0361959 0.603047 0.234139 
0.389558  17 0.223134 0.0186247 0.717612 0.00438939 0.402474 0.804047 0.550973 0.537147 0.0229674 0.192816 0.1624 0.878399 0.14925 0.533767 0 0.422019 0.160117 
0.389558  17 0.223134 0.0186247 0.717612 0.00438939 0.402474 0.804047 0.550973 0.537147 0.0229674 0.192816 0.1624 0.878399 0.14925 0.533767 0 0.422019 0.160117 
0.389696  17 0.377608 0.0336432 0.81085 0.0211356 0 0.516117 0 0.555761 0.0328948 0 0.160407 0.758235 0.191538 0.601205 0.0253021 0.419735 0.428277 
0.391825  17 0.119974 0 0.653919 0.0208911 0.118698 0.591967 0.388131 0.3819 0.00235172 0.112145 0 0.785125 0.154719 0.436507 0.119239 0.210798 0.0271045 
0.39588  17 0.350165 0.375508 0.705824 0.00470421 0.45321 0.405814 0.507577 0.44552 0.00124304 0.200499 0 0.903062 0.110281 0.822116 0.131891 0.225932 0 
0.400562  17 0.687024 0.308553 0.265389 8.61256e-05 0.31359 0.53984 0.240598 0.463007 0.00146972 0.191639 0.102299 0.761327 0.107295 0.758121 0.0467167 0.207229 0 
0.406213  17 0.626661 0.383339 0.56109 0.0285303 0.0718013 0.46571 0.487537 0.531212 0.0143381 0.237644 0.014221 0.642242 0.000470999 0.666515 0.245826 0.415083 0.292059 
0.406213  17 0.626661 0.383339 0.56109 0.0285303 0.0718013 0.46571 0.487537 0.531212 0.0143381 0.237644 0.014221 0.642242 0.000470999 0.666515 0.245826 0.415083 0.292059 
0.406213  17 0.626661 0.383339 0.56109 0.0285303 0.0718013 0.46571 0.487537 0.531212 0.0143381 0.237644 0.014221 0.642242 0.000470999 0.666515 0.245826 0.415083 0.292059 
0.410634  17 0.309398 0.108349 0.732043 0.00727199 0.306321 0.305501 0.617841 0.253263 0.0256694 0.332461 0 0.968457 0.0721787 0.596256 0 0.22686 0 
0.41157  17 0.0632291 0.00141786 0.753819 0 0 0.566293 0.509323 0.258737 0.0313846 0.0246358 0.0322322 0.804147 0.114612 0.553864 0.0924298 0.0200999 0 
0.418395  17 0.0842001 0.137616 0.695632 0.0418358 0.371829 0.599277 0.19001 0.247622 0.0253826 0 0.112495 0.855509 0.246846 0.684897 0.00206245 0.461071 0.171762 
0.418395  17 0.0842001 0.137616 0.695632 0.0418358 0.371829 0.599277 0.19001 0.247622 0.0253826 0 0.112495 0.855509 0.246846 0.684897 0.00206245 0.461071 0.171762 
0.429073  17 0.239477 0 0.128735 0 0.132295 0.913747 0.393039 0.519091 0.0483553 0.0982108 0.0264101 0.766874 0.189685 0.731944 0.235633 0.136282 0.352641 
0.430568  17 0.663209 0.910458 0.581568 0 0.414858 0.941599 0.418424 0.771197 0.0967328 0.15468 0.00185693 0.668398 0.0966827 0.757124 0.0386076 0.373114 0.0742868 
0.43172  17 0.61182 0.0226866 0.70328 6.76649e-06 0.509265 0.362983 0.266679 0.377941 0.0119073 0.174484 0.0486588 0.789912 0.106573 0.621041 0.0113507 0.22308 0.367028 
0.43172  17 0.61182 0.0226866 0.70328 6.76649e-06 0.509265 0.362983 0.266679 0.377941 0.0119073 0.174484 0.0486588 0.789912 0.106573 0.621041 0.0113507 0.22308 0.367028 
0.434469  17 0.0847159 0.00213401 0.119799 0 0 0.585014 0.408648 0.274932 0.0144197 0.00602403 0.0184739 0.779302 0.207049 0.400454 0 0.0239835 0.0214363 
0.437459  17 0.132609 0.00994387 0.392266 0.031322 0.00978976 0.925409 0.366993 0.245253 0 0.241579 0 0.744705 0.0586035 0.329159 0.100117 0.459739 0.12196 
0.439023  17 0.150553 0.00233713 0.541577 0 0.77659 0.432238 0.402897 0.462634 0 0.209046 0.00862557 0.711613 0 0.422932 0 0.57936 0.238034 
0.439023  17 0.150553 0.00233713 0.541577 0 0.77659 0.432238 0.402897 0.462634 0 0.209046 0.00862557 0.711613 0 0.422932 0 0.57936 0.238034 
0.440933  17 0.577581 0.809863 0.709411 0.00472726 0.4113 0.7893 0.645125 0.860065 0.0320235 0.193711 0.00574987 0.909317 0.0469432 0.775889 0.0810444 0.359983 0.0713536 
0.445946  17 0.374987 0.0800304 0.548512 0 0.233714 0.144264 0.109149 0.75027 0.0399297 0 0.0143596 0.82972 0.23625 0.430602 0.106539 0.862148 0.430124 
0.445946  17 0.374987 0.0800304 0.548512 0 0.233714 0.144264 0.109149 0.75027 0.0399297 0 0.0143596 0.82972 0.23625 0.430602 0.106539 0.862148 0.430124 
0.449124  17 0.220152 0 0.724256 0 0.761135 0.617827 0.489231 0.713099 0.0112818 0.0294902 0 0.715724 0.130748 0.789261 0.10735 0.29561 0.0879483 
0.449575  17 0.497926 0 0.734362 0.0219194 0.0637931 0.349613 0.610769 0.322116 0.0235133 0.158137 0 0.395109 0 0.0313032 0.014774 0.3764 0.220602 
0.449575  17 0.497926 0 0.734362 0.0219194 0.0637931 0.349613 0.610769 0.322116 0.0235133 0.158137 0 0.395109 0 0.0313032 0.014774 0.3764 0.220602 
0.451582  17 0.655057 0.329654 0.392171 0.0462057 0.151991 0.555101 0.544141 0.9898 0 0.0170361 0.113532 0.848258 0.110672 0.675519 0.0395729 0.714259 0.256514 
0.451582  17 0.655057 0.329654 0.392171 0.0462057 0.151991 0.555101 0.544141 0.9898 0 0.0170361 0.113532 0.848258 0.110672 0.675519 0.0395729 0.714259 0.256514 
0.457127  17 0.150553 0.00233713 0.541577 0 0.77659 0.432238 0.402897 0.462634 0 0.209046 0.00862557 0.711613 0 0.422932 0 0.57936 0.238034 
0.457127  17 0.150553 0.00233713 0.541577 0 0.77659 0.432238 0.402897 0.462634 0 0.209046 0.00862557 0.711613 0 0.422932 0 0.57936 0.238034 
0.457127  17 0.150553 0.00233713 0.541577 0 0.77659 0.432238 0.402897 0.462634 0 0.209046 0.00862557 0.711613 0 0.422932 0 0.57936 0.238034 
0.457233  17 0.260944 0.336006 0.52087 0.0315602 0.165204 0.512482 0.420231 0.999407 0.00256807 0.0725764 0.0500824 0.746927 0.0491415 0.659765 0.0700322 0.761422 0.288862 
0.457233  17 0.260944 0.336006 0.52087 0.0315602 0.165204 0.512482 0.420231 0.999407 0.00256807 0.0725764 0.0500824 0.746927 0.0491415 0.659765 0.0700322 0.761422 0.288862 
0.457233  17 0.260944 0.336006 0.52087 0.0315602 0.165204 0.512482 0.420231 0.999407 0.00256807 0.0725764 0.0500824 0.746927 0.0491415 0.659765 0.0700322 0.761422 0.288862 
0.457233  17 0.260944 0.336006 0.52087 0.0315602 0.165204 0.512482 0.420231 0.999407 0.00256807 0.0725764 0.0500824 0.746927 0.0491415 0.659765 0.0700322 0.761422 0.288862 
0.466365  17 0.299938 0.160325 0.846285 0.0710141 0.445618 0.493271 0.961188 0.553601 0.0464828 0.0436453 0 0.164509 0.0606707 0.413013 9.89095e-05 0.532273 0.294663 
0.469391  17 0.759733 0.183168 0.470004 0.000619485 0.517166 0.612843 0.474778 0.301525 0 0.260567 0.053707 0.802881 0.0944702 0.810981 0.321633 0.634971 0.231956 
0.469391  17 0.759733 0.183168 0.470004 0.000619485 0.517166 0.612843 0.474778 0.301525 0 0.260567 0.053707 0.802881 0.0944702 0.810981 0.321633 0.634971 0.231956 
0.469391  17 0.759733 0.183168 0.470004 0.000619485 0.517166 0.612843 0.474778 0.301525 0 0.260567 0.053707 0.802881 0.0944702 0.810981 0.321633 0.634971 0.231956 
0.484054  17 0.103096 0 0.571258 0.00949978 0 0.151747 0.470659 0.534869 0 0.306487 0.213015 0.812882 0.0931573 0.495937 0.0975889 0.287122 0.290867 
0.486575  17 0.45789 0 0.742145 0.00747596 0.636379 0.580868 0.632802 0.696251 0.0189644 0.210008 0 0.581865 0.0499483 0.327456 0.195456 0.558194 0.234618 
0.486575  17 0.45789 0 0.742145 0.00747596 0.636379 0.580868 0.632802 0.696251 0.0189644 0.210008 0 0.581865 0.0499483 0.327456 0.195456 0.558194 0.234618 
0.493686  17 0.0689888 0 0.711202 0 0.758098 0.597561 0.452375 0.699766 0 0.034194 0 0.723757 0.0490072 0.661324 0.0910578 0.0944384 0.0293084 
0.493686  17 0.0689888 0 0.711202 0 0.758098 0.597561 0.452375 0.699766 0 0.034194 0 0.723757 0.0490072 0.661324 0.0910578 0.0944384 0.0293084 
0.502814  17 0.336273 0.202423 0.512512 0.00994494 0.716204 0.640192 0.199073 0.665294 0 0.150084 0.61071 0.791224 0.250364 0.628308 0.549274 0.546753 0.232067 
0.50804  17 0.690731 0.658884 0.870062 0.000916705 0.328555 0.33061 0.473776 0.561534 0 0 0.295427 0.458458 0.176607 0.506627 0.118435 0.713564 0.175034 
0.517241  17 0.220022 0.00949482 0.712704 0.00538972 0.372777 0.289992 0.446024 0.0524286 0.028122 0.169039 0.0454798 0.978761 0 0.539573 0.231172 0.59857 0.0554468 
0.525137  17 0 0.00727691 0.713752 0.000234296 0.306558 0.780067 0.460316 0.386848 0.00253018 0.124348 0.0655951 0.829607 0.0813877 0.696772 0.0530441 0.921045 0.235148 
0.525137  17 0 0.00727691 0.713752 0.000234296 0.306558 0.780067 0.460316 0.386848 0.00253018 0.124348 0.0655951 0.829607 0.0813877 0.696772 0.0530441 0.921045 0.235148 
0.527511  17 0.330814 0 0.947213 0 0.032221 0.278434 0.521926 0.62635 0.00658318 0.382674 0.281712 0.743348 0.0909591 0.821794 0 0.920446 0.300174 
0.530212  17 0.557581 0.645701 0.551891 0.00672704 0.17383 0.72133 0.804125 0.262926 0.00334218 0.457754 0.739914 0.717468 0.179976 0.875244 0.807978 0.481703 0.182789 
0.531362  17 0.510903 0.375689 0.199742 3.97213e-06 0.331111 0.391108 0.446043 0.440756 0.00259755 0.126118 0.299947 0.808618 0.0608511 0.388807 7.28635e-07 0.000112649 0.125037 
0.531374  17 0.39072 0.378184 0.245529 0 0.258485 0.422744 0.605425 0.123583 0.0820528 0.411785 0.747318 0.397938 0.000849061 0.0633498 0.494626 0.793375 0.154419 
0.534145  17 0.276558 0.145782 0.416236 1.49749e-05 0.515001 0.392393 0.662892 0.474289 0 0.209045 0.786715 0.612314 0.301698 0.299069 0.781772 0.366396 0.234408 
0.537723  17 0.118037 0.197856 0.88713 0.000300933 0.0341561 0.54343 0.425282 0.46972 0.00393947 0.202231 0.183405 0.752222 0.126249 0.442714 0.041698 0.143154 0.282461 
0.537967  17 0.192644 0.121606 0.802514 0.0106542 0.678113 0.161599 0.437462 0.472568 0.0288653 0.112383 0.0852968 0.763561 0.000135969 0.505586 0 0.712363 0.242156 
0.539708  17 0.565791 0.00102147 0.898936 7.66985e-05 0.728141 0.411873 0.459214 0.491714 0.0483242 0 0.282473 0.80981 0.286296 0.765969 0.240326 0.210406 0.285838 
0.541177  17 0.510833 0.375607 0.200076 0 0.330312 0.391846 0.445544 0.440519 0.00259755 0.126118 0.299947 0.808611 0.0609394 0.388066 5.14402e-05 0.00196856 0.123615 
0.541397  17 0.0941578 0.329283 0.549201 0.0267842 0 0.473151 0.200962 0.290733 0.00740788 0.10559 0 0.53579 0.0181703 0.650485 0.327605 0.710398 0.230397 
0.541397  17 0.0941578 0.329283 0.549201 0.0267842 0 0.473151 0.200962 0.290733 0.00740788 0.10559 0 0.53579 0.0181703 0.650485 0.327605 0.710398 0.230397 
0.541507  17 0.139787 0.00864843 0.344332 0.0171649 0.0402478 0.676323 0.427472 0.167191 0.00119387 0.0833342 0.105747 0.778982 0 0.424039 0.294492 0.463543 0.38 
0.541507  17 0.139787 0.00864843 0.344332 0.0171649 0.0402478 0.676323 0.427472 0.167191 0.00119387 0.0833342 0.105747 0.778982 0 0.424039 0.294492 0.463543 0.38 
0.541507  17 0.139787 0.00864843 0.344332 0.0171649 0.0402478 0.676323 0.427472 0.167191 0.00119387 0.0833342 0.105747 0.778982 0 0.424039 0.294492 0.463543 0.38 
0.541511  17 0.243898 0 0.566785 0.0595531 0 0.753113 0.500324 0.0931205 0.0194325 0.130913 0.138292 0.670064 0.173718 0.372585 0 0.2278 0.285568 
0.543314  17 0.0292235 0.286516 0.412441 0 0.478471 0.402034 0.553546 0.302319 0.0252429 0.126246 0.000144891 0.711691 0.185187 0.855956 0.50518 0.150102 0.142803 
0.545532  17 0.729365 0.420261 0.458256 0 0.622959 0.323539 0.688154 0.476855 0.0199432 0.427924 0.58129 0.238536 0.0848321 0.65786 0.81692 0.589777 0.637447 
0.545593  17 0.163206 0.107199 0.831275 0.145934 0.433371 0.563912 0.349255 0.642241 0.0185547 0.331918 0.294481 0.782327 0.0225295 0.489185 6.27825e-05 0.891845 0.553437 
0.549145  17 0.653837 0.180243 0.858152 0.00652443 0.486913 0.366282 0.580937 0.221299 0.0287063 0 0.253142 0.712011 0.265906 0.258867 0.478196 0.267072 0 
0.551513  17 0.511778 0.376053 0.199352 0 0.329836 0.391631 0.445729 0.440545 0.00259587 0.126422 0.299726 0.808634 0.0607476 0.388627 0 0.000994872 0.124724 
0.552736  17 0.558172 0.645632 0.552351 0.00666955 0.173028 0.720823 0.80375 0.263541 0.00328233 0.45821 0.740696 0.717141 0.180221 0.875346 0.808314 0.480989 0.182224 
0.552747  17 0.728383 0.418891 0.458885 0.000158973 0.623951 0.324305 0.687426 0.477078 0.0196803 0.428249 0.580508 0.238975 0.0845833 0.657453 0.815073 0.591457 0.636494 
0.556265  17 0.942585 0.210806 0.76426 0.0425714 0.276828 0.529872 0.222679 0.480501 0.0265688 0.267567 0.073751 0.762076 0.194979 0.530702 0.0234443 0.171675 0.350106 
0.557048  17 0.265343 0.364108 0.312034 7.62738e-05 0.543843 0.197205 0.0954417 0.472911 0.0320641 0.0813081 0 0.631874 0.243493 0.551399 0.207624 0.761509 0.791174 
0.557682  17 0.186308 0.161393 0.342279 0.014001 0.000846238 0.567265 0.80788 0.293027 0.00477237 0.230566 0 0.564522 0.207411 0.521265 0.312637 0.698084 0.179628 
0.557881  17 0.338867 0 0.363162 0.00954078 0.254351 0.567446 0.349872 0.273332 0 0.193997 0 0.812116 0.237739 0.335854 0.0325502 0.713832 0.193308 
0.558114  17 0.270979 0.938264 0.804329 0 0 0.48905 0.532843 0.919195 0 0 0.173879 0.705862 0.211304 0.440083 0.1913 0 0.492378 
0.558114  17 0.270979 0.938264 0.804329 0 0 0.48905 0.532843 0.919195 0 0 0.173879 0.705862 0.211304 0.440083 0.1913 0 0.492378 
0.560411  17 0.678045 0.562854 0.680768 0.0938999 0.329373 0.777045 0.000278682 0.391276 0.00708245 0.00514141 0.153137 0.432196 0.110924 0.139412 0 0.397555 0.409449 
0.560862  17 0.242499 0.668644 0.514215 0.00104663 0.00033708 0.345889 0.74529 0.57885 0.00160182 0.419477 0.868167 0.772103 0.199834 0.554565 0.521671 0.0709715 0 
0.5638  17 0.728799 0.419687 0.458408 0 0.622959 0.323539 0.688154 0.476855 0.0192793 0.427161 0.580765 0.238658 0.0853667 0.657393 0.814565 0.590869 0.638265 
0.564609  17 0 0.417092 0.717913 0 0.354688 0.48732 0.445606 0.678423 0.00192269 0.203871 0.193833 0.711766 0.101815 0.516915 0.0955584 0.351724 0.0849254 
0.565486  17 0.258862 0.289429 0.734194 0.0346833 0.444737 0.197954 0.344643 0.853255 0.0020889 0 0 0.668817 0.0461395 0.334842 0.0790963 0.561417 0.241863 
0.570274  17 0.101183 0.0583888 0.665626 0.00193531 0.419166 0.534484 0.645485 0.52667 0.0334034 0 0.157377 0.210205 0.22524 0.485413 0.245023 0.561422 0.3672 
0.570274  17 0.101183 0.0583888 0.665626 0.00193531 0.419166 0.534484 0.645485 0.52667 0.0334034 0 0.157377 0.210205 0.22524 0.485413 0.245023 0.561422 0.3672 
0.572033  17 0.702819 0.417511 0.585145 0.123171 0.156567 0.511218 0 0.261253 0.0711463 0.0261786 0.161897 0.771767 0.0985671 0.630944 0.0691451 0.485379 0.379778 
0.572825  17 0.266143 0.364614 0.311927 8.49046e-05 0.542668 0.198638 0.0944693 0.472501 0.0322104 0.0811717 0.000962931 0.631807 0.243493 0.551133 0.207392 0.761241 0.790468 
0.573523  17 0.872399 0.45777 0.493492 0.00768298 0.544816 0.683092 0.7801 0.0826752 0.00283992 0.595743 0.569589 0.502742 0.23238 0.949309 0.781854 0.589505 0.181761 
0.575439  17 0.0702626 0.182591 0.518538 0.000286728 0.540004 0.64611 0.135215 0.411892 0 0.0731104 0.539959 0.853598 0.237676 0.320842 0.0265892 0.673163 0.416329 
0.576351  17 0.962008 0 0.874366 0 0.778886 0.478127 0.54165 0.0726151 0.0161756 0.209357 0.155465 0.395299 0 0.543723 0.246359 0.449712 0 
0.576591  17 0.750956 0.000329074 0.726363 1.22865e-07 0.536342 0.424066 0.466695 0.500542 0.00835582 0.524134 0.781796 0.821132 0.177494 0.515519 0.471112 0.106734 0.265525 
0.577579  17 0.342154 0.518998 0.215869 4.73283e-06 0.427117 0.356296 0 0.453041 2.20812e-05 3.07167e-05 0.532713 0.679553 0.277555 0.531723 0.544117 0.543988 0.370879 
0.578014  17 0.465353 0.495656 0.544338 0 0.526751 0.186598 0.775564 0.862976 0 0.229102 0 0.755904 0.00558668 0.784286 0.241281 0.228277 0.376638 
0.580559  17 0.0255147 0 0.781294 0 0.550701 0.35378 0.334146 0.268857 0 0.0242319 0.375248 0.706054 0.126649 0.628665 0.370788 0.170886 0.412452 
0.580921  17 0.703052 0.416769 0.585678 0.123047 0.157591 0.511166 0.000474901 0.261569 0.0702224 0.0261568 0.161622 0.771624 0.0980654 0.630738 0.0684932 0.486287 0.380597 
0.457189  17 0.263968 0.282848 0.536826 0.0791174 0 0.481412 0.535478 0.575241 0.0520169 0.0711736 0.00541612 0.285597 0.0624855 0.476113 0.0361959 0.603047 0.234139 
0.442122  17 0.218785 0.111947 0.754038 0 0.628718 0.257569 0.539203 0.617535 5.75859e-05 0.17218 0.126506 0.761848 0.0823209 0.491423 0.000726195 0.799861 0.163688 
0.438646  17 0.218982 0.11129 0.754346 4.93139e-06 0.628508 0.257612 0.539561 0.616996 0 0.171725 0.126558 0.762371 0.0822535 0.491159 0 0.799078 0.163015 
0.445236  17 0.264572 0.282894 0.536587 0.0790401 0.000962136 0.481554 0.535126 0.575449 0.0520169 0.0711736 0.00541612 0.285597 0.0624855 0.476113 0.0366191 0.604012 0.234713 
0.455262  17 0.167733 0 0.923527 0 0.805931 0.405043 0.408122 0.235921 0.0164955 0 0.160192 0.811758 0.164134 0.486035 0.186661 0.848963 0 
0.403774  17 0.0597369 0.000104498 0.358067 0.0194931 0.25947 0.593666 0.428043 0.273858 0.00402333 0.131038 0 0.763981 0.160995 0.401701 0.0901473 0.732799 0.247366 
0.41473  17 0.0584811 7.37256e-05 0.357674 0.0194881 0.260043 0.593432 0.428043 0.273858 0.00402333 0.131038 0 0.763981 0.160995 0.401701 0.0897096 0.733408 0.247129 
0.418567  17 0.218982 0.111911 0.754038 0 0.628718 0.257569 0.539203 0.617456 0 0.171725 0.126085 0.762586 0.0826843 0.491381 0.000242114 0.798631 0.163303 
0.455262  17 0.167733 0 0.923527 0 0.805931 0.405043 0.408122 0.235921 0.0164955 0 0.160192 0.811758 0.164134 0.486035 0.186661 0.848963 0 
0.389432  17 0.34373 0.00951333 0.788915 0 0.701445 0.39743 0.438783 0.528342 0.0245687 0.00236908 0.132031 0.783572 0.185404 0.488711 0 0.911727 0.383913 
0.430938  17 0.167733 0 0.923527 0 0.805931 0.405043 0.408122 0.235921 0.0164955 0 0.160192 0.811758 0.164134 0.486035 0.186661 0.848963 0 
0.365072  17 0.34373 0.00951333 0.788915 0 0.701445 0.39743 0.438783 0.528342 0.0245687 0.00236908 0.132031 0.783572 0.185404 0.488711 0 0.911727 0.383913 
0.379911  17 0.032083 0 0.631599 0.00187971 0.0816601 0.437892 0.403163 0.454269 0.011251 0.000458878 0.000164529 0.809284 0.202147 0.581336 0.0962611 0.81158 0.46638 
0.430938  17 0.167733 0 0.923527 0 0.805931 0.405043 0.408122 0.235921 0.0164955 0 0.160192 0.811758 0.164134 0.486035 0.186661 0.848963 0 
0.425086  17 0.218982 0.111911 0.753521 3.97213e-06 0.629004 0.257177 0.538788 0.61731 1.49909e-05 0.171361 0.126379 0.762706 0.0822535 0.491159 0 0.799078 0.163015 
0.365072  17 0.34373 0.00951333 0.788915 0 0.701445 0.39743 0.438783 0.528342 0.0245687 0.00236908 0.132031 0.783572 0.185404 0.488711 0 0.911727 0.383913 
0.365072  17 0.34373 0.00951333 0.788915 0 0.701445 0.39743 0.438783 0.528342 0.0245687 0.00236908 0.132031 0.783572 0.185404 0.488711 0 0.911727 0.383913 
0.365072  17 0.34373 0.00951333 0.788915 0 0.701445 0.39743 0.438783 0.528342 0.0245687 0.00236908 0.132031 0.783572 0.185404 0.488711 0 0.911727 0.383913 
0.363839  17 0.34373 0.00967555 0.788706 2.80385e-07 0.701189 0.397768 0.438357 0.528115 0.0245687 0.00198465 0.132571 0.783799 0.18558 0.488711 0 0.911727 0.383913 
0.444329  17 0.000584722 0 0.48813 0.00493612 0.144792 0.259366 0.458239 0.0829718 0.0138631 0.126059 0.000301865 0.656807 0.106041 0.563411 0.196941 0.811442 0.35033 
0.5183  17 0.352882 0.0486833 0.414582 0.00396816 0.933293 0.0159932 0.46897 0.410546 0.00165975 0.151704 0 0.782475 0.0637177 0.481588 0.157255 0.596422 0.599211 
0.479395  17 0 0 0.430523 0.000223385 0.748078 0.214696 0.0216544 0.467846 0.0546923 0.0126156 0 0.744456 0.228533 0.35276 0 0.385346 0.389454 
0.497303  17 0.134049 0.0503759 0.387196 0 0.721337 0.629256 0.41344 0.703624 0 0.0186831 0 0.732095 0.13591 0.747947 0.109179 0.0409178 0.0750204 
0.505728  17 0.647997 0.0525236 0.319371 0.00538434 0.827314 0.475361 0.379205 0.365573 0.00225628 0.107286 0.292478 0.627847 0.0719641 0.264736 0 0.157442 0.607475 
0.507928  17 0.4835 0.300478 0.12097 0 0.402089 0.289102 0.971174 0.267123 0 0.127649 0.186326 0.586916 0.0482126 0.813327 0.235982 0.414186 0.766456 
0.507928  17 0.4835 0.300478 0.12097 0 0.402089 0.289102 0.971174 0.267123 0 0.127649 0.186326 0.586916 0.0482126 0.813327 0.235982 0.414186 0.766456 
0.507928  17 0.4835 0.300478 0.12097 0 0.402089 0.289102 0.971174 0.267123 0 0.127649 0.186326 0.586916 0.0482126 0.813327 0.235982 0.414186 0.766456 
0.505665  17 0.273081 0.0297693 0.538819 1.22865e-07 0.712419 0.198076 0.302711 0.442945 0.116107 0 0.161061 0.685613 0.228265 0.353748 0 0.732535 0.387802 
0.476113  17 0.600081 0 0.214904 0 0.721869 0.598763 0.860364 0.592881 0.004047 0.0651009 0.000740696 0.389349 0.138702 0.72432 0.276022 0.163112 0.298083 
0.499786  17 0.954333 0.698281 0.183909 0.00189829 0.717329 0.613185 0.000494435 0.72158 0.00155969 0.158835 0.113698 0.542272 0 0.763422 0.459487 0.655893 0.85995 
0.508225  17 0.647703 0.0522618 0.319945 0.00537888 0.827314 0.475296 0.379511 0.365688 0.0023073 0.107157 0.292195 0.628009 0.0722168 0.26459 0.000575406 0.157801 0.606695 
0.491049  17 0.161165 0.0126993 0.520479 0 0.29949 0.312109 0.484925 0.629339 0.026519 0.0785161 0.442862 0.451179 0.244813 0.565305 0.503389 0.494555 0.147127 
0.514926  17 0.429371 0.378095 0.675703 0.000116444 0.456866 0.38684 0.254627 0.467635 0.082164 0 0 0.929415 0.220908 0.380937 0 0 0.435637 
0.473812  17 0.512327 0 0.794368 0 0.627487 0.622069 0.168929 0.531516 0.0400218 0.202051 0.0713101 0.515021 0.0134745 0.533071 0.617462 0.55132 0.313293 
0.465715  17 0.551561 0.0202598 0.72706 0 0.796188 0.308357 0.561582 0.63823 0 0.457838 0.000460775 0.627218 0.0628906 0.551836 0.0872859 0.630861 0.11729 
0.5113  17 0.279593 0.136887 0.719888 0.049678 0.564127 0.135044 0.585505 0.78721 3.61871e-05 0.312115 0.123682 0.760538 9.27599e-05 0.480013 0.000345808 0.70996 0.107299 
0.493255  17 0.161175 0.0129536 0.520973 0.00018276 0.300203 0.312404 0.48421 0.630278 0.0277332 0.0791772 0.442803 0.449675 0.245965 0.566473 0.506852 0.493304 0.14698 
0.511873  17 0.72577 0.631497 0.966617 0.00246751 0.462399 0.388102 0.466025 0.658886 3.2488e-05 0.225901 0.338878 0.789453 0.112698 0.752242 0.000332673 0.900159 0.332075 
0.491421  17 0.0512853 0.0124654 0.768236 0.00570062 0.786732 0.627566 0.357133 0.624749 0.0100905 0.121517 0.691257 0.722344 0.135238 0.473359 0.499351 0.680073 0.313904 
0.50133  17 0.558208 0.646537 0.552982 0.0068225 0.172786 0.722226 0.804194 0.26333 0.00334556 0.457471 0.740584 0.71744 0.180023 0.87569 0.808579 0.480908 0.182206 
0.48304  17 0.582175 0.619617 0.00312623 0.000107027 0.360789 0.172688 0.154163 0.699946 0.0370717 8.68896e-05 0.444387 0.291994 0.138176 0.000878394 0.368237 0.534577 0.844781 
0.527054  17 0.000651449 0.0360246 0.806086 0 0.561087 0.530639 0.301962 0.455867 0.00889092 0.115592 0.220058 0.79638 0.111282 0.456138 0.000316072 0.792736 0.999845 
0.523531  17 0.551707 0.0207349 0.727181 6.33599e-06 0.795871 0.308239 0.561044 0.63823 0 0.457536 0.000453567 0.62679 0.0621041 0.550946 0.0859358 0.631544 0.117114 
0.526166  17 0.0509062 0.0118133 0.768754 0.00556891 0.78748 0.62811 0.356489 0.625483 0.0109437 0.121231 0.691573 0.723095 0.13579 0.472725 0.499125 0.680176 0.313825 
0.522752  17 0.352882 0.0486833 0.414187 0.00397213 0.933226 0.0156453 0.468659 0.410359 0.00167243 0.151187 5.33797e-05 0.782772 0.0640415 0.481522 0.157193 0.596554 0.59869 
0.350871  17 0.168225 0.000156474 0.774902 0 0 0.540249 0.460252 0.625082 0.00898464 0.0194018 0.109949 0.784288 0.123106 0.504008 0.0087025 0.906332 0.19669 
0.344789  17 0.113998 0.0102658 0.358727 0.0170057 0 0.663383 0.430768 0.13819 0.00364172 0.108081 0 0.761616 0.0704184 0.434774 0.0927287 0.814983 0.233405 
0.347558  17 0.206682 0.00629542 0.866325 0 0.702684 0.394751 0.410621 0.253088 0.0179731 0.000456437 0.14294 0.763862 0.181013 0.489454 0 0.927043 0.22407 
0.344789  17 0.113998 0.0102658 0.358727 0.0170057 0 0.663383 0.430768 0.13819 0.00364172 0.108081 0 0.761616 0.0704184 0.434774 0.0927287 0.814983 0.233405 
0.344789  17 0.113998 0.0102658 0.358727 0.0170057 0 0.663383 0.430768 0.13819 0.00364172 0.108081 0 0.761616 0.0704184 0.434774 0.0927287 0.814983 0.233405 
0.347126  17 0.43577 0 0.855854 0 0.184445 0.208338 0 0.590056 0.0389179 0.0942276 0.0371228 0.689931 0.122195 0.545361 0.00566744 0.776399 0.371921 
0.347558  17 0.206682 0.00629542 0.866325 0 0.702684 0.394751 0.410621 0.253088 0.0179731 0.000456437 0.14294 0.763862 0.181013 0.489454 0 0.927043 0.22407 
0.368469  17 0.629186 0.886165 0.465364 0.00555002 0.39924 0.630119 0.402999 0.633201 0.0354181 0.128864 0.00724258 0.69439 0.0763829 0.776601 0.0102612 0.340103 0.154048 
0.350952  17 0.367216 0 0.700055 0.000564445 0.820754 0.510973 0.385116 0.468185 0.00129931 0.207423 0 0.624154 0 0.741626 0.0487017 0.125279 0 
0.385185  17 0.135885 0 0.800678 0.0869278 0.35232 0.418042 0.581464 0.500073 0.0587868 0.0269514 0.0158992 0.247856 0.127714 0.486651 0 0.29243 0.0262629 
0.389558  17 0.223134 0.0186247 0.717612 0.00438939 0.402474 0.804047 0.550973 0.537147 0.0229674 0.192816 0.1624 0.878399 0.14925 0.533767 0 0.422019 0.160117 
0.389558  17 0.223134 0.0186247 0.717612 0.00438939 0.402474 0.804047 0.550973 0.537147 0.0229674 0.192816 0.1624 0.878399 0.14925 0.533767 0 0.422019 0.160117 
0.373769  17 0.377608 0.0336432 0.81085 0.0211356 0 0.516117 0 0.555761 0.0328948 0.000124395 0.160115 0.758187 0.191367 0.601298 0.0254787 0.41926 0.428277 
0.391825  17 0.119974 0 0.653919 0.0208911 0.118698 0.591967 0.388131 0.3819 0.00235172 0.112145 0 0.785125 0.154719 0.436507 0.119239 0.210798 0.0271045 
0.39588  17 0.350165 0.375508 0.705824 0.00470421 0.45321 0.405814 0.507577 0.44552 0.00124304 0.200499 0 0.903062 0.110281 0.822116 0.131891 0.225932 0 
0.357174  17 0.686853 0.308829 0.265543 7.1485e-05 0.31359 0.53984 0.240598 0.463007 0.00146972 0.191639 0.102299 0.761327 0.107295 0.758121 0.0467313 0.207449 1.88299e-05 
0.405928  17 0.626661 0.383339 0.56109 0.0285359 0.0712271 0.466385 0.487813 0.530514 0.0142964 0.237516 0.0143116 0.642509 0.000470999 0.666515 0.245826 0.415083 0.292059 
0.406213  17 0.626661 0.383339 0.56109 0.0285303 0.0718013 0.46571 0.487537 0.531212 0.0143381 0.237644 0.014221 0.642242 0.000470999 0.666515 0.245826 0.415083 0.292059 
0.406213  17 0.626661 0.383339 0.56109 0.0285303 0.0718013 0.46571 0.487537 0.531212 0.0143381 0.237644 0.014221 0.642242 0.000470999 0.666515 0.245826 0.415083 0.292059 
0.343914  17 0.309238 0.108241 0.732053 0.0072504 0.306321 0.305501 0.617841 0.253263 0.0256694 0.332461 0.000109949 0.96829 0.0722414 0.596269 1.31375e-06 0.227894 0.000308136 
0.41157  17 0.0632291 0.00141786 0.753819 0 0 0.566293 0.509323 0.258737 0.0313846 0.0246358 0.0322322 0.804147 0.114612 0.553864 0.0924298 0.0200999 0 
0.407579  17 0.0842001 0.137616 0.694955 0.0418149 0.371762 0.5991 0.19018 0.247306 0.0253625 8.80604e-05 0.112256 0.855435 0.246651 0.684897 0.00206245 0.461071 0.171762 
0.409414  17 0.0844738 0.137482 0.695148 0.0418702 0.371151 0.599314 0.190291 0.247219 0.0253778 0 0.112495 0.855509 0.246846 0.684897 0.00206245 0.461071 0.171874 
0.429073  17 0.239477 0 0.128735 0 0.132295 0.913747 0.393039 0.519091 0.0483553 0.0982108 0.0264101 0.766874 0.189685 0.731944 0.235633 0.136282 0.352641 
0.391782  17 0.663209 0.910458 0.581568 0 0.414858 0.940838 0.418533 0.770638 0.0966284 0.154916 0.00197875 0.668536 0.0965258 0.756492 0.0386076 0.373114 0.0742868 
0.43172  17 0.61182 0.0226866 0.70328 6.76649e-06 0.509265 0.362983 0.266679 0.377941 0.0119073 0.174484 0.0486588 0.789912 0.106573 0.621041 0.0113507 0.22308 0.367028 
0.41021  17 0.61182 0.0226866 0.703354 2.62329e-05 0.508984 0.363528 0.2672 0.37761 0.0118591 0.174643 0.0489347 0.789843 0.106573 0.621041 0.0113507 0.22308 0.367028 
0.33826  17 0.0847159 0.00213401 0.119799 0 0 0.585014 0.408979 0.274851 0.01439 0.00599838 0.0182937 0.779302 0.207049 0.400454 0 0.0239835 0.0214363 
0.403877  17 0.132609 0.00994387 0.392266 0.031322 0.00978976 0.925409 0.366993 0.245253 0 0.241254 0.000104907 0.744858 0.058726 0.329517 0.10015 0.459739 0.12196 
0.439023  17 0.150553 0.00233713 0.541577 0 0.77659 0.432238 0.402897 0.462634 0 0.209046 0.00862557 0.711613 0 0.422932 0 0.57936 0.238034 
0.439023  17 0.150553 0.00233713 0.541577 0 0.77659 0.432238 0.402897 0.462634 0 0.209046 0.00862557 0.711613 0 0.422932 0 0.57936 0.238034 
0.388046  17 0.577581 0.809863 0.709411 0.00472726 0.4113 0.7893 0.645125 0.860065 0.0320235 0.193425 0.00558793 0.909057 0.0471179 0.775432 0.081056 0.359774 0.0713536 
0.445946  17 0.374987 0.0800304 0.548512 0 0.233714 0.144264 0.109149 0.75027 0.0399297 0 0.0143596 0.82972 0.23625 0.430602 0.106539 0.862148 0.430124 
0.445946  17 0.374987 0.0800304 0.548512 0 0.233714 0.144264 0.109149 0.75027 0.0399297 0 0.0143596 0.82972 0.23625 0.430602 0.106539 0.862148 0.430124 
0.449124  17 0.220152 0 0.724256 0 0.761135 0.617827 0.489231 0.713099 0.0112818 0.0294902 0 0.715724 0.130748 0.789261 0.10735 0.29561 0.0879483 
0.449575  17 0.497926 0 0.734362 0.0219194 0.0637931 0.349613 0.610769 0.322116 0.0235133 0.158137 0 0.395109 0 0.0313032 0.014774 0.3764 0.220602 
0.440802  17 0.497815 0.000344922 0.734133 0.0219194 0.0637931 0.349613 0.610769 0.322116 0.0235133 0.158137 0 0.395335 6.84789e-06 0.0318917 0.0149406 0.376657 0.220308 
0.449162  17 0.654569 0.32971 0.391595 0.046169 0.151533 0.555021 0.543841 0.988693 0 0.0170361 0.113532 0.848258 0.110672 0.675519 0.0395729 0.713803 0.25638 
0.3946  17 0.654756 0.329711 0.391841 0.0461765 0.151321 0.5552 0.544141 0.9898 0 0.0170361 0.113532 0.847857 0.110632 0.674919 0.0401207 0.714573 0.256407 
0.457127  17 0.150553 0.00233713 0.541577 0 0.77659 0.432238 0.402897 0.462634 0 0.209046 0.00862557 0.711613 0 0.422932 0 0.57936 0.238034 
0.457127  17 0.150553 0.00233713 0.541577 0 0.77659 0.432238 0.402897 0.462634 0 0.209046 0.00862557 0.711613 0 0.422932 0 0.57936 0.238034 
0.457127  17 0.150553 0.00233713 0.541577 0 0.77659 0.432238 0.402897 0.462634 0 0.209046 0.00862557 0.711613 0 0.422932 0 0.57936 0.238034 
0.392607  17 0.260917 0.336617 0.520971 0.0315602 0.165204 0.512482 0.420231 0.999407 0.00256807 0.0724028 0.0501975 0.746936 0.049374 0.659557 0.0702462 0.760896 0.289061 
0.457233  17 0.260944 0.336006 0.52087 0.0315602 0.165204 0.512482 0.420231 0.999407 0.00256807 0.0725764 0.0500824 0.746927 0.0491415 0.659765 0.0700322 0.761422 0.288862 
0.407673  17 0.260944 0.336006 0.520936 0.0316492 0.164937 0.51255 0.419814 0.998533 0.00256807 0.0725764 0.0500824 0.746927 0.0491415 0.659765 0.0700322 0.761422 0.288862 
0.457233  17 0.260944 0.336006 0.52087 0.0315602 0.165204 0.512482 0.420231 0.999407 0.00256807 0.0725764 0.0500824 0.746927 0.0491415 0.659765 0.0700322 0.761422 0.288862 
0.436694  17 0.299815 0.160175 0.845676 0.070982 0.445052 0.493583 0.961268 0.553601 0.0464828 0.0436453 0 0.164509 0.0605583 0.41252 0.000200646 0.532155 0.29445 
0.457041  17 0.759034 0.183005 0.469328 0.000619485 0.517166 0.612843 0.474778 0.301525 0 0.260567 0.053707 0.802881 0.0943524 0.810553 0.32131 0.635117 0.232191 
0.469391  17 0.759733 0.183168 0.470004 0.000619485 0.517166 0.612843 0.474778 0.301525 0 0.260567 0.053707 0.802881 0.0944702 0.810981 0.321633 0.634971 0.231956 
0.469391  17 0.759733 0.183168 0.470004 0.000619485 0.517166 0.612843 0.474778 0.301525 0 0.260567 0.053707 0.802881 0.0944702 0.810981 0.321633 0.634971 0.231956 
0.484054  17 0.103096 0 0.571258 0.00949978 0 0.151747 0.470659 0.534869 0 0.306487 0.213015 0.812882 0.0931573 0.495937 0.0975889 0.287122 0.290867 
0.486575  17 0.45789 0 0.742145 0.00747596 0.636379 0.580868 0.632802 0.696251 0.0189644 0.210008 0 0.581865 0.0499483 0.327456 0.195456 0.558194 0.234618 
0.48531  17 0.45789 0 0.742145 0.00751308 0.634974 0.581447 0.632551 0.696282 0.01895 0.209827 5.00824e-05 0.582009 0.0499542 0.327741 0.195456 0.558194 0.234618 
0.493686  17 0.0689888 0 0.711202 0 0.758098 0.597561 0.452375 0.699766 0 0.034194 0 0.723757 0.0490072 0.661324 0.0910578 0.0944384 0.0293084 
0.493686  17 0.0689888 0 0.711202 0 0.758098 0.597561 0.452375 0.699766 0 0.034194 0 0.723757 0.0490072 0.661324 0.0910578 0.0944384 0.0293084 
0.502814  17 0.336273 0.202423 0.512512 0.00994494 0.716204 0.640192 0.199073 0.665294 0 0.150084 0.61071 0.791224 0.250364 0.628308 0.549274 0.546753 0.232067 
0.50804  17 0.690731 0.658884 0.870062 0.000916705 0.328555 0.33061 0.473776 0.561534 0 0 0.295427 0.458458 0.176607 0.506627 0.118435 0.713564 0.175034 
0.517241  17 0.220022 0.00949482 0.712704 0.00538972 0.372777 0.289992 0.446024 0.0524286 0.028122 0.169039 0.0454798 0.978761 0 0.539573 0.231172 0.59857 0.0554468 
0.525137  17 0 0.00727691 0.713752 0.000234296 0.306558 0.780067 0.460316 0.386848 0.00253018 0.124348 0.0655951 0.829607 0.0813877 0.696772 0.0530441 0.921045 0.235148 
0.511405  17 0 0.00727691 0.713752 0.000234296 0.306287 0.77995 0.459878 0.386706 0.00252724 0.124301 0.0655288 0.829873 0.081287 0.696772 0.0530441 0.921045 0.235148 
0.507713  17 0.330398 1.02658e-05 0.946847 1.64412e-05 0.032174 0.278713 0.521926 0.62635 0.00658318 0.382674 0.281712 0.743348 0.0911027 0.821151 0.000230688 0.921065 0.300107 
0.530212  17 0.557581 0.645701 0.551891 0.00672704 0.17383 0.72133 0.804125 0.262926 0.00334218 0.457754 0.739914 0.717468 0.179976 0.875244 0.807978 0.481703 0.182789 
0.531362  17 0.510903 0.375689 0.199742 3.97213e-06 0.331111 0.391108 0.446043 0.440756 0.00259755 0.126118 0.299947 0.808618 0.0608511 0.388807 7.28635e-07 0.000112649 0.125037 
0.5049  17 0.39072 0.378184 0.245491 7.21693e-05 0.257824 0.422934 0.6052 0.123153 0.0819708 0.41142 0.747318 0.397938 0.000849061 0.0633498 0.494626 0.793375 0.154419 
0.534145  17 0.276558 0.145782 0.416236 1.49749e-05 0.515001 0.392393 0.662892 0.474289 0 0.209045 0.786715 0.612314 0.301698 0.299069 0.781772 0.366396 0.234408 
0.476928  17 0.118037 0.197856 0.88713 0.000300933 0.0341561 0.54343 0.425282 0.46972 0.00393947 0.202006 0.183381 0.752279 0.126196 0.44279 0.041846 0.143941 0.282165 
0.537967  17 0.192644 0.121606 0.802514 0.0106542 0.678113 0.161599 0.437462 0.472568 0.0288653 0.112383 0.0852968 0.763561 0.000135969 0.505586 0 0.712363 0.242156 
0.539708  17 0.565791 0.00102147 0.898936 7.66985e-05 0.728141 0.411873 0.459214 0.491714 0.0483242 0 0.282473 0.80981 0.286296 0.765969 0.240326 0.210406 0.285838 
0.541177  17 0.510833 0.375607 0.200076 0 0.330312 0.391846 0.445544 0.440519 0.00259755 0.126118 0.299947 0.808611 0.0609394 0.388066 5.14402e-05 0.00196856 0.123615 
0.541397  17 0.0941578 0.329283 0.549201 0.0267842 0 0.473151 0.200962 0.290733 0.00740788 0.10559 0 0.53579 0.0181703 0.650485 0.327605 0.710398 0.230397 
0.541397  17 0.0941578 0.329283 0.549201 0.0267842 0 0.473151 0.200962 0.290733 0.00740788 0.10559 0 0.53579 0.0181703 0.650485 0.327605 0.710398 0.230397 
0.541507  17 0.139787 0.00864843 0.344332 0.0171649 0.0402478 0.676323 0.427472 0.167191 0.00119387 0.0833342 0.105747 0.778982 0 0.424039 0.294492 0.463543 0.38 
0.541507  17 0.139787 0.00864843 0.344332 0.0171649 0.0402478 0.676323 0.427472 0.167191 0.00119387 0.0833342 0.105747 0.778982 0 0.424039 0.294492 0.463543 0.38 
0.533106  17 0.139768 0.00930546 0.344614 0.0170856 0.0402478 0.676323 0.427472 0.167191 0.00119387 0.0833342 0.105809 0.779385 0.000219236 0.424013 0.294446 0.463291 0.380112 
0.480775  17 0.243898 0 0.566768 0.0595157 7.25732e-05 0.753001 0.500216 0.0925877 0.0194171 0.13098 0.137757 0.670684 0.173718 0.372585 0 0.2278 0.285568 
0.543314  17 0.0292235 0.286516 0.412441 0 0.478471 0.402034 0.553546 0.302319 0.0252429 0.126246 0.000144891 0.711691 0.185187 0.855956 0.50518 0.150102 0.142803 
0.545532  17 0.729365 0.420261 0.458256 0 0.622959 0.323539 0.688154 0.476855 0.0199432 0.427924 0.58129 0.238536 0.0848321 0.65786 0.81692 0.589777 0.637447 
0.545593  17 0.163206 0.107199 0.831275 0.145934 0.433371 0.563912 0.349255 0.642241 0.0185547 0.331918 0.294481 0.782327 0.0225295 0.489185 6.27825e-05 0.891845 0.553437 
0.549145  17 0.653837 0.180243 0.858152 0.00652443 0.486913 0.366282 0.580937 0.221299 0.0287063 0 0.253142 0.712011 0.265906 0.258867 0.478196 0.267072 0 
0.551513  17 0.511778 0.376053 0.199352 0 0.329836 0.391631 0.445729 0.440545 0.00259587 0.126422 0.299726 0.808634 0.0607476 0.388627 0 0.000994872 0.124724 
0.552736  17 0.558172 0.645632 0.552351 0.00666955 0.173028 0.720823 0.80375 0.263541 0.00328233 0.45821 0.740696 0.717141 0.180221 0.875346 0.808314 0.480989 0.182224 
0.552747  17 0.728383 0.418891 0.458885 0.000158973 0.623951 0.324305 0.687426 0.477078 0.0196803 0.428249 0.580508 0.238975 0.0845833 0.657453 0.815073 0.591457 0.636494 
0.538671  17 0.942585 0.210806 0.764338 0.0425511 0.276402 0.529692 0.222945 0.480265 0.0265725 0.267412 0.073751 0.762076 0.194979 0.530702 0.0234443 0.171675 0.350106 
0.557048  17 0.265343 0.364108 0.312034 7.62738e-05 0.543843 0.197205 0.0954417 0.472911 0.0320641 0.0813081 0 0.631874 0.243493 0.551399 0.207624 0.761509 0.791174 
0.557682  17 0.186308 0.161393 0.342279 0.014001 0.000846238 0.567265 0.80788 0.293027 0.00477237 0.230566 0 0.564522 0.207411 0.521265 0.312637 0.698084 0.179628 
0.557881  17 0.338867 0 0.363162 0.00954078 0.254351 0.567446 0.349872 0.273332 0 0.193997 0 0.812116 0.237739 0.335854 0.0325502 0.713832 0.193308 
0.558114  17 0.270979 0.938264 0.804329 0 0 0.48905 0.532843 0.919195 0 0 0.173879 0.705862 0.211304 0.440083 0.1913 0 0.492378 
0.558114  17 0.270979 0.938264 0.804329 0 0 0.48905 0.532843 0.919195 0 0 0.173879 0.705862 0.211304 0.440083 0.1913 0 0.492378 
0.560411  17 0.678045 0.562854 0.680768 0.0938999 0.329373 0.777045 0.000278682 0.391276 0.00708245 0.00514141 0.153137 0.432196 0.110924 0.139412 0 0.397555 0.409449 
0.560862  17 0.242499 0.668644 0.514215 0.00104663 0.00033708 0.345889 0.74529 0.57885 0.00160182 0.419477 0.868167 0.772103 0.199834 0.554565 0.521671 0.0709715 0 
0.5638  17 0.728799 0.419687 0.458408 0 0.622959 0.323539 0.688154 0.476855 0.0192793 0.427161 0.580765 0.238658 0.0853667 0.657393 0.814565 0.590869 0.638265 
0.448247  17 0.999933 0.41631 0.718302 1.70057e-05 0.354688 0.48732 0.445606 0.678423 0.00192269 0.203871 0.193833 0.711766 0.101815 0.517266 0.0955556 0.353107 0.0852493 
0.565486  17 0.258862 0.289429 0.734194 0.0346833 0.444737 0.197954 0.344643 0.853255 0.0020889 0 0 0.668817 0.0461395 0.334842 0.0790963 0.561417 0.241863 
0.570274  17 0.101183 0.0583888 0.665626 0.00193531 0.419166 0.534484 0.645485 0.52667 0.0334034 0 0.157377 0.210205 0.22524 0.485413 0.245023 0.561422 0.3672 
0.570274  17 0.101183 0.0583888 0.665626 0.00193531 0.419166 0.534484 0.645485 0.52667 0.0334034 0 0.157377 0.210205 0.22524 0.485413 0.245023 0.561422 0.3672 
0.572033  17 0.702819 0.417511 0.585145 0.123171 0.156567 0.511218 0 0.261253 0.0711463 0.0261786 0.161897 0.771767 0.0985671 0.630944 0.0691451 0.485379 0.379778 
0.572825  17 0.266143 0.364614 0.311927 8.49046e-05 0.542668 0.198638 0.0944693 0.472501 0.0322104 0.0811717 0.000962931 0.631807 0.243493 0.551133 0.207392 0.761241 0.790468 
0.573523  17 0.872399 0.45777 0.493492 0.00768298 0.544816 0.683092 0.7801 0.0826752 0.00283992 0.595743 0.569589 0.502742 0.23238 0.949309 0.781854 0.589505 0.181761 
0.575439  17 0.0702626 0.182591 0.518538 0.000286728 0.540004 0.64611 0.135215 0.411892 0 0.0731104 0.539959 0.853598 0.237676 0.320842 0.0265892 0.673163 0.416329 
0.531558  17 0.962008 0 0.874366 0 0.778886 0.478127 0.54165 0.0726151 0.0161756 0.208923 0.155467 0.394907 0.00022348 0.543503 0.246451 0.449712 0 
0.576591  17 0.750956 0.000329074 0.726363 1.22865e-07 0.536342 0.424066 0.466695 0.500542 0.00835582 0.524134 0.781796 0.821132 0.177494 0.515519 0.471112 0.106734 0.265525 
0.577579  17 0.342154 0.518998 0.215869 4.73283e-06 0.427117 0.356296 0 0.453041 2.20812e-05 3.07167e-05 0.532713 0.679553 0.277555 0.531723 0.544117 0.543988 0.370879 
0.578014  17 0.465353 0.495656 0.544338 0 0.526751 0.186598 0.775564 0.862976 0 0.229102 0 0.755904 0.00558668 0.784286 0.241281 0.228277 0.376638 
0.580559  17 0.0255147 0 0.781294 0 0.550701 0.35378 0.334146 0.268857 0 0.0242319 0.375248 0.706054 0.126649 0.628665 0.370788 0.170886 0.412452 
0.580908  17 0.702732 0.41618 0.585295 0.122951 0.157148 0.51124 0.000474901 0.261569 0.0702224 0.0261568 0.161622 0.771624 0.0980654 0.630738 0.0684932 0.486656 0.380227 
0.457189  17 0.263968 0.282848 0.536826 0.0791174 0 0.481412 0.535478 0.575241 0.0520169 0.0711736 0.00541612 0.285597 0.0624855 0.476113 0.0361959 0.603047 0.234139 
0.438006  17 0.218785 0.111206 0.754125 1.70427e-05 0.627791 0.257896 0.53974 0.616861 9.30137e-05 0.17218 0.126506 0.761848 0.0823209 0.491423 0.000726195 0.799861 0.163688 
0.434445  17 0.218982 0.11129 0.753901 1.63971e-05 0.627996 0.25778 0.539712 0.616358 0 0.171725 0.126558 0.762371 0.0822535 0.491159 0 0.799078 0.163015 
0.445236  17 0.264572 0.282894 0.536587 0.0790401 0.000962136 0.481554 0.535126 0.575449 0.0520169 0.0711736 0.00541612 0.285597 0.0624855 0.476113 0.0366191 0.604012 0.234713 
0.438118  17 0.167733 0.000149733 0.923184 1.53713e-05 0.80474 0.40531 0.407925 0.235921 0.0164955 0 0.160192 0.811758 0.164134 0.486035 0.186661 0.848963 0 
0.403774  17 0.0597369 0.000104498 0.358067 0.0194931 0.25947 0.593666 0.428043 0.273858 0.00402333 0.131038 0 0.763981 0.160995 0.401701 0.0901473 0.732799 0.247366 
0.41473  17 0.0584811 7.37256e-05 0.357674 0.0194881 0.260043 0.593432 0.428043 0.273858 0.00402333 0.131038 0 0.763981 0.160995 0.401701 0.0897096 0.733408 0.247129 
0.418567  17 0.218982 0.111911 0.754038 0 0.628718 0.257569 0.539203 0.617456 0 0.171725 0.126085 0.762586 0.0826843 0.491381 0.000242114 0.798631 0.163303 
0.455262  17 0.167733 0 0.923527 0 0.805931 0.405043 0.408122 0.235921 0.0164955 0 0.160192 0.811758 0.164134 0.486035 0.186661 0.848963 0 
0.389432  17 0.34373 0.00951333 0.788915 0 0.701445 0.39743 0.438783 0.528342 0.0245687 0.00236908 0.132031 0.783572 0.185404 0.488711 0 0.911727 0.383913 
0.430938  17 0.167733 0 0.923527 0 0.805931 0.405043 0.408122 0.235921 0.0164955 0 0.160192 0.811758 0.164134 0.486035 0.186661 0.848963 0 
0.365072  17 0.34373 0.00951333 0.788915 0 0.701445 0.39743 0.438783 0.528342 0.0245687 0.00236908 0.132031 0.783572 0.185404 0.488711 0 0.911727 0.383913 
0.379911  17 0.032083 0 0.631599 0.00187971 0.0816601 0.437892 0.403163 0.454269 0.011251 0.000458878 0.000164529 0.809284 0.202147 0.581336 0.0962611 0.81158 0.46638 
0.430938  17 0.167733 0 0.923527 0 0.805931 0.405043 0.408122 0.235921 0.0164955 0 0.160192 0.811758 0.164134 0.486035 0.186661 0.848963 0 
0.425086  17 0.218982 0.111911 0.753521 3.97213e-06 0.629004 0.257177 0.538788 0.61731 1.49909e-05 0.171361 0.126379 0.762706 0.0822535 0.491159 0 0.799078 0.163015 
0.365072  17 0.34373 0.00951333 0.788915 0 0.701445 0.39743 0.438783 0.528342 0.0245687 0.00236908 0.132031 0.783572 0.185404 0.488711 0 0.911727 0.383913 
0.365072  17 0.34373 0.00951333 0.788915 0 0.701445 0.39743 0.438783 0.528342 0.0245687 0.00236908 0.132031 0.783572 0.185404 0.488711 0 0.911727 0.383913 
0.365072  17 0.34373 0.00951333 0.788915 0 0.701445 0.39743 0.438783 0.528342 0.0245687 0.00236908 0.132031 0.783572 0.185404 0.488711 0 0.911727 0.383913 
0.363839  17 0.34373 0.00967555 0.788706 2.80385e-07 0.701189 0.397768 0.438357 0.528115 0.0245687 0.00198465 0.132571 0.783799 0.18558 0.488711 0 0.911727 0.383913 
0.417946  17 0.000584722 0 0.48813 0.00493612 0.144792 0.259366 0.458239 0.0827629 0.0138385 0.125931 0.000473668 0.656856 0.106053 0.563429 0.196827 0.811442 0.35033 
0.5183  17 0.352882 0.0486833 0.414582 0.00396816 0.933293 0.0159932 0.46897 0.410546 0.00165975 0.151704 0 0.782475 0.0637177 0.481588 0.157255 0.596422 0.599211 
0.479395  17 0 0 0.430523 0.000223385 0.748078 0.214696 0.0216544 0.467846 0.0546923 0.0126156 0 0.744456 0.228533 0.35276 0 0.385346 0.389454 
0.497303  17 0.134049 0.0503759 0.387196 0 0.721337 0.629256 0.41344 0.703624 0 0.0186831 0 0.732095 0.13591 0.747947 0.109179 0.0409178 0.0750204 
0.505728  17 0.647997 0.0525236 0.319371 0.00538434 0.827314 0.475361 0.379205 0.365573 0.00225628 0.107286 0.292478 0.627847 0.0719641 0.264736 0 0.157442 0.607475 
0.507928  17 0.4835 0.300478 0.12097 0 0.402089 0.289102 0.971174 0.267123 0 0.127649 0.186326 0.586916 0.0482126 0.813327 0.235982 0.414186 0.766456 
0.507928  17 0.4835 0.300478 0.12097 0 0.402089 0.289102 0.971174 0.267123 0 0.127649 0.186326 0.586916 0.0482126 0.813327 0.235982 0.414186 0.766456 
0.507928  17 0.4835 0.300478 0.12097 0 0.402089 0.289102 0.971174 0.267123 0 0.127649 0.186326 0.586916 0.0482126 0.813327 0.235982 0.414186 0.766456 
0.505665  17 0.273081 0.0297693 0.538819 1.22865e-07 0.712419 0.198076 0.302711 0.442945 0.116107 0 0.161061 0.685613 0.228265 0.353748 0 0.732535 0.387802 
0.468601  17 0.600081 0.000156752 0.21497 6.25919e-05 0.720782 0.59877 0.860364 0.592881 0.004047 0.0651009 0.000740696 0.389349 0.138702 0.72432 0.276022 0.163112 0.298083 
0.499786  17 0.954333 0.698281 0.183909 0.00189829 0.717329 0.613185 0.000494435 0.72158 0.00155969 0.158835 0.113698 0.542272 0 0.763422 0.459487 0.655893 0.85995 
0.508225  17 0.647703 0.0522618 0.319945 0.00537888 0.827314 0.475296 0.379511 0.365688 0.0023073 0.107157 0.292195 0.628009 0.0722168 0.26459 0.000575406 0.157801 0.606695 
0.491049  17 0.161165 0.0126993 0.520479 0 0.29949 0.312109 0.484925 0.629339 0.026519 0.0785161 0.442862 0.451179 0.244813 0.565305 0.503389 0.494555 0.147127 
0.514926  17 0.429371 0.378095 0.675703 0.000116444 0.456866 0.38684 0.254627 0.467635 0.082164 0 0 0.929415 0.220908 0.380937 0 0 0.435637 
0.473812  17 0.512327 0 0.794368 0 0.627487 0.622069 0.168929 0.531516 0.0400218 0.202051 0.0713101 0.515021 0.0134745 0.533071 0.617462 0.55132 0.313293 
0.465715  17 0.551561 0.0202598 0.72706 0 0.796188 0.308357 0.561582 0.63823 0 0.457838 0.000460775 0.627218 0.0628906 0.551836 0.0872859 0.630861 0.11729 
0.5113  17 0.279593 0.136887 0.719888 0.049678 0.564127 0.135044 0.585505 0.78721 3.61871e-05 0.312115 0.123682 0.760538 9.27599e-05 0.480013 0.000345808 0.70996 0.107299 
0.493255  17 0.161175 0.0129536 0.520973 0.00018276 0.300203 0.312404 0.48421 0.630278 0.0277332 0.0791772 0.442803 0.449675 0.245965 0.566473 0.506852 0.493304 0.14698 
0.505236  17 0.725856 0.631086 0.966617 0.00246751 0.462399 0.388102 0.466025 0.658886 3.2488e-05 0.225919 0.338475 0.789517 0.112677 0.752082 0.000448513 0.900018 0.332041 
0.491421  17 0.0512853 0.0124654 0.768236 0.00570062 0.786732 0.627566 0.357133 0.624749 0.0100905 0.121517 0.691257 0.722344 0.135238 0.473359 0.499351 0.680073 0.313904 
0.50133  17 0.558208 0.646537 0.552982 0.0068225 0.172786 0.722226 0.804194 0.26333 0.00334556 0.457471 0.740584 0.71744 0.180023 0.87569 0.808579 0.480908 0.182206 
0.48304  17 0.582175 0.619617 0.00312623 0.000107027 0.360789 0.172688 0.154163 0.699946 0.0370717 8.68896e-05 0.444387 0.291994 0.138176 0.000878394 0.368237 0.534577 0.844781 
0.513304  17 0.00100249 0.03592 0.80568 0.000140053 0.560157 0.531097 0.301316 0.454948 0.00895589 0.115382 0.219999 0.796361 0.111333 0.456138 0.000316072 0.792736 0.999082 
0.523531  17 0.551707 0.0207349 0.727181 6.33599e-06 0.795871 0.308239 0.561044 0.63823 0 0.457536 0.000453567 0.62679 0.0621041 0.550946 0.0859358 0.631544 0.117114 
0.526166  17 0.0509062 0.0118133 0.768754 0.00556891 0.78748 0.62811 0.356489 0.625483 0.0109437 0.121231 0.691573 0.723095 0.13579 0.472725 0.499125 0.680176 0.313825 
0.496033  17 0.352882 0.0486833 0.414187 0.00397213 0.933226 0.0156453 0.468659 0.410359 0.00167243 0.151187 5.33797e-05 0.782772 0.0642856 0.481373 0.157155 0.596866 0.598503 
0.350871  17 0.168225 0.000156474 0.774902 0 0 0.540249 0.460252 0.625082 0.00898464 0.0194018 0.109949 0.784288 0.123106 0.504008 0.0087025 0.906332 0.19669 
0.344789  17 0.113998 0.0102658 0.358727 0.0170057 0 0.663383 0.430768 0.13819 0.00364172 0.108081 0 0.761616 0.0704184 0.434774 0.0927287 0.814983 0.233405 
0.347558  17 0.206682 0.00629542 0.866325 0 0.702684 0.394751 0.410621 0.253088 0.0179731 0.000456437 0.14294 0.763862 0.181013 0.489454 0 0.927043 0.22407 
0.344789  17 0.113998 0.0102658 0.358727 0.0170057 0 0.663383 0.430768 0.13819 0.00364172 0.108081 0 0.761616 0.0704184 0.434774 0.0927287 0.814983 0.233405 
0.344789  17 0.113998 0.0102658 0.358727 0.0170057 0 0.663383 0.430768 0.13819 0.00364172 0.108081 0 0.761616 0.0704184 0.434774 0.0927287 0.814983 0.233405 
0.347126  17 0.43577 0 0.855854 0 0.184445 0.208338 0 0.590056 0.0389179 0.0942276 0.0371228 0.689931 0.122195 0.545361 0.00566744 0.776399 0.371921 
0.347558  17 0.206682 0.00629542 0.866325 0 0.702684 0.394751 0.410621 0.253088 0.0179731 0.000456437 0.14294 0.763862 0.181013 0.489454 0 0.927043 0.22407 
0.368469  17 0.629186 0.886165 0.465364 0.00555002 0.39924 0.630119 0.402999 0.633201 0.0354181 0.128864 0.00724258 0.69439 0.0763829 0.776601 0.0102612 0.340103 0.154048 
0.350952  17 0.367216 0 0.700055 0.000564445 0.820754 0.510973 0.385116 0.468185 0.00129931 0.207423 0 0.624154 0 0.741626 0.0487017 0.125279 0 
0.385185  17 0.135885 0 0.800678 0.0869278 0.35232 0.418042 0.581464 0.500073 0.0587868 0.0269514 0.0158992 0.247856 0.127714 0.486651 0 0.29243 0.0262629 
0.389558  17 0.223134 0.0186247 0.717612 0.00438939 0.402474 0.804047 0.550973 0.537147 0.0229674 0.192816 0.1624 0.878399 0.14925 0.533767 0 0.422019 0.160117 
0.337361  17 0.223425 0.0185492 0.716581 0.00439036 0.402271 0.804045 0.550671 0.537147 0.0229674 0.192816 0.1624 0.878399 0.14925 0.533767 0 0.42098 0.160422 
0.373769  17 0.377608 0.0336432 0.81085 0.0211356 0 0.516117 0 0.555761 0.0328948 0.000124395 0.160115 0.758187 0.191367 0.601298 0.0254787 0.41926 0.428277 
0.391825  17 0.119974 0 0.653919 0.0208911 0.118698 0.591967 0.388131 0.3819 0.00235172 0.112145 0 0.785125 0.154719 0.436507 0.119239 0.210798 0.0271045 
0.39588  17 0.350165 0.375508 0.705824 0.00470421 0.45321 0.405814 0.507577 0.44552 0.00124304 0.200499 0 0.903062 0.110281 0.822116 0.131891 0.225932 0 
0.311553  17 0.686853 0.308829 0.265543 7.1485e-05 0.31359 0.53984 0.241096 0.462596 0.00146728 0.191456 0.102333 0.761299 0.107344 0.758121 0.0467313 0.207449 1.88299e-05 
0.405928  17 0.626661 0.383339 0.56109 0.0285359 0.0712271 0.466385 0.487813 0.530514 0.0142964 0.237516 0.0143116 0.642509 0.000470999 0.666515 0.245826 0.415083 0.292059 
0.406213  17 0.626661 0.383339 0.56109 0.0285303 0.0718013 0.46571 0.487537 0.531212 0.0143381 0.237644 0.014221 0.642242 0.000470999 0.666515 0.245826 0.415083 0.292059 
0.406213  17 0.626661 0.383339 0.56109 0.0285303 0.0718013 0.46571 0.487537 0.531212 0.0143381 0.237644 0.014221 0.642242 0.000470999 0.666515 0.245826 0.415083 0.292059 
0.343914  17 0.309238 0.108241 0.732053 0.0072504 0.306321 0.305501 0.617841 0.253263 0.0256694 0.332461 0.000109949 0.96829 0.0722414 0.596269 1.31375e-06 0.227894 0.000308136 
0.41157  17 0.0632291 0.00141786 0.753819 0 0 0.566293 0.509323 0.258737 0.0313846 0.0246358 0.0322322 0.804147 0.114612 0.553864 0.0924298 0.0200999 0 
0.407579  17 0.0842001 0.137616 0.694955 0.0418149 0.371762 0.5991 0.19018 0.247306 0.0253625 8.80604e-05 0.112256 0.855435 0.246651 0.684897 0.00206245 0.461071 0.171762 
0.409414  17 0.0844738 0.137482 0.695148 0.0418702 0.371151 0.599314 0.190291 0.247219 0.0253778 0 0.112495 0.855509 0.246846 0.684897 0.00206245 0.461071 0.171874 
0.429073  17 0.239477 0 0.128735 0 0.132295 0.913747 0.393039 0.519091 0.0483553 0.0982108 0.0264101 0.766874 0.189685 0.731944 0.235633 0.136282 0.352641 
0.391782  17 0.663209 0.910458 0.581568 0 0.414858 0.940838 0.418533 0.770638 0.0966284 0.154916 0.00197875 0.668536 0.0965258 0.756492 0.0386076 0.373114 0.0742868 
0.43172  17 0.61182 0.0226866 0.70328 6.76649e-06 0.509265 0.362983 0.266679 0.377941 0.0119073 0.174484 0.0486588 0.789912 0.106573 0.621041 0.0113507 0.22308 0.367028 
0.41021  17 0.61182 0.0226866 0.703354 2.62329e-05 0.508984 0.363528 0.2672 0.37761 0.0118591 0.174643 0.0489347 0.789843 0.106573 0.621041 0.0113507 0.22308 0.367028 
0.33826  17 0.0847159 0.00213401 0.119799 0 0 0.585014 0.408979 0.274851 0.01439 0.00599838 0.0182937 0.779302 0.207049 0.400454 0 0.0239835 0.0214363 
0.403877  17 0.132609 0.00994387 0.392266 0.031322 0.00978976 0.925409 0.366993 0.245253 0 0.241254 0.000104907 0.744858 0.058726 0.329517 0.10015 0.459739 0.12196 
0.364425  17 0.150079 0.00245837 0.541743 1.05916e-05 0.77577 0.431953 0.402481 0.462326 3.92083e-05 0.20889 0.0087198 0.711613 0 0.422932 0 0.579353 0.237762 
0.415072  17 0.150476 0.00234324 0.540958 0 0.77659 0.432238 0.402897 0.462634 0 0.208717 0.00873236 0.711748 0.000207049 0.422911 0.000294492 0.578688 0.23796 
0.388046  17 0.577581 0.809863 0.709411 0.00472726 0.4113 0.7893 0.645125 0.860065 0.0320235 0.193425 0.00558793 0.909057 0.0471179 0.775432 0.081056 0.359774 0.0713536 
0.445946  17 0.374987 0.0800304 0.548512 0 0.233714 0.144264 0.109149 0.75027 0.0399297 0 0.0143596 0.82972 0.23625 0.430602 0.106539 0.862148 0.430124 
0.445946  17 0.374987 0.0800304 0.548512 0 0.233714 0.144264 0.109149 0.75027 0.0399297 0 0.0143596 0.82972 0.23625 0.430602 0.106539 0.862148 0.430124 
0.393623  17 0.220006 9.10235e-06 0.723454 1.70856e-05 0.759637 0.618039 0.489231 0.713099 0.0112818 0.0294902 0 0.715724 0.130748 0.789261 0.10735 0.29561 0.0879483 
0.449575  17 0.497926 0 0.734362 0.0219194 0.0637931 0.349613 0.610769 0.322116 0.0235133 0.158137 0 0.395109 0 0.0313032 0.014774 0.3764 0.220602 
0.440802  17 0.497815 0.000344922 0.734133 0.0219194 0.0637931 0.349613 0.610769 0.322116 0.0235133 0.158137 0 0.395335 6.84789e-06 0.0318917 0.0149406 0.376657 0.220308 
0.449162  17 0.654569 0.32971 0.391595 0.046169 0.151533 0.555021 0.543841 0.988693 0 0.0170361 0.113532 0.848258 0.110672 0.675519 0.0395729 0.713803 0.25638 
0.3946  17 0.654756 0.329711 0.391841 0.0461765 0.151321 0.5552 0.544141 0.9898 0 0.0170361 0.113532 0.847857 0.110632 0.674919 0.0401207 0.714573 0.256407 
0.379093  17 0.150553 0.00233713 0.541577 0 0.77659 0.432238 0.402759 0.462461 2.07501e-05 0.208832 0.00855551 0.711668 0.000257634 0.422977 3.16072e-07 0.579596 0.238034 
0.457127  17 0.150553 0.00233713 0.541577 0 0.77659 0.432238 0.402897 0.462634 0 0.209046 0.00862557 0.711613 0 0.422932 0 0.57936 0.238034 
0.412379  17 0.150553 0.00233713 0.541577 0 0.776106 0.432054 0.402561 0.462363 9.70934e-05 0.208843 0.00863892 0.711613 0 0.422932 0 0.57936 0.238034 
0.392607  17 0.260917 0.336617 0.520971 0.0315602 0.165204 0.512482 0.420231 0.999407 0.00256807 0.0724028 0.0501975 0.746936 0.049374 0.659557 0.0702462 0.760896 0.289061 
0.457233  17 0.260944 0.336006 0.52087 0.0315602 0.165204 0.512482 0.420231 0.999407 0.00256807 0.0725764 0.0500824 0.746927 0.0491415 0.659765 0.0700322 0.761422 0.288862 
0.407673  17 0.260944 0.336006 0.520936 0.0316492 0.164937 0.51255 0.419814 0.998533 0.00256807 0.0725764 0.0500824 0.746927 0.0491415 0.659765 0.0700322 0.761422 0.288862 
0.457233  17 0.260944 0.336006 0.52087 0.0315602 0.165204 0.512482 0.420231 0.999407 0.00256807 0.0725764 0.0500824 0.746927 0.0491415 0.659765 0.0700322 0.761422 0.288862 
0.436694  17 0.299815 0.160175 0.845676 0.070982 0.445052 0.493583 0.961268 0.553601 0.0464828 0.0436453 0 0.164509 0.0605583 0.41252 0.000200646 0.532155 0.29445 
0.418626  17 0.759034 0.183005 0.469328 0.000613368 0.516175 0.612727 0.474597 0.301336 4.91604e-06 0.260383 0.053707 0.802881 0.0943524 0.810553 0.32131 0.635117 0.232191 
0.37265  17 0.758992 0.182987 0.469232 0.000618866 0.515872 0.612968 0.474718 0.301311 2.87801e-05 0.260109 0.053707 0.802881 0.0944702 0.810981 0.321633 0.633805 0.231529 
0.424574  17 0.759733 0.183168 0.469632 0.00063615 0.516649 0.613137 0.474443 0.301254 2.17979e-05 0.260112 0.053707 0.802881 0.0944702 0.810981 0.321633 0.634971 0.231956 
0.484054  17 0.103096 0 0.571258 0.00949978 0 0.151747 0.470659 0.534869 0 0.306487 0.213015 0.812882 0.0931573 0.495937 0.0975889 0.287122 0.290867 
0.486575  17 0.45789 0 0.742145 0.00747596 0.636379 0.580868 0.632802 0.696251 0.0189644 0.210008 0 0.581865 0.0499483 0.327456 0.195456 0.558194 0.234618 
0.48531  17 0.45789 0 0.742145 0.00751308 0.634974 0.581447 0.632551 0.696282 0.01895 0.209827 5.00824e-05 0.582009 0.0499542 0.327741 0.195456 0.558194 0.234618 
0.493686  17 0.0689888 0 0.711202 0 0.758098 0.597561 0.452375 0.699766 0 0.034194 0 0.723757 0.0490072 0.661324 0.0910578 0.0944384 0.0293084 
0.480597  17 0.0689888 0 0.711202 0 0.758098 0.597561 0.452375 0.698833 6.01461e-05 0.0340932 0.000250684 0.723875 0.0494024 0.661169 0.0910578 0.0944384 0.0293084 
0.497774  17 0.335515 0.201703 0.512512 0.00994494 0.716204 0.640192 0.199073 0.665294 1.43725e-05 0.149886 0.609905 0.791185 0.250291 0.627819 0.548724 0.546129 0.231688 
0.50804  17 0.690731 0.658884 0.870062 0.000916705 0.328555 0.33061 0.473776 0.561534 0 0 0.295427 0.458458 0.176607 0.506627 0.118435 0.713564 0.175034 
0.517241  17 0.220022 0.00949482 0.712704 0.00538972 0.372777 0.289992 0.446024 0.0524286 0.028122 0.169039 0.0454798 0.978761 0 0.539573 0.231172 0.59857 0.0554468 
0.424634  17 0.999681 0.00689367 0.713263 0.000233946 0.306345 0.779839 0.460344 0.386537 0.00253018 0.124348 0.0655951 0.829607 0.0813877 0.696772 0.0533619 0.920319 0.234911 
0.32587  17 0.999991 0.00727691 0.713752 0.000234296 0.306287 0.77995 0.459878 0.386706 0.00252724 0.124301 0.0653524 0.829864 0.0812391 0.696526 0.0529911 0.920499 0.234887 
0.507713  17 0.330398 1.02658e-05 0.946847 1.64412e-05 0.032174 0.278713 0.521926 0.62635 0.00658318 0.382674 0.281712 0.743348 0.0911027 0.821151 0.000230688 0.921065 0.300107 
0.530212  17 0.557581 0.645701 0.551891 0.00672704 0.17383 0.72133 0.804125 0.262926 0.00334218 0.457754 0.739914 0.717468 0.179976 0.875244 0.807978 0.481703 0.182789 
0.531362  17 0.510903 0.375689 0.199742 3.97213e-06 0.331111 0.391108 0.446043 0.440756 0.00259755 0.126118 0.299947 0.808618 0.0608511 0.388807 7.28635e-07 0.000112649 0.125037 
0.5049  17 0.39072 0.378184 0.245491 7.21693e-05 0.257824 0.422934 0.6052 0.123153 0.0819708 0.41142 0.747318 0.397938 0.000849061 0.0633498 0.494626 0.793375 0.154419 
0.534145  17 0.276558 0.145782 0.416236 1.49749e-05 0.515001 0.392393 0.662892 0.474289 0 0.209045 0.786715 0.612314 0.301698 0.299069 0.781772 0.366396 0.234408 
0.476928  17 0.118037 0.197856 0.88713 0.000300933 0.0341561 0.54343 0.425282 0.46972 0.00393947 0.202006 0.183381 0.752279 0.126196 0.44279 0.041846 0.143941 0.282165 
0.537967  17 0.192644 0.121606 0.802514 0.0106542 0.678113 0.161599 0.437462 0.472568 0.0288653 0.112383 0.0852968 0.763561 0.000135969 0.505586 0 0.712363 0.242156 
0.539708  17 0.565791 0.00102147 0.898936 7.66985e-05 0.728141 0.411873 0.459214 0.491714 0.0483242 0 0.282473 0.80981 0.286296 0.765969 0.240326 0.210406 0.285838 
0.541177  17 0.510833 0.375607 0.200076 0 0.330312 0.391846 0.445544 0.440519 0.00259755 0.126118 0.299947 0.808611 0.0609394 0.388066 5.14402e-05 0.00196856 0.123615 
0.50424  17 0.0938672 0.32858 0.548777 0.0267527 0.000304889 0.473454 0.201115 0.290972 0.00741361 0.10559 0 0.53579 0.0181703 0.650485 0.327605 0.710398 0.230217 
0.541397  17 0.0941578 0.329283 0.549201 0.0267842 0 0.473151 0.200962 0.290733 0.00740788 0.10559 0 0.53579 0.0181703 0.650485 0.327605 0.710398 0.230397 
0.541507  17 0.139787 0.00864843 0.344332 0.0171649 0.0402478 0.676323 0.427472 0.167191 0.00119387 0.0833342 0.105747 0.778982 0 0.424039 0.294492 0.463543 0.38 
0.541507  17 0.139787 0.00864843 0.344332 0.0171649 0.0402478 0.676323 0.427472 0.167191 0.00119387 0.0833342 0.105747 0.778982 0 0.424039 0.294492 0.463543 0.38 
0.533106  17 0.139768 0.00930546 0.344614 0.0170856 0.0402478 0.676323 0.427472 0.167191 0.00119387 0.0833342 0.105809 0.779385 0.000219236 0.424013 0.294446 0.463291 0.380112 
0.480775  17 0.243898 0 0.566768 0.0595157 7.25732e-05 0.753001 0.500216 0.0925877 0.0194171 0.13098 0.137757 0.670684 0.173718 0.372585 0 0.2278 0.285568
[truncated: 835,757 more chars]
