# Supplementary material for: optPBN: An Optimisation Toolbox for Probabilistic Boolean Networks
Source: PLoS One. 2014 Jul 1;9(7):e98001. doi: 10.1371/journal.pone.0098001 (PMC4077690; doi:10.1371/journal.pone.0098001)
Supplement: File S2 — Computational scripts of all examples and the corresponding original result files. The compressed zip file contains the optPBN optimisation pipeline in the form of Matlab scripts (.m) for all examples used in this study (case study 1, case study 2, toy models of Saez-Rodriguez et al., i.e. case study 3, and Boolean model of apoptosis of Schlatter et al., i.e. case study 4). For the results presented in this article, the integrated optimisation problems of the first 3 case studies were optimised by using the stand-alone version of the optPBN pipeline applying particle swarm optimisation as the optimiser on a single local machine. The last case study (Schlatter's model, i.e. case study 4), due to a complex optimisation problem, was optimised by using the grid-based version of the optPBN pipeline applying a combined differential evolution and evolutionary algorithms as the optimisers on the Grid'5000. The corresponding results from the optimisations of each model presented in the article are included in a matrix format (.mat and .log) for further analysis on the distributions of optimised parameters. A complete set of result files for four case studies and the results from additional analysis as presented in File S8 can be downloaded at https://sourceforge.net/projects/optpbn. (ZIP) [file pone.0098001.s003.zip › Case_study_4/DE_Output_Case_Study_4_Initial_15000runs_Run2.log]

1.21066  17 0.583932 0.413654 0.994254 0.225392 0.0845702 0.818491 0.214993 0.582169 0.615633 0.871557 0.674193 0.270543 0.185554 0.27444 0.631933 0.0216314 0.913728 
2.88759  17 0.961552 0.317401 0.480544 0.73306 0.260866 0.731055 0.656177 0.539607 0.438286 0.8596 0.399907 0.362129 0.907908 0.982438 0.833105 0.12636 0.565348 
4.13732  17 0.407692 0.0188708 0.186325 0.847314 0.722616 0.152692 0.806512 0.274328 0.408295 0.792058 0.830019 0.217641 0.735829 0.880259 0.161286 0.541241 0.764659 
2.28894  17 0.638222 0.174897 0.636914 0.718818 0.0389931 0.482352 0.28629 0.342305 0.735563 0.494179 0.250685 0.908873 0.0665883 0.129102 0.349927 0.554504 0.271114 
0.81254  17 0.759356 0.0817239 0.750843 0.182994 0.789535 0.293601 0.840021 0.660885 0.075899 0.387096 0.225027 0.446595 0.00373752 0.789441 0.626031 0.36188 0.399801 
4.05081  17 0.624253 0.638841 0.0300637 0.401394 0.380478 0.0438206 0.120331 0.914402 0.936149 0.0415071 0.416972 0.72183 0.253431 0.0423953 0.389361 0.704853 0.748877 
1.6877  17 0.102969 0.0787171 0.828654 0.446722 0.759594 0.69203 0.664367 0.246263 0.249641 0.65615 0.623695 0.635362 0.949218 0.909768 0.863548 0.912023 0.0973051 
1.61745  17 0.87033 0.960614 0.187403 0.0404744 0.826828 0.019254 0.379533 0.710778 0.146203 0.422563 0.757505 0.916068 0.776681 0.00128093 0.0328576 0.0449189 0.439945 
2.50205  17 0.0784521 0.00552278 0.844667 0.90948 0.833336 0.652807 0.00154673 0.857107 0.157976 0.445721 0.0431537 0.419228 0.980883 0.47157 0.853563 0.439805 0.914262 
3.78489  17 0.574614 0.272917 0.0480953 0.289931 0.592114 0.508003 0.927117 0.808607 0.589829 0.497467 0.338282 0.393748 0.667377 0.906814 0.395251 0.558838 0.0611735 
0.793628  17 0.0883315 0.370671 0.962389 0.109083 0.158433 0.41713 0.515236 0.821987 0.268687 0.207125 0.742124 0.859578 0.415521 0.79555 0.295984 0.228814 0.498087 
1.10894  17 0.838997 0.930821 0.940493 0.310058 0.977627 0.603618 0.675585 0.278641 0.217426 0.0729706 0.57368 0.801292 0.978891 0.674556 0.921062 0.41853 0.854632 
1.62589  17 0.313717 0.658883 0.605314 0.0060514 0.850621 0.331 0.167496 0.571692 0.563408 0.792664 0.0190076 0.0195285 0.386101 0.658254 0.696226 0.175849 0.840018 
3.94413  17 0.802576 0.802045 0.12233 0.6732 0.303769 0.386544 0.27033 0.813438 0.995974 0.979847 0.0645088 0.762602 0.337708 0.00888049 0.913403 0.368792 0.92548 
3.61679  17 0.886994 0.0583405 0.204001 0.7179 0.396186 0.569941 0.850042 0.486902 0.482047 0.85589 0.966108 0.274257 0.414165 0.626423 0.439501 0.618415 0.998536 
1.02983  17 0.274597 0.422824 0.989479 0.123896 0.782677 0.0919213 0.6747 0.315579 0.347111 0.177705 0.0697026 0.780903 0.786743 0.275491 0.79964 0.934364 0.906207 
1.17391  17 0.796691 0.0633726 0.979341 0.290995 0.787966 0.269108 0.437982 0.670201 0.361189 0.0537193 0.552741 0.132838 0.845184 0.832334 0.291156 0.850687 0.119218 
1.76634  17 0.553053 0.0611795 0.925291 0.673374 0.518706 0.408563 0.87749 0.412468 0.274689 0.597653 0.680112 0.868026 0.262764 0.527835 0.0950666 0.487709 0.397817 
2.1276  17 0.379366 0.115159 0.854698 0.958226 0.449929 0.181929 0.762892 0.289571 0.0878094 0.410053 0.889861 0.23248 0.465804 0.605984 0.611443 0.903449 0.204006 
3.43729  17 0.436168 0.173574 0.315469 0.837361 0.644234 0.752675 0.234364 0.648763 0.905936 0.810855 0.866163 0.0305393 0.367053 0.891836 0.277799 0.880946 0.461279 
2.23536  17 0.55487 0.515316 0.502059 0.518349 0.340786 0.915695 0.24523 0.455232 0.492624 0.184956 0.256568 0.397661 0.966468 0.0262311 0.724389 0.058751 0.0926099 
2.64429  17 0.953078 0.016457 0.71077 0.967751 0.911516 0.526911 0.388735 0.324932 0.346091 0.8595 0.827422 0.65685 0.815319 0.801087 0.524477 0.877654 0.463447 
2.76781  17 0.370614 0.0609764 0.637743 0.919167 0.606871 0.671899 0.873815 0.260819 0.883374 0.372756 0.514002 0.680925 0.75807 0.20594 0.820512 0.660941 0.199838 
1.89009  17 0.400271 0.536333 0.838806 0.495536 0.0305638 0.0120358 0.887999 0.230327 0.781662 0.400631 0.668171 0.993222 0.49694 0.976962 0.577058 0.373698 0.59416 
1.40689  17 0.750636 0.332525 0.662429 0.106812 0.119454 0.758673 0.100749 0.085925 0.802096 0.303914 0.775778 0.36447 0.11906 0.77154 0.106582 0.0309977 0.907273 
1.67144  17 0.841319 0.44845 0.445373 0.285778 0.530875 0.629919 0.749868 0.80917 0.478055 0.196313 0.783961 0.574317 0.340853 0.999962 0.254448 0.796189 0.308376 
2.34741  17 0.301893 0.30022 0.59289 0.621565 0.249369 0.0329512 0.961422 0.620828 0.000220169 0.743642 0.568083 0.502343 0.676505 0.706266 0.295104 0.0867839 0.060017 
3.16031  17 0.552684 0.893274 0.222776 0.569653 0.159513 0.394447 0.279915 0.68042 0.703032 0.584362 0.678223 0.916211 0.780749 0.16198 0.776047 0.749412 0.249389 
0.859837  17 0.693944 0.249246 0.810895 0.123116 0.980951 0.462684 0.417373 0.653666 0.494676 0.256057 0.454051 0.650156 0.510667 0.973217 0.626866 0.53251 0.0322244 
2.97358  17 0.0140213 0.0734283 0.210189 0.412304 0.356977 0.715261 0.173687 0.463714 0.449418 0.853421 0.564532 0.0438668 0.180414 0.438957 0.985482 0.466714 0.699995 
1.61309  17 0.970393 0.56903 0.396677 0.291514 0.833258 0.126668 0.870107 0.939645 0.105057 0.595829 0.331724 0.346826 0.10489 0.65114 0.571746 0.899165 0.428899 
3.52896  17 0.416145 0.440642 0.0558455 0.355752 0.893009 0.778311 0.218709 0.874092 0.00600682 0.761052 0.801206 0.329661 0.262542 0.552022 0.799025 0.672347 0.702002 
1.72813  17 0.880173 0.932047 0.5055 0.27932 0.674822 0.807127 0.552766 0.729107 0.894646 0.547664 0.826584 0.439697 0.869068 0.802467 0.689316 0.323996 0.117664 
2.0172  17 0.0625285 0.041051 0.505099 0.504245 0.789783 0.514112 0.655181 0.374963 0.160501 0.164804 0.86545 0.99381 0.627072 0.699574 0.21819 0.251756 0.0105796 
2.52482  17 0.839204 0.905045 0.246155 0.315823 0.254464 0.672017 0.643438 0.792845 0.425789 0.744492 0.681675 0.20556 0.432485 0.90753 0.539805 0.628543 0.513102 
3.86914  17 0.251246 0.535918 0.0177035 0.306057 0.680778 0.0686463 0.999499 0.17338 0.0180628 0.383365 0.910404 0.229998 0.346281 0.392896 0.600881 0.653325 0.816985 
2.02195  17 0.0896889 0.506269 0.100799 0.0335159 0.289364 0.393011 0.438916 0.141936 0.678385 0.925343 0.266622 0.134992 0.824059 0.262496 0.552086 0.614063 0.929479 
3.85283  17 0.378496 0.18366 0.11227 0.829508 0.352567 0.706989 0.421345 0.861941 0.807767 0.423481 0.442656 0.573146 0.577128 0.503255 0.410795 0.669435 0.402091 
1.9766  17 0.442849 0.991075 0.326497 0.290375 0.109949 0.201568 0.0515491 0.531964 0.599463 0.216557 0.318679 0.367565 0.0213101 0.447637 0.36297 0.818333 0.260954 
2.94988  17 0.399649 0.91017 0.19268 0.324728 0.39259 0.463575 0.587165 0.495093 0.512047 0.686501 0.173875 0.583394 0.987494 0.666084 0.924152 0.752128 0.440524 
1.39883  17 0.57152 0.444351 0.873934 0.137912 0.717341 0.907583 0.154268 0.0242851 0.990533 0.348636 0.739067 0.0963277 0.320562 0.367917 0.49269 0.768205 0.575534 
1.87141  17 0.162933 0.816305 0.622704 0.308468 0.699375 0.799033 0.153982 0.89791 0.25305 0.685939 0.298563 0.210966 0.831834 0.406223 0.187049 0.238416 0.53456 
2.03679  17 0.0450276 0.298956 0.626104 0.460603 0.742247 0.189787 0.459552 0.667406 0.658287 0.00185884 0.499327 0.0271553 0.713183 0.874929 0.635043 0.889442 0.667165 
2.22978  17 0.0459904 0.143552 0.745631 0.415322 0.435006 0.199951 0.777983 0.730169 0.835745 0.591439 0.177971 0.105177 0.689729 0.0530715 0.505189 0.186867 0.0358651 
1.66055  17 0.660451 0.474945 0.789306 0.374329 0.201175 0.357586 0.86913 0.298682 0.938663 0.419177 0.554279 0.26539 0.259591 0.375957 0.46506 0.323423 0.73038 
2.90702  17 0.839838 0.740418 0.186686 0.379658 0.994469 0.357433 0.358052 0.929148 0.785736 0.416077 0.856665 0.900217 0.437848 0.677886 0.429021 0.639173 0.10674 
2.44592  17 0.117453 0.220476 0.399157 0.496758 0.909181 0.897628 0.372374 0.715017 0.740978 0.133229 0.586587 0.982371 0.747714 0.437931 0.582583 0.865313 0.581723 
0.813015  17 0.230085 0.895424 0.81768 0.0927238 0.157911 0.330929 0.244643 0.946658 0.390831 0.506071 0.257044 0.967447 0.378515 0.905708 0.527725 0.472761 0.475705 
1.91764  17 0.97477 0.137849 0.900003 0.557489 0.303496 0.324993 0.269 0.875843 0.6027 0.480619 0.792704 0.906142 0.54623 0.126064 0.255565 0.0218102 0.164171 
0.956572  17 0.932856 0.571952 0.560119 0.0119434 0.926214 0.647993 0.187949 0.656148 0.767687 0.0233849 0.557905 0.036534 0.709497 0.322449 0.790928 0.259431 0.191348 
3.35928  17 0.998221 0.446956 0.301257 0.863368 0.957554 0.957011 0.82172 0.698789 0.847655 0.0991716 0.734177 0.892597 0.191723 0.236608 0.759668 0.0873173 0.336513 
2.60336  17 0.173896 0.894076 0.518358 0.745116 0.277733 0.448216 0.524625 0.470952 0.731272 0.117903 0.3548 0.388303 0.695796 0.835969 0.771268 0.650359 0.689664 
1.69213  17 0.0219905 0.879802 0.88302 0.565582 0.240107 0.242631 0.302667 0.179869 0.303323 0.342251 0.535258 0.760901 0.017167 0.108133 0.694768 0.36121 0.170456 
1.5595  17 0.581346 0.798954 0.834435 0.0804123 0.0342178 0.92317 0.933539 0.148769 0.472676 0.447636 0.252406 0.0402061 0.495362 0.184803 0.40441 0.450979 0.861331 
4.17386  17 0.192201 0.577376 0.0806843 0.800949 0.303813 0.152076 0.58142 0.394069 0.261052 0.623838 0.554213 0.115841 0.147364 0.463067 0.351271 0.620598 0.393488 
1.55582  17 0.71348 0.674519 0.787932 0.00259197 0.0140879 0.0235727 0.0976474 0.880514 0.880783 0.619633 0.240966 0.205322 0.727692 0.867524 0.00398103 0.790961 0.31496 
2.51053  17 0.820987 0.532717 0.308103 0.523374 0.0412287 0.938201 0.28565 0.348952 0.196694 0.446796 0.882146 0.251904 0.27617 0.180831 0.957097 0.0573978 0.634391 
4.50679  17 0.62861 0.554419 0.0442934 0.614109 0.65558 0.47443 0.864378 0.0560191 0.859147 0.300773 0.331369 0.0371032 0.252094 0.418863 0.614192 0.00755386 0.0370558 
2.78424  17 0.0808136 0.0821055 0.622195 0.958243 0.0854885 0.23381 0.816996 0.784193 0.832771 0.130566 0.600765 0.459511 0.204658 0.444742 0.0400722 0.943138 0.55159 
2.98278  17 0.0844658 0.462284 0.469032 0.980245 0.024658 0.0418185 0.348347 0.586646 0.916315 0.111797 0.113994 0.593331 0.684615 0.350675 0.40027 0.628445 0.281749 
1.47231  17 0.900078 0.0577839 0.320361 0.0482073 0.583015 0.996206 0.806484 0.561883 0.256915 0.939172 0.718292 0.0933838 0.573873 0.207573 0.188849 0.823459 0.550186 
4.08352  17 0.913832 0.92496 0.0800251 0.624919 0.980071 0.54074 0.210351 0.77677 0.732651 0.939768 0.273725 0.615476 0.836519 0.587806 0.75296 0.604585 0.856824 
2.59873  17 0.953605 0.677878 0.11355 0.17901 0.174854 0.24214 0.384614 0.54067 0.149566 0.608507 0.489601 0.32436 0.673505 0.570465 0.688854 0.715164 0.176199 
1.97885  17 0.174104 0.507407 0.885562 0.673425 0.942307 0.0972232 0.746092 0.401895 0.632133 0.785011 0.398616 0.53636 0.41171 0.983615 0.816565 0.391271 0.164044 
2.11164  17 0.0511639 0.407393 0.63476 0.509819 0.237178 0.790879 0.55585 0.790466 0.106552 0.337414 0.201067 0.115223 0.982398 0.890194 0.761483 0.0823766 0.00694479 
3.29394  17 0.597928 0.50351 0.308926 0.599242 0.39769 0.817305 0.784295 0.0170766 0.272474 0.7581 0.689103 0.513904 0.932146 0.107025 0.695737 0.536861 0.694309 
2.18905  17 0.532902 0.495889 0.555522 0.521982 0.356472 0.983847 0.345031 0.948202 0.626953 0.953709 0.912782 0.834894 0.44125 0.594174 0.177568 0.051654 0.357028 
1.6006  17 0.431002 0.0726077 0.428588 0.394025 0.584356 0.879506 0.161378 0.950478 0.377103 0.464775 0.831507 0.283719 0.0134825 0.100543 0.658934 0.257305 0.506777 
2.24584  17 0.925678 0.575199 0.434756 0.485918 0.797897 0.375372 0.327797 0.373192 0.505733 0.0553921 0.535799 0.570441 0.592602 0.53859 0.479329 0.294663 0.593103 
3.92579  17 0.236247 0.546583 0.0946743 0.380356 0.245909 0.363884 0.581203 0.803043 0.765456 0.953992 0.742974 0.459541 0.394234 0.196059 0.151875 0.593923 0.0328588 
1.47845  17 0.849215 0.499085 0.832376 0.0446041 0.754463 0.902397 0.100911 0.0438602 0.506124 0.177291 0.282826 0.12236 0.962532 0.683652 0.269812 0.800791 0.621132 
3.56326  17 0.744921 0.275176 0.225343 0.888789 0.29441 0.95081 0.997906 0.14557 0.154014 0.727633 0.0493849 0.762386 0.705323 0.265894 0.470094 0.687384 0.138042 
3.42531  17 0.231092 0.610493 0.176452 0.624654 0.218646 0.79893 0.788665 0.795338 0.34134 0.00795159 0.992724 0.598701 0.214269 0.882584 0.995775 0.809949 0.159564 
4.33672  17 0.946508 0.587372 0.0704196 0.884902 0.0780431 0.530178 0.845251 0.533805 0.615654 0.984909 0.206764 0.373767 0.722901 0.543172 0.986369 0.866634 0.810458 
4.25468  17 0.117734 0.854307 0.0243177 0.490641 0.38396 0.104807 0.683674 0.369721 0.910858 0.6654 0.232387 0.988935 0.0615653 0.671494 0.852167 0.107985 0.157826 
1.30491  17 0.32826 0.091253 0.51841 0.0780542 0.854635 0.553607 0.420146 0.166702 0.803934 0.318742 0.677399 0.124109 0.704107 0.911546 0.650689 0.983965 0.676431 
2.68946  17 0.890029 0.769709 0.698247 0.846434 0.470025 0.135879 0.591135 0.0303468 0.739035 0.610336 0.5813 0.392653 0.558051 0.551094 0.846341 0.75616 0.860763 
2.9056  17 0.371924 0.212987 0.695689 0.943328 0.826018 0.106435 0.824336 0.180854 0.578333 0.487459 0.186115 0.0846491 0.424058 0.381468 0.84967 0.556421 0.222957 
1.39998  17 0.144727 0.758137 0.687319 0.230098 0.635617 0.245575 0.395276 0.22623 0.927656 0.0887839 0.320016 0.63181 0.302714 0.336906 0.439281 0.181336 0.971895 
1.77434  17 0.819997 0.199976 0.640478 0.391448 0.0974281 0.408637 0.357104 0.405246 0.771203 0.425482 0.060436 0.625577 0.57319 0.385021 0.46788 0.984338 0.187475 
1.63705  17 0.391424 0.770151 0.885241 0.640687 0.968537 0.580001 0.699668 0.596557 0.252313 0.172369 0.863911 0.478597 0.512677 0.850168 0.676533 0.00408307 0.906468 
4.58551  17 0.729257 0.253097 0.00591366 0.976048 0.479338 0.358173 0.00205671 0.121484 0.308108 0.945468 0.614859 0.219547 0.401591 0.939633 0.879888 0.109528 0.723583 
2.00414  17 0.746866 0.68729 0.913121 0.724173 0.221947 0.953246 0.0643267 0.498287 0.801728 0.767872 0.559404 0.888279 0.594224 0.164043 0.914567 0.338326 0.490146 
2.04904  17 0.778989 0.514203 0.811977 0.658463 0.43593 0.846888 0.248466 0.873629 0.305443 0.334142 0.083591 0.0481657 0.442715 0.902672 0.520408 0.838995 0.839746 
1.7147  17 0.181493 0.337532 0.410271 0.165209 0.359262 0.0572297 0.986977 0.829743 0.531231 0.561572 0.114634 0.0944493 0.418705 0.622616 0.958309 0.523258 0.915414 
4.12175  17 0.00991237 0.201591 0.00613181 0.15436 0.641794 0.33181 0.894032 0.985356 0.770008 0.275542 0.984997 0.588429 0.122849 0.448223 0.383974 0.742716 0.800437 
1.43876  17 0.53861 0.780476 0.235918 0.11513 0.514564 0.802955 0.393139 0.433862 0.925493 0.633642 0.4475 0.881766 0.126183 0.492005 0.909265 0.921584 0.346707 
3.04798  17 0.434471 0.395663 0.604932 0.904597 0.767697 0.0602421 0.589884 0.381415 0.433055 0.623756 0.0520951 0.309665 0.754941 0.341031 0.558355 0.361112 0.768334 
2.08683  17 0.65649 0.0427622 0.759369 0.929714 0.00709921 0.803158 0.693041 0.754704 0.264182 0.00290336 0.197595 0.0922704 0.115017 0.51744 0.427337 0.193361 0.673167 
4.3085  17 0.1241 0.815248 0.0335054 0.320115 0.366375 0.539389 0.0218583 0.147986 0.8721 0.198546 0.854228 0.965816 0.239039 0.128236 0.197507 0.108461 0.671474 
1.61398  17 0.376812 0.755453 0.863539 0.532773 0.746229 0.0826865 0.177363 0.611286 0.300354 0.131418 0.0575017 0.829624 0.387532 0.521528 0.340255 0.891764 0.0666432 
3.28917  17 0.965793 0.747605 0.0824766 0.210834 0.462168 0.685988 0.630407 0.837872 0.851145 0.546065 0.0474942 0.974479 0.203635 0.052566 0.250748 0.744844 0.444828 
2.38183  17 0.164059 0.775158 0.266143 0.334118 0.260746 0.423319 0.241217 0.800476 0.667887 0.42226 0.0515443 0.986731 0.518551 0.986193 0.308697 0.81408 0.483843 
1.01529  17 0.491284 0.772593 0.283462 0.0114768 0.756009 0.628608 0.974891 0.372915 0.925365 0.192197 0.774476 0.656211 0.462247 0.346877 0.711783 0.740703 0.0980718 
1.68948  17 0.474755 0.193371 0.486195 0.31706 0.328401 0.896298 0.747942 0.872969 0.518943 0.102094 0.16409 0.874134 0.869864 0.476333 0.867747 0.370568 0.398585 
2.01591  17 0.852642 0.670482 0.914234 0.68763 0.792038 0.736754 0.985114 0.874775 0.826329 0.306053 0.0408073 0.596511 0.858347 0.342545 0.488358 0.336336 0.0956377 
1.92209  17 0.762862 0.598235 0.757932 0.781643 0.910167 0.777237 0.190022 0.492081 0.162967 0.254181 0.49668 0.534183 0.0779016 0.923189 0.69547 0.568033 0.664643 
1.99143  17 0.31867 0.708553 0.474507 0.293037 0.70979 0.447808 0.0824017 0.41288 0.45991 0.602421 0.432199 0.746605 0.770819 0.252488 0.454547 0.387449 0.978732 
2.8706  17 0.0685455 0.590786 0.492674 0.771764 0.91988 0.109449 0.963486 0.218011 0.267689 0.152906 0.854488 0.81876 0.5918 0.732104 0.796633 0.000110418 0.136383 
2.73555  17 0.554951 0.64834 0.423897 0.571338 0.25287 0.996288 0.208898 0.377686 0.992195 0.237894 0.90767 0.269047 0.806581 0.40984 0.762845 0.164266 0.151529 
0.974466  17 0.939491 0.0783961 0.800988 0.00297987 0.242903 0.261811 0.219123 0.342877 0.842845 0.384226 0.981647 0.592616 0.170808 0.532541 0.159303 0.669447 0.66883 
4.23025  17 0.533544 0.928116 0.0156541 0.558614 0.146491 0.98648 0.492278 0.920433 0.696948 0.282654 0.380527 0.400166 0.737843 0.399891 0.176891 0.165985 0.0616524 
3.71811  17 0.0776075 0.135678 0.11007 0.615955 0.147489 0.0854937 0.0173349 0.435682 0.621706 0.0693571 0.360589 0.716154 0.0150483 0.794886 0.0161314 0.0365338 0.385975 
1.19851  17 0.29774 0.741278 0.439856 0.135201 0.775053 0.385945 0.365536 0.752063 0.596481 0.131895 0.276608 0.231693 0.167794 0.379466 0.319184 0.680374 0.755614 
4.0625  17 0.341113 0.413159 0.105136 0.82287 0.706275 0.256038 0.782478 0.649305 0.731066 0.717389 0.118239 0.459439 0.39089 0.799465 0.0399969 0.357383 0.267376 
1.19958  17 0.584303 0.703791 0.680092 0.226449 0.556306 0.415474 0.987588 0.675027 0.136848 0.945685 0.572997 0.893604 0.776809 0.90417 0.812907 0.155182 0.185253 
2.01321  17 0.0975228 0.808308 0.722787 0.217003 0.153329 0.960511 0.423732 0.166014 0.498051 0.459942 0.0251617 0.110683 0.636018 0.167071 0.669257 0.00524302 0.71867 
3.36833  17 0.265278 0.895124 0.209867 0.508215 0.0498368 0.396244 0.480994 0.935484 0.673186 0.395789 0.311074 0.701297 0.933669 0.0188384 0.195328 0.45681 0.823518 
2.5062  17 0.0806901 0.545591 0.501458 0.521279 0.501046 0.709233 0.0568412 0.55562 0.870049 0.994333 0.86935 0.59727 0.301238 0.742176 0.267075 0.64143 0.414838 
1.9333  17 0.840836 0.987077 0.516122 0.371966 0.592922 0.0594008 0.711967 0.200246 0.388684 0.108445 0.440099 0.99069 0.0991277 0.418251 0.756149 0.817317 0.73454 
1.80032  17 0.584765 0.165118 0.75115 0.52282 0.143365 0.653242 0.0231828 0.800265 0.0651791 0.900953 0.137498 0.714718 0.852796 0.920207 0.434332 0.708646 0.257454 
2.05523  17 0.556691 0.710464 0.805787 0.558802 0.763583 0.966464 0.230404 0.308577 0.923208 0.0980356 0.441143 0.383001 0.543839 0.411339 0.100994 0.818634 0.641485 
2.09007  17 0.652707 0.279752 0.942209 0.979708 0.872687 0.561115 0.736303 0.99914 0.855105 0.0706467 0.693332 0.7753 0.132059 0.382888 0.904577 0.405277 0.284312 
1.78726  17 0.136372 0.0444343 0.836152 0.395011 0.986191 0.809992 0.865522 0.251953 0.478402 0.374229 0.975886 0.29605 0.979581 0.1968 0.891729 0.000799916 0.0738041 
2.84093  17 0.182552 0.749518 0.465874 0.61831 0.522696 0.0658334 0.702221 0.115994 0.458447 0.1169 0.467675 0.203176 0.928653 0.911005 0.372996 0.125495 0.0449711 
2.03401  17 0.717816 0.394271 0.437503 0.265608 0.817561 0.193604 0.841848 0.18312 0.865516 0.97407 0.0773233 0.965023 0.504259 0.688336 0.802941 0.656044 0.803435 
4.25832  17 0.597625 0.0201723 0.00314972 0.917195 0.651777 0.327621 0.950283 0.379714 0.28174 0.133803 0.982872 0.515635 0.715262 0.388318 0.631969 0.0543148 0.217255 
2.92673  17 0.71342 0.411258 0.618009 0.978192 0.526176 0.70809 0.0803758 0.226889 0.451569 0.551418 0.836895 0.158577 0.510836 0.0608015 0.75821 0.125391 0.186135 
3.3955  17 0.895076 0.696534 0.338531 0.944248 0.224431 0.922428 0.739806 0.511405 0.121532 0.15929 0.474128 0.365789 0.600016 0.172934 0.0760446 0.53085 0.640721 
2.419  17 0.172205 0.49561 0.709798 0.980923 0.935907 0.923185 0.652439 0.247024 0.326461 0.00364005 0.178626 0.654532 0.127511 0.00387813 0.343049 0.125468 0.365699 
1.32036  17 0.28477 0.65106 0.652221 0.0450196 0.632811 0.190498 0.536491 0.6052 0.605773 0.792207 0.716914 0.138777 0.725 0.451675 0.711502 0.280279 0.519485 
3.04473  17 0.915344 0.394468 0.458131 0.92462 0.496995 0.143036 0.465567 0.233597 0.481194 0.226968 0.937557 0.544583 0.23016 0.286638 0.490471 0.907954 0.825341 
4.1075  17 0.426398 0.11552 0.0112843 0.580303 0.81862 0.69949 0.147388 0.36042 0.545057 0.551783 0.517813 0.659775 0.0602868 0.00964395 0.801518 0.991159 0.608301 
1.83004  17 0.00105173 0.589289 0.992808 0.820831 0.958606 0.701604 0.996842 0.888235 0.332277 0.391744 0.572827 0.962331 0.834056 0.817567 0.889737 0.00614899 0.306235 
1.48043  17 0.682804 0.0786247 0.206442 0.0485215 0.906346 0.0980963 0.324001 0.580422 0.438295 0.755836 0.277591 0.127358 0.691389 0.431778 0.655881 0.733837 0.37282 
1.30136  17 0.90525 0.296095 0.552961 0.18987 0.374684 0.173612 0.660826 0.736059 0.828171 0.447549 0.246297 0.885961 0.222718 0.00289566 0.454778 0.0439236 0.393878 
4.31722  17 0.347497 0.627666 0.0688452 0.954775 0.420043 0.739098 0.603491 0.0806262 0.186963 0.0742971 0.798411 0.528596 0.739067 0.488682 0.0271415 0.46932 0.716808 
2.7044  17 0.0459955 0.65578 0.959062 0.963915 0.560697 0.230582 0.697186 0.330634 0.354905 0.622867 0.172156 0.0109149 0.527589 0.76774 0.273754 0.0569083 0.814837 
2.47523  17 0.20719 0.0904526 0.842929 0.892108 0.733713 0.0394922 0.0630827 0.999768 0.18472 0.853914 0.214727 0.472389 0.896895 0.745996 0.315385 0.967823 0.138178 
1.41994  17 0.371 0.727037 0.526633 0.146365 0.907995 0.461284 0.560142 0.318202 0.636302 0.871891 0.201483 0.836144 0.117111 0.590227 0.342677 0.210136 0.369773 
3.72158  17 0.332444 0.00968987 0.107547 0.969547 0.477585 0.337217 0.595244 0.574658 0.272681 0.340964 0.812541 0.124707 0.114253 0.440405 0.823799 0.546686 0.564012 
2.00675  17 0.461609 0.239764 0.768478 0.805936 0.823433 0.480001 0.734684 0.895684 0.0579985 0.420428 0.98488 0.906789 0.689451 0.61211 0.571664 0.503799 0.15354 
2.832  17 0.478847 0.00685068 0.273539 0.438124 0.22216 0.0968368 0.805432 0.139067 0.0869363 0.4608 0.88528 0.7099 0.772515 0.732603 0.587572 0.726335 0.849027 
1.37309  17 0.992965 0.667722 0.765951 0.0526759 0.0579376 0.504445 0.888952 0.108324 0.508661 0.450811 0.385169 0.839571 0.798062 0.566075 0.203123 0.465862 0.4823 
2.22751  17 0.168951 0.751775 0.50496 0.551063 0.968359 0.598817 0.0950229 0.381397 0.864676 0.858463 0.810847 0.939982 0.103769 0.17327 0.714472 0.28294 0.790461 
2.4285  17 0.560583 0.921373 0.998556 0.828919 0.620447 0.981751 0.183606 0.921204 0.747815 0.864897 0.593038 0.10424 0.820309 0.927178 0.338703 0.487531 0.0594449 
0.977172  17 0.465148 0.597053 0.931954 0.307112 0.970568 0.203959 0.719146 0.192261 0.0653377 0.35057 0.118399 0.660329 0.00859479 0.199799 0.847068 0.128309 0.203432 
0.734392  17 0.667777 0.745524 0.343274 0.0381525 0.569493 0.56127 0.544626 0.770867 0.268386 0.428053 0.152163 0.789877 0.0605841 0.521789 0.256944 0.0769331 0.0682021 
1.2245  17 0.328226 0.232305 0.886014 0.0232558 0.268074 0.798283 0.683146 0.18704 0.654187 0.568327 0.108107 0.789795 0.803452 0.134362 0.823315 0.890765 0.851874 
1.41154  17 0.961988 0.462698 0.875762 0.439596 0.0798853 0.725432 0.936242 0.986865 0.770959 0.865729 0.629067 0.0219043 0.18892 0.171623 0.949513 0.879644 0.115732 
2.89185  17 0.436554 0.433824 0.458416 0.784327 0.1925 0.534734 0.388016 0.794685 0.573932 0.485501 0.653482 0.284971 0.872014 0.785397 0.885287 0.953189 0.245335 
3.82322  17 0.447134 0.246564 0.204163 0.865878 0.74877 0.353917 0.358806 0.133885 0.994068 0.314903 0.033778 0.378978 0.181029 0.731741 0.226259 0.616381 0.395491 
3.97589  17 0.095689 0.695101 0.0314236 0.622709 0.103107 0.740221 0.859733 0.775636 0.047466 0.42551 0.25374 0.42281 0.0824292 0.744672 0.651908 0.638191 0.0762504 
1.3413  17 0.760152 0.595036 0.844781 0.269306 0.614738 0.997259 0.566391 0.552491 0.739374 0.602377 0.798709 0.967886 0.97811 0.903883 0.751075 0.823723 0.594002 
2.52612  17 0.735268 0.0614378 0.457851 0.782599 0.241963 0.145152 0.288545 0.938948 0.116451 0.0707121 0.979585 0.194724 0.0301624 0.589 0.735894 0.939875 0.785136 
1.18211  17 0.50352 0.259679 0.921168 0.0115603 0.229358 0.587795 0.00950015 0.529686 0.905159 0.819165 0.911978 0.929436 0.878426 0.865189 0.335154 0.284396 0.537546 
2.63202  17 0.57104 0.743012 0.473512 0.780535 0.210122 0.94508 0.565761 0.514392 0.159078 0.695058 0.478603 0.39039 0.0415285 0.0784762 0.393699 0.00537719 0.316589 
3.77994  17 0.232817 0.586986 0.369965 0.981008 0.341146 0.679179 0.972772 0.0650387 0.539413 0.252151 0.994638 0.0108745 0.500376 0.112029 0.465571 0.923514 0.828764 
2.97021  17 0.657658 0.555401 0.437504 0.801037 0.170066 0.97057 0.425212 0.390553 0.852433 0.145708 0.624612 0.369474 0.988832 0.699675 0.14436 0.710241 0.162566 
1.91527  17 0.429573 0.63394 0.612541 0.48063 0.978882 0.125419 0.550497 0.729754 0.601737 0.364936 0.516264 0.272242 0.0967611 0.0762045 0.580639 0.847808 0.77128 
1.19165  17 0.583932 0.413654 0.994254 0.225392 0.0845702 0.818491 0.214993 0.582169 0.615064 0.870328 0.674645 0.271641 0.185257 0.274912 0.631858 0.0223208 0.912202 
2.74027  17 0.962148 0.317504 0.480838 0.731942 0.261453 0.731168 0.656177 0.539607 0.438286 0.8596 0.399907 0.36287 0.906922 0.981753 0.832384 0.125704 0.564734 
4.02833  17 0.407692 0.0188708 0.187209 0.84685 0.72169 0.153697 0.805956 0.274394 0.408172 0.792046 0.829044 0.218201 0.73531 0.880259 0.161286 0.541241 0.764659 
2.28894  17 0.638222 0.174897 0.636914 0.718818 0.0389931 0.482352 0.28629 0.342305 0.735563 0.494179 0.250685 0.908873 0.0665883 0.129102 0.349927 0.554504 0.271114 
0.77195  17 0.759356 0.0817239 0.750843 0.182994 0.789363 0.294084 0.840189 0.661285 0.0757607 0.387128 0.225378 0.447431 0.00373752 0.789441 0.626031 0.36188 0.399801 
4.02158  17 0.624253 0.638841 0.0300637 0.401394 0.380478 0.0438206 0.120453 0.914513 0.935282 0.0420769 0.416952 0.722601 0.253957 0.0423953 0.389361 0.704853 0.748877 
1.62826  17 0.102969 0.0787171 0.828654 0.446722 0.759594 0.69203 0.664367 0.246911 0.250301 0.656525 0.622918 0.635411 0.948296 0.908844 0.863637 0.912023 0.0973051 
1.61745  17 0.87033 0.960614 0.187403 0.0404744 0.826828 0.019254 0.379533 0.710778 0.146203 0.422563 0.757505 0.916068 0.776681 0.00128093 0.0328576 0.0449189 0.439945 
2.37213  17 0.0791789 0.00552278 0.844667 0.90948 0.833336 0.652807 0.00154673 0.857107 0.157976 0.445721 0.043231 0.419775 0.980178 0.471657 0.852704 0.438678 0.912794 
3.78489  17 0.574614 0.272917 0.0480953 0.289931 0.592114 0.508003 0.927117 0.808607 0.589829 0.497467 0.338282 0.393748 0.667377 0.906814 0.395251 0.558838 0.0611735 
0.793628  17 0.0883315 0.370671 0.962389 0.109083 0.158433 0.41713 0.515236 0.821987 0.268687 0.207125 0.742124 0.859578 0.415521 0.79555 0.295984 0.228814 0.498087 
1.02722  17 0.838997 0.931153 0.939728 0.309245 0.977177 0.603491 0.675647 0.279033 0.217087 0.072917 0.573339 0.801293 0.977583 0.674556 0.921062 0.41853 0.854632 
1.62363  17 0.314606 0.659644 0.605314 0.0060514 0.850621 0.331 0.167496 0.571692 0.563408 0.792664 0.0190076 0.0209896 0.385965 0.658069 0.695379 0.176238 0.839185 
3.89981  17 0.802576 0.802367 0.122786 0.672378 0.303674 0.386569 0.270041 0.813438 0.995974 0.979847 0.0645088 0.762602 0.337708 0.00888049 0.913403 0.368792 0.92548 
3.61679  17 0.886994 0.0583405 0.204001 0.7179 0.396186 0.569941 0.850042 0.486902 0.482047 0.85589 0.966108 0.274257 0.414165 0.626423 0.439501 0.618415 0.998536 
1.02983  17 0.274597 0.422824 0.989479 0.123896 0.782677 0.0919213 0.6747 0.315579 0.347111 0.177705 0.0697026 0.780903 0.786743 0.275491 0.79964 0.934364 0.906207 
1.17391  17 0.796691 0.0633726 0.979341 0.290995 0.787966 0.269108 0.437982 0.670201 0.361189 0.0537193 0.552741 0.132838 0.845184 0.832334 0.291156 0.850687 0.119218 
1.76634  17 0.553053 0.0611795 0.925291 0.673374 0.518706 0.408563 0.87749 0.412468 0.274689 0.597653 0.680112 0.868026 0.262764 0.527835 0.0950666 0.487709 0.397817 
2.1276  17 0.379366 0.115159 0.854698 0.958226 0.449929 0.181929 0.762892 0.289571 0.0878094 0.410053 0.889861 0.23248 0.465804 0.605984 0.611443 0.903449 0.204006 
3.43729  17 0.436168 0.173574 0.315469 0.837361 0.644234 0.752675 0.234364 0.648763 0.905936 0.810855 0.866163 0.0305393 0.367053 0.891836 0.277799 0.880946 0.461279 
2.23536  17 0.55487 0.515316 0.502059 0.518349 0.340786 0.915695 0.24523 0.455232 0.492624 0.184956 0.256568 0.397661 0.966468 0.0262311 0.724389 0.058751 0.0926099 
2.64429  17 0.953078 0.016457 0.71077 0.967751 0.911516 0.526911 0.388735 0.324932 0.346091 0.8595 0.827422 0.65685 0.815319 0.801087 0.524477 0.877654 0.463447 
2.75645  17 0.370614 0.0614984 0.637837 0.918626 0.606999 0.672462 0.873347 0.260819 0.883374 0.372756 0.514002 0.680925 0.75807 0.20594 0.820512 0.660941 0.199838 
1.89009  17 0.400271 0.536333 0.838806 0.495536 0.0305638 0.0120358 0.887999 0.230327 0.781662 0.400631 0.668171 0.993222 0.49694 0.976962 0.577058 0.373698 0.59416 
1.40689  17 0.750636 0.332525 0.662429 0.106812 0.119454 0.758673 0.100749 0.085925 0.802096 0.303914 0.775778 0.36447 0.11906 0.77154 0.106582 0.0309977 0.907273 
1.67144  17 0.841319 0.44845 0.445373 0.285778 0.530875 0.629919 0.749868 0.80917 0.478055 0.196313 0.783961 0.574317 0.340853 0.999962 0.254448 0.796189 0.308376 
2.34741  17 0.301893 0.30022 0.59289 0.621565 0.249369 0.0329512 0.961422 0.620828 0.000220169 0.743642 0.568083 0.502343 0.676505 0.706266 0.295104 0.0867839 0.060017 
3.16031  17 0.552684 0.893274 0.222776 0.569653 0.159513 0.394447 0.279915 0.68042 0.703032 0.584362 0.678223 0.916211 0.780749 0.16198 0.776047 0.749412 0.249389 
0.859837  17 0.693944 0.249246 0.810895 0.123116 0.980951 0.462684 0.417373 0.653666 0.494676 0.256057 0.454051 0.650156 0.510667 0.973217 0.626866 0.53251 0.0322244 
2.97358  17 0.0140213 0.0734283 0.210189 0.412304 0.356977 0.715261 0.173687 0.463714 0.449418 0.853421 0.564532 0.0438668 0.180414 0.438957 0.985482 0.466714 0.699995 
1.61309  17 0.970393 0.56903 0.396677 0.291514 0.833258 0.126668 0.870107 0.939645 0.105057 0.595829 0.331724 0.346826 0.10489 0.65114 0.571746 0.899165 0.428899 
3.52896  17 0.416145 0.440642 0.0558455 0.355752 0.893009 0.778311 0.218709 0.874092 0.00600682 0.761052 0.801206 0.329661 0.262542 0.552022 0.799025 0.672347 0.702002 
1.72813  17 0.880173 0.932047 0.5055 0.27932 0.674822 0.807127 0.552766 0.729107 0.894646 0.547664 0.826584 0.439697 0.869068 0.802467 0.689316 0.323996 0.117664 
2.0172  17 0.0625285 0.041051 0.505099 0.504245 0.789783 0.514112 0.655181 0.374963 0.160501 0.164804 0.86545 0.99381 0.627072 0.699574 0.21819 0.251756 0.0105796 
2.52482  17 0.839204 0.905045 0.246155 0.315823 0.254464 0.672017 0.643438 0.792845 0.425789 0.744492 0.681675 0.20556 0.432485 0.90753 0.539805 0.628543 0.513102 
3.86914  17 0.251246 0.535918 0.0177035 0.306057 0.680778 0.0686463 0.999499 0.17338 0.0180628 0.383365 0.910404 0.229998 0.346281 0.392896 0.600881 0.653325 0.816985 
2.02195  17 0.0896889 0.506269 0.100799 0.0335159 0.289364 0.393011 0.438916 0.141936 0.678385 0.925343 0.266622 0.134992 0.824059 0.262496 0.552086 0.614063 0.929479 
3.85283  17 0.378496 0.18366 0.11227 0.829508 0.352567 0.706989 0.421345 0.861941 0.807767 0.423481 0.442656 0.573146 0.577128 0.503255 0.410795 0.669435 0.402091 
1.9766  17 0.442849 0.991075 0.326497 0.290375 0.109949 0.201568 0.0515491 0.531964 0.599463 0.216557 0.318679 0.367565 0.0213101 0.447637 0.36297 0.818333 0.260954 
2.94988  17 0.399649 0.91017 0.19268 0.324728 0.39259 0.463575 0.587165 0.495093 0.512047 0.686501 0.173875 0.583394 0.987494 0.666084 0.924152 0.752128 0.440524 
1.39883  17 0.57152 0.444351 0.873934 0.137912 0.717341 0.907583 0.154268 0.0242851 0.990533 0.348636 0.739067 0.0963277 0.320562 0.367917 0.49269 0.768205 0.575534 
1.87141  17 0.162933 0.816305 0.622704 0.308468 0.699375 0.799033 0.153982 0.89791 0.25305 0.685939 0.298563 0.210966 0.831834 0.406223 0.187049 0.238416 0.53456 
2.03679  17 0.0450276 0.298956 0.626104 0.460603 0.742247 0.189787 0.459552 0.667406 0.658287 0.00185884 0.499327 0.0271553 0.713183 0.874929 0.635043 0.889442 0.667165 
2.22978  17 0.0459904 0.143552 0.745631 0.415322 0.435006 0.199951 0.777983 0.730169 0.835745 0.591439 0.177971 0.105177 0.689729 0.0530715 0.505189 0.186867 0.0358651 
1.66055  17 0.660451 0.474945 0.789306 0.374329 0.201175 0.357586 0.86913 0.298682 0.938663 0.419177 0.554279 0.26539 0.259591 0.375957 0.46506 0.323423 0.73038 
2.90702  17 0.839838 0.740418 0.186686 0.379658 0.994469 0.357433 0.358052 0.929148 0.785736 0.416077 0.856665 0.900217 0.437848 0.677886 0.429021 0.639173 0.10674 
2.26767  17 0.118225 0.221209 0.399615 0.496758 0.909181 0.897628 0.372374 0.715017 0.740978 0.133229 0.586587 0.982371 0.747146 0.438297 0.582503 0.864672 0.580987 
0.813015  17 0.230085 0.895424 0.81768 0.0927238 0.157911 0.330929 0.244643 0.946658 0.390831 0.506071 0.257044 0.967447 0.378515 0.905708 0.527725 0.472761 0.475705 
1.83712  17 0.97477 0.137849 0.899674 0.556625 0.303625 0.32508 0.270032 0.875237 0.603285 0.479998 0.792037 0.906352 0.545944 0.126064 0.255565 0.0218102 0.164171 
0.955891  17 0.933322 0.571914 0.559569 0.0114861 0.92529 0.647993 0.187949 0.656148 0.767687 0.0233849 0.557905 0.036534 0.709497 0.322449 0.790032 0.258901 0.191455 
3.35928  17 0.998221 0.446956 0.301257 0.863368 0.957554 0.957011 0.82172 0.698789 0.847655 0.0991716 0.734177 0.892597 0.191723 0.236608 0.759668 0.0873173 0.336513 
2.34864  17 0.174447 0.893917 0.518386 0.745116 0.277733 0.448216 0.524625 0.470952 0.731272 0.117903 0.3548 0.388303 0.695796 0.835969 0.77062 0.649997 0.689101 
1.69213  17 0.0219905 0.879802 0.88302 0.565582 0.240107 0.242631 0.302667 0.179869 0.303323 0.342251 0.535258 0.760901 0.017167 0.108133 0.694768 0.36121 0.170456 
1.52827  17 0.581286 0.798466 0.834609 0.0799845 0.0348843 0.922856 0.933346 0.149727 0.473047 0.447636 0.252406 0.0402061 0.495362 0.184803 0.40441 0.450979 0.861331 
4.07031  17 0.191905 0.577865 0.0806464 0.799383 0.303527 0.152076 0.58142 0.394069 0.261052 0.623838 0.554213 0.115841 0.147364 0.462947 0.35161 0.6197 0.393615 
1.45682  17 0.713068 0.674305 0.787932 0.00259197 0.0140879 0.0235727 0.0976474 0.880218 0.879572 0.618811 0.240608 0.20568 0.727026 0.86669 0.00366778 0.78945 0.314732 
2.51053  17 0.820987 0.532717 0.308103 0.523374 0.0412287 0.938201 0.28565 0.348952 0.196694 0.446796 0.882146 0.251904 0.27617 0.180831 0.957097 0.0573978 0.634391 
4.50591  17 0.629321 0.55398 0.0445203 0.61309 0.656235 0.474737 0.864173 0.0560191 0.859147 0.300773 0.331369 0.0371032 0.252094 0.418863 0.614192 0.00755386 0.0369487 
2.78424  17 0.0808136 0.0821055 0.622195 0.958243 0.0854885 0.23381 0.816996 0.784193 0.832771 0.130566 0.600765 0.459511 0.204658 0.444742 0.0400722 0.943138 0.55159 
2.98278  17 0.0844658 0.462284 0.469032 0.980245 0.024658 0.0418185 0.348347 0.586646 0.916315 0.111797 0.113994 0.593331 0.684615 0.350675 0.40027 0.628445 0.281749 
1.47231  17 0.900078 0.0577839 0.320361 0.0482073 0.583015 0.996206 0.806484 0.561883 0.256915 0.939172 0.718292 0.0933838 0.573873 0.207573 0.188849 0.823459 0.550186 
4.02373  17 0.913493 0.924074 0.0805694 0.623777 0.979979 0.54074 0.210351 0.77677 0.732651 0.939768 0.273575 0.61539 0.83603 0.588022 0.751909 0.604152 0.855294 
2.59873  17 0.953605 0.677878 0.11355 0.17901 0.174854 0.24214 0.384614 0.54067 0.149566 0.608507 0.489601 0.32436 0.673505 0.570465 0.688854 0.715164 0.176199 
1.97885  17 0.174104 0.507407 0.885562 0.673425 0.942307 0.0972232 0.746092 0.401895 0.632133 0.785011 0.398616 0.53636 0.41171 0.983615 0.816565 0.391271 0.164044 
2.11164  17 0.0511639 0.407393 0.63476 0.509819 0.237178 0.790879 0.55585 0.790466 0.106552 0.337414 0.201067 0.115223 0.982398 0.890194 0.761483 0.0823766 0.00694479 
3.29394  17 0.597928 0.50351 0.308926 0.599242 0.39769 0.817305 0.784295 0.0170766 0.272474 0.7581 0.689103 0.513904 0.932146 0.107025 0.695737 0.536861 0.694309 
2.18905  17 0.532902 0.495889 0.555522 0.521982 0.356472 0.983847 0.345031 0.948202 0.626953 0.953709 0.912782 0.834894 0.44125 0.594174 0.177568 0.051654 0.357028 
1.6006  17 0.431002 0.0726077 0.428588 0.394025 0.584356 0.879506 0.161378 0.950478 0.377103 0.464775 0.831507 0.283719 0.0134825 0.100543 0.658934 0.257305 0.506777 
2.24584  17 0.925678 0.575199 0.434756 0.485918 0.797897 0.375372 0.327797 0.373192 0.505733 0.0553921 0.535799 0.570441 0.592602 0.53859 0.479329 0.294663 0.593103 
3.86108  17 0.236247 0.546583 0.0946743 0.380356 0.245909 0.363884 0.581203 0.803043 0.765456 0.953727 0.742496 0.459829 0.394314 0.196665 0.152436 0.593174 0.0328588 
1.43829  17 0.849215 0.49909 0.832316 0.044073 0.754751 0.901852 0.101612 0.044512 0.505789 0.177291 0.282826 0.12236 0.962532 0.683652 0.269812 0.800791 0.621132 
3.56326  17 0.744921 0.275176 0.225343 0.888789 0.29441 0.95081 0.997906 0.14557 0.154014 0.727633 0.0493849 0.762386 0.705323 0.265894 0.470094 0.687384 0.138042 
3.34688  17 0.232032 0.610736 0.176486 0.624076 0.218646 0.79893 0.788665 0.795338 0.34134 0.00821923 0.991939 0.599175 0.2141 0.881359 0.994999 0.809193 0.159558 
4.33136  17 0.946508 0.587372 0.0704196 0.884902 0.0780431 0.530178 0.845251 0.533805 0.615654 0.983888 0.206785 0.375072 0.721915 0.5432 0.985878 0.866634 0.810458 
4.25468  17 0.117734 0.854307 0.0243177 0.490641 0.38396 0.104807 0.683674 0.369721 0.910858 0.6654 0.232387 0.988935 0.0615653 0.671494 0.852167 0.107985 0.157826 
1.30491  17 0.32826 0.091253 0.51841 0.0780542 0.854635 0.553607 0.420146 0.166702 0.803934 0.318742 0.677399 0.124109 0.704107 0.911546 0.650689 0.983965 0.676431 
2.68946  17 0.890029 0.769709 0.698247 0.846434 0.470025 0.135879 0.591135 0.0303468 0.739035 0.610336 0.5813 0.392653 0.558051 0.551094 0.846341 0.75616 0.860763 
2.9056  17 0.371924 0.212987 0.695689 0.943328 0.826018 0.106435 0.824336 0.180854 0.578333 0.487459 0.186115 0.0846491 0.424058 0.381468 0.84967 0.556421 0.222957 
1.39998  17 0.144727 0.758137 0.687319 0.230098 0.635617 0.245575 0.395276 0.22623 0.927656 0.0887839 0.320016 0.63181 0.302714 0.336906 0.439281 0.181336 0.971895 
1.77434  17 0.819997 0.199976 0.640478 0.391448 0.0974281 0.408637 0.357104 0.405246 0.771203 0.425482 0.060436 0.625577 0.57319 0.385021 0.46788 0.984338 0.187475 
1.63705  17 0.391424 0.770151 0.885241 0.640687 0.968537 0.580001 0.699668 0.596557 0.252313 0.172369 0.863911 0.478597 0.512677 0.850168 0.676533 0.00408307 0.906468 
4.56267  17 0.729598 0.253366 0.00558932 0.974419 0.479084 0.357961 0.00287395 0.122695 0.308332 0.945468 0.614859 0.219547 0.401591 0.939633 0.879317 0.109929 0.722623 
2.00414  17 0.746866 0.68729 0.913121 0.724173 0.221947 0.953246 0.0643267 0.498287 0.801728 0.767872 0.559404 0.888279 0.594224 0.164043 0.914567 0.338326 0.490146 
2.04904  17 0.778989 0.514203 0.811977 0.658463 0.43593 0.846888 0.248466 0.873629 0.305443 0.334142 0.083591 0.0481657 0.442715 0.902672 0.520408 0.838995 0.839746 
1.7147  17 0.181493 0.337532 0.410271 0.165209 0.359262 0.0572297 0.986977 0.829743 0.531231 0.561572 0.114634 0.0944493 0.418705 0.622616 0.958309 0.523258 0.915414 
4.10199  17 0.00991237 0.201289 0.00721758 0.154065 0.641501 0.33219 0.894136 0.984611 0.769023 0.275411 0.984997 0.588429 0.122849 0.448223 0.383974 0.742716 0.800437 
1.43876  17 0.53861 0.780476 0.235918 0.11513 0.514564 0.802955 0.393139 0.433862 0.925493 0.633642 0.4475 0.881766 0.126183 0.492005 0.909265 0.921584 0.346707 
3.04798  17 0.434471 0.395663 0.604932 0.904597 0.767697 0.0602421 0.589884 0.381415 0.433055 0.623756 0.0520951 0.309665 0.754941 0.341031 0.558355 0.361112 0.768334 
2.08683  17 0.65649 0.0427622 0.759369 0.929714 0.00709921 0.803158 0.693041 0.754704 0.264182 0.00290336 0.197595 0.0922704 0.115017 0.51744 0.427337 0.193361 0.673167 
4.17991  17 0.125039 0.815945 0.0335163 0.319556 0.367077 0.538534 0.0220127 0.148446 0.871123 0.199096 0.854228 0.965816 0.239039 0.128236 0.197507 0.108461 0.671474 
1.53287  17 0.377048 0.755264 0.863539 0.532773 0.746229 0.0826865 0.177363 0.611286 0.300354 0.131418 0.0578753 0.829596 0.387084 0.521789 0.339807 0.890336 0.0660736 
3.20744  17 0.965793 0.747605 0.0824766 0.211095 0.461811 0.685952 0.630376 0.838159 0.850564 0.545836 0.0477675 0.974467 0.203978 0.052566 0.250748 0.744844 0.444828 
2.38183  17 0.164059 0.775158 0.266143 0.334118 0.260746 0.423319 0.241217 0.800476 0.667887 0.42226 0.0515443 0.986731 0.518551 0.986193 0.308697 0.81408 0.483843 
0.996179  17 0.491284 0.772593 0.283462 0.0114768 0.755264 0.629233 0.97432 0.373319 0.924784 0.192513 0.773776 0.65705 0.462247 0.346877 0.711783 0.740703 0.0980718 
1.65717  17 0.474845 0.193591 0.486179 0.316372 0.328678 0.895972 0.748236 0.872969 0.518943 0.102094 0.16409 0.874134 0.869864 0.476333 0.867747 0.370317 0.399095 
2.01392  17 0.85222 0.670501 0.913132 0.687301 0.79114 0.736605 0.984705 0.874775 0.826329 0.306053 0.0408073 0.596511 0.858347 0.342545 0.488358 0.336336 0.0956377 
1.92209  17 0.762862 0.598235 0.757932 0.781643 0.910167 0.777237 0.190022 0.492081 0.162967 0.254181 0.49668 0.534183 0.0779016 0.923189 0.69547 0.568033 0.664643 
1.99143  17 0.31867 0.708553 0.474507 0.293037 0.70979 0.447808 0.0824017 0.41288 0.45991 0.602421 0.432199 0.746605 0.770819 0.252488 0.454547 0.387449 0.978732 
2.81582  17 0.069158 0.590661 0.492402 0.771416 0.918955 0.109647 0.962936 0.218011 0.267689 0.152906 0.854488 0.81876 0.591801 0.732446 0.796035 0.000127682 0.135997 
2.73555  17 0.554951 0.64834 0.423897 0.571338 0.25287 0.996288 0.208898 0.377686 0.992195 0.237894 0.90767 0.269047 0.806581 0.40984 0.762845 0.164266 0.151529 
0.974466  17 0.939491 0.0783961 0.800988 0.00297987 0.242903 0.261811 0.219123 0.342877 0.842845 0.384226 0.981647 0.592616 0.170808 0.532541 0.159303 0.669447 0.66883 
4.23025  17 0.533544 0.928116 0.0156541 0.558614 0.146491 0.98648 0.492278 0.920433 0.696948 0.282654 0.380527 0.400166 0.737843 0.399891 0.176891 0.165985 0.0616524 
3.71811  17 0.0776075 0.135678 0.11007 0.615955 0.147489 0.0854937 0.0173349 0.435682 0.621706 0.0693571 0.360589 0.716154 0.0150483 0.794886 0.0161314 0.0365338 0.385975 
1.19851  17 0.29774 0.741278 0.439856 0.135201 0.775053 0.385945 0.365536 0.752063 0.596481 0.131895 0.276608 0.231693 0.167794 0.379466 0.319184 0.680374 0.755614 
4.0625  17 0.341113 0.413159 0.105136 0.82287 0.706275 0.256038 0.782478 0.649305 0.731066 0.717389 0.118239 0.459439 0.39089 0.799465 0.0399969 0.357383 0.267376 
1.19958  17 0.584303 0.703791 0.680092 0.226449 0.556306 0.415474 0.987588 0.675027 0.136848 0.945685 0.572997 0.893604 0.776809 0.90417 0.812907 0.155182 0.185253 
2.00533  17 0.0977726 0.808114 0.722787 0.217003 0.153329 0.960511 0.423732 0.166014 0.497058 0.460364 0.0251799 0.111191 0.636073 0.168343 0.668824 0.00597943 0.717884 
3.36833  17 0.265278 0.895124 0.209867 0.508215 0.0498368 0.396244 0.480994 0.935484 0.673186 0.395789 0.311074 0.701297 0.933669 0.0188384 0.195328 0.45681 0.823518 
2.5062  17 0.0806901 0.545591 0.501458 0.521279 0.501046 0.709233 0.0568412 0.55562 0.870049 0.994333 0.86935 0.59727 0.301238 0.742176 0.267075 0.64143 0.414838 
1.90024  17 0.840279 0.986741 0.516258 0.371639 0.592962 0.0595319 0.711791 0.200651 0.388684 0.108445 0.440099 0.99069 0.0991277 0.418251 0.756105 0.81678 0.734325 
1.80032  17 0.584765 0.165118 0.75115 0.52282 0.143365 0.653242 0.0231828 0.800265 0.0651791 0.900953 0.137498 0.714718 0.852796 0.920207 0.434332 0.708646 0.257454 
2.05523  17 0.556691 0.710464 0.805787 0.558802 0.763583 0.966464 0.230404 0.308577 0.923208 0.0980356 0.441143 0.383001 0.543839 0.411339 0.100994 0.818634 0.641485 
2.09007  17 0.652707 0.279752 0.942209 0.979708 0.872687 0.561115 0.736303 0.99914 0.855105 0.0706467 0.693332 0.7753 0.132059 0.382888 0.904577 0.405277 0.284312 
1.78726  17 0.136372 0.0444343 0.836152 0.395011 0.986191 0.809992 0.865522 0.251953 0.478402 0.374229 0.975886 0.29605 0.979581 0.1968 0.891729 0.000799916 0.0738041 
2.84093  17 0.182552 0.749518 0.465874 0.61831 0.522696 0.0658334 0.702221 0.115994 0.458447 0.1169 0.467675 0.203176 0.928653 0.911005 0.372996 0.125495 0.0449711 
2.03401  17 0.717816 0.394271 0.437503 0.265608 0.817561 0.193604 0.841848 0.18312 0.865516 0.97407 0.0773233 0.965023 0.504259 0.688336 0.802941 0.656044 0.803435 
4.25832  17 0.597625 0.0201723 0.00314972 0.917195 0.651777 0.327621 0.950283 0.379714 0.28174 0.133803 0.982872 0.515635 0.715262 0.388318 0.631969 0.0543148 0.217255 
2.92673  17 0.71342 0.411258 0.618009 0.978192 0.526176 0.70809 0.0803758 0.226889 0.451569 0.551418 0.836895 0.158577 0.510836 0.0608015 0.75821 0.125391 0.186135 
3.3955  17 0.895076 0.696534 0.338531 0.944248 0.224431 0.922428 0.739806 0.511405 0.121532 0.15929 0.474128 0.365789 0.600016 0.172934 0.0760446 0.53085 0.640721 
2.419  17 0.172205 0.49561 0.709798 0.980923 0.935907 0.923185 0.652439 0.247024 0.326461 0.00364005 0.178626 0.654532 0.127511 0.00387813 0.343049 0.125468 0.365699 
1.32036  17 0.28477 0.65106 0.652221 0.0450196 0.632811 0.190498 0.536491 0.6052 0.605773 0.792207 0.716914 0.138777 0.725 0.451675 0.711502 0.280279 0.519485 
3.04473  17 0.915344 0.394468 0.458131 0.92462 0.496995 0.143036 0.465567 0.233597 0.481194 0.226968 0.937557 0.544583 0.23016 0.286638 0.490471 0.907954 0.825341 
4.1075  17 0.426398 0.11552 0.0112843 0.580303 0.81862 0.69949 0.147388 0.36042 0.545057 0.551783 0.517813 0.659775 0.0602868 0.00964395 0.801518 0.991159 0.608301 
1.83004  17 0.00105173 0.589289 0.992808 0.820831 0.958606 0.701604 0.996842 0.888235 0.332277 0.391744 0.572827 0.962331 0.834056 0.817567 0.889737 0.00614899 0.306235 
1.48043  17 0.682804 0.0786247 0.206442 0.0485215 0.906346 0.0980963 0.324001 0.580422 0.438295 0.755836 0.277591 0.127358 0.691389 0.431778 0.655881 0.733837 0.37282 
1.30136  17 0.90525 0.296095 0.552961 0.18987 0.374684 0.173612 0.660826 0.736059 0.828171 0.447549 0.246297 0.885961 0.222718 0.00289566 0.454778 0.0439236 0.393878 
4.29677  17 0.347497 0.627666 0.0688452 0.954775 0.420043 0.739098 0.603491 0.0817655 0.187392 0.0744719 0.797775 0.528684 0.738195 0.488682 0.0271415 0.46932 0.716808 
2.7044  17 0.0459955 0.65578 0.959062 0.963915 0.560697 0.230582 0.697186 0.330634 0.354905 0.622867 0.172156 0.0109149 0.527589 0.76774 0.273754 0.0569083 0.814837 
2.47523  17 0.20719 0.0904526 0.842929 0.892108 0.733713 0.0394922 0.0630827 0.999768 0.18472 0.853914 0.214727 0.472389 0.896895 0.745996 0.315385 0.967823 0.138178 
1.31928  17 0.371 0.727037 0.52662 0.145905 0.907395 0.461824 0.560913 0.319329 0.635968 0.87051 0.201812 0.836477 0.116867 0.590102 0.342677 0.210136 0.369773 
3.72158  17 0.332444 0.00968987 0.107547 0.969547 0.477585 0.337217 0.595244 0.574658 0.272681 0.340964 0.812541 0.124707 0.114253 0.440405 0.823799 0.546686 0.564012 
2.00675  17 0.461609 0.239764 0.768478 0.805936 0.823433 0.480001 0.734684 0.895684 0.0579985 0.420428 0.98488 0.906789 0.689451 0.61211 0.571664 0.503799 0.15354 
2.832  17 0.478847 0.00685068 0.273539 0.438124 0.22216 0.0968368 0.805432 0.139067 0.0869363 0.4608 0.88528 0.7099 0.772515 0.732603 0.587572 0.726335 0.849027 
1.32292  17 0.992964 0.667961 0.765915 0.0521463 0.0588714 0.504445 0.888952 0.108324 0.508661 0.450811 0.385169 0.839571 0.798062 0.566075 0.203123 0.465862 0.4823 
2.22751  17 0.168951 0.751775 0.50496 0.551063 0.968359 0.598817 0.0950229 0.381397 0.864676 0.858463 0.810847 0.939982 0.103769 0.17327 0.714472 0.28294 0.790461 
2.37794  17 0.560404 0.921404 0.997679 0.828035 0.620311 0.980613 0.184349 0.921204 0.747815 0.864897 0.593038 0.10424 0.820309 0.927178 0.33884 0.486632 0.0593976 
0.977172  17 0.465148 0.597053 0.931954 0.307112 0.970568 0.203959 0.719146 0.192261 0.0653377 0.35057 0.118399 0.660329 0.00859479 0.199799 0.847068 0.128309 0.203432 
0.734392  17 0.667777 0.745524 0.343274 0.0381525 0.569493 0.56127 0.544626 0.770867 0.268386 0.428053 0.152163 0.789877 0.0605841 0.521789 0.256944 0.0769331 0.0682021 
1.2245  17 0.328226 0.232305 0.886014 0.0232558 0.268074 0.798283 0.683146 0.18704 0.654187 0.568327 0.108107 0.789795 0.803452 0.134362 0.823315 0.890765 0.851874 
1.38775  17 0.961988 0.462698 0.875374 0.438617 0.0799483 0.724941 0.935779 0.986759 0.770087 0.865388 0.62864 0.0223539 0.18892 0.171623 0.949513 0.879644 0.115732 
2.89185  17 0.436554 0.433824 0.458416 0.784327 0.1925 0.534734 0.388016 0.794685 0.573932 0.485501 0.653482 0.284971 0.872014 0.785397 0.885287 0.953189 0.245335 
3.82322  17 0.447134 0.246564 0.204163 0.865878 0.74877 0.353917 0.358806 0.133885 0.994068 0.314903 0.033778 0.378978 0.181029 0.731741 0.226259 0.616381 0.395491 
3.84716  17 0.095689 0.695101 0.0314236 0.622709 0.103107 0.740221 0.859977 0.77585 0.047658 0.425851 0.253659 0.424006 0.0824292 0.744672 0.651908 0.638191 0.0762504 
1.3413  17 0.760152 0.595036 0.844781 0.269306 0.614738 0.997259 0.566391 0.552491 0.739374 0.602377 0.798709 0.967886 0.97811 0.903883 0.751075 0.823723 0.594002 
2.52317  17 0.735268 0.0614378 0.457851 0.782599 0.241963 0.145152 0.288545 0.938929 0.11706 0.0708613 0.979306 0.195631 0.0303705 0.589 0.735894 0.939875 0.785136 
1.14235  17 0.504216 0.260555 0.921037 0.0116325 0.229194 0.587795 0.00950015 0.529686 0.905159 0.819165 0.911978 0.929034 0.877784 0.864916 0.335366 0.284811 0.536685 
2.61489  17 0.57049 0.742687 0.473217 0.780278 0.210531 0.944176 0.565761 0.514392 0.159078 0.695058 0.478603 0.39039 0.0415285 0.0784751 0.393374 0.00544081 0.316221 
3.77994  17 0.232817 0.586986 0.369965 0.981008 0.341146 0.679179 0.972772 0.0650387 0.539413 0.252151 0.994638 0.0108745 0.500376 0.112029 0.465571 0.923514 0.828764 
2.97021  17 0.657658 0.555401 0.437504 0.801037 0.170066 0.97057 0.425212 0.390553 0.852433 0.145708 0.624612 0.369474 0.988832 0.699675 0.14436 0.710241 0.162566 
1.82362  17 0.429573 0.63394 0.612541 0.48063 0.978804 0.125348 0.550739 0.729959 0.601419 0.365785 0.515999 0.272242 0.0967611 0.0762045 0.580639 0.847808 0.77128 
1.15727  17 0.583663 0.414488 0.994461 0.224763 0.0845702 0.818491 0.214993 0.582169 0.615064 0.870328 0.674645 0.271641 0.185118 0.274741 0.630943 0.0231558 0.910701 
2.74027  17 0.962148 0.317504 0.480838 0.731942 0.261453 0.731168 0.656177 0.539607 0.438286 0.8596 0.399907 0.36287 0.906922 0.981753 0.832384 0.125704 0.564734 
4.02833  17 0.407692 0.0188708 0.187209 0.84685 0.72169 0.153697 0.805956 0.274394 0.408172 0.792046 0.829044 0.218201 0.73531 0.880259 0.161286 0.541241 0.764659 
2.28894  17 0.638222 0.174897 0.636914 0.718818 0.0389931 0.482352 0.28629 0.342305 0.735563 0.494179 0.250685 0.908873 0.0665883 0.129102 0.349927 0.554504 0.271114 
0.77195  17 0.759356 0.0817239 0.750843 0.182994 0.789363 0.294084 0.840189 0.661285 0.0757607 0.387128 0.225378 0.447431 0.00373752 0.789441 0.626031 0.36188 0.399801 
3.97679  17 0.624386 0.639602 0.0302307 0.401295 0.381141 0.0436389 0.121488 0.914484 0.934202 0.0422674 0.416351 0.723294 0.253957 0.0423953 0.389361 0.704853 0.748023 
1.62826  17 0.102969 0.0787171 0.828654 0.446722 0.759594 0.69203 0.664367 0.246911 0.250301 0.656525 0.622918 0.635411 0.948296 0.908844 0.863637 0.912023 0.0973051 
1.61745  17 0.87033 0.960614 0.187403 0.0404744 0.826828 0.019254 0.379533 0.710778 0.146203 0.422563 0.757505 0.916068 0.776681 0.00128093 0.0328576 0.0449189 0.439945 
2.37213  17 0.0791789 0.00552278 0.844667 0.90948 0.833336 0.652807 0.00154673 0.857107 0.157976 0.445721 0.043231 0.419775 0.980178 0.471657 0.852704 0.438678 0.912794 
3.78489  17 0.574614 0.272917 0.0480953 0.289931 0.592114 0.508003 0.927117 0.808607 0.589829 0.497467 0.338282 0.393748 0.667377 0.906814 0.395251 0.558838 0.0611735 
0.793628  17 0.0883315 0.370671 0.962389 0.109083 0.158433 0.41713 0.515236 0.821987 0.268687 0.207125 0.742124 0.859578 0.415521 0.79555 0.295984 0.228814 0.498087 
1.02722  17 0.838997 0.931153 0.939728 0.309245 0.977177 0.603491 0.675647 0.279033 0.217087 0.072917 0.573339 0.801293 0.977583 0.674556 0.921062 0.41853 0.854632 
1.62363  17 0.314606 0.659644 0.605314 0.0060514 0.850621 0.331 0.167496 0.571692 0.563408 0.792664 0.0190076 0.0209896 0.385965 0.658069 0.695379 0.176238 0.839185 
3.77863  17 0.801949 0.802533 0.122786 0.672378 0.303674 0.386569 0.270041 0.813438 0.995974 0.979847 0.0647539 0.762879 0.337305 0.00920443 0.912794 0.368127 0.924313 
3.55046  17 0.886994 0.0583405 0.204001 0.7179 0.396186 0.569941 0.850136 0.48752 0.481852 0.855337 0.965235 0.274284 0.413243 0.626423 0.439501 0.618415 0.998536 
1.02983  17 0.274597 0.422824 0.989479 0.123896 0.782677 0.0919213 0.6747 0.315579 0.347111 0.177705 0.0697026 0.780903 0.786743 0.275491 0.79964 0.934364 0.906207 
1.17391  17 0.796691 0.0633726 0.979341 0.290995 0.787966 0.269108 0.437982 0.670201 0.361189 0.0537193 0.552741 0.132838 0.845184 0.832334 0.291156 0.850687 0.119218 
1.76634  17 0.553053 0.0611795 0.925291 0.673374 0.518706 0.408563 0.87749 0.412468 0.274689 0.597653 0.680112 0.868026 0.262764 0.527835 0.0950666 0.487709 0.397817 
2.1276  17 0.379366 0.115159 0.854698 0.958226 0.449929 0.181929 0.762892 0.289571 0.0878094 0.410053 0.889861 0.23248 0.465804 0.605984 0.611443 0.903449 0.204006 
3.43729  17 0.436168 0.173574 0.315469 0.837361 0.644234 0.752675 0.234364 0.648763 0.905936 0.810855 0.866163 0.0305393 0.367053 0.891836 0.277799 0.880946 0.461279 
2.23536  17 0.55487 0.515316 0.502059 0.518349 0.340786 0.915695 0.24523 0.455232 0.492624 0.184956 0.256568 0.397661 0.966468 0.0262311 0.724389 0.058751 0.0926099 
2.64429  17 0.953078 0.016457 0.71077 0.967751 0.911516 0.526911 0.388735 0.324932 0.346091 0.8595 0.827422 0.65685 0.815319 0.801087 0.524477 0.877654 0.463447 
2.75645  17 0.370614 0.0614984 0.637837 0.918626 0.606999 0.672462 0.873347 0.260819 0.883374 0.372756 0.514002 0.680925 0.75807 0.20594 0.820512 0.660941 0.199838 
1.89009  17 0.400271 0.536333 0.838806 0.495536 0.0305638 0.0120358 0.887999 0.230327 0.781662 0.400631 0.668171 0.993222 0.49694 0.976962 0.577058 0.373698 0.59416 
1.40689  17 0.750636 0.332525 0.662429 0.106812 0.119454 0.758673 0.100749 0.085925 0.802096 0.303914 0.775778 0.36447 0.11906 0.77154 0.106582 0.0309977 0.907273 
1.67144  17 0.841319 0.44845 0.445373 0.285778 0.530875 0.629919 0.749868 0.80917 0.478055 0.196313 0.783961 0.574317 0.340853 0.999962 0.254448 0.796189 0.308376 
2.34741  17 0.301893 0.30022 0.59289 0.621565 0.249369 0.0329512 0.961422 0.620828 0.000220169 0.743642 0.568083 0.502343 0.676505 0.706266 0.295104 0.0867839 0.060017 
3.16031  17 0.552684 0.893274 0.222776 0.569653 0.159513 0.394447 0.279915 0.68042 0.703032 0.584362 0.678223 0.916211 0.780749 0.16198 0.776047 0.749412 0.249389 
0.859837  17 0.693944 0.249246 0.810895 0.123116 0.980951 0.462684 0.417373 0.653666 0.494676 0.256057 0.454051 0.650156 0.510667 0.973217 0.626866 0.53251 0.0322244 
2.79396  17 0.0149436 0.0734283 0.210189 0.412304 0.356977 0.715261 0.173687 0.463714 0.449418 0.853421 0.564532 0.0450238 0.18123 0.439636 0.985281 0.466737 0.699901 
1.61309  17 0.970393 0.56903 0.396677 0.291514 0.833258 0.126668 0.870107 0.939645 0.105057 0.595829 0.331724 0.346826 0.10489 0.65114 0.571746 0.899165 0.428899 
3.52612  17 0.416904 0.440977 0.056774 0.355341 0.892682 0.778662 0.219041 0.874354 0.00600682 0.761052 0.801206 0.329661 0.262542 0.552022 0.799025 0.672347 0.702002 
1.72813  17 0.880173 0.932047 0.5055 0.27932 0.674822 0.807127 0.552766 0.729107 0.894646 0.547664 0.826584 0.439697 0.869068 0.802467 0.689316 0.323996 0.117664 
1.89888  17 0.062551 0.0415531 0.505099 0.504245 0.789783 0.514112 0.655181 0.374963 0.160501 0.164618 0.865227 0.993475 0.626065 0.699021 0.218008 0.252359 0.0102765 
2.52482  17 0.839204 0.905045 0.246155 0.315823 0.254464 0.672017 0.643438 0.792845 0.425789 0.744492 0.681675 0.20556 0.432485 0.90753 0.539805 0.628543 0.513102 
3.86914  17 0.251246 0.535918 0.0177035 0.306057 0.680778 0.0686463 0.999499 0.17338 0.0180628 0.383365 0.910404 0.229998 0.346281 0.392896 0.600881 0.653325 0.816985 
2.02195  17 0.0896889 0.506269 0.100799 0.0335159 0.289364 0.393011 0.438916 0.141936 0.678385 0.925343 0.266622 0.134992 0.824059 0.262496 0.552086 0.614063 0.929479 
3.85283  17 0.378496 0.18366 0.11227 0.829508 0.352567 0.706989 0.421345 0.861941 0.807767 0.423481 0.442656 0.573146 0.577128 0.503255 0.410795 0.669435 0.402091 
1.9766  17 0.442849 0.991075 0.326497 0.290375 0.109949 0.201568 0.0515491 0.531964 0.599463 0.216557 0.318679 0.367565 0.0213101 0.447637 0.36297 0.818333 0.260954 
2.88772  17 0.399649 0.909785 0.192696 0.324691 0.392553 0.464035 0.586677 0.495399 0.512509 0.686267 0.173721 0.583182 0.987494 0.666084 0.924152 0.752128 0.440524 
1.39883  17 0.57152 0.444351 0.873934 0.137912 0.717341 0.907583 0.154268 0.0242851 0.990533 0.348636 0.739067 0.0963277 0.320562 0.367917 0.49269 0.768205 0.575534 
1.87141  17 0.162933 0.816305 0.622704 0.308468 0.699375 0.799033 0.153982 0.89791 0.25305 0.685939 0.298563 0.210966 0.831834 0.406223 0.187049 0.238416 0.53456 
2.03679  17 0.0450276 0.298956 0.626104 0.460603 0.742247 0.189787 0.459552 0.667406 0.658287 0.00185884 0.499327 0.0271553 0.713183 0.874929 0.635043 0.889442 0.667165 
2.22978  17 0.0459904 0.143552 0.745631 0.415322 0.435006 0.199951 0.777983 0.730169 0.835745 0.591439 0.177971 0.105177 0.689729 0.0530715 0.505189 0.186867 0.0358651 
1.66055  17 0.660451 0.474945 0.789306 0.374329 0.201175 0.357586 0.86913 0.298682 0.938663 0.419177 0.554279 0.26539 0.259591 0.375957 0.46506 0.323423 0.73038 
2.75059  17 0.839459 0.739979 0.186611 0.379658 0.994469 0.357433 0.358052 0.929148 0.785736 0.416077 0.856665 0.900217 0.437844 0.677479 0.428639 0.638385 0.106473 
2.26767  17 0.118225 0.221209 0.399615 0.496758 0.909181 0.897628 0.372374 0.715017 0.740978 0.133229 0.586587 0.982371 0.747146 0.438297 0.582503 0.864672 0.580987 
0.813015  17 0.230085 0.895424 0.81768 0.0927238 0.157911 0.330929 0.244643 0.946658 0.390831 0.506071 0.257044 0.967447 0.378515 0.905708 0.527725 0.472761 0.475705 
1.83712  17 0.97477 0.137849 0.899674 0.556625 0.303625 0.32508 0.270032 0.875237 0.603285 0.479998 0.792037 0.906352 0.545944 0.126064 0.255565 0.0218102 0.164171 
0.955891  17 0.933322 0.571914 0.559569 0.0114861 0.92529 0.647993 0.187949 0.656148 0.767687 0.0233849 0.557905 0.036534 0.709497 0.322449 0.790032 0.258901 0.191455 
3.29453  17 0.998155 0.44687 0.301498 0.862185 0.957168 0.956953 0.82131 0.698785 0.846969 0.0993907 0.733533 0.892872 0.192006 0.236608 0.759668 0.0873173 0.336513 
2.34864  17 0.174447 0.893917 0.518386 0.745116 0.277733 0.448216 0.524625 0.470952 0.731272 0.117903 0.3548 0.388303 0.695796 0.835969 0.77062 0.649997 0.689101 
1.69213  17 0.0219905 0.879802 0.88302 0.565582 0.240107 0.242631 0.302667 0.179869 0.303323 0.342251 0.535258 0.760901 0.017167 0.108133 0.694768 0.36121 0.170456 
1.48561  17 0.581286 0.798466 0.833883 0.0802312 0.0352612 0.922812 0.933576 0.150323 0.472222 0.44762 0.252508 0.0403931 0.494491 0.184898 0.40441 0.450979 0.861331 
3.97889  17 0.193081 0.577865 0.0806464 0.799383 0.303527 0.152076 0.58142 0.394069 0.261052 0.623838 0.554213 0.116788 0.146548 0.46304 0.351571 0.619445 0.392911 
1.45682  17 0.713068 0.674305 0.787932 0.00259197 0.0140879 0.0235727 0.0976474 0.880218 0.879572 0.618811 0.240608 0.20568 0.727026 0.86669 0.00366778 0.78945 0.314732 
2.39612  17 0.820987 0.532682 0.307942 0.522937 0.0411863 0.938043 0.286598 0.34901 0.196173 0.446677 0.881294 0.252016 0.27617 0.180831 0.957097 0.0573978 0.634391 
4.40356  17 0.630068 0.554475 0.0444342 0.612548 0.655912 0.474737 0.864173 0.0560191 0.859147 0.300773 0.331369 0.0371032 0.252094 0.418863 0.614192 0.00756337 0.0376671 
2.78424  17 0.0808136 0.0821055 0.622195 0.958243 0.0854885 0.23381 0.816996 0.784193 0.832771 0.130566 0.600765 0.459511 0.204658 0.444742 0.0400722 0.943138 0.55159 
2.98278  17 0.0844658 0.462284 0.469032 0.980245 0.024658 0.0418185 0.348347 0.586646 0.916315 0.111797 0.113994 0.593331 0.684615 0.350675 0.40027 0.628445 0.281749 
1.47231  17 0.900078 0.0577839 0.320361 0.0482073 0.583015 0.996206 0.806484 0.561883 0.256915 0.939172 0.718292 0.0933838 0.573873 0.207573 0.188849 0.823459 0.550186 
4.02373  17 0.913493 0.924074 0.0805694 0.623777 0.979979 0.54074 0.210351 0.77677 0.732651 0.939768 0.273575 0.61539 0.83603 0.588022 0.751909 0.604152 0.855294 
2.59873  17 0.953605 0.677878 0.11355 0.17901 0.174854 0.24214 0.384614 0.54067 0.149566 0.608507 0.489601 0.32436 0.673505 0.570465 0.688854 0.715164 0.176199 
1.97885  17 0.174104 0.507407 0.885562 0.673425 0.942307 0.0972232 0.746092 0.401895 0.632133 0.785011 0.398616 0.53636 0.41171 0.983615 0.816565 0.391271 0.164044 
2.10784  17 0.0511639 0.407393 0.63476 0.509819 0.238422 0.791531 0.556143 0.790107 0.106124 0.337397 0.201083 0.115959 0.980919 0.890194 0.761483 0.0823766 0.00694479 
3.29394  17 0.597928 0.50351 0.308926 0.599242 0.39769 0.817305 0.784295 0.0170766 0.272474 0.7581 0.689103 0.513904 0.932146 0.107025 0.695737 0.536861 0.694309 
2.18905  17 0.532902 0.495889 0.555522 0.521982 0.356472 0.983847 0.345031 0.948202 0.626953 0.953709 0.912782 0.834894 0.44125 0.594174 0.177568 0.051654 0.357028 
1.6006  17 0.431002 0.0726077 0.428588 0.394025 0.584356 0.879506 0.161378 0.950478 0.377103 0.464775 0.831507 0.283719 0.0134825 0.100543 0.658934 0.257305 0.506777 
2.24584  17 0.925678 0.575199 0.434756 0.485918 0.797897 0.375372 0.327797 0.373192 0.505733 0.0553921 0.535799 0.570441 0.592602 0.53859 0.479329 0.294663 0.593103 
3.75175  17 0.236247 0.546583 0.0946743 0.380356 0.245909 0.363884 0.580713 0.803152 0.76444 0.953087 0.742656 0.459851 0.394292 0.197103 0.152262 0.593174 0.0328588 
1.43829  17 0.849215 0.49909 0.832316 0.044073 0.754751 0.901852 0.101612 0.044512 0.505789 0.177291 0.282826 0.12236 0.962532 0.683652 0.269812 0.800791 0.621132 
3.56326  17 0.744921 0.275176 0.225343 0.888789 0.29441 0.95081 0.997906 0.14557 0.154014 0.727633 0.0493849 0.762386 0.705323 0.265894 0.470094 0.687384 0.138042 
3.34688  17 0.232032 0.610736 0.176486 0.624076 0.218646 0.79893 0.788665 0.795338 0.34134 0.00821923 0.991939 0.599175 0.2141 0.881359 0.994999 0.809193 0.159558 
4.23433  17 0.946508 0.587372 0.0710683 0.884337 0.0781953 0.530697 0.844232 0.533612 0.615654 0.983888 0.206785 0.375072 0.721915 0.5432 0.985878 0.866634 0.810458 
4.20268  17 0.117734 0.854307 0.0243177 0.490641 0.38396 0.104807 0.683674 0.370167 0.910595 0.665242 0.232341 0.989585 0.0614663 0.67095 0.851863 0.107985 0.157826 
1.30491  17 0.32826 0.091253 0.51841 0.0780542 0.854635 0.553607 0.420146 0.166702 0.803934 0.318742 0.677399 0.124109 0.704107 0.911546 0.650689 0.983965 0.676431 
2.68946  17 0.890029 0.769709 0.698247 0.846434 0.470025 0.135879 0.591135 0.0303468 0.739035 0.610336 0.5813 0.392653 0.558051 0.551094 0.846341 0.75616 0.860763 
2.9056  17 0.371924 0.212987 0.695689 0.943328 0.826018 0.106435 0.824336 0.180854 0.578333 0.487459 0.186115 0.0846491 0.424058 0.381468 0.84967 0.556421 0.222957 
1.39998  17 0.144727 0.758137 0.687319 0.230098 0.635617 0.245575 0.395276 0.22623 0.927656 0.0887839 0.320016 0.63181 0.302714 0.336906 0.439281 0.181336 0.971895 
1.77434  17 0.819997 0.199976 0.640478 0.391448 0.0974281 0.408637 0.357104 0.405246 0.771203 0.425482 0.060436 0.625577 0.57319 0.385021 0.46788 0.984338 0.187475 
1.63705  17 0.391424 0.770151 0.885241 0.640687 0.968537 0.580001 0.699668 0.596557 0.252313 0.172369 0.863911 0.478597 0.512677 0.850168 0.676533 0.00408307 0.906468 
4.56267  17 0.729598 0.253366 0.00558932 0.974419 0.479084 0.357961 0.00287395 0.122695 0.308332 0.945468 0.614859 0.219547 0.401591 0.939633 0.879317 0.109929 0.722623 
2.00414  17 0.746866 0.68729 0.913121 0.724173 0.221947 0.953246 0.0643267 0.498287 0.801728 0.767872 0.559404 0.888279 0.594224 0.164043 0.914567 0.338326 0.490146 
2.04904  17 0.778989 0.514203 0.811977 0.658463 0.43593 0.846888 0.248466 0.873629 0.305443 0.334142 0.083591 0.0481657 0.442715 0.902672 0.520408 0.838995 0.839746 
1.68397  17 0.181493 0.337532 0.410271 0.165209 0.359262 0.0572297 0.986977 0.829743 0.531231 0.561489 0.114955 0.0945171 0.418248 0.623114 0.957928 0.523258 0.915414 
4.10199  17 0.00991237 0.201289 0.00721758 0.154065 0.641501 0.33219 0.894136 0.984611 0.769023 0.275411 0.984997 0.588429 0.122849 0.448223 0.383974 0.742716 0.800437 
1.43876  17 0.53861 0.780476 0.235918 0.11513 0.514564 0.802955 0.393139 0.433862 0.925493 0.633642 0.4475 0.881766 0.126183 0.492005 0.909265 0.921584 0.346707 
2.92386  17 0.434471 0.396288 0.603767 0.904025 0.76795 0.0602239 0.590829 0.381448 0.432003 0.623124 0.0520951 0.309665 0.754941 0.341031 0.558355 0.361112 0.768334 
2.08683  17 0.65649 0.0427622 0.759369 0.929714 0.00709921 0.803158 0.693041 0.754704 0.264182 0.00290336 0.197595 0.0922704 0.115017 0.51744 0.427337 0.193361 0.673167 
4.17991  17 0.125039 0.815945 0.0335163 0.319556 0.367077 0.538534 0.0220127 0.148446 0.871123 0.199096 0.854228 0.965816 0.239039 0.128236 0.197507 0.108461 0.671474 
1.38482  17 0.377266 0.755049 0.863539 0.532773 0.746229 0.0826865 0.177363 0.611286 0.300354 0.131418 0.0578753 0.829596 0.386806 0.521576 0.340497 0.889988 0.0662652 
2.96621  17 0.965793 0.747605 0.0824766 0.211065 0.461661 0.685545 0.629897 0.838002 0.849691 0.545969 0.0476377 0.973359 0.203037 0.052566 0.250748 0.744844 0.444828 
2.22217  17 0.164059 0.775158 0.266143 0.334118 0.260746 0.423319 0.241217 0.800476 0.667218 0.422179 0.0518242 0.98593 0.518504 0.986266 0.308841 0.814051 0.483123 
0.996179  17 0.491284 0.772593 0.283462 0.0114768 0.755264 0.629233 0.97432 0.373319 0.924784 0.192513 0.773776 0.65705 0.462247 0.346877 0.711783 0.740703 0.0980718 
1.55408  17 0.474845 0.193591 0.486179 0.316372 0.328678 0.895972 0.748236 0.872467 0.518431 0.102876 0.164072 0.874246 0.869174 0.476163 0.867559 0.370286 0.399095 
2.01392  17 0.85222 0.670501 0.913132 0.687301 0.79114 0.736605 0.984705 0.874775 0.826329 0.306053 0.0408073 0.596511 0.858347 0.342545 0.488358 0.336336 0.0956377 
1.86246  17 0.762862 0.598235 0.757932 0.781643 0.910167 0.777237 0.190022 0.493146 0.163453 0.255112 0.496524 0.53347 0.0779741 0.922541 0.695225 0.567605 0.663428 
1.99143  17 0.31867 0.708553 0.474507 0.293037 0.70979 0.447808 0.0824017 0.41288 0.45991 0.602421 0.432199 0.746605 0.770819 0.252488 0.454547 0.387449 0.978732 
2.80792  17 0.0698146 0.591118 0.492322 0.770888 0.918634 0.110186 0.962114 0.21864 0.267798 0.154032 0.854488 0.81876 0.591801 0.732446 0.796035 0.000127682 0.135997 
2.61387  17 0.554951 0.64834 0.424725 0.570491 0.254061 0.995716 0.209049 0.377583 0.991641 0.237731 0.907234 0.269945 0.806581 0.40984 0.762845 0.164266 0.151529 
0.974466  17 0.939491 0.0783961 0.800988 0.00297987 0.242903 0.261811 0.219123 0.342877 0.842845 0.384226 0.981647 0.592616 0.170808 0.532541 0.159303 0.669447 0.66883 
4.23025  17 0.533544 0.928116 0.0156541 0.558614 0.146491 0.98648 0.492278 0.920433 0.696948 0.282654 0.380527 0.400166 0.737843 0.399891 0.176891 0.165985 0.0616524 
3.71811  17 0.0776075 0.135678 0.11007 0.615955 0.147489 0.0854937 0.0173349 0.435682 0.621706 0.0693571 0.360589 0.716154 0.0150483 0.794886 0.0161314 0.0365338 0.385975 
1.18453  17 0.29774 0.741278 0.439856 0.135201 0.775053 0.385945 0.365536 0.752063 0.596481 0.131895 0.276608 0.232026 0.167185 0.378731 0.319508 0.679317 0.755614 
4.0625  17 0.341113 0.413159 0.105136 0.82287 0.706275 0.256038 0.782478 0.649305 0.731066 0.717389 0.118239 0.459439 0.39089 0.799465 0.0399969 0.357383 0.267376 
1.19958  17 0.584303 0.703791 0.680092 0.226449 0.556306 0.415474 0.987588 0.675027 0.136848 0.945685 0.572997 0.893604 0.776809 0.90417 0.812907 0.155182 0.185253 
1.91387  17 0.0988886 0.807929 0.722833 0.217201 0.153114 0.960065 0.42429 0.166285 0.497058 0.460364 0.0251799 0.111191 0.636073 0.168343 0.668824 0.00597943 0.717097 
3.36833  17 0.265278 0.895124 0.209867 0.508215 0.0498368 0.396244 0.480994 0.935484 0.673186 0.395789 0.311074 0.701297 0.933669 0.0188384 0.195328 0.45681 0.823518 
2.5062  17 0.0806901 0.545591 0.501458 0.521279 0.501046 0.709233 0.0568412 0.55562 0.870049 0.994333 0.86935 0.59727 0.301238 0.742176 0.267075 0.64143 0.414838 
1.86236  17 0.840279 0.986741 0.516115 0.370527 0.592042 0.0592799 0.711532 0.201609 0.38928 0.109129 0.439555 0.990161 0.0997382 0.418251 0.756105 0.81678 0.734325 
1.69591  17 0.584839 0.165913 0.74998 0.522076 0.143365 0.653242 0.0231828 0.800265 0.0651791 0.900953 0.137498 0.714718 0.852488 0.920207 0.433894 0.70785 0.257325 
2.05523  17 0.556691 0.710464 0.805787 0.558802 0.763583 0.966464 0.230404 0.308577 0.923208 0.0980356 0.441143 0.383001 0.543839 0.411339 0.100994 0.818634 0.641485 
2.09007  17 0.652707 0.279752 0.942209 0.979708 0.872687 0.561115 0.736303 0.99914 0.855105 0.0706467 0.693332 0.7753 0.132059 0.382888 0.904577 0.405277 0.284312 
1.69614  17 0.13749 0.0457679 0.834887 0.393907 0.985786 0.809992 0.865522 0.251953 0.478402 0.374229 0.975886 0.29605 0.979581 0.196572 0.890733 0.000717444 0.0740393 
2.75757  17 0.182278 0.749518 0.465874 0.61831 0.522696 0.0658334 0.702221 0.115994 0.458447 0.1169 0.467675 0.203176 0.927647 0.910194 0.373162 0.125259 0.0453027 
2.03401  17 0.717816 0.394271 0.437503 0.265608 0.817561 0.193604 0.841848 0.18312 0.865516 0.97407 0.0773233 0.965023 0.504259 0.688336 0.802941 0.656044 0.803435 
4.25832  17 0.597625 0.0201723 0.00314972 0.917195 0.651777 0.327621 0.950283 0.379714 0.28174 0.133803 0.982872 0.515635 0.715262 0.388318 0.631969 0.0543148 0.217255 
2.92673  17 0.71342 0.411258 0.618009 0.978192 0.526176 0.70809 0.0803758 0.226889 0.451569 0.551418 0.836895 0.158577 0.510836 0.0608015 0.75821 0.125391 0.186135 
3.3955  17 0.895076 0.696534 0.338531 0.944248 0.224431 0.922428 0.739806 0.511405 0.121532 0.15929 0.474128 0.365789 0.600016 0.172934 0.0760446 0.53085 0.640721 
2.419  17 0.172205 0.49561 0.709798 0.980923 0.935907 0.923185 0.652439 0.247024 0.326461 0.00364005 0.178626 0.654532 0.127511 0.00387813 0.343049 0.125468 0.365699 
1.27771  17 0.284544 0.651145 0.652484 0.0447896 0.632651 0.190528 0.5361 0.605519 0.605401 0.792207 0.716914 0.138777 0.725 0.451675 0.711502 0.27992 0.518996 
3.04473  17 0.915344 0.394468 0.458131 0.92462 0.496995 0.143036 0.465567 0.233597 0.481194 0.226968 0.937557 0.544583 0.23016 0.286638 0.490471 0.907954 0.825341 
4.1075  17 0.426398 0.11552 0.0112843 0.580303 0.81862 0.69949 0.147388 0.36042 0.545057 0.551783 0.517813 0.659775 0.0602868 0.00964395 0.801518 0.991159 0.608301 
1.83004  17 0.00105173 0.589289 0.992808 0.820831 0.958606 0.701604 0.996842 0.888235 0.332277 0.391744 0.572827 0.962331 0.834056 0.817567 0.889737 0.00614899 0.306235 
1.48043  17 0.682804 0.0786247 0.206442 0.0485215 0.906346 0.0980963 0.324001 0.580422 0.438295 0.755836 0.277591 0.127358 0.691389 0.431778 0.655881 0.733837 0.37282 
1.30136  17 0.90525 0.296095 0.552961 0.18987 0.374684 0.173612 0.660826 0.736059 0.828171 0.447549 0.246297 0.885961 0.222718 0.00289566 0.454778 0.0439236 0.393878 
4.29677  17 0.347497 0.627666 0.0688452 0.954775 0.420043 0.739098 0.603491 0.0817655 0.187392 0.0744719 0.797775 0.528684 0.738195 0.488682 0.0271415 0.46932 0.716808 
2.7044  17 0.0459955 0.65578 0.959062 0.963915 0.560697 0.230582 0.697186 0.330634 0.354905 0.622867 0.172156 0.0109149 0.527589 0.76774 0.273754 0.0569083 0.814837 
2.47523  17 0.20719 0.0904526 0.842929 0.892108 0.733713 0.0394922 0.0630827 0.999768 0.18472 0.853914 0.214727 0.472389 0.896895 0.745996 0.315385 0.967823 0.138178 
1.28321  17 0.371199 0.727031 0.52662 0.145905 0.907395 0.461824 0.560913 0.319329 0.635968 0.87051 0.201812 0.836477 0.117455 0.590936 0.342441 0.209995 0.36954 
3.72158  17 0.332444 0.00968987 0.107547 0.969547 0.477585 0.337217 0.595244 0.574658 0.272681 0.340964 0.812541 0.124707 0.114253 0.440405 0.823799 0.546686 0.564012 
2.00675  17 0.461609 0.239764 0.768478 0.805936 0.823433 0.480001 0.734684 0.895684 0.0579985 0.420428 0.98488 0.906789 0.689451 0.61211 0.571664 0.503799 0.15354 
2.81958  17 0.479335 0.00762241 0.273842 0.437724 0.222871 0.0968368 0.805432 0.139067 0.0869363 0.4608 0.88528 0.7099 0.772515 0.732603 0.587572 0.726335 0.847899 
1.32292  17 0.992964 0.667961 0.765915 0.0521463 0.0588714 0.504445 0.888952 0.108324 0.508661 0.450811 0.385169 0.839571 0.798062 0.566075 0.203123 0.465862 0.4823 
2.22751  17 0.168951 0.751775 0.50496 0.551063 0.968359 0.598817 0.0950229 0.381397 0.864676 0.858463 0.810847 0.939982 0.103769 0.17327 0.714472 0.28294 0.790461 
2.37794  17 0.560404 0.921404 0.997679 0.828035 0.620311 0.980613 0.184349 0.921204 0.747815 0.864897 0.593038 0.10424 0.820309 0.927178 0.33884 0.486632 0.0593976 
0.977172  17 0.465148 0.597053 0.931954 0.307112 0.970568 0.203959 0.719146 0.192261 0.0653377 0.35057 0.118399 0.660329 0.00859479 0.199799 0.847068 0.128309 0.203432 
0.73176  17 0.667777 0.745524 0.342609 0.0376105 0.569047 0.561207 0.543922 0.771601 0.268743 0.427608 0.152394 0.789877 0.0605841 0.521789 0.256944 0.0769331 0.0682021 
1.2245  17 0.328226 0.232305 0.886014 0.0232558 0.268074 0.798283 0.683146 0.18704 0.654187 0.568327 0.108107 0.789795 0.803452 0.134362 0.823315 0.890765 0.851874 
1.38775  17 0.961988 0.462698 0.875374 0.438617 0.0799483 0.724941 0.935779 0.986759 0.770087 0.865388 0.62864 0.0223539 0.18892 0.171623 0.949513 0.879644 0.115732 
2.73915  17 0.437334 0.434492 0.458894 0.784327 0.1925 0.534734 0.388016 0.794685 0.573932 0.485501 0.653482 0.28541 0.87137 0.784885 0.885465 0.952711 0.245751 
3.82322  17 0.447134 0.246564 0.204163 0.865878 0.74877 0.353917 0.358806 0.133885 0.994068 0.314903 0.033778 0.378978 0.181029 0.731741 0.226259 0.616381 0.395491 
3.84716  17 0.095689 0.695101 0.0314236 0.622709 0.103107 0.740221 0.859977 0.77585 0.047658 0.425851 0.253659 0.424006 0.0824292 0.744672 0.651908 0.638191 0.0762504 
1.3133  17 0.760604 0.595279 0.843808 0.268955 0.614572 0.996157 0.566391 0.552491 0.739374 0.602377 0.798709 0.967886 0.97811 0.902801 0.750703 0.82304 0.59381 
2.52317  17 0.735268 0.0614378 0.457851 0.782599 0.241963 0.145152 0.288545 0.938929 0.11706 0.0708613 0.979306 0.195631 0.0303705 0.589 0.735894 0.939875 0.785136 
1.14235  17 0.504216 0.260555 0.921037 0.0116325 0.229194 0.587795 0.00950015 0.529686 0.905159 0.819165 0.911978 0.929034 0.877784 0.864916 0.335366 0.284811 0.536685 
2.50467  17 0.570078 0.742251 0.472749 0.780278 0.210531 0.944176 0.565761 0.514392 0.159078 0.694936 0.478305 0.39034 0.041321 0.0783588 0.393807 0.00526279 0.316228 
3.56291  17 0.232817 0.586986 0.369965 0.981008 0.341146 0.679179 0.972772 0.0655923 0.539472 0.252024 0.994604 0.0116628 0.499119 0.112305 0.464597 0.923514 0.828764 
2.97021  17 0.657658 0.555401 0.437504 0.801037 0.170066 0.97057 0.425212 0.390553 0.852433 0.145708 0.624612 0.369474 0.988832 0.699675 0.14436 0.710241 0.162566 
1.82362  17 0.429573 0.63394 0.612541 0.48063 0.978804 0.125348 0.550739 0.729959 0.601419 0.365785 0.515999 0.272242 0.0967611 0.0762045 0.580639 0.847808 0.77128 
1.15727  17 0.583663 0.414488 0.994461 0.224763 0.0845702 0.818491 0.214993 0.582169 0.615064 0.870328 0.674645 0.271641 0.185118 0.274741 0.630943 0.0231558 0.910701 
2.72792  17 0.962148 0.317504 0.480838 0.731942 0.261453 0.731168 0.656069 0.539766 0.438031 0.858996 0.399487 0.362378 0.90614 0.98129 0.831801 0.125704 0.564734 
4.01278  17 0.407712 0.0199956 0.186662 0.845466 0.722423 0.15408 0.80522 0.275011 0.407774 0.792046 0.829044 0.218201 0.73531 0.880259 0.161286 0.541256 0.763991 
2.16855  17 0.638222 0.175712 0.63689 0.718456 0.0394277 0.482352 0.28629 0.342305 0.735563 0.494179 0.250685 0.908873 0.0665883 0.129102 0.349927 0.554504 0.271114 
0.77195  17 0.759356 0.0817239 0.750843 0.182994 0.789363 0.294084 0.840189 0.661285 0.0757607 0.387128 0.225378 0.447431 0.00373752 0.789441 0.626031 0.36188 0.399801 
3.97679  17 0.624386 0.639602 0.0302307 0.401295 0.381141 0.0436389 0.121488 0.914484 0.934202 0.0422674 0.416351 0.723294 0.253957 0.0423953 0.389361 0.704853 0.748023 
1.62826  17 0.102969 0.0787171 0.828654 0.446722 0.759594 0.69203 0.664367 0.246911 0.250301 0.656525 0.622918 0.635411 0.948296 0.908844 0.863637 0.912023 0.0973051 
1.61745  17 0.87033 0.960614 0.187403 0.0404744 0.826828 0.019254 0.379533 0.710778 0.146203 0.422563 0.757505 0.916068 0.776681 0.00128093 0.0328576 0.0449189 0.439945 
2.36583  17 0.0793473 0.00552278 0.844667 0.90948 0.833336 0.652807 0.00154673 0.857107 0.157976 0.445646 0.0430301 0.420654 0.979528 0.47201 0.8529 0.438156 0.911708 
3.78489  17 0.574614 0.272917 0.0480953 0.289931 0.592114 0.508003 0.927117 0.808607 0.589829 0.497467 0.338282 0.393748 0.667377 0.906814 0.395251 0.558838 0.0611735 
0.793628  17 0.0883315 0.370671 0.962389 0.109083 0.158433 0.41713 0.515236 0.821987 0.268687 0.207125 0.742124 0.859578 0.415521 0.79555 0.295984 0.228814 0.498087 
1.02722  17 0.838997 0.931153 0.939728 0.309245 0.977177 0.603491 0.675647 0.279033 0.217087 0.072917 0.573339 0.801293 0.977583 0.674556 0.921062 0.41853 0.854632 
1.62363  17 0.314606 0.659644 0.605314 0.0060514 0.850621 0.331 0.167496 0.571692 0.563408 0.792664 0.0190076 0.0209896 0.385965 0.658069 0.695379 0.176238 0.839185 
3.77863  17 0.801949 0.802533 0.122786 0.672378 0.303674 0.386569 0.270041 0.813438 0.995974 0.979847 0.0647539 0.762879 0.337305 0.00920443 0.912794 0.368127 0.924313 
3.50383  17 0.88707 0.0588848 0.203541 0.7179 0.396186 0.569941 0.850136 0.48752 0.481852 0.855337 0.965235 0.274284 0.413243 0.626423 0.43964 0.617622 0.99756 
1.00447  17 0.274597 0.422824 0.989479 0.123896 0.782677 0.0919213 0.674187 0.315454 0.347418 0.177511 0.0698075 0.780869 0.785613 0.275654 0.798879 0.934364 0.906207 
1.17391  17 0.796691 0.0633726 0.979341 0.290995 0.787966 0.269108 0.437982 0.670201 0.361189 0.0537193 0.552741 0.132838 0.845184 0.832334 0.291156 0.850687 0.119218 
1.76634  17 0.553053 0.0611795 0.925291 0.673374 0.518706 0.408563 0.87749 0.412468 0.274689 0.597653 0.680112 0.868026 0.262764 0.527835 0.0950666 0.487709 0.397817 
2.1276  17 0.379366 0.115159 0.854698 0.958226 0.449929 0.181929 0.762892 0.289571 0.0878094 0.410053 0.889861 0.23248 0.465804 0.605984 0.611443 0.903449 0.204006 
3.39755  17 0.436316 0.174204 0.315753 0.83616 0.644234 0.752675 0.234364 0.648763 0.905936 0.810855 0.866163 0.0305393 0.367053 0.890724 0.278073 0.880022 0.461558 
2.23536  17 0.55487 0.515316 0.502059 0.518349 0.340786 0.915695 0.24523 0.455232 0.492624 0.184956 0.256568 0.397661 0.966468 0.0262311 0.724389 0.058751 0.0926099 
2.50253  17 0.953078 0.016457 0.71077 0.967751 0.911362 0.526454 0.388624 0.325498 0.346374 0.858625 0.82651 0.657421 0.813947 0.801087 0.524477 0.877654 0.463447 
2.75645  17 0.370614 0.0614984 0.637837 0.918626 0.606999 0.672462 0.873347 0.260819 0.883374 0.372756 0.514002 0.680925 0.75807 0.20594 0.820512 0.660941 0.199838 
1.8535  17 0.400271 0.536333 0.838806 0.495536 0.0305638 0.0130181 0.887691 0.230709 0.7813 0.400258 0.666853 0.992472 0.49694 0.976962 0.577058 0.373698 0.59416 
1.38105  17 0.750324 0.333268 0.661367 0.10652 0.119139 0.758685 0.101495 0.085925 0.802096 0.303914 0.775778 0.36447 0.11906 0.77154 0.106582 0.030642 0.905833 
1.65619  17 0.841959 0.449362 0.444987 0.285516 0.531052 0.629919 0.749868 0.80917 0.478055 0.196313 0.783203 0.574439 0.340969 0.999212 0.254487 0.795057 0.308225 
2.34741  17 0.301893 0.30022 0.59289 0.621565 0.249369 0.0329512 0.961422 0.620828 0.000220169 0.743642 0.568083 0.502343 0.676505 0.706266 0.295104 0.0867839 0.060017 
3.11661  17 0.552567 0.893116 0.222334 0.569795 0.159293 0.395089 0.279915 0.68042 0.703032 0.584362 0.678223 0.916211 0.780749 0.162253 0.775145 0.749535 0.249833 
0.859837  17 0.693944 0.249246 0.810895 0.123116 0.980951 0.462684 0.417373 0.653666 0.494676 0.256057 0.454051 0.650156 0.510667 0.973217 0.626866 0.53251 0.0322244 
2.79396  17 0.0149436 0.0734283 0.210189 0.412304 0.356977 0.715261 0.173687 0.463714 0.449418 0.853421 0.564532 0.0450238 0.18123 0.439636 0.985281 0.466737 0.699901 
1.61309  17 0.970393 0.56903 0.396677 0.291514 0.833258 0.126668 0.870107 0.939645 0.105057 0.595829 0.331724 0.346826 0.10489 0.65114 0.571746 0.899165 0.428899 
3.52612  17 0.416904 0.440977 0.056774 0.355341 0.892682 0.778662 0.219041 0.874354 0.00600682 0.761052 0.801206 0.329661 0.262542 0.552022 0.799025 0.672347 0.702002 
1.72813  17 0.880173 0.932047 0.5055 0.27932 0.674822 0.807127 0.552766 0.729107 0.894646 0.547664 0.826584 0.439697 0.869068 0.802467 0.689316 0.323996 0.117664 
1.89888  17 0.062551 0.0415531 0.505099 0.504245 0.789783 0.514112 0.655181 0.374963 0.160501 0.164618 0.865227 0.993475 0.626065 0.699021 0.218008 0.252359 0.0102765 
2.52482  17 0.839204 0.905045 0.246155 0.315823 0.254464 0.672017 0.643438 0.792845 0.425789 0.744492 0.681675 0.20556 0.432485 0.90753 0.539805 0.628543 0.513102 
3.86914  17 0.251246 0.535918 0.0177035 0.306057 0.680778 0.0686463 0.999499 0.17338 0.0180628 0.383365 0.910404 0.229998 0.346281 0.392896 0.600881 0.653325 0.816985 
2.02195  17 0.0896889 0.506269 0.100799 0.0335159 0.289364 0.393011 0.438916 0.141936 0.678385 0.925343 0.266622 0.134992 0.824059 0.262496 0.552086 0.614063 0.929479 
3.85283  17 0.378496 0.18366 0.11227 0.829508 0.352567 0.706989 0.421345 0.861941 0.807767 0.423481 0.442656 0.573146 0.577128 0.503255 0.410795 0.669435 0.402091 
1.96604  17 0.442849 0.991075 0.326497 0.290881 0.110572 0.201408 0.0520292 0.532049 0.598476 0.21673 0.318594 0.368149 0.0213101 0.447637 0.36297 0.818333 0.260954 
2.8484  17 0.400074 0.910161 0.192096 0.323874 0.392142 0.464035 0.586677 0.495399 0.512509 0.686267 0.173721 0.583182 0.987494 0.666084 0.924152 0.752128 0.439272 
1.39046  17 0.57152 0.444351 0.873934 0.137912 0.717341 0.907583 0.154268 0.0242851 0.990533 0.349077 0.738858 0.0968338 0.3203 0.368159 0.492954 0.767594 0.574898 
1.87141  17 0.162933 0.816305 0.622704 0.308468 0.699375 0.799033 0.153982 0.89791 0.25305 0.685939 0.298563 0.210966 0.831834 0.406223 0.187049 0.238416 0.53456 
2.03679  17 0.0450276 0.298956 0.626104 0.460603 0.742247 0.189787 0.459552 0.667406 0.658287 0.00185884 0.499327 0.0271553 0.713183 0.874929 0.635043 0.889442 0.667165 
2.22978  17 0.0459904 0.143552 0.745631 0.415322 0.435006 0.199951 0.777983 0.730169 0.835745 0.591439 0.177971 0.105177 0.689729 0.0530715 0.505189 0.186867 0.0358651 
1.66055  17 0.660451 0.474945 0.789306 0.374329 0.201175 0.357586 0.86913 0.298682 0.938663 0.419177 0.554279 0.26539 0.259591 0.375957 0.46506 0.323423 0.73038 
2.75059  17 0.839459 0.739979 0.186611 0.379658 0.994469 0.357433 0.358052 0.929148 0.785736 0.416077 0.856665 0.900217 0.437844 0.677479 0.428639 0.638385 0.106473 
2.26767  17 0.118225 0.221209 0.399615 0.496758 0.909181 0.897628 0.372374 0.715017 0.740978 0.133229 0.586587 0.982371 0.747146 0.438297 0.582503 0.864672 0.580987 
0.800223  17 0.230851 0.895283 0.817527 0.0927238 0.157911 0.330929 0.244643 0.946658 0.390831 0.506071 0.257044 0.967447 0.378515 0.906013 0.527421 0.47247 0.475191 
1.83712  17 0.97477 0.137849 0.899674 0.556625 0.303625 0.32508 0.270032 0.875237 0.603285 0.479998 0.792037 0.906352 0.545944 0.126064 0.255565 0.0218102 0.164171 
0.955891  17 0.933322 0.571914 0.559569 0.0114861 0.92529 0.647993 0.187949 0.656148 0.767687 0.0233849 0.557905 0.036534 0.709497 0.322449 0.790032 0.258901 0.191455 
3.14575  17 0.998155 0.44687 0.301498 0.860864 0.956303 0.956619 0.821204 0.698464 0.846683 0.100127 0.733473 0.892872 0.192006 0.236608 0.759668 0.0873173 0.336513 
2.34864  17 0.174447 0.893917 0.518386 0.745116 0.277733 0.448216 0.524625 0.470952 0.731272 0.117903 0.3548 0.388303 0.695796 0.835969 0.77062 0.649997 0.689101 
1.69213  17 0.0219905 0.879802 0.88302 0.565582 0.240107 0.242631 0.302667 0.179869 0.303323 0.342251 0.535258 0.760901 0.017167 0.108133 0.694768 0.36121 0.170456 
1.48561  17 0.581286 0.798466 0.833883 0.0802312 0.0352612 0.922812 0.933576 0.150323 0.472222 0.44762 0.252508 0.0403931 0.494491 0.184898 0.40441 0.450979 0.861331 
3.97889  17 0.193081 0.577865 0.0806464 0.799383 0.303527 0.152076 0.58142 0.394069 0.261052 0.623838 0.554213 0.116788 0.146548 0.46304 0.351571 0.619445 0.392911 
1.45682  17 0.713068 0.674305 0.787932 0.00259197 0.0140879 0.0235727 0.0976474 0.880218 0.879572 0.618811 0.240608 0.20568 0.727026 0.86669 0.00366778 0.78945 0.314732 
2.39612  17 0.820987 0.532682 0.307942 0.522937 0.0411863 0.938043 0.286598 0.34901 0.196173 0.446677 0.881294 0.252016 0.27617 0.180831 0.957097 0.0573978 0.634391 
4.40356  17 0.630068 0.554475 0.0444342 0.612548 0.655912 0.474737 0.864173 0.0560191 0.859147 0.300773 0.331369 0.0371032 0.252094 0.418863 0.614192 0.00756337 0.0376671 
2.78424  17 0.0808136 0.0821055 0.622195 0.958243 0.0854885 0.23381 0.816996 0.784193 0.832771 0.130566 0.600765 0.459511 0.204658 0.444742 0.0400722 0.943138 0.55159 
2.96916  17 0.085898 0.462218 0.468591 0.978841 0.025547 0.0425426 0.348793 0.586602 0.915818 0.112715 0.114549 0.593505 0.684615 0.350675 0.40027 0.628445 0.282079 
1.47231  17 0.900078 0.0577839 0.320361 0.0482073 0.583015 0.996206 0.806484 0.561883 0.256915 0.939172 0.718292 0.0933838 0.573873 0.207573 0.188849 0.823459 0.550186 
4.02373  17 0.913493 0.924074 0.0805694 0.623777 0.979979 0.54074 0.210351 0.77677 0.732651 0.939768 0.273575 0.61539 0.83603 0.588022 0.751909 0.604152 0.855294 
2.57614  17 0.953605 0.677711 0.113684 0.179462 0.175115 0.242431 0.384401 0.541104 0.148974 0.608507 0.489601 0.32436 0.673505 0.570465 0.688854 0.715164 0.176199 
1.97885  17 0.174104 0.507407 0.885562 0.673425 0.942307 0.0972232 0.746092 0.401895 0.632133 0.785011 0.398616 0.53636 0.41171 0.983615 0.816565 0.391271 0.164044 
2.06014  17 0.052258 0.408436 0.63476 0.509819 0.238422 0.791531 0.556143 0.790107 0.106124 0.337397 0.201432 0.116596 0.979562 0.889766 0.760227 0.0827511 0.00673473 
3.21139  17 0.598741 0.504638 0.30863 0.598566 0.39755 0.817046 0.783742 0.0183082 0.272886 0.757943 0.689103 0.513904 0.932146 0.107025 0.695737 0.536724 0.693727 
2.18905  17 0.532902 0.495889 0.555522 0.521982 0.356472 0.983847 0.345031 0.948202 0.626953 0.953709 0.912782 0.834894 0.44125 0.594174 0.177568 0.051654 0.357028 
1.6006  17 0.431002 0.0726077 0.428588 0.394025 0.584356 0.879506 0.161378 0.950478 0.377103 0.464775 0.831507 0.283719 0.0134825 0.100543 0.658934 0.257305 0.506777 
2.24584  17 0.925678 0.575199 0.434756 0.485918 0.797897 0.375372 0.327797 0.373192 0.505733 0.0553921 0.535799 0.570441 0.592602 0.53859 0.479329 0.294663 0.593103 
3.75175  17 0.236247 0.546583 0.0946743 0.380356 0.245909 0.363884 0.580713 0.803152 0.76444 0.953087 0.742656 0.459851 0.394292 0.197103 0.152262 0.593174 0.0328588 
1.43829  17 0.849215 0.49909 0.832316 0.044073 0.754751 0.901852 0.101612 0.044512 0.505789 0.177291 0.282826 0.12236 0.962532 0.683652 0.269812 0.800791 0.621132 
3.47471  17 0.744051 0.275398 0.226174 0.888586 0.294991 0.949979 0.997506 0.145734 0.154058 0.727211 0.0493849 0.762386 0.705323 0.265894 0.470094 0.687384 0.138042 
3.14722  17 0.231906 0.610275 0.176315 0.623831 0.219522 0.799068 0.788665 0.795338 0.34134 0.00821923 0.991939 0.599175 0.2141 0.881359 0.994999 0.809193 0.159558 
4.23433  17 0.946508 0.587372 0.0710683 0.884337 0.0781953 0.530697 0.844232 0.533612 0.615654 0.983888 0.206785 0.375072 0.721915 0.5432 0.985878 0.866634 0.810458 
4.20268  17 0.117734 0.854307 0.0243177 0.490641 0.38396 0.104807 0.683674 0.370167 0.910595 0.665242 0.232341 0.989585 0.0614663 0.67095 0.851863 0.107985 0.157826 
1.30491  17 0.32826 0.091253 0.51841 0.0780542 0.854635 0.553607 0.420146 0.166702 0.803934 0.318742 0.677399 0.124109 0.704107 0.911546 0.650689 0.983965 0.676431 
2.68946  17 0.890029 0.769709 0.698247 0.846434 0.470025 0.135879 0.591135 0.0303468 0.739035 0.610336 0.5813 0.392653 0.558051 0.551094 0.846341 0.75616 0.860763 
2.9056  17 0.371924 0.212987 0.695689 0.943328 0.826018 0.106435 0.824336 0.180854 0.578333 0.487459 0.186115 0.0846491 0.424058 0.381468 0.84967 0.556421 0.222957 
1.39998  17 0.144727 0.758137 0.687319 0.230098 0.635617 0.245575 0.395276 0.22623 0.927656 0.0887839 0.320016 0.63181 0.302714 0.336906 0.439281 0.181336 0.971895 
1.77434  17 0.819997 0.199976 0.640478 0.391448 0.0974281 0.408637 0.357104 0.405246 0.771203 0.425482 0.060436 0.625577 0.57319 0.385021 0.46788 0.984338 0.187475 
1.63705  17 0.391424 0.770151 0.885241 0.640687 0.968537 0.580001 0.699668 0.596557 0.252313 0.172369 0.863911 0.478597 0.512677 0.850168 0.676533 0.00408307 0.906468 
4.55971  17 0.729598 0.253366 0.00558932 0.97358 0.479574 0.357866 0.00349963 0.12315 0.308286 0.944506 0.614571 0.220068 0.401579 0.939633 0.879317 0.109929 0.722623 
2.00414  17 0.746866 0.68729 0.913121 0.724173 0.221947 0.953246 0.0643267 0.498287 0.801728 0.767872 0.559404 0.888279 0.594224 0.164043 0.914567 0.338326 0.490146 
2.04904  17 0.778989 0.514203 0.811977 0.658463 0.43593 0.846888 0.248466 0.873629 0.305443 0.334142 0.083591 0.0481657 0.442715 0.902672 0.520408 0.838995 0.839746 
1.58099  17 0.181493 0.337532 0.410271 0.165209 0.359262 0.0572297 0.987301 0.82931 0.530677 0.560848 0.11431 0.0945171 0.418248 0.623114 0.957928 0.523258 0.915414 
4.10199  17 0.00991237 0.201289 0.00721758 0.154065 0.641501 0.33219 0.894136 0.984611 0.769023 0.275411 0.984997 0.588429 0.122849 0.448223 0.383974 0.742716 0.800437 
1.43876  17 0.53861 0.780476 0.235918 0.11513 0.514564 0.802955 0.393139 0.433862 0.925493 0.633642 0.4475 0.881766 0.126183 0.492005 0.909265 0.921584 0.346707 
2.92386  17 0.434471 0.396288 0.603767 0.904025 0.76795 0.0602239 0.590829 0.381448 0.432003 0.623124 0.0520951 0.309665 0.754941 0.341031 0.558355 0.361112 0.768334 
2.08683  17 0.65649 0.0427622 0.759369 0.929714 0.00709921 0.803158 0.693041 0.754704 0.264182 0.00290336 0.197595 0.0922704 0.115017 0.51744 0.427337 0.193361 0.673167 
4.15398  17 0.125536 0.815946 0.0333801 0.319556 0.367077 0.538534 0.0220127 0.148446 0.871123 0.199096 0.854228 0.965816 0.239039 0.128236 0.19782 0.107717 0.670624 
1.38482  17 0.377266 0.755049 0.863539 0.532773 0.746229 0.0826865 0.177363 0.611286 0.300354 0.131418 0.0578753 0.829596 0.386806 0.521576 0.340497 0.889988 0.0662652 
2.96621  17 0.965793 0.747605 0.0824766 0.211065 0.461661 0.685545 0.629897 0.838002 0.849691 0.545969 0.0476377 0.973359 0.203037 0.052566 0.250748 0.744844 0.444828 
2.22217  17 0.164059 0.775158 0.266143 0.334118 0.260746 0.423319 0.241217 0.800476 0.667218 0.422179 0.0518242 0.98593 0.518504 0.986266 0.308841 0.814051 0.483123 
0.996179  17 0.491284 0.772593 0.283462 0.0114768 0.755264 0.629233 0.97432 0.373319 0.924784 0.192513 0.773776 0.65705 0.462247 0.346877 0.711783 0.740703 0.0980718 
1.55408  17 0.474845 0.193591 0.486179 0.316372 0.328678 0.895972 0.748236 0.872467 0.518431 0.102876 0.164072 0.874246 0.869174 0.476163 0.867559 0.370286 0.399095 
2.01392  17 0.85222 0.670501 0.913132 0.687301 0.79114 0.736605 0.984705 0.874775 0.826329 0.306053 0.0408073 0.596511 0.858347 0.342545 0.488358 0.336336 0.0956377 
1.86246  17 0.762862 0.598235 0.757932 0.781643 0.910167 0.777237 0.190022 0.493146 0.163453 0.255112 0.496524 0.53347 0.0779741 0.922541 0.695225 0.567605 0.663428 
1.94902  17 0.318476 0.708969 0.474507 0.293037 0.70979 0.447808 0.0824017 0.41288 0.45991 0.602421 0.432199 0.746605 0.770819 0.253052 0.454736 0.386923 0.977249 
2.68812  17 0.0698146 0.591183 0.492237 0.770694 0.918044 0.110836 0.96119 0.219246 0.268016 0.154032 0.854488 0.81876 0.591801 0.732446 0.796035 0.000127682 0.135997 
2.61387  17 0.554951 0.64834 0.424725 0.570491 0.254061 0.995716 0.209049 0.377583 0.991641 0.237731 0.907234 0.269945 0.806581 0.40984 0.762845 0.164266 0.151529 
0.974466  17 0.939491 0.0783961 0.800988 0.00297987 0.242903 0.261811 0.219123 0.342877 0.842845 0.384226 0.981647 0.592616 0.170808 0.532541 0.159303 0.669447 0.66883 
4.20385  17 0.533544 0.928116 0.0156541 0.558614 0.146491 0.98648 0.492278 0.920433 0.696948 0.282654 0.380445 0.401051 0.737083 0.400812 0.177383 0.165985 0.0616524 
3.71811  17 0.0776075 0.135678 0.11007 0.615955 0.147489 0.0854937 0.0173349 0.435682 0.621706 0.0693571 0.360589 0.716154 0.0150483 0.794886 0.0161314 0.0365338 0.385975 
1.18453  17 0.29774 0.741278 0.439856 0.135201 0.775053 0.385945 0.365536 0.752063 0.596481 0.131895 0.276608 0.232026 0.167185 0.378731 0.319508 0.679317 0.755614 
4.0625  17 0.341113 0.413159 0.105136 0.82287 0.706275 0.256038 0.782478 0.649305 0.731066 0.717389 0.118239 0.459439 0.39089 0.799465 0.0399969 0.357383 0.267376 
1.19958  17 0.584303 0.703791 0.680092 0.226449 0.556306 0.415474 0.987588 0.675027 0.136848 0.945685 0.572997 0.893604 0.776809 0.90417 0.812907 0.155182 0.185253 
1.91387  17 0.0988886 0.807929 0.722833 0.217201 0.153114 0.960065 0.42429 0.166285 0.497058 0.460364 0.0251799 0.111191 0.636073 0.168343 0.668824 0.00597943 0.717097 
3.36833  17 0.265278 0.895124 0.209867 0.508215 0.0498368 0.396244 0.480994 0.935484 0.673186 0.395789 0.311074 0.701297 0.933669 0.0188384 0.195328 0.45681 0.823518 
2.38454  17 0.0806901 0.545591 0.501458 0.521279 0.501046 0.709233 0.0568412 0.55562 0.870049 0.993589 0.869379 0.597281 0.301502 0.742606 0.266894 0.640741 0.415194 
1.86236  17 0.840279 0.986741 0.516115 0.370527 0.592042 0.0592799 0.711532 0.201609 0.38928 0.109129 0.439555 0.990161 0.0997382 0.418251 0.756105 0.81678 0.734325 
1.69591  17 0.584839 0.165913 0.74998 0.522076 0.143365 0.653242 0.0231828 0.800265 0.0651791 0.900953 0.137498 0.714718 0.852488 0.920207 0.433894 0.70785 0.257325 
2.05523  17 0.556691 0.710464 0.805787 0.558802 0.763583 0.966464 0.230404 0.308577 0.923208 0.0980356 0.441143 0.383001 0.543839 0.411339 0.100994 0.818634 0.641485 
2.09007  17 0.652707 0.279752 0.942209 0.979708 0.872687 0.561115 0.736303 0.99914 0.855105 0.0706467 0.693332 0.7753 0.132059 0.382888 0.904577 0.405277 0.284312 
1.69614  17 0.13749 0.0457679 0.834887 0.393907 0.985786 0.809992 0.865522 0.251953 0.478402 0.374229 0.975886 0.29605 0.979581 0.196572 0.890733 0.000717444 0.0740393 
2.75757  17 0.182278 0.749518 0.465874 0.61831 0.522696 0.0658334 0.702221 0.115994 0.458447 0.1169 0.467675 0.203176 0.927647 0.910194 0.373162 0.125259 0.0453027 
2.03401  17 0.717816 0.394271 0.437503 0.265608 0.817561 0.193604 0.841848 0.18312 0.865516 0.97407 0.0773233 0.965023 0.504259 0.688336 0.802941 0.656044 0.803435 
4.25832  17 0.597625 0.0201723 0.00314972 0.917195 0.651777 0.327621 0.950283 0.379714 0.28174 0.133803 0.982872 0.515635 0.715262 0.388318 0.631969 0.0543148 0.217255 
2.92673  17 0.71342 0.411258 0.618009 0.978192 0.526176 0.70809 0.0803758 0.226889 0.451569 0.551418 0.836895 0.158577 0.510836 0.0608015 0.75821 0.125391 0.186135 
3.3955  17 0.895076 0.696534 0.338531 0.944248 0.224431 0.922428 0.739806 0.511405 0.121532 0.15929 0.474128 0.365789 0.600016 0.172934 0.0760446 0.53085 0.640721 
2.419  17 0.172205 0.49561 0.709798 0.980923 0.935907 0.923185 0.652439 0.247024 0.326461 0.00364005 0.178626 0.654532 0.127511 0.00387813 0.343049 0.125468 0.365699 
1.27771  17 0.284544 0.651145 0.652484 0.0447896 0.632651 0.190528 0.5361 0.605519 0.605401 0.792207 0.716914 0.138777 0.725 0.451675 0.711502 0.27992 0.518996 
3.04473  17 0.915344 0.394468 0.458131 0.92462 0.496995 0.143036 0.465567 0.233597 0.481194 0.226968 0.937557 0.544583 0.23016 0.286638 0.490471 0.907954 0.825341 
4.1075  17 0.426398 0.11552 0.0112843 0.580303 0.81862 0.69949 0.147388 0.36042 0.545057 0.551783 0.517813 0.659775 0.0602868 0.00964395 0.801518 0.991159 0.608301 
1.83004  17 0.00105173 0.589289 0.992808 0.820831 0.958606 0.701604 0.996842 0.888235 0.332277 0.391744 0.572827 0.962331 0.834056 0.817567 0.889737 0.00614899 0.306235 
1.48043  17 0.682804 0.0786247 0.206442 0.0485215 0.906346 0.0980963 0.324001 0.580422 0.438295 0.755836 0.277591 0.127358 0.691389 0.431778 0.655881 0.733837 0.37282 
1.30136  17 0.90525 0.296095 0.552961 0.18987 0.374684 0.173612 0.660826 0.736059 0.828171 0.447549 0.246297 0.885961 0.222718 0.00289566 0.454778 0.0439236 0.393878 
4.29677  17 0.347497 0.627666 0.0688452 0.954775 0.420043 0.739098 0.603491 0.0817655 0.187392 0.0744719 0.797775 0.528684 0.738195 0.488682 0.0271415 0.46932 0.716808 
2.7044  17 0.0459955 0.65578 0.959062 0.963915 0.560697 0.230582 0.697186 0.330634 0.354905 0.622867 0.172156 0.0109149 0.527589 0.76774 0.273754 0.0569083 0.814837 
2.47523  17 0.20719 0.0904526 0.842929 0.892108 0.733713 0.0394922 0.0630827 0.999768 0.18472 0.853914 0.214727 0.472389 0.896895 0.745996 0.315385 0.967823 0.138178 
1.28321  17 0.371199 0.727031 0.52662 0.145905 0.907395 0.461824 0.560913 0.319329 0.635968 0.87051 0.201812 0.836477 0.117455 0.590936 0.342441 0.209995 0.36954 
3.72158  17 0.332444 0.00968987 0.107547 0.969547 0.477585 0.337217 0.595244 0.574658 0.272681 0.340964 0.812541 0.124707 0.114253 0.440405 0.823799 0.546686 0.564012 
2.00675  17 0.461609 0.239764 0.768478 0.805936 0.823433 0.480001 0.734684 0.895684 0.0579985 0.420428 0.98488 0.906789 0.689451 0.61211 0.571664 0.503799 0.15354 
2.61916  17 0.479163 0.00808833 0.274246 0.43718 0.222871 0.0968368 0.805432 0.139067 0.0869363 0.4608 0.88528 0.7099 0.771678 0.732284 0.586831 0.726153 0.847054 
1.32292  17 0.992964 0.667961 0.765915 0.0521463 0.0588714 0.504445 0.888952 0.108324 0.508661 0.450811 0.385169 0.839571 0.798062 0.566075 0.203123 0.465862 0.4823 
2.22751  17 0.168951 0.751775 0.50496 0.551063 0.968359 0.598817 0.0950229 0.381397 0.864676 0.858463 0.810847 0.939982 0.103769 0.17327 0.714472 0.28294 0.790461 
2.37794  17 0.560404 0.921404 0.997679 0.828035 0.620311 0.980613 0.184349 0.921204 0.747815 0.864897 0.593038 0.10424 0.820309 0.927178 0.33884 0.486632 0.0593976 
0.977172  17 0.465148 0.597053 0.931954 0.307112 0.970568 0.203959 0.719146 0.192261 0.0653377 0.35057 0.118399 0.660329 0.00859479 0.199799 0.847068 0.128309 0.203432 
0.696221  17 0.667777 0.745524 0.342636 0.0380154 0.568733 0.560607 0.54331 0.771199 0.268515 0.427131 0.152707 0.78962 0.0603962 0.521789 0.256944 0.0769331 0.0682021 
1.2245  17 0.328226 0.232305 0.886014 0.0232558 0.268074 0.798283 0.683146 0.18704 0.654187 0.568327 0.108107 0.789795 0.803452 0.134362 0.823315 0.890765 0.851874 
1.38775  17 0.961988 0.462698 0.875374 0.438617 0.0799483 0.724941 0.935779 0.986759 0.770087 0.865388 0.62864 0.0223539 0.18892 0.171623 0.949513 0.879644 0.115732 
2.73915  17 0.437334 0.434492 0.458894 0.784327 0.1925 0.534734 0.388016 0.794685 0.573932 0.485501 0.653482 0.28541 0.87137 0.784885 0.885465 0.952711 0.245751 
3.82322  17 0.447134 0.246564 0.204163 0.865878 0.74877 0.353917 0.358806 0.133885 0.994068 0.314903 0.033778 0.378978 0.181029 0.731741 0.226259 0.616381 0.395491 
3.84716  17 0.095689 0.695101 0.0314236 0.622709 0.103107 0.740221 0.859977 0.77585 0.047658 0.425851 0.253659 0.424006 0.0824292 0.744672 0.651908 0.638191 0.0762504 
1.3133  17 0.760604 0.595279 0.843808 0.268955 0.614572 0.996157 0.566391 0.552491 0.739374 0.602377 0.798709 0.967886 0.97811 0.902801 0.750703 0.82304 0.59381 
2.52317  17 0.735268 0.0614378 0.457851 0.782599 0.241963 0.145152 0.288545 0.938929 0.11706 0.0708613 0.979306 0.195631 0.0303705 0.589 0.735894 0.939875 0.785136 
1.14235  17 0.504216 0.260555 0.921037 0.0116325 0.229194 0.587795 0.00950015 0.529686 0.905159 0.819165 0.911978 0.929034 0.877784 0.864916 0.335366 0.284811 0.536685 
2.48968  17 0.570078 0.742251 0.472749 0.780278 0.210531 0.944176 0.565761 0.514392 0.158629 0.694445 0.478192 0.390104 0.0416943 0.0792248 0.393413 0.00570017 0.315429 
3.56291  17 0.232817 0.586986 0.369965 0.981008 0.341146 0.679179 0.972772 0.0655923 0.539472 0.252024 0.994604 0.0116628 0.499119 0.112305 0.464597 0.923514 0.828764 
2.97021  17 0.657658 0.555401 0.437504 0.801037 0.170066 0.97057 0.425212 0.390553 0.852433 0.145708 0.624612 0.369474 0.988832 0.699675 0.14436 0.710241 0.162566 
1.78433  17 0.429573 0.63394 0.612541 0.48063 0.978804 0.125348 0.550739 0.729959 0.601419 0.365818 0.515522 0.273402 0.0974269 0.0767475 0.580639 0.847808 0.77128 
0.504919  17 0.119551 0.558139 0.652974 0.0401908 0.127097 0.386637 0.641647 0.478075 0.0418494 0.210185 0 0.787338 0.186704 0.757288 0 0.946064 0.661963 
0.526821  17 0.756863 0.0625987 0.804686 0.118935 0.223214 0.506023 0.0271221 0.636701 0.0585106 0.142238 0.869705 0.564278 0.155788 0.0584173 0.423085 0.652646 0.379846 
0.527482  17 0.148079 0.538028 0.707999 0.0740465 0.0758301 0.612866 0.0933029 0.597189 0 0.283309 0 0.429415 0 0.423521 0.0553216 0.589143 0.50267 
0.535681  17 0.867685 0.652151 0.719334 0.0173593 0.141527 0.73068 0 0.546299 0.250022 0.227217 0.268221 0.597066 0 0.394776 0.361813 0.368459 0.000413647 
0.535681  17 0.867685 0.652151 0.719334 0.0173593 0.141527 0.73068 0 0.546299 0.250022 0.227217 0.268221 0.597066 0 0.394776 0.361813 0.368459 0.000413647 
0.554681  17 0.655948 0.0169174 0.837503 0.127744 0.185401 0.497653 0 0.660324 0.0365202 0.104004 0.752336 0.491605 0.106801 0.161809 0.25247 0.590319 0.660249 
0.554681  17 0.655948 0.0169174 0.837503 0.127744 0.185401 0.497653 0 0.660324 0.0365202 0.104004 0.752336 0.491605 0.106801 0.161809 0.25247 0.590319 0.660249 
0.557401  17 0.796762 0.0726929 0.853629 0.0996681 0.194233 0.532026 0 0.689065 0.18384 0.110597 0.690985 0.487621 0.0419338 0 0.589883 0.688393 0.106519 
0.562492  17 0.0821944 0.287132 0.663878 0.0206818 0 0.064737 0 0.6175 0 0.446733 0.630481 0.560511 0.0792506 0.46191 0.36024 0.537613 0 
0.575992  17 0.538829 0.136896 0.92729 0.0612006 0.0413699 0.542133 0.655421 0.796595 0 0 0.305693 0.613963 0.0455023 0.515584 0.420844 0.0137348 0 
0.588821  17 0.585389 0 0.493164 0.00436199 0.477381 0.520181 0.491478 0.399336 0.211984 0 0.211927 0.59146 0 0 0 0.372389 0 
0.588821  17 0.585389 0 0.493164 0.00436199 0.477381 0.520181 0.491478 0.399336 0.211984 0 0.211927 0.59146 0 0 0 0.372389 0 
0.59023  17 0.645144 0 0.735556 0.0250436 0.0853576 0.533139 0.11303 0.536085 0 0.109294 0.223771 0.581563 0.546508 0.890255 0.421758 0 0.437105 
0.606169  17 0.738694 0.195133 0.697749 0.0573534 0.0661689 0.76465 0.154394 0.562397 0 0.682529 0.0622553 0.530526 0 0.42779 0.292342 0.220488 0.331973 
0.606169  17 0.738694 0.195133 0.697749 0.0573534 0.0661689 0.76465 0.154394 0.562397 0 0.682529 0.0622553 0.530526 0 0.42779 0.292342 0.220488 0.331973 
0.617307  17 0.664209 0.124864 0.775756 0.0555347 0.197244 0.574564 0.0803637 0.53982 0.188825 0.200261 0.303441 0.746331 0 0.876927 0.485723 0.00576099 0 
0.618483  17 0.543822 0 0.837484 0.0329523 0.22502 0.341273 0.118622 0.727579 0 0.126601 0.0347562 0.368444 0.00230782 0.745247 0.664907 0.0248388 0.47228 
0.618531  17 0.647499 0.157748 0.731713 0.0141452 0 0 0.0156722 0.991007 0 0.345057 0.726148 0.558657 0 0.522357 0.434794 0.544694 0 
0.618531  17 0.647499 0.157748 0.731713 0.0141452 0 0 0.0156722 0.991007 0 0.345057 0.726148 0.558657 0 0.522357 0.434794 0.544694 0 
0.634396  17 0.0499707 0.172429 0.571447 0.0785587 0.333603 0.522908 0.60147 0.660051 0 0 0.0872198 0.182942 0.217795 0.536258 0.171248 0.638754 0.609435 
0.634396  17 0.0499707 0.172429 0.571447 0.0785587 0.333603 0.522908 0.60147 0.660051 0 0 0.0872198 0.182942 0.217795 0.536258 0.171248 0.638754 0.609435 
0.637392  17 0.186518 0.0300372 0.631145 0.0239114 0.0683482 0.444632 0.213692 0.731427 0 0.547915 0.642296 0.510009 0.16977 0.870543 0.479846 0.0427704 0.469863 
0.637392  17 0.186518 0.0300372 0.631145 0.0239114 0.0683482 0.444632 0.213692 0.731427 0 0.547915 0.642296 0.510009 0.16977 0.870543 0.479846 0.0427704 0.469863 
0.637392  17 0.186518 0.0300372 0.631145 0.0239114 0.0683482 0.444632 0.213692 0.731427 0 0.547915 0.642296 0.510009 0.16977 0.870543 0.479846 0.0427704 0.469863 
0.64169  17 0.629504 0.0707765 0.738751 0.0290106 0.2554 0.761309 0.556413 0.715129 0.171308 0.346168 0.568997 0.684481 0 0.514241 0.124472 0.591258 0 
0.64169  17 0.629504 0.0707765 0.738751 0.0290106 0.2554 0.761309 0.556413 0.715129 0.171308 0.346168 0.568997 0.684481 0 0.514241 0.124472 0.591258 0 
0.64169  17 0.629504 0.0707765 0.738751 0.0290106 0.2554 0.761309 0.556413 0.715129 0.171308 0.346168 0.568997 0.684481 0 0.514241 0.124472 0.591258 0 
0.647777  17 0.952826 0.104851 0.78167 0.0106826 0.00263139 0.0367021 0.039463 0.559454 0 0.435081 0.326192 0.556528 0.0528113 0.773539 0.0672157 0.523055 0.364573 
0.647777  17 0.952826 0.104851 0.78167 0.0106826 0.00263139 0.0367021 0.039463 0.559454 0 0.435081 0.326192 0.556528 0.0528113 0.773539 0.0672157 0.523055 0.364573 
0.647777  17 0.952826 0.104851 0.78167 0.0106826 0.00263139 0.0367021 0.039463 0.559454 0 0.435081 0.326192 0.556528 0.0528113 0.773539 0.0672157 0.523055 0.364573 
0.653357  17 0.349121 0.675432 0.87153 0.0523958 0.168441 0.997772 0.438733 0.648095 0 0.310943 0.223476 0.337524 0.0270043 0.384239 0.484741 0 0.605581 
0.653357  17 0.349121 0.675432 0.87153 0.0523958 0.168441 0.997772 0.438733 0.648095 0 0.310943 0.223476 0.337524 0.0270043 0.384239 0.484741 0 0.605581 
0.653357  17 0.349121 0.675432 0.87153 0.0523958 0.168441 0.997772 0.438733 0.648095 0 0.310943 0.223476 0.337524 0.0270043 0.384239 0.484741 0 0.605581 
0.653357  17 0.349121 0.675432 0.87153 0.0523958 0.168441 0.997772 0.438733 0.648095 0 0.310943 0.223476 0.337524 0.0270043 0.384239 0.484741 0 0.605581 
0.653357  17 0.349121 0.675432 0.87153 0.0523958 0.168441 0.997772 0.438733 0.648095 0 0.310943 0.223476 0.337524 0.0270043 0.384239 0.484741 0 0.605581 
0.653357  17 0.349121 0.675432 0.87153 0.0523958 0.168441 0.997772 0.438733 0.648095 0 0.310943 0.223476 0.337524 0.0270043 0.384239 0.484741 0 0.605581 
0.658201  17 0.643185 0.509777 0.654491 0 0 0.541717 0.670119 0.49343 0 0.33383 0.379753 0.810353 0.190467 0.393387 0 0.68257 0.602732 
0.658201  17 0.643185 0.509777 0.654491 0 0 0.541717 0.670119 0.49343 0 0.33383 0.379753 0.810353 0.190467 0.393387 0 0.68257 0.602732 
0.663415  17 0.690286 0.139921 0.729489 0.0336179 0.575932 0.719031 0.652142 0.349458 0.220406 0.310064 0.322453 0.683626 0 0.460621 0.13235 0.673059 0.450301 
0.663415  17 0.690286 0.139921 0.729489 0.0336179 0.575932 0.719031 0.652142 0.349458 0.220406 0.310064 0.322453 0.683626 0 0.460621 0.13235 0.673059 0.450301 
0.665672  17 0.916616 0.418709 0.435999 0.0397094 0 0.475875 0.886575 0.643256 0.00518061 0.00300931 0.659185 0.461269 0.0226993 0.472949 0.328716 0.866656 0.732594 
0.665672  17 0.916616 0.418709 0.435999 0.0397094 0 0.475875 0.886575 0.643256 0.00518061 0.00300931 0.659185 0.461269 0.0226993 0.472949 0.328716 0.866656 0.732594 
0.678534  17 0.342239 0.517985 0.875642 0.00349907 0.0696067 0.53193 0.494531 0.650656 0 0.644597 0.626255 0.433801 0.0393618 0.164915 0.731912 0.0126843 0.693572 
0.678534  17 0.342239 0.517985 0.875642 0.00349907 0.0696067 0.53193 0.494531 0.650656 0 0.644597 0.626255 0.433801 0.0393618 0.164915 0.731912 0.0126843 0.693572 
0.69354  17 0 0.170468 0.675726 0 0.277783 0 0.245151 0.822203 0 0.190172 0.635349 0.554457 0.167353 0.53546 0.14184 0.406666 0 
0.7068  17 0.647499 0.157748 0.731713 0.0141452 0 0 0.0156722 0.991007 0 0.345057 0.726148 0.558657 0 0.522357 0.434794 0.544694 0 
0.71565  17 0.672701 0.391655 0.215197 0.0528727 0.692324 0.679803 0.845478 0.547559 0.124596 0.175626 0.0896526 0.634374 0 0.742727 0.396508 0.700506 0.539155 
0.71565  17 0.672701 0.391655 0.215197 0.0528727 0.692324 0.679803 0.845478 0.547559 0.124596 0.175626 0.0896526 0.634374 0 0.742727 0.396508 0.700506 0.539155 
0.72494  17 0.560252 0.391978 0.273831 0.0210724 0.636436 0.533327 0.892725 0.547681 0.22037 0.0016137 0.0487945 0.495988 0.321596 0.29173 0.654463 0.802008 0.577634 
0.727208  17 0.728898 0 0.36649 0.00474392 0.341899 0.466119 0.830785 0.82409 0.0490129 0.229941 0.774612 0.737468 0.165336 0.388129 0.0240667 0.901966 0.523354 
0.730701  17 0.651102 0.196422 0.644855 0.0275683 0.419247 0.163517 0.263817 0.727779 0.331778 0.339019 0.554493 0.853637 0 0 0.137489 0.783998 0 
0.730701  17 0.651102 0.196422 0.644855 0.0275683 0.419247 0.163517 0.263817 0.727779 0.331778 0.339019 0.554493 0.853637 0 0 0.137489 0.783998 0 
0.730702  17 0.484375 0.084053 0.554235 0.141252 0.103448 0.928029 0.2494 0.503932 0.134749 0.00575911 0.500076 0.815514 0.554777 0.398589 0.342744 0.954536 0 
0.730702  17 0.484375 0.084053 0.554235 0.141252 0.103448 0.928029 0.2494 0.503932 0.134749 0.00575911 0.500076 0.815514 0.554777 0.398589 0.342744 0.954536 0 
0.735193  17 0.253598 0.982706 0.171717 0.0137329 0.443303 0 0.260594 0.632944 0.494519 0 0.145957 0.660422 0.24777 0.472877 0.409298 0.436991 0 
0.746937  17 0.649188 0.239074 0.92318 0.124357 0.918526 0.594249 0.425053 0.579179 0.127119 0.00917041 0.368056 0.670902 0.156951 0.0341227 0.481533 0.0608212 0 
0.747262  17 0.177977 0.623564 0.555208 0.00264857 0 0.199515 0.416281 0.0394056 0 0.620863 0 0.587531 0.194033 0.873345 0.223887 0.223545 0.836926 
0.750238  17 0.487977 0.49276 0.731714 0.14919 0.201937 0.440188 0.311984 0.749104 0.013716 0.0667327 0.338012 0.540148 0 0.334467 0.304144 0.149638 0.932707 
0.750238  17 0.487977 0.49276 0.731714 0.14919 0.201937 0.440188 0.311984 0.749104 0.013716 0.0667327 0.338012 0.540148 0 0.334467 0.304144 0.149638 0.932707 
0.756322  17 0.484646 0.464205 0.663273 0.034018 0.34459 0.671783 0.494759 0.930973 0.364477 0.0834514 0.665996 0.687754 0.297133 0.385171 0 0.591649 0.193011 
0.756322  17 0.484646 0.464205 0.663273 0.034018 0.34459 0.671783 0.494759 0.930973 0.364477 0.0834514 0.665996 0.687754 0.297133 0.385171 0 0.591649 0.193011 
0.777898  17 0.134865 0.361942 0.859141 0 0.001262 0.307558 0.889926 0.493808 0.464386 0.00468885 0.235108 0.630575 0.676312 0.352957 0.872827 0.508176 0.304422 
0.805372  17 0.76492 0 0.717936 0.0278194 0.567992 0.686571 0.138039 0.720713 0.227968 0.0339889 0.230926 0.522737 0 0.0523001 0.173824 0.378001 0 
0.805372  17 0.76492 0 0.717936 0.0278194 0.567992 0.686571 0.138039 0.720713 0.227968 0.0339889 0.230926 0.522737 0 0.0523001 0.173824 0.378001 0 
0.805372  17 0.76492 0 0.717936 0.0278194 0.567992 0.686571 0.138039 0.720713 0.227968 0.0339889 0.230926 0.522737 0 0.0523001 0.173824 0.378001 0 
0.807772  17 0.452021 0.389265 0.687863 0 0 0.38539 0.443599 0.479 0.12784 0.127574 0.526002 0.611648 0.0679729 0.773401 0.0720878 0.132511 0.491947 
0.813415  17 0.452762 0.205071 0.865003 0.024822 0.0101981 0.686796 0.107608 0.651173 0.0553723 0.00599739 0.483636 0.917944 0.330354 0.0940404 0.0785923 0.915669 0 
0.819802  17 0.702565 0.194123 0.944221 0.0139322 0 0 0.158762 0.949601 0.262459 0.0941592 0.805032 0.572274 0.0757229 0.504892 0.400571 0.579056 0 
0.819802  17 0.702565 0.194123 0.944221 0.0139322 0 0 0.158762 0.949601 0.262459 0.0941592 0.805032 0.572274 0.0757229 0.504892 0.400571 0.579056 0 
0.823101  17 0.419957 0 0.299246 0 0 0 0.344547 0.603255 0 0 0 0.78086 0.518591 0.512317 0.421016 0.693397 0.753644 
0.823101  17 0.419957 0 0.299246 0 0 0 0.344547 0.603255 0 0 0 0.78086 0.518591 0.512317 0.421016 0.693397 0.753644 
0.824262  17 0.5426 0 0.733368 0.13365 0.273513 0.499597 0.300573 0.917076 0.0439374 0.11896 0.642087 0.802905 0 0.766382 0.588091 0.412678 0.790763 
0.824262  17 0.5426 0 0.733368 0.13365 0.273513 0.499597 0.300573 0.917076 0.0439374 0.11896 0.642087 0.802905 0 0.766382 0.588091 0.412678 0.790763 
0.836845  17 0.139917 0.0661865 0.702963 0 0.65464 0.724093 0.0802155 0.548696 0.292083 0 0.265181 0.625832 0 0.0746387 0.0268346 0.315715 0 
0.838872  17 0.236048 0.649956 0.513454 0 0 0.143185 0.241032 0.535037 0.370503 0.889018 0.706402 0.443977 0 0.751598 0.723351 0.307283 0.515932 
0.838872  17 0.236048 0.649956 0.513454 0 0 0.143185 0.241032 0.535037 0.370503 0.889018 0.706402 0.443977 0 0.751598 0.723351 0.307283 0.515932 
0.859507  17 0.818692 0 0.758564 0 0.0760548 0.529104 0.84971 0.784041 0.0611199 0 0.0361207 0.591805 0.487081 0.163327 0.200486 0.770446 0.559712 
0.861354  17 0.111026 0 0.39668 0 0.983523 0.485113 0.277086 0.316085 0.247694 0 0.822819 0.768963 0.512437 0.789856 0.618689 0.724382 0.809545 
0.931874  17 0.139407 0.164846 0.523651 0 0.561187 0.725238 0.194947 0.616428 0.924665 0 0.482918 0.775457 0.258527 0.559274 0.514887 0.442478 0.673199 
0.934263  17 0 0.159543 0.615081 0.0705584 0.10751 0.420405 0.146091 0.220957 0 0.0164202 0.102927 0.642122 0 0.534895 0.919219 0.679843 0.652021 
0.939342  17 0.338865 0 0.412513 0.0992709 0.00193081 0.483223 0.244076 0.428303 0.267822 0.00525477 0.553424 0.0378201 0.13185 0.364388 0.666025 0.324144 0.118084 
1.00624  17 0.708683 0 0.753504 0.00987971 0.613179 0.628287 0.386422 0.109654 0.329998 0.0678528 0.317703 0.567161 0 0.0727291 0.0847809 0.359011 0 
1.03451  17 0.0232682 0.0553771 0.721118 0 0.0799739 0.5926 0.336328 0.675056 0.679496 0.435155 0.00469379 0.456933 0 0.0134572 0.514614 0 0.588246 
1.06762  17 0.259895 0.441271 0.487442 0.00820155 0.284968 0 0.348919 0 0 0.195293 0.583509 0.534817 0.0487057 0.619178 0.144957 0.49718 0 
1.09112  17 0.20987 0.862226 0.792399 0.122505 0.190496 0.515401 0.980515 0.338323 0.574771 0.0970305 0.815924 0.252261 0.323754 0.527367 0.527752 0.476442 0.325815 
1.17575  17 0.144841 0 0.639517 0.179943 0.316473 0.0156815 0.429296 0.162032 0 0.315807 0.787497 0 0 0.496675 0.245581 0.56863 0 
1.25979  17 0 0.160706 0.69278 0.11329 0.190317 0.514906 0.206978 0.670103 0.326875 0.301584 0.866887 0.827156 0.816057 0.733206 0.0228944 0.410128 0.431559 
1.39586  17 0 0.190375 0.683333 0.136284 0.3141 0.276808 0.308304 0.676192 0.483637 0.194787 0.514771 0.465949 0.784181 0.238092 0 0.421165 0.747056 
1.60944  17 0.806981 0.118854 0.382467 0 0.713699 0.494491 0.678261 0 0.0601075 0 0.648798 0.380801 0 0.479521 0.0367859 0.483392 0.272644 
1.69591  17 0.584839 0.165913 0.74998 0.522076 0.143365 0.653242 0.0231828 0.800265 0.0651791 0.900953 0.137498 0.714718 0.852488 0.920207 0.433894 0.70785 0.257325 
1.69614  17 0.13749 0.0457679 0.834887 0.393907 0.985786 0.809992 0.865522 0.251953 0.478402 0.374229 0.975886 0.29605 0.979581 0.196572 0.890733 0.000717444 0.0740393 
1.70362  17 0.880173 0.932047 0.505115 0.279611 0.675312 0.806935 0.553487 0.729266 0.894152 0.548044 0.82571 0.440139 0.869068 0.802467 0.689316 0.323996 0.117664 
1.76634  17 0.553053 0.0611795 0.925291 0.673374 0.518706 0.408563 0.87749 0.412468 0.274689 0.597653 0.680112 0.868026 0.262764 0.527835 0.0950666 0.487709 0.397817 
1.77434  17 0.819997 0.199976 0.640478 0.391448 0.0974281 0.408637 0.357104 0.405246 0.771203 0.425482 0.060436 0.625577 0.57319 0.385021 0.46788 0.984338 0.187475 
1.78167  17 0.762617 0.597937 0.757973 0.780815 0.909773 0.777873 0.191002 0.493382 0.163143 0.255112 0.496524 0.53347 0.0779741 0.922541 0.695225 0.567605 0.662484 
1.30491  17 0.32826 0.091253 0.51841 0.0780542 0.854635 0.553607 0.420146 0.166702 0.803934 0.318742 0.677399 0.124109 0.704107 0.911546 0.650689 0.983965 0.676431 
1.14235  17 0.504216 0.260555 0.921037 0.0116325 0.229194 0.587795 0.00950015 0.529686 0.905159 0.819165 0.911978 0.929034 0.877784 0.864916 0.335366 0.284811 0.536685 
1.2245  17 0.328226 0.232305 0.886014 0.0232558 0.268074 0.798283 0.683146 0.18704 0.654187 0.568327 0.108107 0.789795 0.803452 0.134362 0.823315 0.890765 0.851874 
0.635579  17 0.667777 0.745524 0.342636 0.0380154 0.569157 0.561208 0.543836 0.77108 0.268069 0.427486 0.152747 0.788797 0.0601893 0.521789 0.256944 0.0769331 0.0682021 
0.77195  17 0.759356 0.0817239 0.750843 0.182994 0.789363 0.294084 0.840189 0.661285 0.0757607 0.387128 0.225378 0.447431 0.00373752 0.789441 0.626031 0.36188 0.399801 
0.977172  17 0.465148 0.597053 0.931954 0.307112 0.970568 0.203959 0.719146 0.192261 0.0653377 0.35057 0.118399 0.660329 0.00859479 0.199799 0.847068 0.128309 0.203432 
1.28321  17 0.371199 0.727031 0.52662 0.145905 0.907395 0.461824 0.560913 0.319329 0.635968 0.87051 0.201812 0.836477 0.117455 0.590936 0.342441 0.209995 0.36954 
1.30136  17 0.90525 0.296095 0.552961 0.18987 0.374684 0.173612 0.660826 0.736059 0.828171 0.447549 0.246297 0.885961 0.222718 0.00289566 0.454778 0.0439236 0.393878 
1.27771  17 0.284544 0.651145 0.652484 0.0447896 0.632651 0.190528 0.5361 0.605519 0.605401 0.792207 0.716914 0.138777 0.725 0.451675 0.711502 0.27992 0.518996 
1.19958  17 0.584303 0.703791 0.680092 0.226449 0.556306 0.415474 0.987588 0.675027 0.136848 0.945685 0.572997 0.893604 0.776809 0.90417 0.812907 0.155182 0.185253 
0.793628  17 0.0883315 0.370671 0.962389 0.109083 0.158433 0.41713 0.515236 0.821987 0.268687 0.207125 0.742124 0.859578 0.415521 0.79555 0.295984 0.228814 0.498087 
1.02722  17 0.838997 0.931153 0.939728 0.309245 0.977177 0.603491 0.675647 0.279033 0.217087 0.072917 0.573339 0.801293 0.977583 0.674556 0.921062 0.41853 0.854632 
1.18453  17 0.29774 0.741278 0.439856 0.135201 0.775053 0.385945 0.365536 0.752063 0.596481 0.131895 0.276608 0.232026 0.167185 0.378731 0.319508 0.679317 0.755614 
0.974466  17 0.939491 0.0783961 0.800988 0.00297987 0.242903 0.261811 0.219123 0.342877 0.842845 0.384226 0.981647 0.592616 0.170808 0.532541 0.159303 0.669447 0.66883 
0.996179  17 0.491284 0.772593 0.283462 0.0114768 0.755264 0.629233 0.97432 0.373319 0.924784 0.192513 0.773776 0.65705 0.462247 0.346877 0.711783 0.740703 0.0980718 
0.940644  17 0.274597 0.422824 0.989479 0.123896 0.782677 0.092338 0.674056 0.315871 0.346758 0.177853 0.0695698 0.7803 0.783951 0.275076 0.79798 0.932689 0.905091 
1.17391  17 0.796691 0.0633726 0.979341 0.290995 0.787966 0.269108 0.437982 0.670201 0.361189 0.0537193 0.552741 0.132838 0.845184 0.832334 0.291156 0.850687 0.119218 
1.13282  17 0.583663 0.414488 0.994152 0.224997 0.0849785 0.81884 0.215166 0.581945 0.614805 0.869078 0.674645 0.271641 0.185118 0.274741 0.630943 0.0231558 0.910701 
0.955891  17 0.933322 0.571914 0.559569 0.0114861 0.92529 0.647993 0.187949 0.656148 0.767687 0.0233849 0.557905 0.036534 0.709497 0.322449 0.790032 0.258901 0.191455 
0.800223  17 0.230851 0.895283 0.817527 0.0927238 0.157911 0.330929 0.244643 0.946658 0.390831 0.506071 0.257044 0.967447 0.378515 0.906013 0.527421 0.47247 0.475191 
0.665097  17 0.694022 0.249507 0.810411 0.122847 0.979976 0.462173 0.418137 0.653774 0.494465 0.256057 0.454051 0.650156 0.510667 0.973217 0.626866 0.53251 0.0322244 
1.47231  17 0.900078 0.0577839 0.320361 0.0482073 0.583015 0.996206 0.806484 0.561883 0.256915 0.939172 0.718292 0.0933838 0.573873 0.207573 0.188849 0.823459 0.550186 
1.45682  17 0.713068 0.674305 0.787932 0.00259197 0.0140879 0.0235727 0.0976474 0.880218 0.879572 0.618811 0.240608 0.20568 0.727026 0.86669 0.00366778 0.78945 0.314732 
1.40362  17 0.849215 0.49909 0.832316 0.0448657 0.754766 0.901684 0.101763 0.04474 0.505376 0.177603 0.282754 0.12236 0.962532 0.683652 0.269812 0.800791 0.621132 
1.38105  17 0.750324 0.333268 0.661367 0.10652 0.119139 0.758685 0.101495 0.085925 0.802096 0.303914 0.775778 0.36447 0.11906 0.77154 0.106582 0.030642 0.905833 
1.32292  17 0.992964 0.667961 0.765915 0.0521463 0.0588714 0.504445 0.888952 0.108324 0.508661 0.450811 0.385169 0.839571 0.798062 0.566075 0.203123 0.465862 0.4823 
1.47103  17 0.474591 0.194008 0.486674 0.316419 0.329632 0.895545 0.748236 0.872467 0.518431 0.102876 0.164072 0.874246 0.869174 0.476151 0.867085 0.369368 0.399157 
1.38482  17 0.377266 0.755049 0.863539 0.532773 0.746229 0.0826865 0.177363 0.611286 0.300354 0.131418 0.0578753 0.829596 0.386806 0.521576 0.340497 0.889988 0.0662652 
1.32876  17 0.57152 0.444351 0.873076 0.13729 0.71705 0.907255 0.155306 0.0242339 0.990016 0.349077 0.738858 0.0968338 0.3203 0.368159 0.492954 0.767594 0.574898 
1.43876  17 0.53861 0.780476 0.235918 0.11513 0.514564 0.802955 0.393139 0.433862 0.925493 0.633642 0.4475 0.881766 0.126183 0.492005 0.909265 0.921584 0.346707 
1.38775  17 0.961988 0.462698 0.875374 0.438617 0.0799483 0.724941 0.935779 0.986759 0.770087 0.865388 0.62864 0.0223539 0.18892 0.171623 0.949513 0.879644 0.115732 
1.3133  17 0.760604 0.595279 0.843808 0.268955 0.614572 0.996157 0.566391 0.552491 0.739374 0.602377 0.798709 0.967886 0.97811 0.902801 0.750703 0.82304 0.59381 
1.37035  17 0.144727 0.758137 0.687319 0.230098 0.635617 0.245638 0.394988 0.226743 0.92768 0.0893418 0.319965 0.63181 0.302714 0.336906 0.439281 0.181336 0.971895 
1.60207  17 0.841971 0.449362 0.444987 0.285516 0.531052 0.629919 0.749868 0.80917 0.478055 0.196313 0.783203 0.574439 0.340687 0.998647 0.25464 0.794036 0.307329 
1.48043  17 0.682804 0.0786247 0.206442 0.0485215 0.906346 0.0980963 0.324001 0.580422 0.438295 0.755836 0.277591 0.127358 0.691389 0.431778 0.655881 0.733837 0.37282 
1.553  17 0.314606 0.659644 0.605116 0.00600499 0.850275 0.330676 0.168113 0.57122 0.563788 0.791701 0.0190076 0.0209896 0.385965 0.658069 0.695379 0.176238 0.839185 
1.58099  17 0.181493 0.337532 0.410271 0.165209 0.359262 0.0572297 0.987301 0.82931 0.530677 0.560848 0.11431 0.0945171 0.418248 0.623114 0.957928 0.523258 0.915414 
1.48561  17 0.581286 0.798466 0.833883 0.0802312 0.0352612 0.922812 0.933576 0.150323 0.472222 0.44762 0.252508 0.0403931 0.494491 0.184898 0.40441 0.450979 0.861331 
1.6006  17 0.431002 0.0726077 0.428588 0.394025 0.584356 0.879506 0.161378 0.950478 0.377103 0.464775 0.831507 0.283719 0.0134825 0.100543 0.658934 0.257305 0.506777 
1.69213  17 0.0219905 0.879802 0.88302 0.565582 0.240107 0.242631 0.302667 0.179869 0.303323 0.342251 0.535258 0.760901 0.017167 0.108133 0.694768 0.36121 0.170456 
1.62826  17 0.102969 0.0787171 0.828654 0.446722 0.759594 0.69203 0.664367 0.246911 0.250301 0.656525 0.622918 0.635411 0.948296 0.908844 0.863637 0.912023 0.0973051 
1.63705  17 0.391424 0.770151 0.885241 0.640687 0.968537 0.580001 0.699668 0.596557 0.252313 0.172369 0.863911 0.478597 0.512677 0.850168 0.676533 0.00408307 0.906468 
1.61309  17 0.970393 0.56903 0.396677 0.291514 0.833258 0.126668 0.870107 0.939645 0.105057 0.595829 0.331724 0.346826 0.10489 0.65114 0.571746 0.899165 0.428899 
1.61745  17 0.87033 0.960614 0.187403 0.0404744 0.826828 0.019254 0.379533 0.710778 0.146203 0.422563 0.757505 0.916068 0.776681 0.00128093 0.0328576 0.0449189 0.439945 
1.66055  17 0.660451 0.474945 0.789306 0.374329 0.201175 0.357586 0.86913 0.298682 0.938663 0.419177 0.554279 0.26539 0.259591 0.375957 0.46506 0.323423 0.73038 
0.4934  17 0.210494 0.313241 0.727915 0.0201223 0.195462 0.889271 0.0905335 0.592919 0 0 0.23399 0.591477 0.497702 0.568909 0.035024 0.502447 0.599683 
0.407767  17 0.798085 0.546423 0.655117 0.0172125 0.0236956 0.416328 0.49857 0.491282 0 0.198449 0 0.631419 0.183978 0.759118 0 0.750334 0.483069 
0.407767  17 0.798085 0.546423 0.655117 0.0172125 0.0236956 0.416328 0.49857 0.491282 0 0.198449 0 0.631419 0.183978 0.759118 0 0.750334 0.483069 
0.390826  17 0.889048 0 0.703994 0 0.0234745 0.515465 0.736 0.758166 0.0394799 0.199574 0 0.603091 0.191464 0.744454 0 0.704465 0.522526 
0.390826  17 0.889048 0 0.703994 0 0.0234745 0.515465 0.736 0.758166 0.0394799 0.199574 0 0.603091 0.191464 0.744454 0 0.704465 0.522526 
0.390826  17 0.889048 0 0.703994 0 0.0234745 0.515465 0.736 0.758166 0.0394799 0.199574 0 0.603091 0.191464 0.744454 0 0.704465 0.522526 
0.4934  17 0.210494 0.313241 0.727915 0.0201223 0.195462 0.889271 0.0905335 0.592919 0 0 0.23399 0.591477 0.497702 0.568909 0.035024 0.502447 0.599683 
0.407767  17 0.798085 0.546423 0.655117 0.0172125 0.0236956 0.416328 0.49857 0.491282 0 0.198449 0 0.631419 0.183978 0.759118 0 0.750334 0.483069 
0.4934  17 0.210494 0.313241 0.727915 0.0201223 0.195462 0.889271 0.0905335 0.592919 0 0 0.23399 0.591477 0.497702 0.568909 0.035024 0.502447 0.599683 
0.4934  17 0.210494 0.313241 0.727915 0.0201223 0.195462 0.889271 0.0905335 0.592919 0 0 0.23399 0.591477 0.497702 0.568909 0.035024 0.502447 0.599683 
0.502532  17 0.119949 0.557425 0.653113 0.0401515 0.127097 0.386637 0.641647 0.478075 0.0418494 0.210185 0 0.787338 0.186704 0.756573 0.000728244 0.945046 0.662203 
0.526821  17 0.756863 0.0625987 0.804686 0.118935 0.223214 0.506023 0.0271221 0.636701 0.0585106 0.142238 0.869705 0.564278 0.155788 0.0584173 0.423085 0.652646 0.379846 
0.527482  17 0.148079 0.538028 0.707999 0.0740465 0.0758301 0.612866 0.0933029 0.597189 0 0.283309 0 0.429415 0 0.423521 0.0553216 0.589143 0.50267 
0.535582  17 0.867685 0.652151 0.719334 0.0173593 0.141527 0.730834 0.000200413 0.546786 0.248886 0.227307 0.267402 0.596752 0 0.394776 0.361813 0.368459 0.000413647 
0.535681  17 0.867685 0.652151 0.719334 0.0173593 0.141527 0.73068 0 0.546299 0.250022 0.227217 0.268221 0.597066 0 0.394776 0.361813 0.368459 0.000413647 
0.554681  17 0.655948 0.0169174 0.837503 0.127744 0.185401 0.497653 0 0.660324 0.0365202 0.104004 0.752336 0.491605 0.106801 0.161809 0.25247 0.590319 0.660249 
0.554681  17 0.655948 0.0169174 0.837503 0.127744 0.185401 0.497653 0 0.660324 0.0365202 0.104004 0.752336 0.491605 0.106801 0.161809 0.25247 0.590319 0.660249 
0.557401  17 0.796762 0.0726929 0.853629 0.0996681 0.194233 0.532026 0 0.689065 0.18384 0.110597 0.690985 0.487621 0.0419338 0 0.589883 0.688393 0.106519 
0.562492  17 0.0821944 0.287132 0.663878 0.0206818 0 0.064737 0 0.6175 0 0.446733 0.630481 0.560511 0.0792506 0.46191 0.36024 0.537613 0 
0.575992  17 0.538829 0.136896 0.92729 0.0612006 0.0413699 0.542133 0.655421 0.796595 0 0 0.305693 0.613963 0.0455023 0.515584 0.420844 0.0137348 0 
0.588821  17 0.585389 0 0.493164 0.00436199 0.477381 0.520181 0.491478 0.399336 0.211984 0 0.211927 0.59146 0 0 0 0.372389 0 
0.588821  17 0.585389 0 0.493164 0.00436199 0.477381 0.520181 0.491478 0.399336 0.211984 0 0.211927 0.59146 0 0 0 0.372389 0 
0.59023  17 0.645144 0 0.735556 0.0250436 0.0853576 0.533139 0.11303 0.536085 0 0.109294 0.223771 0.581563 0.546508 0.890255 0.421758 0 0.437105 
0.583257  17 0.738778 0.195383 0.697714 0.057506 0.0665663 0.763757 0.15528 0.562397 0 0.682529 0.0622553 0.530526 0 0.42779 0.292342 0.220488 0.332535 
0.602421  17 0.738694 0.195133 0.697749 0.0572878 0.0658412 0.764401 0.154971 0.563196 3.94799e-05 0.681851 0.0616095 0.530526 0 0.42779 0.292342 0.220488 0.331973 
0.573706  17 0.664209 0.124864 0.775756 0.0555347 0.197244 0.574564 0.0803637 0.53993 0.189041 0.201146 0.303184 0.746171 0.000168765 0.877073 0.485631 0.00590032 0.000305863 
0.618483  17 0.543822 0 0.837484 0.0329523 0.22502 0.341273 0.118622 0.727579 0 0.126601 0.0347562 0.368444 0.00230782 0.745247 0.664907 0.0248388 0.47228 
0.597309  17 0.647625 0.157122 0.731236 0.0141623 0.000906125 0 0.0156722 0.991007 0 0.345057 0.726148 0.558197 0.000698875 0.522252 0.435015 0.544837 0.000412277 
0.618531  17 0.647499 0.157748 0.731713 0.0141452 0 0 0.0156722 0.991007 0 0.345057 0.726148 0.558657 0 0.522357 0.434794 0.544694 0 
0.634396  17 0.0499707 0.172429 0.571447 0.0785587 0.333603 0.522908 0.60147 0.660051 0 0 0.0872198 0.182942 0.217795 0.536258 0.171248 0.638754 0.609435 
0.634396  17 0.0499707 0.172429 0.571447 0.0785587 0.333603 0.522908 0.60147 0.660051 0 0 0.0872198 0.182942 0.217795 0.536258 0.171248 0.638754 0.609435 
0.637392  17 0.186518 0.0300372 0.631145 0.0239114 0.0683482 0.444632 0.213692 0.731427 0 0.547915 0.642296 0.510009 0.16977 0.870543 0.479846 0.0427704 0.469863 
0.637392  17 0.186518 0.0300372 0.631145 0.0239114 0.0683482 0.444632 0.213692 0.731427 0 0.547915 0.642296 0.510009 0.16977 0.870543 0.479846 0.0427704 0.469863 
0.637392  17 0.186518 0.0300372 0.631145 0.0239114 0.0683482 0.444632 0.213692 0.731427 0 0.547915 0.642296 0.510009 0.16977 0.870543 0.479846 0.0427704 0.469863 
0.567712  17 0.629584 0.0707765 0.738751 0.0290106 0.2554 0.761309 0.556413 0.715129 0.171308 0.345987 0.568409 0.684469 0.000191464 0.514419 0.124174 0.591366 0.000522526 
0.618129  17 0.629504 0.0707765 0.738751 0.0290106 0.2554 0.760664 0.556838 0.715572 0.171317 0.3463 0.568417 0.68477 0.000569979 0.514982 0.124513 0.591475 0 
0.64169  17 0.629504 0.0707765 0.738751 0.0290106 0.2554 0.761309 0.556413 0.715129 0.171308 0.346168 0.568997 0.684481 0 0.514241 0.124472 0.591258 0 
0.647777  17 0.952826 0.104851 0.78167 0.0106826 0.00263139 0.0367021 0.039463 0.559454 0 0.435081 0.326192 0.556528 0.0528113 0.773539 0.0672157 0.523055 0.364573 
0.647777  17 0.952826 0.104851 0.78167 0.0106826 0.00263139 0.0367021 0.039463 0.559454 0 0.435081 0.326192 0.556528 0.0528113 0.773539 0.0672157 0.523055 0.364573 
0.542633  17 0.952726 0.105259 0.781661 0.0109118 0.00263139 0.0367021 0.039463 0.559454 0 0.435081 0.326032 0.556553 0.0537964 0.773839 0.0675091 0.522694 0.364116 
0.653357  17 0.349121 0.675432 0.87153 0.0523958 0.168441 0.997772 0.438733 0.648095 0 0.310943 0.223476 0.337524 0.0270043 0.384239 0.484741 0 0.605581 
0.653357  17 0.349121 0.675432 0.87153 0.0523958 0.168441 0.997772 0.438733 0.648095 0 0.310943 0.223476 0.337524 0.0270043 0.384239 0.484741 0 0.605581 
0.653357  17 0.349121 0.675432 0.87153 0.0523958 0.168441 0.997772 0.438733 0.648095 0 0.310943 0.223476 0.337524 0.0270043 0.384239 0.484741 0 0.605581 
0.653357  17 0.349121 0.675432 0.87153 0.0523958 0.168441 0.997772 0.438733 0.648095 0 0.310943 0.223476 0.337524 0.0270043 0.384239 0.484741 0 0.605581 
0.653357  17 0.349121 0.675432 0.87153 0.0523958 0.168441 0.997772 0.438733 0.648095 0 0.310943 0.223476 0.337524 0.0270043 0.384239 0.484741 0 0.605581 
0.653357  17 0.349121 0.675432 0.87153 0.0523958 0.168441 0.997772 0.438733 0.648095 0 0.310943 0.223476 0.337524 0.0270043 0.384239 0.484741 0 0.605581 
0.622774  17 0.643277 0.509447 0.654863 0.000741105 0.000933247 0.541717 0.670119 0.49343 0 0.33383 0.379753 0.810353 0.190467 0.394188 0.000366509 0.682293 0.602581 
0.658201  17 0.643185 0.509777 0.654491 0 0 0.541717 0.670119 0.49343 0 0.33383 0.379753 0.810353 0.190467 0.393387 0 0.68257 0.602732 
0.663415  17 0.690286 0.139921 0.729489 0.0336179 0.575932 0.719031 0.652142 0.349458 0.220406 0.310064 0.322453 0.683626 0 0.460621 0.13235 0.673059 0.450301 
0.663415  17 0.690286 0.139921 0.729489 0.0336179 0.575932 0.719031 0.652142 0.349458 0.220406 0.310064 0.322453 0.683626 0 0.460621 0.13235 0.673059 0.450301 
0.665672  17 0.916616 0.418709 0.435999 0.0397094 0 0.475875 0.886575 0.643256 0.00518061 0.00300931 0.659185 0.461269 0.0226993 0.472949 0.328716 0.866656 0.732594 
0.665672  17 0.916616 0.418709 0.435999 0.0397094 0 0.475875 0.886575 0.643256 0.00518061 0.00300931 0.659185 0.461269 0.0226993 0.472949 0.328716 0.866656 0.732594 
0.678534  17 0.342239 0.517985 0.875642 0.00349907 0.0696067 0.53193 0.494531 0.650656 0 0.644597 0.626255 0.433801 0.0393618 0.164915 0.731912 0.0126843 0.693572 
0.654625  17 0.343022 0.516792 0.875092 0.00344754 0.0698695 0.531436 0.494826 0.650515 0.000251463 0.644597 0.626255 0.433801 0.0393618 0.164915 0.731912 0.0126843 0.693572 
0.69354  17 0 0.170468 0.675726 0 0.277783 0 0.245151 0.822203 0 0.190172 0.635349 0.554457 0.167353 0.53546 0.14184 0.406666 0 
0.7068  17 0.647499 0.157748 0.731713 0.0141452 0 0 0.0156722 0.991007 0 0.345057 0.726148 0.558657 0 0.522357 0.434794 0.544694 0 
0.71565  17 0.672701 0.391655 0.215197 0.0528727 0.692324 0.679803 0.845478 0.547559 0.124596 0.175626 0.0896526 0.634374 0 0.742727 0.396508 0.700506 0.539155 
0.71565  17 0.672701 0.391655 0.215197 0.0528727 0.692324 0.679803 0.845478 0.547559 0.124596 0.175626 0.0896526 0.634374 0 0.742727 0.396508 0.700506 0.539155 
0.72494  17 0.560252 0.391978 0.273831 0.0210724 0.636436 0.533327 0.892725 0.547681 0.22037 0.0016137 0.0487945 0.495988 0.321596 0.29173 0.654463 0.802008 0.577634 
0.727208  17 0.728898 0 0.36649 0.00474392 0.341899 0.466119 0.830785 0.82409 0.0490129 0.229941 0.774612 0.737468 0.165336 0.388129 0.0240667 0.901966 0.523354 
0.654117  17 0.651102 0.196422 0.644855 0.0275683 0.419144 0.163468 0.26422 0.72748 0.331486 0.338997 0.554726 0.852755 7.48621e-06 0.000482011 0.137597 0.783998 0 
0.61865  17 0.651279 0.197099 0.645534 0.0278018 0.419246 0.163476 0.264159 0.727526 0.331778 0.339019 0.554493 0.853637 0 0 0.137489 0.783998 0.000826971 
0.730702  17 0.484375 0.084053 0.554235 0.141252 0.103448 0.928029 0.2494 0.503932 0.134749 0.00575911 0.500076 0.815514 0.554777 0.398589 0.342744 0.954536 0 
0.730702  17 0.484375 0.084053 0.554235 0.141252 0.103448 0.928029 0.2494 0.503932 0.134749 0.00575911 0.500076 0.815514 0.554777 0.398589 0.342744 0.954536 0 
0.735193  17 0.253598 0.982706 0.171717 0.0137329 0.443303 0 0.260594 0.632944 0.494519 0 0.145957 0.660422 0.24777 0.472877 0.409298 0.436991 0 
0.672462  17 0.649078 0.238676 0.92318 0.124357 0.918526 0.594249 0.425053 0.579179 0.126522 0.00924384 0.367682 0.670805 0.156378 0.0346604 0.480849 0.0616815 0.000642958 
0.729491  17 0.177977 0.623564 0.555208 0.00264857 0 0.199515 0.416281 0.0394056 0 0.620369 0.000345405 0.587282 0.194931 0.872951 0.224194 0.223489 0.836926 
0.750238  17 0.487977 0.49276 0.731714 0.14919 0.201937 0.440188 0.311984 0.749104 0.013716 0.0667327 0.338012 0.540148 0 0.334467 0.304144 0.149638 0.932707 
0.750238  17 0.487977 0.49276 0.731714 0.14919 0.201937 0.440188 0.311984 0.749104 0.013716 0.0667327 0.338012 0.540148 0 0.334467 0.304144 0.149638 0.932707 
0.756322  17 0.484646 0.464205 0.663273 0.034018 0.34459 0.671783 0.494759 0.930973 0.364477 0.0834514 0.665996 0.687754 0.297133 0.385171 0 0.591649 0.193011 
0.749066  17 0.485377 0.463397 0.663093 0.0342263 0.344523 0.671909 0.494759 0.930973 0.364477 0.0834514 0.665996 0.687754 0.297133 0.385583 0.000811763 0.591542 0.193237 
0.777898  17 0.134865 0.361942 0.859141 0 0.001262 0.307558 0.889926 0.493808 0.464386 0.00468885 0.235108 0.630575 0.676312 0.352957 0.872827 0.508176 0.304422 
0.699642  17 0.764431 0.000212733 0.717919 0.0274053 0.567535 0.686571 0.138039 0.720713 0.227968 0.0339889 0.230926 0.523133 2.95483e-05 0.0532048 0.173186 0.377448 0.00101237 
0.805372  17 0.76492 0 0.717936 0.0278194 0.567992 0.686571 0.138039 0.720713 0.227968 0.0339889 0.230926 0.522737 0 0.0523001 0.173824 0.378001 0 
0.757522  17 0.764502 0.999537 0.717346 0.0273529 0.567367 0.685675 0.138046 0.720713 0.227968 0.0339889 0.230926 0.522737 0 0.0533329 0.173122 0.378141 0.00116044 
0.755461  17 0.452008 0.388208 0.687846 8.15039e-05 0.000238116 0.385515 0.443303 0.480087 0.127287 0.127574 0.526002 0.611648 0.0679729 0.773572 0.0724006 0.13303 0.492286 
0.75575  17 0.452762 0.205071 0.865003 0.024822 0.0101981 0.686796 0.107608 0.651173 0.0553723 0.00632857 0.48312 0.918313 0.33118 0.095493 0.0786054 0.916023 0.000609559 
0.76791  17 0.702588 0.193514 0.944221 0.0139322 0 0 0.158762 0.949601 0.262459 0.0941592 0.805032 0.572274 0.0757229 0.505369 0.39996 0.579851 0.000365468 
0.78525  17 0.70337 0.194502 0.943752 0.0138777 0.000259029 0.000553765 0.158762 0.949601 0.262459 0.0941592 0.805032 0.572274 0.0757229 0.505117 0.400256 0.578619 0.999981 
0.823101  17 0.419957 0 0.299246 0 0 0 0.344547 0.603255 0 0 0 0.78086 0.518591 0.512317 0.421016 0.693397 0.753644 
0.761408  17 0.419957 0 0.299246 0 0 0 0.344861 0.603804 3.94799e-05 0.000261322 0.000726148 0.780811 0.518263 0.512648 0.421016 0.693397 0.753644 
0.664923  17 0.5426 0 0.73365 0.133479 0.272694 0.499593 0.301135 0.91664 0.0436648 0.118947 0.641672 0.802727 0.000321742 0.766382 0.588091 0.412678 0.790763 
0.693141  17 0.542659 0.000447209 0.733475 0.133491 0.273077 0.499383 0.300947 0.916853 0.0439374 0.11896 0.642087 0.802905 0 0.766382 0.588091 0.412678 0.791188 
0.836845  17 0.139917 0.0661865 0.702963 0 0.65464 0.724093 0.0802155 0.548696 0.292083 0 0.265181 0.625832 0 0.0746387 0.0268346 0.315715 0 
0.833578  17 0.237311 0.649349 0.513867 7.57567e-05 0.000149359 0.143645 0.241314 0.535218 0.370356 0.887892 0.705744 0.444113 6.36279e-05 0.751598 0.723351 0.307283 0.515932 
0.755924  17 0.235883 0.649956 0.513454 0 0 0.143185 0.241032 0.535037 0.370503 0.889018 0.706402 0.444745 0.000305258 0.751757 0.722118 0.306982 0.516794 
0.858695  17 0.818692 0 0.758564 0 0.0760548 0.529104 0.84971 0.784041 0.0610588 0.000620863 0.0360845 0.5918 0.486788 0.164037 0.200509 0.769899 0.559989 
0.796031  17 0.111026 0 0.39668 0 0.983523 0.484588 0.277248 0.316411 0.246807 0.000199499 0.822318 0.768897 0.512437 0.789856 0.618689 0.724382 0.809545 
0.885015  17 0.139845 0.165329 0.524152 9.73838e-05 0.56065 0.725392 0.195725 0.616309 0.924665 0 0.482918 0.775457 0.258527 0.559274 0.514887 0.442216 0.673045 
0.934263  17 0 0.159543 0.615081 0.0705584 0.10751 0.420405 0.146091 0.220957 0 0.0164202 0.102927 0.642122 0 0.534895 0.919219 0.679843 0.652021 
0.923967  17 0.339445 0.000595681 0.413386 0.0991257 0.0010601 0.483181 0.244342 0.428303 0.267822 0.00525477 0.553424 0.0378201 0.13185 0.364388 0.666025 0.324579 0.118431 
0.985243  17 0.708683 0 0.753504 0.00987971 0.613179 0.628287 0.38701 0.110174 0.330633 0.0679357 0.317771 0.567548 0 0.0727291 0.0847809 0.359011 0 
0.931438  17 0.0232682 0.0553771 0.721118 0 0.0799739 0.592051 0.337153 0.675368 0.679125 0.435155 0.00469379 0.456933 0 0.0134572 0.514614 0 0.588246 
1.06762  17 0.259895 0.441271 0.487442 0.00820155 0.284968 0 0.348919 0 0 0.195293 0.583509 0.534817 0.0487057 0.619178 0.144957 0.49718 0 
1.09112  17 0.20987 0.862226 0.792399 0.122505 0.190496 0.515401 0.980515 0.338323 0.574771 0.0970305 0.815924 0.252261 0.323754 0.527367 0.527752 0.476442 0.325815 
1.13557  17 0.145297 0.999596 0.639517 0.179943 0.316473 0.0156815 0.429296 0.163007 0.000394768 0.315538 0.786377 0.000943866 0.000982664 0.496476 0.245507 0.568568 0.000259199 
1.16956  17 0.000179294 0.16037 0.693099 0.113269 0.190317 0.514906 0.206978 0.670103 0.326875 0.301584 0.866762 0.827161 0.815664 0.733254 0.0231675 0.4099 0.431665 
1.39586  17 0 0.190375 0.683333 0.136284 0.3141 0.276808 0.308304 0.676192 0.483637 0.194787 0.514771 0.465949 0.784181 0.238092 0 0.421165 0.747056 
1.60944  17 0.806981 0.118854 0.382467 0 0.713699 0.494491 0.678261 0 0.0601075 0 0.648798 0.380801 0 0.479521 0.0367859 0.483392 0.272644 
1.69591  17 0.584839 0.165913 0.74998 0.522076 0.143365 0.653242 0.0231828 0.800265 0.0651791 0.900953 0.137498 0.714718 0.852488 0.920207 0.433894 0.70785 0.257325 
1.69614  17 0.13749 0.0457679 0.834887 0.393907 0.985786 0.809992 0.865522 0.251953 0.478402 0.374229 0.975886 0.29605 0.979581 0.196572 0.890733 0.000717444 0.0740393 
1.70362  17 0.880173 0.932047 0.505115 0.279611 0.675312 0.806935 0.553487 0.729266 0.894152 0.548044 0.82571 0.440139 0.869068 0.802467 0.689316 0.323996 0.117664 
1.62045  17 0.553053 0.0611795 0.925291 0.673374 0.518706 0.408563 0.87749 0.413264 0.273652 0.59706 0.67888 0.867978 0.263121 0.52817 0.0952867 0.487895 0.397473 
1.64215  17 0.820086 0.200364 0.640478 0.391448 0.0974281 0.408637 0.357104 0.405246 0.771203 0.425482 0.060436 0.625784 0.572868 0.38538 0.467234 0.98359 0.187878 
1.78167  17 0.762617 0.597937 0.757973 0.780815 0.909773 0.777873 0.191002 0.493382 0.163143 0.255112 0.496524 0.53347 0.0779741 0.922541 0.695225 0.567605 0.662484 
1.30491  17 0.32826 0.091253 0.51841 0.0780542 0.854635 0.553607 0.420146 0.166702 0.803934 0.318742 0.677399 0.124109 0.704107 0.911546 0.650689 0.983965 0.676431 
1.103  17 0.504957 0.260264 0.920922 0.0117306 0.229193 0.587778 0.0103135 0.5301 0.905159 0.819165 0.911978 0.929034 0.877784 0.864916 0.335366 0.285601 0.536992 
1.15974  17 0.328226 0.232305 0.886014 0.023218 0.267823 0.797723 0.683044 0.187399 0.653536 0.568327 0.108107 0.789795 0.803452 0.134362 0.823315 0.890765 0.851874 
0.635579  17 0.667777 0.745524 0.342636 0.0380154 0.569157 0.561208 0.543836 0.77108 0.268069 0.427486 0.152747 0.788797 0.0601893 0.521789 0.256944 0.0769331 0.0682021 
0.77195  17 0.759356 0.0817239 0.750843 0.182994 0.789363 0.294084 0.840189 0.661285 0.0757607 0.387128 0.225378 0.447431 0.00373752 0.789441 0.626031 0.36188 0.399801 
0.977172  17 0.465148 0.597053 0.931954 0.307112 0.970568 0.203959 0.719146 0.192261 0.0653377 0.35057 0.118399 0.660329 0.00859479 0.199799 0.847068 0.128309 0.203432 
1.28321  17 0.371199 0.727031 0.52662 0.145905 0.907395 0.461824 0.560913 0.319329 0.635968 0.87051 0.201812 0.836477 0.117455 0.590936 0.342441 0.209995 0.36954 
1.30136  17 0.90525 0.296095 0.552961 0.18987 0.374684 0.173612 0.660826 0.736059 0.828171 0.447549 0.246297 0.885961 0.222718 0.00289566 0.454778 0.0439236 0.393878 
1.2505  17 0.284544 0.651145 0.652484 0.0447896 0.631495 0.190812 0.536964 0.605921 0.604927 0.79142 0.716034 0.139209 0.724193 0.452159 0.711092 0.280134 0.518996 
1.14506  17 0.584548 0.703087 0.679874 0.226202 0.556306 0.415474 0.987588 0.675027 0.136848 0.945685 0.572997 0.893323 0.775677 0.90312 0.811672 0.156103 0.185153 
0.793628  17 0.0883315 0.370671 0.962389 0.109083 0.158433 0.41713 0.515236 0.821987 0.268687 0.207125 0.742124 0.859578 0.415521 0.79555 0.295984 0.228814 0.498087 
1.02722  17 0.838997 0.931153 0.939728 0.309245 0.977177 0.603491 0.675647 0.279033 0.217087 0.072917 0.573339 0.801293 0.977583 0.674556 0.921062 0.41853 0.854632 
1.1246  17 0.29832 0.740484 0.439521 0.134949 0.775053 0.385945 0.365536 0.752063 0.596481 0.131895 0.276608 0.232026 0.167211 0.37902 0.31935 0.679377 0.755384 
0.974466  17 0.939491 0.0783961 0.800988 0.00297987 0.242903 0.261811 0.219123 0.342877 0.842845 0.384226 0.981647 0.592616 0.170808 0.532541 0.159303 0.669447 0.66883 
0.990934  17 0.491284 0.772593 0.283462 0.0114768 0.755264 0.629233 0.973931 0.373905 0.924262 0.192918 0.773496 0.656739 0.46199 0.347041 0.711426 0.740703 0.0980718 
0.940644  17 0.274597 0.422824 0.989479 0.123896 0.782677 0.092338 0.674056 0.315871 0.346758 0.177853 0.0695698 0.7803 0.783951 0.275076 0.79798 0.932689 0.905091 
1.17391  17 0.796691 0.0633726 0.979341 0.290995 0.787966 0.269108 0.437982 0.670201 0.361189 0.0537193 0.552741 0.132838 0.845184 0.832334 0.291156 0.850687 0.119218 
1.13282  17 0.583663 0.414488 0.994152 0.224997 0.0849785 0.81884 0.215166 0.581945 0.614805 0.869078 0.674645 0.271641 0.185118 0.274741 0.630943 0.0231558 0.910701 
0.926375  17 0.933139 0.57098 0.55957 0.0114423 0.924415 0.647993 0.187949 0.656148 0.767687 0.0233849 0.557905 0.036534 0.709497 0.322449 0.790032 0.259849 0.19178 
0.690911  17 0.230851 0.895283 0.817527 0.0927238 0.157594 0.330563 0.245151 0.94681 0.39117 0.506183 0.256724 0.966542 0.379055 0.905841 0.526412 0.473486 0.475191 
0.665097  17 0.694022 0.249507 0.810411 0.122847 0.979976 0.462173 0.418137 0.653774 0.494465 0.256057 0.454051 0.650156 0.510667 0.973217 0.626866 0.53251 0.0322244 
1.47231  17 0.900078 0.0577839 0.320361 0.0482073 0.583015 0.996206 0.806484 0.561883 0.256915 0.939172 0.718292 0.0933838 0.573873 0.207573 0.188849 0.823459 0.550186 
1.44933  17 0.713076 0.673293 0.787387 0.00270219 0.0140879 0.0235727 0.0976474 0.880218 0.879572 0.618811 0.240258 0.205834 0.726882 0.866807 0.0041373 0.789889 0.31525 
1.35626  17 0.849215 0.49909 0.832218 0.0455815 0.754749 0.901187 0.102498 0.0453539 0.505073 0.17788 0.282734 0.122783 0.961341 0.684067 0.269812 0.800791 0.621132 
1.38105  17 0.750324 0.333268 0.661367 0.10652 0.119139 0.758685 0.101495 0.085925 0.802096 0.303914 0.775778 0.36447 0.11906 0.77154 0.106582 0.030642 0.905833 
1.32292  17 0.992964 0.667961 0.765915 0.0521463 0.0588714 0.504445 0.888952 0.108324 0.508661 0.450811 0.385169 0.839571 0.798062 0.566075 0.203123 0.465862 0.4823 
1.47103  17 0.474591 0.194008 0.486674 0.316419 0.329632 0.895545 0.748236 0.872467 0.518431 0.102876 0.164072 0.874246 0.869174 0.476151 0.867085 0.369368 0.399157 
1.38482  17 0.377266 0.755049 0.863539 0.532773 0.746229 0.0826865 0.177363 0.611286 0.300354 0.131418 0.0578753 0.829596 0.386806 0.521576 0.340497 0.889988 0.0662652 
1.29785  17 0.57152 0.444351 0.873076 0.13729 0.716467 0.907331 0.156325 0.0242082 0.989329 0.34899 0.738858 0.0968338 0.3203 0.368159 0.492954 0.767594 0.574898 
1.43876  17 0.53861 0.780476 0.235918 0.11513 0.514564 0.802955 0.393139 0.433862 0.925493 0.633642 0.4475 0.881766 0.126183 0.492005 0.909265 0.921584 0.346707 
1.38266  17 0.962062 0.462044 0.875628 0.438517 0.0792969 0.72446 0.935091 0.986388 0.770087 0.865388 0.62864 0.0223539 0.18892 0.171623 0.949513 0.879644 0.115732 
1.3133  17 0.760604 0.595279 0.843808 0.268955 0.614572 0.996157 0.566391 0.552491 0.739374 0.602377 0.798709 0.967886 0.97811 0.902801 0.750703 0.82304 0.59381 
1.37035  17 0.144727 0.758137 0.687319 0.230098 0.635617 0.245638 0.394988 0.226743 0.92768 0.0893418 0.319965 0.63181 0.302714 0.336906 0.439281 0.181336 0.971895 
1.60207  17 0.841971 0.449362 0.444987 0.285516 0.531052 0.629919 0.749868 0.80917 0.478055 0.196313 0.783203 0.574439 0.340687 0.998647 0.25464 0.794036 0.307329 
1.48043  17 0.682804 0.0786247 0.206442 0.0485215 0.906346 0.0980963 0.324001 0.580422 0.438295 0.755836 0.277591 0.127358 0.691389 0.431778 0.655881 0.733837 0.37282 
1.553  17 0.314606 0.659644 0.605116 0.00600499 0.850275 0.330676 0.168113 0.57122 0.563788 0.791701 0.0190076 0.0209896 0.385965 0.658069 0.695379 0.176238 0.839185 
1.58099  17 0.181493 0.337532 0.410271 0.165209 0.359262 0.0572297 0.987301 0.82931 0.530677 0.560848 0.11431 0.0945171 0.418248 0.623114 0.957928 0.523258 0.915414 
1.48561  17 0.581286 0.798466 0.833883 0.0802312 0.0352612 0.922812 0.933576 0.150323 0.472222 0.44762 0.252508 0.0403931 0.494491 0.184898 0.40441 0.450979 0.861331 
1.6006  17 0.431002 0.0726077 0.428588 0.394025 0.584356 0.879506 0.161378 0.950478 0.377103 0.464775 0.831507 0.283719 0.0134825 0.100543 0.658934 0.257305 0.506777 
1.69213  17 0.0219905 0.879802 0.88302 0.565582 0.240107 0.242631 0.302667 0.179869 0.303323 0.342251 0.535258 0.760901 0.017167 0.108133 0.694768 0.36121 0.170456 
1.62826  17 0.102969 0.0787171 0.828654 0.446722 0.759594 0.69203 0.664367 0.246911 0.250301 0.656525 0.622918 0.635411 0.948296 0.908844 0.863637 0.912023 0.0973051 
1.63705  17 0.391424 0.770151 0.885241 0.640687 0.968537 0.580001 0.699668 0.596557 0.252313 0.172369 0.863911 0.478597 0.512677 0.850168 0.676533 0.00408307 0.906468 
1.61309  17 0.970393 0.56903 0.396677 0.291514 0.833258 0.126668 0.870107 0.939645 0.105057 0.595829 0.331724 0.346826 0.10489 0.65114 0.571746 0.899165 0.428899 
1.61745  17 0.87033 0.960614 0.187403 0.0404744 0.826828 0.019254 0.379533 0.710778 0.146203 0.422563 0.757505 0.916068 0.776681 0.00128093 0.0328576 0.0449189 0.439945 
1.66055  17 0.660451 0.474945 0.789306 0.374329 0.201175 0.357586 0.86913 0.298682 0.938663 0.419177 0.554279 0.26539 0.259591 0.375957 0.46506 0.323423 0.73038 
0.4934  17 0.210494 0.313241 0.727915 0.0201223 0.195462 0.889271 0.0905335 0.592919 0 0 0.23399 0.591477 0.497702 0.568909 0.035024 0.502447 0.599683 
0.407767  17 0.798085 0.546423 0.655117 0.0172125 0.0236956 0.416328 0.49857 0.491282 0 0.198449 0 0.631419 0.183978 0.759118 0 0.750334 0.483069 
0.407767  17 0.798085 0.546423 0.655117 0.0172125 0.0236956 0.416328 0.49857 0.491282 0 0.198449 0 0.631419 0.183978 0.759118 0 0.750334 0.483069 
0.390826  17 0.889048 0 0.703994 0 0.0234745 0.515465 0.736 0.758166 0.0394799 0.199574 0 0.603091 0.191464 0.744454 0 0.704465 0.522526 
0.390826  17 0.889048 0 0.703994 0 0.0234745 0.515465 0.736 0.758166 0.0394799 0.199574 0 0.603091 0.191464 0.744454 0 0.704465 0.522526 
0.390826  17 0.889048 0 0.703994 0 0.0234745 0.515465 0.736 0.758166 0.0394799 0.199574 0 0.603091 0.191464 0.744454 0 0.704465 0.522526 
0.456249  17 0.211032 0.312535 0.727917 0.0200811 0.195462 0.889271 0.0905335 0.592919 0 0 0.233707 0.591774 0.497593 0.569305 0.0347555 0.502541 0.599782 
0.407767  17 0.798085 0.546423 0.655117 0.0172125 0.0236956 0.416328 0.49857 0.491282 0 0.198449 0 0.631419 0.183978 0.759118 0 0.750334 0.483069 
0.4934  17 0.210494 0.313241 0.727915 0.0201223 0.195462 0.889271 0.0905335 0.592919 0 0 0.23399 0.591477 0.497702 0.568909 0.035024 0.502447 0.599683 
0.4934  17 0.210494 0.313241 0.727915 0.0201223 0.195462 0.889271 0.0905335 0.592919 0 0 0.23399 0.591477 0.497702 0.568909 0.035024 0.502447 0.599683 
0.483436  17 0.119949 0.557425 0.653113 0.0401515 0.127097 0.386637 0.641647 0.478075 0.0418494 0.209762 0.000548307 0.78676 0.186405 0.75616 0.000601064 0.945046 0.662203 
0.526821  17 0.756863 0.0625987 0.804686 0.118935 0.223214 0.506023 0.0271221 0.636701 0.0585106 0.142238 0.869705 0.564278 0.155788 0.0584173 0.423085 0.652646 0.379846 
0.527482  17 0.148079 0.538028 0.707999 0.0740465 0.0758301 0.612866 0.0933029 0.597189 0 0.283309 0 0.429415 0 0.423521 0.0553216 0.589143 0.50267 
0.535582  17 0.867685 0.652151 0.719334 0.0173593 0.141527 0.730834 0.000200413 0.546786 0.248886 0.227307 0.267402 0.596752 0 0.394776 0.361813 0.368459 0.000413647 
0.535681  17 0.867685 0.652151 0.719334 0.0173593 0.141527 0.73068 0 0.546299 0.250022 0.227217 0.268221 0.597066 0 0.394776 0.361813 0.368459 0.000413647 
0.510305  17 0.656062 0.0171203 0.837316 0.127744 0.185401 0.497653 0 0.660324 0.0369143 0.104294 0.751617 0.492345 0.107238 0.162913 0.252259 0.590907 0.659981 
0.554681  17 0.655948 0.0169174 0.837503 0.127744 0.185401 0.497653 0 0.660324 0.0365202 0.104004 0.752336 0.491605 0.106801 0.161809 0.25247 0.590319 0.660249 
0.557401  17 0.796762 0.0726929 0.853629 0.0996681 0.194233 0.532026 0 0.689065 0.18384 0.110597 0.690985 0.487621 0.0419338 0 0.589883 0.688393 0.106519 
0.498415  17 0.0829584 0.286863 0.66392 0.0206417 0 0.064737 0 0.6175 0 0.446733 0.630481 0.560511 0.0792506 0.46191 0.36024 0.537651 7.22251e-05 
0.575992  17 0.538829 0.136896 0.92729 0.0612006 0.0413699 0.542133 0.655421 0.796595 0 0 0.305693 0.613963 0.0455023 0.515584 0.420844 0.0137348 0 
0.588821  17 0.585389 0 0.493164 0.00436199 0.477381 0.520181 0.491478 0.399336 0.211984 0 0.211927 0.59146 0 0 0 0.372389 0 
0.588821  17 0.585389 0 0.493164 0.00436199 0.477381 0.520181 0.491478 0.399336 0.211984 0 0.211927 0.59146 0 0 0 0.372389 0 
0.59023  17 0.645144 0 0.735556 0.0250436 0.0853576 0.533139 0.11303 0.536085 0 0.109294 0.223771 0.581563 0.546508 0.890255 0.421758 0 0.437105 
0.583257  17 0.738778 0.195383 0.697714 0.057506 0.0665663 0.763757 0.15528 0.562397 0 0.682529 0.0622553 0.530526 0 0.42779 0.292342 0.220488 0.332535 
0.602421  17 0.738694 0.195133 0.697749 0.0572878 0.0658412 0.764401 0.154971 0.563196 3.94799e-05 0.681851 0.0616095 0.530526 0 0.42779 0.292342 0.220488 0.331973 
0.573706  17 0.664209 0.124864 0.775756 0.0555347 0.197244 0.574564 0.0803637 0.53993 0.189041 0.201146 0.303184 0.746171 0.000168765 0.877073 0.485631 0.00590032 0.000305863 
0.618483  17 0.543822 0 0.837484 0.0329523 0.22502 0.341273 0.118622 0.727579 0 0.126601 0.0347562 0.368444 0.00230782 0.745247 0.664907 0.0248388 0.47228 
0.597309  17 0.647625 0.157122 0.731236 0.0141623 0.000906125 0 0.0156722 0.991007 0 0.345057 0.726148 0.558197 0.000698875 0.522252 0.435015 0.544837 0.000412277 
0.613671  17 0.647762 0.156938 0.73167 0.0141137 0.999905 0.000300097 0.0171283 0.990985 0 0.345057 0.726148 0.558657 0 0.522929 0.433997 0.54519 0.00104464 
0.615847  17 0.0507804 0.172375 0.571447 0.0785587 0.333603 0.522908 0.60147 0.660051 0 0.000357778 0.0874227 0.183538 0.217959 0.536118 0.170681 0.638801 0.609412 
0.634396  17 0.0499707 0.172429 0.571447 0.0785587 0.333603 0.522908 0.60147 0.660051 0 0 0.0872198 0.182942 0.217795 0.536258 0.171248 0.638754 0.609435 
0.637392  17 0.186518 0.0300372 0.631145 0.0239114 0.0683482 0.444632 0.213692 0.731427 0 0.547915 0.642296 0.510009 0.16977 0.870543 0.479846 0.0427704 0.469863 
0.637392  17 0.186518 0.0300372 0.631145 0.0239114 0.0683482 0.444632 0.213692 0.731427 0 0.547915 0.642296 0.510009 0.16977 0.870543 0.479846 0.0427704 0.469863 
0.637392  17 0.186518 0.0300372 0.631145 0.0239114 0.0683482 0.444632 0.213692 0.731427 0 0.547915 0.642296 0.510009 0.16977 0.870543 0.479846 0.0427704 0.469863 
0.567712  17 0.629584 0.0707765 0.738751 0.0290106 0.2554 0.761309 0.556413 0.715129 0.171308 0.345987 0.568409 0.684469 0.000191464 0.514419 0.124174 0.591366 0.000522526 
0.617665  17 0.629504 0.0707765 0.738751 0.0290106 0.2554 0.760664 0.556838 0.715703 0.171185 0.346029 0.567745 0.68447 0.000735067 0.514822 0.124806 0.591065 0 
0.603528  17 0.629882 0.0709003 0.739167 0.0289912 0.2554 0.761309 0.556413 0.715129 0.171308 0.346168 0.568997 0.684481 0 0.514241 0.124472 0.591578 0.00152251 
0.647777  17 0.952826 0.104851 0.78167 0.0106826 0.00263139 0.0367021 0.039463 0.559454 0 0.435081 0.326192 0.556528 0.0528113 0.773539 0.0672157 0.523055 0.364573 
0.587838  17 0.952918 0.104685 0.78142 0.0100084 0.00274671 0.0374006 0.039669 0.559454 0 0.435081 0.326192 0.556528 0.0528113 0.773539 0.067138 0.523108 0.364334 
0.542633  17 0.952726 0.105259 0.781661 0.0109118 0.00263139 0.0367021 0.039463 0.559454 0 0.435081 0.326032 0.556553 0.0537964 0.773839 0.0675091 0.522694 0.364116 
0.653357  17 0.349121 0.675432 0.87153 0.0523958 0.168441 0.997772 0.438733 0.648095 0 0.310943 0.223476 0.337524 0.0270043 0.384239 0.484741 0 0.605581 
0.653357  17 0.349121 0.675432 0.87153 0.0523958 0.168441 0.997772 0.438733 0.648095 0 0.310943 0.223476 0.337524 0.0270043 0.384239 0.484741 0 0.605581 
0.653357  17 0.349121 0.675432 0.87153 0.0523958 0.168441 0.997772 0.438733 0.648095 0 0.310943 0.223476 0.337524 0.0270043 0.384239 0.484741 0 0.605581 
0.653357  17 0.349121 0.675432 0.87153 0.0523958 0.168441 0.997772 0.438733 0.648095 0 0.310943 0.223476 0.337524 0.0270043 0.384239 0.484741 0 0.605581 
0.653357  17 0.349121 0.675432 0.87153 0.0523958 0.168441 0.997772 0.438733 0.648095 0 0.310943 0.223476 0.337524 0.0270043 0.384239 0.484741 0 0.605581 
0.653357  17 0.349121 0.675432 0.87153 0.0523958 0.168441 0.997772 0.438733 0.648095 0 0.310943 0.223476 0.337524 0.0270043 0.384239 0.484741 0 0.605581 
0.622774  17 0.643277 0.509447 0.654863 0.000741105 0.000933247 0.541717 0.670119 0.49343 0 0.33383 0.379753 0.810353 0.190467 0.394188 0.000366509 0.682293 0.602581 
0.658201  17 0.643185 0.509777 0.654491 0 0 0.541717 0.670119 0.49343 0 0.33383 0.379753 0.810353 0.190467 0.393387 0 0.68257 0.602732 
0.663415  17 0.690286 0.139921 0.729489 0.0336179 0.575932 0.719031 0.652142 0.349458 0.220406 0.310064 0.322453 0.683626 0 0.460621 0.13235 0.673059 0.450301 
0.663415  17 0.690286 0.139921 0.729489 0.0336179 0.575932 0.719031 0.652142 0.349458 0.220406 0.310064 0.322453 0.683626 0 0.460621 0.13235 0.673059 0.450301 
0.665672  17 0.916616 0.418709 0.435999 0.0397094 0 0.475875 0.886575 0.643256 0.00518061 0.00300931 0.659185 0.461269 0.0226993 0.472949 0.328716 0.866656 0.732594 
0.665672  17 0.916616 0.418709 0.435999 0.0397094 0 0.475875 0.886575 0.643256 0.00518061 0.00300931 0.659185 0.461269 0.0226993 0.472949 0.328716 0.866656 0.732594 
0.667421  17 0.342998 0.517155 0.875938 0.00349907 0.0696067 0.53193 0.494531 0.650656 0 0.644597 0.626255 0.433801 0.0393618 0.164915 0.731912 0.0131892 0.693942 
0.648202  17 0.343022 0.516792 0.875092 0.00344754 0.0698695 0.531436 0.495471 0.65096 0.000655169 0.644235 0.62606 0.434067 0.0393134 0.165311 0.731145 0.0134653 0.692994 
0.69354  17 0 0.170468 0.675726 0 0.277783 0 0.245151 0.822203 0 0.190172 0.635349 0.554457 0.167353 0.53546 0.14184 0.406666 0 
0.7068  17 0.647499 0.157748 0.731713 0.0141452 0 0 0.0156722 0.991007 0 0.345057 0.726148 0.558657 0 0.522357 0.434794 0.544694 0 
0.71565  17 0.672701 0.391655 0.215197 0.0528727 0.692324 0.679803 0.845478 0.547559 0.124596 0.175626 0.0896526 0.634374 0 0.742727 0.396508 0.700506 0.539155 
0.71565  17 0.672701 0.391655 0.215197 0.0528727 0.692324 0.679803 0.845478 0.547559 0.124596 0.175626 0.0896526 0.634374 0 0.742727 0.396508 0.700506 0.539155 
0.717525  17 0.560252 0.391978 0.273831 0.0210724 0.636436 0.533327 0.892725 0.547681 0.22037 0.00180562 0.048574 0.496391 0.321465 0.29166 0.653511 0.802149 0.577634 
0.700026  17 0.728905 0.999805 0.366622 0.00468626 0.341992 0.465924 0.831027 0.82386 0.0492153 0.229229 0.774612 0.737468 0.165336 0.388129 0.0240667 0.901966 0.523354 
0.654117  17 0.651102 0.196422 0.644855 0.0275683 0.419144 0.163468 0.26422 0.72748 0.331486 0.338997 0.554726 0.852755 7.48621e-06 0.000482011 0.137597 0.783998 0 
0.61865  17 0.651279 0.197099 0.645534 0.0278018 0.419246 0.163476 0.264159 0.727526 0.331778 0.339019 0.554493 0.853637 0 0 0.137489 0.783998 0.000826971 
0.730702  17 0.484375 0.084053 0.554235 0.141252 0.103448 0.928029 0.2494 0.503932 0.134749 0.00575911 0.500076 0.815514 0.554777 0.398589 0.342744 0.954536 0 
0.730702  17 0.484375 0.084053 0.554235 0.141252 0.103448 0.928029 0.2494 0.503932 0.134749 0.00575911 0.500076 0.815514 0.554777 0.398589 0.342744 0.954536 0 
0.735193  17 0.253598 0.982706 0.171717 0.0137329 0.443303 0 0.260594 0.632944 0.494519 0 0.145957 0.660422 0.24777 0.472877 0.409298 0.436991 0 
0.672462  17 0.649078 0.238676 0.92318 0.124357 0.918526 0.594249 0.425053 0.579179 0.126522 0.00924384 0.367682 0.670805 0.156378 0.0346604 0.480849 0.0616815 0.000642958 
0.729491  17 0.177977 0.623564 0.555208 0.00264857 0 0.199515 0.416281 0.0394056 0 0.620369 0.000345405 0.587282 0.194931 0.872951 0.224194 0.223489 0.836926 
0.750238  17 0.487977 0.49276 0.731714 0.14919 0.201937 0.440188 0.311984 0.749104 0.013716 0.0667327 0.338012 0.540148 0 0.334467 0.304144 0.149638 0.932707 
0.750238  17 0.487977 0.49276 0.731714 0.14919 0.201937 0.440188 0.311984 0.749104 0.013716 0.0667327 0.338012 0.540148 0 0.334467 0.304144 0.149638 0.932707 
0.756322  17 0.484646 0.464205 0.663273 0.034018 0.34459 0.671783 0.494759 0.930973 0.364477 0.0834514 0.665996 0.687754 0.297133 0.385171 0 0.591649 0.193011 
0.712608  17 0.485377 0.463397 0.663093 0.0342263 0.343447 0.672382 0.495094 0.93029 0.364549 0.083628 0.665357 0.687754 0.297133 0.385583 0.000811763 0.591542 0.193237 
0.777898  17 0.134865 0.361942 0.859141 0 0.001262 0.307558 0.889926 0.493808 0.464386 0.00468885 0.235108 0.630575 0.676312 0.352957 0.872827 0.508176 0.304422 
0.699642  17 0.764431 0.000212733 0.717919 0.0274053 0.567535 0.686571 0.138039 0.720713 0.227968 0.0339889 0.230926 0.523133 2.95483e-05 0.0532048 0.173186 0.377448 0.00101237 
0.805372  17 0.76492 0 0.717936 0.0278194 0.567992 0.686571 0.138039 0.720713 0.227968 0.0339889 0.230926 0.522737 0 0.0523001 0.173824 0.378001 0 
0.757522  17 0.764502 0.999537 0.717346 0.0273529 0.567367 0.685675 0.138046 0.720713 0.227968 0.0339889 0.230926 0.522737 0 0.0533329 0.173122 0.378141 0.00116044 
0.755461  17 0.452008 0.388208 0.687846 8.15039e-05 0.000238116 0.385515 0.443303 0.480087 0.127287 0.127574 0.526002 0.611648 0.0679729 0.773572 0.0724006 0.13303 0.492286 
0.75575  17 0.452762 0.205071 0.865003 0.024822 0.0101981 0.686796 0.107608 0.651173 0.0553723 0.00632857 0.48312 0.918313 0.33118 0.095493 0.0786054 0.916023 0.000609559 
0.76791  17 0.702588 0.193514 0.944221 0.0139322 0 0 0.158762 0.949601 0.262459 0.0941592 0.805032 0.572274 0.0757229 0.505369 0.39996 0.579851 0.000365468 
0.78525  17 0.70337 0.194502 0.943752 0.0138777 0.000259029 0.000553765 0.158762 0.949601 0.262459 0.0941592 0.805032 0.572274 0.0757229 0.505117 0.400256 0.578619 0.999981 
0.823101  17 0.419957 0 0.299246 0 0 0 0.344547 0.603255 0 0 0 0.78086 0.518591 0.512317 0.421016 0.693397 0.753644 
0.761408  17 0.419957 0 0.299246 0 0 0 0.344861 0.603804 3.94799e-05 0.000261322 0.000726148 0.780811 0.518263 0.512648 0.421016 0.693397 0.753644 
0.664923  17 0.5426 0 0.73365 0.133479 0.272694 0.499593 0.301135 0.91664 0.0436648 0.118947 0.641672 0.802727 0.000321742 0.766382 0.588091 0.412678 0.790763 
0.648166  17 0.542642 0.000411068 0.733277 0.133346 0.272418 0.499383 0.300947 0.916853 0.0439374 0.11896 0.642087 0.802905 0 0.766062 0.587234 0.412761 0.790492 
0.836845  17 0.139917 0.0661865 0.702963 0 0.65464 0.724093 0.0802155 0.548696 0.292083 0 0.265181 0.625832 0 0.0746387 0.0268346 0.315715 0 
0.833578  17 0.237311 0.649349 0.513867 7.57567e-05 0.000149359 0.143645 0.241314 0.535218 0.370356 0.887892 0.705744 0.444113 6.36279e-05 0.751598 0.723351 0.307283 0.515932 
0.755924  17 0.235883 0.649956 0.513454 0 0 0.143185 0.241032 0.535037 0.370503 0.889018 0.706402 0.444745 0.000305258 0.751757 0.722118 0.306982 0.516794 
0.858695  17 0.818692 0 0.758564 0 0.0760548 0.529104 0.84971 0.784041 0.0610588 0.000620863 0.0360845 0.5918 0.486788 0.164037 0.200509 0.769899 0.559989 
0.759617  17 0.111026 0 0.39668 0 0.983523 0.484588 0.278584 0.31641 0.24682 5.54307e-05 0.820818 0.768668 0.512438 0.78958 0.61829 0.72462 0.809836 
0.885015  17 0.139845 0.165329 0.524152 9.73838e-05 0.56065 0.725392 0.195725 0.616309 0.924665 0 0.482918 0.775457 0.258527 0.559274 0.514887 0.442216 0.673045 
0.934263  17 0 0.159543 0.615081 0.0705584 0.10751 0.420405 0.146091 0.220957 0 0.0164202 0.102927 0.642122 0 0.534895 0.919219 0.679843 0.652021 
0.923967  17 0.339445 0.000595681 0.413386 0.0991257 0.0010601 0.483181 0.244342 0.428303 0.267822 0.00525477 0.553424 0.0378201 0.13185 0.364388 0.666025 0.324579 0.118431 
0.985243  17 0.708683 0 0.753504 0.00987971 0.613179 0.628287 0.38701 0.110174 0.330633 0.0679357 0.317771 0.567548 0 0.0727291 0.0847809 0.359011 0 
0.931438  17 0.0232682 0.0553771 0.721118 0 0.0799739 0.592051 0.337153 0.675368 0.679125 0.435155 0.00469379 0.456933 0 0.0134572 0.514614 0 0.588246 
1.06762  17 0.259895 0.441271 0.487442 0.00820155 0.284968 0 0.348919 0 0 0.195293 0.583509 0.534817 0.0487057 0.619178 0.144957 0.49718 0 
1.09112  17 0.20987 0.862226 0.792399 0.122505 0.190496 0.515401 0.980515 0.338323 0.574771 0.0970305 0.815924 0.252261 0.323754 0.527367 0.527752 0.476442 0.325815 
1.13557  17 0.145297 0.999596 0.639517 0.179943 0.316473 0.0156815 0.429296 0.163007 0.000394768 0.315538 0.786377 0.000943866 0.000982664 0.496476 0.245507 0.568568 0.000259199 
1.16956  17 0.000179294 0.16037 0.693099 0.113269 0.190317 0.514906 0.206978 0.670103 0.326875 0.301584 0.866762 0.827161 0.815664 0.733254 0.0231675 0.4099 0.431665 
1.39586  17 0 0.190375 0.683333 0.136284 0.3141 0.276808 0.308304 0.676192 0.483637 0.194787 0.514771 0.465949 0.784181 0.238092 0 0.421165 0.747056 
1.60826  17 0.806602 0.118607 0.382688 9.76621e-06 0.713699 0.494491 0.678261 0 0.0601075 0 0.648798 0.380974 0.000361235 0.480134 0.0367942 0.483111 0.273364 
1.69591  17 0.584839 0.165913 0.74998 0.522076 0.143365 0.653242 0.0231828 0.800265 0.0651791 0.900953 0.137498 0.714718 0.852488 0.920207 0.433894 0.70785 0.257325 
1.69614  17 0.13749 0.0457679 0.834887 0.393907 0.985786 0.809992 0.865522 0.251953 0.478402 0.374229 0.975886 0.29605 0.979581 0.196572 0.890733 0.000717444 0.0740393 
1.70362  17 0.880173 0.932047 0.505115 0.279611 0.675312 0.806935 0.553487 0.729266 0.894152 0.548044 0.82571 0.440139 0.869068 0.802467 0.689316 0.323996 0.117664 
1.62045  17 0.553053 0.0611795 0.925291 0.673374 0.518706 0.408563 0.87749 0.413264 0.273652 0.59706 0.67888 0.867978 0.263121 0.52817 0.0952867 0.487895 0.397473 
1.64215  17 0.820086 0.200364 0.640478 0.391448 0.0974281 0.408637 0.357104 0.405246 0.771203 0.425482 0.060436 0.625784 0.572868 0.38538 0.467234 0.98359 0.187878 
1.78167  17 0.762617 0.597937 0.757973 0.780815 0.909773 0.777873 0.191002 0.493382 0.163143 0.255112 0.496524 0.53347 0.0779741 0.922541 0.695225 0.567605 0.662484 
1.26112  17 0.328236 0.091253 0.51841 0.0780542 0.854635 0.553607 0.420146 0.166696 0.804048 0.318483 0.676267 0.124482 0.703732 0.911328 0.650453 0.982965 0.676726 
1.103  17 0.504957 0.260264 0.920922 0.0117306 0.229193 0.587778 0.0103135 0.5301 0.905159 0.819165 0.911978 0.929034 0.877784 0.864916 0.335366 0.285601 0.536992 
1.15974  17 0.328226 0.232305 0.886014 0.023218 0.267823 0.797723 0.683044 0.187399 0.653536 0.568327 0.108107 0.789795 0.803452 0.134362 0.823315 0.890765 0.851874 
0.635579  17 0.667777 0.745524 0.342636 0.0380154 0.569157 0.561208 0.543836 0.77108 0.268069 0.427486 0.152747 0.788797 0.0601893 0.521789 0.256944 0.0769331 0.0682021 
0.77195  17 0.759356 0.0817239 0.750843 0.182994 0.789363 0.294084 0.840189 0.661285 0.0757607 0.387128 0.225378 0.447431 0.00373752 0.789441 0.626031 0.36188 0.399801 
0.977172  17 0.465148 0.597053 0.931954 0.307112 0.970568 0.203959 0.719146 0.192261 0.0653377 0.35057 0.118399 0.660329 0.00859479 0.199799 0.847068 0.128309 0.203432 
1.28321  17 0.371199 0.727031 0.52662 0.145905 0.907395 0.461824 0.560913 0.319329 0.635968 0.87051 0.201812 0.836477 0.117455 0.590936 0.342441 0.209995 0.36954 
1.30136  17 0.90525 0.296095 0.552961 0.18987 0.374684 0.173612 0.660826 0.736059 0.828171 0.447549 0.246297 0.885961 0.222718 0.00289566 0.454778 0.0439236 0.393878 
1.17098  17 0.284526 0.651145 0.652484 0.0447896 0.631495 0.190812 0.536964 0.605921 0.604237 0.790652 0.715316 0.139221 0.723878 0.452245 0.710156 0.280496 0.51907 
1.14506  17 0.584548 0.703087 0.679874 0.226202 0.556306 0.415474 0.987588 0.675027 0.136848 0.945685 0.572997 0.893323 0.775677 0.90312 0.811672 0.156103 0.185153 
0.793628  17 0.0883315 0.370671 0.962389 0.109083 0.158433 0.41713 0.515236 0.821987 0.268687 0.207125 0.742124 0.859578 0.415521 0.79555 0.295984 0.228814 0.498087 
1.02722  17 0.838997 0.931153 0.939728 0.309245 0.977177 0.603491 0.675647 0.279033 0.217087 0.072917 0.573339 0.801293 0.977583 0.674556 0.921062 0.41853 0.854632 
1.1246  17 0.29832 0.740484 0.439521 0.134949 0.775053 0.385945 0.365536 0.752063 0.596481 0.131895 0.276608 0.232026 0.167211 0.37902 0.31935 0.679377 0.755384 
0.974466  17 0.939491 0.0783961 0.800988 0.00297987 0.242903 0.261811 0.219123 0.342877 0.842845 0.384226 0.981647 0.592616 0.170808 0.532541 0.159303 0.669447 0.66883 
0.990934  17 0.491284 0.772593 0.283462 0.0114768 0.755264 0.629233 0.973931 0.373905 0.924262 0.192918 0.773496 0.656739 0.46199 0.347041 0.711426 0.740703 0.0980718 
0.940644  17 0.274597 0.422824 0.989479 0.123896 0.782677 0.092338 0.674056 0.315871 0.346758 0.177853 0.0695698 0.7803 0.783951 0.275076 0.79798 0.932689 0.905091 
1.17391  17 0.796691 0.0633726 0.979341 0.290995 0.787966 0.269108 0.437982 0.670201 0.361189 0.0537193 0.552741 0.132838 0.845184 0.832334 0.291156 0.850687 0.119218 
1.13282  17 0.583663 0.414488 0.994152 0.224997 0.0849785 0.81884 0.215166 0.581945 0.614805 0.869078 0.674645 0.271641 0.185118 0.274741 0.630943 0.0231558 0.910701 
0.926375  17 0.933139 0.57098 0.55957 0.0114423 0.924415 0.647993 0.187949 0.656148 0.767687 0.0233849 0.557905 0.036534 0.709497 0.322449 0.790032 0.259849 0.19178 
0.690911  17 0.230851 0.895283 0.817527 0.0927238 0.157594 0.330563 0.245151 0.94681 0.39117 0.506183 0.256724 0.966542 0.379055 0.905841 0.526412 0.473486 0.475191 
0.665097  17 0.694022 0.249507 0.810411 0.122847 0.979976 0.462173 0.418137 0.653774 0.494465 0.256057 0.454051 0.650156 0.510667 0.973217 0.626866 0.53251 0.0322244 
1.47231  17 0.900078 0.0577839 0.320361 0.0482073 0.583015 0.996206 0.806484 0.561883 0.256915 0.939172 0.718292 0.0933838 0.573873 0.207573 0.188849 0.823459 0.550186 
1.44933  17 0.713076 0.673293 0.787387 0.00270219 0.0140879 0.0235727 0.0976474 0.880218 0.879572 0.618811 0.240258 0.205834 0.726882 0.866807 0.0041373 0.789889 0.31525 
1.35626  17 0.849215 0.49909 0.832218 0.0455815 0.754749 0.901187 0.102498 0.0453539 0.505073 0.17788 0.282734 0.122783 0.961341 0.684067 0.269812 0.800791 0.621132 
1.38105  17 0.750324 0.333268 0.661367 0.10652 0.119139 0.758685 0.101495 0.085925 0.802096 0.303914 0.775778 0.36447 0.11906 0.77154 0.106582 0.030642 0.905833 
1.32292  17 0.992964 0.667961 0.765915 0.0521463 0.0588714 0.504445 0.888952 0.108324 0.508661 0.450811 0.385169 0.839571 0.798062 0.566075 0.203123 0.465862 0.4823 
1.47103  17 0.474591 0.194008 0.486674 0.316419 0.329632 0.895545 0.748236 0.872467 0.518431 0.102876 0.164072 0.874246 0.869174 0.476151 0.867085 0.369368 0.399157 
1.38482  17 0.377266 0.755049 0.863539 0.532773 0.746229 0.0826865 0.177363 0.611286 0.300354 0.131418 0.0578753 0.829596 0.386806 0.521576 0.340497 0.889988 0.0662652 
1.29785  17 0.57152 0.444351 0.873076 0.13729 0.716467 0.907331 0.156325 0.0242082 0.989329 0.34899 0.738858 0.0968338 0.3203 0.368159 0.492954 0.767594 0.574898 
1.43876  17 0.53861 0.780476 0.235918 0.11513 0.514564 0.802955 0.393139 0.433862 0.925493 0.633642 0.4475 0.881766 0.126183 0.492005 0.909265 0.921584 0.346707 
1.38266  17 0.962062 0.462044 0.875628 0.438517 0.0792969 0.72446 0.935091 0.986388 0.770087 0.865388 0.62864 0.0223539 0.18892 0.171623 0.949513 0.879644 0.115732 
1.3133  17 0.760604 0.595279 0.843808 0.268955 0.614572 0.996157 0.566391 0.552491 0.739374 0.602377 0.798709 0.967886 0.97811 0.902801 0.750703 0.82304 0.59381 
1.37035  17 0.144727 0.758137 0.687319 0.230098 0.635617 0.245638 0.394988 0.226743 0.92768 0.0893418 0.319965 0.63181 0.302714 0.336906 0.439281 0.181336 0.971895 
1.60207  17 0.841971 0.449362 0.444987 0.285516 0.531052 0.629919 0.749868 0.80917 0.478055 0.196313 0.783203 0.574439 0.340687 0.998647 0.25464 0.794036 0.307329 
1.48043  17 0.682804 0.0786247 0.206442 0.0485215 0.906346 0.0980963 0.324001 0.580422 0.438295 0.755836 0.277591 0.127358 0.691389 0.431778 0.655881 0.733837 0.37282 
1.553  17 0.314606 0.659644 0.605116 0.00600499 0.850275 0.330676 0.168113 0.57122 0.563788 0.791701 0.0190076 0.0209896 0.385965 0.658069 0.695379 0.176238 0.839185 
1.58099  17 0.181493 0.337532 0.410271 0.165209 0.359262 0.0572297 0.987301 0.82931 0.530677 0.560848 0.11431 0.0945171 0.418248 0.623114 0.957928 0.523258 0.915414 
1.48561  17 0.581286 0.798466 0.833883 0.0802312 0.0352612 0.922812 0.933576 0.150323 0.472222 0.44762 0.252508 0.0403931 0.494491 0.184898 0.40441 0.450979 0.861331 
1.6006  17 0.431002 0.0726077 0.428588 0.394025 0.584356 0.879506 0.161378 0.950478 0.377103 0.464775 0.831507 0.283719 0.0134825 0.100543 0.658934 0.257305 0.506777 
1.69213  17 0.0219905 0.879802 0.88302 0.565582 0.240107 0.242631 0.302667 0.179869 0.303323 0.342251 0.535258 0.760901 0.017167 0.108133 0.694768 0.36121 0.170456 
1.62826  17 0.102969 0.0787171 0.828654 0.446722 0.759594 0.69203 0.664367 0.246911 0.250301 0.656525 0.622918 0.635411 0.948296 0.908844 0.863637 0.912023 0.0973051 
1.63705  17 0.391424 0.770151 0.885241 0.640687 0.968537 0.580001 0.699668 0.596557 0.252313 0.172369 0.863911 0.478597 0.512677 0.850168 0.676533 0.00408307 0.906468 
1.61309  17 0.970393 0.56903 0.396677 0.291514 0.833258 0.126668 0.870107 0.939645 0.105057 0.595829 0.331724 0.346826 0.10489 0.65114 0.571746 0.899165 0.428899 
1.61745  17 0.87033 0.960614 0.187403 0.0404744 0.826828 0.019254 0.379533 0.710778 0.146203 0.422563 0.757505 0.916068 0.776681 0.00128093 0.0328576 0.0449189 0.439945 
1.66055  17 0.660451 0.474945 0.789306 0.374329 0.201175 0.357586 0.86913 0.298682 0.938663 0.419177 0.554279 0.26539 0.259591 0.375957 0.46506 0.323423 0.73038 
0.4934  17 0.210494 0.313241 0.727915 0.0201223 0.195462 0.889271 0.0905335 0.592919 0 0 0.23399 0.591477 0.497702 0.568909 0.035024 0.502447 0.599683 
0.407767  17 0.798085 0.546423 0.655117 0.0172125 0.0236956 0.416328 0.49857 0.491282 0 0.198449 0 0.631419 0.183978 0.759118 0 0.750334 0.483069 
0.407767  17 0.798085 0.546423 0.655117 0.0172125 0.0236956 0.416328 0.49857 0.491282 0 0.198449 0 0.631419 0.183978 0.759118 0 0.750334 0.483069 
0.390826  17 0.889048 0 0.703994 0 0.0234745 0.515465 0.736 0.758166 0.0394799 0.199574 0 0.603091 0.191464 0.744454 0 0.704465 0.522526 
0.390826  17 0.889048 0 0.703994 0 0.0234745 0.515465 0.736 0.758166 0.0394799 0.199574 0 0.603091 0.191464 0.744454 0 0.704465 0.522526 
0.390826  17 0.889048 0 0.703994 0 0.0234745 0.515465 0.736 0.758166 0.0394799 0.199574 0 0.603091 0.191464 0.744454 0 0.704465 0.522526 
0.456249  17 0.211032 0.312535 0.727917 0.0200811 0.195462 0.889271 0.0905335 0.592919 0 0 0.233707 0.591774 0.497593 0.569305 0.0347555 0.502541 0.599782 
0.407767  17 0.798085 0.546423 0.655117 0.0172125 0.0236956 0.416328 0.49857 0.491282 0 0.198449 0 0.631419 0.183978 0.759118 0 0.750334 0.483069 
0.4934  17 0.210494 0.313241 0.727915 0.0201223 0.195462 0.889271 0.0905335 0.592919 0 0 0.23399 0.591477 0.497702 0.568909 0.035024 0.502447 0.599683 
0.4934  17 0.210494 0.313241 0.727915 0.0201223 0.195462 0.889271 0.0905335 0.592919 0 0 0.23399 0.591477 0.497702 0.568909 0.035024 0.502447 0.599683 
0.483436  17 0.119949 0.557425 0.653113 0.0401515 0.127097 0.386637 0.641647 0.478075 0.0418494 0.209762 0.000548307 0.78676 0.186405 0.75616 0.000601064 0.945046 0.662203 
0.526821  17 0.756863 0.0625987 0.804686 0.118935 0.223214 0.506023 0.0271221 0.636701 0.0585106 0.142238 0.869705 0.564278 0.155788 0.0584173 0.423085 0.652646 0.379846 
0.512655  17 0.148486 0.537993 0.707868 0.0739644 0.0756281 0.613099 0.0940966 0.59693 0.000603268 0.283309 0 0.429415 0 0.423521 0.0555277 0.588889 0.503528 
0.535582  17 0.867685 0.652151 0.719334 0.0173593 0.141527 0.730834 0.000200413 0.546786 0.248886 0.227307 0.267402 0.596752 0 0.394776 0.361813 0.368459 0.000413647 
0.535681  17 0.867685 0.652151 0.719334 0.0173593 0.141527 0.73068 0 0.546299 0.250022 0.227217 0.268221 0.597066 0 0.394776 0.361813 0.368459 0.000413647 
0.510305  17 0.656062 0.0171203 0.837316 0.127744 0.185401 0.497653 0 0.660324 0.0369143 0.104294 0.751617 0.492345 0.107238 0.162913 0.252259 0.590907 0.659981 
0.545114  17 0.655948 0.0169174 0.837503 0.127744 0.185401 0.497653 0 0.660721 0.0361487 0.103841 0.750786 0.490882 0.106801 0.161809 0.25247 0.590319 0.660249 
0.557401  17 0.796762 0.0726929 0.853629 0.0996681 0.194233 0.532026 0 0.689065 0.18384 0.110597 0.690985 0.487621 0.0419338 0 0.589883 0.688393 0.106519 
0.493208  17 0.084025 0.286755 0.664304 0.0205796 0.000255565 0.064737 0 0.6175 0 0.446733 0.630481 0.560511 0.0792506 0.46191 0.360273 0.537378 0.000247303 
0.575992  17 0.538829 0.136896 0.92729 0.0612006 0.0413699 0.542133 0.655421 0.796595 0 0 0.305693 0.613963 0.0455023 0.515584 0.420844 0.0137348 0 
0.553023  17 0.585389 0 0.493164 0.00436199 0.477381 0.520181 0.491702 0.3997 0.212305 0.000144688 0.211945 0.591784 0.000675127 0.00133343 0.000142125 0.372389 0 
0.588821  17 0.585389 0 0.493164 0.00436199 0.477381 0.520181 0.491478 0.399336 0.211984 0 0.211927 0.59146 0 0 0 0.372389 0 
0.59023  17 0.645144 0 0.735556 0.0250436 0.0853576 0.533139 0.11303 0.536085 0 0.109294 0.223771 0.581563 0.546508 0.890255 0.421758 0 0.437105 
0.583257  17 0.738778 0.195383 0.697714 0.057506 0.0665663 0.763757 0.15528 0.562397 0 0.682529 0.0622553 0.530526 0 0.42779 0.292342 0.220488 0.332535 
0.602421  17 0.738694 0.195133 0.697749 0.0572878 0.0658412 0.764401 0.154971 0.563196 3.94799e-05 0.681851 0.0616095 0.530526 0 0.42779 0.292342 0.220488 0.331973 
0.552394  17 0.664209 0.124767 0.775493 0.055653 0.197458 0.573923 0.0815682 0.540175 0.189028 0.201779 0.303184 0.746171 0.000168765 0.877073 0.485631 0.00590032 0.000305863 
0.606452  17 0.544302 0.999409 0.837034 0.0330083 0.224753 0.341377 0.118622 0.727579 0 0.126601 0.0347562 0.368444 0.00230782 0.745247 0.664907 0.0264729 0.471725 
0.597309  17 0.647625 0.157122 0.731236 0.0141623 0.000906125 0 0.0156722 0.991007 0 0.345057 0.726148 0.558197 0.000698875 0.522252 0.435015 0.544837 0.000412277 
0.613671  17 0.647762 0.156938 0.73167 0.0141137 0.999905 0.000300097 0.0171283 0.990985 0 0.345057 0.726148 0.558657 0 0.522929 0.433997 0.54519 0.00104464 
0.498396  17 0.0507804 0.172375 0.571447 0.0784868 0.333337 0.522929 0.60132 0.660389 3.94799e-05 0.00090646 0.0874227 0.183538 0.217959 0.536118 0.170681 0.638801 0.609412 
0.634396  17 0.0499707 0.172429 0.571447 0.0785587 0.333603 0.522908 0.60147 0.660051 0 0 0.0872198 0.182942 0.217795 0.536258 0.171248 0.638754 0.609435 
0.637392  17 0.186518 0.0300372 0.631145 0.0239114 0.0683482 0.444632 0.213692 0.731427 0 0.547915 0.642296 0.510009 0.16977 0.870543 0.479846 0.0427704 0.469863 
0.637392  17 0.186518 0.0300372 0.631145 0.0239114 0.0683482 0.444632 0.213692 0.731427 0 0.547915 0.642296 0.510009 0.16977 0.870543 0.479846 0.0427704 0.469863 
0.637392  17 0.186518 0.0300372 0.631145 0.0239114 0.0683482 0.444632 0.213692 0.731427 0 0.547915 0.642296 0.510009 0.16977 0.870543 0.479846 0.0427704 0.469863 
0.567712  17 0.629584 0.0707765 0.738751 0.0290106 0.2554 0.761309 0.556413 0.715129 0.171308 0.345987 0.568409 0.684469 0.000191464 0.514419 0.124174 0.591366 0.000522526 
0.617665  17 0.629504 0.0707765 0.738751 0.0290106 0.2554 0.760664 0.556838 0.715703 0.171185 0.346029 0.567745 0.68447 0.000735067 0.514822 0.124806 0.591065 0 
0.551977  17 0.629882 0.0705845 0.739289 0.0289815 0.255303 0.761227 0.556508 0.715899 0.171507 0.346165 0.568997 0.684481 0 0.514241 0.124472 0.591578 0.00152251 
0.586977  17 0.952786 0.105029 0.781689 0.0106681 0.00277935 0.0376256 0.0400363 0.559514 3.94799e-05 0.435081 0.326192 0.556528 0.0528113 0.773539 0.0672157 0.523055 0.364573 
0.567052  17 0.952918 0.104685 0.78142 0.0100084 0.00276765 0.0377796 0.0401279 0.559386 0 0.434844 0.325865 0.556603 0.0529425 0.773539 0.067138 0.523108 0.364334 
0.542633  17 0.952726 0.105259 0.781661 0.0109118 0.00263139 0.0367021 0.039463 0.559454 0 0.435081 0.326032 0.556553 0.0537964 0.773839 0.0675091 0.522694 0.364116 
0.653357  17 0.349121 0.675432 0.87153 0.0523958 0.168441 0.997772 0.438733 0.648095 0 0.310943 0.223476 0.337524 0.0270043 0.384239 0.484741 0 0.605581 
0.653357  17 0.349121 0.675432 0.87153 0.0523958 0.168441 0.997772 0.438733 0.648095 0 0.310943 0.223476 0.337524 0.0270043 0.384239 0.484741 0 0.605581 
0.653357  17 0.349121 0.675432 0.87153 0.0523958 0.168441 0.997772 0.438733 0.648095 0 0.310943 0.223476 0.337524 0.0270043 0.384239 0.484741 0 0.605581 
0.653357  17 0.349121 0.675432 0.87153 0.0523958 0.168441 0.997772 0.438733 0.648095 0 0.310943 0.223476 0.337524 0.0270043 0.384239 0.484741 0 0.605581 
0.653357  17 0.349121 0.675432 0.87153 0.0523958 0.168441 0.997772 0.438733 0.648095 0 0.310943 0.223476 0.337524 0.0270043 0.384239 0.484741 0 0.605581 
0.604755  17 0.349358 0.67489 0.871504 0.0524569 0.169212 0.997772 0.438733 0.648225 0.000166002 0.310406 0.223295 0.337904 0.0272713 0.38386 0.484669 0.000243452 0.605134 
0.622774  17 0.643277 0.509447 0.654863 0.000741105 0.000933247 0.541717 0.670119 0.49343 0 0.33383 0.379753 0.810353 0.190467 0.394188 0.000366509 0.682293 0.602581 
0.633321  17 0.643185 0.509777 0.654491 0 0.999749 0.5422 0.669738 0.493468 0 0.33383 0.379753 0.810353 0.190467 0.393387 0 0.68257 0.602732 
0.663415  17 0.690286 0.139921 0.729489 0.0336179 0.575932 0.719031 0.652142 0.349458 0.220406 0.310064 0.322453 0.683626 0 0.460621 0.13235 0.673059 0.450301 
0.663415  17 0.690286 0.139921 0.729489 0.0336179 0.575932 0.719031 0.652142 0.349458 0.220406 0.310064 0.322453 0.683626 0 0.460621 0.13235 0.673059 0.450301 
0.657833  17 0.9168 0.418925 0.436149 0.0395593 0.99998 0.475875 0.886575 0.643256 0.00518061 0.00300931 0.659185 0.461269 0.0226993 0.472949 0.328496 0.866272 0.731724 
0.665672  17 0.916616 0.418709 0.435999 0.0397094 0 0.475875 0.886575 0.643256 0.00518061 0.00300931 0.659185 0.461269 0.0226993 0.472949 0.328716 0.866656 0.732594 
0.667421  17 0.342998 0.517155 0.875938 0.00349907 0.0696067 0.53193 0.494531 0.650656 0 0.644597 0.626255 0.433801 0.0393618 0.164915 0.731912 0.0131892 0.693942 
0.648202  17 0.343022 0.516792 0.875092 0.00344754 0.0698695 0.531436 0.495471 0.65096 0.000655169 0.644235 0.62606 0.434067 0.0393134 0.165311 0.731145 0.0134653 0.692994 
0.69354  17 0 0.170468 0.675726 0 0.277783 0 0.245151 0.822203 0 0.190172 0.635349 0.554457 0.167353 0.53546 0.14184 0.406666 0 
0.7068  17 0.647499 0.157748 0.731713 0.0141452 0 0 0.0156722 0.991007 0 0.345057 0.726148 0.558657 0 0.522357 0.434794 0.544694 0 
0.707314  17 0.672701 0.391655 0.215197 0.0528727 0.692324 0.679803 0.845486 0.547837 0.124682 0.175685 0.0899085 0.63469 0.00016446 0.742859 0.395751 0.700506 0.539155 
0.71565  17 0.672701 0.391655 0.215197 0.0528727 0.692324 0.679803 0.845478 0.547559 0.124596 0.175626 0.0896526 0.634374 0 0.742727 0.396508 0.700506 0.539155 
0.717525  17 0.560252 0.391978 0.273831 0.0210724 0.636436 0.533327 0.892725 0.547681 0.22037 0.00180562 0.048574 0.496391 0.321465 0.29166 0.653511 0.802149 0.577634 
0.700026  17 0.728905 0.999805 0.366622 0.00468626 0.341992 0.465924 0.831027 0.82386 0.0492153 0.229229 0.774612 0.737468 0.165336 0.388129 0.0240667 0.901966 0.523354 
0.654117  17 0.651102 0.196422 0.644855 0.0275683 0.419144 0.163468 0.26422 0.72748 0.331486 0.338997 0.554726 0.852755 7.48621e-06 0.000482011 0.137597 0.783998 0 
0.61865  17 0.651279 0.197099 0.645534 0.0278018 0.419246 0.163476 0.264159 0.727526 0.331778 0.339019 0.554493 0.853637 0 0 0.137489 0.783998 0.000826971 
0.730702  17 0.484375 0.084053 0.554235 0.141252 0.103448 0.928029 0.2494 0.503932 0.134749 0.00575911 0.500076 0.815514 0.554777 0.398589 0.342744 0.954536 0 
0.730702  17 0.484375 0.084053 0.554235 0.141252 0.103448 0.928029 0.2494 0.503932 0.134749 0.00575911 0.500076 0.815514 0.554777 0.398589 0.342744 0.954536 0 
0.735193  17 0.253598 0.982706 0.171717 0.0137329 0.443303 0 0.260594 0.632944 0.494519 0 0.145957 0.660422 0.24777 0.472877 0.409298 0.436991 0 
0.672462  17 0.649078 0.238676 0.92318 0.124357 0.918526 0.594249 0.425053 0.579179 0.126522 0.00924384 0.367682 0.670805 0.156378 0.0346604 0.480849 0.0616815 0.000642958 
0.729491  17 0.177977 0.623564 0.555208 0.00264857 0 0.199515 0.416281 0.0394056 0 0.620369 0.000345405 0.587282 0.194931 0.872951 0.224194 0.223489 0.836926 
0.740303  17 0.487519 0.491884 0.731639 0.149049 0.202439 0.440231 0.311984 0.749104 0.013716 0.0666567 0.337668 0.540824 0.00095084 0.335614 0.303754 0.150225 0.932278 
0.723469  17 0.488421 0.49225 0.731685 0.14906 0.202333 0.440982 0.313045 0.748472 0.013716 0.0667327 0.338012 0.540148 0 0.334467 0.304144 0.150321 0.932746 
0.756322  17 0.484646 0.464205 0.663273 0.034018 0.34459 0.671783 0.494759 0.930973 0.364477 0.0834514 0.665996 0.687754 0.297133 0.385171 0 0.591649 0.193011 
0.712608  17 0.485377 0.463397 0.663093 0.0342263 0.343447 0.672382 0.495094 0.93029 0.364549 0.083628 0.665357 0.687754 0.297133 0.385583 0.000811763 0.591542 0.193237 
0.770157  17 0.134865 0.361942 0.859141 0 0.00132823 0.307833 0.889616 0.493412 0.464024 0.00452418 0.235038 0.630575 0.676312 0.352957 0.872827 0.508176 0.304422 
0.655627  17 0.764431 0.000212733 0.717919 0.0274053 0.567535 0.686571 0.138039 0.720713 0.227968 0.0345482 0.231546 0.523516 0.000525899 0.0543756 0.172881 0.377077 0.001883 
0.744984  17 0.764604 7.87171e-05 0.718017 0.0281048 0.567934 0.686571 0.138039 0.720713 0.227968 0.0339889 0.230926 0.52265 0.00113944 0.0531347 0.173926 0.378827 0.999829 
0.744819  17 0.764502 0.998494 0.717258 0.0271054 0.567117 0.68542 0.137824 0.720646 0.228206 0.0340005 0.230141 0.521945 0 0.0533329 0.173122 0.378141 0.00116044 
0.755461  17 0.452008 0.388208 0.687846 8.15039e-05 0.000238116 0.385515 0.443303 0.480087 0.127287 0.127574 0.526002 0.611648 0.0679729 0.773572 0.0724006 0.13303 0.492286 
0.75575  17 0.452762 0.205071 0.865003 0.024822 0.0101981 0.686796 0.107608 0.651173 0.0553723 0.00632857 0.48312 0.918313 0.33118 0.095493 0.0786054 0.916023 0.000609559 
0.742281  17 0.703385 0.192659 0.943829 0.0141872 0.99993 0.000408702 0.158716 0.949601 0.262459 0.0941592 0.805032 0.572274 0.0757229 0.505466 0.3995 0.580483 0.000749692 
0.750081  17 0.703313 0.194415 0.943376 0.0138777 0.000259029 0.000553765 0.158762 0.949601 0.262459 0.0941592 0.805032 0.571978 0.0760052 0.50583 0.399812 0.578331 0.00010291 
0.823101  17 0.419957 0 0.299246 0 0 0 0.344547 0.603255 0 0 0 0.78086 0.518591 0.512317 0.421016 0.693397 0.753644 
0.761408  17 0.419957 0 0.299246 0 0 0 0.344861 0.603804 3.94799e-05 0.000261322 0.000726148 0.780811 0.518263 0.512648 0.421016 0.693397 0.753644 
0.664923  17 0.5426 0 0.73365 0.133479 0.272694 0.499593 0.301135 0.91664 0.0436648 0.118947 0.641672 0.802727 0.000321742 0.766382 0.588091 0.412678 0.790763 
0.648166  17 0.542642 0.000411068 0.733277 0.133346 0.272418 0.499383 0.300947 0.916853 0.0439374 0.11896 0.642087 0.802905 0 0.766062 0.587234 0.412761 0.790492 
0.836845  17 0.139917 0.0661865 0.702963 0 0.65464 0.724093 0.0802155 0.548696 0.292083 0 0.265181 0.625832 0 0.0746387 0.0268346 0.315715 0 
0.833578  17 0.237311 0.649349 0.513867 7.57567e-05 0.000149359 0.143645 0.241314 0.535218 0.370356 0.887892 0.705744 0.444113 6.36279e-05 0.751598 0.723351 0.307283 0.515932 
0.755924  17 0.235883 0.649956 0.513454 0 0 0.143185 0.241032 0.535037 0.370503 0.889018 0.706402 0.444745 0.000305258 0.751757 0.722118 0.306982 0.516794 
0.858695  17 0.818692 0 0.758564 0 0.0760548 0.529104 0.84971 0.784041 0.0610588 0.000620863 0.0360845 0.5918 0.486788 0.164037 0.200509 0.769899 0.559989 
0.759617  17 0.111026 0 0.39668 0 0.983523 0.484588 0.278584 0.31641 0.24682 5.54307e-05 0.820818 0.768668 0.512438 0.78958 0.61829 0.72462 0.809836 
0.885015  17 0.139845 0.165329 0.524152 9.73838e-05 0.56065 0.725392 0.195725 0.616309 0.924665 0 0.482918 0.775457 0.258527 0.559274 0.514887 0.442216 0.673045 
0.892632  17 0.00110701 0.159979 0.615081 0.0705584 0.10751 0.420405 0.146091 0.220957 0 0.0164202 0.10298 0.642248 0.00116957 0.535242 0.918463 0.680278 0.651695 
0.871042  17 0.339445 0.000595681 0.413386 0.0990122 0.00148323 0.482777 0.244938 0.428756 0.267862 0.00556563 0.5528 0.0388366 0.131943 0.364905 0.666025 0.324579 0.118431 
0.985243  17 0.708683 0 0.753504 0.00987971 0.613179 0.628287 0.38701 0.110174 0.330633 0.0679357 0.317771 0.567548 0 0.0727291 0.0847809 0.359011 0 
0.931438  17 0.0232682 0.0553771 0.721118 0 0.0799739 0.592051 0.337153 0.675368 0.679125 0.435155 0.00469379 0.456933 0 0.0134572 0.514614 0 0.588246 
1.06762  17 0.259895 0.441271 0.487442 0.00820155 0.284968 0 0.348919 0 0 0.195293 0.583509 0.534817 0.0487057 0.619178 0.144957 0.49718 0 
1.09112  17 0.20987 0.862226 0.792399 0.122505 0.190496 0.515401 0.980515 0.338323 0.574771 0.0970305 0.815924 0.252261 0.323754 0.527367 0.527752 0.476442 0.325815 
1.07978  17 0.146608 0.998248 0.639419 0.179687 0.316046 0.0162671 0.429857 0.163147 4.26829e-05 0.315538 0.786377 0.000943866 0.000982664 0.496476 0.245507 0.568568 0.000259199 
1.08896  17 0.000179294 0.16037 0.693099 0.113304 0.189369 0.514862 0.20754 0.670624 0.326355 0.301548 0.865413 0.826708 0.815664 0.733254 0.0231675 0.4099 0.431665 
1.39586  17 0 0.190375 0.683333 0.136284 0.3141 0.276808 0.308304 0.676192 0.483637 0.194787 0.514771 0.465949 0.784181 0.238092 0 0.421165 0.747056 
1.60826  17 0.806602 0.118607 0.382688 9.76621e-06 0.713699 0.494491 0.678261 0 0.0601075 0 0.648798 0.380974 0.000361235 0.480134 0.0367942 0.483111 0.273364 
1.69591  17 0.584839 0.165913 0.74998 0.522076 0.143365 0.653242 0.0231828 0.800265 0.0651791 0.900953 0.137498 0.714718 0.852488 0.920207 0.433894 0.70785 0.257325 
1.69614  17 0.13749 0.0457679 0.834887 0.393907 0.985786 0.809992 0.865522 0.251953 0.478402 0.374229 0.975886 0.29605 0.979581 0.196572 0.890733 0.000717444 0.0740393 
1.70362  17 0.880173 0.932047 0.505115 0.279611 0.675312 0.806935 0.553487 0.729266 0.894152 0.548044 0.82571 0.440139 0.869068 0.802467 0.689316 0.323996 0.117664 
1.62045  17 0.553053 0.0611795 0.925291 0.673374 0.518706 0.408563 0.87749 0.413264 0.273652 0.59706 0.67888 0.867978 0.263121 0.52817 0.0952867 0.487895 0.397473 
1.64215  17 0.820086 0.200364 0.640478 0.391448 0.0974281 0.408637 0.357104 0.405246 0.771203 0.425482 0.060436 0.625784 0.572868 0.38538 0.467234 0.98359 0.187878 
1.78167  17 0.762617 0.597937 0.757973 0.780815 0.909773 0.777873 0.191002 0.493382 0.163143 0.255112 0.496524 0.53347 0.0779741 0.922541 0.695225 0.567605 0.662484 
1.26112  17 0.328236 0.091253 0.51841 0.0780542 0.854635 0.553607 0.420146 0.166696 0.804048 0.318483 0.676267 0.124482 0.703732 0.911328 0.650453 0.982965 0.676726 
1.103  17 0.504957 0.260264 0.920922 0.0117306 0.229193 0.587778 0.0103135 0.5301 0.905159 0.819165 0.911978 0.929034 0.877784 0.864916 0.335366 0.285601 0.536992 
1.15974  17 0.328226 0.232305 0.886014 0.023218 0.267823 0.797723 0.683044 0.187399 0.653536 0.568327 0.108107 0.789795 0.803452 0.134362 0.823315 0.890765 0.851874 
0.635579  17 0.667777 0.745524 0.342636 0.0380154 0.569157 0.561208 0.543836 0.77108 0.268069 0.427486 0.152747 0.788797 0.0601893 0.521789 0.256944 0.0769331 0.0682021 
0.77195  17 0.759356 0.0817239 0.750843 0.182994 0.789363 0.294084 0.840189 0.661285 0.0757607 0.387128 0.225378 0.447431 0.00373752 0.789441 0.626031 0.36188 0.399801 
0.977172  17 0.465148 0.597053 0.931954 0.307112 0.970568 0.203959 0.719146 0.192261 0.0653377 0.35057 0.118399 0.660329 0.00859479 0.199799 0.847068 0.128309 0.203432 
1.28321  17 0.371199 0.727031 0.52662 0.145905 0.907395 0.461824 0.560913 0.319329 0.635968 0.87051 0.201812 0.836477 0.117455 0.590936 0.342441 0.209995 0.36954 
1.30136  17 0.90525 0.296095 0.552961 0.18987 0.374684 0.173612 0.660826 0.736059 0.828171 0.447549 0.246297 0.885961 0.222718 0.00289566 0.454778 0.0439236 0.393878 
1.17098  17 0.284526 0.651145 0.652484 0.0447896 0.631495 0.190812 0.536964 0.605921 0.604237 0.790652 0.715316 0.139221 0.723878 0.452245 0.710156 0.280496 0.51907 
1.14506  17 0.584548 0.703087 0.679874 0.226202 0.556306 0.415474 0.987588 0.675027 0.136848 0.945685 0.572997 0.893323 0.775677 0.90312 0.811672 0.156103 0.185153 
0.793628  17 0.0883315 0.370671 0.962389 0.109083 0.158433 0.41713 0.515236 0.821987 0.268687 0.207125 0.742124 0.859578 0.415521 0.79555 0.295984 0.228814 0.498087 
1.02722  17 0.838997 0.931153 0.939728 0.309245 0.977177 0.603491 0.675647 0.279033 0.217087 0.072917 0.573339 0.801293 0.977583 0.674556 0.921062 0.41853 0.854632 
1.1246  17 0.29832 0.740484 0.439521 0.134949 0.775053 0.385945 0.365536 0.752063 0.596481 0.131895 0.276608 0.232026 0.167211 0.37902 0.31935 0.679377 0.755384 
0.974466  17 0.939491 0.0783961 0.800988 0.00297987 0.242903 0.261811 0.219123 0.342877 0.842845 0.384226 0.981647 0.592616 0.170808 0.532541 0.159303 0.669447 0.66883 
0.990934  17 0.491284 0.772593 0.283462 0.0114768 0.755264 0.629233 0.973931 0.373905 0.924262 0.192918 0.773496 0.656739 0.46199 0.347041 0.711426 0.740703 0.0980718 
0.940644  17 0.274597 0.422824 0.989479 0.123896 0.782677 0.092338 0.674056 0.315871 0.346758 0.177853 0.0695698 0.7803 0.783951 0.275076 0.79798 0.932689 0.905091 
1.17391  17 0.796691 0.0633726 0.979341 0.290995 0.787966 0.269108 0.437982 0.670201 0.361189 0.0537193 0.552741 0.132838 0.845184 0.832334 0.291156 0.850687 0.119218 
1.13282  17 0.583663 0.414488 0.994152 0.224997 0.0849785 0.81884 0.215166 0.581945 0.614805 0.869078 0.674645 0.271641 0.185118 0.274741 0.630943 0.0231558 0.910701 
0.926375  17 0.933139 0.57098 0.55957 0.0114423 0.924415 0.647993 0.187949 0.656148 0.767687 0.0233849 0.557905 0.036534 0.709497 0.322449 0.790032 0.259849 0.19178 
0.690911  17 0.230851 0.895283 0.817527 0.0927238 0.157594 0.330563 0.245151 0.94681 0.39117 0.506183 0.256724 0.966542 0.379055 0.905841 0.526412 0.473486 0.475191 
0.665097  17 0.694022 0.249507 0.810411 0.122847 0.979976 0.462173 0.418137 0.653774 0.494465 0.256057 0.454051 0.650156 0.510667 0.973217 0.626866 0.53251 0.0322244 
1.46491  17 0.900078 0.0577839 0.320361 0.0482073 0.583015 0.996206 0.806484 0.561883 0.256915 0.939172 0.716988 0.093521 0.572665 0.208019 0.188392 0.823459 0.550186 
1.44933  17 0.713076 0.673293 0.787387 0.00270219 0.0140879 0.0235727 0.0976474 0.880218 0.879572 0.618811 0.240258 0.205834 0.726882 0.866807 0.0041373 0.789889 0.31525 
1.35626  17 0.849215 0.49909 0.832218 0.0455815 0.754749 0.901187 0.102498 0.0453539 0.505073 0.17788 0.282734 0.122783 0.961341 0.684067 0.269812 0.800791 0.621132 
1.38105  17 0.750324 0.333268 0.661367 0.10652 0.119139 0.758685 0.101495 0.085925 0.802096 0.303914 0.775778 0.36447 0.11906 0.77154 0.106582 0.030642 0.905833 
1.32292  17 0.992964 0.667961 0.765915 0.0521463 0.0588714 0.504445 0.888952 0.108324 0.508661 0.450811 0.385169 0.839571 0.798062 0.566075 0.203123 0.465862 0.4823 
1.47103  17 0.474591 0.194008 0.486674 0.316419 0.329632 0.895545 0.748236 0.872467 0.518431 0.102876 0.164072 0.874246 0.869174 0.476151 0.867085 0.369368 0.399157 
1.38482  17 0.377266 0.755049 0.863539 0.532773 0.746229 0.0826865 0.177363 0.611286 0.300354 0.131418 0.0578753 0.829596 0.386806 0.521576 0.340497 0.889988 0.0662652 
1.29785  17 0.57152 0.444351 0.873076 0.13729 0.716467 0.907331 0.156325 0.0242082 0.989329 0.34899 0.738858 0.0968338 0.3203 0.368159 0.492954 0.767594 0.574898 
1.43876  17 0.53861 0.780476 0.235918 0.11513 0.514564 0.802955 0.393139 0.433862 0.925493 0.633642 0.4475 0.881766 0.126183 0.492005 0.909265 0.921584 0.346707 
1.38266  17 0.962062 0.462044 0.875628 0.438517 0.0792969 0.72446 0.935091 0.986388 0.770087 0.865388 0.62864 0.0223539 0.18892 0.171623 0.949513 0.879644 0.115732 
1.3133  17 0.760604 0.595279 0.843808 0.268955 0.614572 0.996157 0.566391 0.552491 0.739374 0.602377 0.798709 0.967886 0.97811 0.902801 0.750703 0.82304 0.59381 
1.37035  17 0.144727 0.758137 0.687319 0.230098 0.635617 0.245638 0.394988 0.226743 0.92768 0.0893418 0.319965 0.63181 0.302714 0.336906 0.439281 0.181336 0.971895 
1.60207  17 0.841971 0.449362 0.444987 0.285516 0.531052 0.629919 0.749868 0.80917 0.478055 0.196313 0.783203 0.574439 0.340687 0.998647 0.25464 0.794036 0.307329 
1.48043  17 0.682804 0.0786247 0.206442 0.0485215 0.906346 0.0980963 0.324001 0.580422 0.438295 0.755836 0.277591 0.127358 0.691389 0.431778 0.655881 0.733837 0.37282 
1.553  17 0.314606 0.659644 0.605116 0.00600499 0.850275 0.330676 0.168113 0.57122 0.563788 0.791701 0.0190076 0.0209896 0.385965 0.658069 0.695379 0.176238 0.839185 
1.58099  17 0.181493 0.337532 0.410271 0.165209 0.359262 0.0572297 0.987301 0.82931 0.530677 0.560848 0.11431 0.0945171 0.418248 0.623114 0.957928 0.523258 0.915414 
1.48561  17 0.581286 0.798466 0.833883 0.0802312 0.0352612 0.922812 0.933576 0.150323 0.472222 0.44762 0.252508 0.0403931 0.494491 0.184898 0.40441 0.450979 0.861331 
1.6006  17 0.431002 0.0726077 0.428588 0.394025 0.584356 0.879506 0.161378 0.950478 0.377103 0.464775 0.831507 0.283719 0.0134825 0.100543 0.658934 0.257305 0.506777 
1.69213  17 0.0219905 0.879802 0.88302 0.565582 0.240107 0.242631 0.302667 0.179869 0.303323 0.342251 0.535258 0.760901 0.017167 0.108133 0.694768 0.36121 0.170456 
1.62826  17 0.102969 0.0787171 0.828654 0.446722 0.759594 0.69203 0.664367 0.246911 0.250301 0.656525 0.622918 0.635411 0.948296 0.908844 0.863637 0.912023 0.0973051 
1.63705  17 0.391424 0.770151 0.885241 0.640687 0.968537 0.580001 0.699668 0.596557 0.252313 0.172369 0.863911 0.478597 0.512677 0.850168 0.676533 0.00408307 0.906468 
1.61309  17 0.970393 0.56903 0.396677 0.291514 0.833258 0.126668 0.870107 0.939645 0.105057 0.595829 0.331724 0.346826 0.10489 0.65114 0.571746 0.899165 0.428899 
1.61745  17 0.87033 0.960614 0.187403 0.0404744 0.826828 0.019254 0.379533 0.710778 0.146203 0.422563 0.757505 0.916068 0.776681 0.00128093 0.0328576 0.0449189 0.439945 
1.66055  17 0.660451 0.474945 0.789306 0.374329 0.201175 0.357586 0.86913 0.298682 0.938663 0.419177 0.554279 0.26539 0.259591 0.375957 0.46506 0.323423 0.73038 
0.4934  17 0.210494 0.313241 0.727915 0.0201223 0.195462 0.889271 0.0905335 0.592919 0 0 0.23399 0.591477 0.497702 0.568909 0.035024 0.502447 0.599683 
0.406404  17 0.79887 0.545966 0.655284 0.0172049 0.0236956 0.416328 0.49857 0.491282 0 0.198449 0 0.631214 0.183681 0.759343 0.000603698 0.750411 0.482709 
0.407767  17 0.798085 0.546423 0.655117 0.0172125 0.0236956 0.416328 0.49857 0.491282 0 0.198449 0 0.631419 0.183978 0.759118 0 0.750334 0.483069 
0.390826  17 0.889048 0 0.703994 0 0.0234745 0.515465 0.736 0.758166 0.0394799 0.199574 0 0.603091 0.191464 0.744454 0 0.704465 0.522526 
0.390826  17 0.889048 0 0.703994 0 0.0234745 0.515465 0.736 0.758166 0.0394799 0.199574 0 0.603091 0.191464 0.744454 0 0.704465 0.522526 
0.390826  17 0.889048 0 0.703994 0 0.0234745 0.515465 0.736 0.758166 0.0394799 0.199574 0 0.603091 0.191464 0.744454 0 0.704465 0.522526 
0.456249  17 0.211032 0.312535 0.727917 0.0200811 0.195462 0.889271 0.0905335 0.592919 0 0 0.233707 0.591774 0.497593 0.569305 0.0347555 0.502541 0.599782 
0.407767  17 0.798085 0.546423 0.655117 0.0172125 0.0236956 0.416328 0.49857 0.491282 0 0.198449 0 0.631419 0.183978 0.759118 0 0.750334 0.483069 
0.4934  17 0.210494 0.313241 0.727915 0.0201223 0.195462 0.889271 0.0905335 0.592919 0 0 0.23399 0.591477 0.497702 0.568909 0.035024 0.502447 0.599683 
0.4934  17 0.210494 0.313241 0.727915 0.0201223 0.195462 0.889271 0.0905335 0.592919 0 0 0.23399 0.591477 0.497702 0.568909 0.035024 0.502447 0.599683 
0.483436  17 0.119949 0.557425 0.653113 0.0401515 0.127097 0.386637 0.641647 0.478075 0.0418494 0.209762 0.000548307 0.78676 0.186405 0.75616 0.000601064 0.945046 0.662203 
0.471069  17 0.756527 0.0621704 0.804541 0.119125 0.223058 0.506023 0.0271221 0.636701 0.0585106 0.142238 0.86872 0.564855 0.156452 0.059644 0.423033 0.652843 0.379511 
0.512655  17 0.148486 0.537993 0.707868 0.0739644 0.0756281 0.613099 0.0940966 0.59693 0.000603268 0.283309 0 0.429415 0 0.423521 0.0555277 0.588889 0.503528 
0.535582  17 0.867685 0.652151 0.719334 0.0173593 0.141527 0.730834 0.000200413 0.546786 0.248886 0.227307 0.267402 0.596752 0 0.394776 0.361813 0.368459 0.000413647 
0.535681  17 0.867685 0.652151 0.719334 0.0173593 0.141527 0.73068 0 0.546299 0.250022 0.227217 0.268221 0.597066 0 0.394776 0.361813 0.368459 0.000413647 
0.510305  17 0.656062 0.0171203 0.837316 0.127744 0.185401 0.497653 0 0.660324 0.0369143 0.104294 0.751617 0.492345 0.107238 0.162913 0.252259 0.590907 0.659981 
0.545114  17 0.655948 0.0169174 0.837503 0.127744 0.185401 0.497653 0 0.660721 0.0361487 0.103841 0.750786 0.490882 0.106801 0.161809 0.25247 0.590319 0.660249 
0.557401  17 0.796762 0.0726929 0.853629 0.0996681 0.194233 0.532026 0 0.689065 0.18384 0.110597 0.690985 0.487621 0.0419338 0 0.589883 0.688393 0.106519 
0.493208  17 0.084025 0.286755 0.664304 0.0205796 0.000255565 0.064737 0 0.6175 0 0.446733 0.630481 0.560511 0.0792506 0.46191 0.360273 0.537378 0.000247303 
0.575992  17 0.538829 0.136896 0.92729 0.0612006 0.0413699 0.542133 0.655421 0.796595 0 0 0.305693 0.613963 0.0455023 0.515584 0.420844 0.0137348 0 
0.553023  17 0.585389 0 0.493164 0.00436199 0.477381 0.520181 0.491702 0.3997 0.212305 0.000144688 0.211945 0.591784 0.000675127 0.00133343 0.000142125 0.372389 0 
0.588821  17 0.585389 0 0.493164 0.00436199 0.477381 0.520181 0.491478 0.399336 0.211984 0 0.211927 0.59146 0 0 0 0.372389 0 
0.59023  17 0.645144 0 0.735556 0.0250436 0.0853576 0.533139 0.11303 0.536085 0 0.109294 0.223771 0.581563 0.546508 0.890255 0.421758 0 0.437105 
0.583257  17 0.738778 0.195383 0.697714 0.057506 0.0665663 0.763757 0.15528 0.562397 0 0.682529 0.0622553 0.530526 0 0.42779 0.292342 0.220488 0.332535 
0.602421  17 0.738694 0.195133 0.697749 0.0572878 0.0658412 0.764401 0.154971 0.563196 3.94799e-05 0.681851 0.0616095 0.530526 0 0.42779 0.292342 0.220488 0.331973 
0.552394  17 0.664209 0.124767 0.775493 0.055653 0.197458 0.573923 0.0815682 0.540175 0.189028 0.201779 0.303184 0.746171 0.000168765 0.877073 0.485631 0.00590032 0.000305863 
0.606452  17 0.544302 0.999409 0.837034 0.0330083 0.224753 0.341377 0.118622 0.727579 0 0.126601 0.0347562 0.368444 0.00230782 0.745247 0.664907 0.0264729 0.471725 
0.597309  17 0.647625 0.157122 0.731236 0.0141623 0.000906125 0 0.0156722 0.991007 0 0.345057 0.726148 0.558197 0.000698875 0.522252 0.435015 0.544837 0.000412277 
0.613671  17 0.647762 0.156938 0.73167 0.0141137 0.999905 0.000300097 0.0171283 0.990985 0 0.345057 0.726148 0.558657 0 0.522929 0.433997 0.54519 0.00104464 
0.498396  17 0.0507804 0.172375 0.571447 0.0784868 0.333337 0.522929 0.60132 0.660389 3.94799e-05 0.00090646 0.0874227 0.183538 0.217959 0.536118 0.170681 0.638801 0.609412 
0.634396  17 0.0499707 0.172429 0.571447 0.0785587 0.333603 0.522908 0.60147 0.660051 0 0 0.0872198 0.182942 0.217795 0.536258 0.171248 0.638754 0.609435 
0.637392  17 0.186518 0.0300372 0.631145 0.0239114 0.0683482 0.444632 0.213692 0.731427 0 0.547915 0.642296 0.510009 0.16977 0.870543 0.479846 0.0427704 0.469863 
0.637392  17 0.186518 0.0300372 0.631145 0.0239114 0.0683482 0.444632 0.213692 0.731427 0 0.547915 0.642296 0.510009 0.16977 0.870543 0.479846 0.0427704 0.469863 
0.637392  17 0.186518 0.0300372 0.631145 0.0239114 0.0683482 0.444632 0.213692 0.731427 0 0.547915 0.642296 0.510009 0.16977 0.870543 0.479846 0.0427704 0.469863 
0.567712  17 0.629584 0.0707765 0.738751 0.0290106 0.2554 0.761309 0.556413 0.715129 0.171308 0.345987 0.568409 0.684469 0.000191464 0.514419 0.124174 0.591366 0.000522526 
0.596687  17 0.629504 0.0707765 0.738751 0.0290106 0.2554 0.760412 0.557097 0.715748 0.171096 0.345656 0.567176 0.684417 0.000735067 0.514822 0.124806 0.591065 0 
0.551977  17 0.629882 0.0705845 0.739289 0.0289815 0.255303 0.761227 0.556508 0.715899 0.171507 0.346165 0.568997 0.684481 0 0.514241 0.124472 0.591578 0.00152251 
0.586977  17 0.952786 0.105029 0.781689 0.0106681 0.00277935 0.0376256 0.0400363 0.559514 3.94799e-05 0.435081 0.326192 0.556528 0.0528113 0.773539 0.0672157 0.523055 0.364573 
0.567052  17 0.952918 0.104685 0.78142 0.0100084 0.00276765 0.0377796 0.0401279 0.559386 0 0.434844 0.325865 0.556603 0.0529425 0.773539 0.067138 0.523108 0.364334 
0.542633  17 0.952726 0.105259 0.781661 0.0109118 0.00263139 0.0367021 0.039463 0.559454 0 0.435081 0.326032 0.556553 0.0537964 0.773839 0.0675091 0.522694 0.364116 
0.621991  17 0.348882 0.674475 0.871605 0.0524352 0.168313 0.996976 0.438733 0.648095 0 0.310943 0.223476 0.337524 0.0275843 0.385 0.48419 0.00056482 0.605995 
0.644589  17 0.349582 0.674354 0.871457 0.0526175 0.169042 0.997772 0.438733 0.648095 0 0.310943 0.223476 0.337524 0.0270043 0.384054 0.484438 0.000806301 0.605229 
0.653357  17 0.349121 0.675432 0.87153 0.0523958 0.168441 0.997772 0.438733 0.648095 0 0.310943 0.223476 0.337524 0.0270043 0.384239 0.484741 0 0.605581 
0.653357  17 0.349121 0.675432 0.87153 0.0523958 0.168441 0.997772 0.438733 0.648095 0 0.310943 0.223476 0.337524 0.0270043 0.384239 0.484741 0 0.605581 
0.653357  17 0.349121 0.675432 0.87153 0.0523958 0.168441 0.997772 0.438733 0.648095 0 0.310943 0.223476 0.337524 0.0270043 0.384239 0.484741 0 0.605581 
0.604755  17 0.349358 0.67489 0.871504 0.0524569 0.169212 0.997772 0.438733 0.648225 0.000166002 0.310406 0.223295 0.337904 0.0272713 0.38386 0.484669 0.000243452 0.605134 
0.622774  17 0.643277 0.509447 0.654863 0.000741105 0.000933247 0.541717 0.670119 0.49343 0 0.33383 0.379753 0.810353 0.190467 0.394188 0.000366509 0.682293 0.602581 
0.631595  17 0.643265 0.509155 0.65445 0.000113684 0.999749 0.5422 0.669738 0.493468 0 0.33383 0.379753 0.810353 0.190467 0.394136 0.000205147 0.682763 0.602652 
0.663415  17 0.690286 0.139921 0.729489 0.0336179 0.575932 0.719031 0.652142 0.349458 0.220406 0.310064 0.322453 0.683626 0 0.460621 0.13235 0.673059 0.450301 
0.663415  17 0.690286 0.139921 0.729489 0.0336179 0.575932 0.719031 0.652142 0.349458 0.220406 0.310064 0.322453 0.683626 0 0.460621 0.13235 0.673059 0.450301 
0.657833  17 0.9168 0.418925 0.436149 0.0395593 0.99998 0.475875 0.886575 0.643256 0.00518061 0.00300931 0.659185 0.461269 0.0226993 0.472949 0.328496 0.866272 0.731724 
0.665672  17 0.916616 0.418709 0.435999 0.0397094 0 0.475875 0.886575 0.643256 0.00518061 0.00300931 0.659185 0.461269 0.0226993 0.472949 0.328716 0.866656 0.732594 
0.640141  17 0.343508 0.516951 0.875938 0.00349907 0.0696067 0.53193 0.494531 0.650656 4.46605e-05 0.64372 0.625962 0.433875 0.0394837 0.165194 0.731442 0.0142241 0.694139 
0.648202  17 0.343022 0.516792 0.875092 0.00344754 0.0698695 0.531436 0.495471 0.65096 0.000655169 0.644235 0.62606 0.434067 0.0393134 0.165311 0.731145 0.0134653 0.692994 
0.662677  17 0.00042767 0.169888 0.675726 0 0.277783 0 0.245151 0.822203 0 0.190172 0.634053 0.554275 0.16708 0.535297 0.142213 0.406372 0.00091776 
0.7068  17 0.647499 0.157748 0.731713 0.0141452 0 0 0.0156722 0.991007 0 0.345057 0.726148 0.558657 0 0.522357 0.434794 0.544694 0 
0.707314  17 0.672701 0.391655 0.215197 0.0528727 0.692324 0.679803 0.845486 0.547837 0.124682 0.175685 0.0899085 0.63469 0.00016446 0.742859 0.395751 0.700506 0.539155 
0.71565  17 0.672701 0.391655 0.215197 0.0528727 0.692324 0.679803 0.845478 0.547559 0.124596 0.175626 0.0896526 0.634374 0 0.742727 0.396508 0.700506 0.539155 
0.680572  17 0.560684 0.391329 0.274228 0.0210546 0.635891 0.533689 0.892782 0.548006 0.22037 0.00180562 0.048574 0.496391 0.321465 0.292522 0.652977 0.801557 0.578049 
0.700026  17 0.728905 0.999805 0.366622 0.00468626 0.341992 0.465924 0.831027 0.82386 0.0492153 0.229229 0.774612 0.737468 0.165336 0.388129 0.0240667 0.901966 0.523354 
0.654117  17 0.651102 0.196422 0.644855 0.0275683 0.419144 0.163468 0.26422 0.72748 0.331486 0.338997 0.554726 0.852755 7.48621e-06 0.000482011 0.137597 0.783998 0 
0.61865  17 0.651279 0.197099 0.645534 0.0278018 0.419246 0.163476 0.264159 0.727526 0.331778 0.339019 0.554493 0.853637 0 0 0.137489 0.783998 0.000826971 
0.730702  17 0.484375 0.084053 0.554235 0.141252 0.103448 0.928029 0.2494 0.503932 0.134749 0.00575911 0.500076 0.815514 0.554777 0.398589 0.342744 0.954536 0 
0.730702  17 0.484375 0.084053 0.554235 0.141252 0.103448 0.928029 0.2494 0.503932 0.134749 0.00575911 0.500076 0.815514 0.554777 0.398589 0.342744 0.954536 0 
0.735193  17 0.253598 0.982706 0.171717 0.0137329 0.443303 0 0.260594 0.632944 0.494519 0 0.145957 0.660422 0.24777 0.472877 0.409298 0.436991 0 
0.672462  17 0.649078 0.238676 0.92318 0.124357 0.918526 0.594249 0.425053 0.579179 0.126522 0.00924384 0.367682 0.670805 0.156378 0.0346604 0.480849 0.0616815 0.000642958 
0.729491  17 0.177977 0.623564 0.555208 0.00264857 0 0.199515 0.416281 0.0394056 0 0.620369 0.000345405 0.587282 0.194931 0.872951 0.224194 0.223489 0.836926 
0.740303  17 0.487519 0.491884 0.731639 0.149049 0.202439 0.440231 0.311984 0.749104 0.013716 0.0666567 0.337668 0.540824 0.00095084 0.335614 0.303754 0.150225 0.932278 
0.723469  17 0.488421 0.49225 0.731685 0.14906 0.202333 0.440982 0.313045 0.748472 0.013716 0.0667327 0.338012 0.540148 0 0.334467 0.304144 0.150321 0.932746 
0.659622  17 0.485632 0.464001 0.663662 0.0345996 0.34459 0.671783 0.494759 0.930973 0.364477 0.0834514 0.665996 0.687754 0.297133 0.385171 0.999737 0.591806 0.193088 
0.712608  17 0.485377 0.463397 0.663093 0.0342263 0.343447 0.672382 0.495094 0.93029 0.364549 0.083628 0.665357 0.687754 0.297133 0.385583 0.000811763 0.591542 0.193237 
0.770157  17 0.134865 0.361942 0.859141 0 0.00132823 0.307833 0.889616 0.493412 0.464024 0.00452418 0.235038 0.630575 0.676312 0.352957 0.872827 0.508176 0.304422 
0.655627  17 0.764431 0.000212733 0.717919 0.0274053 0.567535 0.686571 0.138039 0.720713 0.227968 0.0345482 0.231546 0.523516 0.000525899 0.0543756 0.172881 0.377077 0.001883 
0.744984  17 0.764604 7.87171e-05 0.718017 0.0281048 0.567934 0.686571 0.138039 0.720713 0.227968 0.0339889 0.230926 0.52265 0.00113944 0.0531347 0.173926 0.378827 0.999829 
0.744819  17 0.764502 0.998494 0.717258 0.0271054 0.567117 0.68542 0.137824 0.720646 0.228206 0.0340005 0.230141 0.521945 0 0.0533329 0.173122 0.378141 0.00116044 
0.755461  17 0.452008 0.388208 0.687846 8.15039e-05 0.000238116 0.385515 0.443303 0.480087 0.127287 0.127574 0.526002 0.611648 0.0679729 0.773572 0.0724006 0.13303 0.492286 
0.75575  17 0.452762 0.205071 0.865003 0.024822 0.0101981 0.686796 0.107608 0.651173 0.0553723 0.00632857 0.48312 0.918313 0.33118 0.095493 0.0786054 0.916023 0.000609559 
0.742281  17 0.703385 0.192659 0.943829 0.0141872 0.99993 0.000408702 0.158716 0.949601 0.262459 0.0941592 0.805032 0.572274 0.0757229 0.505466 0.3995 0.580483 0.000749692 
0.750081  17 0.703313 0.194415 0.943376 0.0138777 0.000259029 0.000553765 0.158762 0.949601 0.262459 0.0941592 0.805032 0.571978 0.0760052 0.50583 0.399812 0.578331 0.00010291 
0.782868  17 0.419957 0 0.299246 0 0 0 0.344547 0.603255 0 0 0 0.780568 0.518965 0.512816 0.421143 0.693326 0.753644 
0.761408  17 0.419957 0 0.299246 0 0 0 0.344861 0.603804 3.94799e-05 0.000261322 0.000726148 0.780811 0.518263 0.512648 0.421016 0.693397 0.753644 
0.664923  17 0.5426 0 0.73365 0.133479 0.272694 0.499593 0.301135 0.91664 0.0436648 0.118947 0.641672 0.802727 0.000321742 0.766382 0.588091 0.412678 0.790763 
0.648166  17 0.542642 0.000411068 0.733277 0.133346 0.272418 0.499383 0.300947 0.916853 0.0439374 0.11896 0.642087 0.802905 0 0.766062 0.587234 0.412761 0.790492 
0.836845  17 0.139917 0.0661865 0.702963 0 0.65464 0.724093 0.0802155 0.548696 0.292083 0 0.265181 0.625832 0 0.0746387 0.0268346 0.315715 0 
0.833578  17 0.237311 0.649349 0.513867 7.57567e-05 0.000149359 0.143645 0.241314 0.535218 0.370356 0.887892 0.705744 0.444113 6.36279e-05 0.751598 0.723351 0.307283 0.515932 
0.755924  17 0.235883 0.649956 0.513454 0 0 0.143185 0.241032 0.535037 0.370503 0.889018 0.706402 0.444745 0.000305258 0.751757 0.722118 0.306982 0.516794 
0.858695  17 0.818692 0 0.758564 0 0.0760548 0.529104 0.84971 0.784041 0.0610588 0.000620863 0.0360845 0.5918 0.486788 0.164037 0.200509 0.769899 0.559989 
0.759617  17 0.111026 0 0.39668 0 0.983523 0.484588 0.278584 0.31641 0.24682 5.54307e-05 0.820818 0.768668 0.512438 0.78958 0.61829 0.72462 0.809836 
0.840339  17 0.139845 0.165329 0.52454 0.000257472 0.560888 0.725345 0.196628 0.615981 0.923983 0.000205758 0.48267 0.775545 0.259437 0.559799 0.514887 0.442216 0.673045 
0.892632  17 0.00110701 0.159979 0.615081 0.0705584 0.10751 0.420405 0.146091 0.220957 0 0.0164202 0.10298 0.642248 0.00116957 0.535242 0.918463 0.680278 0.651695 
0.871042  17 0.339445 0.000595681 0.413386 0.0990122 0.00148323 0.482777 0.244938 0.428756 0.267862 0.00556563 0.5528 0.0388366 0.131943 0.364905 0.666025 0.324579 0.118431 
0.985243  17 0.708683 0 0.753504 0.00987971 0.613179 0.628287 0.38701 0.110174 0.330633 0.0679357 0.317771 0.567548 0 0.0727291 0.0847809 0.359011 0 
0.911431  17 0.0232682 0.0553771 0.721118 0 0.0799739 0.592051 0.337153 0.675338 0.678855 0.435498 0.00517202 0.457186 0.000164765 0.0145557 0.514337 0 0.588246 
0.9738  17 0.260473 0.440895 0.487226 0.0082759 0.285313 0 0.348919 0 0 0.195293 0.583509 0.534817 0.0487057 0.619178 0.144957 0.49718 0 
1.04157  17 0.20987 0.862226 0.792399 0.122505 0.190496 0.515401 0.980515 0.338323 0.573998 0.0966398 0.81518 0.252235 0.323465 0.527218 0.527381 0.476773 0.325815 
1.07978  17 0.146608 0.998248 0.639419 0.179687 0.316046 0.0162671 0.429857 0.163147 4.26829e-05 0.315538 0.786377 0.000943866 0.000982664 0.496476 0.245507 0.568568 0.000259199 
1.08896  17 0.000179294 0.16037 0.693099 0.113304 0.189369 0.514862 0.20754 0.670624 0.326355 0.301548 0.865413 0.826708 0.815664 0.733254 0.0231675 0.4099 0.431665 
1.39586  17 0 0.190375 0.683333 0.136284 0.3141 0.276808 0.308304 0.676192 0.483637 0.194787 0.514771 0.465949 0.784181 0.238092 0 0.421165 0.747056 
1.60826  17 0.806602 0.118607 0.382688 9.76621e-06 0.713699 0.494491 0.678261 0 0.0601075 0 0.648798 0.380974 0.000361235 0.480134 0.0367942 0.483111 0.273364 
1.69591  17 0.584839 0.165913 0.74998 0.522076 0.143365 0.653242 0.0231828 0.800265 0.0651791 0.900953 0.137498 0.714718 0.852488 0.920207 0.433894 0.70785 0.257325 
1.69614  17 0.13749 0.0457679 0.834887 0.393907 0.985786 0.809992 0.865522 0.251953 0.478402 0.374229 0.975886 0.29605 0.979581 0.196572 0.890733 0.000717444 0.0740393 
1.70362  17 0.880173 0.932047 0.505115 0.279611 0.675312 0.806935 0.553487 0.729266 0.894152 0.548044 0.82571 0.440139 0.869068 0.802467 0.689316 0.323996 0.117664 
1.62045  17 0.553053 0.0611795 0.925291 0.673374 0.518706 0.408563 0.87749 0.413264 0.273652 0.59706 0.67888 0.867978 0.263121 0.52817 0.0952867 0.487895 0.397473 
1.64215  17 0.820086 0.200364 0.640478 0.391448 0.0974281 0.408637 0.357104 0.405246 0.771203 0.425482 0.060436 0.625784 0.572868 0.38538 0.467234 0.98359 0.187878 
1.78167  17 0.762617 0.597937 0.757973 0.780815 0.909773 0.777873 0.191002 0.493382 0.163143 0.255112 0.496524 0.53347 0.0779741 0.922541 0.695225 0.567605 0.662484 
1.26112  17 0.328236 0.091253 0.51841 0.0780542 0.854635 0.553607 0.420146 0.166696 0.804048 0.318483 0.676267 0.124482 0.703732 0.911328 0.650453 0.982965 0.676726 
1.103  17 0.504957 0.260264 0.920922 0.0117306 0.229193 0.587778 0.0103135 0.5301 0.905159 0.819165 0.911978 0.929034 0.877784 0.864916 0.335366 0.285601 0.536992 
1.15974  17 0.328226 0.232305 0.886014 0.023218 0.267823 0.797723 0.683044 0.187399 0.653536 0.568327 0.108107 0.789795 0.803452 0.134362 0.823315 0.890765 0.851874 
0.635579  17 0.667777 0.745524 0.342636 0.0380154 0.569157 0.561208 0.543836 0.77108 0.268069 0.427486 0.152747 0.788797 0.0601893 0.521789 0.256944 0.0769331 0.0682021 
0.77195  17 0.759356 0.0817239 0.750843 0.182994 0.789363 0.294084 0.840189 0.661285 0.0757607 0.387128 0.225378 0.447431 0.00373752 0.789441 0.626031 0.36188 0.399801 
0.977172  17 0.465148 0.597053 0.931954 0.307112 0.970568 0.203959 0.719146 0.192261 0.0653377 0.35057 0.118399 0.660329 0.00859479 0.199799 0.847068 0.128309 0.203432 
1.28321  17 0.371199 0.727031 0.52662 0.145905 0.907395 0.461824 0.560913 0.319329 0.635968 0.87051 0.201812 0.836477 0.117455 0.590936 0.342441 0.209995 0.36954 
1.30136  17 0.90525 0.296095 0.552961 0.18987 0.374684 0.173612 0.660826 0.736059 0.828171 0.447549 0.246297 0.885961 0.222718 0.00289566 0.454778 0.0439236 0.393878 
1.17098  17 0.284526 0.651145 0.652484 0.0447896 0.631495 0.190812 0.536964 0.605921 0.604237 0.790652 0.715316 0.139221 0.723878 0.452245 0.710156 0.280496 0.51907 
1.14506  17 0.584548 0.703087 0.679874 0.226202 0.556306 0.415474 0.987588 0.675027 0.136848 0.945685 0.572997 0.893323 0.775677 0.90312 0.811672 0.156103 0.185153 
0.793628  17 0.0883315 0.370671 0.962389 0.109083 0.158433 0.41713 0.515236 0.821987 0.268687 0.207125 0.742124 0.859578 0.415521 0.79555 0.295984 0.228814 0.498087 
1.02722  17 0.838997 0.931153 0.939728 0.309245 0.977177 0.603491 0.675647 0.279033 0.217087 0.072917 0.573339 0.801293 0.977583 0.674556 0.921062 0.41853 0.854632 
1.1246  17 0.29832 0.740484 0.439521 0.134949 0.775053 0.385945 0.365536 0.752063 0.596481 0.131895 0.276608 0.232026 0.167211 0.37902 0.31935 0.679377 0.755384 
0.974466  17 0.939491 0.0783961 0.800988 0.00297987 0.242903 0.261811 0.219123 0.342877 0.842845 0.384226 0.981647 0.592616 0.170808 0.532541 0.159303 0.669447 0.66883 
0.990934  17 0.491284 0.772593 0.283462 0.0114768 0.755264 0.629233 0.973931 0.373905 0.924262 0.192918 0.773496 0.656739 0.46199 0.347041 0.711426 0.740703 0.0980718 
0.940644  17 0.274597 0.422824 0.989479 0.123896 0.782677 0.092338 0.674056 0.315871 0.346758 0.177853 0.0695698 0.7803 0.783951 0.275076 0.79798 0.932689 0.905091 
1.17391  17 0.796691 0.0633726 0.979341 0.290995 0.787966 0.269108 0.437982 0.670201 0.361189 0.0537193 0.552741 0.132838 0.845184 0.832334 0.291156 0.850687 0.119218 
1.13282  17 0.583663 0.414488 0.994152 0.224997 0.0849785 0.81884 0.215166 0.581945 0.614805 0.869078 0.674645 0.271641 0.185118 0.274741 0.630943 0.0231558 0.910701 
0.926375  17 0.933139 0.57098 0.55957 0.0114423 0.924415 0.647993 0.187949 0.656148 0.767687 0.0233849 0.557905 0.036534 0.709497 0.322449 0.790032 0.259849 0.19178 
0.690911  17 0.230851 0.895283 0.817527 0.0927238 0.157594 0.330563 0.245151 0.94681 0.39117 0.506183 0.256724 0.966542 0.379055 0.905841 0.526412 0.473486 0.475191 
0.665097  17 0.694022 0.249507 0.810411 0.122847 0.979976 0.462173 0.418137 0.653774 0.494465 0.256057 0.454051 0.650156 0.510667 0.973217 0.626866 0.53251 0.0322244 
1.46491  17 0.900078 0.0577839 0.320361 0.0482073 0.583015 0.996206 0.806484 0.561883 0.256915 0.939172 0.716988 0.093521 0.572665 0.208019 0.188392 0.823459 0.550186 
1.44933  17 0.713076 0.673293 0.787387 0.00270219 0.0140879 0.0235727 0.0976474 0.880218 0.879572 0.618811 0.240258 0.205834 0.726882 0.866807 0.0041373 0.789889 0.31525 
1.35626  17 0.849215 0.49909 0.832218 0.0455815 0.754749 0.901187 0.102498 0.0453539 0.505073 0.17788 0.282734 0.122783 0.961341 0.684067 0.269812 0.800791 0.621132 
1.38105  17 0.750324 0.333268 0.661367 0.10652 0.119139 0.758685 0.101495 0.085925 0.802096 0.303914 0.775778 0.36447 0.11906 0.77154 0.106582 0.030642 0.905833 
1.32292  17 0.992964 0.667961 0.765915 0.0521463 0.0588714 0.504445 0.888952 0.108324 0.508661 0.450811 0.385169 0.839571 0.798062 0.566075 0.203123 0.465862 0.4823 
1.47103  17 0.474591 0.194008 0.486674 0.316419 0.329632 0.895545 0.748236 0.872467 0.518431 0.102876 0.164072 0.874246 0.869174 0.476151 0.867085 0.369368 0.399157 
1.38482  17 0.377266 0.755049 0.863539 0.532773 0.746229 0.0826865 0.177363 0.611286 0.300354 0.131418 0.0578753 0.829596 0.386806 0.521576 0.340497 0.889988 0.0662652 
1.29785  17 0.57152 0.444351 0.873076 0.13729 0.716467 0.907331 0.156325 0.0242082 0.989329 0.34899 0.738858 0.0968338 0.3203 0.368159 0.492954 0.767594 0.574898 
1.43876  17 0.53861 0.780476 0.235918 0.11513 0.514564 0.802955 0.393139 0.433862 0.925493 0.633642 0.4475 0.881766 0.126183 0.492005 0.909265 0.921584 0.346707 
1.38266  17 0.962062 0.462044 0.875628 0.438517 0.0792969 0.72446 0.935091 0.986388 0.770087 0.865388 0.62864 0.0223539 0.18892 0.171623 0.949513 0.879644 0.115732 
1.3133  17 0.760604 0.595279 0.843808 0.268955 0.614572 0.996157 0.566391 0.552491 0.739374 0.602377 0.798709 0.967886 0.97811 0.902801 0.750703 0.82304 0.59381 
1.37035  17 0.144727 0.758137 0.687319 0.230098 0.635617 0.245638 0.394988 0.226743 0.92768 0.0893418 0.319965 0.63181 0.302714 0.336906 0.439281 0.181336 0.971895 
1.60207  17 0.841971 0.449362 0.444987 0.285516 0.531052 0.629919 0.749868 0.80917 0.478055 0.196313 0.783203 0.574439 0.340687 0.998647 0.25464 0.794036 0.307329 
1.48043  17 0.682804 0.0786247 0.206442 0.0485215 0.906346 0.0980963 0.324001 0.580422 0.438295 0.755836 0.277591 0.127358 0.691389 0.431778 0.655881 0.733837 0.37282 
1.553  17 0.314606 0.659644 0.605116 0.00600499 0.850275 0.330676 0.168113 0.57122 0.563788 0.791701 0.0190076 0.0209896 0.385965 0.658069 0.695379 0.176238 0.839185 
1.58099  17 0.181493 0.337532 0.410271 0.165209 0.359262 0.0572297 0.987301 0.82931 0.530677 0.560848 0.11431 0.0945171 0.418248 0.623114 0.957928 0.523258 0.915414 
1.48561  17 0.581286 0.798466 0.833883 0.0802312 0.0352612 0.922812 0.933576 0.150323 0.472222 0.44762 0.252508 0.0403931 0.494491 0.184898 0.40441 0.450979 0.861331 
1.6006  17 0.431002 0.0726077 0.428588 0.394025 0.584356 0.879506 0.161378 0.950478 0.377103 0.464775 0.831507 0.283719 0.0134825 0.100543 0.658934 0.257305 0.506777 
1.50891  17 0.0219905 0.879448 0.883034 0.565295 0.240606 0.242346 0.303263 0.179924 0.302953 0.342251 0.535258 0.760901 0.017167 0.108133 0.694768 0.36121 0.170456 
1.62826  17 0.102969 0.0787171 0.828654 0.446722 0.759594 0.69203 0.664367 0.246911 0.250301 0.656525 0.622918 0.635411 0.948296 0.908844 0.863637 0.912023 0.0973051 
1.63705  17 0.391424 0.770151 0.885241 0.640687 0.968537 0.580001 0.699668 0.596557 0.252313 0.172369 0.863911 0.478597 0.512677 0.850168 0.676533 0.00408307 0.906468 
1.61309  17 0.970393 0.56903 0.396677 0.291514 0.833258 0.126668 0.870107 0.939645 0.105057 0.595829 0.331724 0.346826 0.10489 0.65114 0.571746 0.899165 0.428899 
1.61745  17 0.87033 0.960614 0.187403 0.0404744 0.826828 0.019254 0.379533 0.710778 0.146203 0.422563 0.757505 0.916068 0.776681 0.00128093 0.0328576 0.0449189 0.439945 
1.66055  17 0.660451 0.474945 0.789306 0.374329 0.201175 0.357586 0.86913 0.298682 0.938663 0.419177 0.554279 0.26539 0.259591 0.375957 0.46506 0.323423 0.73038 
0.4934  17 0.210494 0.313241 0.727915 0.0201223 0.195462 0.889271 0.0905335 0.592919 0 0 0.23399 0.591477 0.497702 0.568909 0.035024 0.502447 0.599683 
0.406404  17 0.79887 0.545966 0.655284 0.0172049 0.0236956 0.416328 0.49857 0.491282 0 0.198449 0 0.631214 0.183681 0.759343 0.000603698 0.750411 0.482709 
0.407767  17 0.798085 0.546423 0.655117 0.0172125 0.0236956 0.416328 0.49857 0.491282 0 0.198449 0 0.631419 0.183978 0.759118 0 0.750334 0.483069 
0.390826  17 0.889048 0 0.703994 0 0.0234745 0.515465 0.736 0.758166 0.0394799 0.199574 0 0.603091 0.191464 0.744454 0 0.704465 0.522526 
0.390826  17 0.889048 0 0.703994 0 0.0234745 0.515465 0.736 0.758166 0.0394799 0.199574 0 0.603091 0.191464 0.744454 0 0.704465 0.522526 
0.390826  17 0.889048 0 0.703994 0 0.0234745 0.515465 0.736 0.758166 0.0394799 0.199574 0 0.603091 0.191464 0.744454 0 0.704465 0.522526 
0.456249  17 0.211032 0.312535 0.727917 0.0200811 0.195462 0.889271 0.0905335 0.592919 0 0 0.233707 0.591774 0.497593 0.569305 0.0347555 0.502541 0.599782 
0.407767  17 0.798085 0.546423 0.655117 0.0172125 0.0236956 0.416328 0.49857 0.491282 0 0.198449 0 0.631419 0.183978 0.759118 0 0.750334 0.483069 
0.4934  17 0.210494 0.313241 0.727915 0.0201223 0.195462 0.889271 0.0905335 0.592919 0 0 0.23399 0.591477 0.497702 0.568909 0.035024 0.502447 0.599683 
0.4934  17 0.210494 0.313241 0.727915 0.0201223 0.195462 0.889271 0.0905335 0.592919 0 0 0.23399 0.591477 0.497702 0.568909 0.035024 0.502447 0.599683 
0.439277  17 0.407114 0.357996 0.870213 0.0967358 0.0850947 0.395027 0.169271 0.787328 0 0 0.01728 0.757144 0.183519 0.504857 0 0.245953 0.328012 
0.451681  17 0.0812292 0 0.904019 0 0.0910416 0.671505 0.105496 0.772467 0 0.071642 0.381163 0.814452 0.1863 0.735154 0.0303391 0.318193 0.647575 
0.452433  17 0.27991 0.113905 0.811226 0.020881 0.404485 0.497674 0.102263 0.561615 0.0103813 0 0.0704038 0.495234 0.0921786 0.581962 0 0.584258 0.208976 
0.452433  17 0.27991 0.113905 0.811226 0.020881 0.404485 0.497674 0.102263 0.561615 0.0103813 0 0.0704038 0.495234 0.0921786 0.581962 0 0.584258 0.208976 
0.452433  17 0.27991 0.113905 0.811226 0.020881 0.404485 0.497674 0.102263 0.561615 0.0103813 0 0.0704038 0.495234 0.0921786 0.581962 0 0.584258 0.208976 
0.452433  17 0.27991 0.113905 0.811226 0.020881 0.404485 0.497674 0.102263 0.561615 0.0103813 0 0.0704038 0.495234 0.0921786 0.581962 0 0.584258 0.208976 
0.462047  17 0.299276 0.624916 0.81508 0.073113 0.254723 0.362033 0.0748952 0.377151 0.000580329 0.159671 0 0.604778 0.00469885 0.170601 0.00697878 0.898668 0.353623 
0.463494  17 0.779314 0.463913 0.865065 0.039808 0 0.796988 0.64607 0.419859 0.0161808 0.273033 0.328837 0.843004 0 0.608354 0.209672 0.875374 0.133562 
0.466183  17 0.108868 0.406092 0.773055 0.0506661 0 0.730915 0 0.666786 0.109021 5.78679e-05 0 0.517757 0.137398 0.38108 0.0343389 0.3205 0.417612 
0.472344  17 0.277415 0.920182 0.735697 0.0348291 0 0.792455 0.293101 0.0735574 0 0 0.342918 0.654912 0.271363 0.685746 0.0797411 0.439625 0.0542722 
0.488597  17 0.543034 0.0148156 0.824154 0.0304079 0.16044 0.5368 0.397042 0.16842 0 0.0212946 0.0783343 0.753623 0.348922 0.497105 0.0312665 0.299013 0.26392 
0.488597  17 0.543034 0.0148156 0.824154 0.0304079 0.16044 0.5368 0.397042 0.16842 0 0.0212946 0.0783343 0.753623 0.348922 0.497105 0.0312665 0.299013 0.26392 
0.494352  17 0.476968 0 0.908152 0.0456886 0.169404 0.314593 0 0.459641 0.0277705 0.153881 0.154359 0.362613 0.0963456 0.618885 0.336963 0.46392 0.285876 
0.50341  17 0.465128 0.216031 0.728532 0 0.241063 0.631992 0.0725856 0.591267 0 0.0757398 0.316212 0.666997 0.223283 0.838351 0.262869 0.644753 0.0508479 
0.50341  17 0.465128 0.216031 0.728532 0 0.241063 0.631992 0.0725856 0.591267 0 0.0757398 0.316212 0.666997 0.223283 0.838351 0.262869 0.644753 0.0508479 
0.511701  17 0.505804 0 0.769039 0.0465666 0.513927 0.5845 0 0.80393 0.0522828 0.0449962 0.329557 0.49563 0.073226 0.240167 0.246314 0.78338 0.235838 
0.511701  17 0.505804 0 0.769039 0.0465666 0.513927 0.5845 0 0.80393 0.0522828 0.0449962 0.329557 0.49563 0.073226 0.240167 0.246314 0.78338 0.235838 
0.515542  17 0.537965 0.602282 0.793524 0.0606356 0.149858 0.0661642 0.611869 0.903569 0.0664353 0.161173 0.0153312 0.769031 0.0239707 0.60736 0.0440558 0.298521 0.597227 
0.516915  17 0.498803 0.398396 0.657339 0.107555 0 0.483435 0.349643 0.544419 0.0405559 0 0.0400723 0.550347 0.106134 0.795846 0 0.669379 0.443726 
0.519578  17 0.701429 0.130272 0.764779 0.01601 0.243925 0.883333 0 0.514916 0 0.134383 0.174365 0.355287 0 0.53119 0.0677235 0.135108 0 
0.523098  17 0.211725 0.250302 0.867219 0.027889 0.284642 0.523418 0.0644876 0.526451 0.0688465 0 0.0889377 0.492424 0.185881 0.759474 0 0.57552 0.81049 
0.523098  17 0.211725 0.250302 0.867219 0.027889 0.284642 0.523418 0.0644876 0.526451 0.0688465 0 0.0889377 0.492424 0.185881 0.759474 0 0.57552 0.81049 
0.523098  17 0.211725 0.250302 0.867219 0.027889 0.284642 0.523418 0.0644876 0.526451 0.0688465 0 0.0889377 0.492424 0.185881 0.759474 0 0.57552 0.81049 
0.524434  17 0.348647 0.467343 0.757473 0.0222492 0.428023 0.348369 0.049172 0.692832 0.061921 0 0.0261899 0.437166 0.0499062 0.548074 0.0286579 0.586752 0.357995 
0.524434  17 0.348647 0.467343 0.757473 0.0222492 0.428023 0.348369 0.049172 0.692832 0.061921 0 0.0261899 0.437166 0.0499062 0.548074 0.0286579 0.586752 0.357995 
0.526038  17 0.638385 0.158899 0.488577 0.0543059 0.15939 0.359249 0.170574 0.523721 0.00202295 0.260973 0.0593997 0.458096 0.0199125 0.669652 0.116598 0.297193 0.390098 
0.526334  17 0.818476 0.172865 0.858238 0.0344359 0 0.545013 0.645515 0.710961 0 0.221149 0.316435 0.473689 0 0.666094 0.248779 0.866074 0.100835 
0.536338  17 0.67756 0.194936 0.683786 0.000883205 0.0863173 0.461764 0.230931 0.68007 0.0305136 0 0.141735 0.925055 0.426198 0.809554 0.542317 0.270549 0.10685 
0.536703  17 0.175269 0.509026 0.837975 0.0355445 0.0187559 0.680171 0.360124 0.164848 0.0254359 0.170917 0.374364 0.665542 0.114812 0.701786 0.234588 0.53308 0.0286804 
0.546735  17 0.640462 0.0406688 0.793754 0.0469622 0.482776 0.602114 0.370768 0.893992 0.47893 0 0.0131136 0.778296 0.174363 0.680145 0.141197 0.391837 0.112128 
0.546735  17 0.640462 0.0406688 0.793754 0.0469622 0.482776 0.602114 0.370768 0.893992 0.47893 0 0.0131136 0.778296 0.174363 0.680145 0.141197 0.391837 0.112128 
0.553806  17 0.416094 0.124489 0.759188 0.0330104 0.0361722 0.320486 0.53208 0.483956 0 0.195717 0.0527615 0.583133 0.188219 0.534885 0 0.545498 0.164317 
0.556248  17 0.385325 0.13361 0.632075 0.00283723 0.158761 0.642809 0.579045 0.707694 0.0115929 0.245723 0.130789 0.770013 0.278049 0.553131 0.202394 0.447484 0.398434 
0.55707  17 0.238083 0.371593 0.821898 0.0681902 0.467385 0.57536 0.0782566 0.583832 0.0487735 0.0182116 0 0.560052 0.199425 0.663152 0.268663 0.570646 0.575183 
0.557768  17 0.59124 0.187992 0.744738 0 0.0473003 0.591562 0.332521 0.325823 0 0.0140204 0.359283 0.670134 0.123655 0.825342 0.139091 0.604237 0.194857 
0.562828  17 0.682904 0.121618 0.72777 0.0644583 0.0774951 0.88986 0.13431 0.648698 0.0189704 0.00751066 0.648666 0.490401 0.187285 0.243581 0.185975 0.580288 0.223547 
0.563685  17 0.33487 0.431845 0.665333 0.0453489 0.00933894 0.512472 0.0183304 0.640394 0.0400835 0.321517 0 0.577018 0.0222882 0.253706 0 0.608964 0.819689 
0.563685  17 0.33487 0.431845 0.665333 0.0453489 0.00933894 0.512472 0.0183304 0.640394 0.0400835 0.321517 0 0.577018 0.0222882 0.253706 0 0.608964 0.819689 
0.570014  17 0.200155 0.367561 0.685045 0.0158811 0.0150906 0.662385 0.154655 0.676567 0.0226546 0.131927 0.759092 0.605333 0.0768518 0.406791 0.0400667 0.564798 0.497141 
0.570014  17 0.200155 0.367561 0.685045 0.0158811 0.0150906 0.662385 0.154655 0.676567 0.0226546 0.131927 0.759092 0.605333 0.0768518 0.406791 0.0400667 0.564798 0.497141 
0.575317  17 0.537252 0 0.817808 0.0592269 0.202842 0.297116 0.658015 0.663515 0.00224887 0 0.518895 0.453316 0.0913559 0.0193985 0.140416 0.508295 0.26515 
0.575317  17 0.537252 0 0.817808 0.0592269 0.202842 0.297116 0.658015 0.663515 0.00224887 0 0.518895 0.453316 0.0913559 0.0193985 0.140416 0.508295 0.26515 
0.576196  17 0.573861 0.147754 0.920692 0.110631 0 0.631508 0.44532 0.625926 0.00298018 0 0.241749 0.639776 0.106763 0.586772 0.19343 0.745204 0.276771 
0.576196  17 0.573861 0.147754 0.920692 0.110631 0 0.631508 0.44532 0.625926 0.00298018 0 0.241749 0.639776 0.106763 0.586772 0.19343 0.745204 0.276771 
0.578388  17 0.219174 0.339077 0.783966 0.0340059 0.578015 0.381024 0.148133 0.529755 0.00463262 0.168103 0.193722 0.509178 0.042579 0.668769 0.213712 0.42397 0.36067 
0.578388  17 0.219174 0.339077 0.783966 0.0340059 0.578015 0.381024 0.148133 0.529755 0.00463262 0.168103 0.193722 0.509178 0.042579 0.668769 0.213712 0.42397 0.36067 
0.580012  17 0.539006 0.493504 0.750577 0.050021 0.0365096 0.675686 0.0065086 0.645421 0.0380783 0.319728 0.696251 0.637242 0 0.57896 0.372363 0.689119 0.198164 
0.580012  17 0.539006 0.493504 0.750577 0.050021 0.0365096 0.675686 0.0065086 0.645421 0.0380783 0.319728 0.696251 0.637242 0 0.57896 0.372363 0.689119 0.198164 
0.581975  17 0.542715 0.588974 0.901768 0.0500322 0.297261 0.40286 0.584061 0.669393 0.00935283 0 0.329874 0.608863 0.0815405 0.815933 0.231267 0.62708 0.147694 
0.582024  17 0.253827 0.421551 0.797095 0.0791526 0.155125 0.56511 0.297057 0.439655 0 0.44316 0.0805866 0.635158 0 0.469469 0.0447924 0.886501 0.0809465 
0.582343  17 0 0 0.807658 0.0314496 0.126075 0.666608 0.223556 0.362445 0.12396 0.0552202 0.123829 0.763808 0.133355 0.642682 0.13411 0.112741 0.303308 
0.582343  17 0 0 0.807658 0.0314496 0.126075 0.666608 0.223556 0.362445 0.12396 0.0552202 0.123829 0.763808 0.133355 0.642682 0.13411 0.112741 0.303308 
0.582343  17 0 0 0.807658 0.0314496 0.126075 0.666608 0.223556 0.362445 0.12396 0.0552202 0.123829 0.763808 0.133355 0.642682 0.13411 0.112741 0.303308 
0.585779  17 0.592275 0.353311 0.78422 0.106607 0.00538203 0.638583 0.360267 0.571003 0.031076 0.197687 0.23851 0.553271 0.102589 0.571821 0.990237 0.910332 0.303005 
0.585779  17 0.592275 0.353311 0.78422 0.106607 0.00538203 0.638583 0.360267 0.571003 0.031076 0.197687 0.23851 0.553271 0.102589 0.571821 0.990237 0.910332 0.303005 
0.607404  17 0.373113 0.0483935 0.712175 0.110165 0.00803162 0.664129 0 0.700124 0 0.0528201 0.324045 0.580465 0.0539909 0.33868 0.233061 0.17429 0.222218 
0.611775  17 0.29164 0.152374 0.819146 0.0320828 0.29078 0.400469 0.123745 0.431916 0.481916 0 0.0238074 0.574909 0.136468 0.668609 0.095343 0.409349 0 
0.616685  17 0.790607 0.524442 0.699466 0 0.0639848 0.415989 0.293593 0.808911 0.162054 0 0.235472 0.593112 0.0662653 0.366716 0.15951 0 0 
0.622107  17 0.706914 0.539287 0.785165 0.0572342 0.364802 0.252798 0.284313 0.582808 0.0142773 0.294074 0.301946 0.458645 0.0584568 0.643394 0.232631 0.637436 0.317241 
0.623697  17 0.766484 0.457133 0.909278 0.0335128 0 0.0194143 0.656643 0.695375 0.0124119 0.185164 0.324574 0.392702 0 0.719633 0.229461 0.838708 0.102802 
0.626544  17 0.123526 0.417334 0.573691 0.105109 0.397358 0.625695 0.229667 0.768822 0.0159888 0.0346281 0.157439 0.669504 0.0392835 0.272255 0.0612204 0.343799 0.528152 
0.637392  17 0.186518 0.0300372 0.631145 0.0239114 0.0683482 0.444632 0.213692 0.731427 0 0.547915 0.642296 0.510009 0.16977 0.870543 0.479846 0.0427704 0.469863 
0.637392  17 0.186518 0.0300372 0.631145 0.0239114 0.0683482 0.444632 0.213692 0.731427 0 0.547915 0.642296 0.510009 0.16977 0.870543 0.479846 0.0427704 0.469863 
0.637748  17 0.396491 0.618908 0.458306 0.0182034 0.232801 0.17706 0.0639247 0.678689 0.0381296 0 0 0.0864221 0.00787008 0.550604 0 0.709043 0.141919 
0.639101  17 0.907642 0.547596 0.685395 0.0943639 0.0936467 0.862061 0.0344343 0.301887 0.0529096 0.0603353 0.299663 0.666461 0.0666439 0.475175 0.20653 0.536159 0 
0.639101  17 0.907642 0.547596 0.685395 0.0943639 0.0936467 0.862061 0.0344343 0.301887 0.0529096 0.0603353 0.299663 0.666461 0.0666439 0.475175 0.20653 0.536159 0 
0.640141  17 0.343508 0.516951 0.875938 0.00349907 0.0696067 0.53193 0.494531 0.650656 4.46605e-05 0.64372 0.625962 0.433875 0.0394837 0.165194 0.731442 0.0142241 0.694139 
0.641044  17 0.752374 0 0.195113 0.0319705 0.0315241 0.195175 0.184777 0.733612 0.336469 0 0.0986884 0.563224 0.0297446 0.217329 0 0.5101 0.199728 
0.641044  17 0.752374 0 0.195113 0.0319705 0.0315241 0.195175 0.184777 0.733612 0.336469 0 0.0986884 0.563224 0.0297446 0.217329 0 0.5101 0.199728 
0.641044  17 0.752374 0 0.195113 0.0319705 0.0315241 0.195175 0.184777 0.733612 0.336469 0 0.0986884 0.563224 0.0297446 0.217329 0 0.5101 0.199728 
0.644498  17 0.292594 0.332666 0.667159 0.02624 0.054612 0.788492 0.0514468 0.587905 0.0770914 0.485866 0.117441 0.578444 0.0360465 0.562614 0 0.64152 0.544543 
0.644589  17 0.349582 0.674354 0.871457 0.0526175 0.169042 0.997772 0.438733 0.648095 0 0.310943 0.223476 0.337524 0.0270043 0.384054 0.484438 0.000806301 0.605229 
0.645627  17 0.485388 0.46354 0.663664 0.0345996 0.34459 0.671783 0.494759 0.930973 0.364477 0.0834514 0.665996 0.687938 0.297843 0.385741 0.998327 0.591784 0.193848 
0.648166  17 0.542642 0.000411068 0.733277 0.133346 0.272418 0.499383 0.300947 0.916853 0.0439374 0.11896 0.642087 0.802905 0 0.766062 0.587234 0.412761 0.790492 
0.648202  17 0.343022 0.516792 0.875092 0.00344754 0.0698695 0.531436 0.495471 0.65096 0.000655169 0.644235 0.62606 0.434067 0.0393134 0.165311 0.731145 0.0134653 0.692994 
0.650158  17 0 0.303301 0.792443 0.030069 0.330007 0.0412852 0.401722 0.563755 0.0983397 0.249311 0.140979 0.441815 0.0764495 0.438309 0.411963 0.649602 0.0390198 
0.653357  17 0.349121 0.675432 0.87153 0.0523958 0.168441 0.997772 0.438733 0.648095 0 0.310943 0.223476 0.337524 0.0270043 0.384239 0.484741 0 0.605581 
0.653357  17 0.349121 0.675432 0.87153 0.0523958 0.168441 0.997772 0.438733 0.648095 0 0.310943 0.223476 0.337524 0.0270043 0.384239 0.484741 0 0.605581 
0.653357  17 0.349121 0.675432 0.87153 0.0523958 0.168441 0.997772 0.438733 0.648095 0 0.310943 0.223476 0.337524 0.0270043 0.384239 0.484741 0 0.605581 
0.655627  17 0.764431 0.000212733 0.717919 0.0274053 0.567535 0.686571 0.138039 0.720713 0.227968 0.0345482 0.231546 0.523516 0.000525899 0.0543756 0.172881 0.377077 0.001883 
0.657833  17 0.9168 0.418925 0.436149 0.0395593 0.99998 0.475875 0.886575 0.643256 0.00518061 0.00300931 0.659185 0.461269 0.0226993 0.472949 0.328496 0.866272 0.731724 
0.662677  17 0.00042767 0.169888 0.675726 0 0.277783 0 0.245151 0.822203 0 0.190172 0.634053 0.554275 0.16708 0.535297 0.142213 0.406372 0.00091776 
0.663415  17 0.690286 0.139921 0.729489 0.0336179 0.575932 0.719031 0.652142 0.349458 0.220406 0.310064 0.322453 0.683626 0 0.460621 0.13235 0.673059 0.450301 
0.663415  17 0.690286 0.139921 0.729489 0.0336179 0.575932 0.719031 0.652142 0.349458 0.220406 0.310064 0.322453 0.683626 0 0.460621 0.13235 0.673059 0.450301 
0.664923  17 0.5426 0 0.73365 0.133479 0.272694 0.499593 0.301135 0.91664 0.0436648 0.118947 0.641672 0.802727 0.000321742 0.766382 0.588091 0.412678 0.790763 
0.665097  17 0.694022 0.249507 0.810411 0.122847 0.979976 0.462173 0.418137 0.653774 0.494465 0.256057 0.454051 0.650156 0.510667 0.973217 0.626866 0.53251 0.0322244 
0.665672  17 0.916616 0.418709 0.435999 0.0397094 0 0.475875 0.886575 0.643256 0.00518061 0.00300931 0.659185 0.461269 0.0226993 0.472949 0.328716 0.866656 0.732594 
0.665699  17 0 0.266377 0.858919 0.0428476 0.204065 0.700706 0.0446162 0.619755 0 0 0.128512 0.559814 0.146285 0.560993 0.329597 0.487538 0.445861 
0.667636  17 0.667414 0.448177 0.742687 0.0634525 0.108751 0.967719 0.0284443 0.640367 0.0715654 0.489963 0.187687 0.502451 0.0420721 0.427489 0.0275336 0.886623 0.595362 
0.668876  17 0.647741 0.158588 0.731684 0.0141307 2.30562e-05 0.000514314 0.0163923 0.990774 3.97184e-05 0.344911 0.72542 0.558657 0 0.522357 0.434794 0.544694 0.000521803 
0.672462  17 0.649078 0.238676 0.92318 0.124357 0.918526 0.594249 0.425053 0.579179 0.126522 0.00924384 0.367682 0.670805 0.156378 0.0346604 0.480849 0.0616815 0.000642958 
0.680572  17 0.560684 0.391329 0.274228 0.0210546 0.635891 0.533689 0.892782 0.548006 0.22037 0.00180562 0.048574 0.496391 0.321465 0.292522 0.652977 0.801557 0.578049 
0.687162  17 0.560259 0.311497 0.927566 0.0921916 0.426149 0.651412 0.419638 0.486068 0 0 0.149567 0.480089 0.0759405 0.601925 0.676528 0.594024 0.0924292 
0.690911  17 0.230851 0.895283 0.817527 0.0927238 0.157594 0.330563 0.245151 0.94681 0.39117 0.506183 0.256724 0.966542 0.379055 0.905841 0.526412 0.473486 0.475191 
0.692753  17 0.42016 0.000313259 0.299246 0 0 0 0.344861 0.603804 3.94799e-05 0.000261322 0.999833 0.780675 0.517766 0.51309 0.420833 0.693439 0.753283 
0.4934  17 0.210494 0.313241 0.727915 0.0201223 0.195462 0.889271 0.0905335 0.592919 0 0 0.23399 0.591477 0.497702 0.568909 0.035024 0.502447 0.599683 
0.471069  17 0.756527 0.0621704 0.804541 0.119125 0.223058 0.506023 0.0271221 0.636701 0.0585106 0.142238 0.86872 0.564855 0.156452 0.059644 0.423033 0.652843 0.379511 
0.483436  17 0.119949 0.557425 0.653113 0.0401515 0.127097 0.386637 0.641647 0.478075 0.0418494 0.209762 0.000548307 0.78676 0.186405 0.75616 0.000601064 0.945046 0.662203 
0.4934  17 0.210494 0.313241 0.727915 0.0201223 0.195462 0.889271 0.0905335 0.592919 0 0 0.23399 0.591477 0.497702 0.568909 0.035024 0.502447 0.599683 
0.407767  17 0.798085 0.546423 0.655117 0.0172125 0.0236956 0.416328 0.49857 0.491282 0 0.198449 0 0.631419 0.183978 0.759118 0 0.750334 0.483069 
0.456249  17 0.211032 0.312535 0.727917 0.0200811 0.195462 0.889271 0.0905335 0.592919 0 0 0.233707 0.591774 0.497593 0.569305 0.0347555 0.502541 0.599782 
0.390826  17 0.889048 0 0.703994 0 0.0234745 0.515465 0.736 0.758166 0.0394799 0.199574 0 0.603091 0.191464 0.744454 0 0.704465 0.522526 
0.390826  17 0.889048 0 0.703994 0 0.0234745 0.515465 0.736 0.758166 0.0394799 0.199574 0 0.603091 0.191464 0.744454 0 0.704465 0.522526 
0.493208  17 0.084025 0.286755 0.664304 0.0205796 0.000255565 0.064737 0 0.6175 0 0.446733 0.630481 0.560511 0.0792506 0.46191 0.360273 0.537378 0.000247303 
0.390826  17 0.889048 0 0.703994 0 0.0234745 0.515465 0.736 0.758166 0.0394799 0.199574 0 0.603091 0.191464 0.744454 0 0.704465 0.522526 
0.407767  17 0.798085 0.546423 0.655117 0.0172125 0.0236956 0.416328 0.49857 0.491282 0 0.198449 0 0.631419 0.183978 0.759118 0 0.750334 0.483069 
0.406404  17 0.79887 0.545966 0.655284 0.0172049 0.0236956 0.416328 0.49857 0.491282 0 0.198449 0 0.631214 0.183681 0.759343 0.000603698 0.750411 0.482709 
0.4934  17 0.210494 0.313241 0.727915 0.0201223 0.195462 0.889271 0.0905335 0.592919 0 0 0.23399 0.591477 0.497702 0.568909 0.035024 0.502447 0.599683 
0.583257  17 0.738778 0.195383 0.697714 0.057506 0.0665663 0.763757 0.15528 0.562397 0 0.682529 0.0622553 0.530526 0 0.42779 0.292342 0.220488 0.332535 
0.512655  17 0.148486 0.537993 0.707868 0.0739644 0.0756281 0.613099 0.0940966 0.59693 0.000603268 0.283309 0 0.429415 0 0.423521 0.0555277 0.588889 0.503528 
0.552394  17 0.664209 0.124767 0.775493 0.055653 0.197458 0.573923 0.0815682 0.540175 0.189028 0.201779 0.303184 0.746171 0.000168765 0.877073 0.485631 0.00590032 0.000305863 
0.535582  17 0.867685 0.652151 0.719334 0.0173593 0.141527 0.730834 0.000200413 0.546786 0.248886 0.227307 0.267402 0.596752 0 0.394776 0.361813 0.368459 0.000413647 
0.535681  17 0.867685 0.652151 0.719334 0.0173593 0.141527 0.73068 0 0.546299 0.250022 0.227217 0.268221 0.597066 0 0.394776 0.361813 0.368459 0.000413647 
0.510305  17 0.656062 0.0171203 0.837316 0.127744 0.185401 0.497653 0 0.660324 0.0369143 0.104294 0.751617 0.492345 0.107238 0.162913 0.252259 0.590907 0.659981 
0.498396  17 0.0507804 0.172375 0.571447 0.0784868 0.333337 0.522929 0.60132 0.660389 3.94799e-05 0.00090646 0.0874227 0.183538 0.217959 0.536118 0.170681 0.638801 0.609412 
0.545114  17 0.655948 0.0169174 0.837503 0.127744 0.185401 0.497653 0 0.660721 0.0361487 0.103841 0.750786 0.490882 0.106801 0.161809 0.25247 0.590319 0.660249 
0.557401  17 0.796762 0.0726929 0.853629 0.0996681 0.194233 0.532026 0 0.689065 0.18384 0.110597 0.690985 0.487621 0.0419338 0 0.589883 0.688393 0.106519 
0.575992  17 0.538829 0.136896 0.92729 0.0612006 0.0413699 0.542133 0.655421 0.796595 0 0 0.305693 0.613963 0.0455023 0.515584 0.420844 0.0137348 0 
0.553023  17 0.585389 0 0.493164 0.00436199 0.477381 0.520181 0.491702 0.3997 0.212305 0.000144688 0.211945 0.591784 0.000675127 0.00133343 0.000142125 0.372389 0 
0.567712  17 0.629584 0.0707765 0.738751 0.0290106 0.2554 0.761309 0.556413 0.715129 0.171308 0.345987 0.568409 0.684469 0.000191464 0.514419 0.124174 0.591366 0.000522526 
0.542633  17 0.952726 0.105259 0.781661 0.0109118 0.00263139 0.0367021 0.039463 0.559454 0 0.435081 0.326032 0.556553 0.0537964 0.773839 0.0675091 0.522694 0.364116 
0.551977  17 0.629882 0.0705845 0.739289 0.0289815 0.255303 0.761227 0.556508 0.715899 0.171507 0.346165 0.568997 0.684481 0 0.514241 0.124472 0.591578 0.00152251 
0.527827  17 0.95313 0.104806 0.781157 0.0101593 0.00290765 0.0376696 0.0401279 0.559386 0 0.434844 0.325865 0.556603 0.0529425 0.773539 0.0674014 0.522742 0.364885 
0.602421  17 0.738694 0.195133 0.697749 0.0572878 0.0658412 0.764401 0.154971 0.563196 3.94799e-05 0.681851 0.0616095 0.530526 0 0.42779 0.292342 0.220488 0.331973 
0.596687  17 0.629504 0.0707765 0.738751 0.0290106 0.2554 0.760412 0.557097 0.715748 0.171096 0.345656 0.567176 0.684417 0.000735067 0.514822 0.124806 0.591065 0 
0.586977  17 0.952786 0.105029 0.781689 0.0106681 0.00277935 0.0376256 0.0400363 0.559514 3.94799e-05 0.435081 0.326192 0.556528 0.0528113 0.773539 0.0672157 0.523055 0.364573 
0.597309  17 0.647625 0.157122 0.731236 0.0141623 0.000906125 0 0.0156722 0.991007 0 0.345057 0.726148 0.558197 0.000698875 0.522252 0.435015 0.544837 0.000412277 
0.588821  17 0.585389 0 0.493164 0.00436199 0.477381 0.520181 0.491478 0.399336 0.211984 0 0.211927 0.59146 0 0 0 0.372389 0 
0.59023  17 0.645144 0 0.735556 0.0250436 0.0853576 0.533139 0.11303 0.536085 0 0.109294 0.223771 0.581563 0.546508 0.890255 0.421758 0 0.437105 
0.637392  17 0.186518 0.0300372 0.631145 0.0239114 0.0683482 0.444632 0.213692 0.731427 0 0.547915 0.642296 0.510009 0.16977 0.870543 0.479846 0.0427704 0.469863 
0.604755  17 0.349358 0.67489 0.871504 0.0524569 0.169212 0.997772 0.438733 0.648225 0.000166002 0.310406 0.223295 0.337904 0.0272713 0.38386 0.484669 0.000243452 0.605134 
0.622774  17 0.643277 0.509447 0.654863 0.000741105 0.000933247 0.541717 0.670119 0.49343 0 0.33383 0.379753 0.810353 0.190467 0.394188 0.000366509 0.682293 0.602581 
0.631595  17 0.643265 0.509155 0.65445 0.000113684 0.999749 0.5422 0.669738 0.493468 0 0.33383 0.379753 0.810353 0.190467 0.394136 0.000205147 0.682763 0.602652 
0.621991  17 0.348882 0.674475 0.871605 0.0524352 0.168313 0.996976 0.438733 0.648095 0 0.310943 0.223476 0.337524 0.0275843 0.385 0.48419 0.00056482 0.605995 
0.606452  17 0.544302 0.999409 0.837034 0.0330083 0.224753 0.341377 0.118622 0.727579 0 0.126601 0.0347562 0.368444 0.00230782 0.745247 0.664907 0.0264729 0.471725 
0.637299  17 0.651348 0.195798 0.644642 0.0275235 0.419144 0.163468 0.26422 0.72748 0.331486 0.338997 0.554726 0.852755 7.48621e-06 0.000946775 0.137496 0.783651 0.000313181 
0.613332  17 0.647792 0.157166 0.730882 0.0138062 0.999905 0.000300097 0.0171283 0.990985 0 0.345057 0.726148 0.558657 0 0.522929 0.433126 0.545658 0.00136269 
0.61865  17 0.651279 0.197099 0.645534 0.0278018 0.419246 0.163476 0.264159 0.727526 0.331778 0.339019 0.554493 0.853637 0 0 0.137489 0.783998 0.000826971 
0.635579  17 0.667777 0.745524 0.342636 0.0380154 0.569157 0.561208 0.543836 0.77108 0.268069 0.427486 0.152747 0.788797 0.0601893 0.521789 0.256944 0.0769331 0.0682021 
0.620105  17 0.0499707 0.172429 0.571447 0.0787856 0.333949 0.522665 0.60202 0.659892 0.000155032 0.000850339 0.0872554 0.183182 0.217795 0.536258 0.171248 0.638754 0.609435 
0.434267  17 0.690404 0.637823 0.634291 0.0207325 0.019903 0.480523 0 0.618715 0 0 0.0648104 0.525521 0.0986487 0.162548 0.0591909 0.597794 0.419686 
0.41369  17 0.6177 0.0382735 0.718708 0.0330199 0.538883 0.347186 0.381752 0.853079 0.367416 0 0 0.599428 0.144294 0.30401 0 0.53007 0.173269 
0.431384  17 0.549265 0.147529 0.682122 0.0899573 0.338349 0.628729 0.396339 0.568724 0.0129898 0 0.0796314 0.742681 0.115704 0.622202 0 0.761368 0.222105 
0.431083  17 0.33487 0.431845 0.665333 0.0453489 0.00933894 0.512472 0.0183304 0.640394 0.0400835 0.321517 0 0.577018 0.0222882 0.253706 0 0.608964 0.819689 
0.431384  17 0.549265 0.147529 0.682122 0.0899573 0.338349 0.628729 0.396339 0.568724 0.0129898 0 0.0796314 0.742681 0.115704 0.622202 0 0.761368 0.222105 
0.388583  17 0.218736 0.297198 0.773649 0.0269088 0.32289 0.73776 0.0548204 0.566193 0.0564404 0 0.0562279 0.47458 0.110902 0.581475 0 0.581662 0.347413 
0.348452  17 0.301697 0.0702792 0.854802 0.0178033 0.287442 0.816919 0.281764 0.556313 0 0 0.0657043 0.628252 0.113476 0.566649 0 0.530428 0.304595 
0.338476  17 0.686519 0.072439 0.930093 0.0469835 0.065658 0.434792 0.0701141 0.528788 0.0174995 0 0 0.503987 0.125807 0.526593 0 0.680139 0.317022 
0.397119  17 0.654312 0.00873908 0.857461 0.0115202 0.797858 0.699878 0.403736 0.422257 0 0.0725458 0.0109889 0.908127 0.134994 0.716078 0 0.476677 0.760344 
0.350179  17 0.592602 0 0.897995 0.041205 0.0926029 0.52063 0.147885 0.482977 0 0.0470264 0.062335 0.50989 0.0868309 0.457692 0.0398387 0.277171 0.304048 
0.439277  17 0.407114 0.357996 0.870213 0.0967358 0.0850947 0.395027 0.169271 0.787328 0 0 0.01728 0.757144 0.183519 0.504857 0 0.245953 0.328012 
0.451681  17 0.0812292 0 0.904019 0 0.0910416 0.671505 0.105496 0.772467 0 0.071642 0.381163 0.814452 0.1863 0.735154 0.0303391 0.318193 0.647575 
0.452433  17 0.27991 0.113905 0.811226 0.020881 0.404485 0.497674 0.102263 0.561615 0.0103813 0 0.0704038 0.495234 0.0921786 0.581962 0 0.584258 0.208976 
0.452433  17 0.27991 0.113905 0.811226 0.020881 0.404485 0.497674 0.102263 0.561615 0.0103813 0 0.0704038 0.495234 0.0921786 0.581962 0 0.584258 0.208976 
0.452433  17 0.27991 0.113905 0.811226 0.020881 0.404485 0.497674 0.102263 0.561615 0.0103813 0 0.0704038 0.495234 0.0921786 0.581962 0 0.584258 0.208976 
0.452433  17 0.27991 0.113905 0.811226 0.020881 0.404485 0.497674 0.102263 0.561615 0.0103813 0 0.0704038 0.495234 0.0921786 0.581962 0 0.584258 0.208976 
0.462047  17 0.299276 0.624916 0.81508 0.073113 0.254723 0.362033 0.0748952 0.377151 0.000580329 0.159671 0 0.604778 0.00469885 0.170601 0.00697878 0.898668 0.353623 
0.450734  17 0.779799 0.463297 0.865065 0.039808 0 0.796988 0.64607 0.419859 0.0161808 0.273033 0.328837 0.843004 0 0.607691 0.210052 0.875285 0.133505 
0.466183  17 0.108868 0.406092 0.773055 0.0506661 0 0.730915 0 0.666786 0.109021 5.78679e-05 0 0.517757 0.137398 0.38108 0.0343389 0.3205 0.417612 
0.472344  17 0.277415 0.920182 0.735697 0.0348291 0 0.792455 0.293101 0.0735574 0 0 0.342918 0.654912 0.271363 0.685746 0.0797411 0.439625 0.0542722 
0.462922  17 0.543378 0.0150106 0.824424 0.0304029 0.160438 0.537083 0.397059 0.168832 1.68962e-05 0.021301 0.0783343 0.753623 0.348922 0.497105 0.0312665 0.299013 0.26392 
0.466267  17 0.543034 0.0148156 0.824154 0.0304079 0.16053 0.536163 0.396764 0.168959 7.94204e-05 0.0211389 0.0781078 0.753623 0.348922 0.497105 0.0312665 0.299013 0.26392 
0.494352  17 0.476968 0 0.908152 0.0456886 0.169404 0.314593 0 0.459641 0.0277705 0.153881 0.154359 0.362613 0.0963456 0.618885 0.336963 0.46392 0.285876 
0.470424  17 0.464874 0.216031 0.728532 0 0.241063 0.631992 0.0725856 0.591267 0 0.0757398 0.316212 0.666997 0.223228 0.837884 0.262875 0.64473 0.0510359 
0.490403  17 0.465128 0.216031 0.728532 6.89761e-05 0.24009 0.631114 0.0725856 0.591267 0 0.0757398 0.316212 0.666997 0.223283 0.838351 0.262869 0.644753 0.0508479 
0.511701  17 0.505804 0 0.769039 0.0465666 0.513927 0.5845 0 0.80393 0.0522828 0.0449962 0.329557 0.49563 0.073226 0.240167 0.246314 0.78338 0.235838 
0.487553  17 0.506154 0.000424652 0.769187 0.0466039 0.513927 0.5845 0 0.80393 0.0522828 0.0449962 0.329557 0.49563 0.073226 0.240167 0.245982 0.783592 0.235586 
0.515542  17 0.537965 0.602282 0.793524 0.0606356 0.149858 0.0661642 0.611869 0.903569 0.0664353 0.161173 0.0153312 0.769031 0.0239707 0.60736 0.0440558 0.298521 0.597227 
0.516915  17 0.498803 0.398396 0.657339 0.107555 0 0.483435 0.349643 0.544419 0.0405559 0 0.0400723 0.550347 0.106134 0.795846 0 0.669379 0.443726 
0.519578  17 0.701429 0.130272 0.764779 0.01601 0.243925 0.883333 0 0.514916 0 0.134383 0.174365 0.355287 0 0.53119 0.0677235 0.135108 0 
0.479201  17 0.211725 0.250302 0.867219 0.027889 0.284642 0.522829 0.0641356 0.526844 0.0687952 0.000413786 0.0890965 0.492238 0.185881 0.759474 0 0.57552 0.81049 
0.523098  17 0.211725 0.250302 0.867219 0.027889 0.284642 0.523418 0.0644876 0.526451 0.0688465 0 0.0889377 0.492424 0.185881 0.759474 0 0.57552 0.81049 
0.479562  17 0.211725 0.250261 0.867716 0.027965 0.283987 0.523351 0.0646571 0.52685 0.0685832 0 0.0889425 0.492424 0.185881 0.759474 0 0.57552 0.81049 
0.524434  17 0.348647 0.467343 0.757473 0.0222492 0.428023 0.348369 0.049172 0.692832 0.061921 0 0.0261899 0.437166 0.0499062 0.548074 0.0286579 0.586752 0.357995 
0.524434  17 0.348647 0.467343 0.757473 0.0222492 0.428023 0.348369 0.049172 0.692832 0.061921 0 0.0261899 0.437166 0.0499062 0.548074 0.0286579 0.586752 0.357995 
0.499565  17 0.639019 0.158572 0.489144 0.0543781 0.159295 0.358967 0.170383 0.523822 0.00202295 0.260973 0.0593997 0.458096 0.0199125 0.669652 0.116598 0.297193 0.390098 
0.493761  17 0.817643 0.172936 0.858686 0.034495 0 0.545013 0.645515 0.710961 0 0.221149 0.316435 0.473689 0 0.666094 0.248701 0.866017 0.101461 
0.534414  17 0.67756 0.194936 0.683786 0.000883205 0.0863173 0.461764 0.230931 0.68007 0.0305136 0.000168704 0.140948 0.924407 0.425769 0.809596 0.542317 0.270549 0.10685 
0.536703  17 0.175269 0.509026 0.837975 0.0355445 0.0187559 0.680171 0.360124 0.164848 0.0254359 0.170917 0.374364 0.665542 0.114812 0.701786 0.234588 0.53308 0.0286804 
0.54101  17 0.640296 0.0404503 0.79383 0.0469622 0.482776 0.602114 0.370768 0.893992 0.47893 0 0.0131136 0.778293 0.174262 0.679875 0.14119 0.391663 0.111825 
0.531038  17 0.640221 0.0406688 0.793754 0.0469622 0.482776 0.602114 0.370768 0.893992 0.47893 0 0.0131136 0.778296 0.174354 0.679642 0.141663 0.391548 0.113025 
0.553806  17 0.416094 0.124489 0.759188 0.0330104 0.0361722 0.320486 0.53208 0.483956 0 0.195717 0.0527615 0.583133 0.188219 0.534885 0 0.545498 0.164317 
0.556248  17 0.385325 0.13361 0.632075 0.00283723 0.158761 0.642809 0.579045 0.707694 0.0115929 0.245723 0.130789 0.770013 0.278049 0.553131 0.202394 0.447484 0.398434 
0.55707  17 0.238083 0.371593 0.821898 0.0681902 0.467385 0.57536 0.0782566 0.583832 0.0487735 0.0182116 0 0.560052 0.199425 0.663152 0.268663 0.570646 0.575183 
0.557768  17 0.59124 0.187992 0.744738 0 0.0473003 0.591562 0.332521 0.325823 0 0.0140204 0.359283 0.670134 0.123655 0.825342 0.139091 0.604237 0.194857 
0.511859  17 0.682904 0.121429 0.72796 0.0644346 0.0774749 0.889373 0.133732 0.64895 0.0189765 0.00751066 0.648666 0.490401 0.187285 0.243581 0.185975 0.580288 0.223547 
0.563685  17 0.33487 0.431845 0.665333 0.0453489 0.00933894 0.512472 0.0183304 0.640394 0.0400835 0.321517 0 0.577018 0.0222882 0.253706 0 0.608964 0.819689 
0.563685  17 0.33487 0.431845 0.665333 0.0453489 0.00933894 0.512472 0.0183304 0.640394 0.0400835 0.321517 0 0.577018 0.0222882 0.253706 0 0.608964 0.819689 
0.570014  17 0.200155 0.367561 0.685045 0.0158811 0.0150906 0.662385 0.154655 0.676567 0.0226546 0.131927 0.759092 0.605333 0.0768518 0.406791 0.0400667 0.564798 0.497141 
0.570014  17 0.200155 0.367561 0.685045 0.0158811 0.0150906 0.662385 0.154655 0.676567 0.0226546 0.131927 0.759092 0.605333 0.0768518 0.406791 0.0400667 0.564798 0.497141 
0.575317  17 0.537252 0 0.817808 0.0592269 0.202842 0.297116 0.658015 0.663515 0.00224887 0 0.518895 0.453316 0.0913559 0.0193985 0.140416 0.508295 0.26515 
0.575317  17 0.537252 0 0.817808 0.0592269 0.202842 0.297116 0.658015 0.663515 0.00224887 0 0.518895 0.453316 0.0913559 0.0193985 0.140416 0.508295 0.26515 
0.571208  17 0.573851 0.147664 0.920177 0.110537 0.999905 0.630775 0.444893 0.626264 0.00298018 0 0.241749 0.639776 0.106763 0.586772 0.19343 0.745204 0.276771 
0.576196  17 0.573861 0.147754 0.920692 0.110631 0 0.631508 0.44532 0.625926 0.00298018 0 0.241749 0.639776 0.106763 0.586772 0.19343 0.745204 0.276771 
0.518696  17 0.219539 0.339399 0.783966 0.0340059 0.578015 0.381024 0.148133 0.529755 0.00463262 0.168103 0.193634 0.5092 0.0421973 0.668553 0.213308 0.424853 0.360337 
0.511099  17 0.219689 0.338441 0.784187 0.0340524 0.577078 0.381254 0.148038 0.52961 0.00486589 0.167911 0.193722 0.509178 0.042579 0.668769 0.213712 0.42397 0.360474 
0.479877  17 0.539006 0.492537 0.750297 0.0500327 0.0365465 0.675224 0.00625842 0.645546 0.0380783 0.319728 0.696251 0.637242 0 0.57896 0.372363 0.689119 0.198164 
0.491403  17 0.539677 0.493035 0.750759 0.0499785 0.0365096 0.675686 0.0065086 0.645421 0.0380783 0.319728 0.696251 0.637242 0 0.578546 0.37199 0.688847 0.198223 
0.581975  17 0.542715 0.588974 0.901768 0.0500322 0.297261 0.40286 0.584061 0.669393 0.00935283 0 0.329874 0.608863 0.0815405 0.815933 0.231267 0.62708 0.147694 
0.491821  17 0.254199 0.421202 0.797319 0.0791069 0.155002 0.56511 0.297057 0.439655 0 0.44316 0.0805866 0.635158 0 0.469469 0.0449442 0.88625 0.0812033 
0.582343  17 0 0 0.807658 0.0314496 0.126075 0.666608 0.223556 0.362445 0.12396 0.0552202 0.123829 0.763808 0.133355 0.642682 0.13411 0.112741 0.303308 
0.582343  17 0 0 0.807658 0.0314496 0.126075 0.666608 0.223556 0.362445 0.12396 0.0552202 0.123829 0.763808 0.133355 0.642682 0.13411 0.112741 0.303308 
0.577973  17 0 0 0.807658 0.0314496 0.126075 0.666608 0.223784 0.36266 0.124168 0.05512 0.123376 0.763652 0.133418 0.642629 0.13411 0.112741 0.303308 
0.57756  17 0.592412 0.353082 0.784531 0.106642 0.00600304 0.638678 0.360267 0.571003 0.031076 0.197687 0.23851 0.553271 0.102589 0.571821 0.990237 0.910332 0.303051 
0.585779  17 0.592275 0.353311 0.78422 0.106607 0.00538203 0.638583 0.360267 0.571003 0.031076 0.197687 0.23851 0.553271 0.102589 0.571821 0.990237 0.910332 0.303005 
0.571056  17 0.374124 0.0486519 0.712351 0.110176 0.00798743 0.663873 0 0.700124 0 0.0528201 0.324045 0.580464 0.0536317 0.338774 0.232999 0.17483 0.221714 
0.611775  17 0.29164 0.152374 0.819146 0.0320828 0.29078 0.400469 0.123745 0.431916 0.481916 0 0.0238074 0.574909 0.136468 0.668609 0.095343 0.409349 0 
0.616685  17 0.790607 0.524442 0.699466 0 0.0639848 0.415989 0.293593 0.808911 0.162054 0 0.235472 0.593112 0.0662653 0.366716 0.15951 0 0 
0.622107  17 0.706914 0.539287 0.785165 0.0572342 0.364802 0.252798 0.284313 0.582808 0.0142773 0.294074 0.301946 0.458645 0.0584568 0.643394 0.232631 0.637436 0.317241 
0.623697  17 0.766484 0.457133 0.909278 0.0335128 0 0.0194143 0.656643 0.695375 0.0124119 0.185164 0.324574 0.392702 0 0.719633 0.229461 0.838708 0.102802 
0.626544  17 0.123526 0.417334 0.573691 0.105109 0.397358 0.625695 0.229667 0.768822 0.0159888 0.0346281 0.157439 0.669504 0.0392835 0.272255 0.0612204 0.343799 0.528152 
0.637392  17 0.186518 0.0300372 0.631145 0.0239114 0.0683482 0.444632 0.213692 0.731427 0 0.547915 0.642296 0.510009 0.16977 0.870543 0.479846 0.0427704 0.469863 
0.637392  17 0.186518 0.0300372 0.631145 0.0239114 0.0683482 0.444632 0.213692 0.731427 0 0.547915 0.642296 0.510009 0.16977 0.870543 0.479846 0.0427704 0.469863 
0.637748  17 0.396491 0.618908 0.458306 0.0182034 0.232801 0.17706 0.0639247 0.678689 0.0381296 0 0 0.0864221 0.00787008 0.550604 0 0.709043 0.141919 
0.590749  17 0.907217 0.547416 0.685378 0.0943007 0.0935866 0.861604 0.0344343 0.301887 0.0529096 0.0603353 0.299663 0.666461 0.0666439 0.475175 0.20653 0.536159 0.00113671 
0.563807  17 0.907642 0.547012 0.68558 0.0943427 0.0945136 0.861701 0.0347188 0.301981 0.0533686 0.0603353 0.299663 0.666461 0.0666439 0.475175 0.20653 0.536159 0 
0.640141  17 0.343508 0.516951 0.875938 0.00349907 0.0696067 0.53193 0.494531 0.650656 4.46605e-05 0.64372 0.625962 0.433875 0.0394837 0.165194 0.731442 0.0142241 0.694139 
0.569658  17 0.752404 0.000230927 0.195604 0.0319065 0.0314452 0.195274 0.184532 0.733612 0.336469 0 0.0986884 0.563224 0.0297446 0.217329 0 0.5101 0.199445 
0.641044  17 0.752374 0 0.195113 0.0319705 0.0315241 0.195175 0.184777 0.733612 0.336469 0 0.0986884 0.563224 0.0297446 0.217329 0 0.5101 0.199728 
0.641044  17 0.752374 0 0.195113 0.0319705 0.0315241 0.195175 0.184777 0.733612 0.336469 0 0.0986884 0.563224 0.0297446 0.217329 0 0.5101 0.199728 
0.631895  17 0.292594 0.332666 0.667394 0.0262419 0.0545878 0.787818 0.0509491 0.588353 0.0770318 0.485529 0.117441 0.578444 0.0360465 0.562614 0 0.64152 0.544543 
0.644589  17 0.349582 0.674354 0.871457 0.0526175 0.169042 0.997772 0.438733 0.648095 0 0.310943 0.223476 0.337524 0.0270043 0.384054 0.484438 0.000806301 0.605229 
0.620987  17 0.485388 0.46354 0.663664 0.0345996 0.34459 0.671783 0.494759 0.930973 0.364477 0.0834514 0.665366 0.687786 0.297701 0.385671 0.997036 0.592161 0.193838 
0.648166  17 0.542642 0.000411068 0.733277 0.133346 0.272418 0.499383 0.300947 0.916853 0.0439374 0.11896 0.642087 0.802905 0 0.766062 0.587234 0.412761 0.790492 
0.648202  17 0.343022 0.516792 0.875092 0.00344754 0.0698695 0.531436 0.495471 0.65096 0.000655169 0.644235 0.62606 0.434067 0.0393134 0.165311 0.731145 0.0134653 0.692994 
0.650158  17 0 0.303301 0.792443 0.030069 0.330007 0.0412852 0.401722 0.563755 0.0983397 0.249311 0.140979 0.441815 0.0764495 0.438309 0.411963 0.649602 0.0390198 
0.653357  17 0.349121 0.675432 0.87153 0.0523958 0.168441 0.997772 0.438733 0.648095 0 0.310943 0.223476 0.337524 0.0270043 0.384239 0.484741 0 0.605581 
0.653357  17 0.349121 0.675432 0.87153 0.0523958 0.168441 0.997772 0.438733 0.648095 0 0.310943 0.223476 0.337524 0.0270043 0.384239 0.484741 0 0.605581 
0.653357  17 0.349121 0.675432 0.87153 0.0523958 0.168441 0.997772 0.438733 0.648095 0 0.310943 0.223476 0.337524 0.0270043 0.384239 0.484741 0 0.605581 
0.655627  17 0.764431 0.000212733 0.717919 0.0274053 0.567535 0.686571 0.138039 0.720713 0.227968 0.0345482 0.231546 0.523516 0.000525899 0.0543756 0.172881 0.377077 0.001883 
0.657833  17 0.9168 0.418925 0.436149 0.0395593 0.99998 0.475875 0.886575 0.643256 0.00518061 0.00300931 0.659185 0.461269 0.0226993 0.472949 0.328496 0.866272 0.731724 
0.662677  17 0.00042767 0.169888 0.675726 0 0.277783 0 0.245151 0.822203 0 0.190172 0.634053 0.554275 0.16708 0.535297 0.142213 0.406372 0.00091776 
0.663415  17 0.690286 0.139921 0.729489 0.0336179 0.575932 0.719031 0.652142 0.349458 0.220406 0.310064 0.322453 0.683626 0 0.460621 0.13235 0.673059 0.450301 
0.663415  17 0.690286 0.139921 0.729489 0.0336179 0.575932 0.719031 0.652142 0.349458 0.220406 0.310064 0.322453 0.683626 0 0.460621 0.13235 0.673059 0.450301 
0.664923  17 0.5426 0 0.73365 0.133479 0.272694 0.499593 0.301135 0.91664 0.0436648 0.118947 0.641672 0.802727 0.000321742 0.766382 0.588091 0.412678 0.790763 
0.665097  17 0.694022 0.249507 0.810411 0.122847 0.979976 0.462173 0.418137 0.653774 0.494465 0.256057 0.454051 0.650156 0.510667 0.973217 0.626866 0.53251 0.0322244 
0.665672  17 0.916616 0.418709 0.435999 0.0397094 0 0.475875 0.886575 0.643256 0.00518061 0.00300931 0.659185 0.461269 0.0226993 0.472949 0.328716 0.866656 0.732594 
0.643586  17 0.000882404 0.266011 0.859137 0.042852 0.204331 0.700873 0.0447439 0.619608 2.78807e-05 0 0.128512 0.559814 0.146285 0.561079 0.328907 0.487777 0.445941 
0.667636  17 0.667414 0.448177 0.742687 0.0634525 0.108751 0.967719 0.0284443 0.640367 0.0715654 0.489963 0.187687 0.502451 0.0420721 0.427489 0.0275336 0.886623 0.595362 
0.584217  17 0.647741 0.158588 0.731875 0.0142272 0.000865826 0.00111365 0.0162062 0.990302 0.000549394 0.344822 0.72463 0.558657 0 0.522357 0.434794 0.544694 0.000521803 
0.672462  17 0.649078 0.238676 0.92318 0.124357 0.918526 0.594249 0.425053 0.579179 0.126522 0.00924384 0.367682 0.670805 0.156378 0.0346604 0.480849 0.0616815 0.000642958 
0.680572  17 0.560684 0.391329 0.274228 0.0210546 0.635891 0.533689 0.892782 0.548006 0.22037 0.00180562 0.048574 0.496391 0.321465 0.292522 0.652977 0.801557 0.578049 
0.687162  17 0.560259 0.311497 0.927566 0.0921916 0.426149 0.651412 0.419638 0.486068 0 0 0.149567 0.480089 0.0759405 0.601925 0.676528 0.594024 0.0924292 
0.690911  17 0.230851 0.895283 0.817527 0.0927238 0.157594 0.330563 0.245151 0.94681 0.39117 0.506183 0.256724 0.966542 0.379055 0.905841 0.526412 0.473486 0.475191 
0.668789  17 0.420673 0.000310548 0.300048 0 0 0 0.344861 0.603804 3.94799e-05 0.000261322 0.999833 0.780675 0.5173 0.512481 0.421002 0.693353 0.752731 
0.4934  17 0.210494 0.313241 0.727915 0.0201223 0.195462 0.889271 0.0905335 0.592919 0 0 0.23399 0.591477 0.497702 0.568909 0.035024 0.502447 0.599683 
0.471069  17 0.756527 0.0621704 0.804541 0.119125 0.223058 0.506023 0.0271221 0.636701 0.0585106 0.142238 0.86872 0.564855 0.156452 0.059644 0.423033 0.652843 0.379511 
0.483436  17 0.119949 0.557425 0.653113 0.0401515 0.127097 0.386637 0.641647 0.478075 0.0418494 0.209762 0.000548307 0.78676 0.186405 0.75616 0.000601064 0.945046 0.662203 
0.4934  17 0.210494 0.313241 0.727915 0.0201223 0.195462 0.889271 0.0905335 0.592919 0 0 0.23399 0.591477 0.497702 0.568909 0.035024 0.502447 0.599683 
0.407767  17 0.798085 0.546423 0.655117 0.0172125 0.0236956 0.416328 0.49857 0.491282 0 0.198449 0 0.631419 0.183978 0.759118 0 0.750334 0.483069 
0.456249  17 0.211032 0.312535 0.727917 0.0200811 0.195462 0.889271 0.0905335 0.592919 0 0 0.233707 0.591774 0.497593 0.569305 0.0347555 0.502541 0.599782 
0.390826  17 0.889048 0 0.703994 0 0.0234745 0.515465 0.736 0.758166 0.0394799 0.199574 0 0.603091 0.191464 0.744454 0 0.704465 0.522526 
0.390826  17 0.889048 0 0.703994 0 0.0234745 0.515465 0.736 0.758166 0.0394799 0.199574 0 0.603091 0.191464 0.744454 0 0.704465 0.522526 
0.493208  17 0.084025 0.286755 0.664304 0.0205796 0.000255565 0.064737 0 0.6175 0 0.446733 0.630481 0.560511 0.0792506 0.46191 0.360273 0.537378 0.000247303 
0.390826  17 0.889048 0 0.703994 0 0.0234745 0.515465 0.736 0.758166 0.0394799 0.199574 0 0.603091 0.191464 0.744454 0 0.704465 0.522526 
0.407767  17 0.798085 0.546423 0.655117 0.0172125 0.0236956 0.416328 0.49857 0.491282 0 0.198449 0 0.631419 0.183978 0.759118 0 0.750334 0.483069 
0.406404  17 0.79887 0.545966 0.655284 0.0172049 0.0236956 0.416328 0.49857 0.491282 0 0.198449 0 0.631214 0.183681 0.759343 0.000603698 0.750411 0.482709 
0.4934  17 0.210494 0.313241 0.727915 0.0201223 0.195462 0.889271 0.0905335 0.592919 0 0 0.23399 0.591477 0.497702 0.568909 0.035024 0.502447 0.599683 
0.583257  17 0.738778 0.195383 0.697714 0.057506 0.0665663 0.763757 0.15528 0.562397 0 0.682529 0.0622553 0.530526 0 0.42779 0.292342 0.220488 0.332535 
0.512655  17 0.148486 0.537993 0.707868 0.0739644 0.0756281 0.613099 0.0940966 0.59693 0.000603268 0.283309 0 0.429415 0 0.423521 0.0555277 0.588889 0.503528 
0.552394  17 0.664209 0.124767 0.775493 0.055653 0.197458 0.573923 0.0815682 0.540175 0.189028 0.201779 0.303184 0.746171 0.000168765 0.877073 0.485631 0.00590032 0.000305863 
0.535582  17 0.867685 0.652151 0.719334 0.0173593 0.141527 0.730834 0.000200413 0.546786 0.248886 0.227307 0.267402 0.596752 0 0.394776 0.361813 0.368459 0.000413647 
0.535681  17 0.867685 0.652151 0.719334 0.0173593 0.141527 0.73068 0 0.546299 0.250022 0.227217 0.268221 0.597066 0 0.394776 0.361813 0.368459 0.000413647 
0.510305  17 0.656062 0.0171203 0.837316 0.127744 0.185401 0.497653 0 0.660324 0.0369143 0.104294 0.751617 0.492345 0.107238 0.162913 0.252259 0.590907 0.659981 
0.498396  17 0.0507804 0.172375 0.571447 0.0784868 0.333337 0.522929 0.60132 0.660389 3.94799e-05 0.00090646 0.0874227 0.183538 0.217959 0.536118 0.170681 0.638801 0.609412 
0.545114  17 0.655948 0.0169174 0.837503 0.127744 0.185401 0.497653 0 0.660721 0.0361487 0.103841 0.750786 0.490882 0.106801 0.161809 0.25247 0.590319 0.660249 
0.557401  17 0.796762 0.0726929 0.853629 0.0996681 0.194233 0.532026 0 0.689065 0.18384 0.110597 0.690985 0.487621 0.0419338 0 0.589883 0.688393 0.106519 
0.575992  17 0.538829 0.136896 0.92729 0.0612006 0.0413699 0.542133 0.655421 0.796595 0 0 0.305693 0.613963 0.0455023 0.515584 0.420844 0.0137348 0 
0.553023  17 0.585389 0 0.493164 0.00436199 0.477381 0.520181 0.491702 0.3997 0.212305 0.000144688 0.211945 0.591784 0.000675127 0.00133343 0.000142125 0.372389 0 
0.567712  17 0.629584 0.0707765 0.738751 0.0290106 0.2554 0.761309 0.556413 0.715129 0.171308 0.345987 0.568409 0.684469 0.000191464 0.514419 0.124174 0.591366 0.000522526 
0.542633  17 0.952726 0.105259 0.781661 0.0109118 0.00263139 0.0367021 0.039463 0.559454 0 0.435081 0.326032 0.556553 0.0537964 0.773839 0.0675091 0.522694 0.364116 
0.551977  17 0.629882 0.0705845 0.739289 0.0289815 0.255303 0.761227 0.556508 0.715899 0.171507 0.346165 0.568997 0.684481 0 0.514241 0.124472 0.591578 0.00152251 
0.527827  17 0.95313 0.104806 0.781157 0.0101593 0.00290765 0.0376696 0.0401279 0.559386 0 0.434844 0.325865 0.556603 0.0529425 0.773539 0.0674014 0.522742 0.364885 
0.602421  17 0.738694 0.195133 0.697749 0.0572878 0.0658412 0.764401 0.154971 0.563196 3.94799e-05 0.681851 0.0616095 0.530526 0 0.42779 0.292342 0.220488 0.331973 
0.596687  17 0.629504 0.0707765 0.738751 0.0290106 0.2554 0.760412 0.557097 0.715748 0.171096 0.345656 0.567176 0.684417 0.000735067 0.514822 0.124806 0.591065 0 
0.586977  17 0.952786 0.105029 0.781689 0.0106681 0.00277935 0.0376256 0.0400363 0.559514 3.94799e-05 0.435081 0.326192 0.556528 0.0528113 0.773539 0.0672157 0.523055 0.364573 
0.597309  17 0.647625 0.157122 0.731236 0.0141623 0.000906125 0 0.0156722 0.991007 0 0.345057 0.726148 0.558197 0.000698875 0.522252 0.435015 0.544837 0.000412277 
0.519645  17 0.585704 0.000370528 0.493475 0.00437612 0.476083 0.520496 0.490673 0.399113 0.211984 0 0.211927 0.59146 0 0 0 0.372389 0 
0.59023  17 0.645144 0 0.735556 0.0250436 0.0853576 0.533139 0.11303 0.536085 0 0.109294 0.223771 0.581563 0.546508 0.890255 0.421758 0 0.437105 
0.637392  17 0.186518 0.0300372 0.631145 0.0239114 0.0683482 0.444632 0.213692 0.731427 0 0.547915 0.642296 0.510009 0.16977 0.870543 0.479846 0.0427704 0.469863 
0.604755  17 0.349358 0.67489 0.871504 0.0524569 0.169212 0.997772 0.438733 0.648225 0.000166002 0.310406 0.223295 0.337904 0.0272713 0.38386 0.484669 0.000243452 0.605134 
0.622774  17 0.643277 0.509447 0.654863 0.000741105 0.000933247 0.541717 0.670119 0.49343 0 0.33383 0.379753 0.810353 0.190467 0.394188 0.000366509 0.682293 0.602581 
0.631595  17 0.643265 0.509155 0.65445 0.000113684 0.999749 0.5422 0.669738 0.493468 0 0.33383 0.379753 0.810353 0.190467 0.394136 0.000205147 0.682763 0.602652 
0.621991  17 0.348882 0.674475 0.871605 0.0524352 0.168313 0.996976 0.438733 0.648095 0 0.310943 0.223476 0.337524 0.0275843 0.385 0.48419 0.00056482 0.605995 
0.568749  17 0.544238 0.999107 0.837173 0.0330488 0.224335 0.341248 0.118622 0.727579 0 0.126601 0.0347562 0.368444 0.00230782 0.745247 0.664907 0.0264729 0.471725 
0.637299  17 0.651348 0.195798 0.644642 0.0275235 0.419144 0.163468 0.26422 0.72748 0.331486 0.338997 0.554726 0.852755 7.48621e-06 0.000946775 0.137496 0.783651 0.000313181 
0.594705  17 0.647776 0.157331 0.73109 0.0137934 0.999116 0.00016217 0.0174329 0.990856 0 0.345057 0.726148 0.558818 4.71888e-05 0.522968 0.431746 0.54518 0.00197257 
0.61865  17 0.651279 0.197099 0.645534 0.0278018 0.419246 0.163476 0.264159 0.727526 0.331778 0.339019 0.554493 0.853637 0 0 0.137489 0.783998 0.000826971 
0.610792  17 0.667826 0.745378 0.343356 0.0381012 0.568796 0.56075 0.543453 0.771108 0.268069 0.427486 0.152747 0.788797 0.0601893 0.521789 0.256944 0.0769331 0.0682021 
0.611845  17 0.0499707 0.172429 0.571447 0.0787429 0.333919 0.523172 0.601521 0.659792 0.000172376 0.000490148 0.0871583 0.183614 0.217795 0.536258 0.171248 0.638754 0.609435 
0.434267  17 0.690404 0.637823 0.634291 0.0207325 0.019903 0.480523 0 0.618715 0 0 0.0648104 0.525521 0.0986487 0.162548 0.0591909 0.597794 0.419686 
0.41369  17 0.6177 0.0382735 0.718708 0.0330199 0.538883 0.347186 0.381752 0.853079 0.367416 0 0 0.599428 0.144294 0.30401 0 0.53007 0.173269 
0.39301  17 0.548513 0.147624 0.682342 0.0899143 0.33833 0.62802 0.395522 0.568748 0.0129898 0 0.0796314 0.742681 0.115704 0.622202 0 0.761368 0.221678 
0.431083  17 0.33487 0.431845 0.665333 0.0453489 0.00933894 0.512472 0.0183304 0.640394 0.0400835 0.321517 0 0.577018 0.0222882 0.253706 0 0.608964 0.819689 
0.431384  17 0.549265 0.147529 0.682122 0.0899573 0.338349 0.628729 0.396339 0.568724 0.0129898 0 0.0796314 0.742681 0.115704 0.622202 0 0.761368 0.222105 
0.388583  17 0.218736 0.297198 0.773649 0.0269088 0.32289 0.73776 0.0548204 0.566193 0.0564404 0 0.0562279 0.47458 0.110902 0.581475 0 0.581662 0.347413 
0.348452  17 0.301697 0.0702792 0.854802 0.0178033 0.287442 0.816919 0.281764 0.556313 0 0 0.0657043 0.628252 0.113476 0.566649 0 0.530428 0.304595 
0.338476  17 0.686519 0.072439 0.930093 0.0469835 0.065658 0.434792 0.0701141 0.528788 0.0174995 0 0 0.503987 0.125807 0.526593 0 0.680139 0.317022 
0.397119  17 0.654312 0.00873908 0.857461 0.0115202 0.797858 0.699878 0.403736 0.422257 0 0.0725458 0.0109889 0.908127 0.134994 0.716078 0 0.476677 0.760344 
0.350179  17 0.592602 0 0.897995 0.041205 0.0926029 0.52063 0.147885 0.482977 0 0.0470264 0.062335 0.50989 0.0868309 0.457692 0.0398387 0.277171 0.304048 
0.439277  17 0.407114 0.357996 0.870213 0.0967358 0.0850947 0.395027 0.169271 0.787328 0 0 0.01728 0.757144 0.183519 0.504857 0 0.245953 0.328012 
0.436775  17 0.0812939 0.0003227 0.904717 4.2978e-05 0.0910416 0.671505 0.105496 0.772467 0 0.071642 0.381163 0.814452 0.1863 0.735488 0.0303088 0.31862 0.647855 
0.452433  17 0.27991 0.113905 0.811226 0.020881 0.404485 0.497674 0.102263 0.561615 0.0103813 0 0.0704038 0.495234 0.0921786 0.581962 0 0.584258 0.208976 
0.367053  17 0.27991 0.113905 0.811226 0.020881 0.403937 0.498003 0.102219 0.561613 0.010378 0 0.0704038 0.495234 0.0921786 0.581962 0 0.584258 0.208976 
0.452433  17 0.27991 0.113905 0.811226 0.020881 0.404485 0.497674 0.102263 0.561615 0.0103813 0 0.0704038 0.495234 0.0921786 0.581962 0 0.584258 0.208976 
0.452433  17 0.27991 0.113905 0.811226 0.020881 0.404485 0.497674 0.102263 0.561615 0.0103813 0 0.0704038 0.495234 0.0921786 0.581962 0 0.584258 0.208976 
0.409741  17 0.299276 0.624916 0.81508 0.073113 0.254723 0.362033 0.0748952 0.377151 0.000634151 0.159739 5.54756e-05 0.604682 0.00481996 0.171352 0.00697878 0.898668 0.353623 
0.450734  17 0.779799 0.463297 0.865065 0.039808 0 0.796988 0.64607 0.419859 0.0161808 0.273033 0.328837 0.843004 0 0.607691 0.210052 0.875285 0.133505 
0.439207  17 0.10973 0.405939 0.773208 0.0506439 6.05142e-05 0.73012 0 0.666786 0.109021 5.78679e-05 0 0.517757 0.137398 0.38108 0.0343389 0.320272 0.418028 
0.472344  17 0.277415 0.920182 0.735697 0.0348291 0 0.792455 0.293101 0.0735574 0 0 0.342918 0.654912 0.271363 0.685746 0.0797411 0.439625 0.0542722 
0.462922  17 0.543378 0.0150106 0.824424 0.0304029 0.160438 0.537083 0.397059 0.168832 1.68962e-05 0.021301 0.0783343 0.753623 0.348922 0.497105 0.0312665 0.299013 0.26392 
0.466267  17 0.543034 0.0148156 0.824154 0.0304079 0.16053 0.536163 0.396764 0.168959 7.94204e-05 0.0211389 0.0781078 0.753623 0.348922 0.497105 0.0312665 0.299013 0.26392 
0.494352  17 0.476968 0 0.908152 0.0456886 0.169404 0.314593 0 0.459641 0.0277705 0.153881 0.154359 0.362613 0.0963456 0.618885 0.336963 0.46392 0.285876 
0.424108  17 0.46579 0.216137 0.728736 0.000138381 0.241742 0.63159 0.0725856 0.591267 0 0.0757398 0.316212 0.666997 0.223508 0.837903 0.263105 0.645185 0.0510308 
0.428958  17 0.465128 0.216031 0.728532 0.000119944 0.240131 0.630997 0.0724341 0.590999 8.60827e-05 0.0751162 0.315343 0.666816 0.223202 0.837928 0.262869 0.644753 0.0508479 
0.511701  17 0.505804 0 0.769039 0.0465666 0.513927 0.5845 0 0.80393 0.0522828 0.0449962 0.329557 0.49563 0.073226 0.240167 0.246314 0.78338 0.235838 
0.487553  17 0.506154 0.000424652 0.769187 0.0466039 0.513927 0.5845 0 0.80393 0.0522828 0.0449962 0.329557 0.49563 0.073226 0.240167 0.245982 0.783592 0.235586 
0.515542  17 0.537965 0.602282 0.793524 0.0606356 0.149858 0.0661642 0.611869 0.903569 0.0664353 0.161173 0.0153312 0.769031 0.0239707 0.60736 0.0440558 0.298521 0.597227 
0.500961  17 0.498659 0.39807 0.657716 0.107463 3.42128e-05 0.483191 0.349524 0.544274 0.0401965 0 0.0400723 0.550347 0.106641 0.795872 0.000421002 0.669573 0.444153 
0.519578  17 0.701429 0.130272 0.764779 0.01601 0.243925 0.883333 0 0.514916 0 0.134383 0.174365 0.355287 0 0.53119 0.0677235 0.135108 0 
0.443931  17 0.211725 0.250705 0.867021 0.0278933 0.284117 0.522571 0.0638238 0.526672 0.0684146 0.000413786 0.0890965 0.492238 0.185881 0.759474 0 0.57552 0.81049 
0.523098  17 0.211725 0.250302 0.867219 0.027889 0.284642 0.523418 0.0644876 0.526451 0.0688465 0 0.0889377 0.492424 0.185881 0.759474 0 0.57552 0.81049 
0.479562  17 0.211725 0.250261 0.867716 0.027965 0.283987 0.523351 0.0646571 0.52685 0.0685832 0 0.0889425 0.492424 0.185881 0.759474 0 0.57552 0.81049 
0.524434  17 0.348647 0.467343 0.757473 0.0222492 0.428023 0.348369 0.049172 0.692832 0.061921 0 0.0261899 0.437166 0.0499062 0.548074 0.0286579 0.586752 0.357995 
0.524434  17 0.348647 0.467343 0.757473 0.0222492 0.428023 0.348369 0.049172 0.692832 0.061921 0 0.0261899 0.437166 0.0499062 0.548074 0.0286579 0.586752 0.357995 
0.499565  17 0.639019 0.158572 0.489144 0.0543781 0.159295 0.358967 0.170383 0.523822 0.00202295 0.260973 0.0593997 0.458096 0.0199125 0.669652 0.116598 0.297193 0.390098 
0.493761  17 0.817643 0.172936 0.858686 0.034495 0 0.545013 0.645515 0.710961 0 0.221149 0.316435 0.473689 0 0.666094 0.248701 0.866017 0.101461 
0.504763  17 0.677686 0.194813 0.68455 0.000988532 0.0864995 0.462034 0.231083 0.679978 0.0305136 0.000168704 0.140948 0.924407 0.425769 0.809596 0.542317 0.270773 0.106573 
0.515063  17 0.175269 0.509026 0.837975 0.0355445 0.0187559 0.680171 0.360124 0.164848 0.0254359 0.170917 0.374364 0.665552 0.114605 0.701606 0.23425 0.532724 0.0286804 
0.481632  17 0.640547 0.0402942 0.793998 0.0469751 0.482199 0.601378 0.370768 0.893992 0.47893 0 0.0131136 0.778293 0.174262 0.679875 0.14119 0.391994 0.111595 
0.524878  17 0.640221 0.0406688 0.793754 0.0469622 0.482776 0.602114 0.371023 0.893654 0.478457 0.000235568 0.0129785 0.778219 0.174263 0.680004 0.141056 0.391548 0.113025 
0.452602  17 0.416094 0.124422 0.759432 0.0330352 0.0361339 0.320584 0.531369 0.484315 1.74826e-05 0.195547 0.0526927 0.58281 0.188219 0.534885 0 0.545498 0.164317 
0.527221  17 0.385162 0.13361 0.632075 0.00283723 0.158761 0.642809 0.579045 0.707694 0.0115929 0.245601 0.130658 0.769693 0.277736 0.552598 0.202191 0.447575 0.39869 
0.517983  17 0.238083 0.371593 0.821898 0.0681902 0.466825 0.575362 0.0784075 0.583613 0.0487973 0.0182486 3.48915e-05 0.560268 0.199299 0.663152 0.268663 0.570646 0.575183 
0.515645  17 0.591265 0.188076 0.74484 4.62248e-05 0.0471097 0.591797 0.332247 0.326057 0 0.0140204 0.359283 0.670134 0.123655 0.825342 0.139091 0.604237 0.19537 
0.511859  17 0.682904 0.121429 0.72796 0.0644346 0.0774749 0.889373 0.133732 0.64895 0.0189765 0.00751066 0.648666 0.490401 0.187285 0.243581 0.185975 0.580288 0.223547 
0.497606  17 0.33487 0.431845 0.665333 0.0453489 0.0085974 0.51224 0.0186239 0.640571 0.0400609 0.321344 0.000305446 0.57651 0.0222568 0.253706 0 0.608964 0.819689 
0.420613  17 0.33487 0.431845 0.665333 0.0453489 0.00933894 0.512472 0.0183304 0.640394 0.0400835 0.321091 0.000249048 0.577234 0.0228023 0.254329 0 0.608964 0.819689 
0.570014  17 0.200155 0.367561 0.685045 0.0158811 0.0150906 0.662385 0.154655 0.676567 0.0226546 0.131927 0.759092 0.605333 0.0768518 0.406791 0.0400667 0.564798 0.497141 
0.570014  17 0.200155 0.367561 0.685045 0.0158811 0.0150906 0.662385 0.154655 0.676567 0.0226546 0.131927 0.759092 0.605333 0.0768518 0.406791 0.0400667 0.564798 0.497141 
0.575317  17 0.537252 0 0.817808 0.0592269 0.202842 0.297116 0.658015 0.663515 0.00224887 0 0.518895 0.453316 0.0913559 0.0193985 0.140416 0.508295 0.26515 
0.575317  17 0.537252 0 0.817808 0.0592269 0.202842 0.297116 0.658015 0.663515 0.00224887 0 0.518895 0.453316 0.0913559 0.0193985 0.140416 0.508295 0.26515 
0.550382  17 0.573851 0.147664 0.920177 0.110537 0.998527 0.63042 0.444939 0.626074 0.00294592 0.000180237 0.241507 0.639711 0.106767 0.586808 0.19343 0.745204 0.276771 
0.557387  17 0.573861 0.147754 0.920692 0.110631 0 0.631508 0.44532 0.625926 0.00306238 0.000485529 0.241295 0.63961 0.106737 0.586458 0.193005 0.745153 0.277208 
0.518696  17 0.219539 0.339399 0.783966 0.0340059 0.578015 0.381024 0.148133 0.529755 0.00463262 0.168103 0.193634 0.5092 0.0421973 0.668553 0.213308 0.424853 0.360337 
0.511099  17 0.219689 0.338441 0.784187 0.0340524 0.577078 0.381254 0.148038 0.52961 0.00486589 0.167911 0.193722 0.509178 0.042579 0.668769 0.213712 0.42397 0.360474 
0.464945  17 0.539006 0.492537 0.750297 0.0500327 0.0365465 0.675224 0.00586603 0.645332 0.0378986 0.319469 0.695642 0.637184 0.000192451 0.579383 0.372363 0.689119 0.198164 
0.485983  17 0.539677 0.493035 0.750759 0.0499785 0.0365096 0.675686 0.00583621 0.645163 0.0380182 0.319656 0.696185 0.637067 1.35934e-05 0.578211 0.371978 0.688847 0.198223 
0.581975  17 0.542715 0.588974 0.901768 0.0500322 0.297261 0.40286 0.584061 0.669393 0.00935283 0 0.329874 0.608863 0.0815405 0.815933 0.231267 0.62708 0.147694 
0.491821  17 0.254199 0.421202 0.797319 0.0791069 0.155002 0.56511 0.297057 0.439655 0 0.44316 0.0805866 0.635158 0 0.469469 0.0449442 0.88625 0.0812033 
0.582343  17 0 0 0.807658 0.0314496 0.126075 0.666608 0.223556 0.362445 0.12396 0.0552202 0.123829 0.763808 0.133355 0.642682 0.13411 0.112741 0.303308 
0.582343  17 0 0 0.807658 0.0314496 0.126075 0.666608 0.223556 0.362445 0.12396 0.0552202 0.123829 0.763808 0.133355 0.642682 0.13411 0.112741 0.303308 
0.570815  17 0 0 0.807658 0.0314496 0.126075 0.666608 0.223784 0.36266 0.124168 0.0548274 0.122833 0.76322 0.133268 0.642027 0.133981 0.113266 0.303457 
0.57756  17 0.592412 0.353082 0.784531 0.106642 0.00600304 0.638678 0.360267 0.571003 0.031076 0.197687 0.23851 0.553271 0.102589 0.571821 0.990237 0.910332 0.303051 
0.585779  17 0.592275 0.353311 0.78422 0.106607 0.00538203 0.638583 0.360267 0.571003 0.031076 0.197687 0.23851 0.553271 0.102589 0.571821 0.990237 0.910332 0.303005 
0.571056  17 0.374124 0.0486519 0.712351 0.110176 0.00798743 0.663873 0 0.700124 0 0.0528201 0.324045 0.580464 0.0536317 0.338774 0.232999 0.17483 0.221714 
0.611775  17 0.29164 0.152374 0.819146 0.0320828 0.29078 0.400469 0.123745 0.431916 0.481916 0 0.0238074 0.574909 0.136468 0.668609 0.095343 0.409349 0 
0.616685  17 0.790607 0.524442 0.699466 0 0.0639848 0.415989 0.293593 0.808911 0.162054 0 0.235472 0.593112 0.0662653 0.366716 0.15951 0 0 
0.622107  17 0.706914 0.539287 0.785165 0.0572342 0.364802 0.252798 0.284313 0.582808 0.0142773 0.294074 0.301946 0.458645 0.0584568 0.643394 0.232631 0.637436 0.317241 
0.623697  17 0.766484 0.457133 0.909278 0.0335128 0 0.0194143 0.656643 0.695375 0.0124119 0.185164 0.324574 0.392702 0 0.719633 0.229461 0.838708 0.102802 
0.620143  17 0.123986 0.416338 0.574046 0.105061 0.397453 0.625695 0.229667 0.768822 0.0159888 0.0346281 0.157439 0.669504 0.0392835 0.272255 0.0609702 0.344144 0.527943 
0.637392  17 0.186518 0.0300372 0.631145 0.0239114 0.0683482 0.444632 0.213692 0.731427 0 0.547915 0.642296 0.510009 0.16977 0.870543 0.479846 0.0427704 0.469863 
0.637392  17 0.186518 0.0300372 0.631145 0.0239114 0.0683482 0.444632 0.213692 0.731427 0 0.547915 0.642296 0.510009 0.16977 0.870543 0.479846 0.0427704 0.469863 
0.637748  17 0.396491 0.618908 0.458306 0.0182034 0.232801 0.17706 0.0639247 0.678689 0.0381296 0 0 0.0864221 0.00787008 0.550604 0 0.709043 0.141919 
0.590749  17 0.907217 0.547416 0.685378 0.0943007 0.0935866 0.861604 0.0344343 0.301887 0.0529096 0.0603353 0.299663 0.666461 0.0666439 0.475175 0.20653 0.536159 0.00113671 
0.563807  17 0.907642 0.547012 0.68558 0.0943427 0.0945136 0.861701 0.0347188 0.301981 0.0533686 0.0603353 0.299663 0.666461 0.0666439 0.475175 0.20653 0.536159 0 
0.640141  17 0.343508 0.516951 0.875938 0.00349907 0.0696067 0.53193 0.494531 0.650656 4.46605e-05 0.64372 0.625962 0.433875 0.0394837 0.165194 0.731442 0.0142241 0.694139 
0.569658  17 0.752404 0.000230927 0.195604 0.0319065 0.0314452 0.195274 0.184532 0.733612 0.336469 0 0.0986884 0.563224 0.0297446 0.217329 0 0.5101 0.199445 
0.627715  17 0.752374 0 0.195113 0.0319705 0.0312238 0.195927 0.184648 0.733017 0.336141 6.03353e-05 0.0988632 0.563394 0.0297446 0.217329 0 0.5101 0.199728 
0.592637  17 0.751862 0.000772786 0.195982 0.0320773 0.0316295 0.195283 0.184677 0.733674 0.336469 0 0.0986884 0.563224 0.0297446 0.217329 0 0.5101 0.200213 
0.631895  17 0.292594 0.332666 0.667394 0.0262419 0.0545878 0.787818 0.0509491 0.588353 0.0770318 0.485529 0.117441 0.578444 0.0360465 0.562614 0 0.64152 0.544543 
0.622547  17 0.349837 0.673883 0.871599 0.0525947 0.169753 0.997342 0.438733 0.648095 0 0.310943 0.223476 0.337524 0.0270043 0.384054 0.483894 0.00164052 0.604557 
0.560359  17 0.485695 0.463659 0.663767 0.0345528 0.345108 0.671791 0.494759 0.930973 0.364477 0.0834514 0.665366 0.687786 0.297701 0.385671 0.997036 0.592161 0.193838 
0.648166  17 0.542642 0.000411068 0.733277 0.133346 0.272418 0.499383 0.300947 0.916853 0.0439374 0.11896 0.642087 0.802905 0 0.766062 0.587234 0.412761 0.790492 
0.648202  17 0.343022 0.516792 0.875092 0.00344754 0.0698695 0.531436 0.495471 0.65096 0.000655169 0.644235 0.62606 0.434067 0.0393134 0.165311 0.731145 0.0134653 0.692994 
0.650158  17 0 0.303301 0.792443 0.030069 0.330007 0.0412852 0.401722 0.563755 0.0983397 0.249311 0.140979 0.441815 0.0764495 0.438309 0.411963 0.649602 0.0390198 
0.644493  17 0.349121 0.675432 0.87153 0.0523958 0.168441 0.997772 0.438733 0.648098 4.83445e-05 0.310434 0.223041 0.337574 0.0270504 0.384357 0.483294 0 0.605581 
0.653357  17 0.349121 0.675432 0.87153 0.0523958 0.168441 0.997772 0.438733 0.648095 0 0.310943 0.223476 0.337524 0.0270043 0.384239 0.484741 0 0.605581 
0.653357  17 0.349121 0.675432 0.87153 0.0523958 0.168441 0.997772 0.438733 0.648095 0 0.310943 0.223476 0.337524 0.0270043 0.384239 0.484741 0 0.605581 
0.655627  17 0.764431 0.000212733 0.717919 0.0274053 0.567535 0.686571 0.138039 0.720713 0.227968 0.0345482 0.231546 0.523516 0.000525899 0.0543756 0.172881 0.377077 0.001883 
0.657833  17 0.9168 0.418925 0.436149 0.0395593 0.99998 0.475875 0.886575 0.643256 0.00518061 0.00300931 0.659185 0.461269 0.0226993 0.472949 0.328496 0.866272 0.731724 
0.662677  17 0.00042767 0.169888 0.675726 0 0.277783 0 0.245151 0.822203 0 0.190172 0.634053 0.554275 0.16708 0.535297 0.142213 0.406372 0.00091776 
0.620317  17 0.690286 0.139921 0.729489 0.0336179 0.575391 0.71914 0.651441 0.349438 0.22028 0.310064 0.322453 0.683626 0 0.460621 0.13235 0.673059 0.450301 
0.663415  17 0.690286 0.139921 0.729489 0.0336179 0.575932 0.719031 0.652142 0.349458 0.220406 0.310064 0.322453 0.683626 0 0.460621 0.13235 0.673059 0.450301 
0.664923  17 0.5426 0 0.73365 0.133479 0.272694 0.499593 0.301135 0.91664 0.0436648 0.118947 0.641672 0.802727 0.000321742 0.766382 0.588091 0.412678 0.790763 
0.665097  17 0.694022 0.249507 0.810411 0.122847 0.979976 0.462173 0.418137 0.653774 0.494465 0.256057 0.454051 0.650156 0.510667 0.973217 0.626866 0.53251 0.0322244 
0.665672  17 0.916616 0.418709 0.435999 0.0397094 0 0.475875 0.886575 0.643256 0.00518061 0.00300931 0.659185 0.461269 0.0226993 0.472949 0.328716 0.866656 0.732594 
0.643586  17 0.000882404 0.266011 0.859137 0.042852 0.204331 0.700873 0.0447439 0.619608 2.78807e-05 0 0.128512 0.559814 0.146285 0.561079 0.328907 0.487777 0.445941 
0.667636  17 0.667414 0.448177 0.742687 0.0634525 0.108751 0.967719 0.0284443 0.640367 0.0715654 0.489963 0.187687 0.502451 0.0420721 0.427489 0.0275336 0.886623 0.595362 
0.526112  17 0.647764 0.158525 0.73203 0.0141792 0.00122799 0.00165179 0.0166308 0.990074 0.000549394 0.344822 0.72463 0.558657 0 0.522357 0.434794 0.544694 0.000521803 
0.672462  17 0.649078 0.238676 0.92318 0.124357 0.918526 0.594249 0.425053 0.579179 0.126522 0.00924384 0.367682 0.670805 0.156378 0.0346604 0.480849 0.0616815 0.000642958 
0.680572  17 0.560684 0.391329 0.274228 0.0210546 0.635891 0.533689 0.892782 0.548006 0.22037 0.00180562 0.048574 0.496391 0.321465 0.292522 0.652977 0.801557 0.578049 
0.648348  17 0.560259 0.311497 0.927806 0.0921641 0.426371 0.651032 0.419477 0.485995 0.000495976 0.000221429 0.149714 0.480089 0.0759405 0.601925 0.676528 0.594024 0.0924292 
0.690911  17 0.230851 0.895283 0.817527 0.0927238 0.157594 0.330563 0.245151 0.94681 0.39117 0.506183 0.256724 0.966542 0.379055 0.905841 0.526412 0.473486 0.475191 
0.631869  17 0.420673 0.000310548 0.300048 0 0 0.000975796 0.34467 0.603685 1.39954e-05 0.000268571 0.999456 0.780452 0.517046 0.512191 0.421002 0.693353 0.752731 
0.4934  17 0.210494 0.313241 0.727915 0.0201223 0.195462 0.889271 0.0905335 0.592919 0 0 0.23399 0.591477 0.497702 0.568909 0.035024 0.502447 0.599683 
0.471069  17 0.756527 0.0621704 0.804541 0.119125 0.223058 0.506023 0.0271221 0.636701 0.0585106 0.142238 0.86872 0.564855 0.156452 0.059644 0.423033 0.652843 0.379511 
0.483436  17 0.119949 0.557425 0.653113 0.0401515 0.127097 0.386637 0.641647 0.478075 0.0418494 0.209762 0.000548307 0.78676 0.186405 0.75616 0.000601064 0.945046 0.662203 
0.4934  17 0.210494 0.313241 0.727915 0.0201223 0.195462 0.889271 0.0905335 0.592919 0 0 0.23399 0.591477 0.497702 0.568909 0.035024 0.502447 0.599683 
0.407767  17 0.798085 0.546423 0.655117 0.0172125 0.0236956 0.416328 0.49857 0.491282 0 0.198449 0 0.631419 0.183978 0.759118 0 0.750334 0.483069 
0.456249  17 0.211032 0.312535 0.727917 0.0200811 0.195462 0.889271 0.0905335 0.592919 0 0 0.233707 0.591774 0.497593 0.569305 0.0347555 0.502541 0.599782 
0.390826  17 0.889048 0 0.703994 0 0.0234745 0.515465 0.736 0.758166 0.0394799 0.199574 0 0.603091 0.191464 0.744454 0 0.704465 0.522526 
0.390826  17 0.889048 0 0.703994 0 0.0234745 0.515465 0.736 0.758166 0.0394799 0.199574 0 0.603091 0.191464 0.744454 0 0.704465 0.522526 
0.493208  17 0.084025 0.286755 0.664304 0.0205796 0.000255565 0.064737 0 0.6175 0 0.446733 0.630481 0.560511 0.0792506 0.46191 0.360273 0.537378 0.000247303 
0.390826  17 0.889048 0 0.703994 0 0.0234745 0.515465 0.736 0.758166 0.0394799 0.199574 0 0.603091 0.191464 0.744454 0 0.704465 0.522526 
0.407767  17 0.798085 0.546423 0.655117 0.0172125 0.0236956 0.416328 0.49857 0.491282 0 0.198449 0 0.631419 0.183978 0.759118 0 0.750334 0.483069 
0.406404  17 0.79887 0.545966 0.655284 0.0172049 0.0236956 0.416328 0.49857 0.491282 0 0.198449 0 0.631214 0.183681 0.759343 0.000603698 0.750411 0.482709 
0.4934  17 0.210494 0.313241 0.727915 0.0201223 0.195462 0.889271 0.0905335 0.592919 0 0 0.23399 0.591477 0.497702 0.568909 0.035024 0.502447 0.599683 
0.583257  17 0.738778 0.195383 0.697714 0.057506 0.0665663 0.763757 0.15528 0.562397 0 0.682529 0.0622553 0.530526 0 0.42779 0.292342 0.220488 0.332535 
0.512655  17 0.148486 0.537993 0.707868 0.0739644 0.0756281 0.613099 0.0940966 0.59693 0.000603268 0.283309 0 0.429415 0 0.423521 0.0555277 0.588889 0.503528 
0.552394  17 0.664209 0.124767 0.775493 0.055653 0.197458 0.573923 0.0815682 0.540175 0.189028 0.201779 0.303184 0.746171 0.000168765 0.877073 0.485631 0.00590032 0.000305863 
0.535582  17 0.867685 0.652151 0.719334 0.0173593 0.141527 0.730834 0.000200413 0.546786 0.248886 0.227307 0.267402 0.596752 0 0.394776 0.361813 0.368459 0.000413647 
0.535681  17 0.867685 0.652151 0.719334 0.0173593 0.141527 0.73068 0 0.546299 0.250022 0.227217 0.268221 0.597066 0 0.394776 0.361813 0.368459 0.000413647 
0.510305  17 0.656062 0.0171203 0.837316 0.127744 0.185401 0.497653 0 0.660324 0.0369143 0.104294 0.751617 0.492345 0.107238 0.162913 0.252259 0.590907 0.659981 
0.498396  17 0.0507804 0.172375 0.571447 0.0784868 0.333337 0.522929 0.60132 0.660389 3.94799e-05 0.00090646 0.0874227 0.183538 0.217959 0.536118 0.170681 0.638801 0.609412 
0.545114  17 0.655948 0.0169174 0.837503 0.127744 0.185401 0.497653 0 0.660721 0.0361487 0.103841 0.750786 0.490882 0.106801 0.161809 0.25247 0.590319 0.660249 
0.557401  17 0.796762 0.0726929 0.853629 0.0996681 0.194233 0.532026 0 0.689065 0.18384 0.110597 0.690985 0.487621 0.0419338 0 0.589883 0.688393 0.106519 
0.575992  17 0.538829 0.136896 0.92729 0.0612006 0.0413699 0.542133 0.655421 0.796595 0 0 0.305693 0.613963 0.0455023 0.515584 0.420844 0.0137348 0 
0.553023  17 0.585389 0 0.493164 0.00436199 0.477381 0.520181 0.491702 0.3997 0.212305 0.000144688 0.211945 0.591784 0.000675127 0.00133343 0.000142125 0.372389 0 
0.556031  17 0.629584 0.0707765 0.738751 0.0290106 0.2554 0.761309 0.556413 0.714987 0.171154 0.345394 0.567813 0.684236 0.000505299 0.514496 0.124005 0.591114 0.000922139 
0.542633  17 0.952726 0.105259 0.781661 0.0109118 0.00263139 0.0367021 0.039463 0.559454 0 0.435081 0.326032 0.556553 0.0537964 0.773839 0.0675091 0.522694 0.364116 
0.551977  17 0.629882 0.0705845 0.739289 0.0289815 0.255303 0.761227 0.556508 0.715899 0.171507 0.346165 0.568997 0.684481 0 0.514241 0.124472 0.591578 0.00152251 
0.527827  17 0.95313 0.104806 0.781157 0.0101593 0.00290765 0.0376696 0.0401279 0.559386 0 0.434844 0.325865 0.556603 0.0529425 0.773539 0.0674014 0.522742 0.364885 
0.602421  17 0.738694 0.195133 0.697749 0.0572878 0.0658412 0.764401 0.154971 0.563196 3.94799e-05 0.681851 0.0616095 0.530526 0 0.42779 0.292342 0.220488 0.331973 
0.596687  17 0.629504 0.0707765 0.738751 0.0290106 0.2554 0.760412 0.557097 0.715748 0.171096 0.345656 0.567176 0.684417 0.000735067 0.514822 0.124806 0.591065 0 
0.574935  17 0.952786 0.105029 0.781689 0.0107071 0.00290612 0.0378269 0.039788 0.560042 5.6923e-05 0.434751 0.325822 0.556528 0.0528113 0.773539 0.0672157 0.523055 0.364573 
0.597309  17 0.647625 0.157122 0.731236 0.0141623 0.000906125 0 0.0156722 0.991007 0 0.345057 0.726148 0.558197 0.000698875 0.522252 0.435015 0.544837 0.000412277 
0.519645  17 0.585704 0.000370528 0.493475 0.00437612 0.476083 0.520496 0.490673 0.399113 0.211984 0 0.211927 0.59146 0 0 0 0.372389 0 
0.59023  17 0.645144 0 0.735556 0.0250436 0.0853576 0.533139 0.11303 0.536085 0 0.109294 0.223771 0.581563 0.546508 0.890255 0.421758 0 0.437105 
0.637392  17 0.186518 0.0300372 0.631145 0.0239114 0.0683482 0.444632 0.213692 0.731427 0 0.547915 0.642296 0.510009 0.16977 0.870543 0.479846 0.0427704 0.469863 
0.604755  17 0.349358 0.67489 0.871504 0.0524569 0.169212 0.997772 0.438733 0.648225 0.000166002 0.310406 0.223295 0.337904 0.0272713 0.38386 0.484669 0.000243452 0.605134 
0.62242  17 0.643277 0.509447 0.655325 0.000876876 0.0019165 0.541412 0.669651 0.493971 0 0.33383 0.379753 0.810353 0.190467 0.394188 0.000366509 0.682293 0.602581 
0.631595  17 0.643265 0.509155 0.65445 0.000113684 0.999749 0.5422 0.669738 0.493468 0 0.33383 0.379753 0.810353 0.190467 0.394136 0.000205147 0.682763 0.602652 
0.621991  17 0.348882 0.674475 0.871605 0.0524352 0.168313 0.996976 0.438733 0.648095 0 0.310943 0.223476 0.337524 0.0275843 0.385 0.48419 0.00056482 0.605995 
0.568749  17 0.544238 0.999107 0.837173 0.0330488 0.224335 0.341248 0.118622 0.727579 0 0.126601 0.0347562 0.368444 0.00230782 0.745247 0.664907 0.0264729 0.471725 
0.637299  17 0.651348 0.195798 0.644642 0.0275235 0.419144 0.163468 0.26422 0.72748 0.331486 0.338997 0.554726 0.852755 7.48621e-06 0.000946775 0.137496 0.783651 0.000313181 
0.594705  17 0.647776 0.157331 0.73109 0.0137934 0.999116 0.00016217 0.0174329 0.990856 0 0.345057 0.726148 0.558818 4.71888e-05 0.522968 0.431746 0.54518 0.00197257 
0.61865  17 0.651279 0.197099 0.645534 0.0278018 0.419246 0.163476 0.264159 0.727526 0.331778 0.339019 0.554493 0.853637 0 0 0.137489 0.783998 0.000826971 
0.610792  17 0.667826 0.745378 0.343356 0.0381012 0.568796 0.56075 0.543453 0.771108 0.268069 0.427486 0.152747 0.788797 0.0601893 0.521789 0.256944 0.0769331 0.0682021 
0.598195  17 0.0499707 0.172429 0.571447 0.0787429 0.333919 0.523172 0.601521 0.659509 0.000313663 0.000410496 0.0870206 0.184342 0.217836 0.53636 0.171248 0.638754 0.609435 
0.434267  17 0.690404 0.637823 0.634291 0.0207325 0.019903 0.480523 0 0.618715 0 0 0.0648104 0.525521 0.0986487 0.162548 0.0591909 0.597794 0.419686 
0.41369  17 0.6177 0.0382735 0.718708 0.0330199 0.538883 0.347186 0.381752 0.853079 0.367416 0 0 0.599428 0.144294 0.30401 0 0.53007 0.173269 
0.39301  17 0.548513 0.147624 0.682342 0.0899143 0.33833 0.62802 0.395522 0.568748 0.0129898 0 0.0796314 0.742681 0.115704 0.622202 0 0.761368 0.221678 
0.431083  17 0.33487 0.431845 0.665333 0.0453489 0.00933894 0.512472 0.0183304 0.640394 0.0400835 0.321517 0 0.577018 0.0222882 0.253706 0 0.608964 0.819689 
0.431384  17 0.549265 0.147529 0.682122 0.0899573 0.338349 0.628729 0.396339 0.568724 0.0129898 0 0.0796314 0.742681 0.115704 0.622202 0 0.761368 0.222105 
0.388583  17 0.218736 0.297198 0.773649 0.0269088 0.32289 0.73776 0.0548204 0.566193 0.0564404 0 0.0562279 0.47458 0.110902 0.581475 0 0.581662 0.347413 
0.348452  17 0.301697 0.0702792 0.854802 0.0178033 0.287442 0.816919 0.281764 0.556313 0 0 0.0657043 0.628252 0.113476 0.566649 0 0.530428 0.304595 
0.338476  17 0.686519 0.072439 0.930093 0.0469835 0.065658 0.434792 0.0701141 0.528788 0.0174995 0 0 0.503987 0.125807 0.526593 0 0.680139 0.317022 
0.355326  17 0.654312 0.00873908 0.857461 0.0115202 0.797126 0.699613 0.403402 0.422363 1.74995e-05 0.0724733 0.010978 0.907723 0.134985 0.715889 0 0.476677 0.760344 
0.350179  17 0.592602 0 0.897995 0.041205 0.0926029 0.52063 0.147885 0.482977 0 0.0470264 0.062335 0.50989 0.0868309 0.457692 0.0398387 0.277171 0.304048 
0.439277  17 0.407114 0.357996 0.870213 0.0967358 0.0850947 0.395027 0.169271 0.787328 0 0 0.01728 0.757144 0.183519 0.504857 0 0.245953 0.328012 
0.436775  17 0.0812939 0.0003227 0.904717 4.2978e-05 0.0910416 0.671505 0.105496 0.772467 0 0.071642 0.381163 0.814452 0.1863 0.735488 0.0303088 0.31862 0.647855 
0.421158  17 0.27991 0.113905 0.811388 0.020889 0.403893 0.496886 0.101714 0.561426 0.0102172 8.96865e-05 0.0700916 0.495115 0.0921786 0.581962 0 0.584258 0.208976 
0.367053  17 0.27991 0.113905 0.811226 0.020881 0.403937 0.498003 0.102219 0.561613 0.010378 0 0.0704038 0.495234 0.0921786 0.581962 0 0.584258 0.208976 
0.384688  17 0.280817 0.113905 0.811226 0.020881 0.404485 0.497674 0.102263 0.561615 0.0103813 0.000273033 0.0705918 0.495591 0.09212 0.581933 0.000210052 0.584645 0.209009 
0.452433  17 0.27991 0.113905 0.811226 0.020881 0.404485 0.497674 0.102263 0.561615 0.0103813 0 0.0704038 0.495234 0.0921786 0.581962 0 0.584258 0.208976 
0.409741  17 0.299276 0.624916 0.81508 0.073113 0.254723 0.362033 0.0748952 0.377151 0.000634151 0.159739 5.54756e-05 0.604682 0.00481996 0.171352 0.00697878 0.898668 0.353623 
0.450734  17 0.779799 0.463297 0.865065 0.039808 0 0.796988 0.64607 0.419859 0.0161808 0.273033 0.328837 0.843004 0 0.607691 0.210052 0.875285 0.133505 
0.439207  17 0.10973 0.405939 0.773208 0.0506439 6.05142e-05 0.73012 0 0.666786 0.109021 5.78679e-05 0 0.517757 0.137398 0.38108 0.0343389 0.320272 0.418028 
0.472344  17 0.277415 0.920182 0.735697 0.0348291 0 0.792455 0.293101 0.0735574 0 0 0.342918 0.654912 0.271363 0.685746 0.0797411 0.439625 0.0542722 
0.462922  17 0.543378 0.0150106 0.824424 0.0304029 0.160438 0.537083 0.397059 0.168832 1.68962e-05 0.021301 0.0783343 0.753623 0.348922 0.497105 0.0312665 0.299013 0.26392 
0.466267  17 0.543034 0.0148156 0.824154 0.0304079 0.16053 0.536163 0.396764 0.168959 7.94204e-05 0.0211389 0.0781078 0.753623 0.348922 0.497105 0.0312665 0.299013 0.26392 
0.465082  17 0.476873 0.00012474 0.908123 0.045693 0.169404 0.314593 0 0.459641 0.0277705 0.153881 0.154359 0.362613 0.0963223 0.618542 0.33699 0.464159 0.285545 
0.424108  17 0.46579 0.216137 0.728736 0.000138381 0.241742 0.63159 0.0725856 0.591267 0 0.0757398 0.316212 0.666997 0.223508 0.837903 0.263105 0.645185 0.0510308 
0.428958  17 0.465128 0.216031 0.728532 0.000119944 0.240131 0.630997 0.0724341 0.590999 8.60827e-05 0.0751162 0.315343 0.666816 0.223202 0.837928 0.262869 0.644753 0.0508479 
0.498402  17 0.505804 0 0.769039 0.0465666 0.513927 0.5845 0 0.80393 0.0522828 0.045294 0.328734 0.495315 0.0732786 0.240881 0.246223 0.782713 0.23625 
0.487553  17 0.506154 0.000424652 0.769187 0.0466039 0.513927 0.5845 0 0.80393 0.0522828 0.0449962 0.329557 0.49563 0.073226 0.240167 0.245982 0.783592 0.235586 
0.515542  17 0.537965 0.602282 0.793524 0.0606356 0.149858 0.0661642 0.611869 0.903569 0.0664353 0.161173 0.0153312 0.769031 0.0239707 0.60736 0.0440558 0.298521 0.597227 
0.465643  17 0.499283 0.397463 0.657921 0.107357 0.000520225 0.483191 0.349524 0.544274 0.0401965 0 0.0400723 0.550347 0.106641 0.795872 0.000421002 0.669573 0.444395 
0.519578  17 0.701429 0.130272 0.764779 0.01601 0.243925 0.883333 0 0.514916 0 0.134383 0.174365 0.355287 0 0.53119 0.0677235 0.135108 0 
0.443931  17 0.211725 0.250705 0.867021 0.0278933 0.284117 0.522571 0.0638238 0.526672 0.0684146 0.000413786 0.0890965 0.492238 0.185881 0.759474 0 0.57552 0.81049 
0.494679  17 0.2119 0.250131 0.867501 0.0279107 0.284491 0.523319 0.064319 0.52661 0.0687958 0 0.0889377 0.492424 0.185881 0.759474 0.000730779 0.574956 0.810087 
0.479562  17 0.211725 0.250261 0.867716 0.027965 0.283987 0.523351 0.0646571 0.52685 0.0685832 0 0.0889425 0.492424 0.185881 0.759474 0 0.57552 0.81049 
0.524434  17 0.348647 0.467343 0.757473 0.0222492 0.428023 0.348369 0.049172 0.692832 0.061921 0 0.0261899 0.437166 0.0499062 0.548074 0.0286579 0.586752 0.357995 
0.524434  17 0.348647 0.467343 0.757473 0.0222492 0.428023 0.348369 0.049172 0.692832 0.061921 0 0.0261899 0.437166 0.0499062 0.548074 0.0286579 0.586752 0.357995 
0.493487  17 0.639162 0.158408 0.489795 0.0542997 0.159381 0.358799 0.170201 0.523588 0.0020273 0.260973 0.0593997 0.458096 0.0199125 0.669652 0.116598 0.297193 0.389857 
0.493761  17 0.817643 0.172936 0.858686 0.034495 0 0.545013 0.645515 0.710961 0 0.221149 0.316435 0.473689 0 0.666094 0.248701 0.866017 0.101461 
0.504763  17 0.677686 0.194813 0.68455 0.000988532 0.0864995 0.462034 0.231083 0.679978 0.0305136 0.000168704 0.140948 0.924407 0.425769 0.809596 0.542317 0.270773 0.106573 
0.515063  17 0.175269 0.509026 0.837975 0.0355445 0.0187559 0.680171 0.360124 0.164848 0.0254359 0.170917 0.374364 0.665552 0.114605 0.701606 0.23425 0.532724 0.0286804 
0.481632  17 0.640547 0.0402942 0.793998 0.0469751 0.482199 0.601378 0.370768 0.893992 0.47893 0 0.0131136 0.778293 0.174262 0.679875 0.14119 0.391994 0.111595 
0.491397  17 0.640561 0.0412465 0.793776 0.0469328 0.481868 0.601779 0.371221 0.892976 0.477943 0.000235568 0.0129785 0.778219 0.174263 0.680004 0.141056 0.391804 0.113476 
0.452602  17 0.416094 0.124422 0.759432 0.0330352 0.0361339 0.320584 0.531369 0.484315 1.74826e-05 0.195547 0.0526927 0.58281 0.188219 0.534885 0 0.545498 0.164317 
0.527221  17 0.385162 0.13361 0.632075 0.00283723 0.158761 0.642809 0.579045 0.707694 0.0115929 0.245601 0.130658 0.769693 0.277736 0.552598 0.202191 0.447575 0.39869 
0.517983  17 0.238083 0.371593 0.821898 0.0681902 0.466825 0.575362 0.0784075 0.583613 0.0487973 0.0182486 3.48915e-05 0.560268 0.199299 0.663152 0.268663 0.570646 0.575183 
0.515645  17 0.591265 0.188076 0.74484 4.62248e-05 0.0471097 0.591797 0.332247 0.326057 0 0.0140204 0.359283 0.670134 0.123655 0.825342 0.139091 0.604237 0.19537 
0.511859  17 0.682904 0.121429 0.72796 0.0644346 0.0774749 0.889373 0.133732 0.64895 0.0189765 0.00751066 0.648666 0.490401 0.187285 0.243581 0.185975 0.580288 0.223547 
0.497606  17 0.33487 0.431845 0.665333 0.0453489 0.0085974 0.51224 0.0186239 0.640571 0.0400609 0.321344 0.000305446 0.57651 0.0222568 0.253706 0 0.608964 0.819689 
0.420613  17 0.33487 0.431845 0.665333 0.0453489 0.00933894 0.512472 0.0183304 0.640394 0.0400835 0.321091 0.000249048 0.577234 0.0228023 0.254329 0 0.608964 0.819689 
0.570014  17 0.200155 0.367561 0.685045 0.0158811 0.0150906 0.662385 0.154655 0.676567 0.0226546 0.131927 0.759092 0.605333 0.0768518 0.406791 0.0400667 0.564798 0.497141 
0.570014  17 0.200155 0.367561 0.685045 0.0158811 0.0150906 0.662385 0.154655 0.676567 0.0226546 0.131927 0.759092 0.605333 0.0768518 0.406791 0.0400667 0.564798 0.497141 
0.575317  17 0.537252 0 0.817808 0.0592269 0.202842 0.297116 0.658015 0.663515 0.00224887 0 0.518895 0.453316 0.0913559 0.0193985 0.140416 0.508295 0.26515 
0.575317  17 0.537252 0 0.817808 0.0592269 0.202842 0.297116 0.658015 0.663515 0.00224887 0 0.518895 0.453316 0.0913559 0.0193985 0.140416 0.508295 0.26515 
0.550382  17 0.573851 0.147664 0.920177 0.110537 0.998527 0.63042 0.444939 0.626074 0.00294592 0.000180237 0.241507 0.639711 0.106767 0.586808 0.19343 0.745204 0.276771 
0.489364  17 0.574103 0.147754 0.920692 0.110631 0 0.631508 0.44532 0.625813 0.0033257 2.98218e-05 0.241259 0.63954 0.106756 0.586366 0.192882 0.745236 0.276916 
0.518696  17 0.219539 0.339399 0.783966 0.0340059 0.578015 0.381024 0.148133 0.529755 0.00463262 0.168103 0.193634 0.5092 0.0421973 0.668553 0.213308 0.424853 0.360337 
0.511099  17 0.219689 0.338441 0.784187 0.0340524 0.577078 0.381254 0.148038 0.52961 0.00486589 0.167911 0.193722 0.509178 0.042579 0.668769 0.213712 0.42397 0.360474 
0.464945  17 0.539006 0.492537 0.750297 0.0500327 0.0365465 0.675224 0.00586603 0.645332 0.0378986 0.319469 0.695642 0.637184 0.000192451 0.579383 0.372363 0.689119 0.198164 
0.485983  17 0.539677 0.493035 0.750759 0.0499785 0.0365096 0.675686 0.00583621 0.645163 0.0380182 0.319656 0.696185 0.637067 1.35934e-05 0.578211 0.371978 0.688847 0.198223 
0.581975  17 0.542715 0.588974 0.901768 0.0500322 0.297261 0.40286 0.584061 0.669393 0.00935283 0 0.329874 0.608863 0.0815405 0.815933 0.231267 0.62708 0.147694 
0.491821  17 0.254199 0.421202 0.797319 0.0791069 0.155002 0.56511 0.297057 0.439655 0 0.44316 0.0805866 0.635158 0 0.469469 0.0449442 0.88625 0.0812033 
0.561021  17 0.000266022 0.000771923 0.807658 0.0314496 0.126075 0.666608 0.223556 0.362445 0.12396 0.0552202 0.123407 0.763662 0.133726 0.64347 0.134365 0.112999 0.303796 
0.582343  17 0 0 0.807658 0.0314496 0.126075 0.666608 0.223556 0.362445 0.12396 0.0552202 0.123829 0.763808 0.133355 0.642682 0.13411 0.112741 0.303308 
0.570815  17 0 0 0.807658 0.0314496 0.126075 0.666608 0.223784 0.36266 0.124168 0.0548274 0.122833 0.76322 0.133268 0.642027 0.133981 0.113266 0.303457 
0.534337  17 0.592412 0.353082 0.784531 0.106642 0.00600304 0.638678 0.360267 0.571003 0.031076 0.197289 0.238739 0.553372 0.102627 0.571392 0.989352 0.910791 0.302566 
0.583902  17 0.592356 0.353024 0.78441 0.106607 0.00538203 0.638583 0.360267 0.571003 0.031076 0.197401 0.238267 0.552772 0.102612 0.571888 0.989267 0.910066 0.302989 
0.571056  17 0.374124 0.0486519 0.712351 0.110176 0.00798743 0.663873 0 0.700124 0 0.0528201 0.324045 0.580464 0.0536317 0.338774 0.232999 0.17483 0.221714 
0.611775  17 0.29164 0.152374 0.819146 0.0320828 0.29078 0.400469 0.123745 0.431916 0.481916 0 0.0238074 0.574909 0.136468 0.668609 0.095343 0.409349 0 
0.600781  17 0.790607 0.524442 0.699466 0 0.0639714 0.41589 0.29386 0.808665 0.161886 8.92216e-05 0.234794 0.592891 0.066248 0.367136 0.15951 0 0 
0.591587  17 0.706914 0.539287 0.785165 0.0572342 0.364802 0.253012 0.284772 0.582666 0.0142857 0.293235 0.301661 0.458642 0.0583771 0.64288 0.232248 0.638302 0.317241 
0.596127  17 0.766831 0.456576 0.909635 0.0334932 0.999901 0.0194143 0.656643 0.695375 0.0124119 0.185164 0.324574 0.392702 0 0.719522 0.229397 0.838375 0.102693 
0.620143  17 0.123986 0.416338 0.574046 0.105061 0.397453 0.625695 0.229667 0.768822 0.0159888 0.0346281 0.157439 0.669504 0.0392835 0.272255 0.0609702 0.344144 0.527943 
0.637392  17 0.186518 0.0300372 0.631145 0.0239114 0.0683482 0.444632 0.213692 0.731427 0 0.547915 0.642296 0.510009 0.16977 0.870543 0.479846 0.0427704 0.469863 
0.637392  17 0.186518 0.0300372 0.631145 0.0239114 0.0683482 0.444632 0.213692 0.731427 0 0.547915 0.642296 0.510009 0.16977 0.870543 0.479846 0.0427704 0.469863 
0.637748  17 0.396491 0.618908 0.458306 0.0182034 0.232801 0.17706 0.0639247 0.678689 0.0381296 0 0 0.0864221 0.00787008 0.550604 0 0.709043 0.141919 
0.543304  17 0.907217 0.547416 0.685378 0.0943007 0.0935866 0.861604 0.0344343 0.302451 0.0528464 0.060121 0.299514 0.66655 0.0666522 0.475123 0.206407 0.535853 0.00113671 
0.536401  17 0.907642 0.547012 0.68558 0.0943427 0.0945136 0.861701 0.0347188 0.301981 0.0538271 0.0600962 0.299491 0.666392 0.0671609 0.475426 0.206883 0.536312 0 
0.640141  17 0.343508 0.516951 0.875938 0.00349907 0.0696067 0.53193 0.494531 0.650656 4.46605e-05 0.64372 0.625962 0.433875 0.0394837 0.165194 0.731442 0.0142241 0.694139 
0.569658  17 0.752404 0.000230927 0.195604 0.0319065 0.0314452 0.195274 0.184532 0.733612 0.336469 0 0.0986884 0.563224 0.0297446 0.217329 0 0.5101 0.199445 
0.627715  17 0.752374 0 0.195113 0.0319705 0.0312238 0.195927 0.184648 0.733017 0.336141 6.03353e-05 0.0988632 0.563394 0.0297446 0.217329 0 0.5101 0.199728 
0.592637  17 0.751862 0.000772786 0.195982 0.0320773 0.0316295 0.195283 0.184677 0.733674 0.336469 0 0.0986884 0.563224 0.0297446 0.217329 0 0.5101 0.200213 
0.631895  17 0.292594 0.332666 0.667394 0.0262419 0.0545878 0.787818 0.0509491 0.588353 0.0770318 0.485529 0.117441 0.578444 0.0360465 0.562614 0 0.64152 0.544543 
0.622547  17 0.349837 0.673883 0.871599 0.0525947 0.169753 0.997342 0.438733 0.648095 0 0.310943 0.223476 0.337524 0.0270043 0.384054 0.483894 0.00164052 0.604557 
0.560359  17 0.485695 0.463659 0.663767 0.0345528 0.345108 0.671791 0.494759 0.930973 0.364477 0.0834514 0.665366 0.687786 0.297701 0.385671 0.997036 0.592161 0.193838 
0.648166  17 0.542642 0.000411068 0.733277 0.133346 0.272418 0.499383 0.300947 0.916853 0.0439374 0.11896 0.642087 0.802905 0 0.766062 0.587234 0.412761 0.790492 
0.648202  17 0.343022 0.516792 0.875092 0.00344754 0.0698695 0.531436 0.495471 0.65096 0.000655169 0.644235 0.62606 0.434067 0.0393134 0.165311 0.731145 0.0134653 0.692994 
0.650158  17 0 0.303301 0.792443 0.030069 0.330007 0.0412852 0.401722 0.563755 0.0983397 0.249311 0.140979 0.441815 0.0764495 0.438309 0.411963 0.649602 0.0390198 
0.644493  17 0.349121 0.675432 0.87153 0.0523958 0.168441 0.997772 0.438733 0.648098 4.83445e-05 0.310434 0.223041 0.337574 0.0270504 0.384357 0.483294 0 0.605581 
0.653357  17 0.349121 0.675432 0.87153 0.0523958 0.168441 0.997772 0.438733 0.648095 0 0.310943 0.223476 0.337524 0.0270043 0.384239 0.484741 0 0.605581 
0.653357  17 0.349121 0.675432 0.87153 0.0523958 0.168441 0.997772 0.438733 0.648095 0 0.310943 0.223476 0.337524 0.0270043 0.384239 0.484741 0 0.605581 
0.655627  17 0.764431 0.000212733 0.717919 0.0274053 0.567535 0.686571 0.138039 0.720713 0.227968 0.0345482 0.231546 0.523516 0.000525899 0.0543756 0.172881 0.377077 0.001883 
0.657833  17 0.9168 0.418925 0.436149 0.0395593 0.99998 0.475875 0.886575 0.643256 0.00518061 0.00300931 0.659185 0.461269 0.0226993 0.472949 0.328496 0.866272 0.731724 
0.662677  17 0.00042767 0.169888 0.675726 0 0.277783 0 0.245151 0.822203 0 0.190172 0.634053 0.554275 0.16708 0.535297 0.142213 0.406372 0.00091776 
0.620317  17 0.690286 0.139921 0.729489 0.0336179 0.575391 0.71914 0.651441 0.349438 0.22028 0.310064 0.322453 0.683626 0 0.460621 0.13235 0.673059 0.450301 
0.663415  17 0.690286 0.139921 0.729489 0.0336179 0.575932 0.719031 0.652142 0.349458 0.220406 0.310064 0.322453 0.683626 0 0.460621 0.13235 0.673059 0.450301 
0.664923  17 0.5426 0 0.73365 0.133479 0.272694 0.499593 0.301135 0.91664 0.0436648 0.118947 0.641672 0.802727 0.000321742 0.766382 0.588091 0.412678 0.790763 
0.665097  17 0.694022 0.249507 0.810411 0.122847 0.979976 0.462173 0.418137 0.653774 0.494465 0.256057 0.454051 0.650156 0.510667 0.973217 0.626866 0.53251 0.0322244 
0.665672  17 0.916616 0.418709 0.435999 0.0397094 0 0.475875 0.886575 0.643256 0.00518061 0.00300931 0.659185 0.461269 0.0226993 0.472949 0.328716 0.866656 0.732594 
0.643586  17 0.000882404 0.266011 0.859137 0.042852 0.204331 0.700873 0.0447439 0.619608 2.78807e-05 0 0.128512 0.559814 0.146285 0.561079 0.328907 0.487777 0.445941 
0.631601  17 0.667208 0.447981 0.7428 0.0635081 0.108714 0.96728 0.0282007 0.640115 0.0715424 0.489963 0.187687 0.502451 0.0420721 0.427489 0.0275336 0.88646 0.595285 
0.526112  17 0.647764 0.158525 0.73203 0.0141792 0.00122799 0.00165179 0.0166308 0.990074 0.000549394 0.344822 0.72463 0.558657 0 0.522357 0.434794 0.544694 0.000521803 
0.672462  17 0.649078 0.238676 0.92318 0.124357 0.918526 0.594249 0.425053 0.579179 0.126522 0.00924384 0.367682 0.670805 0.156378 0.0346604 0.480849 0.0616815 0.000642958 
0.680572  17 0.560684 0.391329 0.274228 0.0210546 0.635891 0.533689 0.892782 0.548006 0.22037 0.00180562 0.048574 0.496391 0.321465 0.292522 0.652977 0.801557 0.578049 
0.648348  17 0.560259 0.311497 0.927806 0.0921641 0.426371 0.651032 0.419477 0.485995 0.000495976 0.000221429 0.149714 0.480089 0.0759405 0.601925 0.676528 0.594024 0.0924292 
0.690911  17 0.230851 0.895283 0.817527 0.0927238 0.157594 0.330563 0.245151 0.94681 0.39117 0.506183 0.256724 0.966542 0.379055 0.905841 0.526412 0.473486 0.475191 
0.631869  17 0.420673 0.000310548 0.300048 0 0 0.000975796 0.34467 0.603685 1.39954e-05 0.000268571 0.999456 0.780452 0.517046 0.512191 0.421002 0.693353 0.752731 
0.4934  17 0.210494 0.313241 0.727915 0.0201223 0.195462 0.889271 0.0905335 0.592919 0 0 0.23399 0.591477 0.497702 0.568909 0.035024 0.502447 0.599683 
0.471069  17 0.756527 0.0621704 0.804541 0.119125 0.223058 0.506023 0.0271221 0.636701 0.0585106 0.142238 0.86872 0.564855 0.156452 0.059644 0.423033 0.652843 0.379511 
0.483436  17 0.119949 0.557425 0.653113 0.0401515 0.127097 0.386637 0.641647 0.478075 0.0418494 0.209762 0.000548307 0.78676 0.186405 0.75616 0.000601064 0.945046 0.662203 
0.4934  17 0.210494 0.313241 0.727915 0.0201223 0.195462 0.889271 0.0905335 0.592919 0 0 0.23399 0.591477 0.497702 0.568909 0.035024 0.502447 0.599683 
0.407767  17 0.798085 0.546423 0.655117 0.0172125 0.0236956 0.416328 0.49857 0.491282 0 0.198449 0 0.631419 0.183978 0.759118 0 0.750334 0.483069 
0.456249  17 0.211032 0.312535 0.727917 0.0200811 0.195462 0.889271 0.0905335 0.592919 0 0 0.233707 0.591774 0.497593 0.569305 0.0347555 0.502541 0.599782 
0.390826  17 0.889048 0 0.703994 0 0.0234745 0.515465 0.736 0.758166 0.0394799 0.199574 0 0.603091 0.191464 0.744454 0 0.704465 0.522526 
0.390826  17 0.889048 0 0.703994 0 0.0234745 0.515465 0.736 0.758166 0.0394799 0.199574 0 0.603091 0.191464 0.744454 0 0.704465 0.522526 
0.493208  17 0.084025 0.286755 0.664304 0.0205796 0.000255565 0.064737 0 0.6175 0 0.446733 0.630481 0.560511 0.0792506 0.46191 0.360273 0.537378 0.000247303 
0.390826  17 0.889048 0 0.703994 0 0.0234745 0.515465 0.736 0.758166 0.0394799 0.199574 0 0.603091 0.191464 0.744454 0 0.704465 0.522526 
0.407767  17 0.798085 0.546423 0.655117 0.0172125 0.0236956 0.416328 0.49857 0.491282 0 0.198449 0 0.631419 0.183978 0.759118 0 0.750334 0.483069 
0.406404  17 0.79887 0.545966 0.655284 0.0172049 0.0236956 0.416328 0.49857 0.491282 0 0.198449 0 0.631214 0.183681 0.759343 0.000603698 0.750411 0.482709 
0.4934  17 0.210494 0.313241 0.727915 0.0201223 0.195462 0.889271 0.0905335 0.592919 0 0 0.23399 0.591477 0.497702 0.568909 0.035024 0.502447 0.599683 
0.583257  17 0.738778 0.195383 0.697714 0.057506 0.0665663 0.763757 0.15528 0.562397 0 0.682529 0.0622553 0.530526 0 0.42779 0.292342 0.220488 0.332535 
0.512655  17 0.148486 0.537993 0.707868 0.0739644 0.0756281 0.613099 0.0940966 0.59693 0.000603268 0.283309 0 0.429415 0 0.423521 0.0555277 0.588889 0.503528 
0.552394  17 0.664209 0.124767 0.775493 0.055653 0.197458 0.573923 0.0815682 0.540175 0.189028 0.201779 0.303184 0.746171 0.000168765 0.877073 0.485631 0.00590032 0.000305863 
0.535582  17 0.867685 0.652151 0.719334 0.0173593 0.141527 0.730834 0.000200413 0.546786 0.248886 0.227307 0.267402 0.596752 0 0.394776 0.361813 0.368459 0.000413647 
0.535681  17 0.867685 0.652151 0.719334 0.0173593 0.141527 0.73068 0 0.546299 0.250022 0.227217 0.268221 0.597066 0 0.394776 0.361813 0.368459 0.000413647 
0.510305  17 0.656062 0.0171203 0.837316 0.127744 0.185401 0.497653 0 0.660324 0.0369143 0.104294 0.751617 0.492345 0.107238 0.162913 0.252259 0.590907 0.659981 
0.498396  17 0.0507804 0.172375 0.571447 0.0784868 0.333337 0.522929 0.60132 0.660389 3.94799e-05 0.00090646 0.0874227 0.183538 0.217959 0.536118 0.170681 0.638801 0.609412 
0.545114  17 0.655948 0.0169174 0.837503 0.127744 0.185401 0.497653 0 0.660721 0.0361487 0.103841 0.750786 0.490882 0.106801 0.161809 0.25247 0.590319 0.660249 
0.557401  17 0.796762 0.0726929 0.853629 0.0996681 0.194233 0.532026 0 0.689065 0.18384 0.110597 0.690985 0.487621 0.0419338 0 0.589883 0.688393 0.106519 
0.55993  17 0.53874 0.136299 0.927354 0.0611435 0.0413699 0.542133 0.655421 0.796595 0 0 0.305693 0.613963 0.0456721 0.515554 0.420379 0.0146331 2.43897e-05 
0.553023  17 0.585389 0 0.493164 0.00436199 0.477381 0.520181 0.491702 0.3997 0.212305 0.000144688 0.211945 0.591784 0.000675127 0.00133343 0.000142125 0.372389 0 
0.556031  17 0.629584 0.0707765 0.738751 0.0290106 0.2554 0.761309 0.556413 0.714987 0.171154 0.345394 0.567813 0.684236 0.000505299 0.514496 0.124005 0.591114 0.000922139 
0.542633  17 0.952726 0.105259 0.781661 0.0109118 0.00263139 0.0367021 0.039463 0.559454 0 0.435081 0.326032 0.556553 0.0537964 0.773839 0.0675091 0.522694 0.364116 
0.551977  17 0.629882 0.0705845 0.739289 0.0289815 0.255303 0.761227 0.556508 0.715899 0.171507 0.346165 0.568997 0.684481 0 0.514241 0.124472 0.591578 0.00152251 
0.527827  17 0.95313 0.104806 0.781157 0.0101593 0.00290765 0.0376696 0.0401279 0.559386 0 0.434844 0.325865 0.556603 0.0529425 0.773539 0.0674014 0.522742 0.364885 
0.602421  17 0.738694 0.195133 0.697749 0.0572878 0.0658412 0.764401 0.154971 0.563196 3.94799e-05 0.681851 0.0616095 0.530526 0 0.42779 0.292342 0.220488 0.331973 
0.596687  17 0.629504 0.0707765 0.738751 0.0290106 0.2554 0.760412 0.557097 0.715748 0.171096 0.345656 0.567176 0.684417 0.000735067 0.514822 0.124806 0.591065 0 
0.554602  17 0.952646 0.105396 0.781761 0.0106877 0.0028354 0.0380659 0.0400303 0.56028 4.73911e-05 0.434751 0.325822 0.556528 0.0528113 0.773539 0.0672157 0.523207 0.364525 
0.597309  17 0.647625 0.157122 0.731236 0.0141623 0.000906125 0 0.0156722 0.991007 0 0.345057 0.726148 0.558197 0.000698875 0.522252 0.435015 0.544837 0.000412277 
0.519645  17 0.585704 0.000370528 0.493475 0.00437612 0.476083 0.520496 0.490673 0.399113 0.211984 0 0.211927 0.59146 0 0 0 0.372389 0 
0.59023  17 0.645144 0 0.735556 0.0250436 0.0853576 0.533139 0.11303 0.536085 0 0.109294 0.223771 0.581563 0.546508 0.890255 0.421758 0 0.437105 
0.637392  17 0.186518 0.0300372 0.631145 0.0239114 0.0683482 0.444632 0.213692 0.731427 0 0.547915 0.642296 0.510009 0.16977 0.870543 0.479846 0.0427704 0.469863 
0.604755  17 0.349358 0.67489 0.871504 0.0524569 0.169212 0.997772 0.438733 0.648225 0.000166002 0.310406 0.223295 0.337904 0.0272713 0.38386 0.484669 0.000243452 0.605134 
0.62242  17 0.643277 0.509447 0.655325 0.000876876 0.0019165 0.541412 0.669651 0.493971 0 0.33383 0.379753 0.810353 0.190467 0.394188 0.000366509 0.682293 0.602581 
0.631595  17 0.643265 0.509155 0.65445 0.000113684 0.999749 0.5422 0.669738 0.493468 0 0.33383 0.379753 0.810353 0.190467 0.394136 0.000205147 0.682763 0.602652 
0.621991  17 0.348882 0.674475 0.871605 0.0524352 0.168313 0.996976 0.438733 0.648095 0 0.310943 0.223476 0.337524 0.0275843 0.385 0.48419 0.00056482 0.605995 
0.568749  17 0.544238 0.999107 0.837173 0.0330488 0.224335 0.341248 0.118622 0.727579 0 0.126601 0.0347562 0.368444 0.00230782 0.745247 0.664907 0.0264729 0.471725 
0.637299  17 0.651348 0.195798 0.644642 0.0275235 0.419144 0.163468 0.26422 0.72748 0.331486 0.338997 0.554726 0.852755 7.48621e-06 0.000946775 0.137496 0.783651 0.000313181 
0.594705  17 0.647776 0.157331 0.73109 0.0137934 0.999116 0.00016217 0.0174329 0.990856 0 0.345057 0.726148 0.558818 4.71888e-05 0.522968 0.431746 0.54518 0.00197257 
0.61865  17 0.651279 0.197099 0.645534 0.0278018 0.419246 0.163476 0.264159 0.727526 0.331778 0.339019 0.554493 0.853637 0 0 0.137489 0.783998 0.000826971 
0.610792  17 0.667826 0.745378 0.343356 0.0381012 0.568796 0.56075 0.543453 0.771108 0.268069 0.427486 0.152747 0.788797 0.0601893 0.521789 0.256944 0.0769331 0.0682021 
0.598195  17 0.0499707 0.172429 0.571447 0.0787429 0.333919 0.523172 0.601521 0.659509 0.000313663 0.000410496 0.0870206 0.184342 0.217836 0.53636 0.171248 0.638754 0.609435 
0.434267  17 0.690404 0.637823 0.634291 0.0207325 0.019903 0.480523 0 0.618715 0 0 0.0648104 0.525521 0.0986487 0.162548 0.0591909 0.597794 0.419686 
0.390338  17 0.6177 0.0382735 0.718708 0.0330199 0.538883 0.347186 0.381752 0.853079 0.367416 0 0 0.599079 0.144312 0.304461 0.000345736 0.53007 0.173269 
0.39301  17 0.548513 0.147624 0.682342 0.0899143 0.33833 0.62802 0.395522 0.568748 0.0129898 0 0.0796314 0.742681 0.115704 0.622202 0 0.761368 0.221678 
0.431083  17 0.33487 0.431845 0.665333 0.0453489 0.00933894 0.512472 0.0183304 0.640394 0.0400835 0.321517 0 0.577018 0.0222882 0.253706 0 0.608964 0.819689 
0.431384  17 0.549265 0.147529 0.682122 0.0899573 0.338349 0.628729 0.396339 0.568724 0.0129898 0 0.0796314 0.742681 0.115704 0.622202 0 0.761368 0.222105 
0.388583  17 0.218736 0.297198 0.773649 0.0269088 0.32289 0.73776 0.0548204 0.566193 0.0564404 0 0.0562279 0.47458 0.110902 0.581475 0 0.581662 0.347413 
0.348452  17 0.301697 0.0702792 0.854802 0.0178033 0.287442 0.816919 0.281764 0.556313 0 0 0.0657043 0.628252 0.113476 0.566649 0 0.530428 0.304595 
0.338476  17 0.686519 0.072439 0.930093 0.0469835 0.065658 0.434792 0.0701141 0.528788 0.0174995 0 0 0.503987 0.125807 0.526593 0 0.680139 0.317022 
0.355326  17 0.654312 0.00873908 0.857461 0.0115202 0.797126 0.699613 0.403402 0.422363 1.74995e-05 0.0724733 0.010978 0.907723 0.134985 0.715889 0 0.476677 0.760344 
0.350179  17 0.592602 0 0.897995 0.041205 0.0926029 0.52063 0.147885 0.482977 0 0.0470264 0.062335 0.50989 0.0868309 0.457692 0.0398387 0.277171 0.304048 
0.439277  17 0.407114 0.357996 0.870213 0.0967358 0.0850947 0.395027 0.169271 0.787328 0 0 0.01728 0.757144 0.183519 0.504857 0 0.245953 0.328012 
0.436775  17 0.0812939 0.0003227 0.904717 4.2978e-05 0.0910416 0.671505 0.105496 0.772467 0 0.071642 0.381163 0.814452 0.1863 0.735488 0.0303088 0.31862 0.647855 
0.421158  17 0.27991 0.113905 0.811388 0.020889 0.403893 0.496886 0.101714 0.561426 0.0102172 8.96865e-05 0.0700916 0.495115 0.0921786 0.581962 0 0.584258 0.208976 
0.367053  17 0.27991 0.113905 0.811226 0.020881 0.403937 0.498003 0.102219 0.561613 0.010378 0 0.0704038 0.495234 0.0921786 0.581962 0 0.584258 0.208976 
0.384688  17 0.280817 0.113905 0.811226 0.020881 0.404485 0.497674 0.102263 0.561615 0.0103813 0.000273033 0.0705918 0.495591 0.09212 0.581933 0.000210052 0.584645 0.209009 
0.422092  17 0.280125 0.114174 0.812077 0.0209674 0.404541 0.497674 0.102263 0.561615 0.0103813 0 0.0704038 0.495234 0.0921786 0.581962 0 0.584438 0.208977 
0.409741  17 0.299276 0.624916 0.81508 0.073113 0.254723 0.362033 0.0748952 0.377151 0.000634151 0.159739 5.54756e-05 0.604682 0.00481996 0.171352 0.00697878 0.898668 0.353623 
0.399709  17 0.779799 0.463297 0.865065 0.039808 0 0.796988 0.64607 0.419859 0.0161808 0.273033 0.328751 0.842796 0.000242776 0.607504 0.209534 0.875729 0.133505 
0.439207  17 0.10973 0.405939 0.773208 0.0506439 6.05142e-05 0.73012 0 0.666786 0.109021 5.78679e-05 0 0.517757 0.137398 0.38108 0.0343389 0.320272 0.418028 
0.472344  17 0.277415 0.920182 0.735697 0.0348291 0 0.792455 0.293101 0.0735574 0 0 0.342918 0.654912 0.271363 0.685746 0.0797411 0.439625 0.0542722 
0.462922  17 0.543378 0.0150106 0.824424 0.0304029 0.160438 0.537083 0.397059 0.168832 1.68962e-05 0.021301 0.0783343 0.753623 0.348922 0.497105 0.0312665 0.299013 0.26392 
0.466267  17 0.543034 0.0148156 0.824154 0.0304079 0.16053 0.536163 0.396764 0.168959 7.94204e-05 0.0211389 0.0781078 0.753623 0.348922 0.497105 0.0312665 0.299013 0.26392 
0.465082  17 0.476873 0.00012474 0.908123 0.045693 0.169404 0.314593 0 0.459641 0.0277705 0.153881 0.154359 0.362613 0.0963223 0.618542 0.33699 0.464159 0.285545 
0.424108  17 0.46579 0.216137 0.728736 0.000138381 0.241742 0.63159 0.0725856 0.591267 0 0.0757398 0.316212 0.666997 0.223508 0.837903 0.263105 0.645185 0.0510308 
0.428958  17 0.465128 0.216031 0.728532 0.000119944 0.240131 0.630997 0.0724341 0.590999 8.60827e-05 0.0751162 0.315343 0.666816 0.223202 0.837928 0.262869 0.644753 0.0508479 
0.485318  17 0.506145 7.2439e-05 0.768497 0.0465578 0.513417 0.5845 0 0.80393 0.0522828 0.045294 0.328734 0.495315 0.0732786 0.240927 0.245937 0.782844 0.236226 
0.487553  17 0.506154 0.000424652 0.769187 0.0466039 0.513927 0.5845 0 0.80393 0.0522828 0.0449962 0.329557 0.49563 0.073226 0.240167 0.245982 0.783592 0.235586 
0.515542  17 0.537965 0.602282 0.793524 0.0606356 0.149858 0.0661642 0.611869 0.903569 0.0664353 0.161173 0.0153312 0.769031 0.0239707 0.60736 0.0440558 0.298521 0.597227 
0.465643  17 0.499283 0.397463 0.657921 0.107357 0.000520225 0.483191 0.349524 0.544274 0.0401965 0 0.0400723 0.550347 0.106641 0.795872 0.000421002 0.669573 0.444395 
0.519578  17 0.701429 0.130272 0.764779 0.01601 0.243925 0.883333 0 0.514916 0 0.134383 0.174365 0.355287 0 0.53119 0.0677235 0.135108 0 
0.443931  17 0.211725 0.250705 0.867021 0.0278933 0.284117 0.522571 0.0638238 0.526672 0.0684146 0.000413786 0.0890965 0.492238 0.185881 0.759474 0 0.57552 0.81049 
0.435676  17 0.2119 0.250131 0.867501 0.0279107 0.284491 0.523319 0.064319 0.52661 0.0687958 0 0.0889377 0.492424 0.185937 0.759197 0.000481346 0.574957 0.809715 
0.479562  17 0.211725 0.250261 0.867716 0.027965 0.283987 0.523351 0.0646571 0.52685 0.0685832 0 0.0889425 0.492424 0.185881 0.759474 0 0.57552 0.81049 
0.524434  17 0.348647 0.467343 0.757473 0.0222492 0.428023 0.348369 0.049172 0.692832 0.061921 0 0.0261899 0.437166 0.0499062 0.548074 0.0286579 0.586752 0.357995 
0.524434  17 0.348647 0.467343 0.757473 0.0222492 0.428023 0.348369 0.049172 0.692832 0.061921 0 0.0261899 0.437166 0.0499062 0.548074 0.0286579 0.586752 0.357995 
0.493487  17 0.639162 0.158408 0.489795 0.0542997 0.159381 0.358799 0.170201 0.523588 0.0020273 0.260973 0.0593997 0.458096 0.0199125 0.669652 0.116598 0.297193 0.389857 
0.493761  17 0.817643 0.172936 0.858686 0.034495 0 0.545013 0.645515 0.710961 0 0.221149 0.316435 0.473689 0 0.666094 0.248701 0.866017 0.101461 
0.504763  17 0.677686 0.194813 0.68455 0.000988532 0.0864995 0.462034 0.231083 0.679978 0.0305136 0.000168704 0.140948 0.924407 0.425769 0.809596 0.542317 0.270773 0.106573 
0.515063  17 0.175269 0.509026 0.837975 0.0355445 0.0187559 0.680171 0.360124 0.164848 0.0254359 0.170917 0.374364 0.665552 0.114605 0.701606 0.23425 0.532724 0.0286804 
0.481632  17 0.640547 0.0402942 0.793998 0.0469751 0.482199 0.601378 0.370768 0.893992 0.47893 0 0.0131136 0.778293 0.174262 0.679875 0.14119 0.391994 0.111595 
0.491397  17 0.640561 0.0412465 0.793776 0.0469328 0.481868 0.601779 0.371221 0.892976 0.477943 0.000235568 0.0129785 0.778219 0.174263 0.680004 0.141056 0.391804 0.113476 
0.452602  17 0.416094 0.124422 0.759432 0.0330352 0.0361339 0.320584 0.531369 0.484315 1.74826e-05 0.195547 0.0526927 0.58281 0.188219 0.534885 0 0.545498 0.164317 
0.527221  17 0.385162 0.13361 0.632075 0.00283723 0.158761 0.642809 0.579045 0.707694 0.0115929 0.245601 0.130658 0.769693 0.277736 0.552598 0.202191 0.447575 0.39869 
0.517983  17 0.238083 0.371593 0.821898 0.0681902 0.466825 0.575362 0.0784075 0.583613 0.0487973 0.0182486 3.48915e-05 0.560268 0.199299 0.663152 0.268663 0.570646 0.575183 
0.515645  17 0.591265 0.188076 0.74484 4.62248e-05 0.0471097 0.591797 0.332247 0.326057 0 0.0140204 0.359283 0.670134 0.123655 0.825342 0.139091 0.604237 0.19537 
0.507468  17 0.682904 0.121429 0.72796 0.0644346 0.0774749 0.88944 0.13322 0.648834 0.01897 0.00781054 0.647581 0.490291 0.187285 0.243581 0.185975 0.580288 0.223547 
0.497606  17 0.33487 0.431845 0.665333 0.0453489 0.0085974 0.51224 0.0186239 0.640571 0.0400609 0.321344 0.000305446 0.57651 0.0222568 0.253706 0 0.608964 0.819689 
0.420613  17 0.33487 0.431845 0.665333 0.0453489 0.00933894 0.512472 0.0183304 0.640394 0.0400835 0.321091 0.000249048 0.577234 0.0228023 0.254329 0 0.608964 0.819689 
0.570014  17 0.200155 0.367561 0.685045 0.0158811 0.0150906 0.662385 0.154655 0.676567 0.0226546 0.131927 0.759092 0.605333 0.0768518 0.406791 0.0400667 0.564798 0.497141 
0.570014  17 0.200155 0.367561 0.685045 0.0158811 0.0150906 0.662385 0.154655 0.676567 0.0226546 0.131927 0.759092 0.605333 0.0768518 0.406791 0.0400667 0.564798 0.497141 
0.575317  17 0.537252 0 0.817808 0.0592269 0.202842 0.297116 0.658015 0.663515 0.00224887 0 0.518895 0.453316 0.0913559 0.0193985 0.140416 0.508295 0.26515 
0.575317  17 0.537252 0 0.817808 0.0592269 0.202842 0.297116 0.658015 0.663515 0.00224887 0 0.518895 0.453316 0.0913559 0.0193985 0.140416 0.508295 0.26515 
0.511389  17 0.573641 0.147649 0.920081 0.110449 0.997635 0.63042 0.444939 0.626074 0.00294592 0.000180237 0.241507 0.639711 0.106767 0.586809 0.192829 0.745115 0.277294 
0.489364  17 0.574103 0.147754 0.920692 0.110631 0 0.631508 0.44532 0.625813 0.0033257 2.98218e-05 0.241259 0.63954 0.106756 0.586366 0.192882 0.745236 0.276916 
0.518696  17 0.219539 0.339399 0.783966 0.0340059 0.578015 0.381024 0.148133 0.529755 0.00463262 0.168103 0.193634 0.5092 0.0421973 0.668553 0.213308 0.424853 0.360337 
0.511099  17 0.219689 0.338441 0.784187 0.0340524 0.577078 0.381254 0.148038 0.52961 0.00486589 0.167911 0.193722 0.509178 0.042579 0.668769 0.213712 0.42397 0.360474 
0.464945  17 0.539006 0.492537 0.750297 0.0500327 0.0365465 0.675224 0.00586603 0.645332 0.0378986 0.319469 0.695642 0.637184 0.000192451 0.579383 0.372363 0.689119 0.198164 
0.485983  17 0.539677 0.493035 0.750759 0.0499785 0.0365096 0.675686 0.00583621 0.645163 0.0380182 0.319656 0.696185 0.637067 1.35934e-05 0.578211 0.371978 0.688847 0.198223 
0.581975  17 0.542715 0.588974 0.901768 0.0500322 0.297261 0.40286 0.584061 0.669393 0.00935283 0 0.329874 0.608863 0.0815405 0.815933 0.231267 0.62708 0.147694 
0.491821  17 0.254199 0.421202 0.797319 0.0791069 0.155002 0.56511 0.297057 0.439655 0 0.44316 0.0805866 0.635158 0 0.469469 0.0449442 0.88625 0.0812033 
0.561021  17 0.000266022 0.000771923 0.807658 0.0314496 0.126075 0.666608 0.223556 0.362445 0.12396 0.0552202 0.123407 0.763662 0.133726 0.64347 0.134365 0.112999 0.303796 
0.582343  17 0 0 0.807658 0.0314496 0.126075 0.666608 0.223556 0.362445 0.12396 0.0552202 0.123829 0.763808 0.133355 0.642682 0.13411 0.112741 0.303308 
0.541618  17 0 0 0.807658 0.0314496 0.126075 0.666608 0.223784 0.362886 0.124073 0.0547077 0.122618 0.763393 0.133512 0.642027 0.133981 0.113266 0.303457 
0.534337  17 0.592412 0.353082 0.784531 0.106642 0.00600304 0.638678 0.360267 0.571003 0.031076 0.197289 0.238739 0.553372 0.102627 0.571392 0.989352 0.910791 0.302566 
0.583902  17 0.592356 0.353024 0.78441 0.106607 0.00538203 0.638583 0.360267 0.571003 0.031076 0.197401 0.238267 0.552772 0.102612 0.571888 0.989267 0.910066 0.302989 
0.566518  17 0.374124 0.0486519 0.712351 0.110115 0.00827767 0.663103 2.87526e-05 0.700053 7.94204e-05 0.0527673 0.323513 0.580233 0.0536317 0.338774 0.232999 0.17483 0.221714 
0.583365  17 0.292293 0.152316 0.819373 0.0321379 0.290192 0.400547 0.124245 0.432248 0.481441 0 0.0238074 0.574909 0.136468 0.668609 0.095343 0.409349 0.00010807 
0.600781  17 0.790607 0.524442 0.699466 0 0.0639714 0.41589 0.29386 0.808665 0.161886 8.92216e-05 0.234794 0.592891 0.066248 0.367136 0.15951 0 0 
0.591587  17 0.706914 0.539287 0.785165 0.0572342 0.364802 0.253012 0.284772 0.582666 0.0142857 0.293235 0.301661 0.458642 0.0583771 0.64288 0.232248 0.638302 0.317241 
0.596127  17 0.766831 0.456576 0.909635 0.0334932 0.999901 0.0194143 0.656643 0.695375 0.0124119 0.185164 0.324574 0.392702 0 0.719522 0.229397 0.838375 0.102693 
0.620143  17 0.123986 0.416338 0.574046 0.105061 0.397453 0.625695 0.229667 0.768822 0.0159888 0.0346281 0.157439 0.669504 0.0392835 0.272255 0.0609702 0.344144 0.527943 
0.637392  17 0.186518 0.0300372 0.631145 0.0239114 0.0683482 0.444632 0.213692 0.731427 0 0.547915 0.642296 0.510009 0.16977 0.870543 0.479846 0.0427704 0.469863 
0.637392  17 0.186518 0.0300372 0.631145 0.0239114 0.0683482 0.444632 0.213692 0.731427 0 0.547915 0.642296 0.510009 0.16977 0.870543 0.479846 0.0427704 0.469863 
0.637748  17 0.396491 0.618908 0.458306 0.0182034 0.232801 0.17706 0.0639247 0.678689 0.0381296 0 0 0.0864221 0.00787008 0.550604 0 0.709043 0.141919 
0.543304  17 0.907217 0.547416 0.685378 0.0943007 0.0935866 0.861604 0.0344343 0.302451 0.0528464 0.060121 0.299514 0.66655 0.0666522 0.475123 0.206407 0.535853 0.00113671 
0.536401  17 0.907642 0.547012 0.68558 0.0943427 0.0945136 0.861701 0.0347188 0.301981 0.0538271 0.0600962 0.299491 0.666392 0.0671609 0.475426 0.206883 0.536312 0 
0.640141  17 0.343508 0.516951 0.875938 0.00349907 0.0696067 0.53193 0.494531 0.650656 4.46605e-05 0.64372 0.625962 0.433875 0.0394837 0.165194 0.731442 0.0142241 0.694139 
0.569658  17 0.752404 0.000230927 0.195604 0.0319065 0.0314452 0.195274 0.184532 0.733612 0.336469 0 0.0986884 0.563224 0.0297446 0.217329 0 0.5101 0.199445 
0.627715  17 0.752374 0 0.195113 0.0319705 0.0312238 0.195927 0.184648 0.733017 0.336141 6.03353e-05 0.0988632 0.563394 0.0297446 0.217329 0 0.5101 0.199728 
0.592637  17 0.751862 0.000772786 0.195982 0.0320773 0.0316295 0.195283 0.184677 0.733674 0.336469 0 0.0986884 0.563224 0.0297446 0.217329 0 0.5101 0.200213 
0.631895  17 0.292594 0.332666 0.667394 0.0262419 0.0545878 0.787818 0.0509491 0.588353 0.0770318 0.485529 0.117441 0.578444 0.0360465 0.562614 0 0.64152 0.544543 
0.622547  17 0.349837 0.673883 0.871599 0.0525947 0.169753 0.997342 0.438733 0.648095 0 0.310943 0.223476 0.337524 0.0270043 0.384054 0.483894 0.00164052 0.604557 
0.560359  17 0.485695 0.463659 0.663767 0.0345528 0.345108 0.671791 0.494759 0.930973 0.364477 0.0834514 0.665366 0.687786 0.297701 0.385671 0.997036 0.592161 0.193838 
0.648166  17 0.542642 0.000411068 0.733277 0.133346 0.272418 0.499383 0.300947 0.916853 0.0439374 0.11896 0.642087 0.802905 0 0.766062 0.587234 0.412761 0.790492 
0.648202  17 0.343022 0.516792 0.875092 0.00344754 0.0698695 0.531436 0.495471 0.65096 0.000655169 0.644235 0.62606 0.434067 0.0393134 0.165311 0.731145 0.0134653 0.692994 
0.650158  17 0 0.303301 0.792443 0.030069 0.330007 0.0412852 0.401722 0.563755 0.0983397 0.249311 0.140979 0.441815 0.0764495 0.438309 0.411963 0.649602 0.0390198 
0.613801  17 0.349121 0.675432 0.87153 0.0523958 0.168441 0.997772 0.438733 0.648098 0.0001891 0.309535 0.222315 0.33807 0.0272436 0.384978 0.482214 0.000779672 0.604903 
0.653357  17 0.349121 0.675432 0.87153 0.0523958 0.168441 0.997772 0.438733 0.648095 0 0.310943 0.223476 0.337524 0.0270043 0.384239 0.484741 0 0.605581 
0.653357  17 0.349121 0.675432 0.87153 0.0523958 0.168441 0.997772 0.438733 0.648095 0 0.310943 0.223476 0.337524 0.0270043 0.384239 0.484741 0 0.605581 
0.655627  17 0.764431 0.000212733 0.717919 0.0274053 0.567535 0.686571 0.138039 0.720713 0.227968 0.0345482 0.231546 0.523516 0.000525899 0.0543756 0.172881 0.377077 0.001883 
0.657833  17 0.9168 0.418925 0.436149 0.0395593 0.99998 0.475875 0.886575 0.643256 0.00518061 0.00300931 0.659185 0.461269 0.0226993 0.472949 0.328496 0.866272 0.731724 
0.662677  17 0.00042767 0.169888 0.675726 0 0.277783 0 0.245151 0.822203 0 0.190172 0.634053 0.554275 0.16708 0.535297 0.142213 0.406372 0.00091776 
0.620317  17 0.690286 0.139921 0.729489 0.0336179 0.575391 0.71914 0.651441 0.349438 0.22028 0.310064 0.322453 0.683626 0 0.460621 0.13235 0.673059 0.450301 
0.663415  17 0.690286 0.139921 0.729489 0.0336179 0.575932 0.719031 0.652142 0.349458 0.220406 0.310064 0.322453 0.683626 0 0.460621 0.13235 0.673059 0.450301 
0.664923  17 0.5426 0 0.73365 0.133479 0.272694 0.499593 0.301135 0.91664 0.0436648 0.118947 0.641672 0.802727 0.000321742 0.766382 0.588091 0.412678 0.790763 
0.665097  17 0.694022 0.249507 0.810411 0.122847 0.979976 0.462173 0.418137 0.653774 0.494465 0.256057 0.454051 0.650156 0.510667 0.973217 0.626866 0.53251 0.0322244 
0.665672  17 0.916616 0.418709 0.435999 0.0397094 0 0.475875 0.886575 0.643256 0.00518061 0.00300931 0.659185 0.461269 0.0226993 0.472949 0.328716 0.866656 0.732594 
0.643586  17 0.000882404 0.266011 0.859137 0.042852 0.204331 0.700873 0.0447439 0.619608 2.78807e-05 0 0.128512 0.559814 0.146285 0.561079 0.328907 0.487777 0.445941 
0.631601  17 0.667208 0.447981 0.7428 0.0635081 0.108714 0.96728 0.0282007 0.640115 0.0715424 0.489963 0.187687 0.502451 0.0420721 0.427489 0.0275336 0.88646 0.595285 
0.526112  17 0.647764 0.158525 0.73203 0.0141792 0.00122799 0.00165179 0.0166308 0.990074 0.000549394 0.344822 0.72463 0.558657 0 0.522357 0.434794 0.544694 0.000521803 
0.614469  17 0.649078 0.238676 0.92318 0.124357 0.918526 0.594249 0.425053 0.579115 0.126393 0.00910267 0.367074 0.670486 0.156362 0.0347649 0.480468 0.0622435 0.000727345 
0.657086  17 0.560684 0.391329 0.274228 0.0210546 0.635891 0.533689 0.892782 0.548006 0.220125 0.0017437 0.0482963 0.496227 0.321295 0.292522 0.652977 0.801557 0.578049 
0.64278  17 0.560399 0.311501 0.928014 0.092126 0.426371 0.651032 0.419477 0.485995 0.000495976 0.000221429 0.149787 0.479874 0.0759951 0.60198 0.676337 0.593502 0.0924397 
0.690911  17 0.230851 0.895283 0.817527 0.0927238 0.157594 0.330563 0.245151 0.94681 0.39117 0.506183 0.256724 0.966542 0.379055 0.905841 0.526412 0.473486 0.475191 
0.631869  17 0.420673 0.000310548 0.300048 0 0 0.000975796 0.34467 0.603685 1.39954e-05 0.000268571 0.999456 0.780452 0.517046 0.512191 0.421002 0.693353 0.752731 
0.4934  17 0.210494 0.313241 0.727915 0.0201223 0.195462 0.889271 0.0905335 0.592919 0 0 0.23399 0.591477 0.497702 0.568909 0.035024 0.502447 0.599683 
0.471069  17 0.756527 0.0621704 0.804541 0.119125 0.223058 0.506023 0.0271221 0.636701 0.0585106 0.142238 0.86872 0.564855 0.156452 0.059644 0.423033 0.652843 0.379511 
0.474428  17 0.119949 0.557425 0.653113 0.0401515 0.127097 0.386637 0.641647 0.478075 0.0418494 0.209243 0.000314402 0.786286 0.186531 0.75623 0.000468113 0.944684 0.662203 
0.4934  17 0.210494 0.313241 0.727915 0.0201223 0.195462 0.889271 0.0905335 0.592919 0 0 0.23399 0.591477 0.497702 0.568909 0.035024 0.502447 0.599683 
0.354502  17 0.798085 0.546423 0.655117 0.0172125 0.0236956 0.416328 0.498161 0.491481 1.70035e-05 0.198561 7.37626e-05 0.631149 0.183871 0.758667 0 0.750334 0.483069 
0.456249  17 0.211032 0.312535 0.727917 0.0200811 0.195462 0.889271 0.0905335 0.592919 0 0 0.233707 0.591774 0.497593 0.569305 0.0347555 0.502541 0.599782 
0.390826  17 0.889048 0 0.703994 0 0.0234745 0.515465 0.736 0.758166 0.0394799 0.199574 0 0.603091 0.191464 0.744454 0 0.704465 0.522526 
0.390826  17 0.889048 0 0.703994 0 0.0234745 0.515465 0.736 0.758166 0.0394799 0.199574 0 0.603091 0.191464 0.744454 0 0.704465 0.522526 
0.493208  17 0.084025 0.286755 0.664304 0.0205796 0.000255565 0.064737 0 0.6175 0 0.446733 0.630481 0.560511 0.0792506 0.46191 0.360273 0.537378 0.000247303 
0.390826  17 0.889048 0 0.703994 0 0.0234745 0.515465 0.736 0.758166 0.0394799 0.199574 0 0.603091 0.191464 0.744454 0 0.704465 0.522526 
0.407767  17 0.798085 0.546423 0.655117 0.0172125 0.0236956 0.416328 0.49857 0.491282 0 0.198449 0 0.631419 0.183978 0.759118 0 0.750334 0.483069 
0.406404  17 0.79887 0.545966 0.655284 0.0172049 0.0236956 0.416328 0.49857 0.491282 0 0.198449 0 0.631214 0.183681 0.759343 0.000603698 0.750411 0.482709 
0.475238  17 0.210846 0.313208 0.728026 0.0201423 0.19535 0.889284 0.0900326 0.592959 9.45138e-05 0 0.23399 0.591477 0.497702 0.568909 0.035024 0.502447 0.599781 
0.583257  17 0.738778 0.195383 0.697714 0.057506 0.0665663 0.763757 0.15528 0.562397 0 0.682529 0.0622553 0.530526 0 0.42779 0.292342 0.220488 0.332535 
0.512655  17 0.148486 0.537993 0.707868 0.0739644 0.0756281 0.613099 0.0940966 0.59693 0.000603268 0.283309 0 0.429415 0 0.423521 0.0555277 0.588889 0.503528 
0.552394  17 0.664209 0.124767 0.775493 0.055653 0.197458 0.573923 0.0815682 0.540175 0.189028 0.201779 0.303184 0.746171 0.000168765 0.877073 0.485631 0.00590032 0.000305863 
0.535582  17 0.867685 0.652151 0.719334 0.0173593 0.141527 0.730834 0.000200413 0.546786 0.248886 0.227307 0.267402 0.596752 0 0.394776 0.361813 0.368459 0.000413647 
0.535681  17 0.867685 0.652151 0.719334 0.0173593 0.141527 0.73068 0 0.546299 0.250022 0.227217 0.268221 0.597066 0 0.394776 0.361813 0.368459 0.000413647 
0.510305  17 0.656062 0.0171203 0.837316 0.127744 0.185401 0.497653 0 0.660324 0.0369143 0.104294 0.751617 0.492345 0.107238 0.162913 0.252259 0.590907 0.659981 
0.498396  17 0.0507804 0.172375 0.571447 0.0784868 0.333337 0.522929 0.60132 0.660389 3.94799e-05 0.00090646 0.0874227 0.183538 0.217959 0.536118 0.170681 0.638801 0.609412 
0.545114  17 0.655948 0.0169174 0.837503 0.127744 0.185401 0.497653 0 0.660721 0.0361487 0.103841 0.750786 0.490882 0.106801 0.161809 0.25247 0.590319 0.660249 
0.544859  17 0.796762 0.0724846 0.853591 0.0995853 0.194364 0.53128 0.999681 0.688949 0.183735 0.110176 0.690985 0.487621 0.0419338 0 0.589883 0.688393 0.106519 
0.55993  17 0.53874 0.136299 0.927354 0.0611435 0.0413699 0.542133 0.655421 0.796595 0 0 0.305693 0.613963 0.0456721 0.515554 0.420379 0.0146331 2.43897e-05 
0.508938  17 0.585273 0.000277894 0.493549 0.00431594 0.476613 0.519977 0.491356 0.399994 0.212305 0.000144688 0.211945 0.591784 0.000675127 0.00133343 0.000142125 0.372117 0.000918732 
0.556031  17 0.629584 0.0707765 0.738751 0.0290106 0.2554 0.761309 0.556413 0.714987 0.171154 0.345394 0.567813 0.684236 0.000505299 0.514496 0.124005 0.591114 0.000922139 
0.542633  17 0.952726 0.105259 0.781661 0.0109118 0.00263139 0.0367021 0.039463 0.559454 0 0.435081 0.326032 0.556553 0.0537964 0.773839 0.0675091 0.522694 0.364116 
0.551977  17 0.629882 0.0705845 0.739289 0.0289815 0.255303 0.761227 0.556508 0.715899 0.171507 0.346165 0.568997 0.684481 0 0.514241 0.124472 0.591578 0.00152251 
0.527827  17 0.95313 0.104806 0.781157 0.0101593 0.00290765 0.0376696 0.0401279 0.559386 0 0.434844 0.325865 0.556603 0.0529425 0.773539 0.0674014 0.522742 0.364885 
0.602421  17 0.738694 0.195133 0.697749 0.0572878 0.0658412 0.764401 0.154971 0.563196 3.94799e-05 0.681851 0.0616095 0.530526 0 0.42779 0.292342 0.220488 0.331973 
0.596687  17 0.629504 0.0707765 0.738751 0.0290106 0.2554 0.760412 0.557097 0.715748 0.171096 0.345656 0.567176 0.684417 0.000735067 0.514822 0.124806 0.591065 0 
0.554602  17 0.952646 0.105396 0.781761 0.0106877 0.0028354 0.0380659 0.0400303 0.56028 4.73911e-05 0.434751 0.325822 0.556528 0.0528113 0.773539 0.0672157 0.523207 0.364525 
0.597309  17 0.647625 0.157122 0.731236 0.0141623 0.000906125 0 0.0156722 0.991007 0 0.345057 0.726148 0.558197 0.000698875 0.522252 0.435015 0.544837 0.000412277 
0.519645  17 0.585704 0.000370528 0.493475 0.00437612 0.476083 0.520496 0.490673 0.399113 0.211984 0 0.211927 0.59146 0 0 0 0.372389 0 
0.59023  17 0.645144 0 0.735556 0.0250436 0.0853576 0.533139 0.11303 0.536085 0 0.109294 0.223771 0.581563 0.546508 0.890255 0.421758 0 0.437105 
0.637392  17 0.186518 0.0300372 0.631145 0.0239114 0.0683482 0.444632 0.213692 0.731427 0 0.547915 0.642296 0.510009 0.16977 0.870543 0.479846 0.0427704 0.469863 
0.604755  17 0.349358 0.67489 0.871504 0.0524569 0.169212 0.997772 0.438733 0.648225 0.000166002 0.310406 0.223295 0.337904 0.0272713 0.38386 0.484669 0.000243452 0.605134 
0.62242  17 0.643277 0.509447 0.655325 0.000876876 0.0019165 0.541412 0.669651 0.493971 0 0.33383 0.379753 0.810353 0.190467 0.394188 0.000366509 0.682293 0.602581 
0.631595  17 0.643265 0.509155 0.65445 0.000113684 0.999749 0.5422 0.669738 0.493468 0 0.33383 0.379753 0.810353 0.190467 0.394136 0.000205147 0.682763 0.602652 
0.6184  17 0.349958 0.674475 0.871605 0.0524352 0.168313 0.996976 0.438733 0.648095 0 0.310943 0.223187 0.337661 0.0275362 0.385008 0.483669 0.000977105 0.605593 
0.568749  17 0.544238 0.999107 0.837173 0.0330488 0.224335 0.341248 0.118622 0.727579 0 0.126601 0.0347562 0.368444 0.00230782 0.745247 0.664907 0.0264729 0.471725 
0.637299  17 0.651348 0.195798 0.644642 0.0275235 0.419144 0.163468 0.26422 0.72748 0.331486 0.338997 0.554726 0.852755 7.48621e-06 0.000946775 0.137496 0.783651 0.000313181 
0.594705  17 0.647776 0.157331 0.73109 0.0137934 0.999116 0.00016217 0.0174329 0.990856 0 0.345057 0.726148 0.558818 4.71888e-05 0.522968 0.431746 0.54518 0.00197257 
0.61865  17 0.651279 0.197099 0.645534 0.0278018 0.419246 0.163476 0.264159 0.727526 0.331778 0.339019 0.554493 0.853637 0 0 0.137489 0.783998 0.000826971 
0.610792  17 0.667826 0.745378 0.343356 0.0381012 0.568796 0.56075 0.543453 0.771108 0.268069 0.427486 0.152747 0.788797 0.0601893 0.521789 0.256944 0.0769331 0.0682021 
0.565166  17 0.0499707 0.172429 0.571447 0.0787429 0.333919 0.523604 0.601464 0.658787 0.000543154 6.51735e-05 0.0864194 0.184695 0.217745 0.53636 0.171248 0.638754 0.609435 
0.42043  17 0.690404 0.637823 0.634936 0.020772 0.0198421 0.480967 0.000229745 0.618308 0.00010333 5.52202e-05 0.064869 0.526177 0.0988017 0.162548 0.0591909 0.597794 0.419686 
0.390338  17 0.6177 0.0382735 0.718708 0.0330199 0.538883 0.347186 0.381752 0.853079 0.367416 0 0 0.599079 0.144312 0.304461 0.000345736 0.53007 0.173269 
0.39301  17 0.548513 0.147624 0.682342 0.0899143 0.33833 0.62802 0.395522 0.568748 0.0129898 0 0.0796314 0.742681 0.115704 0.622202 0 0.761368 0.221678 
0.431083  17 0.33487 0.431845 0.665333 0.0453489 0.00933894 0.512472 0.0183304 0.640394 0.0400835 0.321517 0 0.577018 0.0222882 0.253706 0 0.608964 0.819689 
0.419986  17 0.549278 0.147021 0.682452 0.0898812 0.338128 0.628105 0.396339 0.568724 0.0129898 0 0.0796314 0.742681 0.115704 0.622202 3.73295e-06 0.7607 0.221869 
0.388583  17 0.218736 0.297198 0.773649 0.0269088 0.32289 0.73776 0.0548204 0.566193 0.0564404 0 0.0562279 0.47458 0.110902 0.581475 0 0.581662 0.347413 
0.348452  17 0.301697 0.0702792 0.854802 0.0178033 0.287442 0.816919 0.281764 0.556313 0 0 0.0657043 0.628252 0.113476 0.566649 0 0.530428 0.304595 
0.338414  17 0.686519 0.072439 0.930093 0.0469795 0.065689 0.435212 0.070552 0.528777 0.017671 0.000219565 0.000534241 0.504303 0.125805 0.526362 0 0.680139 0.317022 
0.355326  17 0.654312 0.00873908 0.857461 0.0115202 0.797126 0.699613 0.403402 0.422363 1.74995e-05 0.0724733 0.010978 0.907723 0.134985 0.715889 0 0.476677 0.760344 
0.350179  17 0.592602 0 0.897995 0.041205 0.0926029 0.52063 0.147885 0.482977 0 0.0470264 0.062335 0.50989 0.0868309 0.457692 0.0398387 0.277171 0.304048 
0.342918  17 0.527092 0.00316941 0.814959 0.0135504 0.240526 0.364855 0 0.571594 0.000804623 0.0830892 0.0656515 0.727859 0.0589941 0.545234 0.0268193 0.412805 0.379492 
0.351697  17 0.928121 0.22935 0.850671 0.0452723 0.0710362 0.588908 0.0714878 0.497396 0.0204067 0.0632027 0 0.533481 0.0750507 0.477794 0.0172335 0.805438 0.254965 
0.351697  17 0.928121 0.22935 0.850671 0.0452723 0.0710362 0.588908 0.0714878 0.497396 0.0204067 0.0632027 0 0.533481 0.0750507 0.477794 0.0172335 0.805438 0.254965 
0.354908  17 0.475551 0 0.916113 0.0389996 0.223998 0.334216 0.142943 0.643757 0.0240407 0.0254747 0.0130774 0.428608 0.0806263 0.352731 0 0.49585 0.253034 
0.356109  17 0.772818 0 0.626733 0.00336504 0.201076 0.505193 0.442721 0.241695 0.0391271 0.0511117 0.00761536 0.480657 0.138581 0.518584 0 0.561167 0.216429 
0.356109  17 0.772818 0 0.626733 0.00336504 0.201076 0.505193 0.442721 0.241695 0.0391271 0.0511117 0.00761536 0.480657 0.138581 0.518584 0 0.561167 0.216429 
0.356109  17 0.772818 0 0.626733 0.00336504 0.201076 0.505193 0.442721 0.241695 0.0391271 0.0511117 0.00761536 0.480657 0.138581 0.518584 0 0.561167 0.216429 
0.356374  17 0.783008 0.0411905 0.905933 0.0526731 0.0966483 0.30353 0.0301092 0.566229 0.00985211 0.0150893 0.061952 0.390967 0.149189 0.573962 0.00396809 0.450386 0.258162 
0.356374  17 0.783008 0.0411905 0.905933 0.0526731 0.0966483 0.30353 0.0301092 0.566229 0.00985211 0.0150893 0.061952 0.390967 0.149189 0.573962 0.00396809 0.450386 0.258162 
0.356374  17 0.783008 0.0411905 0.905933 0.0526731 0.0966483 0.30353 0.0301092 0.566229 0.00985211 0.0150893 0.061952 0.390967 0.149189 0.573962 0.00396809 0.450386 0.258162 
0.356374  17 0.783008 0.0411905 0.905933 0.0526731 0.0966483 0.30353 0.0301092 0.566229 0.00985211 0.0150893 0.061952 0.390967 0.149189 0.573962 0.00396809 0.450386 0.258162 
0.357108  17 0.332119 0.183139 0.534203 0.0249487 0 0.590987 0.403118 0.586115 0.0265133 0.0555325 0.0544023 0.841773 0.15054 0.580984 0.0149087 0.408124 0.215507 
0.357108  17 0.332119 0.183139 0.534203 0.0249487 0 0.590987 0.403118 0.586115 0.0265133 0.0555325 0.0544023 0.841773 0.15054 0.580984 0.0149087 0.408124 0.215507 
0.357108  17 0.332119 0.183139 0.534203 0.0249487 0 0.590987 0.403118 0.586115 0.0265133 0.0555325 0.0544023 0.841773 0.15054 0.580984 0.0149087 0.408124 0.215507 
0.357108  17 0.332119 0.183139 0.534203 0.0249487 0 0.590987 0.403118 0.586115 0.0265133 0.0555325 0.0544023 0.841773 0.15054 0.580984 0.0149087 0.408124 0.215507 
0.35811  17 0.624656 0.149967 0.816886 0.0355122 0.715046 0.484695 0.0509569 0.517252 0.0463098 0.0434228 0.0238663 0.51402 0.116757 0.351775 0 0.746749 0.00132618 
0.360513  17 0.776191 0.0370273 0.94994 0.0390614 0.0919542 0.371956 0.157919 0.495314 0 0.0658547 0.0353867 0.412468 0.0892161 0.461015 0.0194561 0.277522 0.272033 
0.36303  17 0.490356 0.191244 0.85064 0.0488041 0.313353 0.691296 0.0417968 0.580045 0.0150581 0.0278947 0 0.388075 0.0951917 0.417719 0.0292197 0.661919 0.00484213 
0.36303  17 0.490356 0.191244 0.85064 0.0488041 0.313353 0.691296 0.0417968 0.580045 0.0150581 0.0278947 0 0.388075 0.0951917 0.417719 0.0292197 0.661919 0.00484213 
0.364766  17 0.273915 0 0.403521 0.0192667 0.408109 0.880748 0.303077 0.491216 0 0 0.0845823 0.627704 0.139521 0.426621 0 0.546053 0.428662 
0.364766  17 0.273915 0 0.403521 0.0192667 0.408109 0.880748 0.303077 0.491216 0 0 0.0845823 0.627704 0.139521 0.426621 0 0.546053 0.428662 
0.364766  17 0.273915 0 0.403521 0.0192667 0.408109 0.880748 0.303077 0.491216 0 0 0.0845823 0.627704 0.139521 0.426621 0 0.546053 0.428662 
0.365117  17 0.395049 0.80488 0.770939 0.0437429 0 0.526394 0 0.514307 0 0.00413372 0.0865148 0.462793 0.157686 0.639869 0.0142408 0.903953 0.240639 
0.365117  17 0.395049 0.80488 0.770939 0.0437429 0 0.526394 0 0.514307 0 0.00413372 0.0865148 0.462793 0.157686 0.639869 0.0142408 0.903953 0.240639 
0.367332  17 0.403384 0.553348 0.742644 0.0458175 0.016522 0.610051 0 0.496943 0.00916866 0.0106928 0.00446723 0.589824 0.0932326 0.439898 0.0474215 0.767919 0.409843 
0.367332  17 0.403384 0.553348 0.742644 0.0458175 0.016522 0.610051 0 0.496943 0.00916866 0.0106928 0.00446723 0.589824 0.0932326 0.439898 0.0474215 0.767919 0.409843 
0.367386  17 0.517033 0.0761684 0.888257 0.0387394 0.142523 0.576666 0.110171 0.487303 0.0180917 0.0100181 0.0214678 0.518987 0.0996512 0.452603 0.0122776 0.460256 0.255433 
0.368739  17 0.339002 0.133765 0.847752 0.0447641 0.132322 0.567816 0 0.492511 0.0145756 0 0.071373 0.567061 0.0896382 0.494198 0.0157019 0.921043 0.164461 
0.37276  17 0.360534 0.113732 0.469013 0.0191087 0.0841769 0.900445 0.193246 0.537298 0 0.106716 0.0822118 0.625872 0.168887 0.432008 0 0.610475 0.440465 
0.375877  17 0.393987 0.0686899 0.726361 0 0.0604901 0.474848 0.163579 0.526233 0 0 0.101271 0.849783 0.135624 0.631103 0.0144214 0.310549 0.319079 
0.37608  17 0.702345 0.22226 0.941443 0.0369314 0.331103 0.433787 0.133918 0.191394 0.0118734 0 0 0.556032 0.192661 0.426051 0 0.662028 0.393258 
0.37608  17 0.702345 0.22226 0.941443 0.0369314 0.331103 0.433787 0.133918 0.191394 0.0118734 0 0 0.556032 0.192661 0.426051 0 0.662028 0.393258 
0.377372  17 0.772878 0.0484389 0.881092 0.0453169 0 0.424231 0.0494198 0.58081 0.00980168 0.0019574 0.051344 0.507653 0.114709 0.53656 0.0101031 0.545848 0.528397 
0.382228  17 0.139261 0 0.473608 0.0311193 0.0629647 0.786839 0.139306 0.460569 0.071975 0.0418445 0.0748559 0.687619 0.166504 0.596088 0 0.189947 0.347932 
0.388334  17 0.345086 0.238401 0.776751 0.036701 0 0.541602 0 0.334088 0.0311999 0.0941299 0 0.630647 0.0913342 0.469004 0.0311271 0.407267 0.474119 
0.388393  17 0.373833 0.00786869 0.884278 0.0218815 0.0918481 0.419767 0.159079 0.688888 0 0.0556223 0.0481741 0.601157 0.0843309 0.561232 0 0.37815 0.367807 
0.388905  17 0.716822 0.409124 0.917324 0.063799 0.109918 0.491401 0.428006 0.486075 0.0176064 0.0199975 0.032263 0.612751 0.123823 0.439989 0 0.405669 0.23934 
0.389631  17 0.624656 0.149967 0.816886 0.0355122 0.715046 0.484695 0.0509569 0.517252 0.0463098 0.0434228 0.0238663 0.51402 0.116757 0.351775 0 0.746749 0.00132618 
0.389631  17 0.624656 0.149967 0.816886 0.0355122 0.715046 0.484695 0.0509569 0.517252 0.0463098 0.0434228 0.0238663 0.51402 0.116757 0.351775 0 0.746749 0.00132618 
0.403851  17 0.752414 0.00658978 0.636512 0.0394019 0.522329 0.495036 0.207015 0.651018 0.0431543 0.0419424 0.0486639 0.721987 0.0989598 0.3998 0.00287856 0.219371 0.326062 
0.403851  17 0.752414 0.00658978 0.636512 0.0394019 0.522329 0.495036 0.207015 0.651018 0.0431543 0.0419424 0.0486639 0.721987 0.0989598 0.3998 0.00287856 0.219371 0.326062 
0.405809  17 0.335975 0.14077 0.951692 0.00133583 0 0.500257 0.345315 0.537443 0 0.108212 0.0661308 0.617076 0.0122505 0.405286 0 0.346593 0.162563 
0.409221  17 0.43079 0.41101 0.743004 0.0418089 0 0.540246 0.0112288 0.628057 0.00698063 8.53227e-05 0 0.570512 0.112976 0.652695 0.00818377 0.614189 0.0855709 
0.412715  17 0.455438 0.327164 0.760884 0.0241213 0.00311458 0.536963 0.246294 0.580782 0 0.0147172 0.0844897 0.488413 0.118839 0.635725 0.00499794 0.676235 0.240918 
0.412715  17 0.455438 0.327164 0.760884 0.0241213 0.00311458 0.536963 0.246294 0.580782 0 0.0147172 0.0844897 0.488413 0.118839 0.635725 0.00499794 0.676235 0.240918 
0.412815  17 0.622033 0 0.832574 0.0404892 0.178889 0.420013 0.00720581 0.188168 0.0323149 0.0328614 0.0385196 0.402537 0.116862 0.407942 0 0.643077 0.33089 
0.412815  17 0.622033 0 0.832574 0.0404892 0.178889 0.420013 0.00720581 0.188168 0.0323149 0.0328614 0.0385196 0.402537 0.116862 0.407942 0 0.643077 0.33089 
0.41549  17 0.0820304 0 0.901747 0.019951 0.075836 0.58931 0.169061 0.489953 0.0042388 0.0221512 0.0622899 0.519007 0.0725321 0.406787 0.0619398 0.160372 0.304485 
0.41549  17 0.0820304 0 0.901747 0.019951 0.075836 0.58931 0.169061 0.489953 0.0042388 0.0221512 0.0622899 0.519007 0.0725321 0.406787 0.0619398 0.160372 0.304485 
0.41549  17 0.0820304 0 0.901747 0.019951 0.075836 0.58931 0.169061 0.489953 0.0042388 0.0221512 0.0622899 0.519007 0.0725321 0.406787 0.0619398 0.160372 0.304485 
0.418266  17 0.686925 0.470115 0.861604 0.0119133 0.0898164 0.480414 0 0.488224 0.0139096 0 0.102625 0.642971 0.209579 0.325012 0.0494921 0.447492 0.257684 
0.419876  17 0.798533 0.0780172 0.92545 0.0373235 0.0521901 0.719107 0.00578397 0.450636 0.0143722 0.0137194 0.0366773 0.510142 0.101424 0.449204 0.0874953 0.353544 0.484895 
0.42156  17 0.561208 0.0111246 0.611324 0.0138928 0.0789579 0.365967 0.56893 0.508215 0 0.0794775 0.0196221 0.685925 0.0728622 0.247023 0.0311179 0.417089 0.290716 
0.423819  17 0.214052 0.557847 0.446077 0.0200144 0.0980525 0.746203 0.113547 0.420167 0.0455724 0.0115695 0.0733583 0.701827 0.156731 0.565891 0.000371183 0.385956 0.265603 
0.426607  17 0.490933 0.086595 0.548952 0.013716 0.470567 0.618496 0.348354 0.555116 0.01217 0.0390616 0.0273303 0.301153 0.0907762 0.593018 2.49755e-05 0.953153 0.613291 
0.427597  17 0.573018 0.0283481 0.224784 0.0337167 0.188812 0.548702 0.154597 0.545589 0.00721572 0.0698224 0.114918 0.489163 0.0894479 0.444644 0.0201519 0.235373 0.0252813 
0.428464  17 0.265291 0.437749 0.563442 0.0201939 0.0324787 0.66875 0.0677865 0.67162 0 0.0552827 0.116419 0.805237 0.10846 0.609522 0.0946163 0.584293 0.859049 
0.430352  17 0.687972 0 0.885063 0.00414921 0.238233 0.125568 0 0.972607 0 0.0836189 0 0.380044 0.122534 0.451857 0.0114865 0.382152 0.258842 
0.430455  17 0.752682 0.754209 0.625958 0.0147228 0.254437 0.600499 0.293554 0.532421 0.000437322 0.099196 0.0651298 0.402223 0.158965 0.520353 0 0.436608 0.50562 
0.430455  17 0.752682 0.754209 0.625958 0.0147228 0.254437 0.600499 0.293554 0.532421 0.000437322 0.099196 0.0651298 0.402223 0.158965 0.520353 0 0.436608 0.50562 
0.437833  17 0.568895 0 0.942316 0.052224 0.439169 0.850676 0.187101 0.533102 0.0245883 0 0.0699764 0.652623 0.0836454 0.376579 0.132345 0.606126 0.595947 
0.451406  17 0.374566 0.903149 0.458114 0 0 0.355756 0.0109413 0.589203 0.055626 0.0982463 0.0385616 0.59654 0.238075 0.671814 0.1617 0.46729 0.532772 
0.451406  17 0.374566 0.903149 0.458114 0 0 0.355756 0.0109413 0.589203 0.055626 0.0982463 0.0385616 0.59654 0.238075 0.671814 0.1617 0.46729 0.532772 
0.45384  17 0.609763 0.511043 0.81003 0.0517573 0.294896 0.588743 0.361983 0.692978 0.0317206 0.0767783 0.0828303 0.866827 0.0769504 0.615567 0.219061 0.744386 0.208707 
0.45384  17 0.609763 0.511043 0.81003 0.0517573 0.294896 0.588743 0.361983 0.692978 0.0317206 0.0767783 0.0828303 0.866827 0.0769504 0.615567 0.219061 0.744386 0.208707 
0.455579  17 0.325126 0.289647 0.787184 0.0316086 0 0.0245061 0.0915378 0.675738 0.00232159 0.0161712 0 0.799245 0.164934 0.604612 0.091363 0.550111 0.0607555 
0.455579  17 0.325126 0.289647 0.787184 0.0316086 0 0.0245061 0.0915378 0.675738 0.00232159 0.0161712 0 0.799245 0.164934 0.604612 0.091363 0.550111 0.0607555 
0.457295  17 0.321378 0.104593 0.863961 0.0422185 0.866074 0.600712 0 0.411034 0 0.0163585 0.0522805 0.455889 0.0853615 0.550065 0.0292391 0.491707 0.395668 
0.463739  17 0.60503 0 0.789419 0.0327834 0.142175 0.344543 0.235184 0.389589 0 0.0484598 0.0589154 0.711158 0.0884068 0.319447 0.0211071 0.0730498 0.387413 
0.463896  17 0.414493 0.073805 0.919363 0.00530019 0 0.541696 0.245462 0.504115 0 0.11937 0.0438319 0.427367 0.168866 0.464201 0 0.137739 0.337758 
0.465773  17 0.412309 0.0418051 0.727001 0.00521695 0.208201 0.219433 0.132303 0.586246 0 0.10981 0.12085 0.768969 0.140699 0.500903 0 0.187755 0.448221 
0.466342  17 0.520108 0.472831 0.812421 0.0422509 0.0156261 0.586363 0.112936 0.241417 0.0388251 0.111897 0.0727857 0.455406 0.112027 0.344942 0 0.748867 0.0264043 
0.475829  17 0.720009 0.654779 0.617139 0.0339579 0.225953 0.429221 0.012602 0.587441 0.0222216 0 0.0429313 0.565915 0.0815662 0.476382 0.0522338 0.832614 0.373493 
0.475829  17 0.720009 0.654779 0.617139 0.0339579 0.225953 0.429221 0.012602 0.587441 0.0222216 0 0.0429313 0.565915 0.0815662 0.476382 0.0522338 0.832614 0.373493 
0.475829  17 0.720009 0.654779 0.617139 0.0339579 0.225953 0.429221 0.012602 0.587441 0.0222216 0 0.0429313 0.565915 0.0815662 0.476382 0.0522338 0.832614 0.373493 
0.477281  17 0.797023 0.0548108 0.0620794 0.0102092 0 0.257296 0.0899608 0.596337 0 0 0 0.422974 0.131283 0.478291 0 0.289032 0.371153 
0.478099  17 0.982101 0.2521 0.804406 0.0192676 0.96627 0.181413 0.636995 0.570775 0 0.119118 0 0.399222 0.0932741 0.446158 0 0.843045 0.474103 
0.480078  17 0.518368 0.283446 0.486835 0.0435614 0.806157 0.819395 0.199517 0.518815 0.0251033 0 0.0199343 0.69583 0.150364 0.367934 0 0.493915 0.310747 
0.481632  17 0.640547 0.0402942 0.793998 0.0469751 0.482199 0.601378 0.370768 0.893992 0.47893 0 0.0131136 0.778293 0.174262 0.679875 0.14119 0.391994 0.111595 
0.485318  17 0.506145 7.2439e-05 0.768497 0.0465578 0.513417 0.5845 0 0.80393 0.0522828 0.045294 0.328734 0.495315 0.0732786 0.240927 0.245937 0.782844 0.236226 
0.485495  17 0.325929 0.329269 0.839087 0.0464306 0.293023 0.496748 0.200189 0.764087 0 0.0501617 0.076986 0.747838 0.088416 0.620674 0.152216 0.730822 0.286861 
0.485983  17 0.539677 0.493035 0.750759 0.0499785 0.0365096 0.675686 0.00583621 0.645163 0.0380182 0.319656 0.696185 0.637067 1.35934e-05 0.578211 0.371978 0.688847 0.198223 
0.487553  17 0.506154 0.000424652 0.769187 0.0466039 0.513927 0.5845 0 0.80393 0.0522828 0.0449962 0.329557 0.49563 0.073226 0.240167 0.245982 0.783592 0.235586 
0.489364  17 0.574103 0.147754 0.920692 0.110631 0 0.631508 0.44532 0.625813 0.0033257 2.98218e-05 0.241259 0.63954 0.106756 0.586366 0.192882 0.745236 0.276916 
0.491821  17 0.254199 0.421202 0.797319 0.0791069 0.155002 0.56511 0.297057 0.439655 0 0.44316 0.0805866 0.635158 0 0.469469 0.0449442 0.88625 0.0812033 
0.492504  17 0.863032 0 0.894194 0.0191388 0.14439 0.533712 0.171305 0.493421 0 0.0607032 0.061485 0.549029 0.390698 0.556828 0.0551288 0.3565 0.319951 
0.493208  17 0.084025 0.286755 0.664304 0.0205796 0.000255565 0.064737 0 0.6175 0 0.446733 0.630481 0.560511 0.0792506 0.46191 0.360273 0.537378 0.000247303 
0.4934  17 0.210494 0.313241 0.727915 0.0201223 0.195462 0.889271 0.0905335 0.592919 0 0 0.23399 0.591477 0.497702 0.568909 0.035024 0.502447 0.599683 
0.493487  17 0.639162 0.158408 0.489795 0.0542997 0.159381 0.358799 0.170201 0.523588 0.0020273 0.260973 0.0593997 0.458096 0.0199125 0.669652 0.116598 0.297193 0.389857 
0.493761  17 0.817643 0.172936 0.858686 0.034495 0 0.545013 0.645515 0.710961 0 0.221149 0.316435 0.473689 0 0.666094 0.248701 0.866017 0.101461 
0.497376  17 0.112912 0.2764 0.82021 0.0260659 0.279777 0.52054 0.00502975 0.51068 0.0236513 0.0301961 0.0369525 0.516358 0.0499345 0.561953 0 0.0508448 0.42094 
0.497606  17 0.33487 0.431845 0.665333 0.0453489 0.0085974 0.51224 0.0186239 0.640571 0.0400609 0.321344 0.000305446 0.57651 0.0222568 0.253706 0 0.608964 0.819689 
0.498396  17 0.0507804 0.172375 0.571447 0.0784868 0.333337 0.522929 0.60132 0.660389 3.94799e-05 0.00090646 0.0874227 0.183538 0.217959 0.536118 0.170681 0.638801 0.609412 
0.499751  17 0.67809 0.195044 0.684395 0.00100987 0.0865071 0.462034 0.231083 0.679978 0.0305136 0.000168704 0.140948 0.924407 0.42533 0.809302 0.541446 0.271404 0.106479 
0.503745  17 0.236028 0.084169 0.803412 0.0402814 0.345998 0.0905691 0.250873 0.566409 0.015415 0.0119472 0.0747587 0.480248 0.111798 0.412144 0.168143 0.607136 0.398948 
0.439277  17 0.407114 0.357996 0.870213 0.0967358 0.0850947 0.395027 0.169271 0.787328 0 0 0.01728 0.757144 0.183519 0.504857 0 0.245953 0.328012 
0.436775  17 0.0812939 0.0003227 0.904717 4.2978e-05 0.0910416 0.671505 0.105496 0.772467 0 0.071642 0.381163 0.814452 0.1863 0.735488 0.0303088 0.31862 0.647855 
0.421158  17 0.27991 0.113905 0.811388 0.020889 0.403893 0.496886 0.101714 0.561426 0.0102172 8.96865e-05 0.0700916 0.495115 0.0921786 0.581962 0 0.584258 0.208976 
0.367053  17 0.27991 0.113905 0.811226 0.020881 0.403937 0.498003 0.102219 0.561613 0.010378 0 0.0704038 0.495234 0.0921786 0.581962 0 0.584258 0.208976 
0.384688  17 0.280817 0.113905 0.811226 0.020881 0.404485 0.497674 0.102263 0.561615 0.0103813 0.000273033 0.0705918 0.495591 0.09212 0.581933 0.000210052 0.584645 0.209009 
0.422092  17 0.280125 0.114174 0.812077 0.0209674 0.404541 0.497674 0.102263 0.561615 0.0103813 0 0.0704038 0.495234 0.0921786 0.581962 0 0.584438 0.208977 
0.409741  17 0.299276 0.624916 0.81508 0.073113 0.254723 0.362033 0.0748952 0.377151 0.000634151 0.159739 5.54756e-05 0.604682 0.00481996 0.171352 0.00697878 0.898668 0.353623 
0.399709  17 0.779799 0.463297 0.865065 0.039808 0 0.796988 0.64607 0.419859 0.0161808 0.273033 0.328751 0.842796 0.000242776 0.607504 0.209534 0.875729 0.133505 
0.439207  17 0.10973 0.405939 0.773208 0.0506439 6.05142e-05 0.73012 0 0.666786 0.109021 5.78679e-05 0 0.517757 0.137398 0.38108 0.0343389 0.320272 0.418028 
0.350179  17 0.592602 0 0.897995 0.041205 0.0926029 0.52063 0.147885 0.482977 0 0.0470264 0.062335 0.50989 0.0868309 0.457692 0.0398387 0.277171 0.304048 
0.355326  17 0.654312 0.00873908 0.857461 0.0115202 0.797126 0.699613 0.403402 0.422363 1.74995e-05 0.0724733 0.010978 0.907723 0.134985 0.715889 0 0.476677 0.760344 
0.416758  17 0.542507 0.0151704 0.824154 0.0304079 0.16053 0.536163 0.396764 0.168959 0.000113973 0.0209184 0.0780865 0.753245 0.348618 0.496971 0.0312353 0.299271 0.263798 
0.338414  17 0.686519 0.072439 0.930093 0.0469795 0.065689 0.435212 0.070552 0.528777 0.017671 0.000219565 0.000534241 0.504303 0.125805 0.526362 0 0.680139 0.317022 
0.424108  17 0.46579 0.216137 0.728736 0.000138381 0.241742 0.63159 0.0725856 0.591267 0 0.0757398 0.316212 0.666997 0.223508 0.837903 0.263105 0.645185 0.0510308 
0.428958  17 0.465128 0.216031 0.728532 0.000119944 0.240131 0.630997 0.0724341 0.590999 8.60827e-05 0.0751162 0.315343 0.666816 0.223202 0.837928 0.262869 0.644753 0.0508479 
0.348452  17 0.301697 0.0702792 0.854802 0.0178033 0.287442 0.816919 0.281764 0.556313 0 0 0.0657043 0.628252 0.113476 0.566649 0 0.530428 0.304595 
0.388583  17 0.218736 0.297198 0.773649 0.0269088 0.32289 0.73776 0.0548204 0.566193 0.0564404 0 0.0562279 0.47458 0.110902 0.581475 0 0.581662 0.347413 
0.397349  17 0.549358 0.147195 0.683314 0.0898812 0.338128 0.628105 0.396339 0.568724 0.0129898 0 0.0796314 0.742681 0.115704 0.622862 0.000630595 0.760642 0.221796 
0.431083  17 0.33487 0.431845 0.665333 0.0453489 0.00933894 0.512472 0.0183304 0.640394 0.0400835 0.321517 0 0.577018 0.0222882 0.253706 0 0.608964 0.819689 
0.39301  17 0.548513 0.147624 0.682342 0.0899143 0.33833 0.62802 0.395522 0.568748 0.0129898 0 0.0796314 0.742681 0.115704 0.622202 0 0.761368 0.221678 
0.438594  17 0.212189 0.250509 0.866982 0.0278097 0.283799 0.522519 0.0639435 0.526672 0.0684146 0.000413786 0.0890965 0.492238 0.185881 0.759474 0 0.575034 0.809774 
0.435676  17 0.2119 0.250131 0.867501 0.0279107 0.284491 0.523319 0.064319 0.52661 0.0687958 0 0.0889377 0.492424 0.185937 0.759197 0.000481346 0.574957 0.809715 
0.390338  17 0.6177 0.0382735 0.718708 0.0330199 0.538883 0.347186 0.381752 0.853079 0.367416 0 0 0.599079 0.144312 0.304461 0.000345736 0.53007 0.173269 
0.42043  17 0.690404 0.637823 0.634936 0.020772 0.0198421 0.480967 0.000229745 0.618308 0.00010333 5.52202e-05 0.064869 0.526177 0.0988017 0.162548 0.0591909 0.597794 0.419686 
0.406404  17 0.79887 0.545966 0.655284 0.0172049 0.0236956 0.416328 0.49857 0.491282 0 0.198449 0 0.631214 0.183681 0.759343 0.000603698 0.750411 0.482709 
0.407767  17 0.798085 0.546423 0.655117 0.0172125 0.0236956 0.416328 0.49857 0.491282 0 0.198449 0 0.631419 0.183978 0.759118 0 0.750334 0.483069 
0.390826  17 0.889048 0 0.703994 0 0.0234745 0.515465 0.736 0.758166 0.0394799 0.199574 0 0.603091 0.191464 0.744454 0 0.704465 0.522526 
0.390826  17 0.889048 0 0.703994 0 0.0234745 0.515465 0.736 0.758166 0.0394799 0.199574 0 0.603091 0.191464 0.744454 0 0.704465 0.522526 
0.390826  17 0.889048 0 0.703994 0 0.0234745 0.515465 0.736 0.758166 0.0394799 0.199574 0 0.603091 0.191464 0.744454 0 0.704465 0.522526 
0.354502  17 0.798085 0.546423 0.655117 0.0172125 0.0236956 0.416328 0.498161 0.491481 1.70035e-05 0.198561 7.37626e-05 0.631149 0.183871 0.758667 0 0.750334 0.483069 
0.420613  17 0.33487 0.431845 0.665333 0.0453489 0.00933894 0.512472 0.0183304 0.640394 0.0400835 0.321091 0.000249048 0.577234 0.0228023 0.254329 0 0.608964 0.819689 
0.472344  17 0.277415 0.920182 0.735697 0.0348291 0 0.792455 0.293101 0.0735574 0 0 0.342918 0.654912 0.271363 0.685746 0.0797411 0.439625 0.0542722 
0.452602  17 0.416094 0.124422 0.759432 0.0330352 0.0361339 0.320584 0.531369 0.484315 1.74826e-05 0.195547 0.0526927 0.58281 0.188219 0.534885 0 0.545498 0.164317 
0.462922  17 0.543378 0.0150106 0.824424 0.0304029 0.160438 0.537083 0.397059 0.168832 1.68962e-05 0.021301 0.0783343 0.753623 0.348922 0.497105 0.0312665 0.299013 0.26392 
0.465082  17 0.476873 0.00012474 0.908123 0.045693 0.169404 0.314593 0 0.459641 0.0277705 0.153881 0.154359 0.362613 0.0963223 0.618542 0.33699 0.464159 0.285545 
0.465643  17 0.499283 0.397463 0.657921 0.107357 0.000520225 0.483191 0.349524 0.544274 0.0401965 0 0.0400723 0.550347 0.106641 0.795872 0.000421002 0.669573 0.444395 
0.456249  17 0.211032 0.312535 0.727917 0.0200811 0.195462 0.889271 0.0905335 0.592919 0 0 0.233707 0.591774 0.497593 0.569305 0.0347555 0.502541 0.599782 
0.471069  17 0.756527 0.0621704 0.804541 0.119125 0.223058 0.506023 0.0271221 0.636701 0.0585106 0.142238 0.86872 0.564855 0.156452 0.059644 0.423033 0.652843 0.379511 
0.464945  17 0.539006 0.492537 0.750297 0.0500327 0.0365465 0.675224 0.00586603 0.645332 0.0378986 0.319469 0.695642 0.637184 0.000192451 0.579383 0.372363 0.689119 0.198164 
0.481384  17 0.640561 0.0412465 0.794014 0.0468586 0.481488 0.601449 0.371102 0.892552 0.477443 0.000431099 0.0129787 0.778219 0.174263 0.680004 0.141056 0.391804 0.113476 
0.474428  17 0.119949 0.557425 0.653113 0.0401515 0.127097 0.386637 0.641647 0.478075 0.0418494 0.209243 0.000314402 0.786286 0.186531 0.75623 0.000468113 0.944684 0.662203 
0.479745  17 0.348593 0.467154 0.757792 0.0223552 0.428023 0.348369 0.049172 0.692832 0.061921 0 0.0261899 0.437166 0.0499062 0.548074 0.0292381 0.586916 0.357682 
0.475238  17 0.210846 0.313208 0.728026 0.0201423 0.19535 0.889284 0.0900326 0.592959 9.45138e-05 0 0.23399 0.591477 0.497702 0.568909 0.035024 0.502447 0.599781 
0.47728  17 0.211002 0.313267 0.72826 0.0201521 0.195586 0.88911 0.0903546 0.59269 7.41114e-05 0 0.23399 0.591477 0.497702 0.568909 0.0345091 0.503164 0.599278 
0.479562  17 0.211725 0.250261 0.867716 0.027965 0.283987 0.523351 0.0646571 0.52685 0.0685832 0 0.0889425 0.492424 0.185881 0.759474 0 0.57552 0.81049 
0.339305  17 0.158894 0.0311409 0.935535 0.00890743 0 0.48747 0.132345 0.49002 0.0383545 0.0260664 0.0190849 0.468619 0.140566 0.404059 0 0.829935 0.331604 
0.306352  17 0.464074 0.0768514 0.859806 0.0105983 0 0.439926 0.147797 0.516715 0.0174928 0.0606608 0 0.462022 0.108818 0.468551 0 0.657594 0.245194 
0.325936  17 0.0565815 0.0306817 0.912938 0.0657564 0 0.485519 0.136631 0.480737 0.0241198 0 0 0.462892 0.144666 0.371625 0 0.650492 0.29641 
0.320766  17 0.226867 0 0.260297 0.0147814 0.0759038 0.671916 0.174802 0.580648 0 0.0578694 0.0525983 0.723347 0.0832524 0.6173 0 0.38932 0.382645 
0.306352  17 0.464074 0.0768514 0.859806 0.0105983 0 0.439926 0.147797 0.516715 0.0174928 0.0606608 0 0.462022 0.108818 0.468551 0 0.657594 0.245194 
0.320766  17 0.226867 0 0.260297 0.0147814 0.0759038 0.671916 0.174802 0.580648 0 0.0578694 0.0525983 0.723347 0.0832524 0.6173 0 0.38932 0.382645 
0.306352  17 0.464074 0.0768514 0.859806 0.0105983 0 0.439926 0.147797 0.516715 0.0174928 0.0606608 0 0.462022 0.108818 0.468551 0 0.657594 0.245194 
0.339361  17 0.736891 0.0718026 0.51257 0.0190613 0 0.840828 0.277225 0.576813 0.00603906 0.104267 0.0658622 0.769395 0.149265 0.528101 0 0.536416 0.452566 
0.339305  17 0.158894 0.0311409 0.935535 0.00890743 0 0.48747 0.132345 0.49002 0.0383545 0.0260664 0.0190849 0.468619 0.140566 0.404059 0 0.829935 0.331604 
0.342918  17 0.527092 0.00316941 0.814959 0.0135504 0.240526 0.364855 0 0.571594 0.000804623 0.0830892 0.0656515 0.727859 0.0589941 0.545234 0.0268193 0.412805 0.379492 
0.342918  17 0.527092 0.00316941 0.814959 0.0135504 0.240526 0.364855 0 0.571594 0.000804623 0.0830892 0.0656515 0.727859 0.0589941 0.545234 0.0268193 0.412805 0.379492 
0.351697  17 0.928121 0.22935 0.850671 0.0452723 0.0710362 0.588908 0.0714878 0.497396 0.0204067 0.0632027 0 0.533481 0.0750507 0.477794 0.0172335 0.805438 0.254965 
0.351697  17 0.928121 0.22935 0.850671 0.0452723 0.0710362 0.588908 0.0714878 0.497396 0.0204067 0.0632027 0 0.533481 0.0750507 0.477794 0.0172335 0.805438 0.254965 
0.35043  17 0.475424 0.000560649 0.91595 0.0390097 0.223014 0.334298 0.14255 0.643853 0.024072 0.0254747 0.0130774 0.428608 0.0806263 0.352731 0 0.496224 0.252464 
0.356109  17 0.772818 0 0.626733 0.00336504 0.201076 0.505193 0.442721 0.241695 0.0391271 0.0511117 0.00761536 0.480657 0.138581 0.518584 0 0.561167 0.216429 
0.356109  17 0.772818 0 0.626733 0.00336504 0.201076 0.505193 0.442721 0.241695 0.0391271 0.0511117 0.00761536 0.480657 0.138581 0.518584 0 0.561167 0.216429 
0.342832  17 0.772818 0 0.626733 0.00335924 0.200965 0.505018 0.442023 0.241873 0.0390929 0.0510657 0.00765597 0.48044 0.13861 0.518278 0 0.561167 0.216429 
0.356374  17 0.783008 0.0411905 0.905933 0.0526731 0.0966483 0.30353 0.0301092 0.566229 0.00985211 0.0150893 0.061952 0.390967 0.149189 0.573962 0.00396809 0.450386 0.258162 
0.356374  17 0.783008 0.0411905 0.905933 0.0526731 0.0966483 0.30353 0.0301092 0.566229 0.00985211 0.0150893 0.061952 0.390967 0.149189 0.573962 0.00396809 0.450386 0.258162 
0.34661  17 0.783008 0.0412819 0.90592 0.0526641 0.0965273 0.303512 0.0305947 0.566138 0.00985977 0.0153304 0.0618415 0.390772 0.149201 0.573962 0.00396809 0.450386 0.258162 
0.347348  17 0.782623 0.0415941 0.905898 0.0526422 0.0966483 0.30353 0.0301092 0.566229 0.00985211 0.0150893 0.061952 0.39126 0.149123 0.573722 0.00396016 0.450549 0.25813 
0.357108  17 0.332119 0.183139 0.534203 0.0249487 0 0.590987 0.403118 0.586115 0.0265133 0.0555325 0.0544023 0.841773 0.15054 0.580984 0.0149087 0.408124 0.215507 
0.357108  17 0.332119 0.183139 0.534203 0.0249487 0 0.590987 0.403118 0.586115 0.0265133 0.0555325 0.0544023 0.841773 0.15054 0.580984 0.0149087 0.408124 0.215507 
0.357108  17 0.332119 0.183139 0.534203 0.0249487 0 0.590987 0.403118 0.586115 0.0265133 0.0555325 0.0544023 0.841773 0.15054 0.580984 0.0149087 0.408124 0.215507 
0.357108  17 0.332119 0.183139 0.534203 0.0249487 0 0.590987 0.403118 0.586115 0.0265133 0.0555325 0.0544023 0.841773 0.15054 0.580984 0.0149087 0.408124 0.215507 
0.35811  17 0.624656 0.149967 0.816886 0.0355122 0.715046 0.484695 0.0509569 0.517252 0.0463098 0.0434228 0.0238663 0.51402 0.116757 0.351775 0 0.746749 0.00132618 
0.360513  17 0.776191 0.0370273 0.94994 0.0390614 0.0919542 0.371956 0.157919 0.495314 0 0.0658547 0.0353867 0.412468 0.0892161 0.461015 0.0194561 0.277522 0.272033 
0.304238  17 0.490294 0.191524 0.850677 0.0487678 0.313039 0.69103 0.0418916 0.579868 0.0150535 0.0278947 0 0.388075 0.0951917 0.417719 0.0292197 0.661919 0.00484213 
0.35355  17 0.490361 0.190957 0.850979 0.0487074 0.312782 0.691111 0.0414706 0.579811 0.0150647 0.0279487 0 0.388075 0.0951917 0.417719 0.0292197 0.661919 0.00477756 
0.364766  17 0.273915 0 0.403521 0.0192667 0.408109 0.880748 0.303077 0.491216 0 0 0.0845823 0.627704 0.139521 0.426621 0 0.546053 0.428662 
0.364766  17 0.273915 0 0.403521 0.0192667 0.408109 0.880748 0.303077 0.491216 0 0 0.0845823 0.627704 0.139521 0.426621 0 0.546053 0.428662 
0.316301  17 0.274054 7.46379e-05 0.404081 0.0193331 0.406986 0.880454 0.303077 0.491216 0 0 0.0845823 0.627704 0.139521 0.426898 0.000192882 0.546163 0.428754 
0.365117  17 0.395049 0.80488 0.770939 0.0437429 0 0.526394 0 0.514307 0 0.00413372 0.0865148 0.462793 0.157686 0.639869 0.0142408 0.903953 0.240639 
0.365117  17 0.395049 0.80488 0.770939 0.0437429 0 0.526394 0 0.514307 0 0.00413372 0.0865148 0.462793 0.157686 0.639869 0.0142408 0.903953 0.240639 
0.347549  17 0.403384 0.553348 0.742644 0.0458175 0.016522 0.610051 0 0.496583 0.00918806 0.0106597 0.00439711 0.589524 0.0933818 0.439898 0.0474215 0.767919 0.409843 
0.367332  17 0.403384 0.553348 0.742644 0.0458175 0.016522 0.610051 0 0.496943 0.00916866 0.0106928 0.00446723 0.589824 0.0932326 0.439898 0.0474215 0.767919 0.409843 
0.367386  17 0.517033 0.0761684 0.888257 0.0387394 0.142523 0.576666 0.110171 0.487303 0.0180917 0.0100181 0.0214678 0.518987 0.0996512 0.452603 0.0122776 0.460256 0.255433 
0.368739  17 0.339002 0.133765 0.847752 0.0447641 0.132322 0.567816 0 0.492511 0.0145756 0 0.071373 0.567061 0.0896382 0.494198 0.0157019 0.921043 0.164461 
0.37276  17 0.360534 0.113732 0.469013 0.0191087 0.0841769 0.900445 0.193246 0.537298 0 0.106716 0.0822118 0.625872 0.168887 0.432008 0 0.610475 0.440465 
0.375877  17 0.393987 0.0686899 0.726361 0 0.0604901 0.474848 0.163579 0.526233 0 0 0.101271 0.849783 0.135624 0.631103 0.0144214 0.310549 0.319079 
0.37608  17 0.702345 0.22226 0.941443 0.0369314 0.331103 0.433787 0.133918 0.191394 0.0118734 0 0 0.556032 0.192661 0.426051 0 0.662028 0.393258 
0.37608  17 0.702345 0.22226 0.941443 0.0369314 0.331103 0.433787 0.133918 0.191394 0.0118734 0 0 0.556032 0.192661 0.426051 0 0.662028 0.393258 
0.377372  17 0.772878 0.0484389 0.881092 0.0453169 0 0.424231 0.0494198 0.58081 0.00980168 0.0019574 0.051344 0.507653 0.114709 0.53656 0.0101031 0.545848 0.528397 
0.347801  17 0.140049 0.000191429 0.473984 0.0310707 0.0629161 0.786396 0.139795 0.460569 0.071975 0.0418445 0.0748559 0.687619 0.166608 0.596466 0 0.190556 0.347492 
0.388334  17 0.345086 0.238401 0.776751 0.036701 0 0.541602 0 0.334088 0.0311999 0.0941299 0 0.630647 0.0913342 0.469004 0.0311271 0.407267 0.474119 
0.375717  17 0.373479 0.00786869 0.884278 0.0218815 0.0918481 0.419767 0.159079 0.688888 0 0.0556223 0.0481354 0.601194 0.0842958 0.56106 1.17338e-05 0.378901 0.36759 
0.388905  17 0.716822 0.409124 0.917324 0.063799 0.109918 0.491401 0.428006 0.486075 0.0176064 0.0199975 0.032263 0.612751 0.123823 0.439989 0 0.405669 0.23934 
0.340281  17 0.624656 0.149967 0.816886 0.0355122 0.715046 0.484695 0.0509569 0.517252 0.0463098 0.04344 0.0238708 0.514121 0.116777 0.351775 0 0.746749 0.00132618 
0.389631  17 0.624656 0.149967 0.816886 0.0355122 0.715046 0.484695 0.0509569 0.517252 0.0463098 0.0434228 0.0238663 0.51402 0.116757 0.351775 0 0.746749 0.00132618 
0.403851  17 0.752414 0.00658978 0.636512 0.0394019 0.522329 0.495036 0.207015 0.651018 0.0431543 0.0419424 0.0486639 0.721987 0.0989598 0.3998 0.00287856 0.219371 0.326062 
0.403851  17 0.752414 0.00658978 0.636512 0.0394019 0.522329 0.495036 0.207015 0.651018 0.0431543 0.0419424 0.0486639 0.721987 0.0989598 0.3998 0.00287856 0.219371 0.326062 
0.405809  17 0.335975 0.14077 0.951692 0.00133583 0 0.500257 0.345315 0.537443 0 0.108212 0.0661308 0.617076 0.0122505 0.405286 0 0.346593 0.162563 
0.352801  17 0.43079 0.41101 0.743004 0.0418089 0 0.540246 0.011478 0.628012 0.00698691 0.000123747 3.41441e-06 0.570513 0.112976 0.652695 0.00818377 0.614189 0.0855709 
0.350052  17 0.455656 0.327164 0.760884 0.0241213 0.00311458 0.536963 0.246294 0.580723 2.27273e-05 0.0147843 0.0844054 0.488428 0.118919 0.63554 0.00496613 0.67634 0.240995 
0.412715  17 0.455438 0.327164 0.760884 0.0241213 0.00311458 0.536963 0.246294 0.580782 0 0.0147172 0.0844897 0.488413 0.118839 0.635725 0.00499794 0.676235 0.240918 
0.380195  17 0.622033 0 0.832574 0.0404892 0.178889 0.420066 0.00756489 0.188589 0.0323084 0.0328894 0.0385791 0.402955 0.117198 0.408335 0.000489212 0.642531 0.33089 
0.412815  17 0.622033 0 0.832574 0.0404892 0.178889 0.420013 0.00720581 0.188168 0.0323149 0.0328614 0.0385196 0.402537 0.116862 0.407942 0 0.643077 0.33089 
0.385849  17 0.0820304 0 0.901747 0.0199663 0.0756158 0.589154 0.168869 0.490001 0.00425205 0.0221332 0.0622526 0.518864 0.0725321 0.406787 0.0619398 0.160372 0.304485 
0.41549  17 0.0820304 0 0.901747 0.019951 0.075836 0.58931 0.169061 0.489953 0.0042388 0.0221512 0.0622899 0.519007 0.0725321 0.406787 0.0619398 0.160372 0.304485 
0.41549  17 0.0820304 0 0.901747 0.019951 0.075836 0.58931 0.169061 0.489953 0.0042388 0.0221512 0.0622899 0.519007 0.0725321 0.406787 0.0619398 0.160372 0.304485 
0.395896  17 0.68648 0.469691 0.861308 0.0118732 0.0897089 0.480414 0 0.488224 0.0139096 0 0.102625 0.642971 0.209579 0.325012 0.0494921 0.447669 0.257704 
0.419876  17 0.798533 0.0780172 0.92545 0.0373235 0.0521901 0.719107 0.00578397 0.450636 0.0143722 0.0137194 0.0366773 0.510142 0.101424 0.449204 0.0874953 0.353544 0.484895 
0.417738  17 0.561048 0.0118039 0.611283 0.0138708 0.0789579 0.365967 0.56893 0.508215 0 0.0794775 0.0196221 0.685876 0.0728305 0.247147 0.031135 0.417712 0.290786 
0.391588  17 0.214528 0.557252 0.446448 0.0200306 0.098064 0.745983 0.113479 0.420506 0.0455724 0.0115695 0.0733583 0.701827 0.156731 0.565891 0.000371183 0.386426 0.26561 
0.426607  17 0.490933 0.086595 0.548952 0.013716 0.470567 0.618496 0.348354 0.555116 0.01217 0.0390616 0.0273303 0.301153 0.0907762 0.593018 2.49755e-05 0.953153 0.613291 
0.427597  17 0.573018 0.0283481 0.224784 0.0337167 0.188812 0.548702 0.154597 0.545589 0.00721572 0.0698224 0.114918 0.489163 0.0894479 0.444644 0.0201519 0.235373 0.0252813 
0.428464  17 0.265291 0.437749 0.563442 0.0201939 0.0324787 0.66875 0.0677865 0.67162 0 0.0552827 0.116419 0.805237 0.10846 0.609522 0.0946163 0.584293 0.859049 
0.430352  17 0.687972 0 0.885063 0.00414921 0.238233 0.125568 0 0.972607 0 0.0836189 0 0.380044 0.122534 0.451857 0.0114865 0.382152 0.258842 
0.430455  17 0.752682 0.754209 0.625958 0.0147228 0.254437 0.600499 0.293554 0.532421 0.000437322 0.099196 0.0651298 0.402223 0.158965 0.520353 0 0.436608 0.50562 
0.430455  17 0.752682 0.754209 0.625958 0.0147228 0.254437 0.600499 0.293554 0.532421 0.000437322 0.099196 0.0651298 0.402223 0.158965 0.520353 0 0.436608 0.50562 
0.437833  17 0.568895 0 0.942316 0.052224 0.439169 0.850676 0.187101 0.533102 0.0245883 0 0.0699764 0.652623 0.0836454 0.376579 0.132345 0.606126 0.595947 
0.451406  17 0.374566 0.903149 0.458114 0 0 0.355756 0.0109413 0.589203 0.055626 0.0982463 0.0385616 0.59654 0.238075 0.671814 0.1617 0.46729 0.532772 
0.451406  17 0.374566 0.903149 0.458114 0 0 0.355756 0.0109413 0.589203 0.055626 0.0982463 0.0385616 0.59654 0.238075 0.671814 0.1617 0.46729 0.532772 
0.45384  17 0.609763 0.511043 0.81003 0.0517573 0.294896 0.588743 0.361983 0.692978 0.0317206 0.0767783 0.0828303 0.866827 0.0769504 0.615567 0.219061 0.744386 0.208707 
0.441509  17 0.609763 0.510276 0.810022 0.0516629 0.294491 0.588543 0.361488 0.692832 0.0317206 0.0767783 0.0828303 0.866827 0.0769504 0.615567 0.219061 0.744386 0.208707 
0.455579  17 0.325126 0.289647 0.787184 0.0316086 0 0.0245061 0.0915378 0.675738 0.00232159 0.0161712 0 0.799245 0.164934 0.604612 0.091363 0.550111 0.0607555 
0.455579  17 0.325126 0.289647 0.787184 0.0316086 0 0.0245061 0.0915378 0.675738 0.00232159 0.0161712 0 0.799245 0.164934 0.604612 0.091363 0.550111 0.0607555 
0.457295  17 0.321378 0.104593 0.863961 0.0422185 0.866074 0.600712 0 0.411034 0 0.0163585 0.0522805 0.455889 0.0853615 0.550065 0.0292391 0.491707 0.395668 
0.422919  17 0.60503 0 0.789419 0.0327834 0.142175 0.344896 0.234742 0.389684 1.41671e-05 0.048472 0.058849 0.710862 0.0888181 0.319579 0.0211071 0.0730498 0.387413 
0.463896  17 0.414493 0.073805 0.919363 0.00530019 0 0.541696 0.245462 0.504115 0 0.11937 0.0438319 0.427367 0.168866 0.464201 0 0.137739 0.337758 
0.457357  17 0.412249 0.0411262 0.727301 0.00525459 0.20822 0.219654 0.132396 0.586246 0 0.10981 0.12085 0.768969 0.140682 0.50103 0.00014119 0.18818 0.447623 
0.437821  17 0.520108 0.472831 0.812421 0.0422509 0.0156261 0.586363 0.112936 0.241417 0.0387948 0.11194 0.0726729 0.455493 0.112009 0.344942 0 0.748867 0.0264043 
0.446164  17 0.719735 0.654118 0.617592 0.0339579 0.225953 0.429221 0.012602 0.587441 0.0222216 0 0.0429313 0.566023 0.0814097 0.476222 0.0523911 0.832565 0.373015 
0.471658  17 0.720503 0.654201 0.617612 0.0339034 0.225953 0.429221 0.012602 0.587441 0.0222216 0 0.0429313 0.565915 0.0815662 0.476382 0.0522338 0.832954 0.373539 
0.370323  17 0.720489 0.654374 0.617339 0.0339491 0.225651 0.429187 0.0132136 0.587591 0.0222126 0.000259659 0.0431425 0.565915 0.0815662 0.476382 0.0522338 0.832614 0.373493 
0.477281  17 0.797023 0.0548108 0.0620794 0.0102092 0 0.257296 0.0899608 0.596337 0 0 0 0.422974 0.131283 0.478291 0 0.289032 0.371153 
0.478099  17 0.982101 0.2521 0.804406 0.0192676 0.96627 0.181413 0.636995 0.570775 0 0.119118 0 0.399222 0.0932741 0.446158 0 0.843045 0.474103 
0.480078  17 0.518368 0.283446 0.486835 0.0435614 0.806157 0.819395 0.199517 0.518815 0.0251033 0 0.0199343 0.69583 0.150364 0.367934 0 0.493915 0.310747 
0.481632  17 0.640547 0.0402942 0.793998 0.0469751 0.482199 0.601378 0.370768 0.893992 0.47893 0 0.0131136 0.778293 0.174262 0.679875 0.14119 0.391994 0.111595 
0.485318  17 0.506145 7.2439e-05 0.768497 0.0465578 0.513417 0.5845 0 0.80393 0.0522828 0.045294 0.328734 0.495315 0.0732786 0.240927 0.245937 0.782844 0.236226 
0.465109  17 0.326744 0.328766 0.838944 0.0463669 0.293023 0.496748 0.200189 0.764087 0 0.0503718 0.0768201 0.747663 0.0884419 0.620507 0.152063 0.730879 0.286532 
0.485983  17 0.539677 0.493035 0.750759 0.0499785 0.0365096 0.675686 0.00583621 0.645163 0.0380182 0.319656 0.696185 0.637067 1.35934e-05 0.578211 0.371978 0.688847 0.198223 
0.487553  17 0.506154 0.000424652 0.769187 0.0466039 0.513927 0.5845 0 0.80393 0.0522828 0.0449962 0.329557 0.49563 0.073226 0.240167 0.245982 0.783592 0.235586 
0.489364  17 0.574103 0.147754 0.920692 0.110631 0 0.631508 0.44532 0.625813 0.0033257 2.98218e-05 0.241259 0.63954 0.106756 0.586366 0.192882 0.745236 0.276916 
0.491821  17 0.254199 0.421202 0.797319 0.0791069 0.155002 0.56511 0.297057 0.439655 0 0.44316 0.0805866 0.635158 0 0.469469 0.0449442 0.88625 0.0812033 
0.492504  17 0.863032 0 0.894194 0.0191388 0.14439 0.533712 0.171305 0.493421 0 0.0607032 0.061485 0.549029 0.390698 0.556828 0.0551288 0.3565 0.319951 
0.493208  17 0.084025 0.286755 0.664304 0.0205796 0.000255565 0.064737 0 0.6175 0 0.446733 0.630481 0.560511 0.0792506 0.46191 0.360273 0.537378 0.000247303 
0.4934  17 0.210494 0.313241 0.727915 0.0201223 0.195462 0.889271 0.0905335 0.592919 0 0 0.23399 0.591477 0.497702 0.568909 0.035024 0.502447 0.599683 
0.493487  17 0.639162 0.158408 0.489795 0.0542997 0.159381 0.358799 0.170201 0.523588 0.0020273 0.260973 0.0593997 0.458096 0.0199125 0.669652 0.116598 0.297193 0.389857 
0.483064  17 0.816985 0.172473 0.858686 0.034495 0 0.545013 0.645515 0.710961 0 0.221149 0.316207 0.473834 0.000125694 0.665957 0.248453 0.865591 0.101814 
0.497376  17 0.112912 0.2764 0.82021 0.0260659 0.279777 0.52054 0.00502975 0.51068 0.0236513 0.0301961 0.0369525 0.516358 0.0499345 0.561953 0 0.0508448 0.42094 
0.497606  17 0.33487 0.431845 0.665333 0.0453489 0.0085974 0.51224 0.0186239 0.640571 0.0400609 0.321344 0.000305446 0.57651 0.0222568 0.253706 0 0.608964 0.819689 
0.498396  17 0.0507804 0.172375 0.571447 0.0784868 0.333337 0.522929 0.60132 0.660389 3.94799e-05 0.00090646 0.0874227 0.183538 0.217959 0.536118 0.170681 0.638801 0.609412 
0.499751  17 0.67809 0.195044 0.684395 0.00100987 0.0865071 0.462034 0.231083 0.679978 0.0305136 0.000168704 0.140948 0.924407 0.42533 0.809302 0.541446 0.271404 0.106479 
0.503745  17 0.236028 0.084169 0.803412 0.0402814 0.345998 0.0905691 0.250873 0.566409 0.015415 0.0119472 0.0747587 0.480248 0.111798 0.412144 0.168143 0.607136 0.398948 
0.439277  17 0.407114 0.357996 0.870213 0.0967358 0.0850947 0.395027 0.169271 0.787328 0 0 0.01728 0.757144 0.183519 0.504857 0 0.245953 0.328012 
0.436775  17 0.0812939 0.0003227 0.904717 4.2978e-05 0.0910416 0.671505 0.105496 0.772467 0 0.071642 0.381163 0.814452 0.1863 0.735488 0.0303088 0.31862 0.647855 
0.421158  17 0.27991 0.113905 0.811388 0.020889 0.403893 0.496886 0.101714 0.561426 0.0102172 8.96865e-05 0.0700916 0.495115 0.0921786 0.581962 0 0.584258 0.208976 
0.367053  17 0.27991 0.113905 0.811226 0.020881 0.403937 0.498003 0.102219 0.561613 0.010378 0 0.0704038 0.495234 0.0921786 0.581962 0 0.584258 0.208976 
0.384688  17 0.280817 0.113905 0.811226 0.020881 0.404485 0.497674 0.102263 0.561615 0.0103813 0.000273033 0.0705918 0.495591 0.09212 0.581933 0.000210052 0.584645 0.209009 
0.422092  17 0.280125 0.114174 0.812077 0.0209674 0.404541 0.497674 0.102263 0.561615 0.0103813 0 0.0704038 0.495234 0.0921786 0.581962 0 0.584438 0.208977 
0.396139  17 0.298691 0.624368 0.814894 0.0730816 0.254508 0.362383 0.0743714 0.377151 0.000634151 0.159739 5.54756e-05 0.604682 0.00481996 0.171352 0.00697878 0.897913 0.35334 
0.399709  17 0.779799 0.463297 0.865065 0.039808 0 0.796988 0.64607 0.419859 0.0161808 0.273033 0.328751 0.842796 0.000242776 0.607504 0.209534 0.875729 0.133505 
0.439207  17 0.10973 0.405939 0.773208 0.0506439 6.05142e-05 0.73012 0 0.666786 0.109021 5.78679e-05 0 0.517757 0.137398 0.38108 0.0343389 0.320272 0.418028 
0.350179  17 0.592602 0 0.897995 0.041205 0.0926029 0.52063 0.147885 0.482977 0 0.0470264 0.062335 0.50989 0.0868309 0.457692 0.0398387 0.277171 0.304048 
0.355326  17 0.654312 0.00873908 0.857461 0.0115202 0.797126 0.699613 0.403402 0.422363 1.74995e-05 0.0724733 0.010978 0.907723 0.134985 0.715889 0 0.476677 0.760344 
0.416758  17 0.542507 0.0151704 0.824154 0.0304079 0.16053 0.536163 0.396764 0.168959 0.000113973 0.0209184 0.0780865 0.753245 0.348618 0.496971 0.0312353 0.299271 0.263798 
0.338414  17 0.686519 0.072439 0.930093 0.0469795 0.065689 0.435212 0.070552 0.528777 0.017671 0.000219565 0.000534241 0.504303 0.125805 0.526362 0 0.680139 0.317022 
0.424108  17 0.46579 0.216137 0.728736 0.000138381 0.241742 0.63159 0.0725856 0.591267 0 0.0757398 0.316212 0.666997 0.223508 0.837903 0.263105 0.645185 0.0510308 
0.428958  17 0.465128 0.216031 0.728532 0.000119944 0.240131 0.630997 0.0724341 0.590999 8.60827e-05 0.0751162 0.315343 0.666816 0.223202 0.837928 0.262869 0.644753 0.0508479 
0.348452  17 0.301697 0.0702792 0.854802 0.0178033 0.287442 0.816919 0.281764 0.556313 0 0 0.0657043 0.628252 0.113476 0.566649 0 0.530428 0.304595 
0.388583  17 0.218736 0.297198 0.773649 0.0269088 0.32289 0.73776 0.0548204 0.566193 0.0564404 0 0.0562279 0.47458 0.110902 0.581475 0 0.581662 0.347413 
0.383511  17 0.549358 0.147195 0.683314 0.0898812 0.337529 0.627486 0.39591 0.568327 0.0130021 9.35222e-05 0.0795203 0.742681 0.115704 0.622862 0.000630595 0.760642 0.221796 
0.431083  17 0.33487 0.431845 0.665333 0.0453489 0.00933894 0.512472 0.0183304 0.640394 0.0400835 0.321517 0 0.577018 0.0222882 0.253706 0 0.608964 0.819689 
0.39301  17 0.548513 0.147624 0.682342 0.0899143 0.33833 0.62802 0.395522 0.568748 0.0129898 0 0.0796314 0.742681 0.115704 0.622202 0 0.761368 0.221678 
0.425631  17 0.212947 0.250431 0.867165 0.0278362 0.28343 0.522038 0.0643648 0.526672 0.0684146 0.000413786 0.0890965 0.492238 0.185881 0.759474 0 0.57502 0.808849 
0.435676  17 0.2119 0.250131 0.867501 0.0279107 0.284491 0.523319 0.064319 0.52661 0.0687958 0 0.0889377 0.492424 0.185937 0.759197 0.000481346 0.574957 0.809715 
0.390338  17 0.6177 0.0382735 0.718708 0.0330199 0.538883 0.347186 0.381752 0.853079 0.367416 0 0 0.599079 0.144312 0.304461 0.000345736 0.53007 0.173269 
0.42043  17 0.690404 0.637823 0.634936 0.020772 0.0198421 0.480967 0.000229745 0.618308 0.00010333 5.52202e-05 0.064869 0.526177 0.0988017 0.162548 0.0591909 0.597794 0.419686 
0.406404  17 0.79887 0.545966 0.655284 0.0172049 0.0236956 0.416328 0.49857 0.491282 0 0.198449 0 0.631214 0.183681 0.759343 0.000603698 0.750411 0.482709 
0.407767  17 0.798085 0.546423 0.655117 0.0172125 0.0236956 0.416328 0.49857 0.491282 0 0.198449 0 0.631419 0.183978 0.759118 0 0.750334 0.483069 
0.390826  17 0.889048 0 0.703994 0 0.0234745 0.515465 0.736 0.758166 0.0394799 0.199574 0 0.603091 0.191464 0.744454 0 0.704465 0.522526 
0.390826  17 0.889048 0 0.703994 0 0.0234745 0.515465 0.736 0.758166 0.0394799 0.199574 0 0.603091 0.191464 0.744454 0 0.704465 0.522526 
0.390826  17 0.889048 0 0.703994 0 0.0234745 0.515465 0.736 0.758166 0.0394799 0.199574 0 0.603091 0.191464 0.744454 0 0.704465 0.522526 
0.354502  17 0.798085 0.546423 0.655117 0.0172125 0.0236956 0.416328 0.498161 0.491481 1.70035e-05 0.198561 7.37626e-05 0.631149 0.183871 0.758667 0 0.750334 0.483069 
0.420613  17 0.33487 0.431845 0.665333 0.0453489 0.00933894 0.512472 0.0183304 0.640394 0.0400835 0.321091 0.000249048 0.577234 0.0228023 0.254329 0 0.608964 0.819689 
0.472344  17 0.277415 0.920182 0.735697 0.0348291 0 0.792455 0.293101 0.0735574 0 0 0.342918 0.654912 0.271363 0.685746 0.0797411 0.439625 0.0542722 
0.450673  17 0.416094 0.124422 0.759432 0.0330352 0.0359554 0.320959 0.530984 0.484805 4.06613e-05 0.195699 0.0532977 0.582923 0.188023 0.534989 0.000371978 0.545656 0.164265 
0.462922  17 0.543378 0.0150106 0.824424 0.0304029 0.160438 0.537083 0.397059 0.168832 1.68962e-05 0.021301 0.0783343 0.753623 0.348922 0.497105 0.0312665 0.299013 0.26392 
0.465082  17 0.476873 0.00012474 0.908123 0.045693 0.169404 0.314593 0 0.459641 0.0277705 0.153881 0.154359 0.362613 0.0963223 0.618542 0.33699 0.464159 0.285545 
0.465643  17 0.499283 0.397463 0.657921 0.107357 0.000520225 0.483191 0.349524 0.544274 0.0401965 0 0.0400723 0.550347 0.106641 0.795872 0.000421002 0.669573 0.444395 
0.456249  17 0.211032 0.312535 0.727917 0.0200811 0.195462 0.889271 0.0905335 0.592919 0 0 0.233707 0.591774 0.497593 0.569305 0.0347555 0.502541 0.599782 
0.471069  17 0.756527 0.0621704 0.804541 0.119125 0.223058 0.506023 0.0271221 0.636701 0.0585106 0.142238 0.86872 0.564855 0.156452 0.059644 0.423033 0.652843 0.379511 
0.464945  17 0.539006 0.492537 0.750297 0.0500327 0.0365465 0.675224 0.00586603 0.645332 0.0378986 0.319469 0.695642 0.637184 0.000192451 0.579383 0.372363 0.689119 0.198164 
0.481384  17 0.640561 0.0412465 0.794014 0.0468586 0.481488 0.601449 0.371102 0.892552 0.477443 0.000431099 0.0129787 0.778219 0.174263 0.680004 0.141056 0.391804 0.113476 
0.474428  17 0.119949 0.557425 0.653113 0.0401515 0.127097 0.386637 0.641647 0.478075 0.0418494 0.209243 0.000314402 0.786286 0.186531 0.75623 0.000468113 0.944684 0.662203 
0.479745  17 0.348593 0.467154 0.757792 0.0223552 0.428023 0.348369 0.049172 0.692832 0.061921 0 0.0261899 0.437166 0.0499062 0.548074 0.0292381 0.586916 0.357682 
0.475238  17 0.210846 0.313208 0.728026 0.0201423 0.19535 0.889284 0.0900326 0.592959 9.45138e-05 0 0.23399 0.591477 0.497702 0.568909 0.035024 0.502447 0.599781 
0.47728  17 0.211002 0.313267 0.72826 0.0201521 0.195586 0.88911 0.0903546 0.59269 7.41114e-05 0 0.23399 0.591477 0.497702 0.568909 0.0345091 0.503164 0.599278 
0.479562  17 0.211725 0.250261 0.867716 0.027965 0.283987 0.523351 0.0646571 0.52685 0.0685832 0 0.0889425 0.492424 0.185881 0.759474 0 0.57552 0.81049 
0.339305  17 0.158894 0.0311409 0.935535 0.00890743 0 0.48747 0.132345 0.49002 0.0383545 0.0260664 0.0190849 0.468619 0.140566 0.404059 0 0.829935 0.331604 
0.306352  17 0.464074 0.0768514 0.859806 0.0105983 0 0.439926 0.147797 0.516715 0.0174928 0.0606608 0 0.462022 0.108818 0.468551 0 0.657594 0.245194 
0.325936  17 0.0565815 0.0306817 0.912938 0.0657564 0 0.485519 0.136631 0.480737 0.0241198 0 0 0.462892 0.144666 0.371625 0 0.650492 0.29641 
0.320766  17 0.226867 0 0.260297 0.0147814 0.0759038 0.671916 0.174802 0.580648 0 0.0578694 0.0525983 0.723347 0.0832524 0.6173 0 0.38932 0.382645 
0.306352  17 0.464074 0.0768514 0.859806 0.0105983 0 0.439926 0.147797 0.516715 0.0174928 0.0606608 0 0.462022 0.108818 0.468551 0 0.657594 0.245194 
0.320766  17 0.226867 0 0.260297 0.0147814 0.0759038 0.671916 0.174802 0.580648 0 0.0578694 0.0525983 0.723347 0.0832524 0.6173 0 0.38932 0.382645 
0.306352  17 0.464074 0.0768514 0.859806 0.0105983 0 0.439926 0.147797 0.516715 0.0174928 0.0606608 0 0.462022 0.108818 0.468551 0 0.657594 0.245194 
0.339361  17 0.736891 0.0718026 0.51257 0.0190613 0 0.840828 0.277225 0.576813 0.00603906 0.104267 0.0658622 0.769395 0.149265 0.528101 0 0.536416 0.452566 
0.339305  17 0.158894 0.0311409 0.935535 0.00890743 0 0.48747 0.132345 0.49002 0.0383545 0.0260664 0.0190849 0.468619 0.140566 0.404059 0 0.829935 0.331604 
0.342918  17 0.527092 0.00316941 0.814959 0.0135504 0.240526 0.364855 0 0.571594 0.000804623 0.0830892 0.0656515 0.727859 0.0589941 0.545234 0.0268193 0.412805 0.379492 
0.342918  17 0.527092 0.00316941 0.814959 0.0135504 0.240526 0.364855 0 0.571594 0.000804623 0.0830892 0.0656515 0.727859 0.0589941 0.545234 0.0268193 0.412805 0.379492 
0.348018  17 0.928121 0.22935 0.85052 0.045258 0.0710142 0.588709 0.0719125 0.49768 0.0204409 0.0632027 0 0.533481 0.0750507 0.477794 0.0172335 0.805438 0.254965 
0.337244  17 0.927738 0.229335 0.850625 0.0452498 0.0721734 0.588603 0.0720237 0.497552 0.020381 0.0632233 0 0.533481 0.0750507 0.477794 0.0172335 0.805438 0.254934 
0.35043  17 0.475424 0.000560649 0.91595 0.0390097 0.223014 0.334298 0.14255 0.643853 0.024072 0.0254747 0.0130774 0.428608 0.0806263 0.352731 0 0.496224 0.252464 
0.356109  17 0.772818 0 0.626733 0.00336504 0.201076 0.505193 0.442721 0.241695 0.0391271 0.0511117 0.00761536 0.480657 0.138581 0.518584 0 0.561167 0.216429 
0.356109  17 0.772818 0 0.626733 0.00336504 0.201076 0.505193 0.442721 0.241695 0.0391271 0.0511117 0.00761536 0.480657 0.138581 0.518584 0 0.561167 0.216429 
0.333406  17 0.772818 0 0.626733 0.00335924 0.200965 0.505018 0.442023 0.241873 0.0390929 0.0510657 0.00763821 0.480222 0.138706 0.518449 0.000188041 0.561516 0.216424 
0.356374  17 0.783008 0.0411905 0.905933 0.0526731 0.0966483 0.30353 0.0301092 0.566229 0.00985211 0.0150893 0.061952 0.390967 0.149189 0.573962 0.00396809 0.450386 0.258162 
0.356374  17 0.783008 0.0411905 0.905933 0.0526731 0.0966483 0.30353 0.0301092 0.566229 0.00985211 0.0150893 0.061952 0.390967 0.149189 0.573962 0.00396809 0.450386 0.258162 
0.34661  17 0.783008 0.0412819 0.90592 0.0526641 0.0965273 0.303512 0.0305947 0.566138 0.00985977 0.0153304 0.0618415 0.390772 0.149201 0.573962 0.00396809 0.450386 0.258162 
0.347348  17 0.782623 0.0415941 0.905898 0.0526422 0.0966483 0.30353 0.0301092 0.566229 0.00985211 0.0150893 0.061952 0.39126 0.149123 0.573722 0.00396016 0.450549 0.25813 
0.357108  17 0.332119 0.183139 0.534203 0.0249487 0 0.590987 0.403118 0.586115 0.0265133 0.0555325 0.0544023 0.841773 0.15054 0.580984 0.0149087 0.408124 0.215507 
0.357108  17 0.332119 0.183139 0.534203 0.0249487 0 0.590987 0.403118 0.586115 0.0265133 0.0555325 0.0544023 0.841773 0.15054 0.580984 0.0149087 0.408124 0.215507 
0.351764  17 0.332119 0.183139 0.534203 0.0249487 0 0.590984 0.402531 0.585897 0.0265133 0.0555325 0.0544023 0.841773 0.15054 0.580984 0.0149087 0.408124 0.215507 
0.357108  17 0.332119 0.183139 0.534203 0.0249487 0 0.590987 0.403118 0.586115 0.0265133 0.0555325 0.0544023 0.841773 0.15054 0.580984 0.0149087 0.408124 0.215507 
0.353877  17 0.62456 0.150238 0.817066 0.0355707 0.714691 0.484975 0.0502833 0.517054 0.0462595 0.0434228 0.0238663 0.51402 0.116757 0.351775 0 0.746765 0.00106214 
0.360513  17 0.776191 0.0370273 0.94994 0.0390614 0.0919542 0.371956 0.157919 0.495314 0 0.0658547 0.0353867 0.412468 0.0892161 0.461015 0.0194561 0.277522 0.272033 
0.304238  17 0.490294 0.191524 0.850677 0.0487678 0.313039 0.69103 0.0418916 0.579868 0.0150535 0.0278947 0 0.388075 0.0951917 0.417719 0.0292197 0.661919 0.00484213 
0.35355  17 0.490361 0.190957 0.850979 0.0487074 0.312782 0.691111 0.0414706 0.579811 0.0150647 0.0279487 0 0.388075 0.0951917 0.417719 0.0292197 0.661919 0.00477756 
0.364766  17 0.273915 0 0.403521 0.0192667 0.408109 0.880748 0.303077 0.491216 0 0 0.0845823 0.627704 0.139521 0.426621 0 0.546053 0.428662 
0.364766  17 0.273915 0 0.403521 0.0192667 0.408109 0.880748 0.303077 0.491216 0 0 0.0845823 0.627704 0.139521 0.426621 0 0.546053 0.428662 
0.316301  17 0.274054 7.46379e-05 0.404081 0.0193331 0.406986 0.880454 0.303077 0.491216 0 0 0.0845823 0.627704 0.139521 0.426898 0.000192882 0.546163 0.428754 
0.365117  17 0.395049 0.80488 0.770939 0.0437429 0 0.526394 0 0.514307 0 0.00413372 0.0865148 0.462793 0.157686 0.639869 0.0142408 0.903953 0.240639 
0.365117  17 0.395049 0.80488 0.770939 0.0437429 0 0.526394 0 0.514307 0 0.00413372 0.0865148 0.462793 0.157686 0.639869 0.0142408 0.903953 0.240639 
0.347549  17 0.403384 0.553348 0.742644 0.0458175 0.016522 0.610051 0 0.496583 0.00918806 0.0106597 0.00439711 0.589524 0.0933818 0.439898 0.0474215 0.767919 0.409843 
0.367332  17 0.403384 0.553348 0.742644 0.0458175 0.016522 0.610051 0 0.496943 0.00916866 0.0106928 0.00446723 0.589824 0.0932326 0.439898 0.0474215 0.767919 0.409843 
0.367386  17 0.517033 0.0761684 0.888257 0.0387394 0.142523 0.576666 0.110171 0.487303 0.0180917 0.0100181 0.0214678 0.518987 0.0996512 0.452603 0.0122776 0.460256 0.255433 
0.368739  17 0.339002 0.133765 0.847752 0.0447641 0.132322 0.567816 0 0.492511 0.0145756 0 0.071373 0.567061 0.0896382 0.494198 0.0157019 0.921043 0.164461 
0.37276  17 0.360534 0.113732 0.469013 0.0191087 0.0841769 0.900445 0.193246 0.537298 0 0.106716 0.0822118 0.625872 0.168887 0.432008 0 0.610475 0.440465 
0.375877  17 0.393987 0.0686899 0.726361 0 0.0604901 0.474848 0.163579 0.526233 0 0 0.101271 0.849783 0.135624 0.631103 0.0144214 0.310549 0.319079 
0.37608  17 0.702345 0.22226 0.941443 0.0369314 0.331103 0.433787 0.133918 0.191394 0.0118734 0 0 0.556032 0.192661 0.426051 0 0.662028 0.393258 
0.37608  17 0.702345 0.22226 0.941443 0.0369314 0.331103 0.433787 0.133918 0.191394 0.0118734 0 0 0.556032 0.192661 0.426051 0 0.662028 0.393258 
0.377372  17 0.772878 0.0484389 0.881092 0.0453169 0 0.424231 0.0494198 0.58081 0.00980168 0.0019574 0.051344 0.507653 0.114709 0.53656 0.0101031 0.545848 0.528397 
0.347801  17 0.140049 0.000191429 0.473984 0.0310707 0.0629161 0.786396 0.139795 0.460569 0.071975 0.0418445 0.0748559 0.687619 0.166608 0.596466 0 0.190556 0.347492 
0.365501  17 0.345442 0.238431 0.776751 0.036701 0 0.541602 0 0.334088 0.0311999 0.0941299 0 0.630647 0.0913342 0.468788 0.0311544 0.407599 0.473446 
0.375717  17 0.373479 0.00786869 0.884278 0.0218815 0.0918481 0.419767 0.159079 0.688888 0 0.0556223 0.0481354 0.601194 0.0842958 0.56106 1.17338e-05 0.378901 0.36759 
0.386809  17 0.716229 0.409124 0.917324 0.063799 0.109918 0.491618 0.428121 0.486087 0.0175941 0.020186 0.0322221 0.612718 0.123833 0.439928 2.56315e-05 0.40602 0.239012 
0.340281  17 0.624656 0.149967 0.816886 0.0355122 0.715046 0.484695 0.0509569 0.517252 0.0463098 0.04344 0.0238708 0.514121 0.116777 0.351775 0 0.746749 0.00132618 
0.389631  17 0.624656 0.149967 0.816886 0.0355122 0.715046 0.484695 0.0509569 0.517252 0.0463098 0.0434228 0.0238663 0.51402 0.116757 0.351775 0 0.746749 0.00132618 
0.403851  17 0.752414 0.00658978 0.636512 0.0394019 0.522329 0.495036 0.207015 0.651018 0.0431543 0.0419424 0.0486639 0.721987 0.0989598 0.3998 0.00287856 0.219371 0.326062 
0.403851  17 0.752414 0.00658978 0.636512 0.0394019 0.522329 0.495036 0.207015 0.651018 0.0431543 0.0419424 0.0486639 0.721987 0.0989598 0.3998 0.00287856 0.219371 0.326062 
0.405809  17 0.335975 0.14077 0.951692 0.00133583 0 0.500257 0.345315 0.537443 0 0.108212 0.0661308 0.617076 0.0122505 0.405286 0 0.346593 0.162563 
0.352801  17 0.43079 0.41101 0.743004 0.0418089 0 0.540246 0.011478 0.628012 0.00698691 0.000123747 3.41441e-06 0.570513 0.112976 0.652695 0.00818377 0.614189 0.0855709 
0.350052  17 0.455656 0.327164 0.760884 0.0241213 0.00311458 0.536963 0.246294 0.580723 2.27273e-05 0.0147843 0.0844054 0.488428 0.118919 0.63554 0.00496613 0.67634 0.240995 
0.412715  17 0.455438 0.327164 0.760884 0.0241213 0.00311458 0.536963 0.246294 0.580782 0 0.0147172 0.0844897 0.488413 0.118839 0.635725 0.00499794 0.676235 0.240918 
0.380195  17 0.622033 0 0.832574 0.0404892 0.178889 0.420066 0.00756489 0.188589 0.0323084 0.0328894 0.0385791 0.402955 0.117198 0.408335 0.000489212 0.642531 0.33089 
0.378935  17 0.622033 0 0.832574 0.0405144 0.179256 0.419972 0.00726094 0.188331 0.0322639 0.0328449 0.0384077 0.402377 0.116862 0.407942 0 0.643077 0.33089 
0.385849  17 0.0820304 0 0.901747 0.0199663 0.0756158 0.589154 0.168869 0.490001 0.00425205 0.0221332 0.0622526 0.518864 0.0725321 0.406787 0.0619398 0.160372 0.304485 
0.383867  17 0.0820304 0 0.901747 0.019951 0.075836 0.589264 0.169211 0.489996 0.00428973 0.0220819 0.0619523 0.51876 0.0724382 0.406756 0.0619398 0.160372 0.304485 
0.41549  17 0.0820304 0 0.901747 0.019951 0.075836 0.58931 0.169061 0.489953 0.0042388 0.0221512 0.0622899 0.519007 0.0725321 0.406787 0.0619398 0.160372 0.304485 
0.395896  17 0.68648 0.469691 0.861308 0.0118732 0.0897089 0.480414 0 0.488224 0.0139096 0 0.102625 0.642971 0.209579 0.325012 0.0494921 0.447669 0.257704 
0.419876  17 0.798533 0.0780172 0.92545 0.0373235 0.0521901 0.719107 0.00578397 0.450636 0.0143722 0.0137194 0.0366773 0.510142 0.101424 0.449204 0.0874953 0.353544 0.484895 
0.417738  17 0.561048 0.0118039 0.611283 0.0138708 0.0789579 0.365967 0.56893 0.508215 0 0.0794775 0.0196221 0.685876 0.0728305 0.247147 0.031135 0.417712 0.290786 
0.387705  17 0.214729 0.556884 0.446718 0.0201137 0.0979014 0.746071 0.113753 0.420716 0.0455086 0.0115695 0.0733583 0.701827 0.156731 0.565891 0.000371183 0.386715 0.265569 
0.338706  17 0.490679 0.0866967 0.548843 0.0137568 0.470577 0.619085 0.348351 0.555116 0.01217 0.0390616 0.0273219 0.30114 0.0908612 0.592724 2.73509e-05 0.952995 0.612732 
0.427597  17 0.573018 0.0283481 0.224784 0.0337167 0.188812 0.548702 0.154597 0.545589 0.00721572 0.0698224 0.114918 0.489163 0.0894479 0.444644 0.0201519 0.235373 0.0252813 
0.428464  17 0.265291 0.437749 0.563442 0.0201939 0.0324787 0.66875 0.0677865 0.67162 0 0.0552827 0.116419 0.805237 0.10846 0.609522 0.0946163 0.584293 0.859049 
0.430352  17 0.687972 0 0.885063 0.00414921 0.238233 0.125568 0 0.972607 0 0.0836189 0 0.380044 0.122534 0.451857 0.0114865 0.382152 0.258842 
0.430455  17 0.752682 0.754209 0.625958 0.0147228 0.254437 0.600499 0.293554 0.532421 0.000437322 0.099196 0.0651298 0.402223 0.158965 0.520353 0 0.436608 0.50562 
0.430455  17 0.752682 0.754209 0.625958 0.0147228 0.254437 0.600499 0.293554 0.532421 0.000437322 0.099196 0.0651298 0.402223 0.158965 0.520353 0 0.436608 0.50562 
0.437833  17 0.568895 0 0.942316 0.052224 0.439169 0.850676 0.187101 0.533102 0.0245883 0 0.0699764 0.652623 0.0836454 0.376579 0.132345 0.606126 0.595947 
0.451406  17 0.374566 0.903149 0.458114 0 0 0.355756 0.0109413 0.589203 0.055626 0.0982463 0.0385616 0.59654 0.238075 0.671814 0.1617 0.46729 0.532772 
0.451406  17 0.374566 0.903149 0.458114 0 0 0.355756 0.0109413 0.589203 0.055626 0.0982463 0.0385616 0.59654 0.238075 0.671814 0.1617 0.46729 0.532772 
0.45384  17 0.609763 0.511043 0.81003 0.0517573 0.294896 0.588743 0.361983 0.692978 0.0317206 0.0767783 0.0828303 0.866827 0.0769504 0.615567 0.219061 0.744386 0.208707 
0.429155  17 0.609147 0.509481 0.810262 0.0516606 0.294773 0.589046 0.360952 0.692784 0.0317206 0.0767783 0.0828303 0.866827 0.0769504 0.615567 0.218871 0.744083 0.208325 
0.440207  17 0.325395 0.289647 0.787184 0.0316086 0 0.0245061 0.0915378 0.675738 0.00232159 0.0161712 0 0.799018 0.164883 0.60461 0.0912669 0.550289 0.0605472 
0.455579  17 0.325126 0.289647 0.787184 0.0316086 0 0.0245061 0.0915378 0.675738 0.00232159 0.0161712 0 0.799245 0.164934 0.604612 0.091363 0.550111 0.0607555
[truncated: 841,028 more chars]
