# Supplementary material for: optPBN: An Optimisation Toolbox for Probabilistic Boolean Networks
Source: PLoS One. 2014 Jul 1;9(7):e98001. doi: 10.1371/journal.pone.0098001 (PMC4077690; doi:10.1371/journal.pone.0098001)
Supplement: File S2 — Computational scripts of all examples and the corresponding original result files. The compressed zip file contains the optPBN optimisation pipeline in the form of Matlab scripts (.m) for all examples used in this study (case study 1, case study 2, toy models of Saez-Rodriguez et al., i.e. case study 3, and Boolean model of apoptosis of Schlatter et al., i.e. case study 4). For the results presented in this article, the integrated optimisation problems of the first 3 case studies were optimised by using the stand-alone version of the optPBN pipeline applying particle swarm optimisation as the optimiser on a single local machine. The last case study (Schlatter's model, i.e. case study 4), due to a complex optimisation problem, was optimised by using the grid-based version of the optPBN pipeline applying a combined differential evolution and evolutionary algorithms as the optimisers on the Grid'5000. The corresponding results from the optimisations of each model presented in the article are included in a matrix format (.mat and .log) for further analysis on the distributions of optimised parameters. A complete set of result files for four case studies and the results from additional analysis as presented in File S8 can be downloaded at https://sourceforge.net/projects/optpbn. (ZIP) [file pone.0098001.s003.zip › Case_study_4/DE_Output_Case_Study_4_Initial_15000runs_Run3.log]

1.3292  17 0.0063401 0.355479 0.923102 0.15027 0.402359 0.21562 0.4642 0.382767 0.338106 0.744114 0.491035 0.453888 0.67935 0.757703 0.153029 0.271975 0.0950632 
3.1298  17 0.973873 0.484565 0.603048 0.989127 0.483074 0.852855 0.172525 0.97401 0.250308 0.0656848 0.478526 0.0328382 0.226641 0.903642 0.0395989 0.485755 0.874631 
3.29521  17 0.440979 0.18134 0.521292 0.984714 0.333847 0.472333 0.0141746 0.880725 0.977273 0.0978948 0.452418 0.0410606 0.504566 0.792455 0.144069 0.138095 0.516736 
3.43625  17 0.177109 0.379419 0.27271 0.89235 0.0443403 0.563879 0.219522 0.319661 0.275084 0.292198 0.812987 0.299541 0.819536 0.300508 0.624067 0.356704 0.688635 
0.875709  17 0.93679 0.24665 0.32884 0.038374 0.113017 0.0332109 0.72199 0.415473 0.507906 0.069755 0.787884 0.669677 0.400387 0.437786 0.796131 0.255292 0.873291 
0.945774  17 0.00814068 0.800015 0.920308 0.0717018 0.872995 0.40535 0.597062 0.708357 0.0999489 0.788973 0.59842 0.447696 0.415697 0.634236 0.625606 0.179305 0.154406 
3.22344  17 0.178133 0.198912 0.410146 0.873701 0.136992 0.724459 0.102978 0.313327 0.598984 0.756181 0.696589 0.290511 0.761898 0.0522186 0.833005 0.962334 0.638925 
1.29071  17 0.662541 0.449791 0.98759 0.0547011 0.626034 0.474297 0.165502 0.675021 0.460301 0.874511 0.371115 0.738853 0.758576 0.411788 0.130208 0.138245 0.0812613 
1.8612  17 0.128569 0.141314 0.584014 0.363782 0.554305 0.948157 0.631816 0.129503 0.380843 0.859842 0.168948 0.471851 0.140789 0.00411077 0.6876 0.581638 0.305774 
3.16263  17 0.0543285 0.920924 0.275432 0.433588 0.995587 0.586142 0.713271 0.152099 0.169072 0.470961 0.166617 0.132361 0.464794 0.588742 0.151229 0.922947 0.707005 
1.01345  17 0.80273 0.518319 0.882145 0.108344 0.134107 0.698211 0.135109 0.850445 0.892649 0.413799 0.820454 0.900789 0.0374436 0.979804 0.0871967 0.696757 0.539696 
3.10347  17 0.134554 0.710794 0.244759 0.496465 0.023395 0.559571 0.999965 0.865675 0.979458 0.843778 0.943541 0.756641 0.594331 0.39334 0.970446 0.530164 0.907039 
1.81786  17 0.550975 0.781132 0.617121 0.48674 0.451384 0.252272 0.0490761 0.567905 0.881661 0.890673 0.569253 0.99484 0.0511785 0.671849 0.731325 0.526413 0.689379 
1.26462  17 0.891369 0.249984 0.474442 0.0781798 0.727375 0.658918 0.853711 0.197025 0.990373 0.0705076 0.248138 0.635716 0.0888064 0.810441 0.834398 0.813637 0.846846 
3.50709  17 0.319068 0.0953955 0.269273 0.542828 0.930555 0.196446 0.886844 0.0231697 0.807679 0.244396 0.519841 0.949898 0.947063 0.176206 0.838373 0.288279 0.0892658 
2.11883  17 0.0536073 0.795849 0.756401 0.819248 0.687371 0.104564 0.834412 0.638654 0.582105 0.323594 0.53837 0.502718 0.105354 0.141387 0.76328 0.923518 0.836138 
2.85044  17 0.268759 0.848152 0.265146 0.408608 0.740793 0.77321 0.156979 0.772297 0.919342 0.384048 0.0499583 0.996992 0.883237 0.102102 0.684495 0.0616914 0.220633 
4.41709  17 0.110581 0.650517 0.0741546 0.333822 0.188113 0.36828 0.236409 0.834888 0.506158 0.462416 0.3022 0.260493 0.395204 0.0301428 0.0464588 0.336271 0.556754 
2.91716  17 0.273691 0.413267 0.202893 0.418828 0.0124895 0.793929 0.106138 0.451711 0.0462703 0.488924 0.830401 0.661984 0.175318 0.952378 0.00740508 0.211222 0.9485 
0.908265  17 0.986888 0.0629338 0.955667 0.197468 0.600606 0.900513 0.616287 0.940318 0.927855 0.290062 0.486901 0.879184 0.0713383 0.669988 0.895348 0.0683984 0.273349 
3.39935  17 0.622015 0.693057 0.253402 0.743696 0.47685 0.585629 0.251425 0.245536 0.333095 0.18412 0.704005 0.094265 0.589996 0.871298 0.743355 0.222775 0.917581 
1.65456  17 0.451822 0.967572 0.951198 0.298195 0.486333 0.65033 0.908528 0.465774 0.281247 0.832813 0.432208 0.069328 0.95875 0.847963 0.638552 0.395071 0.204446 
2.73702  17 0.613478 0.122743 0.3639 0.583915 0.400123 0.0764109 0.908691 0.398704 0.96511 0.952825 0.230459 0.989629 0.0900331 0.0528193 0.97626 0.649809 0.422991 
1.53498  17 0.637242 0.0774181 0.616532 0.0400655 0.962444 0.970163 0.781808 0.106919 0.664409 0.860839 0.700458 0.422727 0.970009 0.642205 0.121386 0.43084 0.647546 
2.67403  17 0.216214 0.60264 0.197393 0.252131 0.5046 0.0825405 0.248802 0.222574 0.966671 0.453869 0.436286 0.641159 0.249622 0.932382 0.832431 0.815915 0.820195 
2.79555  17 0.110879 0.249773 0.33078 0.357888 0.15968 0.258451 0.329964 0.00736042 0.369998 0.539448 0.752223 0.620591 0.640907 0.27666 0.199285 0.0650636 0.230447 
2.47518  17 0.811056 0.345431 0.904792 0.964341 0.492089 0.344579 0.985802 0.752961 0.0526569 0.681439 0.1321 0.883565 0.750025 0.240691 0.436999 0.730264 0.262999 
2.10165  17 0.3717 0.0778898 0.807574 0.926295 0.707981 0.853905 0.923283 0.544713 0.199219 0.335389 0.707866 0.962761 0.073994 0.77508 0.145937 0.805986 0.200665 
2.45114  17 0.494834 0.546715 0.839626 0.990747 0.895813 0.797621 0.0288471 0.784844 0.325835 0.584713 0.397649 0.59964 0.996781 0.778368 0.748525 0.519614 0.593241 
1.33793  17 0.529775 0.327812 0.668256 0.0589562 0.873825 0.84394 0.931912 0.90153 0.516306 0.427855 0.034327 0.580413 0.852653 0.0174193 0.506895 0.865563 0.298974 
2.37747  17 0.19679 0.943646 0.409764 0.435982 0.340174 0.0949216 0.739799 0.932176 0.176342 0.900869 0.0984717 0.316487 0.0950254 0.104031 0.604394 0.391832 0.0040247 
4.28294  17 0.200408 0.159686 0.119221 0.692284 0.168617 0.106844 0.277419 0.00429129 0.657121 0.406056 0.00717852 0.871567 0.490411 0.768697 0.771493 0.297686 0.920946 
2.48513  17 0.944395 0.195452 0.474938 0.651982 0.85521 0.485135 0.814078 0.418807 0.262065 0.213543 0.132129 0.53297 0.858062 0.697848 0.32562 0.145956 0.317672 
1.91841  17 0.196773 0.79367 0.882009 0.705342 0.756098 0.559696 0.494195 0.474313 0.814488 0.63977 0.217314 0.918912 0.0812492 0.767241 0.817454 0.624472 0.716488 
3.45987  17 0.132382 0.987737 0.0720909 0.315383 0.631244 0.678366 0.875145 0.532944 0.0531633 0.34632 0.0669174 0.625036 0.24798 0.579388 0.718133 0.533919 0.212574 
1.15964  17 0.457106 0.937196 0.077287 0.0228758 0.517324 0.69644 0.0170304 0.140768 0.0104942 0.145009 0.306417 0.700328 0.870313 0.198737 0.399755 0.485872 0.461357 
3.18649  17 0.522124 0.392309 0.444093 0.998766 0.15995 0.73739 0.016266 0.61711 0.412992 0.995765 0.824306 0.388193 0.123599 0.11699 0.113433 0.332091 0.765165 
2.13682  17 0.302241 0.784608 0.376453 0.349428 0.957709 0.377159 0.477573 0.38155 0.267326 0.225499 0.260907 0.368128 0.757883 0.509821 0.833771 0.856699 0.979161 
2.00727  17 0.592949 0.085229 0.681787 0.237606 0.947129 0.236061 0.169539 0.698068 0.963643 0.509312 0.0972932 0.14871 0.813596 0.129115 0.336528 0.274105 0.478946 
3.13458  17 0.953701 0.537949 0.234885 0.6258 0.658282 0.026002 0.207647 0.596117 0.627366 0.0181064 0.977794 0.880378 0.578992 0.507198 0.551203 0.600267 0.171617 
4.09594  17 0.886076 0.772626 0.0332779 0.540781 0.89144 0.246596 0.958891 0.358609 0.377116 0.140497 0.642116 0.773105 0.167195 0.232949 0.643458 0.719322 0.941415 
1.05826  17 0.427071 0.453423 0.776805 0.119742 0.865565 0.263641 0.01759 0.869201 0.185339 0.93271 0.435404 0.917939 0.733128 0.957531 0.213944 0.188432 0.113201 
2.3049  17 0.390384 0.822062 0.737359 0.992702 0.249974 0.919155 0.921657 0.97429 0.127184 0.0988505 0.548476 0.70097 0.75658 0.386429 0.34644 0.408918 0.185803 
2.56257  17 0.113635 0.894564 0.442411 0.468738 0.758379 0.0316654 0.92051 0.192048 0.694064 0.25177 0.755993 0.541056 0.634669 0.0694063 0.609228 0.458638 0.181309 
1.00142  17 0.352748 0.477577 0.953781 0.0207291 0.102995 0.416834 0.994512 0.44637 0.676508 0.135642 0.15882 0.372197 0.464015 0.745045 0.313492 0.488866 0.159701 
2.72117  17 0.964687 0.83101 0.754052 0.972708 0.318262 0.968203 0.7258 0.0688676 0.933212 0.157889 0.118043 0.736178 0.0587041 0.549157 0.265336 0.883878 0.426253 
2.1345  17 0.645656 0.284767 0.56927 0.591755 0.483 0.744203 0.00511695 0.853768 0.344249 0.549288 0.531702 0.66938 0.339647 0.855332 0.0376972 0.54081 0.443504 
2.43113  17 0.709943 0.393535 0.497014 0.516952 0.246672 0.474786 0.659578 0.713456 0.954601 0.796137 0.4181 0.108109 0.349657 0.568763 0.891266 0.891249 0.249369 
2.12054  17 0.263607 0.90867 0.477068 0.583124 0.316637 0.727923 0.141674 0.812241 0.202538 0.139393 0.569574 0.51464 0.547936 0.0123845 0.971132 0.783437 0.516196 
1.13183  17 0.651734 0.267932 0.820673 0.250151 0.418918 0.526019 0.441526 0.483163 0.832661 0.162949 0.300002 0.433348 0.0382424 0.0350896 0.170049 0.104648 0.94932 
3.70889  17 0.954719 0.772786 0.0271476 0.142326 0.264966 0.930855 0.21768 0.481441 0.340724 0.433791 0.537818 0.500013 0.252997 0.156371 0.281465 0.360172 0.618706 
2.05063  17 0.103315 0.440079 0.330095 0.246168 0.822348 0.901311 0.512061 0.458303 0.881582 0.582969 0.0761585 0.74193 0.99128 0.822391 0.810747 0.252922 0.893781 
1.49337  17 0.198676 0.730708 0.748546 0.215043 0.360675 0.113607 0.197655 0.18435 0.461995 0.344051 0.90836 0.0403533 0.954479 0.587582 0.796485 0.320763 0.927129 
3.44381  17 0.693076 0.92312 0.296488 0.820823 0.930631 0.793559 0.9449 0.594625 0.833067 0.79329 0.00640161 0.466281 0.405493 0.648706 0.332628 0.785832 0.378207 
3.35251  17 0.758348 0.470795 0.208799 0.846934 0.500144 0.990535 0.506919 0.937387 0.448103 0.596 0.648797 0.906891 0.280374 0.485461 0.471619 0.0666014 0.692765 
0.866703  17 0.557985 0.496347 0.859393 0.0370879 0.965491 0.502645 0.475767 0.63665 0.676041 0.0580924 0.219048 0.757454 0.306696 0.600378 0.989763 0.284193 0.767047 
1.26453  17 0.153338 0.276862 0.983576 0.394681 0.568876 0.95902 0.386121 0.298316 0.241784 0.417724 0.304242 0.859956 0.725953 0.361231 0.595814 0.400251 0.0275377 
2.79726  17 0.73284 0.34322 0.457253 0.885478 0.870997 0.187084 0.138949 0.911681 0.0225398 0.245213 0.380468 0.499134 0.532334 0.209257 0.495769 0.217099 0.75022 
1.79711  17 0.752679 0.0305164 0.571917 0.493814 0.859924 0.202774 0.224858 0.880493 0.907152 0.144575 0.72139 0.452637 0.0249347 0.86546 0.752071 0.846321 0.057718 
3.6015  17 0.731647 0.548103 0.100638 0.389161 0.879584 0.124459 0.0486484 0.360788 0.959881 0.295256 0.847884 0.259207 0.235913 0.152273 0.416829 0.219429 0.0114422 
2.92972  17 0.639256 0.553055 0.25117 0.655767 0.9454 0.551807 0.0643201 0.914333 0.327925 0.813806 0.300286 0.44663 0.175069 0.885959 0.805413 0.54191 0.303338 
3.84194  17 0.608375 0.0236719 0.0987386 0.702037 0.112868 0.784152 0.292289 0.890503 0.727466 0.330741 0.917107 0.325118 0.861842 0.483061 0.438502 0.610009 0.487017 
1.40585  17 0.311691 0.923402 0.766228 0.229191 0.378833 0.789742 0.185693 0.668331 0.875228 0.838223 0.931629 0.289931 0.294279 0.0744109 0.350026 0.500739 0.275136 
2.62094  17 0.229795 0.871273 0.204841 0.287896 0.43535 0.13169 0.766963 0.695231 0.787243 0.880612 0.824716 0.649713 0.510247 0.403726 0.792659 0.29423 0.247929 
2.29095  17 0.633978 0.00246189 0.840708 0.846631 0.610543 0.161153 0.669248 0.740535 0.287247 0.942668 0.277533 0.809742 0.749199 0.488744 0.550468 0.154157 0.0362552 
2.44692  17 0.028085 0.714817 0.730556 0.890223 0.482434 0.590806 0.673074 0.705235 0.490918 0.595395 0.755973 0.734023 0.814875 0.580681 0.826286 0.557659 0.212131 
0.771859  17 0.151837 0.764704 0.970418 0.050383 0.0316407 0.213022 0.670905 0.700199 0.232173 0.746015 0.497833 0.974709 0.0520011 0.57574 0.900272 0.999903 0.778616 
3.69058  17 0.253288 0.862022 0.200064 0.680623 0.0519556 0.656407 0.873519 0.668598 0.87383 0.666918 0.844446 0.330657 0.223581 0.497347 0.114842 0.120504 0.211653 
1.47554  17 0.0391128 0.418122 0.830108 0.0768551 0.746758 0.249122 0.218933 0.485359 0.700251 0.784234 0.604329 0.0855708 0.24636 0.208766 0.173688 0.757951 0.592228 
2.57185  17 0.213884 0.899579 0.416591 0.59725 0.777041 0.834151 0.695732 0.527766 0.108747 0.610128 0.700153 0.16305 0.755837 0.614386 0.972356 0.811953 0.900677 
2.97666  17 0.177246 0.874239 0.514296 0.794238 0.435209 0.68419 0.337273 0.0389684 0.235637 0.39042 0.881818 0.823314 0.504502 0.608767 0.222521 0.71427 0.176133 
2.07335  17 0.443675 0.693344 0.837434 0.762979 0.740907 0.661726 0.156283 0.545886 0.972022 0.224168 0.548014 0.590837 0.307612 0.307828 0.938263 0.273128 0.870339 
1.36077  17 0.952379 0.0826487 0.959634 0.365527 0.132796 0.683261 0.0114642 0.224823 0.235408 0.47129 0.533187 0.199792 0.456099 0.981216 0.5336 0.462795 0.51946 
1.4837  17 0.149203 0.355877 0.915304 0.53138 0.13679 0.971139 0.902687 0.426426 0.0606548 0.683764 0.0563108 0.83704 0.54549 0.887951 0.611607 0.691898 0.256559 
4.07125  17 0.187741 0.596243 0.0183288 0.142876 0.624341 0.436465 0.120555 0.0595726 0.236348 0.361926 0.258189 0.358849 0.07051 0.726112 0.433489 0.972287 0.214228 
1.14696  17 0.793911 0.668642 0.479872 0.0770387 0.597675 0.125678 0.508594 0.864817 0.976289 0.233941 0.100243 0.969597 0.535481 0.226198 0.0405292 0.460168 0.0277689 
3.53275  17 0.694959 0.637585 0.23586 0.74462 0.159471 0.561601 0.188853 0.260374 0.760851 0.483555 0.320127 0.978818 0.742253 0.0216279 0.5504 0.0368613 0.976692 
3.17886  17 0.457279 0.574608 0.459167 0.722913 0.457199 0.664137 0.821723 0.582865 0.648707 0.874813 0.123681 0.156228 0.754021 0.376791 0.792074 0.793069 0.634555 
1.82611  17 0.0733347 0.679542 0.363614 0.258312 0.753126 0.275676 0.910847 0.295136 0.486274 0.830444 0.153998 0.838661 0.0393908 0.409629 0.869586 0.154487 0.849154 
2.73258  17 0.634413 0.516136 0.227805 0.462245 0.657995 0.893717 0.239791 0.740055 0.11663 0.970377 0.671758 0.316974 0.28211 0.129686 0.946891 0.279684 0.190302 
1.97485  17 0.373455 0.939828 0.597695 0.384527 0.314813 0.308368 0.0648786 0.426757 0.00924165 0.744836 0.112114 0.917733 0.772564 0.321932 0.633128 0.411092 0.459714 
1.3801  17 0.512799 0.346451 0.917124 0.267497 0.764142 0.472091 0.269711 0.862268 0.197422 0.625832 0.267178 0.563498 0.976708 0.518689 0.441336 0.866932 0.554664 
2.1678  17 0.0150045 0.50928 0.837662 0.660791 0.335274 0.922702 0.805848 0.877173 0.190044 0.556102 0.458664 0.633221 0.665708 0.027952 0.334328 0.697313 0.0339801 
2.61437  17 0.690124 0.0217541 0.832626 0.872118 0.166738 0.0767095 0.378116 0.0240049 0.892849 0.947518 0.602733 0.832201 0.268155 0.615902 0.828891 0.572648 0.376433 
2.50375  17 0.397869 0.425588 0.237274 0.255923 0.502452 0.805842 0.361275 0.170912 0.740247 0.829223 0.87291 0.414819 0.827086 0.387939 0.361501 0.757914 0.299807 
1.29041  17 0.152289 0.386815 0.579171 0.300131 0.254415 0.678581 0.035654 0.679409 0.212442 0.252719 0.821305 0.711866 0.332643 0.570563 0.350256 0.498518 0.695778 
3.13465  17 0.124407 0.721152 0.109767 0.233784 0.99798 0.934835 0.00465705 0.26135 0.540608 0.357788 0.0217817 0.648477 0.841069 0.860514 0.644839 0.937847 0.989329 
1.95103  17 0.879509 0.579184 0.535975 0.484981 0.522474 0.349462 0.378725 0.669291 0.881111 0.448206 0.507517 0.818194 0.759327 0.97742 0.937635 0.896517 0.845356 
2.32599  17 0.0665876 0.27835 0.815283 0.935568 0.0987299 0.327709 0.99569 0.590195 0.799319 0.442712 0.782467 0.704525 0.0497669 0.836313 0.688764 0.00411067 0.277286 
2.53444  17 0.112204 0.0327872 0.713213 0.986234 0.681086 0.447417 0.349046 0.36318 0.150379 0.22754 0.210645 0.480285 0.113648 0.0112668 0.0636764 0.900957 0.834989 
3.42284  17 0.871532 0.377648 0.0607544 0.304067 0.290407 0.309374 0.648291 0.78423 0.481961 0.208884 0.979243 0.87221 0.168634 0.467016 0.565872 0.894452 0.76422 
2.68762  17 0.946753 0.39984 0.171366 0.302859 0.414875 0.943084 0.854182 0.72261 0.392031 0.156558 0.0750068 0.874551 0.69614 0.676485 0.522948 0.009978 0.897546 
2.95173  17 0.200094 0.0693454 0.391322 0.61865 0.385222 0.0935214 0.977458 0.488737 0.86347 0.912334 0.05423 0.924551 0.950784 0.490237 0.824021 0.350186 0.122898 
1.89389  17 0.984011 0.929413 0.898931 0.485893 0.904496 0.964447 0.862904 0.0779037 0.723617 0.109813 0.725158 0.723823 0.713018 0.241865 0.492042 0.0244643 0.225647 
2.27233  17 0.368098 0.398353 0.287898 0.26053 0.870055 0.078589 0.569734 0.150027 0.30889 0.790718 0.333828 0.209503 0.100748 0.511332 0.44914 0.590857 0.880253 
3.4223  17 0.273422 0.623682 0.141059 0.397568 0.332758 0.879351 0.443651 0.206268 0.873803 0.158653 0.137618 0.571362 0.560107 0.514869 0.114196 0.0971339 0.0945379 
2.39272  17 0.131536 0.918208 0.712037 0.891253 0.333944 0.109 0.259176 0.403466 0.109336 0.90315 0.958748 0.514523 0.0697062 0.201372 0.204448 0.853651 0.00647505 
1.07259  17 0.256367 0.100292 0.929372 0.123094 0.30263 0.0460333 0.484864 0.676697 0.581026 0.759263 0.556714 0.248163 0.217497 0.95074 0.944189 0.644865 0.4178 
2.29131  17 0.461228 0.418383 0.681694 0.666672 0.748959 0.241114 0.796777 0.132127 0.165847 0.839735 0.806872 0.801921 0.333673 0.66834 0.648925 0.07796 0.968167 
3.26343  17 0.9535 0.884757 0.522031 0.810166 0.700695 0.154219 0.156359 0.534694 0.763309 0.867354 0.476818 0.01252 0.11818 0.869427 0.0154952 0.501855 0.667062 
1.94421  17 0.809327 0.597054 0.922405 0.69114 0.706287 0.172233 0.501695 0.624847 0.946006 0.353332 0.730169 0.508866 0.429675 0.287733 0.701279 0.622497 0.0634537 
2.5447  17 0.717038 0.76363 0.444188 0.506972 0.657246 0.738971 0.666675 0.399209 0.975367 0.277129 0.293801 0.929655 0.762378 0.731387 0.334173 0.942724 0.134478 
2.97762  17 0.136566 0.867111 0.14235 0.345355 0.570836 0.79055 0.664574 0.615024 0.778711 0.648533 0.258244 0.106287 0.11298 0.30363 0.911667 0.409057 0.419426 
3.36882  17 0.698375 0.352211 0.502527 0.920175 0.456761 0.921031 0.543452 0.362235 0.150693 0.718402 0.607014 0.214822 0.722604 0.167896 0.0489062 0.498722 0.981107 
2.67745  17 0.640347 0.19058 0.302483 0.533367 0.0584178 0.125069 0.444334 0.740821 0.398645 0.432973 0.254189 0.733124 0.291563 0.296651 0.579563 0.592225 0.953801 
1.65274  17 0.74541 0.85973 0.130679 0.071485 0.733216 0.230913 0.295193 0.984906 0.197958 0.903997 0.890778 0.234241 0.760671 0.543005 0.758496 0.739274 0.955437 
3.16926  17 0.629886 0.670544 0.267688 0.82521 0.168159 0.392787 0.4538 0.94297 0.854089 0.725473 0.15129 0.816831 0.760629 0.779317 0.945192 0.686617 0.550256 
1.53846  17 0.717887 0.913853 0.711472 0.403559 0.108444 0.33871 0.89862 0.924343 0.544182 0.830453 0.948206 0.522099 0.413978 0.789313 0.933331 0.886574 0.358981 
2.82298  17 0.198353 0.822577 0.535658 0.913628 0.51011 0.641027 0.577462 0.869395 0.72361 0.452497 0.489961 0.626772 0.346878 0.549492 0.105569 0.112894 0.643343 
4.01855  17 0.529601 0.185549 0.0220873 0.661227 0.505947 0.92658 0.164175 0.833084 0.195214 0.838217 0.670631 0.294674 0.122568 0.363781 0.679439 0.341631 0.807353 
1.55631  17 0.182253 0.743432 0.94202 0.374419 0.597125 0.717251 0.952306 0.326436 0.988036 0.692668 0.358463 0.754376 0.121767 0.0241535 0.643595 0.299753 0.391781 
1.16656  17 0.713713 0.428555 0.183521 0.0116315 0.872039 0.0276523 0.150558 0.0988375 0.332848 0.291549 0.721591 0.58548 0.570238 0.189837 0.597252 0.467847 0.0448676 
2.62493  17 0.37742 0.797486 0.986001 0.950121 0.630856 0.55403 0.724939 0.0187529 0.447455 0.259943 0.965992 0.532231 0.390157 0.750411 0.0814042 0.742577 0.444079 
2.81355  17 0.0818319 0.704318 0.542067 0.80173 0.702192 0.302038 0.909531 0.261224 0.955547 0.758695 0.636408 0.757608 0.35067 0.389099 0.989479 0.322042 0.30061 
2.62247  17 0.421305 0.0479956 0.775688 0.876179 0.361094 0.709879 0.213027 0.494264 0.527571 0.769668 0.702529 0.700577 0.789615 0.0933001 0.478964 0.198014 0.516283 
2.23541  17 0.630186 0.3172 0.687461 0.650674 0.786851 0.0778621 0.735431 0.921339 0.318823 0.687837 0.902446 0.258573 0.20675 0.944205 0.389907 0.70835 0.93562 
2.10559  17 0.714016 0.0485221 0.55738 0.328119 0.543366 0.37072 0.883202 0.207038 0.844502 0.897149 0.770048 0.153897 0.327796 0.907891 0.562952 0.274264 0.636811 
2.48175  17 0.600574 0.495824 0.459143 0.493755 0.645718 0.280811 0.922759 0.466421 0.754995 0.634245 0.909396 0.522173 0.0283064 0.619475 0.121676 0.397332 0.513182 
3.07232  17 0.176219 0.573843 0.550725 0.878981 0.429638 0.0451136 0.966638 0.781408 0.734785 0.622897 0.770451 0.732545 0.743363 0.099255 0.349257 0.836802 0.908243 
1.00892  17 0.292176 0.656218 0.773852 0.240353 0.0202111 0.225268 0.217636 0.99889 0.201106 0.047677 0.430392 0.549593 0.825394 0.437079 0.831483 0.352585 0.777445 
1.29438  17 0.796811 0.761408 0.941937 0.245685 0.405211 0.61831 0.600215 0.840175 0.944103 0.792651 0.995144 0.282079 0.146886 0.948347 0.37992 0.361754 0.159749 
2.25541  17 0.856736 0.627159 0.698973 0.657554 0.172488 0.698521 0.0523331 0.49224 0.815762 0.489096 0.591171 0.36386 0.389093 0.946917 0.687895 0.301261 0.772036 
2.74069  17 0.0781927 0.645936 0.323799 0.54256 0.742068 0.0352278 0.62792 0.483181 0.111328 0.346912 0.88424 0.422756 0.154398 0.825203 0.139816 0.2736 0.597747 
4.48542  17 0.190748 0.51254 0.0110734 0.629809 0.45897 0.232682 0.622712 0.807463 0.893176 0.60405 0.872497 0.879929 0.0627407 0.835619 0.0165362 0.823575 0.7019 
1.37619  17 0.198394 0.987723 0.248464 0.0129049 0.935725 0.847358 0.624422 0.200005 0.607872 0.47613 0.681244 0.348361 0.889699 0.359569 0.743695 0.356816 0.197527 
1.96476  17 0.189222 0.190115 0.274221 0.136998 0.668684 0.367533 0.223956 0.692187 0.00913411 0.837347 0.558879 0.00246441 0.874494 0.381428 0.350068 0.662862 0.0150689 
1.05898  17 0.675637 0.758817 0.919682 0.160547 0.256873 0.902788 0.05882 0.376559 0.714198 0.0870345 0.530178 0.563084 0.888515 0.529146 0.981288 0.951418 0.967913 
1.92665  17 0.209879 0.812698 0.781623 0.43717 0.177032 0.188525 0.0848915 0.865526 0.424119 0.599705 0.00370802 0.997514 0.463104 0.187519 0.033815 0.814117 0.471718 
2.91486  17 0.584006 0.220689 0.437947 0.683248 0.147731 0.772518 0.514366 0.716106 0.19248 0.922653 0.0740251 0.230868 0.287794 0.676482 0.70023 0.525795 0.509559 
4.47851  17 0.377555 0.931597 0.0135002 0.832365 0.725258 0.336995 0.489521 0.770018 0.925444 0.231993 0.439774 0.114694 0.41813 0.95279 0.521861 0.808902 0.845209 
1.90521  17 0.38701 0.685599 0.90265 0.552298 0.705324 0.00748828 0.25511 0.384446 0.236244 0.245443 0.589134 0.383602 0.976366 0.884886 0.188242 0.501804 0.466434 
3.37433  17 0.218617 0.412792 0.448838 0.797555 0.961665 0.435793 0.698168 0.16938 0.394304 0.535357 0.516586 0.151941 0.833949 0.684157 0.0783125 0.263216 0.958226 
2.98319  17 0.389456 0.717906 0.243837 0.463058 0.106107 0.448905 0.0776901 0.556753 0.398819 0.876737 0.198236 0.887904 0.246071 0.820419 0.728082 0.546387 0.862941 
2.01895  17 0.487134 0.197331 0.520821 0.517187 0.157343 0.072489 0.467048 0.525193 0.559471 0.0127007 0.198844 0.754158 0.596919 0.881605 0.17991 0.104961 0.779571 
2.80143  17 0.0237496 0.495963 0.943202 0.649063 0.622146 0.649946 0.860962 0.0346059 0.292734 0.785034 0.405414 0.0768068 0.66053 0.0524329 0.0769296 0.381031 0.986624 
3.55466  17 0.206625 0.440257 0.258181 0.975326 0.740132 0.211944 0.95623 0.460357 0.00708263 0.671374 0.834818 0.495601 0.624337 0.342667 0.169716 0.60819 0.663193 
1.89253  17 0.109166 0.362848 0.977301 0.676797 0.436825 0.745086 0.681878 0.858823 0.257317 0.499266 0.968552 0.615615 0.948394 0.836862 0.609342 0.625415 0.424894 
1.99476  17 0.985374 0.721212 0.277841 0.203435 0.491476 0.0217341 0.911158 0.761261 0.305464 0.14592 0.862888 0.0311681 0.176457 0.590685 0.44894 0.460171 0.453565 
3.7511  17 0.769895 0.983145 0.190037 0.983423 0.00160123 0.988155 0.971635 0.66826 0.43693 0.445407 0.137914 0.361536 0.862033 0.932589 0.0581642 0.349988 0.933856 
1.29403  17 0.766562 0.856727 0.912154 0.116101 0.911762 0.995684 0.634748 0.0766023 0.705711 0.545144 0.895752 0.0858678 0.0989182 0.27479 0.24827 0.784803 0.499935 
4.15619  17 0.16858 0.54013 0.0788674 0.887553 0.663637 0.338762 0.568435 0.0827649 0.0475424 0.158414 0.635464 0.145032 0.659692 0.968479 0.440755 0.280949 0.897849 
3.56593  17 0.412243 0.840482 0.37375 0.883388 0.802709 0.71315 0.880715 0.989748 0.708246 0.844639 0.00460028 0.190809 0.341108 0.286319 0.498987 0.385091 0.880273 
1.79732  17 0.659785 0.514061 0.919657 0.723517 0.0323131 0.384554 0.538717 0.801084 0.536838 0.226727 0.922771 0.72302 0.63223 0.654901 0.88761 0.5099 0.765647 
3.99387  17 0.458538 0.753598 0.0861051 0.717789 0.952125 0.453912 0.762386 0.511244 0.140201 0.681419 0.736981 0.540769 0.20812 0.894289 0.664867 0.393702 0.162915 
2.93014  17 0.986677 0.728149 0.437056 0.997012 0.857285 0.170752 0.88891 0.492856 0.347367 0.00517579 0.25977 0.968348 0.0363642 0.819384 0.233737 0.494747 0.972479 
1.94787  17 0.216244 0.596962 0.977072 0.74744 0.9978 0.486299 0.0464414 0.568772 0.817551 0.0286664 0.797154 0.469555 0.403459 0.570281 0.729185 0.119254 0.646808 
2.14931  17 0.913664 0.819422 0.287406 0.165527 0.608816 0.807589 0.953778 0.0353036 0.183089 0.651097 0.862354 0.220866 0.657614 0.765274 0.552729 0.237676 0.385609 
3.66499  17 0.394945 0.0905502 0.164695 0.946177 0.872956 0.0663156 0.646427 0.835851 0.217664 0.370325 0.757741 0.109445 0.647543 0.586426 0.815388 0.0176831 0.954629 
1.30715  17 0.0270646 0.678848 0.46567 0.0854421 0.787318 0.779627 0.547267 0.689182 0.20763 0.916045 0.330696 0.223891 0.680129 0.576385 0.894035 0.666449 0.298656 
2.09089  17 0.383544 0.468267 0.96068 0.862766 0.108142 0.755839 0.411469 0.723465 0.984803 0.305366 0.013561 0.84141 0.717521 0.447253 0.648162 0.78625 0.347436 
1.3292  17 0.0063401 0.355479 0.923102 0.15027 0.402359 0.21562 0.4642 0.382767 0.338106 0.744114 0.491035 0.453888 0.67935 0.757703 0.153029 0.271975 0.0950632 
2.97888  17 0.973873 0.484565 0.602918 0.98884 0.481829 0.851352 0.172519 0.973634 0.250283 0.0656848 0.478526 0.0328382 0.226641 0.903642 0.0395989 0.485755 0.874631 
3.29521  17 0.440979 0.18134 0.521292 0.984714 0.333847 0.472333 0.0141746 0.880725 0.977273 0.0978948 0.452418 0.0410606 0.504566 0.792455 0.144069 0.138095 0.516736 
3.43625  17 0.177109 0.379419 0.27271 0.89235 0.0443403 0.563879 0.219522 0.319661 0.275084 0.292198 0.812987 0.299541 0.819536 0.300508 0.624067 0.356704 0.688635 
0.875709  17 0.93679 0.24665 0.32884 0.038374 0.113017 0.0332109 0.72199 0.415473 0.507906 0.069755 0.787884 0.669677 0.400387 0.437786 0.796131 0.255292 0.873291 
0.945774  17 0.00814068 0.800015 0.920308 0.0717018 0.872995 0.40535 0.597062 0.708357 0.0999489 0.788973 0.59842 0.447696 0.415697 0.634236 0.625606 0.179305 0.154406 
3.22344  17 0.178133 0.198912 0.410146 0.873701 0.136992 0.724459 0.102978 0.313327 0.598984 0.756181 0.696589 0.290511 0.761898 0.0522186 0.833005 0.962334 0.638925 
1.2497  17 0.661699 0.450766 0.987153 0.0547011 0.626034 0.474297 0.165502 0.675021 0.460301 0.874511 0.371115 0.738853 0.758576 0.412294 0.131215 0.138597 0.0818572 
1.8612  17 0.128569 0.141314 0.584014 0.363782 0.554305 0.948157 0.631816 0.129503 0.380843 0.859842 0.168948 0.471851 0.140789 0.00411077 0.6876 0.581638 0.305774 
3.07523  17 0.0543285 0.920924 0.275432 0.433588 0.995587 0.586171 0.712927 0.152797 0.169036 0.472098 0.16712 0.133188 0.464543 0.588742 0.151229 0.922947 0.707005 
0.970768  17 0.802992 0.518614 0.882307 0.109025 0.134109 0.698211 0.135109 0.850445 0.892649 0.413799 0.820237 0.900992 0.0374552 0.979809 0.087374 0.697401 0.540058 
3.10347  17 0.134554 0.710794 0.244759 0.496465 0.023395 0.559571 0.999965 0.865675 0.979458 0.843778 0.943541 0.756641 0.594331 0.39334 0.970446 0.530164 0.907039 
1.81786  17 0.550975 0.781132 0.617121 0.48674 0.451384 0.252272 0.0490761 0.567905 0.881661 0.890673 0.569253 0.99484 0.0511785 0.671849 0.731325 0.526413 0.689379 
1.26402  17 0.890953 0.250512 0.475385 0.0780256 0.726723 0.657835 0.853034 0.197939 0.988918 0.0715329 0.248747 0.636231 0.0885115 0.810341 0.834398 0.813637 0.846846 
3.42853  17 0.319068 0.0953955 0.269273 0.542828 0.930555 0.196446 0.886844 0.0231697 0.807146 0.245269 0.519437 0.949355 0.945876 0.176807 0.83824 0.288279 0.0892658 
2.11883  17 0.0536073 0.795849 0.756401 0.819248 0.687371 0.104564 0.834412 0.638654 0.582105 0.323594 0.53837 0.502718 0.105354 0.141387 0.76328 0.923518 0.836138 
2.7618  17 0.268759 0.848152 0.265146 0.408608 0.740793 0.77321 0.156979 0.772297 0.919342 0.384135 0.0506781 0.997174 0.883224 0.102378 0.685258 0.0626087 0.221945 
4.20975  17 0.110509 0.651079 0.0749526 0.333704 0.188113 0.36828 0.236409 0.834888 0.506158 0.462416 0.3022 0.260493 0.395204 0.0304 0.0468713 0.337058 0.556852 
2.91716  17 0.273691 0.413267 0.202893 0.418828 0.0124895 0.793929 0.106138 0.451711 0.0462703 0.488924 0.830401 0.661984 0.175318 0.952378 0.00740508 0.211222 0.9485 
0.908265  17 0.986888 0.0629338 0.955667 0.197468 0.600606 0.900513 0.616287 0.940318 0.927855 0.290062 0.486901 0.879184 0.0713383 0.669988 0.895348 0.0683984 0.273349 
3.39935  17 0.622015 0.693057 0.253402 0.743696 0.47685 0.585629 0.251425 0.245536 0.333095 0.18412 0.704005 0.094265 0.589996 0.871298 0.743355 0.222775 0.917581 
1.65456  17 0.451822 0.967572 0.951198 0.298195 0.486333 0.65033 0.908528 0.465774 0.281247 0.832813 0.432208 0.069328 0.95875 0.847963 0.638552 0.395071 0.204446 
2.73702  17 0.613478 0.122743 0.3639 0.583915 0.400123 0.0764109 0.908691 0.398704 0.96511 0.952825 0.230459 0.989629 0.0900331 0.0528193 0.97626 0.649809 0.422991 
1.53498  17 0.637242 0.0774181 0.616532 0.0400655 0.962444 0.970163 0.781808 0.106919 0.664409 0.860839 0.700458 0.422727 0.970009 0.642205 0.121386 0.43084 0.647546 
2.67403  17 0.216214 0.60264 0.197393 0.252131 0.5046 0.0825405 0.248802 0.222574 0.966671 0.453869 0.436286 0.641159 0.249622 0.932382 0.832431 0.815915 0.820195 
2.75026  17 0.110879 0.250097 0.332334 0.358215 0.159551 0.258281 0.330155 0.00753907 0.370255 0.539568 0.752868 0.620852 0.640461 0.27666 0.199285 0.0650636 0.230447 
2.47518  17 0.811056 0.345431 0.904792 0.964341 0.492089 0.344579 0.985802 0.752961 0.0526569 0.681439 0.1321 0.883565 0.750025 0.240691 0.436999 0.730264 0.262999 
2.10165  17 0.3717 0.0778898 0.807574 0.926295 0.707981 0.853905 0.923283 0.544713 0.199219 0.335389 0.707866 0.962761 0.073994 0.77508 0.145937 0.805986 0.200665 
2.33633  17 0.494371 0.546715 0.839626 0.990747 0.895813 0.797621 0.0288471 0.784844 0.325835 0.584713 0.397846 0.600401 0.9952 0.77768 0.748486 0.519537 0.592839 
1.33793  17 0.529775 0.327812 0.668256 0.0589562 0.873825 0.84394 0.931912 0.90153 0.516306 0.427855 0.034327 0.580413 0.852653 0.0174193 0.506895 0.865563 0.298974 
2.33876  17 0.197006 0.944375 0.410209 0.434995 0.340174 0.0949216 0.739799 0.932176 0.176342 0.900869 0.0987726 0.317583 0.0956413 0.104813 0.605259 0.391951 0.00442402 
4.23722  17 0.199947 0.159686 0.119221 0.692284 0.168617 0.106844 0.277419 0.00429129 0.657121 0.406345 0.00734114 0.872361 0.490683 0.768528 0.772043 0.298457 0.920881 
2.46507  17 0.943553 0.19539 0.4761 0.651898 0.853587 0.484987 0.814214 0.419315 0.261487 0.214283 0.132129 0.53297 0.858062 0.697848 0.32562 0.145956 0.317672 
1.91841  17 0.196773 0.79367 0.882009 0.705342 0.756098 0.559696 0.494195 0.474313 0.814488 0.63977 0.217314 0.918912 0.0812492 0.767241 0.817454 0.624472 0.716488 
3.45987  17 0.132382 0.987737 0.0720909 0.315383 0.631244 0.678366 0.875145 0.532944 0.0531633 0.34632 0.0669174 0.625036 0.24798 0.579388 0.718133 0.533919 0.212574 
1.15964  17 0.457106 0.937196 0.077287 0.0228758 0.517324 0.69644 0.0170304 0.140768 0.0104942 0.145009 0.306417 0.700328 0.870313 0.198737 0.399755 0.485872 0.461357 
3.09903  17 0.521946 0.392788 0.443873 0.99742 0.159704 0.736298 0.0163084 0.617381 0.412992 0.995765 0.824306 0.388193 0.123599 0.118328 0.114975 0.333194 0.765012 
2.13682  17 0.302241 0.784608 0.376453 0.349428 0.957709 0.377159 0.477573 0.38155 0.267326 0.225499 0.260907 0.368128 0.757883 0.509821 0.833771 0.856699 0.979161 
2.00727  17 0.592949 0.085229 0.681787 0.237606 0.947129 0.236061 0.169539 0.698068 0.963643 0.509312 0.0972932 0.14871 0.813596 0.129115 0.336528 0.274105 0.478946 
3.13458  17 0.953701 0.537949 0.234885 0.6258 0.658282 0.026002 0.207647 0.596117 0.627366 0.0181064 0.977794 0.880378 0.578992 0.507198 0.551203 0.600267 0.171617 
4.09594  17 0.886076 0.772626 0.0332779 0.540781 0.89144 0.246596 0.958891 0.358609 0.377116 0.140497 0.642116 0.773105 0.167195 0.232949 0.643458 0.719322 0.941415 
1.05826  17 0.427071 0.453423 0.776805 0.119742 0.865565 0.263641 0.01759 0.869201 0.185339 0.93271 0.435404 0.917939 0.733128 0.957531 0.213944 0.188432 0.113201 
2.3049  17 0.390384 0.822062 0.737359 0.992702 0.249974 0.919155 0.921657 0.97429 0.127184 0.0988505 0.548476 0.70097 0.75658 0.386429 0.34644 0.408918 0.185803 
2.56257  17 0.113635 0.894564 0.442411 0.468738 0.758379 0.0316654 0.92051 0.192048 0.694064 0.25177 0.755993 0.541056 0.634669 0.0694063 0.609228 0.458638 0.181309 
0.936913  17 0.352115 0.478479 0.953645 0.0207642 0.102995 0.416834 0.994512 0.44637 0.676508 0.135642 0.15882 0.372197 0.464015 0.745045 0.313492 0.488866 0.160777 
2.72117  17 0.964687 0.83101 0.754052 0.972708 0.318262 0.968203 0.7258 0.0688676 0.933212 0.157889 0.118043 0.736178 0.0587041 0.549157 0.265336 0.883878 0.426253 
2.1345  17 0.645656 0.284767 0.56927 0.591755 0.483 0.744203 0.00511695 0.853768 0.344249 0.549288 0.531702 0.66938 0.339647 0.855332 0.0376972 0.54081 0.443504 
2.43113  17 0.709943 0.393535 0.497014 0.516952 0.246672 0.474786 0.659578 0.713456 0.954601 0.796137 0.4181 0.108109 0.349657 0.568763 0.891266 0.891249 0.249369 
2.12054  17 0.263607 0.90867 0.477068 0.583124 0.316637 0.727923 0.141674 0.812241 0.202538 0.139393 0.569574 0.51464 0.547936 0.0123845 0.971132 0.783437 0.516196 
1.13183  17 0.651734 0.267932 0.820673 0.250151 0.418918 0.526019 0.441526 0.483163 0.832661 0.162949 0.300002 0.433348 0.0382424 0.0350896 0.170049 0.104648 0.94932 
3.70889  17 0.954719 0.772786 0.0271476 0.142326 0.264966 0.930855 0.21768 0.481441 0.340724 0.433791 0.537818 0.500013 0.252997 0.156371 0.281465 0.360172 0.618706 
2.05063  17 0.103315 0.440079 0.330095 0.246168 0.822348 0.901311 0.512061 0.458303 0.881582 0.582969 0.0761585 0.74193 0.99128 0.822391 0.810747 0.252922 0.893781 
1.49337  17 0.198676 0.730708 0.748546 0.215043 0.360675 0.113607 0.197655 0.18435 0.461995 0.344051 0.90836 0.0403533 0.954479 0.587582 0.796485 0.320763 0.927129 
3.44381  17 0.693076 0.92312 0.296488 0.820823 0.930631 0.793559 0.9449 0.594625 0.833067 0.79329 0.00640161 0.466281 0.405493 0.648706 0.332628 0.785832 0.378207 
3.35251  17 0.758348 0.470795 0.208799 0.846934 0.500144 0.990535 0.506919 0.937387 0.448103 0.596 0.648797 0.906891 0.280374 0.485461 0.471619 0.0666014 0.692765 
0.839254  17 0.557939 0.496347 0.859393 0.0370879 0.965491 0.502645 0.475767 0.63665 0.676041 0.0587402 0.219467 0.756968 0.306603 0.59973 0.989945 0.284322 0.766869 
1.26453  17 0.153338 0.276862 0.983576 0.394681 0.568876 0.95902 0.386121 0.298316 0.241784 0.417724 0.304242 0.859956 0.725953 0.361231 0.595814 0.400251 0.0275377 
2.7681  17 0.733026 0.343631 0.457781 0.884635 0.870997 0.187084 0.138949 0.911681 0.0225398 0.245213 0.380468 0.499134 0.532334 0.209274 0.49532 0.217676 0.749977 
1.79711  17 0.752679 0.0305164 0.571917 0.493814 0.859924 0.202774 0.224858 0.880493 0.907152 0.144575 0.72139 0.452637 0.0249347 0.86546 0.752071 0.846321 0.057718 
3.6015  17 0.731647 0.548103 0.100638 0.389161 0.879584 0.124459 0.0486484 0.360788 0.959881 0.295256 0.847884 0.259207 0.235913 0.152273 0.416829 0.219429 0.0114422 
2.92972  17 0.639256 0.553055 0.25117 0.655767 0.9454 0.551807 0.0643201 0.914333 0.327925 0.813806 0.300286 0.44663 0.175069 0.885959 0.805413 0.54191 0.303338 
3.79986  17 0.608375 0.0236719 0.0987386 0.702037 0.112868 0.783541 0.293115 0.890264 0.726487 0.331611 0.915897 0.325929 0.86115 0.48274 0.438513 0.61062 0.487017 
1.40585  17 0.311691 0.923402 0.766228 0.229191 0.378833 0.789742 0.185693 0.668331 0.875228 0.838223 0.931629 0.289931 0.294279 0.0744109 0.350026 0.500739 0.275136 
2.62094  17 0.229795 0.871273 0.204841 0.287896 0.43535 0.13169 0.766963 0.695231 0.787243 0.880612 0.824716 0.649713 0.510247 0.403726 0.792659 0.29423 0.247929 
2.25608  17 0.633978 0.00246189 0.840708 0.846631 0.610543 0.161153 0.669222 0.740852 0.288024 0.942917 0.277864 0.809766 0.748495 0.488954 0.550468 0.154157 0.0362552 
2.44692  17 0.028085 0.714817 0.730556 0.890223 0.482434 0.590806 0.673074 0.705235 0.490918 0.595395 0.755973 0.734023 0.814875 0.580681 0.826286 0.557659 0.212131 
0.766063  17 0.151273 0.764733 0.970493 0.0499658 0.0314884 0.212549 0.67107 0.700705 0.231558 0.746015 0.497833 0.974709 0.0520011 0.57574 0.900272 0.999954 0.778622 
3.62155  17 0.253288 0.862022 0.200064 0.680623 0.0519556 0.656407 0.873478 0.668421 0.873525 0.667825 0.844082 0.330785 0.223337 0.497895 0.115395 0.121402 0.211653 
1.47192  17 0.0397314 0.418158 0.829327 0.0768408 0.745927 0.249362 0.218688 0.486372 0.700251 0.784234 0.604329 0.0855708 0.24636 0.208766 0.173688 0.757951 0.592235 
2.57185  17 0.213884 0.899579 0.416591 0.59725 0.777041 0.834151 0.695732 0.527766 0.108747 0.610128 0.700153 0.16305 0.755837 0.614386 0.972356 0.811953 0.900677 
2.97666  17 0.177246 0.874239 0.514296 0.794238 0.435209 0.68419 0.337273 0.0389684 0.235637 0.39042 0.881818 0.823314 0.504502 0.608767 0.222521 0.71427 0.176133 
2.07335  17 0.443675 0.693344 0.837434 0.762979 0.740907 0.661726 0.156283 0.545886 0.972022 0.224168 0.548014 0.590837 0.307612 0.307828 0.938263 0.273128 0.870339 
1.36077  17 0.952379 0.0826487 0.959634 0.365527 0.132796 0.683261 0.0114642 0.224823 0.235408 0.47129 0.533187 0.199792 0.456099 0.981216 0.5336 0.462795 0.51946 
1.4837  17 0.149203 0.355877 0.915304 0.53138 0.13679 0.971139 0.902687 0.426426 0.0606548 0.683764 0.0563108 0.83704 0.54549 0.887951 0.611607 0.691898 0.256559 
4.07125  17 0.187741 0.596243 0.0183288 0.142876 0.624341 0.436465 0.120555 0.0595726 0.236348 0.361926 0.258189 0.358849 0.07051 0.726112 0.433489 0.972287 0.214228 
1.1234  17 0.793911 0.668642 0.480921 0.0771192 0.597415 0.125861 0.508349 0.864879 0.975525 0.233854 0.100243 0.969597 0.535481 0.226198 0.0405292 0.460168 0.0277689 
3.51724  17 0.695115 0.637251 0.236315 0.74462 0.159471 0.561601 0.188853 0.260374 0.760851 0.483555 0.320127 0.978334 0.741225 0.023062 0.550978 0.0374013 0.977097 
3.17886  17 0.457279 0.574608 0.459167 0.722913 0.457199 0.664137 0.821723 0.582865 0.648707 0.874813 0.123681 0.156228 0.754021 0.376791 0.792074 0.793069 0.634555 
1.82611  17 0.0733347 0.679542 0.363614 0.258312 0.753126 0.275676 0.910847 0.295136 0.486274 0.830444 0.153998 0.838661 0.0393908 0.409629 0.869586 0.154487 0.849154 
2.73258  17 0.634413 0.516136 0.227805 0.462245 0.657995 0.893717 0.239791 0.740055 0.11663 0.970377 0.671758 0.316974 0.28211 0.129686 0.946891 0.279684 0.190302 
1.97485  17 0.373455 0.939828 0.597695 0.384527 0.314813 0.308368 0.0648786 0.426757 0.00924165 0.744836 0.112114 0.917733 0.772564 0.321932 0.633128 0.411092 0.459714 
1.3801  17 0.512799 0.346451 0.917124 0.267497 0.764142 0.472091 0.269711 0.862268 0.197422 0.625832 0.267178 0.563498 0.976708 0.518689 0.441336 0.866932 0.554664 
2.1678  17 0.0150045 0.50928 0.837662 0.660791 0.335274 0.922702 0.805848 0.877173 0.190044 0.556102 0.458664 0.633221 0.665708 0.027952 0.334328 0.697313 0.0339801 
2.61437  17 0.690124 0.0217541 0.832626 0.872118 0.166738 0.0767095 0.378116 0.0240049 0.892849 0.947518 0.602733 0.832201 0.268155 0.615902 0.828891 0.572648 0.376433 
2.50375  17 0.397869 0.425588 0.237274 0.255923 0.502452 0.805842 0.361275 0.170912 0.740247 0.829223 0.87291 0.414819 0.827086 0.387939 0.361501 0.757914 0.299807 
1.29041  17 0.152289 0.386815 0.579171 0.300131 0.254415 0.678581 0.035654 0.679409 0.212442 0.252719 0.821305 0.711866 0.332643 0.570563 0.350256 0.498518 0.695778 
3.13088  17 0.12518 0.721172 0.111252 0.233924 0.996998 0.934443 0.00513923 0.261447 0.54061 0.358203 0.0225467 0.648477 0.841069 0.860514 0.645736 0.937874 0.989334 
1.95103  17 0.879509 0.579184 0.535975 0.484981 0.522474 0.349462 0.378725 0.669291 0.881111 0.448206 0.507517 0.818194 0.759327 0.97742 0.937635 0.896517 0.845356 
2.32599  17 0.0665876 0.27835 0.815283 0.935568 0.0987299 0.327709 0.99569 0.590195 0.799319 0.442712 0.782467 0.704525 0.0497669 0.836313 0.688764 0.00411067 0.277286 
2.53444  17 0.112204 0.0327872 0.713213 0.986234 0.681086 0.447417 0.349046 0.36318 0.150379 0.22754 0.210645 0.480285 0.113648 0.0112668 0.0636764 0.900957 0.834989 
3.35957  17 0.87051 0.377648 0.0607544 0.304067 0.290407 0.309374 0.648291 0.78423 0.481006 0.208726 0.979303 0.872547 0.168869 0.466862 0.56622 0.89418 0.764042 
2.68762  17 0.946753 0.39984 0.171366 0.302859 0.414875 0.943084 0.854182 0.72261 0.392031 0.156558 0.0750068 0.874551 0.69614 0.676485 0.522948 0.009978 0.897546 
2.95173  17 0.200094 0.0693454 0.391322 0.61865 0.385222 0.0935214 0.977458 0.488737 0.86347 0.912334 0.05423 0.924551 0.950784 0.490237 0.824021 0.350186 0.122898 
1.89389  17 0.984011 0.929413 0.898931 0.485893 0.904496 0.964447 0.862904 0.0779037 0.723617 0.109813 0.725158 0.723823 0.713018 0.241865 0.492042 0.0244643 0.225647 
2.27233  17 0.368098 0.398353 0.287898 0.26053 0.870055 0.078589 0.569734 0.150027 0.30889 0.790718 0.333828 0.209503 0.100748 0.511332 0.44914 0.590857 0.880253 
3.4016  17 0.273422 0.623682 0.141059 0.397868 0.332204 0.879327 0.444092 0.207301 0.873684 0.159202 0.137083 0.572566 0.559362 0.51479 0.114833 0.0985022 0.0945379 
2.36625  17 0.131529 0.917812 0.712485 0.890064 0.333434 0.109297 0.259422 0.4043 0.109497 0.903438 0.958748 0.514523 0.0697062 0.201372 0.204448 0.853651 0.00647505 
1.07259  17 0.256367 0.100292 0.929372 0.123094 0.30263 0.0460333 0.484864 0.676697 0.581026 0.759263 0.556714 0.248163 0.217497 0.95074 0.944189 0.644865 0.4178 
2.29096  17 0.460796 0.418205 0.681694 0.666672 0.748959 0.241114 0.796777 0.132127 0.165847 0.839735 0.806872 0.80216 0.334018 0.668578 0.649198 0.0792726 0.968453 
3.25089  17 0.9535 0.884757 0.522031 0.810166 0.700695 0.154219 0.156359 0.534694 0.763309 0.867354 0.476595 0.0136412 0.118083 0.869108 0.0166293 0.502345 0.667062 
1.94421  17 0.809327 0.597054 0.922405 0.69114 0.706287 0.172233 0.501695 0.624847 0.946006 0.353332 0.730169 0.508866 0.429675 0.287733 0.701279 0.622497 0.0634537 
2.5447  17 0.717038 0.76363 0.444188 0.506972 0.657246 0.738971 0.666675 0.399209 0.975367 0.277129 0.293801 0.929655 0.762378 0.731387 0.334173 0.942724 0.134478 
2.97762  17 0.136566 0.867111 0.14235 0.345355 0.570836 0.79055 0.664574 0.615024 0.778711 0.648533 0.258244 0.106287 0.11298 0.30363 0.911667 0.409057 0.419426 
3.36882  17 0.698375 0.352211 0.502527 0.920175 0.456761 0.921031 0.543452 0.362235 0.150693 0.718402 0.607014 0.214822 0.722604 0.167896 0.0489062 0.498722 0.981107 
2.63559  17 0.640347 0.191317 0.303859 0.532987 0.05838 0.124977 0.444409 0.740811 0.398645 0.432973 0.254189 0.733124 0.291563 0.296651 0.579563 0.592225 0.953801 
1.65274  17 0.74541 0.85973 0.130679 0.071485 0.733216 0.230913 0.295193 0.984906 0.197958 0.903997 0.890778 0.234241 0.760671 0.543005 0.758496 0.739274 0.955437 
3.16926  17 0.629886 0.670544 0.267688 0.82521 0.168159 0.392787 0.4538 0.94297 0.854089 0.725473 0.15129 0.816831 0.760629 0.779317 0.945192 0.686617 0.550256 
1.53846  17 0.717887 0.913853 0.711472 0.403559 0.108444 0.33871 0.89862 0.924343 0.544182 0.830453 0.948206 0.522099 0.413978 0.789313 0.933331 0.886574 0.358981 
2.79913  17 0.198353 0.822577 0.535658 0.913628 0.51011 0.640132 0.578476 0.869007 0.722913 0.453209 0.489982 0.626904 0.346875 0.549492 0.105569 0.112894 0.643343 
4.01855  17 0.529601 0.185549 0.0220873 0.661227 0.505947 0.92658 0.164175 0.833084 0.195214 0.838217 0.670631 0.294674 0.122568 0.363781 0.679439 0.341631 0.807353 
1.55631  17 0.182253 0.743432 0.94202 0.374419 0.597125 0.717251 0.952306 0.326436 0.988036 0.692668 0.358463 0.754376 0.121767 0.0241535 0.643595 0.299753 0.391781 
1.16656  17 0.713713 0.428555 0.183521 0.0116315 0.872039 0.0276523 0.150558 0.0988375 0.332848 0.291549 0.721591 0.58548 0.570238 0.189837 0.597252 0.467847 0.0448676 
2.62493  17 0.37742 0.797486 0.986001 0.950121 0.630856 0.55403 0.724939 0.0187529 0.447455 0.259943 0.965992 0.532231 0.390157 0.750411 0.0814042 0.742577 0.444079 
2.81355  17 0.0818319 0.704318 0.542067 0.80173 0.702192 0.302038 0.909531 0.261224 0.955547 0.758695 0.636408 0.757608 0.35067 0.389099 0.989479 0.322042 0.30061 
2.47674  17 0.421305 0.0486419 0.775177 0.87496 0.360644 0.709538 0.212985 0.494606 0.527723 0.769689 0.702792 0.701189 0.789615 0.0933001 0.478964 0.198014 0.516283 
2.23541  17 0.630186 0.3172 0.687461 0.650674 0.786851 0.0778621 0.735431 0.921339 0.318823 0.687837 0.902446 0.258573 0.20675 0.944205 0.389907 0.70835 0.93562 
2.10229  17 0.714016 0.0494146 0.557858 0.327732 0.543225 0.369647 0.883202 0.207038 0.844502 0.897149 0.770048 0.153897 0.327796 0.907891 0.562952 0.274264 0.636811 
2.48175  17 0.600574 0.495824 0.459143 0.493755 0.645718 0.280811 0.922759 0.466421 0.754995 0.634245 0.909396 0.522173 0.0283064 0.619475 0.121676 0.397332 0.513182 
3.07232  17 0.176219 0.573843 0.550725 0.878981 0.429638 0.0451136 0.966638 0.781408 0.734785 0.622897 0.770451 0.732545 0.743363 0.099255 0.349257 0.836802 0.908243 
1.00892  17 0.292176 0.656218 0.773852 0.240353 0.0202111 0.225268 0.217636 0.99889 0.201106 0.047677 0.430392 0.549593 0.825394 0.437079 0.831483 0.352585 0.777445 
1.22818  17 0.796811 0.761408 0.941937 0.245685 0.405211 0.61831 0.600215 0.840175 0.942661 0.792123 0.99495 0.281982 0.147157 0.948902 0.379998 0.362205 0.160465 
2.25541  17 0.856736 0.627159 0.698973 0.657554 0.172488 0.698521 0.0523331 0.49224 0.815762 0.489096 0.591171 0.36386 0.389093 0.946917 0.687895 0.301261 0.772036 
2.74069  17 0.0781927 0.645936 0.323799 0.54256 0.742068 0.0352278 0.62792 0.483181 0.111328 0.346912 0.88424 0.422756 0.154398 0.825203 0.139816 0.2736 0.597747 
4.48542  17 0.190748 0.51254 0.0110734 0.629809 0.45897 0.232682 0.622712 0.807463 0.893176 0.60405 0.872497 0.879929 0.0627407 0.835619 0.0165362 0.823575 0.7019 
1.37619  17 0.198394 0.987723 0.248464 0.0129049 0.935725 0.847358 0.624422 0.200005 0.607872 0.47613 0.681244 0.348361 0.889699 0.359569 0.743695 0.356816 0.197527 
1.96476  17 0.189222 0.190115 0.274221 0.136998 0.668684 0.367533 0.223956 0.692187 0.00913411 0.837347 0.558879 0.00246441 0.874494 0.381428 0.350068 0.662862 0.0150689 
1.05898  17 0.675637 0.758817 0.919682 0.160547 0.256873 0.902788 0.05882 0.376559 0.714198 0.0870345 0.530178 0.563084 0.888515 0.529146 0.981288 0.951418 0.967913 
1.92665  17 0.209879 0.812698 0.781623 0.43717 0.177032 0.188525 0.0848915 0.865526 0.424119 0.599705 0.00370802 0.997514 0.463104 0.187519 0.033815 0.814117 0.471718 
2.76062  17 0.583584 0.220762 0.438843 0.683093 0.147409 0.772518 0.514366 0.716106 0.19248 0.922653 0.0740251 0.230868 0.287794 0.676506 0.700446 0.526644 0.509715 
4.47406  17 0.377092 0.931477 0.0151837 0.831171 0.725258 0.336995 0.489521 0.770018 0.925444 0.231993 0.439774 0.114694 0.41757 0.952168 0.522412 0.809546 0.845058 
1.90521  17 0.38701 0.685599 0.90265 0.552298 0.705324 0.00748828 0.25511 0.384446 0.236244 0.245443 0.589134 0.383602 0.976366 0.884886 0.188242 0.501804 0.466434 
3.37433  17 0.218617 0.412792 0.448838 0.797555 0.961665 0.435793 0.698168 0.16938 0.394304 0.535357 0.516586 0.151941 0.833949 0.684157 0.0783125 0.263216 0.958226 
2.80431  17 0.388441 0.717464 0.243923 0.463135 0.105868 0.448905 0.0776901 0.556753 0.398819 0.876737 0.198236 0.887904 0.246071 0.820419 0.728082 0.546387 0.863295 
2.01895  17 0.487134 0.197331 0.520821 0.517187 0.157343 0.072489 0.467048 0.525193 0.559471 0.0127007 0.198844 0.754158 0.596919 0.881605 0.17991 0.104961 0.779571 
2.80143  17 0.0237496 0.495963 0.943202 0.649063 0.622146 0.649946 0.860962 0.0346059 0.292734 0.785034 0.405414 0.0768068 0.66053 0.0524329 0.0769296 0.381031 0.986624 
3.55466  17 0.206625 0.440257 0.258181 0.975326 0.740132 0.211944 0.95623 0.460357 0.00708263 0.671374 0.834818 0.495601 0.624337 0.342667 0.169716 0.60819 0.663193 
1.86675  17 0.108461 0.363848 0.977701 0.676224 0.436321 0.744629 0.681547 0.858823 0.257317 0.499266 0.968552 0.615615 0.948394 0.836862 0.609342 0.625415 0.424894 
1.96548  17 0.98513 0.722028 0.277841 0.203435 0.491476 0.0217341 0.911158 0.761261 0.305464 0.14592 0.863302 0.0321618 0.176606 0.591455 0.449638 0.461015 0.453944 
3.7511  17 0.769895 0.983145 0.190037 0.983423 0.00160123 0.988155 0.971635 0.66826 0.43693 0.445407 0.137914 0.361536 0.862033 0.932589 0.0581642 0.349988 0.933856 
1.29403  17 0.766562 0.856727 0.912154 0.116101 0.911762 0.995684 0.634748 0.0766023 0.705711 0.545144 0.895752 0.0858678 0.0989182 0.27479 0.24827 0.784803 0.499935 
4.03461  17 0.16858 0.54013 0.0794921 0.886657 0.662581 0.338017 0.568976 0.0832694 0.0477814 0.158885 0.635049 0.145926 0.659692 0.968479 0.440755 0.280949 0.897849 
3.56593  17 0.412243 0.840482 0.37375 0.883388 0.802709 0.71315 0.880715 0.989748 0.708246 0.844639 0.00460028 0.190809 0.341108 0.286319 0.498987 0.385091 0.880273 
1.79732  17 0.659785 0.514061 0.919657 0.723517 0.0323131 0.384554 0.538717 0.801084 0.536838 0.226727 0.922771 0.72302 0.63223 0.654901 0.88761 0.5099 0.765647 
3.73198  17 0.458446 0.754053 0.0863594 0.717726 0.95051 0.454078 0.762949 0.511617 0.140467 0.681419 0.736981 0.540769 0.20812 0.894289 0.664867 0.393702 0.162915 
2.93014  17 0.986677 0.728149 0.437056 0.997012 0.857285 0.170752 0.88891 0.492856 0.347367 0.00517579 0.25977 0.968348 0.0363642 0.819384 0.233737 0.494747 0.972479 
1.87771  17 0.216244 0.596962 0.977072 0.74744 0.9978 0.486299 0.0464414 0.568772 0.817551 0.02925 0.796677 0.469906 0.402947 0.570954 0.729173 0.120059 0.647149 
2.03305  17 0.912911 0.819999 0.28835 0.166189 0.608816 0.807589 0.953778 0.0353036 0.183089 0.651097 0.862354 0.220866 0.656481 0.765252 0.552832 0.237888 0.386631 
3.59491  17 0.394945 0.0905502 0.164695 0.944579 0.871548 0.0670063 0.64643 0.836031 0.217808 0.370247 0.757825 0.111198 0.647543 0.586426 0.815388 0.0176831 0.954629 
1.30715  17 0.0270646 0.678848 0.46567 0.0854421 0.787318 0.779627 0.547267 0.689182 0.20763 0.916045 0.330696 0.223891 0.680129 0.576385 0.894035 0.666449 0.298656 
2.09089  17 0.383544 0.468267 0.96068 0.862766 0.108142 0.755839 0.411469 0.723465 0.984803 0.305366 0.013561 0.84141 0.717521 0.447253 0.648162 0.78625 0.347436 
1.3292  17 0.0063401 0.355479 0.923102 0.15027 0.402359 0.21562 0.4642 0.382767 0.338106 0.744114 0.491035 0.453888 0.67935 0.757703 0.153029 0.271975 0.0950632 
2.97888  17 0.973873 0.484565 0.602918 0.98884 0.481829 0.851352 0.172519 0.973634 0.250283 0.0656848 0.478526 0.0328382 0.226641 0.903642 0.0395989 0.485755 0.874631 
3.27747  17 0.440308 0.182269 0.521713 0.983998 0.332939 0.472333 0.0141746 0.880725 0.977273 0.0978948 0.452635 0.0420081 0.504055 0.792606 0.143994 0.138798 0.517019 
3.43625  17 0.177109 0.379419 0.27271 0.89235 0.0443403 0.563879 0.219522 0.319661 0.275084 0.292198 0.812987 0.299541 0.819536 0.300508 0.624067 0.356704 0.688635 
0.875709  17 0.93679 0.24665 0.32884 0.038374 0.113017 0.0332109 0.72199 0.415473 0.507906 0.069755 0.787884 0.669677 0.400387 0.437786 0.796131 0.255292 0.873291 
0.891556  17 0.00845396 0.800374 0.920311 0.0720404 0.871584 0.405096 0.597003 0.708729 0.0999489 0.788973 0.59842 0.447696 0.415697 0.634236 0.625606 0.180182 0.154909 
3.22344  17 0.178133 0.198912 0.410146 0.873701 0.136992 0.724459 0.102978 0.313327 0.598984 0.756181 0.696589 0.290511 0.761898 0.0522186 0.833005 0.962334 0.638925 
1.2497  17 0.661699 0.450766 0.987153 0.0547011 0.626034 0.474297 0.165502 0.675021 0.460301 0.874511 0.371115 0.738853 0.758576 0.412294 0.131215 0.138597 0.0818572 
1.8612  17 0.128569 0.141314 0.584014 0.363782 0.554305 0.948157 0.631816 0.129503 0.380843 0.859842 0.168948 0.471851 0.140789 0.00411077 0.6876 0.581638 0.305774 
3.07523  17 0.0543285 0.920924 0.275432 0.433588 0.995587 0.586171 0.712927 0.152797 0.169036 0.472098 0.16712 0.133188 0.464543 0.588742 0.151229 0.922947 0.707005 
0.90022  17 0.801844 0.51829 0.882307 0.109025 0.134109 0.698211 0.135109 0.850445 0.892649 0.413799 0.820237 0.901366 0.036783 0.979425 0.0881361 0.697565 0.540311 
3.10347  17 0.134554 0.710794 0.244759 0.496465 0.023395 0.559571 0.999965 0.865675 0.979458 0.843778 0.943541 0.756641 0.594331 0.39334 0.970446 0.530164 0.907039 
1.81786  17 0.550975 0.781132 0.617121 0.48674 0.451384 0.252272 0.0490761 0.567905 0.881661 0.890673 0.569253 0.99484 0.0511785 0.671849 0.731325 0.526413 0.689379 
1.25983  17 0.889572 0.251185 0.4764 0.0780721 0.726555 0.656933 0.853497 0.19882 0.987982 0.0720474 0.248747 0.636231 0.0885115 0.810341 0.834398 0.813637 0.846846 
3.42853  17 0.319068 0.0953955 0.269273 0.542828 0.930555 0.196446 0.886844 0.0231697 0.807146 0.245269 0.519437 0.949355 0.945876 0.176807 0.83824 0.288279 0.0892658 
2.11883  17 0.0536073 0.795849 0.756401 0.819248 0.687371 0.104564 0.834412 0.638654 0.582105 0.323594 0.53837 0.502718 0.105354 0.141387 0.76328 0.923518 0.836138 
2.7618  17 0.268759 0.848152 0.265146 0.408608 0.740793 0.77321 0.156979 0.772297 0.919342 0.384135 0.0506781 0.997174 0.883224 0.102378 0.685258 0.0626087 0.221945 
4.20975  17 0.110509 0.651079 0.0749526 0.333704 0.188113 0.36828 0.236409 0.834888 0.506158 0.462416 0.3022 0.260493 0.395204 0.0304 0.0468713 0.337058 0.556852 
2.91716  17 0.273691 0.413267 0.202893 0.418828 0.0124895 0.793929 0.106138 0.451711 0.0462703 0.488924 0.830401 0.661984 0.175318 0.952378 0.00740508 0.211222 0.9485 
0.908265  17 0.986888 0.0629338 0.955667 0.197468 0.600606 0.900513 0.616287 0.940318 0.927855 0.290062 0.486901 0.879184 0.0713383 0.669988 0.895348 0.0683984 0.273349 
3.39935  17 0.622015 0.693057 0.253402 0.743696 0.47685 0.585629 0.251425 0.245536 0.333095 0.18412 0.704005 0.094265 0.589996 0.871298 0.743355 0.222775 0.917581 
1.65456  17 0.451822 0.967572 0.951198 0.298195 0.486333 0.65033 0.908528 0.465774 0.281247 0.832813 0.432208 0.069328 0.95875 0.847963 0.638552 0.395071 0.204446 
2.73702  17 0.613478 0.122743 0.3639 0.583915 0.400123 0.0764109 0.908691 0.398704 0.96511 0.952825 0.230459 0.989629 0.0900331 0.0528193 0.97626 0.649809 0.422991 
1.53498  17 0.637242 0.0774181 0.616532 0.0400655 0.962444 0.970163 0.781808 0.106919 0.664409 0.860839 0.700458 0.422727 0.970009 0.642205 0.121386 0.43084 0.647546 
2.67403  17 0.216214 0.60264 0.197393 0.252131 0.5046 0.0825405 0.248802 0.222574 0.966671 0.453869 0.436286 0.641159 0.249622 0.932382 0.832431 0.815915 0.820195 
2.75026  17 0.110879 0.250097 0.332334 0.358215 0.159551 0.258281 0.330155 0.00753907 0.370255 0.539568 0.752868 0.620852 0.640461 0.27666 0.199285 0.0650636 0.230447 
2.47518  17 0.811056 0.345431 0.904792 0.964341 0.492089 0.344579 0.985802 0.752961 0.0526569 0.681439 0.1321 0.883565 0.750025 0.240691 0.436999 0.730264 0.262999 
2.01939  17 0.3717 0.0778898 0.807212 0.925954 0.707384 0.853552 0.923077 0.544915 0.199394 0.335681 0.707866 0.962761 0.073994 0.77508 0.145937 0.805986 0.200665 
2.33633  17 0.494371 0.546715 0.839626 0.990747 0.895813 0.797621 0.0288471 0.784844 0.325835 0.584713 0.397846 0.600401 0.9952 0.77768 0.748486 0.519537 0.592839 
1.32544  17 0.528984 0.328369 0.669086 0.0586407 0.872683 0.842912 0.931485 0.90195 0.516306 0.427855 0.034327 0.580413 0.851725 0.0172938 0.506578 0.866289 0.299008 
2.33876  17 0.197006 0.944375 0.410209 0.434995 0.340174 0.0949216 0.739799 0.932176 0.176342 0.900869 0.0987726 0.317583 0.0956413 0.104813 0.605259 0.391951 0.00442402 
4.23722  17 0.199947 0.159686 0.119221 0.692284 0.168617 0.106844 0.277419 0.00429129 0.657121 0.406345 0.00734114 0.872361 0.490683 0.768528 0.772043 0.298457 0.920881 
2.46507  17 0.943553 0.19539 0.4761 0.651898 0.853587 0.484987 0.814214 0.419315 0.261487 0.214283 0.132129 0.53297 0.858062 0.697848 0.32562 0.145956 0.317672 
1.91841  17 0.196773 0.79367 0.882009 0.705342 0.756098 0.559696 0.494195 0.474313 0.814488 0.63977 0.217314 0.918912 0.0812492 0.767241 0.817454 0.624472 0.716488 
3.33662  17 0.132382 0.987023 0.0729643 0.314824 0.63019 0.67822 0.875444 0.53329 0.053533 0.346649 0.0669174 0.625036 0.24798 0.579388 0.718133 0.533919 0.212574 
1.15964  17 0.457106 0.937196 0.077287 0.0228758 0.517324 0.69644 0.0170304 0.140768 0.0104942 0.145009 0.306417 0.700328 0.870313 0.198737 0.399755 0.485872 0.461357 
2.95291  17 0.521552 0.3927 0.444488 0.996335 0.159712 0.735473 0.0163084 0.617381 0.412992 0.995765 0.824306 0.388193 0.123599 0.118328 0.114975 0.333194 0.765012 
1.9812  17 0.302241 0.784608 0.376453 0.349428 0.957709 0.376693 0.478086 0.381925 0.267112 0.226397 0.261602 0.36863 0.757244 0.510127 0.834665 0.856699 0.979161 
2.00727  17 0.592949 0.085229 0.681787 0.237606 0.947129 0.236061 0.169539 0.698068 0.963643 0.509312 0.0972932 0.14871 0.813596 0.129115 0.336528 0.274105 0.478946 
3.13458  17 0.953701 0.537949 0.234885 0.6258 0.658282 0.026002 0.207647 0.596117 0.627366 0.0181064 0.977794 0.880378 0.578992 0.507198 0.551203 0.600267 0.171617 
3.95714  17 0.885424 0.772767 0.0332485 0.540243 0.890603 0.24605 0.958544 0.3589 0.377116 0.140497 0.642116 0.773105 0.167195 0.232949 0.643458 0.719322 0.941415 
1.05826  17 0.427071 0.453423 0.776805 0.119742 0.865565 0.263641 0.01759 0.869201 0.185339 0.93271 0.435404 0.917939 0.733128 0.957531 0.213944 0.188432 0.113201 
2.3049  17 0.390384 0.822062 0.737359 0.992702 0.249974 0.919155 0.921657 0.97429 0.127184 0.0988505 0.548476 0.70097 0.75658 0.386429 0.34644 0.408918 0.185803 
2.46848  17 0.113635 0.894564 0.442411 0.468738 0.758379 0.0316654 0.92051 0.192769 0.694123 0.251904 0.756217 0.541155 0.633646 0.069166 0.609228 0.458638 0.181309 
0.936913  17 0.352115 0.478479 0.953645 0.0207642 0.102995 0.416834 0.994512 0.44637 0.676508 0.135642 0.15882 0.372197 0.464015 0.745045 0.313492 0.488866 0.160777 
2.72117  17 0.964687 0.83101 0.754052 0.972708 0.318262 0.968203 0.7258 0.0688676 0.933212 0.157889 0.118043 0.736178 0.0587041 0.549157 0.265336 0.883878 0.426253 
2.09092  17 0.645348 0.285773 0.570454 0.591074 0.483 0.744203 0.00511695 0.853768 0.344249 0.549288 0.53225 0.669196 0.339845 0.855169 0.037976 0.541472 0.443384 
2.40651  17 0.709488 0.393868 0.497328 0.515921 0.246904 0.474261 0.659489 0.712955 0.954601 0.796137 0.4181 0.108109 0.349657 0.568763 0.891266 0.892102 0.250234 
2.12054  17 0.263607 0.90867 0.477068 0.583124 0.316637 0.727923 0.141674 0.812241 0.202538 0.139393 0.569574 0.51464 0.547936 0.0123845 0.971132 0.783437 0.516196 
1.13183  17 0.651734 0.267932 0.820673 0.250151 0.418918 0.526019 0.441526 0.483163 0.832661 0.162949 0.300002 0.433348 0.0382424 0.0350896 0.170049 0.104648 0.94932 
3.70889  17 0.954719 0.772786 0.0271476 0.142326 0.264966 0.930855 0.21768 0.481441 0.340724 0.433791 0.537818 0.500013 0.252997 0.156371 0.281465 0.360172 0.618706 
2.05063  17 0.103315 0.440079 0.330095 0.246168 0.822348 0.901311 0.512061 0.458303 0.881582 0.582969 0.0761585 0.74193 0.99128 0.822391 0.810747 0.252922 0.893781 
1.49337  17 0.198676 0.730708 0.748546 0.215043 0.360675 0.113607 0.197655 0.18435 0.461995 0.344051 0.90836 0.0403533 0.954479 0.587582 0.796485 0.320763 0.927129 
3.44381  17 0.693076 0.92312 0.296488 0.820823 0.930631 0.793559 0.9449 0.594625 0.833067 0.79329 0.00640161 0.466281 0.405493 0.648706 0.332628 0.785832 0.378207 
3.35251  17 0.758348 0.470795 0.208799 0.846934 0.500144 0.990535 0.506919 0.937387 0.448103 0.596 0.648797 0.906891 0.280374 0.485461 0.471619 0.0666014 0.692765 
0.821881  17 0.557939 0.496347 0.859393 0.0370879 0.965491 0.502645 0.475767 0.636852 0.675265 0.0587507 0.219749 0.756857 0.305969 0.59973 0.989945 0.284322 0.766869 
1.26453  17 0.153338 0.276862 0.983576 0.394681 0.568876 0.95902 0.386121 0.298316 0.241784 0.417724 0.304242 0.859956 0.725953 0.361231 0.595814 0.400251 0.0275377 
2.72725  17 0.733026 0.343631 0.457781 0.884635 0.870997 0.186482 0.139083 0.912229 0.0225492 0.245631 0.379992 0.499784 0.53215 0.209274 0.49532 0.217676 0.749977 
1.79711  17 0.752679 0.0305164 0.571917 0.493814 0.859924 0.202774 0.224858 0.880493 0.907152 0.144575 0.72139 0.452637 0.0249347 0.86546 0.752071 0.846321 0.057718 
3.6015  17 0.731647 0.548103 0.100638 0.389161 0.879584 0.124459 0.0486484 0.360788 0.959881 0.295256 0.847884 0.259207 0.235913 0.152273 0.416829 0.219429 0.0114422 
2.88608  17 0.638672 0.553246 0.252668 0.654369 0.944612 0.551807 0.0643201 0.914333 0.327925 0.813806 0.300286 0.44663 0.175069 0.885959 0.805413 0.54244 0.303202 
3.79986  17 0.608375 0.0236719 0.0987386 0.702037 0.112868 0.783541 0.293115 0.890264 0.726487 0.331611 0.915897 0.325929 0.86115 0.48274 0.438513 0.61062 0.487017 
1.35518  17 0.311691 0.923402 0.766228 0.229687 0.378607 0.789642 0.186654 0.668884 0.874613 0.838382 0.931629 0.289931 0.294279 0.0744109 0.350026 0.500739 0.275136 
2.62094  17 0.229795 0.871273 0.204841 0.287896 0.43535 0.13169 0.766963 0.695231 0.787243 0.880612 0.824716 0.649713 0.510247 0.403726 0.792659 0.29423 0.247929 
2.25608  17 0.633978 0.00246189 0.840708 0.846631 0.610543 0.161153 0.669222 0.740852 0.288024 0.942917 0.277864 0.809766 0.748495 0.488954 0.550468 0.154157 0.0362552 
2.44692  17 0.028085 0.714817 0.730556 0.890223 0.482434 0.590806 0.673074 0.705235 0.490918 0.595395 0.755973 0.734023 0.814875 0.580681 0.826286 0.557659 0.212131 
0.722293  17 0.151124 0.764733 0.970493 0.0499658 0.0314884 0.212549 0.67107 0.700705 0.231558 0.746015 0.497025 0.974696 0.0526668 0.575648 0.900911 0.000681116 0.778663 
3.62155  17 0.253288 0.862022 0.200064 0.680623 0.0519556 0.656407 0.873478 0.668421 0.873525 0.667825 0.844082 0.330785 0.223337 0.497895 0.115395 0.121402 0.211653 
1.44442  17 0.0399306 0.418293 0.829178 0.0773686 0.74473 0.249567 0.218688 0.486372 0.700251 0.784234 0.604329 0.0855708 0.24636 0.208766 0.173463 0.75845 0.592098 
2.51928  17 0.214275 0.900046 0.417376 0.59713 0.776326 0.83365 0.695639 0.527115 0.108747 0.610128 0.700153 0.16305 0.755837 0.614571 0.972269 0.8113 0.900481 
2.97666  17 0.177246 0.874239 0.514296 0.794238 0.435209 0.68419 0.337273 0.0389684 0.235637 0.39042 0.881818 0.823314 0.504502 0.608767 0.222521 0.71427 0.176133 
2.07335  17 0.443675 0.693344 0.837434 0.762979 0.740907 0.661726 0.156283 0.545886 0.972022 0.224168 0.548014 0.590837 0.307612 0.307828 0.938263 0.273128 0.870339 
1.36077  17 0.952379 0.0826487 0.959634 0.365527 0.132796 0.683261 0.0114642 0.224823 0.235408 0.47129 0.533187 0.199792 0.456099 0.981216 0.5336 0.462795 0.51946 
1.4837  17 0.149203 0.355877 0.915304 0.53138 0.13679 0.971139 0.902687 0.426426 0.0606548 0.683764 0.0563108 0.83704 0.54549 0.887951 0.611607 0.691898 0.256559 
4.0616  17 0.188203 0.596104 0.0191071 0.143093 0.624341 0.436465 0.120555 0.0595726 0.236348 0.361926 0.258189 0.358849 0.0711371 0.72588 0.433902 0.97196 0.215765 
1.1234  17 0.793911 0.668642 0.480921 0.0771192 0.597415 0.125861 0.508349 0.864879 0.975525 0.233854 0.100243 0.969597 0.535481 0.226198 0.0405292 0.460168 0.0277689 
3.51724  17 0.695115 0.637251 0.236315 0.74462 0.159471 0.561601 0.188853 0.260374 0.760851 0.483555 0.320127 0.978334 0.741225 0.023062 0.550978 0.0374013 0.977097 
3.17886  17 0.457279 0.574608 0.459167 0.722913 0.457199 0.664137 0.821723 0.582865 0.648707 0.874813 0.123681 0.156228 0.754021 0.376791 0.792074 0.793069 0.634555 
1.82611  17 0.0733347 0.679542 0.363614 0.258312 0.753126 0.275676 0.910847 0.295136 0.486274 0.830444 0.153998 0.838661 0.0393908 0.409629 0.869586 0.154487 0.849154 
2.73258  17 0.634413 0.516136 0.227805 0.462245 0.657995 0.893717 0.239791 0.740055 0.11663 0.970377 0.671758 0.316974 0.28211 0.129686 0.946891 0.279684 0.190302 
1.97485  17 0.373455 0.939828 0.597695 0.384527 0.314813 0.308368 0.0648786 0.426757 0.00924165 0.744836 0.112114 0.917733 0.772564 0.321932 0.633128 0.411092 0.459714 
1.3801  17 0.512799 0.346451 0.917124 0.267497 0.764142 0.472091 0.269711 0.862268 0.197422 0.625832 0.267178 0.563498 0.976708 0.518689 0.441336 0.866932 0.554664 
2.1678  17 0.0150045 0.50928 0.837662 0.660791 0.335274 0.922702 0.805848 0.877173 0.190044 0.556102 0.458664 0.633221 0.665708 0.027952 0.334328 0.697313 0.0339801 
2.61437  17 0.690124 0.0217541 0.832626 0.872118 0.166738 0.0767095 0.378116 0.0240049 0.892849 0.947518 0.602733 0.832201 0.268155 0.615902 0.828891 0.572648 0.376433 
2.50375  17 0.397869 0.425588 0.237274 0.255923 0.502452 0.805842 0.361275 0.170912 0.740247 0.829223 0.87291 0.414819 0.827086 0.387939 0.361501 0.757914 0.299807 
1.29041  17 0.152289 0.386815 0.579171 0.300131 0.254415 0.678581 0.035654 0.679409 0.212442 0.252719 0.821305 0.711866 0.332643 0.570563 0.350256 0.498518 0.695778 
2.92658  17 0.12518 0.721172 0.111252 0.233924 0.996998 0.934443 0.00554966 0.261194 0.540186 0.358179 0.0230772 0.64799 0.841069 0.860514 0.645736 0.937874 0.989334 
1.95103  17 0.879509 0.579184 0.535975 0.484981 0.522474 0.349462 0.378725 0.669291 0.881111 0.448206 0.507517 0.818194 0.759327 0.97742 0.937635 0.896517 0.845356 
2.21526  17 0.0665876 0.27835 0.816389 0.935216 0.098834 0.327408 0.995829 0.590683 0.798668 0.443081 0.782613 0.704525 0.0497669 0.836313 0.688764 0.00411067 0.277286 
2.52386  17 0.112204 0.0327872 0.713213 0.986234 0.680577 0.447379 0.349591 0.364117 0.150566 0.228884 0.211297 0.480396 0.112998 0.0117622 0.0650601 0.900957 0.834989 
3.35957  17 0.87051 0.377648 0.0607544 0.304067 0.290407 0.309374 0.648291 0.78423 0.481006 0.208726 0.979303 0.872547 0.168869 0.466862 0.56622 0.89418 0.764042 
2.59607  17 0.946753 0.39984 0.171366 0.302722 0.414327 0.942068 0.854024 0.722119 0.392828 0.156764 0.0753071 0.874551 0.69614 0.676485 0.522948 0.009978 0.897546 
2.95173  17 0.200094 0.0693454 0.391322 0.61865 0.385222 0.0935214 0.977458 0.488737 0.86347 0.912334 0.05423 0.924551 0.950784 0.490237 0.824021 0.350186 0.122898 
1.89389  17 0.984011 0.929413 0.898931 0.485893 0.904496 0.964447 0.862904 0.0779037 0.723617 0.109813 0.725158 0.723823 0.713018 0.241865 0.492042 0.0244643 0.225647 
2.26032  17 0.367886 0.398686 0.28854 0.260603 0.869205 0.0784825 0.569734 0.150027 0.30889 0.790718 0.333828 0.209503 0.100748 0.511332 0.44914 0.590857 0.880253 
3.35396  17 0.272798 0.624294 0.141732 0.397868 0.332204 0.879327 0.444092 0.207301 0.873684 0.159202 0.137083 0.572566 0.558821 0.515301 0.11539 0.0996579 0.0952443 
2.12116  17 0.131536 0.91764 0.712844 0.889492 0.333711 0.109297 0.259422 0.4043 0.109497 0.903438 0.958748 0.514523 0.0693067 0.202326 0.205927 0.853608 0.00749197 
1.07259  17 0.256367 0.100292 0.929372 0.123094 0.30263 0.0460333 0.484864 0.676697 0.581026 0.759263 0.556714 0.248163 0.217497 0.95074 0.944189 0.644865 0.4178 
2.29096  17 0.460796 0.418205 0.681694 0.666672 0.748959 0.241114 0.796777 0.132127 0.165847 0.839735 0.806872 0.80216 0.334018 0.668578 0.649198 0.0792726 0.968453 
3.19652  17 0.9535 0.884757 0.522031 0.810166 0.700695 0.154219 0.156359 0.534547 0.762665 0.866872 0.476351 0.0146661 0.117522 0.868555 0.0170256 0.50337 0.667676 
1.9051  17 0.809327 0.597054 0.922405 0.690767 0.705837 0.17306 0.502554 0.625133 0.945888 0.354272 0.729354 0.509415 0.429675 0.287733 0.701279 0.622497 0.0634537 
2.16082  17 0.717038 0.76363 0.444188 0.506972 0.657246 0.738971 0.666675 0.398728 0.974247 0.277157 0.294636 0.928849 0.761864 0.731387 0.334173 0.942724 0.134478 
2.97762  17 0.136566 0.867111 0.14235 0.345355 0.570836 0.79055 0.664574 0.615024 0.778711 0.648533 0.258244 0.106287 0.11298 0.30363 0.911667 0.409057 0.419426 
3.35045  17 0.698375 0.352211 0.502527 0.920175 0.456761 0.921031 0.543452 0.362348 0.150047 0.718533 0.607173 0.21643 0.72159 0.168126 0.0493811 0.498722 0.981107 
2.58921  17 0.640082 0.191475 0.303859 0.532987 0.05838 0.124977 0.444409 0.741083 0.398638 0.433355 0.254088 0.732937 0.291425 0.297151 0.579298 0.592651 0.953496 
1.65274  17 0.74541 0.85973 0.130679 0.071485 0.733216 0.230913 0.295193 0.984906 0.197958 0.903997 0.890778 0.234241 0.760671 0.543005 0.758496 0.739274 0.955437 
3.16926  17 0.629886 0.670544 0.267688 0.82521 0.168159 0.392787 0.4538 0.94297 0.854089 0.725473 0.15129 0.816831 0.760629 0.779317 0.945192 0.686617 0.550256 
1.53846  17 0.717887 0.913853 0.711472 0.403559 0.108444 0.33871 0.89862 0.924343 0.544182 0.830453 0.948206 0.522099 0.413978 0.789313 0.933331 0.886574 0.358981 
2.79913  17 0.198353 0.822577 0.535658 0.913628 0.51011 0.640132 0.578476 0.869007 0.722913 0.453209 0.489982 0.626904 0.346875 0.549492 0.105569 0.112894 0.643343 
4.01855  17 0.529601 0.185549 0.0220873 0.661227 0.505947 0.92658 0.164175 0.833084 0.195214 0.838217 0.670631 0.294674 0.122568 0.363781 0.679439 0.341631 0.807353 
1.46506  17 0.182253 0.743432 0.94202 0.374419 0.597357 0.716865 0.952172 0.327185 0.987177 0.692407 0.35811 0.754344 0.121815 0.0241535 0.643595 0.299753 0.391781 
1.12591  17 0.713713 0.428555 0.183521 0.0111102 0.871469 0.027806 0.151741 0.0994777 0.332272 0.29158 0.721591 0.58548 0.570238 0.189837 0.597252 0.467847 0.0448676 
2.50848  17 0.377426 0.797966 0.985199 0.949025 0.630226 0.553448 0.724911 0.0195575 0.447239 0.260708 0.966147 0.532231 0.390157 0.750411 0.0814042 0.742577 0.444814 
2.81355  17 0.0818319 0.704318 0.542067 0.80173 0.702192 0.302038 0.909531 0.261224 0.955547 0.758695 0.636408 0.757608 0.35067 0.389099 0.989479 0.322042 0.30061 
2.47674  17 0.421305 0.0486419 0.775177 0.87496 0.360644 0.709538 0.212985 0.494606 0.527723 0.769689 0.702792 0.701189 0.789615 0.0933001 0.478964 0.198014 0.516283 
2.23541  17 0.630186 0.3172 0.687461 0.650674 0.786851 0.0778621 0.735431 0.921339 0.318823 0.687837 0.902446 0.258573 0.20675 0.944205 0.389907 0.70835 0.93562 
2.06009  17 0.713037 0.0503589 0.558419 0.327732 0.543225 0.369647 0.883202 0.207038 0.844502 0.897149 0.770048 0.153897 0.327796 0.907891 0.563316 0.275115 0.637303 
2.44631  17 0.600574 0.495824 0.459143 0.493755 0.645718 0.28017 0.922963 0.467028 0.754631 0.634102 0.909396 0.522173 0.0283064 0.619475 0.121676 0.397332 0.513182 
2.98228  17 0.176219 0.573843 0.550725 0.878981 0.429638 0.0451136 0.966638 0.781408 0.734785 0.622897 0.770451 0.732938 0.742448 0.0989802 0.348911 0.836529 0.907296 
1.00892  17 0.292176 0.656218 0.773852 0.240353 0.0202111 0.225268 0.217636 0.99889 0.201106 0.047677 0.430392 0.549593 0.825394 0.437079 0.831483 0.352585 0.777445 
1.22818  17 0.796811 0.761408 0.941937 0.245685 0.405211 0.61831 0.600215 0.840175 0.942661 0.792123 0.99495 0.281982 0.147157 0.948902 0.379998 0.362205 0.160465 
2.25541  17 0.856736 0.627159 0.698973 0.657554 0.172488 0.698521 0.0523331 0.49224 0.815762 0.489096 0.591171 0.36386 0.389093 0.946917 0.687895 0.301261 0.772036 
2.74069  17 0.0781927 0.645936 0.323799 0.54256 0.742068 0.0352278 0.62792 0.483181 0.111328 0.346912 0.88424 0.422756 0.154398 0.825203 0.139816 0.2736 0.597747 
4.41851  17 0.190526 0.512695 0.0119817 0.629682 0.45897 0.232682 0.622712 0.807463 0.893176 0.604188 0.872875 0.87976 0.0630817 0.835752 0.0182124 0.823495 0.701717 
1.24097  17 0.198394 0.987723 0.248464 0.0129049 0.935725 0.847358 0.624422 0.200216 0.608253 0.476436 0.680961 0.349753 0.889699 0.359569 0.743695 0.356816 0.197527 
1.90624  17 0.188406 0.19028 0.275861 0.137046 0.667592 0.367876 0.223956 0.692187 0.00913411 0.837347 0.558879 0.00246441 0.874494 0.382226 0.350584 0.663106 0.0153159 
1.05898  17 0.675637 0.758817 0.919682 0.160547 0.256873 0.902788 0.05882 0.376559 0.714198 0.0870345 0.530178 0.563084 0.888515 0.529146 0.981288 0.951418 0.967913 
1.85957  17 0.209932 0.812571 0.781623 0.43717 0.177032 0.188525 0.084585 0.865084 0.423726 0.600165 0.00411627 0.997077 0.463405 0.187123 0.0348257 0.815261 0.472387 
2.69651  17 0.583584 0.220762 0.438843 0.683093 0.147409 0.772518 0.514731 0.715907 0.191938 0.922693 0.0742414 0.231526 0.288132 0.67672 0.700446 0.526644 0.509715 
4.47406  17 0.377092 0.931477 0.0151837 0.831171 0.725258 0.336995 0.489521 0.770018 0.925444 0.231993 0.439774 0.114694 0.41757 0.952168 0.522412 0.809546 0.845058 
1.9048  17 0.387167 0.685281 0.90344 0.551442 0.704535 0.00739443 0.255534 0.384665 0.236244 0.245443 0.589134 0.383602 0.976366 0.884886 0.188242 0.502378 0.466606 
3.37433  17 0.218617 0.412792 0.448838 0.797555 0.961665 0.435793 0.698168 0.16938 0.394304 0.535357 0.516586 0.151941 0.833949 0.684157 0.0783125 0.263216 0.958226 
2.80431  17 0.388441 0.717464 0.243923 0.463135 0.105868 0.448905 0.0776901 0.556753 0.398819 0.876737 0.198236 0.887904 0.246071 0.820419 0.728082 0.546387 0.863295 
2.01895  17 0.487134 0.197331 0.520821 0.517187 0.157343 0.072489 0.467048 0.525193 0.559471 0.0127007 0.198844 0.754158 0.596919 0.881605 0.17991 0.104961 0.779571 
2.80143  17 0.0237496 0.495963 0.943202 0.649063 0.622146 0.649946 0.860962 0.0346059 0.292734 0.785034 0.405414 0.0768068 0.66053 0.0524329 0.0769296 0.381031 0.986624 
3.55466  17 0.206625 0.440257 0.258181 0.975326 0.740132 0.211944 0.95623 0.460357 0.00708263 0.671374 0.834818 0.495601 0.624337 0.342667 0.169716 0.60819 0.663193 
1.86675  17 0.108461 0.363848 0.977701 0.676224 0.436321 0.744629 0.681547 0.858823 0.257317 0.499266 0.968552 0.615615 0.948394 0.836862 0.609342 0.625415 0.424894 
1.96548  17 0.98513 0.722028 0.277841 0.203435 0.491476 0.0217341 0.911158 0.761261 0.305464 0.14592 0.863302 0.0321618 0.176606 0.591455 0.449638 0.461015 0.453944 
3.7511  17 0.769895 0.983145 0.190037 0.983423 0.00160123 0.988155 0.971635 0.66826 0.43693 0.445407 0.137914 0.361536 0.862033 0.932589 0.0581642 0.349988 0.933856 
1.29403  17 0.766562 0.856727 0.912154 0.116101 0.911762 0.995684 0.634748 0.0766023 0.705711 0.545144 0.895752 0.0858678 0.0989182 0.27479 0.24827 0.784803 0.499935 
4.03461  17 0.16858 0.54013 0.0794921 0.886657 0.662581 0.338017 0.568976 0.0832694 0.0477814 0.158885 0.635049 0.145926 0.659692 0.968479 0.440755 0.280949 0.897849 
3.56349  17 0.412243 0.840482 0.37375 0.882201 0.80218 0.71302 0.879723 0.989075 0.707131 0.84413 0.00468779 0.191337 0.340478 0.286319 0.498987 0.385091 0.880273 
1.79732  17 0.659785 0.514061 0.919657 0.723517 0.0323131 0.384554 0.538717 0.801084 0.536838 0.226727 0.922771 0.72302 0.63223 0.654901 0.88761 0.5099 0.765647 
3.73198  17 0.458446 0.754053 0.0863594 0.717726 0.95051 0.454078 0.762949 0.511617 0.140467 0.681419 0.736981 0.540769 0.20812 0.894289 0.664867 0.393702 0.162915 
2.93014  17 0.986677 0.728149 0.437056 0.997012 0.857285 0.170752 0.88891 0.492856 0.347367 0.00517579 0.25977 0.968348 0.0363642 0.819384 0.233737 0.494747 0.972479 
1.87771  17 0.216244 0.596962 0.977072 0.74744 0.9978 0.486299 0.0464414 0.568772 0.817551 0.02925 0.796677 0.469906 0.402947 0.570954 0.729173 0.120059 0.647149 
2.03305  17 0.912911 0.819999 0.28835 0.166189 0.608816 0.807589 0.953778 0.0353036 0.183089 0.651097 0.862354 0.220866 0.656481 0.765252 0.552832 0.237888 0.386631 
3.59491  17 0.394945 0.0905502 0.164695 0.944579 0.871548 0.0670063 0.64643 0.836031 0.217808 0.370247 0.757825 0.111198 0.647543 0.586426 0.815388 0.0176831 0.954629 
1.30715  17 0.0270646 0.678848 0.46567 0.0854421 0.787318 0.779627 0.547267 0.689182 0.20763 0.916045 0.330696 0.223891 0.680129 0.576385 0.894035 0.666449 0.298656 
2.09089  17 0.383544 0.468267 0.96068 0.862766 0.108142 0.755839 0.411469 0.723465 0.984803 0.305366 0.013561 0.84141 0.717521 0.447253 0.648162 0.78625 0.347436 
1.29863  17 0.00616434 0.355818 0.923214 0.15027 0.402359 0.21562 0.4642 0.382767 0.338106 0.744114 0.491035 0.453888 0.67935 0.757703 0.153029 0.271627 0.0957048 
2.88048  17 0.973873 0.484565 0.602918 0.988142 0.481878 0.851059 0.17328 0.972599 0.250045 0.0656828 0.478275 0.0342219 0.226641 0.903642 0.0395989 0.485755 0.874631 
3.20267  17 0.439947 0.182373 0.522288 0.983148 0.332463 0.472078 0.0141699 0.881 0.977273 0.0978948 0.452635 0.0420081 0.504055 0.792606 0.144454 0.138259 0.51759 
3.43625  17 0.177109 0.379419 0.27271 0.89235 0.0443403 0.563879 0.219522 0.319661 0.275084 0.292198 0.812987 0.299541 0.819536 0.300508 0.624067 0.356704 0.688635 
0.875709  17 0.93679 0.24665 0.32884 0.038374 0.113017 0.0332109 0.72199 0.415473 0.507906 0.069755 0.787884 0.669677 0.400387 0.437786 0.796131 0.255292 0.873291 
0.891556  17 0.00845396 0.800374 0.920311 0.0720404 0.871584 0.405096 0.597003 0.708729 0.0999489 0.788973 0.59842 0.447696 0.415697 0.634236 0.625606 0.180182 0.154909 
3.06051  17 0.177939 0.198912 0.410146 0.873701 0.136992 0.724459 0.1034 0.313818 0.598528 0.756104 0.695546 0.29173 0.761802 0.0525724 0.833638 0.961697 0.639455 
1.2497  17 0.661699 0.450766 0.987153 0.0547011 0.626034 0.474297 0.165502 0.675021 0.460301 0.874511 0.371115 0.738853 0.758576 0.412294 0.131215 0.138597 0.0818572 
1.8612  17 0.128569 0.141314 0.584014 0.363782 0.554305 0.948157 0.631816 0.129503 0.380843 0.859842 0.168948 0.471851 0.140789 0.00411077 0.6876 0.581638 0.305774 
3.07523  17 0.0543285 0.920924 0.275432 0.433588 0.995587 0.586171 0.712927 0.152797 0.169036 0.472098 0.16712 0.133188 0.464543 0.588742 0.151229 0.922947 0.707005 
0.893983  17 0.801351 0.518511 0.882145 0.109319 0.133861 0.698435 0.135229 0.850765 0.891681 0.413799 0.820237 0.901366 0.036783 0.978887 0.0892988 0.696537 0.540729 
2.86005  17 0.134554 0.710794 0.244759 0.496465 0.023395 0.559135 0.99983 0.865146 0.978029 0.844188 0.943206 0.756007 0.593688 0.392843 0.970446 0.530164 0.907039 
1.81786  17 0.550975 0.781132 0.617121 0.48674 0.451384 0.252272 0.0490761 0.567905 0.881661 0.890673 0.569253 0.99484 0.0511785 0.671849 0.731325 0.526413 0.689379 
1.16891  17 0.889572 0.251185 0.4764 0.0783818 0.725437 0.65647 0.853165 0.199423 0.986639 0.0720474 0.248747 0.636231 0.0885115 0.810341 0.834398 0.813637 0.846846 
3.28714  17 0.318804 0.0964238 0.270113 0.542429 0.930111 0.196033 0.886745 0.0240583 0.806097 0.245167 0.518803 0.949334 0.944913 0.177329 0.83824 0.288279 0.0892658 
2.03175  17 0.0542079 0.795525 0.756401 0.819248 0.687371 0.104564 0.834412 0.638654 0.582105 0.323594 0.53837 0.502718 0.105689 0.14219 0.763003 0.922332 0.836108 
2.71197  17 0.268759 0.848152 0.265146 0.408608 0.740104 0.772314 0.157201 0.772108 0.918837 0.383962 0.0512213 0.997029 0.882262 0.102378 0.685258 0.0626087 0.221945 
4.20975  17 0.110509 0.651079 0.0749526 0.333704 0.188113 0.36828 0.236409 0.834888 0.506158 0.462416 0.3022 0.260493 0.395204 0.0304 0.0468713 0.337058 0.556852 
2.89418  17 0.273397 0.413417 0.203466 0.419001 0.0124895 0.793929 0.106138 0.451711 0.0462703 0.489455 0.83015 0.661654 0.175365 0.951966 0.00860035 0.211022 0.948726 
0.908265  17 0.986888 0.0629338 0.955667 0.197468 0.600606 0.900513 0.616287 0.940318 0.927855 0.290062 0.486901 0.879184 0.0713383 0.669988 0.895348 0.0683984 0.273349 
3.39935  17 0.622015 0.693057 0.253402 0.743696 0.47685 0.585629 0.251425 0.245536 0.333095 0.18412 0.704005 0.094265 0.589996 0.871298 0.743355 0.222775 0.917581 
1.65456  17 0.451822 0.967572 0.951198 0.298195 0.486333 0.65033 0.908528 0.465774 0.281247 0.832813 0.432208 0.069328 0.95875 0.847963 0.638552 0.395071 0.204446 
2.73702  17 0.613478 0.122743 0.3639 0.583915 0.400123 0.0764109 0.908691 0.398704 0.96511 0.952825 0.230459 0.989629 0.0900331 0.0528193 0.97626 0.649809 0.422991 
1.53498  17 0.637242 0.0774181 0.616532 0.0400655 0.962444 0.970163 0.781808 0.106919 0.664409 0.860839 0.700458 0.422727 0.970009 0.642205 0.121386 0.43084 0.647546 
2.67403  17 0.216214 0.60264 0.197393 0.252131 0.5046 0.0825405 0.248802 0.222574 0.966671 0.453869 0.436286 0.641159 0.249622 0.932382 0.832431 0.815915 0.820195 
2.75026  17 0.110879 0.250097 0.332334 0.358215 0.159551 0.258281 0.330155 0.00753907 0.370255 0.539568 0.752868 0.620852 0.640461 0.27666 0.199285 0.0650636 0.230447 
2.3703  17 0.811056 0.345431 0.904792 0.964341 0.492089 0.344579 0.985802 0.752961 0.0531283 0.681484 0.132946 0.8841 0.748982 0.241832 0.438105 0.729201 0.263235 
2.01939  17 0.3717 0.0778898 0.807212 0.925954 0.707384 0.853552 0.923077 0.544915 0.199394 0.335681 0.707866 0.962761 0.073994 0.77508 0.145937 0.805986 0.200665 
2.33633  17 0.494371 0.546715 0.839626 0.990747 0.895813 0.797621 0.0288471 0.784844 0.325835 0.584713 0.397846 0.600401 0.9952 0.77768 0.748486 0.519537 0.592839 
1.25401  17 0.528984 0.328369 0.669086 0.0586407 0.872683 0.842912 0.931462 0.901513 0.516071 0.42826 0.0347249 0.579902 0.851832 0.0181245 0.50671 0.866289 0.299008 
2.33876  17 0.197006 0.944375 0.410209 0.434995 0.340174 0.0949216 0.739799 0.932176 0.176342 0.900869 0.0987726 0.317583 0.0956413 0.104813 0.605259 0.391951 0.00442402 
4.09022  17 0.199947 0.160255 0.120334 0.692627 0.167768 0.107657 0.277677 0.00550561 0.656776 0.406345 0.00734114 0.872361 0.490683 0.768528 0.772043 0.298457 0.920881 
2.36479  17 0.941837 0.19539 0.4761 0.651898 0.853587 0.484987 0.814214 0.419315 0.261487 0.214283 0.132129 0.53297 0.857615 0.697326 0.326487 0.145906 0.317826 
1.77309  17 0.196773 0.79367 0.882009 0.705342 0.755116 0.559289 0.494504 0.474682 0.814058 0.640175 0.217826 0.919198 0.0818577 0.767007 0.817454 0.624472 0.716488 
3.33662  17 0.132382 0.987023 0.0729643 0.314824 0.63019 0.67822 0.875444 0.53329 0.053533 0.346649 0.0669174 0.625036 0.24798 0.579388 0.718133 0.533919 0.212574 
1.15964  17 0.457106 0.937196 0.077287 0.0228758 0.517324 0.69644 0.0170304 0.140768 0.0104942 0.145009 0.306417 0.700328 0.870313 0.198737 0.399755 0.485872 0.461357 
2.95291  17 0.521552 0.3927 0.444488 0.996335 0.159712 0.735473 0.0163084 0.617381 0.412992 0.995765 0.824306 0.388193 0.123599 0.118328 0.114975 0.333194 0.765012 
1.9812  17 0.302241 0.784608 0.376453 0.349428 0.957709 0.376693 0.478086 0.381925 0.267112 0.226397 0.261602 0.36863 0.757244 0.510127 0.834665 0.856699 0.979161 
2.00727  17 0.592949 0.085229 0.681787 0.237606 0.947129 0.236061 0.169539 0.698068 0.963643 0.509312 0.0972932 0.14871 0.813596 0.129115 0.336528 0.274105 0.478946 
3.09734  17 0.953701 0.53806 0.236335 0.624528 0.657558 0.0254136 0.208068 0.595667 0.62686 0.0181064 0.977794 0.880378 0.578992 0.507198 0.551203 0.600267 0.171617 
3.95714  17 0.885424 0.772767 0.0332485 0.540243 0.890603 0.24605 0.958544 0.3589 0.377116 0.140497 0.642116 0.773105 0.167195 0.232949 0.643458 0.719322 0.941415 
0.990888  17 0.427071 0.453423 0.776805 0.119742 0.865565 0.263641 0.01759 0.869201 0.185366 0.933057 0.435598 0.918119 0.732561 0.957106 0.214575 0.188966 0.113867 
2.29564  17 0.390402 0.821752 0.737806 0.991686 0.250436 0.918158 0.92174 0.97429 0.127184 0.0988505 0.548476 0.70097 0.75658 0.386429 0.34644 0.408918 0.18672 
2.46848  17 0.113635 0.894564 0.442411 0.468738 0.758379 0.0316654 0.92051 0.192769 0.694123 0.251904 0.756217 0.541155 0.633646 0.069166 0.609228 0.458638 0.181309 
0.936913  17 0.352115 0.478479 0.953645 0.0207642 0.102995 0.416834 0.994512 0.44637 0.676508 0.135642 0.15882 0.372197 0.464015 0.745045 0.313492 0.488866 0.160777 
2.684  17 0.964687 0.83101 0.754052 0.972708 0.318262 0.968203 0.7258 0.0688676 0.932643 0.158316 0.118393 0.736332 0.0580943 0.549294 0.265725 0.882358 0.426253 
2.09092  17 0.645348 0.285773 0.570454 0.591074 0.483 0.744203 0.00511695 0.853768 0.344249 0.549288 0.53225 0.669196 0.339845 0.855169 0.037976 0.541472 0.443384 
2.33419  17 0.709488 0.394381 0.497122 0.514658 0.246519 0.474591 0.658683 0.712445 0.953306 0.795909 0.417947 0.108109 0.349657 0.568763 0.891266 0.892102 0.250234 
2.12054  17 0.263607 0.90867 0.477068 0.583124 0.316637 0.727923 0.141674 0.812241 0.202538 0.139393 0.569574 0.51464 0.547936 0.0123845 0.971132 0.783437 0.516196 
1.13183  17 0.651734 0.267932 0.820673 0.250151 0.418918 0.526019 0.441526 0.483163 0.832661 0.162949 0.300002 0.433348 0.0382424 0.0350896 0.170049 0.104648 0.94932 
3.70889  17 0.954719 0.772786 0.0271476 0.142326 0.264966 0.930855 0.21768 0.481441 0.340724 0.433791 0.537818 0.500013 0.252997 0.156371 0.281465 0.360172 0.618706 
2.05063  17 0.103315 0.440079 0.330095 0.246168 0.822348 0.901311 0.512061 0.458303 0.881582 0.582969 0.0761585 0.74193 0.99128 0.822391 0.810747 0.252922 0.893781 
1.49337  17 0.198676 0.730708 0.748546 0.215043 0.360675 0.113607 0.197655 0.18435 0.461995 0.344051 0.90836 0.0403533 0.954479 0.587582 0.796485 0.320763 0.927129 
3.44381  17 0.693076 0.92312 0.296488 0.820823 0.930631 0.793559 0.9449 0.594625 0.833067 0.79329 0.00640161 0.466281 0.405493 0.648706 0.332628 0.785832 0.378207 
3.35251  17 0.758348 0.470795 0.208799 0.846934 0.500144 0.990535 0.506919 0.937387 0.448103 0.596 0.648797 0.906891 0.280374 0.485461 0.471619 0.0666014 0.692765 
0.800661  17 0.557208 0.497167 0.85947 0.0365395 0.964737 0.502645 0.475767 0.636852 0.675265 0.0587507 0.219749 0.756857 0.305969 0.59973 0.990346 0.284097 0.76612 
1.26453  17 0.153338 0.276862 0.983576 0.394681 0.568876 0.95902 0.386121 0.298316 0.241784 0.417724 0.304242 0.859956 0.725953 0.361231 0.595814 0.400251 0.0275377 
2.72725  17 0.733026 0.343631 0.457781 0.884635 0.870997 0.186482 0.139083 0.912229 0.0225492 0.245631 0.379992 0.499784 0.53215 0.209274 0.49532 0.217676 0.749977 
1.79711  17 0.752679 0.0305164 0.571917 0.493814 0.859924 0.202774 0.224858 0.880493 0.907152 0.144575 0.72139 0.452637 0.0249347 0.86546 0.752071 0.846321 0.057718 
3.6015  17 0.731647 0.548103 0.100638 0.389161 0.879584 0.124459 0.0486484 0.360788 0.959881 0.295256 0.847884 0.259207 0.235913 0.152273 0.416829 0.219429 0.0114422 
2.88608  17 0.638672 0.553246 0.252668 0.654369 0.944612 0.551807 0.0643201 0.914333 0.327925 0.813806 0.300286 0.44663 0.175069 0.885959 0.805413 0.54244 0.303202 
3.79986  17 0.608375 0.0236719 0.0987386 0.702037 0.112868 0.783541 0.293115 0.890264 0.726487 0.331611 0.915897 0.325929 0.86115 0.48274 0.438513 0.61062 0.487017 
1.35518  17 0.311691 0.923402 0.766228 0.229687 0.378607 0.789642 0.186654 0.668884 0.874613 0.838382 0.931629 0.289931 0.294279 0.0744109 0.350026 0.500739 0.275136 
2.62094  17 0.229795 0.871273 0.204841 0.287896 0.43535 0.13169 0.766963 0.695231 0.787243 0.880612 0.824716 0.649713 0.510247 0.403726 0.792659 0.29423 0.247929 
2.25608  17 0.633978 0.00246189 0.840708 0.846631 0.610543 0.161153 0.669222 0.740852 0.288024 0.942917 0.277864 0.809766 0.748495 0.488954 0.550468 0.154157 0.0362552 
2.34506  17 0.0279066 0.715278 0.730986 0.890254 0.481914 0.591113 0.6738 0.705235 0.490918 0.595395 0.755973 0.734023 0.814875 0.580681 0.826286 0.557659 0.213533 
0.722293  17 0.151124 0.764733 0.970493 0.0499658 0.0314884 0.212549 0.67107 0.700705 0.231558 0.746015 0.497025 0.974696 0.0526668 0.575648 0.900911 0.000681116 0.778663 
3.62155  17 0.253288 0.862022 0.200064 0.680623 0.0519556 0.656407 0.873478 0.668421 0.873525 0.667825 0.844082 0.330785 0.223337 0.497895 0.115395 0.121402 0.211653 
1.44442  17 0.0399306 0.418293 0.829178 0.0773686 0.74473 0.249567 0.218688 0.486372 0.700251 0.784234 0.604329 0.0855708 0.24636 0.208766 0.173463 0.75845 0.592098 
2.51928  17 0.214275 0.900046 0.417376 0.59713 0.776326 0.83365 0.695639 0.527115 0.108747 0.610128 0.700153 0.16305 0.755837 0.614571 0.972269 0.8113 0.900481 
2.97666  17 0.177246 0.874239 0.514296 0.794238 0.435209 0.68419 0.337273 0.0389684 0.235637 0.39042 0.881818 0.823314 0.504502 0.608767 0.222521 0.71427 0.176133 
2.07335  17 0.443675 0.693344 0.837434 0.762979 0.740907 0.661726 0.156283 0.545886 0.972022 0.224168 0.548014 0.590837 0.307612 0.307828 0.938263 0.273128 0.870339 
1.36077  17 0.952379 0.0826487 0.959634 0.365527 0.132796 0.683261 0.0114642 0.224823 0.235408 0.47129 0.533187 0.199792 0.456099 0.981216 0.5336 0.462795 0.51946 
1.4837  17 0.149203 0.355877 0.915304 0.53138 0.13679 0.971139 0.902687 0.426426 0.0606548 0.683764 0.0563108 0.83704 0.54549 0.887951 0.611607 0.691898 0.256559 
4.0616  17 0.188203 0.596104 0.0191071 0.143093 0.624341 0.436465 0.120555 0.0595726 0.236348 0.361926 0.258189 0.358849 0.0711371 0.72588 0.433902 0.97196 0.215765 
1.1234  17 0.793911 0.668642 0.480921 0.0771192 0.597415 0.125861 0.508349 0.864879 0.975525 0.233854 0.100243 0.969597 0.535481 0.226198 0.0405292 0.460168 0.0277689 
3.51099  17 0.695115 0.637251 0.236315 0.74462 0.159471 0.561601 0.188853 0.260374 0.760851 0.483555 0.320726 0.977944 0.740758 0.0237678 0.550899 0.0374013 0.977097 
3.02757  17 0.456472 0.574608 0.459167 0.722913 0.457199 0.664137 0.821723 0.582865 0.648955 0.874606 0.123665 0.157749 0.752679 0.377589 0.792951 0.792402 0.634434 
1.82611  17 0.0733347 0.679542 0.363614 0.258312 0.753126 0.275676 0.910847 0.295136 0.486274 0.830444 0.153998 0.838661 0.0393908 0.409629 0.869586 0.154487 0.849154 
2.73258  17 0.634413 0.516136 0.227805 0.462245 0.657995 0.893717 0.239791 0.740055 0.11663 0.970377 0.671758 0.316974 0.28211 0.129686 0.946891 0.279684 0.190302 
1.8242  17 0.373572 0.93984 0.59855 0.383715 0.314478 0.308227 0.0648786 0.426757 0.00924165 0.744836 0.112114 0.917733 0.772564 0.321932 0.632984 0.410251 0.459558 
1.3801  17 0.512799 0.346451 0.917124 0.267497 0.764142 0.472091 0.269711 0.862268 0.197422 0.625832 0.267178 0.563498 0.976708 0.518689 0.441336 0.866932 0.554664 
2.1678  17 0.0150045 0.50928 0.837662 0.660791 0.335274 0.922702 0.805848 0.877173 0.190044 0.556102 0.458664 0.633221 0.665708 0.027952 0.334328 0.697313 0.0339801 
2.61437  17 0.690124 0.0217541 0.832626 0.872118 0.166738 0.0767095 0.378116 0.0240049 0.892849 0.947518 0.602733 0.832201 0.268155 0.615902 0.828891 0.572648 0.376433 
2.50375  17 0.397869 0.425588 0.237274 0.255923 0.502452 0.805842 0.361275 0.170912 0.740247 0.829223 0.87291 0.414819 0.827086 0.387939 0.361501 0.757914 0.299807 
1.29041  17 0.152289 0.386815 0.579171 0.300131 0.254415 0.678581 0.035654 0.679409 0.212442 0.252719 0.821305 0.711866 0.332643 0.570563 0.350256 0.498518 0.695778 
2.92658  17 0.12518 0.721172 0.111252 0.233924 0.996998 0.934443 0.00554966 0.261194 0.540186 0.358179 0.0230772 0.64799 0.841069 0.860514 0.645736 0.937874 0.989334 
1.95103  17 0.879509 0.579184 0.535975 0.484981 0.522474 0.349462 0.378725 0.669291 0.881111 0.448206 0.507517 0.818194 0.759327 0.97742 0.937635 0.896517 0.845356 
2.21526  17 0.0665876 0.27835 0.816389 0.935216 0.098834 0.327408 0.995829 0.590683 0.798668 0.443081 0.782613 0.704525 0.0497669 0.836313 0.688764 0.00411067 0.277286 
2.52386  17 0.112204 0.0327872 0.713213 0.986234 0.680577 0.447379 0.349591 0.364117 0.150566 0.228884 0.211297 0.480396 0.112998 0.0117622 0.0650601 0.900957 0.834989 
3.35957  17 0.87051 0.377648 0.0607544 0.304067 0.290407 0.309374 0.648291 0.78423 0.481006 0.208726 0.979303 0.872547 0.168869 0.466862 0.56622 0.89418 0.764042 
2.59607  17 0.946753 0.39984 0.171366 0.302722 0.414327 0.942068 0.854024 0.722119 0.392828 0.156764 0.0753071 0.874551 0.69614 0.676485 0.522948 0.009978 0.897546 
2.95173  17 0.200094 0.0693454 0.391322 0.61865 0.385222 0.0935214 0.977458 0.488737 0.86347 0.912334 0.05423 0.924551 0.950784 0.490237 0.824021 0.350186 0.122898 
1.88664  17 0.984011 0.929413 0.898931 0.485893 0.904496 0.964447 0.863218 0.0787236 0.723466 0.110674 0.724983 0.724168 0.712508 0.241865 0.492042 0.0244643 0.225647 
2.23547  17 0.367886 0.398686 0.28854 0.260603 0.869205 0.0785566 0.569663 0.15017 0.308315 0.790955 0.333801 0.210926 0.101077 0.511688 0.44914 0.590857 0.880253 
3.35396  17 0.272798 0.624294 0.141732 0.397868 0.332204 0.879327 0.444092 0.207301 0.873684 0.159202 0.137083 0.572566 0.558821 0.515301 0.11539 0.0996579 0.0952443 
2.12116  17 0.131536 0.91764 0.712844 0.889492 0.333711 0.109297 0.259422 0.4043 0.109497 0.903438 0.958748 0.514523 0.0693067 0.202326 0.205927 0.853608 0.00749197 
1.07259  17 0.256367 0.100292 0.929372 0.123094 0.30263 0.0460333 0.484864 0.676697 0.581026 0.759263 0.556714 0.248163 0.217497 0.95074 0.944189 0.644865 0.4178 
2.29096  17 0.460796 0.418205 0.681694 0.666672 0.748959 0.241114 0.796777 0.132127 0.165847 0.839735 0.806872 0.80216 0.334018 0.668578 0.649198 0.0792726 0.968453 
3.19652  17 0.9535 0.884757 0.522031 0.810166 0.700695 0.154219 0.156359 0.534547 0.762665 0.866872 0.476351 0.0146661 0.117522 0.868555 0.0170256 0.50337 0.667676 
1.9051  17 0.809327 0.597054 0.922405 0.690767 0.705837 0.17306 0.502554 0.625133 0.945888 0.354272 0.729354 0.509415 0.429675 0.287733 0.701279 0.622497 0.0634537 
2.16082  17 0.717038 0.76363 0.444188 0.506972 0.657246 0.738971 0.666675 0.398728 0.974247 0.277157 0.294636 0.928849 0.761864 0.731387 0.334173 0.942724 0.134478 
2.97762  17 0.136566 0.867111 0.14235 0.345355 0.570836 0.79055 0.664574 0.615024 0.778711 0.648533 0.258244 0.106287 0.11298 0.30363 0.911667 0.409057 0.419426 
3.35045  17 0.698375 0.352211 0.502527 0.920175 0.456761 0.921031 0.543452 0.362348 0.150047 0.718533 0.607173 0.21643 0.72159 0.168126 0.0493811 0.498722 0.981107 
2.58921  17 0.640082 0.191475 0.303859 0.532987 0.05838 0.124977 0.444409 0.741083 0.398638 0.433355 0.254088 0.732937 0.291425 0.297151 0.579298 0.592651 0.953496 
1.65274  17 0.74541 0.85973 0.130679 0.071485 0.733216 0.230913 0.295193 0.984906 0.197958 0.903997 0.890778 0.234241 0.760671 0.543005 0.758496 0.739274 0.955437 
3.16926  17 0.629886 0.670544 0.267688 0.82521 0.168159 0.392787 0.4538 0.94297 0.854089 0.725473 0.15129 0.816831 0.760629 0.779317 0.945192 0.686617 0.550256 
1.53846  17 0.717887 0.913853 0.711472 0.403559 0.108444 0.33871 0.89862 0.924343 0.544182 0.830453 0.948206 0.522099 0.413978 0.789313 0.933331 0.886574 0.358981 
2.79913  17 0.198353 0.822577 0.535658 0.913628 0.51011 0.640132 0.578476 0.869007 0.722913 0.453209 0.489982 0.626904 0.346875 0.549492 0.105569 0.112894 0.643343 
4.01855  17 0.529601 0.185549 0.0220873 0.661227 0.505947 0.92658 0.164175 0.833084 0.195214 0.838217 0.670631 0.294674 0.122568 0.363781 0.679439 0.341631 0.807353 
1.46409  17 0.181662 0.743843 0.94187 0.374419 0.597357 0.716865 0.952172 0.327185 0.987177 0.693103 0.358198 0.754603 0.122408 0.0249926 0.643171 0.299574 0.392008 
1.12591  17 0.713713 0.428555 0.183521 0.0111102 0.871469 0.027806 0.151741 0.0994777 0.332272 0.29158 0.721591 0.58548 0.570238 0.189837 0.597252 0.467847 0.0448676 
2.50848  17 0.377426 0.797966 0.985199 0.949025 0.630226 0.553448 0.724911 0.0195575 0.447239 0.260708 0.966147 0.532231 0.390157 0.750411 0.0814042 0.742577 0.444814 
2.69279  17 0.0823457 0.704165 0.54282 0.800754 0.700891 0.301934 0.908465 0.261224 0.955547 0.758695 0.636408 0.757608 0.35067 0.389099 0.989479 0.322042 0.30061 
2.47674  17 0.421305 0.0486419 0.775177 0.87496 0.360644 0.709538 0.212985 0.494606 0.527723 0.769689 0.702792 0.701189 0.789615 0.0933001 0.478964 0.198014 0.516283 
2.23541  17 0.630186 0.3172 0.687461 0.650674 0.786851 0.0778621 0.735431 0.921339 0.318823 0.687837 0.902446 0.258573 0.20675 0.944205 0.389907 0.70835 0.93562 
2.06009  17 0.713037 0.0503589 0.558419 0.327732 0.543225 0.369647 0.883202 0.207038 0.844502 0.897149 0.770048 0.153897 0.327796 0.907891 0.563316 0.275115 0.637303 
2.44631  17 0.600574 0.495824 0.459143 0.493755 0.645718 0.28017 0.922963 0.467028 0.754631 0.634102 0.909396 0.522173 0.0283064 0.619475 0.121676 0.397332 0.513182 
2.98228  17 0.176219 0.573843 0.550725 0.878981 0.429638 0.0451136 0.966638 0.781408 0.734785 0.622897 0.770451 0.732938 0.742448 0.0989802 0.348911 0.836529 0.907296 
0.956568  17 0.291934 0.656216 0.774064 0.24037 0.0200208 0.224654 0.217988 0.998788 0.201106 0.047677 0.430392 0.549593 0.825394 0.437079 0.831483 0.352585 0.777643 
1.22818  17 0.796811 0.761408 0.941937 0.245685 0.405211 0.61831 0.600215 0.840175 0.942661 0.792123 0.99495 0.281982 0.147157 0.948902 0.379998 0.362205 0.160465 
2.1784  17 0.856736 0.627159 0.698973 0.657554 0.172488 0.698521 0.0536129 0.492951 0.815184 0.489412 0.590477 0.364577 0.388851 0.946917 0.687895 0.301261 0.772036 
2.74069  17 0.0781927 0.645936 0.323799 0.54256 0.742068 0.0352278 0.62792 0.483181 0.111328 0.346912 0.88424 0.422756 0.154398 0.825203 0.139816 0.2736 0.597747 
4.41851  17 0.190526 0.512695 0.0119817 0.629682 0.45897 0.232682 0.622712 0.807463 0.893176 0.604188 0.872875 0.87976 0.0630817 0.835752 0.0182124 0.823495 0.701717 
1.24097  17 0.198394 0.987723 0.248464 0.0129049 0.935725 0.847358 0.624422 0.200216 0.608253 0.476436 0.680961 0.349753 0.889699 0.359569 0.743695 0.356816 0.197527 
1.90624  17 0.188406 0.19028 0.275861 0.137046 0.667592 0.367876 0.223956 0.692187 0.00913411 0.837347 0.558879 0.00246441 0.874494 0.382226 0.350584 0.663106 0.0153159 
1.05898  17 0.675637 0.758817 0.919682 0.160547 0.256873 0.902788 0.05882 0.376559 0.714198 0.0870345 0.530178 0.563084 0.888515 0.529146 0.981288 0.951418 0.967913 
1.82201  17 0.209516 0.812607 0.781623 0.43717 0.177032 0.188525 0.084585 0.865084 0.423726 0.600165 0.0043499 0.997319 0.463108 0.187688 0.035114 0.814043 0.472604 
2.69651  17 0.583584 0.220762 0.438843 0.683093 0.147409 0.772518 0.514731 0.715907 0.191938 0.922693 0.0742414 0.231526 0.288132 0.67672 0.700446 0.526644 0.509715 
4.47406  17 0.377092 0.931477 0.0151837 0.831171 0.725258 0.336995 0.489521 0.770018 0.925444 0.231993 0.439774 0.114694 0.41757 0.952168 0.522412 0.809546 0.845058 
1.78141  17 0.387285 0.685637 0.903075 0.550589 0.703481 0.00825027 0.255245 0.384995 0.235825 0.245443 0.589134 0.383602 0.976366 0.884886 0.188242 0.502378 0.466606 
3.37433  17 0.218617 0.412792 0.448838 0.797555 0.961665 0.435793 0.698168 0.16938 0.394304 0.535357 0.516586 0.151941 0.833949 0.684157 0.0783125 0.263216 0.958226 
2.80431  17 0.388441 0.717464 0.243923 0.463135 0.105868 0.448905 0.0776901 0.556753 0.398819 0.876737 0.198236 0.887904 0.246071 0.820419 0.728082 0.546387 0.863295 
2.01895  17 0.487134 0.197331 0.520821 0.517187 0.157343 0.072489 0.467048 0.525193 0.559471 0.0127007 0.198844 0.754158 0.596919 0.881605 0.17991 0.104961 0.779571 
2.80143  17 0.0237496 0.495963 0.943202 0.649063 0.622146 0.649946 0.860962 0.0346059 0.292734 0.785034 0.405414 0.0768068 0.66053 0.0524329 0.0769296 0.381031 0.986624 
3.55466  17 0.206625 0.440257 0.258181 0.975326 0.740132 0.211944 0.95623 0.460357 0.00708263 0.671374 0.834818 0.495601 0.624337 0.342667 0.169716 0.60819 0.663193 
1.83282  17 0.108516 0.363813 0.977701 0.676224 0.436321 0.744629 0.681547 0.85861 0.257713 0.499557 0.96783 0.616487 0.947918 0.836643 0.609972 0.624117 0.425953 
1.92654  17 0.983697 0.72251 0.278506 0.203207 0.491476 0.0217341 0.911158 0.761261 0.305464 0.14592 0.862155 0.0334702 0.176494 0.591867 0.45039 0.46087 0.45447 
3.7511  17 0.769895 0.983145 0.190037 0.983423 0.00160123 0.988155 0.971635 0.66826 0.43693 0.445407 0.137914 0.361536 0.862033 0.932589 0.0581642 0.349988 0.933856 
1.29403  17 0.766562 0.856727 0.912154 0.116101 0.911762 0.995684 0.634748 0.0766023 0.705711 0.545144 0.895752 0.0858678 0.0989182 0.27479 0.24827 0.784803 0.499935 
4.03461  17 0.16858 0.54013 0.0794921 0.886657 0.662581 0.338017 0.568976 0.0832694 0.0477814 0.158885 0.635049 0.145926 0.659692 0.968479 0.440755 0.280949 0.897849 
3.56349  17 0.412243 0.840482 0.37375 0.882201 0.80218 0.71302 0.879723 0.989075 0.707131 0.84413 0.00468779 0.191337 0.340478 0.286319 0.498987 0.385091 0.880273 
1.79732  17 0.659785 0.514061 0.919657 0.723517 0.0323131 0.384554 0.538717 0.801084 0.536838 0.226727 0.922771 0.72302 0.63223 0.654901 0.88761 0.5099 0.765647 
3.73198  17 0.458446 0.754053 0.0863594 0.717726 0.95051 0.454078 0.762949 0.511617 0.140467 0.681419 0.736981 0.540769 0.20812 0.894289 0.664867 0.393702 0.162915 
2.93014  17 0.986677 0.728149 0.437056 0.997012 0.857285 0.170752 0.88891 0.492856 0.347367 0.00517579 0.25977 0.968348 0.0363642 0.819384 0.233737 0.494747 0.972479 
1.87771  17 0.216244 0.596962 0.977072 0.74744 0.9978 0.486299 0.0464414 0.568772 0.817551 0.02925 0.796677 0.469906 0.402947 0.570954 0.729173 0.120059 0.647149 
2.03305  17 0.912911 0.819999 0.28835 0.166189 0.608816 0.807589 0.953778 0.0353036 0.183089 0.651097 0.862354 0.220866 0.656481 0.765252 0.552832 0.237888 0.386631 
3.59491  17 0.394945 0.0905502 0.164695 0.944579 0.871548 0.0670063 0.64643 0.836031 0.217808 0.370247 0.757825 0.111198 0.647543 0.586426 0.815388 0.0176831 0.954629 
1.30715  17 0.0270646 0.678848 0.46567 0.0854421 0.787318 0.779627 0.547267 0.689182 0.20763 0.916045 0.330696 0.223891 0.680129 0.576385 0.894035 0.666449 0.298656 
2.09089  17 0.383544 0.468267 0.96068 0.862766 0.108142 0.755839 0.411469 0.723465 0.984803 0.305366 0.013561 0.84141 0.717521 0.447253 0.648162 0.78625 0.347436 
0.503803  17 0.161417 0 0.670491 0.00507212 0.43426 0.79121 0.617947 0.245571 0 0.0950232 0.718553 0.741766 0.28965 0.812991 0.547789 0.87893 0.535591 
0.506062  17 0.481478 0.651319 0.553885 0.00236367 0.568807 0.33446 0.519276 0.515722 0 0.126605 0.855604 0 0.434248 0.114554 0.927892 0.542673 0.0634879 
0.506062  17 0.481478 0.651319 0.553885 0.00236367 0.568807 0.33446 0.519276 0.515722 0 0.126605 0.855604 0 0.434248 0.114554 0.927892 0.542673 0.0634879 
0.506062  17 0.481478 0.651319 0.553885 0.00236367 0.568807 0.33446 0.519276 0.515722 0 0.126605 0.855604 0 0.434248 0.114554 0.927892 0.542673 0.0634879 
0.507081  17 0.644707 0.205055 0.780337 0.026142 0.408776 0.597346 0.383763 0.551645 0 0.196054 0.628488 0.53209 0.357644 0.362158 0.850987 0.433868 0 
0.537775  17 0 0.859879 0.339403 0.00284008 0.574105 0.0986493 0.524543 0.576774 0 0.141885 0.727105 0 0.295914 0.124988 0.922855 0.356758 0.124354 
0.558132  17 0.917816 0.339336 0.38861 0.0531449 0.627789 0.524216 0.697012 0.227286 0 0.00800051 0.553479 0.0257641 0.0756641 0.151088 0.86393 0.82699 0.493524 
0.558132  17 0.917816 0.339336 0.38861 0.0531449 0.627789 0.524216 0.697012 0.227286 0 0.00800051 0.553479 0.0257641 0.0756641 0.151088 0.86393 0.82699 0.493524 
0.564618  17 0.701439 0.348599 0.419064 9.84107e-05 0.429109 0.525844 0.595147 0.624409 0.00491693 0.215103 0.670883 0.13622 0.552358 0.115059 0.93113 0.624804 0.356004 
0.570468  17 0.210478 0.218668 0.75939 0 0.17746 0.330059 0.0555563 0.391753 0 0.693477 0.264659 0.546419 0.00259316 0.428045 0.146698 0.745525 0.195039 
0.570468  17 0.210478 0.218668 0.75939 0 0.17746 0.330059 0.0555563 0.391753 0 0.693477 0.264659 0.546419 0.00259316 0.428045 0.146698 0.745525 0.195039 
0.573422  17 0.693255 0.600624 0.91026 0 0.170531 0.292602 0.522709 0.832233 0 0.178851 0.769604 0.408028 0.713869 0.443984 0.97601 0.430993 0.0267312 
0.577143  17 0.425262 0.25044 0.746608 0.0381857 0.104421 0.667204 0.519694 0.291414 0 0.0494566 0.765259 0.172875 0.115967 0.703387 0.906622 0.32835 0.0186538 
0.583014  17 0.218066 0.0877433 0.759678 0 0.639413 0.668758 0.736185 0.258382 0.0112128 0.00882547 0.672683 0.258721 0.144025 0.222539 0.504792 0.821918 0.265384 
0.583014  17 0.218066 0.0877433 0.759678 0 0.639413 0.668758 0.736185 0.258382 0.0112128 0.00882547 0.672683 0.258721 0.144025 0.222539 0.504792 0.821918 0.265384 
0.58822  17 0.25551 0.273706 0.450978 0 0.453824 0.598473 0.60452 0.701816 0 0.134163 0.648328 0.120373 0.420913 0 0.574046 0.995266 0.648432 
0.592593  17 0.702006 0.210688 0.877247 0.0100997 0.672244 0.00756617 0.409507 0.443767 0 0.107537 0.596847 0.187836 0.31812 0.808255 0.764504 0.666327 0.0658369 
0.60203  17 0.72991 0.195255 0.52261 0.0398845 0.994572 0.657303 0.551071 0.420402 0.0999011 0.105633 0.512815 0.469108 0.488915 0.363372 0.725749 0.433439 0.256882 
0.60203  17 0.72991 0.195255 0.52261 0.0398845 0.994572 0.657303 0.551071 0.420402 0.0999011 0.105633 0.512815 0.469108 0.488915 0.363372 0.725749 0.433439 0.256882 
0.608178  17 0.531734 0.486467 0.664439 0 0.048706 0.133841 0.0108527 0.664221 0.109176 0.54264 0.609964 0.54379 0.157298 0.550289 0.612321 0.0402087 0 
0.609045  17 0.878416 0 0.666404 0 0.0409883 0.0660305 0.485301 0.622111 0.0588198 0.34311 0.753128 0.177319 0.123475 0.0851353 0.603871 0 0.560971 
0.614538  17 0.486969 0 0.704028 0 0 0.222805 0.437657 0.757983 0.000419865 0.42666 0.745874 0.228243 0.297778 0.0979347 0.605386 0.0760106 0 
0.626815  17 0.920355 0 0.492382 0.10178 0.344314 0.640589 0.402227 0.588894 0.305268 0 0.471657 0.0884899 0.138065 0 0.685378 0.804572 0 
0.637804  17 0.724708 0 0.691114 0.144996 0.0591954 0.173797 0.250422 0.684923 0.0187678 0.0498823 0.559478 0.632368 0.283349 0.947045 0.589596 0 0 
0.641109  17 0.4551 0.255642 0.702957 0.0287414 0.299219 0.377282 0.516946 0.290964 0.0724392 0.0156982 0.749881 0.218299 0.027405 0.135914 0.382148 0.2692 0.0370695 
0.641109  17 0.4551 0.255642 0.702957 0.0287414 0.299219 0.377282 0.516946 0.290964 0.0724392 0.0156982 0.749881 0.218299 0.027405 0.135914 0.382148 0.2692 0.0370695 
0.646113  17 0.395302 0.171306 0.573261 0.0545623 0.525837 0.403601 0.692226 0.52283 0.02235 0.0539885 0.32099 0.144491 0.238825 0.264299 0.660421 0.537378 0.558602 
0.646113  17 0.395302 0.171306 0.573261 0.0545623 0.525837 0.403601 0.692226 0.52283 0.02235 0.0539885 0.32099 0.144491 0.238825 0.264299 0.660421 0.537378 0.558602 
0.646268  17 0.34961 0.0226087 0.769429 0 0.22893 0.704798 0.0760959 0.403111 0 0.46831 0.27754 0.318724 0 0.668002 0.150187 0.826955 0.0682848 
0.646268  17 0.34961 0.0226087 0.769429 0 0.22893 0.704798 0.0760959 0.403111 0 0.46831 0.27754 0.318724 0 0.668002 0.150187 0.826955 0.0682848 
0.64925  17 0.498476 0.416189 0.534936 0 0.360326 0.264718 0.655163 0.729174 0 0.346336 0.608157 0.481359 0.0741806 0.190906 0.234065 0.156709 0.277927 
0.652904  17 0.926983 0.146926 0.487545 0 0 0.681665 0.327079 0.139816 0.0166192 0 0.194725 0 0.237408 0.148875 0.452761 0.0628396 0.445588 
0.652904  17 0.926983 0.146926 0.487545 0 0 0.681665 0.327079 0.139816 0.0166192 0 0.194725 0 0.237408 0.148875 0.452761 0.0628396 0.445588 
0.652904  17 0.926983 0.146926 0.487545 0 0 0.681665 0.327079 0.139816 0.0166192 0 0.194725 0 0.237408 0.148875 0.452761 0.0628396 0.445588 
0.653995  17 0 0.234701 0.829442 0 0.177778 0.0470466 0.579552 0.474929 0.16541 0.188133 0.66563 0.339881 0.0312739 0.0122217 0.354208 0.683505 0.193119 
0.653995  17 0 0.234701 0.829442 0 0.177778 0.0470466 0.579552 0.474929 0.16541 0.188133 0.66563 0.339881 0.0312739 0.0122217 0.354208 0.683505 0.193119 
0.656491  17 0.171924 0.209811 0.630336 0.0209793 0.812841 0 0.205527 0.331464 0 0 0.558679 0.380229 0.409235 0.67282 0.568359 0.752095 0.480442 
0.660627  17 0.31002 0.592473 0.72657 0 0.114199 0.780671 0.123273 0.544938 0 0.81871 0.674406 0.318279 0 0.823893 0.542771 0.452144 0.577741 
0.660627  17 0.31002 0.592473 0.72657 0 0.114199 0.780671 0.123273 0.544938 0 0.81871 0.674406 0.318279 0 0.823893 0.542771 0.452144 0.577741 
0.660627  17 0.31002 0.592473 0.72657 0 0.114199 0.780671 0.123273 0.544938 0 0.81871 0.674406 0.318279 0 0.823893 0.542771 0.452144 0.577741 
0.666271  17 0.771957 0.824298 0.616954 0.0110816 0.286119 0.461576 0.501452 0.266696 0 0.171274 0.573372 0.0291131 0.554171 0 0.783962 0.411851 0.154918 
0.666654  17 0.955182 0.669069 0.422608 0.0143768 0.881896 0.253337 0.685977 0.251074 0.0244967 0.234952 0.365326 0.882305 0.150569 0.36862 0.559044 0.132096 0.480162 
0.676022  17 0.726769 0.273871 0.581082 0.00174099 0 0.0926005 0.51148 0.472202 0 0.128875 0.502905 0.376603 0.538319 0.521351 0.669751 0.437845 0.821885 
0.676022  17 0.726769 0.273871 0.581082 0.00174099 0 0.0926005 0.51148 0.472202 0 0.128875 0.502905 0.376603 0.538319 0.521351 0.669751 0.437845 0.821885 
0.685652  17 0.923265 0 0.534209 0.0344549 0.620655 0 0.561461 0.564227 0.0107088 0.113637 0.374482 0.388109 0.300642 0.0946526 0.573384 0.397105 0.616679 
0.693436  17 0.459565 0.581697 0.11421 0.000141368 0.160736 0.626589 0.382764 0.487649 0 0.124407 0.564279 0.396465 0.0271931 0 0.512285 0.42401 0.0826356 
0.695797  17 0.159072 0.311281 0.441003 0.0258555 0.776557 0.308911 0.729515 0.0730283 0 0.137393 0.503877 0.727307 0.299793 0.320898 0.584328 0.178435 0.0244357 
0.695797  17 0.159072 0.311281 0.441003 0.0258555 0.776557 0.308911 0.729515 0.0730283 0 0.137393 0.503877 0.727307 0.299793 0.320898 0.584328 0.178435 0.0244357 
0.695797  17 0.159072 0.311281 0.441003 0.0258555 0.776557 0.308911 0.729515 0.0730283 0 0.137393 0.503877 0.727307 0.299793 0.320898 0.584328 0.178435 0.0244357 
0.698788  17 0.491891 0.852711 0.379852 0 0.661054 0.523757 0.59756 0.629586 0.260532 0.149511 0.394813 0.461455 0.109174 0.36263 0.619429 0.101556 0.186748 
0.722997  17 0 0.568062 0.657946 0 0.403624 0.347961 0.564998 0.630599 0.185901 0.201774 0.597259 0.651049 0.0234976 0.00359092 0.154348 0.0180283 0.304216 
0.72912  17 0.519138 0.280136 0.803836 0 0.297302 0.0888883 0.352552 0.428828 0.120133 0.274327 0.853108 0.704073 0.383286 0.611702 0.623382 0.380345 0.848083 
0.729599  17 0.318856 0.369908 0.544787 0.0122789 0.562831 0.28697 0.729275 0.18346 0.0921405 0.186959 0.60574 0.613194 0.160681 0.38939 0.538422 0.192103 0.634452 
0.729599  17 0.318856 0.369908 0.544787 0.0122789 0.562831 0.28697 0.729275 0.18346 0.0921405 0.186959 0.60574 0.613194 0.160681 0.38939 0.538422 0.192103 0.634452 
0.732297  17 0.646958 0.330403 0.848254 0.0105702 0.992256 0.554221 0.0584004 0.29403 0 0.325499 0.36338 0 0.200999 0.0703834 0.520898 0.870991 0.185093 
0.737626  17 0.513133 0.760247 0.798308 0.0291103 0.627787 0.236866 0.302675 0.456356 0.0534877 0.0487223 0.499552 0.0553655 0.309077 0.529598 0.440855 0.310069 0 
0.76111  17 0.616683 0.179305 0.743619 0.069426 0.25956 0.579796 0.382664 0.268289 0.125015 0 0.668942 0.0718154 0.399571 0.255654 0.581058 0.966798 0.183162 
0.774064  17 0.678923 0.715418 0.107019 0 0.551737 0.341621 0.479911 0.748306 0.129248 0.245088 0.384694 0.522851 0.53241 0.172029 0.852229 0.354142 0.482355 
0.774064  17 0.678923 0.715418 0.107019 0 0.551737 0.341621 0.479911 0.748306 0.129248 0.245088 0.384694 0.522851 0.53241 0.172029 0.852229 0.354142 0.482355 
0.784373  17 0.295724 0.0456098 0.748384 0.00394142 0.631405 0.549021 0.617511 0.574194 0.137455 0.457349 0.644832 0.421293 0.362609 0.372395 0.563232 0.481261 0.697394 
0.794128  17 0.334671 0 0.789645 0.0205336 0.0751282 0.779105 0.0121253 0.35646 0.16378 0.994007 0.70862 0.283615 0 0.496351 0.170463 0.650076 0.470374 
0.79992  17 0.183098 0 0.796312 0.016544 0.0687978 0.538165 0.554011 0.507358 0.884249 0.0329995 0.510886 0.142585 0.24906 0 0.567653 0.605891 0 
0.807122  17 0.249065 0.737391 0.665554 0 0.851784 0.152704 0.451182 0.494759 0.0442369 0 0.576795 0.0231346 0.666732 0 0.515605 0.258462 0.619389 
0.824939  17 0.254901 0.31303 0.847936 0.0054705 0.127913 0.323539 0.495466 0.243559 0.00660485 0 0.939365 0 0 0.16757 0.626974 0 0.164855 
0.827131  17 0.348061 0 0.142092 0 0.217752 0.553989 0.408733 0.849733 0.213131 0.0819129 0.539253 0.453799 0.00879066 0.725743 0.0459312 0.533404 0.803494 
0.831802  17 0.776261 0.292428 0.483347 0.027589 0.625361 0.176624 0.637659 0.248652 0.236464 0.0707057 0.407128 0.913053 0.191955 0.202833 0.575121 0.325922 0.499682 
0.836151  17 0 0.585771 0.380229 0 0.574356 0.206585 0.530425 0.583581 0.250815 0.124124 0.606537 0.40138 0.0238244 0 0.63026 0.385553 0.193935 
0.836151  17 0 0.585771 0.380229 0 0.574356 0.206585 0.530425 0.583581 0.250815 0.124124 0.606537 0.40138 0.0238244 0 0.63026 0.385553 0.193935 
0.84161  17 0.11062 0.342002 0.935407 0.00632947 0 0.122553 0 0.240804 0.268373 0.447788 0.0463612 0.652654 0.0172701 0.132418 0.144329 0.284015 0.125174 
0.843601  17 0.222507 0.262062 0.507983 0 0.614859 0.48118 0.472799 0.30357 0.292972 0 0.940961 0.0406716 0.105277 0.121 0.553803 0.93905 0.767234 
0.854339  17 0.757202 0.209709 0.552369 0 0.197268 0.627772 0.100441 0.42188 0.287716 0.10368 0.237365 0.202533 0.203045 0.833503 0.0413295 0.411703 0.0378252 
0.85596  17 0.640067 0.314479 0.409736 0 0.209965 0.281139 0.47368 0.453403 0.0587518 0.338093 0.354581 0.236856 0.274101 0.0696888 0.774907 0.331158 0.24922 
0.868304  17 0.209259 0.209631 0.533204 0 0.101042 0.393888 0.0645397 0.511521 0.123627 0.0479437 0.50633 0.344866 0.269193 0.225675 0 0.344553 0.871698 
0.880432  17 0.845281 0.728488 0.158668 0 0.43274 0.317699 0.499497 0.71521 0.115218 0.479604 0.480741 0.634933 0.463824 0.342708 0.705261 0.65624 0.768686 
0.91597  17 0 0.589121 0.749169 0.0645355 0 0.489675 0.50883 0.695641 0.323511 0.433428 0.467385 0.611115 0.420454 0.485758 0.619334 0.714356 0.778611 
0.92322  17 0.0279925 0.200736 0.915966 0 0.232683 0 0.0533866 0.391392 0.295248 0.750611 0.268117 0.627818 0 0.247809 0.156338 0.473364 0.00267039 
0.92322  17 0.0279925 0.200736 0.915966 0 0.232683 0 0.0533866 0.391392 0.295248 0.750611 0.268117 0.627818 0 0.247809 0.156338 0.473364 0.00267039 
0.934143  17 0.521664 0.35439 0.464243 0 0.648331 0 0.07435 0.851252 0.308595 0.081986 0.518511 0.136019 0.47571 0.100277 0.48231 0.292271 0.169495 
0.959513  17 0.476502 0.378509 0.233651 0.0227159 0.694605 0.478412 0.560604 0.943595 0 0.314161 0.617238 0.331084 0.490759 0.591988 0.0936745 0.309752 0 
1.01662  17 0.337437 0.375706 0.759754 0.0654917 0.527262 0.281527 0.472777 0.472618 0.65665 0.120049 0.328467 0 0.302754 0.427046 0.712909 0.39604 0 
1.03789  17 0.174658 0.257085 0.53875 0 0.907514 0.14663 0.459219 0.334085 0.521281 0 0.939149 0 0.277653 0.198762 0.662703 0.856472 0.696834 
1.05492  17 0.709462 0 0.880314 0.0366936 0.742679 0.775688 0.540293 0.511633 0 0.15518 0.573187 0.789429 0.524081 0.139595 0.0168938 0.578822 0.583875 
1.07417  17 0.41135 0.46192 0.355162 0.0107726 0.295097 0.155738 0.190468 0.578187 0.508886 0.208904 0.767843 0 0.177994 0.948385 0.58597 0.558327 0.809481 
1.08233  17 0.694479 0.71609 0.0713281 0 0.641889 0.101433 0.45205 0.890835 0 0.750914 0.364258 0.608493 0.502672 0.183555 0.835779 0.123364 0.0887233 
1.08935  17 0.23479 0.0721647 0.573097 0.0869494 0.353131 0.300756 0.597626 0.191799 0 0 0.513876 0 0.252693 0.0460492 0.0871756 0.853053 0.604581 
1.20315  17 0.110116 0.244326 0.621642 0 0 0.189433 0.52541 0.672137 0 0.702144 0.322128 0.18826 0.0153816 0.158963 0 0.00549575 0.321647 
1.26775  17 0.161074 0.704455 0.166812 0 0.15127 0.470883 0.179355 0.435102 0.0416768 0.182296 0.178548 0.549483 0.175981 0 0.071234 0.980348 0 
1.47681  17 0.278414 0.11844 0.882489 0.116735 0.390482 0 0.265614 0.109898 0.889962 0 0.154137 0.129727 0.926675 0.377171 0.394007 0.180035 0.245159 
1.49693  17 0.705988 0.552086 0.0489546 0.0264282 0.65698 0.265546 0.556023 0.773397 0 0.277924 0.583008 0.00389328 0.0279006 0.623196 0.336864 0.204563 0 
1.54487  17 0.246395 0 0.428632 0 0.753683 0.271273 0.219257 0.45037 0.427777 0.303532 0.52861 0.244798 0.396314 0.0570053 0 0.552768 0 
1.85268  17 0.983697 0.72251 0.278506 0.203207 0.491476 0.0217341 0.911158 0.761446 0.305531 0.145929 0.861452 0.0346409 0.175931 0.592117 0.450943 0.460184 0.45447 
1.8612  17 0.128569 0.141314 0.584014 0.363782 0.554305 0.948157 0.631816 0.129503 0.380843 0.859842 0.168948 0.471851 0.140789 0.00411077 0.6876 0.581638 0.305774 
1.87771  17 0.216244 0.596962 0.977072 0.74744 0.9978 0.486299 0.0464414 0.568772 0.817551 0.02925 0.796677 0.469906 0.402947 0.570954 0.729173 0.120059 0.647149 
1.88664  17 0.984011 0.929413 0.898931 0.485893 0.904496 0.964447 0.863218 0.0787236 0.723466 0.110674 0.724983 0.724168 0.712508 0.241865 0.492042 0.0244643 0.225647 
1.9051  17 0.809327 0.597054 0.922405 0.690767 0.705837 0.17306 0.502554 0.625133 0.945888 0.354272 0.729354 0.509415 0.429675 0.287733 0.701279 0.622497 0.0634537 
1.29863  17 0.00616434 0.355818 0.923214 0.15027 0.402359 0.21562 0.4642 0.382767 0.338106 0.744114 0.491035 0.453888 0.67935 0.757703 0.153029 0.271627 0.0957048 
1.25395  17 0.766562 0.856727 0.912154 0.116101 0.911762 0.995684 0.634748 0.0766023 0.705711 0.545744 0.894726 0.0874042 0.0992732 0.275042 0.24899 0.784049 0.50019 
1.00309  17 0.674896 0.758817 0.919682 0.160547 0.256873 0.902788 0.05882 0.376559 0.714198 0.0870345 0.530178 0.563084 0.887602 0.528876 0.981005 0.950791 0.967769 
1.24097  17 0.198394 0.987723 0.248464 0.0129049 0.935725 0.847358 0.624422 0.200216 0.608253 0.476436 0.680961 0.349753 0.889699 0.359569 0.743695 0.356816 0.197527 
0.875709  17 0.93679 0.24665 0.32884 0.038374 0.113017 0.0332109 0.72199 0.415473 0.507906 0.069755 0.787884 0.669677 0.400387 0.437786 0.796131 0.255292 0.873291 
0.891556  17 0.00845396 0.800374 0.920311 0.0720404 0.871584 0.405096 0.597003 0.708729 0.0999489 0.788973 0.59842 0.447696 0.415697 0.634236 0.625606 0.180182 0.154909 
1.22818  17 0.796811 0.761408 0.941937 0.245685 0.405211 0.61831 0.600215 0.840175 0.942661 0.792123 0.99495 0.281982 0.147157 0.948902 0.379998 0.362205 0.160465 
1.2497  17 0.661699 0.450766 0.987153 0.0547011 0.626034 0.474297 0.165502 0.675021 0.460301 0.874511 0.371115 0.738853 0.758576 0.412294 0.131215 0.138597 0.0818572 
0.956568  17 0.291934 0.656216 0.774064 0.24037 0.0200208 0.224654 0.217988 0.998788 0.201106 0.047677 0.430392 0.549593 0.825394 0.437079 0.831483 0.352585 0.777643 
1.12591  17 0.713713 0.428555 0.183521 0.0111102 0.871469 0.027806 0.151741 0.0994777 0.332272 0.29158 0.721591 0.58548 0.570238 0.189837 0.597252 0.467847 0.0448676 
0.893983  17 0.801351 0.518511 0.882145 0.109319 0.133861 0.698435 0.135229 0.850765 0.891681 0.413799 0.820237 0.901366 0.036783 0.978887 0.0892988 0.696537 0.540729 
1.07259  17 0.256367 0.100292 0.929372 0.123094 0.30263 0.0460333 0.484864 0.676697 0.581026 0.759263 0.556714 0.248163 0.217497 0.95074 0.944189 0.644865 0.4178 
1.29041  17 0.152289 0.386815 0.579171 0.300131 0.254415 0.678581 0.035654 0.679409 0.212442 0.252719 0.821305 0.711866 0.332643 0.570563 0.350256 0.498518 0.695778 
1.16891  17 0.889572 0.251185 0.4764 0.0783818 0.725437 0.65647 0.853165 0.199423 0.986639 0.0720474 0.248747 0.636231 0.0885115 0.810341 0.834398 0.813637 0.846846 
1.1234  17 0.793911 0.668642 0.480921 0.0771192 0.597415 0.125861 0.508349 0.864879 0.975525 0.233854 0.100243 0.969597 0.535481 0.226198 0.0405292 0.460168 0.0277689 
0.691879  17 0.15036 0.764473 0.970478 0.0504531 0.0316824 0.211851 0.671475 0.700705 0.231558 0.746015 0.497025 0.975075 0.0524769 0.576328 0.900647 0.00114444 0.778746 
1.26453  17 0.153338 0.276862 0.983576 0.394681 0.568876 0.95902 0.386121 0.298316 0.241784 0.417724 0.304242 0.859956 0.725953 0.361231 0.595814 0.400251 0.0275377 
0.800661  17 0.557208 0.497167 0.85947 0.0365395 0.964737 0.502645 0.475767 0.636852 0.675265 0.0587507 0.219749 0.756857 0.305969 0.59973 0.990346 0.284097 0.76612 
1.13183  17 0.651734 0.267932 0.820673 0.250151 0.418918 0.526019 0.441526 0.483163 0.832661 0.162949 0.300002 0.433348 0.0382424 0.0350896 0.170049 0.104648 0.94932 
0.886165  17 0.985873 0.0629338 0.955667 0.197468 0.600606 0.900513 0.616287 0.940318 0.927855 0.290288 0.486795 0.878473 0.0718728 0.669786 0.896007 0.0678569 0.274231 
0.817204  17 0.352411 0.479076 0.953725 0.0207642 0.102995 0.416834 0.994512 0.44637 0.676508 0.135642 0.159511 0.372656 0.462969 0.745367 0.313303 0.488089 0.161428 
0.990888  17 0.427071 0.453423 0.776805 0.119742 0.865565 0.263641 0.01759 0.869201 0.185366 0.933057 0.435598 0.918119 0.732561 0.957106 0.214575 0.188966 0.113867 
1.15964  17 0.457106 0.937196 0.077287 0.0228758 0.517324 0.69644 0.0170304 0.140768 0.0104942 0.145009 0.306417 0.700328 0.870313 0.198737 0.399755 0.485872 0.461357 
1.25401  17 0.528984 0.328369 0.669086 0.0586407 0.872683 0.842912 0.931462 0.901513 0.516071 0.42826 0.0347249 0.579902 0.851832 0.0181245 0.50671 0.866289 0.299008 
1.78141  17 0.387285 0.685637 0.903075 0.550589 0.703481 0.00825027 0.255245 0.384995 0.235825 0.245443 0.589134 0.383602 0.976366 0.884886 0.188242 0.502378 0.466606 
1.30715  17 0.0270646 0.678848 0.46567 0.0854421 0.787318 0.779627 0.547267 0.689182 0.20763 0.916045 0.330696 0.223891 0.680129 0.576385 0.894035 0.666449 0.298656 
1.44442  17 0.0399306 0.418293 0.829178 0.0773686 0.74473 0.249567 0.218688 0.486372 0.700251 0.784234 0.604329 0.0855708 0.24636 0.208766 0.173463 0.75845 0.592098 
1.4837  17 0.149203 0.355877 0.915304 0.53138 0.13679 0.971139 0.902687 0.426426 0.0606548 0.683764 0.0563108 0.83704 0.54549 0.887951 0.611607 0.691898 0.256559 
1.65274  17 0.74541 0.85973 0.130679 0.071485 0.733216 0.230913 0.295193 0.984906 0.197958 0.903997 0.890778 0.234241 0.760671 0.543005 0.758496 0.739274 0.955437 
1.52609  17 0.636943 0.0774181 0.616532 0.0400655 0.962444 0.970163 0.781808 0.106919 0.664409 0.860839 0.700458 0.422727 0.969121 0.641782 0.122235 0.430508 0.647971 
1.53846  17 0.717887 0.913853 0.711472 0.403559 0.108444 0.33871 0.89862 0.924343 0.544182 0.830453 0.948206 0.522099 0.413978 0.789313 0.933331 0.886574 0.358981 
1.46409  17 0.181662 0.743843 0.94187 0.374419 0.597357 0.716865 0.952172 0.327185 0.987177 0.693103 0.358198 0.754603 0.122408 0.0249926 0.643171 0.299574 0.392008 
1.35518  17 0.311691 0.923402 0.766228 0.229687 0.378607 0.789642 0.186654 0.668884 0.874613 0.838382 0.931629 0.289931 0.294279 0.0744109 0.350026 0.500739 0.275136 
1.77309  17 0.196773 0.79367 0.882009 0.705342 0.755116 0.559289 0.494504 0.474682 0.814058 0.640175 0.217826 0.919198 0.0818577 0.767007 0.817454 0.624472 0.716488 
1.65456  17 0.451822 0.967572 0.951198 0.298195 0.486333 0.65033 0.908528 0.465774 0.281247 0.832813 0.432208 0.069328 0.95875 0.847963 0.638552 0.395071 0.204446 
1.36077  17 0.952379 0.0826487 0.959634 0.365527 0.132796 0.683261 0.0114642 0.224823 0.235408 0.47129 0.533187 0.199792 0.456099 0.981216 0.5336 0.462795 0.51946 
1.49337  17 0.198676 0.730708 0.748546 0.215043 0.360675 0.113607 0.197655 0.18435 0.461995 0.344051 0.90836 0.0403533 0.954479 0.587582 0.796485 0.320763 0.927129 
1.3801  17 0.512799 0.346451 0.917124 0.267497 0.764142 0.472091 0.269711 0.862268 0.197422 0.625832 0.267178 0.563498 0.976708 0.518689 0.441336 0.866932 0.554664 
1.82201  17 0.209516 0.812607 0.781623 0.43717 0.177032 0.188525 0.084585 0.865084 0.423726 0.600165 0.0043499 0.997319 0.463108 0.187688 0.035114 0.814043 0.472604 
1.79732  17 0.659785 0.514061 0.919657 0.723517 0.0323131 0.384554 0.538717 0.801084 0.536838 0.226727 0.922771 0.72302 0.63223 0.654901 0.88761 0.5099 0.765647 
1.81786  17 0.550975 0.781132 0.617121 0.48674 0.451384 0.252272 0.0490761 0.567905 0.881661 0.890673 0.569253 0.99484 0.0511785 0.671849 0.731325 0.526413 0.689379 
1.79711  17 0.752679 0.0305164 0.571917 0.493814 0.859924 0.202774 0.224858 0.880493 0.907152 0.144575 0.72139 0.452637 0.0249347 0.86546 0.752071 0.846321 0.057718 
1.82611  17 0.0733347 0.679542 0.363614 0.258312 0.753126 0.275676 0.910847 0.295136 0.486274 0.830444 0.153998 0.838661 0.0393908 0.409629 0.869586 0.154487 0.849154 
1.8242  17 0.373572 0.93984 0.59855 0.383715 0.314478 0.308227 0.0648786 0.426757 0.00924165 0.744836 0.112114 0.917733 0.772564 0.321932 0.632984 0.410251 0.459558 
1.83282  17 0.108516 0.363813 0.977701 0.676224 0.436321 0.744629 0.681547 0.85861 0.257713 0.499557 0.96783 0.616487 0.947918 0.836643 0.609972 0.624117 0.425953 
0.472889  17 0.611137 0.619218 0.634013 0 0.539988 0.495688 0.785684 0.486661 0.0185716 0.013811 0.496889 0 0.21742 0 0.549113 0.2808 0.535367 
0.433352  17 0.186945 0 0.351853 0.00405025 0.57428 0.217305 0.514175 0.498915 0.167944 0.141513 0.614254 0 0.05497 0.0162069 0.515419 0.256088 0.200816 
0.433352  17 0.186945 0 0.351853 0.00405025 0.57428 0.217305 0.514175 0.498915 0.167944 0.141513 0.614254 0 0.05497 0.0162069 0.515419 0.256088 0.200816 
0.472889  17 0.611137 0.619218 0.634013 0 0.539988 0.495688 0.785684 0.486661 0.0185716 0.013811 0.496889 0 0.21742 0 0.549113 0.2808 0.535367 
0.433352  17 0.186945 0 0.351853 0.00405025 0.57428 0.217305 0.514175 0.498915 0.167944 0.141513 0.614254 0 0.05497 0.0162069 0.515419 0.256088 0.200816 
0.433352  17 0.186945 0 0.351853 0.00405025 0.57428 0.217305 0.514175 0.498915 0.167944 0.141513 0.614254 0 0.05497 0.0162069 0.515419 0.256088 0.200816 
0.433352  17 0.186945 0 0.351853 0.00405025 0.57428 0.217305 0.514175 0.498915 0.167944 0.141513 0.614254 0 0.05497 0.0162069 0.515419 0.256088 0.200816 
0.472889  17 0.611137 0.619218 0.634013 0 0.539988 0.495688 0.785684 0.486661 0.0185716 0.013811 0.496889 0 0.21742 0 0.549113 0.2808 0.535367 
0.472889  17 0.611137 0.619218 0.634013 0 0.539988 0.495688 0.785684 0.486661 0.0185716 0.013811 0.496889 0 0.21742 0 0.549113 0.2808 0.535367 
0.48617  17 0.228687 0.222196 0.368241 0 0.272657 0.370448 0.809113 0.271579 0.00752038 0 0.683398 0.192504 0.124679 0.236418 0.776744 0.811924 0.456843 
0.482925  17 0.161417 0 0.670491 0.00507212 0.43426 0.79121 0.617947 0.245633 0.000635647 0.0958863 0.718106 0.741863 0.289238 0.812604 0.548078 0.878181 0.535591 
0.506062  17 0.481478 0.651319 0.553885 0.00236367 0.568807 0.33446 0.519276 0.515722 0 0.126605 0.855604 0 0.434248 0.114554 0.927892 0.542673 0.0634879 
0.506062  17 0.481478 0.651319 0.553885 0.00236367 0.568807 0.33446 0.519276 0.515722 0 0.126605 0.855604 0 0.434248 0.114554 0.927892 0.542673 0.0634879 
0.506062  17 0.481478 0.651319 0.553885 0.00236367 0.568807 0.33446 0.519276 0.515722 0 0.126605 0.855604 0 0.434248 0.114554 0.927892 0.542673 0.0634879 
0.475242  17 0.643973 0.204787 0.779833 0.0259591 0.409084 0.596841 0.383763 0.551645 0 0.196054 0.628488 0.53209 0.357794 0.361281 0.849773 0.434201 0.00051046 
0.50249  17 0.000468957 0.859199 0.339369 0.00289019 0.57429 0.0985687 0.524903 0.576774 0 0.141885 0.727105 0 0.295914 0.124988 0.922855 0.356758 0.124143 
0.558132  17 0.917816 0.339336 0.38861 0.0531449 0.627789 0.524216 0.697012 0.227286 0 0.00800051 0.553479 0.0257641 0.0756641 0.151088 0.86393 0.82699 0.493524 
0.50778  17 0.917816 0.339642 0.388661 0.0530296 0.627377 0.524121 0.697235 0.228148 0 0.00800051 0.553479 0.0257641 0.0756641 0.151088 0.86393 0.82699 0.493524 
0.564618  17 0.701439 0.348599 0.419064 9.84107e-05 0.429109 0.525844 0.595147 0.624409 0.00491693 0.215103 0.670883 0.13622 0.552358 0.115059 0.93113 0.624804 0.356004 
0.570468  17 0.210478 0.218668 0.75939 0 0.17746 0.330059 0.0555563 0.391753 0 0.693477 0.264659 0.546419 0.00259316 0.428045 0.146698 0.745525 0.195039 
0.570468  17 0.210478 0.218668 0.75939 0 0.17746 0.330059 0.0555563 0.391753 0 0.693477 0.264659 0.546419 0.00259316 0.428045 0.146698 0.745525 0.195039 
0.573422  17 0.693255 0.600624 0.91026 0 0.170531 0.292602 0.522709 0.832233 0 0.178851 0.769604 0.408028 0.713869 0.443984 0.97601 0.430993 0.0267312 
0.534987  17 0.425262 0.25044 0.746608 0.0381857 0.10485 0.666491 0.51973 0.291816 4.29173e-05 0.0496902 0.764781 0.172875 0.115967 0.703387 0.906622 0.32835 0.0186538 
0.583014  17 0.218066 0.0877433 0.759678 0 0.639413 0.668758 0.736185 0.258382 0.0112128 0.00882547 0.672683 0.258721 0.144025 0.222539 0.504792 0.821918 0.265384 
0.500647  17 0.218445 0.0877433 0.759678 0 0.639413 0.668758 0.736185 0.258731 0.0113267 0.00902307 0.672499 0.258795 0.143928 0.221898 0.504935 0.821439 0.265936 
0.58822  17 0.25551 0.273706 0.450978 0 0.453824 0.598473 0.60452 0.701816 0 0.134163 0.648328 0.120373 0.420913 0 0.574046 0.995266 0.648432 
0.592593  17 0.702006 0.210688 0.877247 0.0100997 0.672244 0.00756617 0.409507 0.443767 0 0.107537 0.596847 0.187836 0.31812 0.808255 0.764504 0.666327 0.0658369 
0.556474  17 0.729662 0.194911 0.522334 0.0398385 0.995041 0.657 0.550098 0.420328 0.0992927 0.105858 0.512815 0.469108 0.488915 0.363372 0.725749 0.433439 0.256849 
0.60203  17 0.72991 0.195255 0.52261 0.0398845 0.994572 0.657303 0.551071 0.420402 0.0999011 0.105633 0.512815 0.469108 0.488915 0.363372 0.725749 0.433439 0.256882 
0.608178  17 0.531734 0.486467 0.664439 0 0.048706 0.133841 0.0108527 0.664221 0.109176 0.54264 0.609964 0.54379 0.157298 0.550289 0.612321 0.0402087 0 
0.604623  17 0.878184 1.36354e-05 0.665545 4.19162e-06 0.0412787 0.0664604 0.485301 0.622111 0.0588198 0.34311 0.753128 0.177319 0.123475 0.0851353 0.603871 0 0.560971 
0.614538  17 0.486969 0 0.704028 0 0 0.222805 0.437657 0.757983 0.000419865 0.42666 0.745874 0.228243 0.297778 0.0979347 0.605386 0.0760106 0 
0.626815  17 0.920355 0 0.492382 0.10178 0.344314 0.640589 0.402227 0.588894 0.305268 0 0.471657 0.0884899 0.138065 0 0.685378 0.804572 0 
0.637804  17 0.724708 0 0.691114 0.144996 0.0591954 0.173797 0.250422 0.684923 0.0187678 0.0498823 0.559478 0.632368 0.283349 0.947045 0.589596 0 0 
0.641109  17 0.4551 0.255642 0.702957 0.0287414 0.299219 0.377282 0.516946 0.290964 0.0724392 0.0156982 0.749881 0.218299 0.027405 0.135914 0.382148 0.2692 0.0370695 
0.610904  17 0.45439 0.255094 0.702912 0.0287097 0.298943 0.377725 0.516318 0.291279 0.072462 0.0156982 0.749881 0.218299 0.027405 0.135914 0.381876 0.269511 0.0372039 
0.564932  17 0.395073 0.170275 0.5736 0.0545853 0.525212 0.403358 0.692003 0.52283 0.02235 0.0539885 0.32099 0.144491 0.238825 0.264455 0.660107 0.536357 0.557289 
0.556016  17 0.394671 0.170333 0.573192 0.0545007 0.525837 0.403601 0.692226 0.52283 0.02235 0.0539885 0.32099 0.144491 0.238087 0.264719 0.659642 0.537512 0.558158 
0.63747  17 0.34961 0.0226087 0.769429 0.000116101 0.229613 0.705088 0.0766546 0.402784 0.000705711 0.468387 0.278157 0.318492 9.92732e-05 0.667609 0.150286 0.826912 0.0687167 
0.646268  17 0.34961 0.0226087 0.769429 0 0.22893 0.704798 0.0760959 0.403111 0 0.46831 0.27754 0.318724 0 0.668002 0.150187 0.826955 0.0682848 
0.64925  17 0.498476 0.416189 0.534936 0 0.360326 0.264718 0.655163 0.729174 0 0.346336 0.608157 0.481359 0.0741806 0.190906 0.234065 0.156709 0.277927 
0.652904  17 0.926983 0.146926 0.487545 0 0 0.681665 0.327079 0.139816 0.0166192 0 0.194725 0 0.237408 0.148875 0.452761 0.0628396 0.445588 
0.59568  17 0.926618 0.146223 0.487731 0.000201518 0.000634898 0.681605 0.327079 0.139816 0.0166192 0 0.194725 0 0.237408 0.149413 0.453171 0.0628199 0.445082 
0.598835  17 0.926983 0.146926 0.487545 4.05025e-06 0.000211753 0.681035 0.326536 0.140081 0.016752 0.000821178 0.194725 0 0.237408 0.148875 0.452761 0.0628396 0.445588 
0.653995  17 0 0.234701 0.829442 0 0.177778 0.0470466 0.579552 0.474929 0.16541 0.188133 0.66563 0.339881 0.0312739 0.0122217 0.354208 0.683505 0.193119 
0.653995  17 0 0.234701 0.829442 0 0.177778 0.0470466 0.579552 0.474929 0.16541 0.188133 0.66563 0.339881 0.0312739 0.0122217 0.354208 0.683505 0.193119 
0.650601  17 0.172611 0.209782 0.629825 0.0207756 0.812582 0.000172543 0.20522 0.331464 0 0 0.558679 0.380229 0.409235 0.67282 0.568359 0.752095 0.480269 
0.622967  17 0.309848 0.592473 0.72657 0 0.114199 0.780671 0.123273 0.544938 0.000183415 0.817764 0.674247 0.317512 4.31217e-05 0.822972 0.543406 0.452098 0.576882 
0.660627  17 0.31002 0.592473 0.72657 0 0.114199 0.780671 0.123273 0.544938 0 0.81871 0.674406 0.318279 0 0.823893 0.542771 0.452144 0.577741 
0.659729  17 0.31002 0.592473 0.72657 0 0.114199 0.780671 0.123273 0.544938 0.000112013 0.817838 0.675121 0.31802 0.000370343 0.823523 0.542949 0.452163 0.577741 
0.666271  17 0.771957 0.824298 0.616954 0.0110816 0.286119 0.461576 0.501452 0.266696 0 0.171274 0.573372 0.0291131 0.554171 0 0.783962 0.411851 0.154918 
0.62344  17 0.955182 0.669069 0.422608 0.0143768 0.881896 0.253337 0.685977 0.251262 0.0246376 0.235041 0.365177 0.881949 0.149983 0.368268 0.558556 0.132942 0.480162 
0.637826  17 0.726564 0.273011 0.581262 0.00176384 7.50519e-05 0.0926005 0.51148 0.472202 0 0.128875 0.502905 0.376603 0.537812 0.521342 0.669137 0.437927 0.82154 
0.623101  17 0.726416 0.273871 0.581082 0.00174099 0 0.0926005 0.51148 0.472202 0 0.128875 0.502905 0.377145 0.538554 0.521152 0.669715 0.437817 0.821522 
0.685652  17 0.923265 0 0.534209 0.0344549 0.620655 0 0.561461 0.564227 0.0107088 0.113637 0.374482 0.388109 0.300642 0.0946526 0.573384 0.397105 0.616679 
0.651903  17 0.458524 0.58128 0.11421 0.000141368 0.160736 0.626589 0.382764 0.487649 0 0.124407 0.564279 0.396796 0.0272833 0.00018823 0.512419 0.423958 0.0823326 
0.628725  17 0.159337 0.311549 0.440843 0.0258337 0.776562 0.308745 0.729515 0.0730283 0 0.137393 0.503733 0.726921 0.299237 0.320956 0.584304 0.177619 0.0241504 
0.695797  17 0.159072 0.311281 0.441003 0.0258555 0.776557 0.308911 0.729515 0.0730283 0 0.137393 0.503877 0.727307 0.299793 0.320898 0.584328 0.178435 0.0244357 
0.62172  17 0.159072 0.311281 0.441003 0.0258377 0.776696 0.309037 0.729761 0.0735617 4.06408e-05 0.136788 0.504333 0.727307 0.299793 0.320898 0.584328 0.178435 0.0244357 
0.670141  17 0.491891 0.852711 0.379852 0 0.661054 0.523757 0.596996 0.629085 0.26044 0.149693 0.394727 0.461308 0.109092 0.362329 0.619138 0.101556 0.186748 
0.722997  17 0 0.568062 0.657946 0 0.403624 0.347961 0.564998 0.630599 0.185901 0.201774 0.597259 0.651049 0.0234976 0.00359092 0.154348 0.0180283 0.304216 
0.72912  17 0.519138 0.280136 0.803836 0 0.297302 0.0888883 0.352552 0.428828 0.120133 0.274327 0.853108 0.704073 0.383286 0.611702 0.623382 0.380345 0.848083 
0.693663  17 0.318856 0.369908 0.544787 0.0122789 0.562831 0.287222 0.729595 0.183577 0.0922161 0.186877 0.605686 0.611948 0.16051 0.38939 0.538422 0.192103 0.634452 
0.70487  17 0.318856 0.369908 0.544787 0.0122789 0.562831 0.286566 0.728594 0.183651 0.0925116 0.187537 0.605161 0.613209 0.160681 0.38939 0.538422 0.192103 0.634452 
0.732297  17 0.646958 0.330403 0.848254 0.0105702 0.992256 0.554221 0.0584004 0.29403 0 0.325499 0.36338 0 0.200999 0.0703834 0.520898 0.870991 0.185093 
0.737626  17 0.513133 0.760247 0.798308 0.0291103 0.627787 0.236866 0.302675 0.456356 0.0534877 0.0487223 0.499552 0.0553655 0.309077 0.529598 0.440855 0.310069 0 
0.76111  17 0.616683 0.179305 0.743619 0.069426 0.25956 0.579796 0.382664 0.268289 0.125015 0 0.668942 0.0718154 0.399571 0.255654 0.581058 0.966798 0.183162 
0.774064  17 0.678923 0.715418 0.107019 0 0.551737 0.341621 0.479911 0.748306 0.129248 0.245088 0.384694 0.522851 0.53241 0.172029 0.852229 0.354142 0.482355 
0.774064  17 0.678923 0.715418 0.107019 0 0.551737 0.341621 0.479911 0.748306 0.129248 0.245088 0.384694 0.522851 0.53241 0.172029 0.852229 0.354142 0.482355 
0.756733  17 0.295148 0.0456098 0.748384 0.00394142 0.631405 0.549021 0.617511 0.574466 0.137469 0.457157 0.645171 0.421268 0.362091 0.37189 0.563244 0.481397 0.696534 
0.794128  17 0.334671 0 0.789645 0.0205336 0.0751282 0.779105 0.0121253 0.35646 0.16378 0.994007 0.70862 0.283615 0 0.496351 0.170463 0.650076 0.470374 
0.74481  17 0.183529 0 0.796312 0.016544 0.0687978 0.538165 0.553423 0.507588 0.883533 0.0338393 0.510827 0.142709 0.249575 0.000969722 0.567661 0.605712 1.0468e-05 
0.798177  17 0.248191 0.737017 0.665726 0.000578494 0.851599 0.152873 0.451524 0.495032 0.0442369 0 0.576795 0.0231346 0.666732 0 0.515605 0.258462 0.619389 
0.824939  17 0.254901 0.31303 0.847936 0.0054705 0.127913 0.323539 0.495466 0.243559 0.00660485 0 0.939365 0 0 0.16757 0.626974 0 0.164855 
0.827131  17 0.348061 0 0.142092 0 0.217752 0.553989 0.408733 0.849733 0.213131 0.0819129 0.539253 0.453799 0.00879066 0.725743 0.0459312 0.533404 0.803494 
0.794962  17 0.776261 0.292428 0.483987 0.0275531 0.625785 0.176522 0.637577 0.249056 0.236385 0.070957 0.407392 0.913053 0.191955 0.202833 0.575121 0.325922 0.499682 
0.836151  17 0 0.585771 0.380229 0 0.574356 0.206585 0.530425 0.583581 0.250815 0.124124 0.606537 0.40138 0.0238244 0 0.63026 0.385553 0.193935 
0.687954  17 0.999664 0.585017 0.380385 5.46758e-06 0.574254 0.206475 0.530404 0.583792 0.250754 0.124124 0.606537 0.40138 0.0238244 0 0.63026 0.385553 0.193935 
0.834323  17 0.11062 0.342002 0.935407 0.00632947 0 0.122966 0.000166626 0.240558 0.267828 0.446756 0.0464937 0.651948 0.0173827 0.131876 0.144329 0.284015 0.125174 
0.843601  17 0.222507 0.262062 0.507983 0 0.614859 0.48118 0.472799 0.30357 0.292972 0 0.940961 0.0406716 0.105277 0.121 0.553803 0.93905 0.767234 
0.843149  17 0.755987 0.209709 0.552369 0 0.197268 0.627772 0.100441 0.42188 0.287716 0.10368 0.237568 0.202761 0.203083 0.832308 0.0417738 0.411684 0.0385235 
0.698924  17 0.638884 0.314224 0.409642 0 0.209965 0.281139 0.47368 0.453403 0.0587518 0.338093 0.354581 0.236856 0.274094 0.0691459 0.774397 0.330448 0.248349 
0.868304  17 0.209259 0.209631 0.533204 0 0.101042 0.393888 0.0645397 0.511521 0.123627 0.0479437 0.50633 0.344866 0.269193 0.225675 0 0.344553 0.871698 
0.740816  17 0.845281 0.728488 0.158668 0.000280883 0.433083 0.318246 0.499546 0.714931 0.115652 0.480126 0.48053 0.634933 0.463824 0.342708 0.705261 0.65624 0.768686 
0.91597  17 0 0.589121 0.749169 0.0645355 0 0.489675 0.50883 0.695641 0.323511 0.433428 0.467385 0.611115 0.420454 0.485758 0.619334 0.714356 0.778611 
0.8353  17 0.0280005 0.200254 0.915116 2.99057e-05 0.232683 0 0.0533866 0.391392 0.295121 0.749321 0.268293 0.627599 0.000354763 0.247075 0.156738 0.472873 0.00231523 
0.843015  17 0.0283644 0.2006 0.914919 1.68658e-06 0.233097 0 0.0533866 0.391392 0.295248 0.750611 0.268117 0.627799 0.000123393 0.247647 0.156605 0.472727 0.00289377 
0.833704  17 0.521837 0.354752 0.46385 0 0.648325 0.000101433 0.07435 0.851252 0.308595 0.081986 0.518511 0.136019 0.47571 0.100277 0.482664 0.292102 0.169414 
0.883702  17 0.476518 0.378509 0.233651 0.0227159 0.694605 0.478412 0.560604 0.943081 0.000403352 0.314135 0.617405 0.330953 0.490578 0.592323 0.094109 0.30929 0.000535184 
0.932554  17 0.33726 0.374934 0.759495 0.0654566 0.52704 0.281505 0.472777 0.472618 0.65665 0.120049 0.328467 0 0.302754 0.426656 0.712165 0.395627 0.000174398 
0.871964  17 0.175128 0.256696 0.538866 4.76208e-05 0.906663 0.146971 0.458927 0.334085 0.521281 0 0.939149 0 0.277653 0.198762 0.662553 0.856659 0.696497 
1.05492  17 0.709462 0 0.880314 0.0366936 0.742679 0.775688 0.540293 0.511633 0 0.15518 0.573187 0.789429 0.524081 0.139595 0.0168938 0.578822 0.583875 
1.0223  17 0.410621 0.462047 0.354757 0.0105707 0.295344 0.155234 0.190695 0.577683 0.508886 0.208904 0.767843 0 0.177994 0.948385 0.58597 0.558327 0.808662 
1.08233  17 0.694479 0.71609 0.0713281 0 0.641889 0.101433 0.45205 0.890835 0 0.750914 0.364258 0.608493 0.502672 0.183555 0.835779 0.123364 0.0887233 
0.992455  17 0.235017 0.0715785 0.573097 0.0869494 0.353131 0.300756 0.597626 0.191799 0 0 0.513876 0.999198 0.252558 0.0461464 0.0876099 0.852784 0.603417 
1.20315  17 0.110116 0.244326 0.621642 0 0 0.189433 0.52541 0.672137 0 0.702144 0.322128 0.18826 0.0153816 0.158963 0 0.00549575 0.321647 
1.13676  17 0.161074 0.704455 0.166812 0 0.15127 0.470883 0.179355 0.435102 0.0416768 0.182296 0.179635 0.549363 0.175756 0.000990983 0.0710799 0.979739 0.000435772 
1.47681  17 0.278414 0.11844 0.882489 0.116735 0.390482 0 0.265614 0.109898 0.889962 0 0.154137 0.129727 0.926675 0.377171 0.394007 0.180035 0.245159 
1.49693  17 0.705988 0.552086 0.0489546 0.0264282 0.65698 0.265546 0.556023 0.773397 0 0.277924 0.583008 0.00389328 0.0279006 0.623196 0.336864 0.204563 0 
1.54487  17 0.246395 0 0.428632 0 0.753683 0.271273 0.219257 0.45037 0.427777 0.303532 0.52861 0.244798 0.396314 0.0570053 0 0.552768 0 
1.85268  17 0.983697 0.72251 0.278506 0.203207 0.491476 0.0217341 0.911158 0.761446 0.305531 0.145929 0.861452 0.0346409 0.175931 0.592117 0.450943 0.460184 0.45447 
1.82717  17 0.128569 0.141308 0.584404 0.364159 0.555028 0.947756 0.631554 0.129863 0.380843 0.859842 0.168948 0.471851 0.140789 0.00411077 0.6876 0.581638 0.305774 
1.87771  17 0.216244 0.596962 0.977072 0.74744 0.9978 0.486299 0.0464414 0.568772 0.817551 0.02925 0.796677 0.469906 0.402947 0.570954 0.729173 0.120059 0.647149 
1.88664  17 0.984011 0.929413 0.898931 0.485893 0.904496 0.964447 0.863218 0.0787236 0.723466 0.110674 0.724983 0.724168 0.712508 0.241865 0.492042 0.0244643 0.225647 
1.7904  17 0.808852 0.596801 0.921185 0.690103 0.706109 0.17302 0.502554 0.625133 0.945888 0.354272 0.729354 0.509415 0.430171 0.286836 0.70095 0.622164 0.0634747 
1.29863  17 0.00616434 0.355818 0.923214 0.15027 0.402359 0.21562 0.4642 0.382767 0.338106 0.744114 0.491035 0.453888 0.67935 0.757703 0.153029 0.271627 0.0957048 
1.25395  17 0.766562 0.856727 0.912154 0.116101 0.911762 0.995684 0.634748 0.0766023 0.705711 0.545744 0.894726 0.0874042 0.0992732 0.275042 0.24899 0.784049 0.50019 
1.00309  17 0.674896 0.758817 0.919682 0.160547 0.256873 0.902788 0.05882 0.376559 0.714198 0.0870345 0.530178 0.563084 0.887602 0.528876 0.981005 0.950791 0.967769 
1.24097  17 0.198394 0.987723 0.248464 0.0129049 0.935725 0.847358 0.624422 0.200216 0.608253 0.476436 0.680961 0.349753 0.889699 0.359569 0.743695 0.356816 0.197527 
0.858012  17 0.93679 0.24665 0.32884 0.038374 0.113017 0.033117 0.722147 0.415939 0.507572 0.0698808 0.787836 0.669152 0.400043 0.437786 0.796131 0.255292 0.873291 
0.891556  17 0.00845396 0.800374 0.920311 0.0720404 0.871584 0.405096 0.597003 0.708729 0.0999489 0.788973 0.59842 0.447696 0.415697 0.634236 0.625606 0.180182 0.154909 
1.22818  17 0.796811 0.761408 0.941937 0.245685 0.405211 0.61831 0.600215 0.840175 0.942661 0.792123 0.99495 0.281982 0.147157 0.948902 0.379998 0.362205 0.160465 
1.2497  17 0.661699 0.450766 0.987153 0.0547011 0.626034 0.474297 0.165502 0.675021 0.460301 0.874511 0.371115 0.738853 0.758576 0.412294 0.131215 0.138597 0.0818572 
0.956568  17 0.291934 0.656216 0.774064 0.24037 0.0200208 0.224654 0.217988 0.998788 0.201106 0.047677 0.430392 0.549593 0.825394 0.437079 0.831483 0.352585 0.777643 
1.12591  17 0.713713 0.428555 0.183521 0.0111102 0.871469 0.027806 0.151741 0.0994777 0.332272 0.29158 0.721591 0.58548 0.570238 0.189837 0.597252 0.467847 0.0448676 
0.893983  17 0.801351 0.518511 0.882145 0.109319 0.133861 0.698435 0.135229 0.850765 0.891681 0.413799 0.820237 0.901366 0.036783 0.978887 0.0892988 0.696537 0.540729 
1.07259  17 0.256367 0.100292 0.929372 0.123094 0.30263 0.0460333 0.484864 0.676697 0.581026 0.759263 0.556714 0.248163 0.217497 0.95074 0.944189 0.644865 0.4178 
1.29041  17 0.152289 0.386815 0.579171 0.300131 0.254415 0.678581 0.035654 0.679409 0.212442 0.252719 0.821305 0.711866 0.332643 0.570563 0.350256 0.498518 0.695778 
1.16891  17 0.889572 0.251185 0.4764 0.0783818 0.725437 0.65647 0.853165 0.199423 0.986639 0.0720474 0.248747 0.636231 0.0885115 0.810341 0.834398 0.813637 0.846846 
1.1234  17 0.793911 0.668642 0.480921 0.0771192 0.597415 0.125861 0.508349 0.864879 0.975525 0.233854 0.100243 0.969597 0.535481 0.226198 0.0405292 0.460168 0.0277689 
0.691879  17 0.15036 0.764473 0.970478 0.0504531 0.0316824 0.211851 0.671475 0.700705 0.231558 0.746015 0.497025 0.975075 0.0524769 0.576328 0.900647 0.00114444 0.778746 
1.24592  17 0.153472 0.276149 0.983576 0.394681 0.568876 0.95902 0.386121 0.298316 0.241784 0.417158 0.304921 0.859265 0.725815 0.361088 0.595718 0.40055 0.027982 
0.800661  17 0.557208 0.497167 0.85947 0.0365395 0.964737 0.502645 0.475767 0.636852 0.675265 0.0587507 0.219749 0.756857 0.305969 0.59973 0.990346 0.284097 0.76612 
1.13183  17 0.651734 0.267932 0.820673 0.250151 0.418918 0.526019 0.441526 0.483163 0.832661 0.162949 0.300002 0.433348 0.0382424 0.0350896 0.170049 0.104648 0.94932 
0.886165  17 0.985873 0.0629338 0.955667 0.197468 0.600606 0.900513 0.616287 0.940318 0.927855 0.290288 0.486795 0.878473 0.0718728 0.669786 0.896007 0.0678569 0.274231 
0.817204  17 0.352411 0.479076 0.953725 0.0207642 0.102995 0.416834 0.994512 0.44637 0.676508 0.135642 0.159511 0.372656 0.462969 0.745367 0.313303 0.488089 0.161428 
0.990888  17 0.427071 0.453423 0.776805 0.119742 0.865565 0.263641 0.01759 0.869201 0.185366 0.933057 0.435598 0.918119 0.732561 0.957106 0.214575 0.188966 0.113867 
1.15964  17 0.457106 0.937196 0.077287 0.0228758 0.517324 0.69644 0.0170304 0.140768 0.0104942 0.145009 0.306417 0.700328 0.870313 0.198737 0.399755 0.485872 0.461357 
1.25401  17 0.528984 0.328369 0.669086 0.0586407 0.872683 0.842912 0.931462 0.901513 0.516071 0.42826 0.0347249 0.579902 0.851832 0.0181245 0.50671 0.866289 0.299008 
1.69674  17 0.387285 0.685637 0.903091 0.55079 0.70414 0.00866448 0.255076 0.385224 0.236516 0.245031 0.589602 0.383451 0.976366 0.884886 0.188242 0.502378 0.466606 
1.21406  17 0.0270646 0.678848 0.46567 0.0854421 0.787318 0.779627 0.547267 0.689182 0.20763 0.91561 0.330754 0.223609 0.678966 0.575971 0.893137 0.666427 0.297804 
1.40098  17 0.0391881 0.418293 0.829178 0.0773686 0.74473 0.249567 0.218688 0.486372 0.700251 0.784234 0.604697 0.0852503 0.246104 0.207763 0.1736 0.757519 0.591054 
1.43562  17 0.148851 0.355623 0.91492 0.530917 0.137754 0.970574 0.90226 0.426499 0.0606548 0.683764 0.0563108 0.83704 0.54549 0.887951 0.611554 0.691421 0.255681 
1.65274  17 0.74541 0.85973 0.130679 0.071485 0.733216 0.230913 0.295193 0.984906 0.197958 0.903997 0.890778 0.234241 0.760671 0.543005 0.758496 0.739274 0.955437 
1.52609  17 0.636943 0.0774181 0.616532 0.0400655 0.962444 0.970163 0.781808 0.106919 0.664409 0.860839 0.700458 0.422727 0.969121 0.641782 0.122235 0.430508 0.647971 
1.53846  17 0.717887 0.913853 0.711472 0.403559 0.108444 0.33871 0.89862 0.924343 0.544182 0.830453 0.948206 0.522099 0.413978 0.789313 0.933331 0.886574 0.358981 
1.46409  17 0.181662 0.743843 0.94187 0.374419 0.597357 0.716865 0.952172 0.327185 0.987177 0.693103 0.358198 0.754603 0.122408 0.0249926 0.643171 0.299574 0.392008 
1.35518  17 0.311691 0.923402 0.766228 0.229687 0.378607 0.789642 0.186654 0.668884 0.874613 0.838382 0.931629 0.289931 0.294279 0.0744109 0.350026 0.500739 0.275136 
1.77309  17 0.196773 0.79367 0.882009 0.705342 0.755116 0.559289 0.494504 0.474682 0.814058 0.640175 0.217826 0.919198 0.0818577 0.767007 0.817454 0.624472 0.716488 
1.65456  17 0.451822 0.967572 0.951198 0.298195 0.486333 0.65033 0.908528 0.465774 0.281247 0.832813 0.432208 0.069328 0.95875 0.847963 0.638552 0.395071 0.204446 
1.36077  17 0.952379 0.0826487 0.959634 0.365527 0.132796 0.683261 0.0114642 0.224823 0.235408 0.47129 0.533187 0.199792 0.456099 0.981216 0.5336 0.462795 0.51946 
1.49337  17 0.198676 0.730708 0.748546 0.215043 0.360675 0.113607 0.197655 0.18435 0.461995 0.344051 0.90836 0.0403533 0.954479 0.587582 0.796485 0.320763 0.927129 
1.3801  17 0.512799 0.346451 0.917124 0.267497 0.764142 0.472091 0.269711 0.862268 0.197422 0.625832 0.267178 0.563498 0.976708 0.518689 0.441336 0.866932 0.554664 
1.82201  17 0.209516 0.812607 0.781623 0.43717 0.177032 0.188525 0.084585 0.865084 0.423726 0.600165 0.0043499 0.997319 0.463108 0.187688 0.035114 0.814043 0.472604 
1.79732  17 0.659785 0.514061 0.919657 0.723517 0.0323131 0.384554 0.538717 0.801084 0.536838 0.226727 0.922771 0.72302 0.63223 0.654901 0.88761 0.5099 0.765647 
1.81786  17 0.550975 0.781132 0.617121 0.48674 0.451384 0.252272 0.0490761 0.567905 0.881661 0.890673 0.569253 0.99484 0.0511785 0.671849 0.731325 0.526413 0.689379 
1.79711  17 0.752679 0.0305164 0.571917 0.493814 0.859924 0.202774 0.224858 0.880493 0.907152 0.144575 0.72139 0.452637 0.0249347 0.86546 0.752071 0.846321 0.057718 
1.69217  17 0.0739658 0.678981 0.363849 0.258174 0.753007 0.27646 0.910634 0.294921 0.486617 0.8303 0.153998 0.838661 0.0393908 0.409629 0.868965 0.155114 0.848386 
1.8242  17 0.373572 0.93984 0.59855 0.383715 0.314478 0.308227 0.0648786 0.426757 0.00924165 0.744836 0.112114 0.917733 0.772564 0.321932 0.632984 0.410251 0.459558 
1.75558  17 0.108367 0.364186 0.976577 0.675526 0.43729 0.744282 0.681485 0.85861 0.257713 0.499557 0.96783 0.616487 0.947918 0.836643 0.609972 0.623777 0.425907 
0.459659  17 0.611195 0.618747 0.634069 0 0.539988 0.495688 0.785684 0.486661 0.0185716 0.013811 0.496889 0 0.21742 0 0.54863 0.28128 0.534938 
0.433352  17 0.186945 0 0.351853 0.00405025 0.57428 0.217305 0.514175 0.498915 0.167944 0.141513 0.614254 0 0.05497 0.0162069 0.515419 0.256088 0.200816 
0.433352  17 0.186945 0 0.351853 0.00405025 0.57428 0.217305 0.514175 0.498915 0.167944 0.141513 0.614254 0 0.05497 0.0162069 0.515419 0.256088 0.200816 
0.472889  17 0.611137 0.619218 0.634013 0 0.539988 0.495688 0.785684 0.486661 0.0185716 0.013811 0.496889 0 0.21742 0 0.549113 0.2808 0.535367 
0.433352  17 0.186945 0 0.351853 0.00405025 0.57428 0.217305 0.514175 0.498915 0.167944 0.141513 0.614254 0 0.05497 0.0162069 0.515419 0.256088 0.200816 
0.433352  17 0.186945 0 0.351853 0.00405025 0.57428 0.217305 0.514175 0.498915 0.167944 0.141513 0.614254 0 0.05497 0.0162069 0.515419 0.256088 0.200816 
0.433352  17 0.186945 0 0.351853 0.00405025 0.57428 0.217305 0.514175 0.498915 0.167944 0.141513 0.614254 0 0.05497 0.0162069 0.515419 0.256088 0.200816 
0.472889  17 0.611137 0.619218 0.634013 0 0.539988 0.495688 0.785684 0.486661 0.0185716 0.013811 0.496889 0 0.21742 0 0.549113 0.2808 0.535367 
0.472889  17 0.611137 0.619218 0.634013 0 0.539988 0.495688 0.785684 0.486661 0.0185716 0.013811 0.496889 0 0.21742 0 0.549113 0.2808 0.535367 
0.48617  17 0.228687 0.222196 0.368241 0 0.272657 0.370448 0.809113 0.271579 0.00752038 0 0.683398 0.192504 0.124679 0.236418 0.776744 0.811924 0.456843 
0.462785  17 0.161417 0 0.670491 0.00507212 0.43426 0.79121 0.617951 0.245327 0.000662287 0.0958658 0.718213 0.740886 0.289022 0.811218 0.548381 0.877295 0.53449 
0.506062  17 0.481478 0.651319 0.553885 0.00236367 0.568807 0.33446 0.519276 0.515722 0 0.126605 0.855604 0 0.434248 0.114554 0.927892 0.542673 0.0634879 
0.506062  17 0.481478 0.651319 0.553885 0.00236367 0.568807 0.33446 0.519276 0.515722 0 0.126605 0.855604 0 0.434248 0.114554 0.927892 0.542673 0.0634879 
0.506062  17 0.481478 0.651319 0.553885 0.00236367 0.568807 0.33446 0.519276 0.515722 0 0.126605 0.855604 0 0.434248 0.114554 0.927892 0.542673 0.0634879 
0.475242  17 0.643973 0.204787 0.779833 0.0259591 0.409084 0.596841 0.383763 0.551645 0 0.196054 0.628488 0.53209 0.357794 0.361281 0.849773 0.434201 0.00051046 
0.50249  17 0.000468957 0.859199 0.339369 0.00289019 0.57429 0.0985687 0.524903 0.576774 0 0.141885 0.727105 0 0.295914 0.124988 0.922855 0.356758 0.124143 
0.542186  17 0.917816 0.339336 0.38839 0.0530959 0.627649 0.524012 0.696648 0.227773 0.000149373 0.00825438 0.553479 0.0257641 0.0756641 0.151088 0.86393 0.82699 0.493524 
0.50778  17 0.917816 0.339642 0.388661 0.0530296 0.627377 0.524121 0.697235 0.228148 0 0.00800051 0.553479 0.0257641 0.0756641 0.151088 0.86393 0.82699 0.493524 
0.564618  17 0.701439 0.348599 0.419064 9.84107e-05 0.429109 0.525844 0.595147 0.624409 0.00491693 0.215103 0.670883 0.13622 0.552358 0.115059 0.93113 0.624804 0.356004 
0.570468  17 0.210478 0.218668 0.75939 0 0.17746 0.330059 0.0555563 0.391753 0 0.693477 0.264659 0.546419 0.00259316 0.428045 0.146698 0.745525 0.195039 
0.570468  17 0.210478 0.218668 0.75939 0 0.17746 0.330059 0.0555563 0.391753 0 0.693477 0.264659 0.546419 0.00259316 0.428045 0.146698 0.745525 0.195039 
0.573422  17 0.693255 0.600624 0.91026 0 0.170531 0.292602 0.522709 0.832233 0 0.178851 0.769604 0.408028 0.713869 0.443984 0.97601 0.430993 0.0267312 
0.534987  17 0.425262 0.25044 0.746608 0.0381857 0.10485 0.666491 0.51973 0.291816 4.29173e-05 0.0496902 0.764781 0.172875 0.115967 0.703387 0.906622 0.32835 0.0186538 
0.583014  17 0.218066 0.0877433 0.759678 0 0.639413 0.668758 0.736185 0.258382 0.0112128 0.00882547 0.672683 0.258721 0.144025 0.222539 0.504792 0.821918 0.265384 
0.492446  17 0.218445 0.0877433 0.759678 0 0.639413 0.668814 0.73604 0.258426 0.0114812 0.00910568 0.672076 0.257904 0.143793 0.220895 0.504809 0.820937 0.265936 
0.58822  17 0.25551 0.273706 0.450978 0 0.453824 0.598473 0.60452 0.701816 0 0.134163 0.648328 0.120373 0.420913 0 0.574046 0.995266 0.648432 
0.592593  17 0.702006 0.210688 0.877247 0.0100997 0.672244 0.00756617 0.409507 0.443767 0 0.107537 0.596847 0.187836 0.31812 0.808255 0.764504 0.666327 0.0658369 
0.556474  17 0.729662 0.194911 0.522334 0.0398385 0.995041 0.657 0.550098 0.420328 0.0992927 0.105858 0.512815 0.469108 0.488915 0.363372 0.725749 0.433439 0.256849 
0.60203  17 0.72991 0.195255 0.52261 0.0398845 0.994572 0.657303 0.551071 0.420402 0.0999011 0.105633 0.512815 0.469108 0.488915 0.363372 0.725749 0.433439 0.256882 
0.572164  17 0.531734 0.486467 0.663714 1.68658e-06 0.0488805 0.134144 0.0112455 0.664389 0.109448 0.542194 0.609652 0.5437 0.15677 0.550366 0.611342 0.0404153 0.000940822 
0.604623  17 0.878184 1.36354e-05 0.665545 4.19162e-06 0.0412787 0.0664604 0.485301 0.622111 0.0588198 0.34311 0.753128 0.177319 0.123475 0.0851353 0.603871 0 0.560971 
0.614538  17 0.486969 0 0.704028 0 0 0.222805 0.437657 0.757983 0.000419865 0.42666 0.745874 0.228243 0.297778 0.0979347 0.605386 0.0760106 0 
0.626815  17 0.920355 0 0.492382 0.10178 0.344314 0.640589 0.402227 0.588894 0.305268 0 0.471657 0.0884899 0.138065 0 0.685378 0.804572 0 
0.637804  17 0.724708 0 0.691114 0.144996 0.0591954 0.173797 0.250422 0.684923 0.0187678 0.0498823 0.559478 0.632368 0.283349 0.947045 0.589596 0 0 
0.641109  17 0.4551 0.255642 0.702957 0.0287414 0.299219 0.377282 0.516946 0.290964 0.0724392 0.0156982 0.749881 0.218299 0.027405 0.135914 0.382148 0.2692 0.0370695 
0.610904  17 0.45439 0.255094 0.702912 0.0287097 0.298943 0.377725 0.516318 0.291279 0.072462 0.0156982 0.749881 0.218299 0.027405 0.135914 0.381876 0.269511 0.0372039 
0.55705  17 0.394983 0.169868 0.573587 0.0546042 0.525212 0.403358 0.692003 0.52283 0.02235 0.0537297 0.321344 0.143937 0.238966 0.264271 0.660309 0.536887 0.556838 
0.556016  17 0.394671 0.170333 0.573192 0.0545007 0.525837 0.403601 0.692226 0.52283 0.02235 0.0539885 0.32099 0.144491 0.238087 0.264719 0.659642 0.537512 0.558158 
0.63747  17 0.34961 0.0226087 0.769429 0.000116101 0.229613 0.705088 0.0766546 0.402784 0.000705711 0.468387 0.278157 0.318492 9.92732e-05 0.667609 0.150286 0.826912 0.0687167 
0.646268  17 0.34961 0.0226087 0.769429 0 0.22893 0.704798 0.0760959 0.403111 0 0.46831 0.27754 0.318724 0 0.668002 0.150187 0.826955 0.0682848 
0.624666  17 0.498476 0.416189 0.534936 0 0.360326 0.264718 0.655163 0.72907 4.91693e-06 0.346205 0.60822 0.481014 0.0746588 0.19083 0.234762 0.156709 0.277927 
0.652904  17 0.926983 0.146926 0.487545 0 0 0.681665 0.327079 0.139816 0.0166192 0 0.194725 0 0.237408 0.148875 0.452761 0.0628396 0.445588 
0.59568  17 0.926618 0.146223 0.487731 0.000201518 0.000634898 0.681605 0.327079 0.139816 0.0166192 0 0.194725 0 0.237408 0.149413 0.453171 0.0628199 0.445082 
0.598835  17 0.926983 0.146926 0.487545 4.05025e-06 0.000211753 0.681035 0.326536 0.140081 0.016752 0.000821178 0.194725 0 0.237408 0.148875 0.452761 0.0628396 0.445588 
0.653995  17 0 0.234701 0.829442 0 0.177778 0.0470466 0.579552 0.474929 0.16541 0.188133 0.66563 0.339881 0.0312739 0.0122217 0.354208 0.683505 0.193119 
0.653995  17 0 0.234701 0.829442 0 0.177778 0.0470466 0.579552 0.474929 0.16541 0.188133 0.66563 0.339881 0.0312739 0.0122217 0.354208 0.683505 0.193119 
0.635028  17 0.172859 0.209118 0.629124 0.0207589 0.812582 0.000172543 0.20522 0.331464 0 0 0.558679 0.380229 0.408405 0.671868 0.567783 0.751231 0.480408 
0.622086  17 0.310153 0.591748 0.726278 4.41158e-05 0.11552 0.780684 0.123273 0.544938 0.000183415 0.817764 0.674247 0.317512 4.31217e-05 0.822972 0.5435 0.451988 0.576282 
0.660627  17 0.31002 0.592473 0.72657 0 0.114199 0.780671 0.123273 0.544938 0 0.81871 0.674406 0.318279 0 0.823893 0.542771 0.452144 0.577741 
0.659729  17 0.31002 0.592473 0.72657 0 0.114199 0.780671 0.123273 0.544938 0.000112013 0.817838 0.675121 0.31802 0.000370343 0.823523 0.542949 0.452163 0.577741 
0.601477  17 0.771957 0.824298 0.616954 0.0110816 0.286449 0.461434 0.501731 0.267127 4.40548e-05 0.171644 0.572996 0.0291131 0.554171 0 0.783962 0.411851 0.154918 
0.62344  17 0.955182 0.669069 0.422608 0.0143768 0.881896 0.253337 0.685977 0.251262 0.0246376 0.235041 0.365177 0.881949 0.149983 0.368268 0.558556 0.132942 0.480162 
0.637826  17 0.726564 0.273011 0.581262 0.00176384 7.50519e-05 0.0926005 0.51148 0.472202 0 0.128875 0.502905 0.376603 0.537812 0.521342 0.669137 0.437927 0.82154 
0.623101  17 0.726416 0.273871 0.581082 0.00174099 0 0.0926005 0.51148 0.472202 0 0.128875 0.502905 0.377145 0.538554 0.521152 0.669715 0.437817 0.821522 
0.685652  17 0.923265 0 0.534209 0.0344549 0.620655 0 0.561461 0.564227 0.0107088 0.113637 0.374482 0.388109 0.300642 0.0946526 0.573384 0.397105 0.616679 
0.651903  17 0.458524 0.58128 0.11421 0.000141368 0.160736 0.626589 0.382764 0.487649 0 0.124407 0.564279 0.396796 0.0272833 0.00018823 0.512419 0.423958 0.0823326 
0.628725  17 0.159337 0.311549 0.440843 0.0258337 0.776562 0.308745 0.729515 0.0730283 0 0.137393 0.503733 0.726921 0.299237 0.320956 0.584304 0.177619 0.0241504 
0.695797  17 0.159072 0.311281 0.441003 0.0258555 0.776557 0.308911 0.729515 0.0730283 0 0.137393 0.503877 0.727307 0.299793 0.320898 0.584328 0.178435 0.0244357 
0.62172  17 0.159072 0.311281 0.441003 0.0258377 0.776696 0.309037 0.729761 0.0735617 4.06408e-05 0.136788 0.504333 0.727307 0.299793 0.320898 0.584328 0.178435 0.0244357 
0.670141  17 0.491891 0.852711 0.379852 0 0.661054 0.523757 0.596996 0.629085 0.26044 0.149693 0.394727 0.461308 0.109092 0.362329 0.619138 0.101556 0.186748 
0.69519  17 0 0.568062 0.657946 0 0.403184 0.347239 0.564484 0.630643 0.186099 0.201399 0.596949 0.651049 0.0234976 0.00359092 0.154348 0.0180283 0.304216 
0.72912  17 0.519138 0.280136 0.803836 0 0.297302 0.0888883 0.352552 0.428828 0.120133 0.274327 0.853108 0.704073 0.383286 0.611702 0.623382 0.380345 0.848083 
0.693663  17 0.318856 0.369908 0.544787 0.0122789 0.562831 0.287222 0.729595 0.183577 0.0922161 0.186877 0.605686 0.611948 0.16051 0.38939 0.538422 0.192103 0.634452 
0.70487  17 0.318856 0.369908 0.544787 0.0122789 0.562831 0.286566 0.728594 0.183651 0.0925116 0.187537 0.605161 0.613209 0.160681 0.38939 0.538422 0.192103 0.634452 
0.732297  17 0.646958 0.330403 0.848254 0.0105702 0.992256 0.554221 0.0584004 0.29403 0 0.325499 0.36338 0 0.200999 0.0703834 0.520898 0.870991 0.185093 
0.737626  17 0.513133 0.760247 0.798308 0.0291103 0.627787 0.236866 0.302675 0.456356 0.0534877 0.0487223 0.499552 0.0553655 0.309077 0.529598 0.440855 0.310069 0 
0.76111  17 0.616683 0.179305 0.743619 0.069426 0.25956 0.579796 0.382664 0.268289 0.125015 0 0.668942 0.0718154 0.399571 0.255654 0.581058 0.966798 0.183162 
0.769973  17 0.677923 0.715418 0.107019 0 0.551737 0.341621 0.479911 0.748306 0.129248 0.245088 0.384694 0.52221 0.531538 0.171575 0.851727 0.354428 0.481517 
0.751178  17 0.678923 0.715418 0.107019 0 0.552324 0.341664 0.479492 0.747911 0.129988 0.244533 0.38524 0.522163 0.531872 0.172102 0.851916 0.354142 0.482355 
0.755071  17 0.295148 0.0456098 0.748384 0.00394142 0.631405 0.549021 0.617511 0.574466 0.137469 0.457157 0.645171 0.421776 0.361365 0.371173 0.56244 0.481311 0.696534 
0.794128  17 0.334671 0 0.789645 0.0205336 0.0751282 0.779105 0.0121253 0.35646 0.16378 0.994007 0.70862 0.283615 0 0.496351 0.170463 0.650076 0.470374 
0.74481  17 0.183529 0 0.796312 0.016544 0.0687978 0.538165 0.553423 0.507588 0.883533 0.0338393 0.510827 0.142709 0.249575 0.000969722 0.567661 0.605712 1.0468e-05 
0.798177  17 0.248191 0.737017 0.665726 0.000578494 0.851599 0.152873 0.451524 0.495032 0.0442369 0 0.576795 0.0231346 0.666732 0 0.515605 0.258462 0.619389 
0.773755  17 0.25511 0.313199 0.847578 0.00571477 0.127913 0.323539 0.495466 0.243559 0.00660485 0 0.939365 0 0 0.167756 0.626619 0.000237947 0.164203 
0.765949  17 0.348061 0 0.142092 0 0.217752 0.553335 0.408672 0.849739 0.213336 0.0820886 0.539381 0.453799 0.00879066 0.725743 0.0459312 0.533404 0.803494 
0.794962  17 0.776261 0.292428 0.483987 0.0275531 0.625785 0.176522 0.637577 0.249056 0.236385 0.070957 0.407392 0.913053 0.191955 0.202833 0.575121 0.325922 0.499682 
0.836151  17 0 0.585771 0.380229 0 0.574356 0.206585 0.530425 0.583581 0.250815 0.124124 0.606537 0.40138 0.0238244 0 0.63026 0.385553 0.193935 
0.687954  17 0.999664 0.585017 0.380385 5.46758e-06 0.574254 0.206475 0.530404 0.583792 0.250754 0.124124 0.606537 0.40138 0.0238244 0 0.63026 0.385553 0.193935 
0.834323  17 0.11062 0.342002 0.935407 0.00632947 0 0.122966 0.000166626 0.240558 0.267828 0.446756 0.0464937 0.651948 0.0173827 0.131876 0.144329 0.284015 0.125174 
0.843601  17 0.222507 0.262062 0.507983 0 0.614859 0.48118 0.472799 0.30357 0.292972 0 0.940961 0.0406716 0.105277 0.121 0.553803 0.93905 0.767234 
0.843149  17 0.755987 0.209709 0.552369 0 0.197268 0.627772 0.100441 0.42188 0.287716 0.10368 0.237568 0.202761 0.203083 0.832308 0.0417738 0.411684 0.0385235 
0.698924  17 0.638884 0.314224 0.409642 0 0.209965 0.281139 0.47368 0.453403 0.0587518 0.338093 0.354581 0.236856 0.274094 0.0691459 0.774397 0.330448 0.248349 
0.868304  17 0.209259 0.209631 0.533204 0 0.101042 0.393888 0.0645397 0.511521 0.123627 0.0479437 0.50633 0.344866 0.269193 0.225675 0 0.344553 0.871698 
0.740816  17 0.845281 0.728488 0.158668 0.000280883 0.433083 0.318246 0.499546 0.714931 0.115652 0.480126 0.48053 0.634933 0.463824 0.342708 0.705261 0.65624 0.768686 
0.910173  17 0 0.589456 0.748749 0.0646842 0.000877759 0.489413 0.50901 0.695757 0.324067 0.433428 0.467385 0.611115 0.420454 0.485758 0.619334 0.714356 0.778611 
0.820261  17 0.0282656 0.200254 0.915116 2.99057e-05 0.232683 0 0.0533866 0.391392 0.295121 0.749321 0.269113 0.627253 0.000796944 0.247256 0.157826 0.472771 0.00283923 
0.843015  17 0.0283644 0.2006 0.914919 1.68658e-06 0.233097 0 0.0533866 0.391392 0.295248 0.750611 0.268117 0.627799 0.000123393 0.247647 0.156605 0.472727 0.00289377 
0.833704  17 0.521837 0.354752 0.46385 0 0.648325 0.000101433 0.07435 0.851252 0.308595 0.081986 0.518511 0.136019 0.47571 0.100277 0.482664 0.292102 0.169414 
0.883702  17 0.476518 0.378509 0.233651 0.0227159 0.694605 0.478412 0.560604 0.943081 0.000403352 0.314135 0.617405 0.330953 0.490578 0.592323 0.094109 0.30929 0.000535184 
0.932554  17 0.33726 0.374934 0.759495 0.0654566 0.52704 0.281505 0.472777 0.472618 0.65665 0.120049 0.328467 0 0.302754 0.426656 0.712165 0.395627 0.000174398 
0.871964  17 0.175128 0.256696 0.538866 4.76208e-05 0.906663 0.146971 0.458927 0.334085 0.521281 0 0.939149 0 0.277653 0.198762 0.662553 0.856659 0.696497 
1.05216  17 0.709462 0 0.880314 0.0366936 0.742679 0.775067 0.54054 0.512321 0.00109399 0.155959 0.574028 0.788922 0.523521 0.139595 0.0168938 0.578822 0.583875 
0.964423  17 0.410358 0.461184 0.355057 0.0105642 0.295344 0.155234 0.190695 0.577683 0.508886 0.208904 0.767659 0.999714 0.177613 0.94735 0.585822 0.558001 0.80782 
1.08233  17 0.694479 0.71609 0.0713281 0 0.641889 0.101433 0.45205 0.890835 0 0.750914 0.364258 0.608493 0.502672 0.183555 0.835779 0.123364 0.0887233 
0.992455  17 0.235017 0.0715785 0.573097 0.0869494 0.353131 0.300756 0.597626 0.191799 0 0 0.513876 0.999198 0.252558 0.0461464 0.0876099 0.852784 0.603417 
1.20315  17 0.110116 0.244326 0.621642 0 0 0.189433 0.52541 0.672137 0 0.702144 0.322128 0.18826 0.0153816 0.158963 0 0.00549575 0.321647 
1.13676  17 0.161074 0.704455 0.166812 0 0.15127 0.470883 0.179355 0.435102 0.0416768 0.182296 0.179635 0.549363 0.175756 0.000990983 0.0710799 0.979739 0.000435772 
1.40695  17 0.278414 0.11844 0.882489 0.116735 0.390482 0.000402157 0.265482 0.11011 0.889185 0.000119707 0.154343 0.129964 0.925651 0.376218 0.394308 0.180037 0.245159 
1.45944  17 0.705988 0.552086 0.0489546 0.0264282 0.65698 0.265546 0.556023 0.773307 0.000167944 0.277914 0.583336 0.00350916 0.0279526 0.622031 0.337402 0.204405 0 
1.54487  17 0.246395 0 0.428632 0 0.753683 0.271273 0.219257 0.45037 0.427777 0.303532 0.52861 0.244798 0.396314 0.0570053 0 0.552768 0 
1.6955  17 0.982476 0.721665 0.278892 0.203684 0.491948 0.0225402 0.911158 0.761446 0.305531 0.145929 0.861452 0.0346409 0.175931 0.592117 0.451005 0.460563 0.454642 
1.82717  17 0.128569 0.141308 0.584404 0.364159 0.555028 0.947756 0.631554 0.129863 0.380843 0.859842 0.168948 0.471851 0.140789 0.00411077 0.6876 0.581638 0.305774 
1.87771  17 0.216244 0.596962 0.977072 0.74744 0.9978 0.486299 0.0464414 0.568772 0.817551 0.02925 0.796677 0.469906 0.402947 0.570954 0.729173 0.120059 0.647149 
1.88664  17 0.984011 0.929413 0.898931 0.485893 0.904496 0.964447 0.863218 0.0787236 0.723466 0.110674 0.724983 0.724168 0.712508 0.241865 0.492042 0.0244643 0.225647 
1.7904  17 0.808852 0.596801 0.921185 0.690103 0.706109 0.17302 0.502554 0.625133 0.945888 0.354272 0.729354 0.509415 0.430171 0.286836 0.70095 0.622164 0.0634747 
1.29863  17 0.00616434 0.355818 0.923214 0.15027 0.402359 0.21562 0.4642 0.382767 0.338106 0.744114 0.491035 0.453888 0.67935 0.757703 0.153029 0.271627 0.0957048 
1.25395  17 0.766562 0.856727 0.912154 0.116101 0.911762 0.995684 0.634748 0.0766023 0.705711 0.545744 0.894726 0.0874042 0.0992732 0.275042 0.24899 0.784049 0.50019 
1.00309  17 0.674896 0.758817 0.919682 0.160547 0.256873 0.902788 0.05882 0.376559 0.714198 0.0870345 0.530178 0.563084 0.887602 0.528876 0.981005 0.950791 0.967769 
1.23272  17 0.198394 0.987723 0.248464 0.0125124 0.935623 0.846627 0.624778 0.200671 0.608055 0.475481 0.681388 0.349753 0.889699 0.359569 0.743695 0.356816 0.197527 
0.858012  17 0.93679 0.24665 0.32884 0.038374 0.113017 0.033117 0.722147 0.415939 0.507572 0.0698808 0.787836 0.669152 0.400043 0.437786 0.796131 0.255292 0.873291 
0.891556  17 0.00845396 0.800374 0.920311 0.0720404 0.871584 0.405096 0.597003 0.708729 0.0999489 0.788973 0.59842 0.447696 0.415697 0.634236 0.625606 0.180182 0.154909 
1.22818  17 0.796811 0.761408 0.941937 0.245685 0.405211 0.61831 0.600215 0.840175 0.942661 0.792123 0.99495 0.281982 0.147157 0.948902 0.379998 0.362205 0.160465 
1.2497  17 0.661699 0.450766 0.987153 0.0547011 0.626034 0.474297 0.165502 0.675021 0.460301 0.874511 0.371115 0.738853 0.758576 0.412294 0.131215 0.138597 0.0818572 
0.956568  17 0.291934 0.656216 0.774064 0.24037 0.0200208 0.224654 0.217988 0.998788 0.201106 0.047677 0.430392 0.549593 0.825394 0.437079 0.831483 0.352585 0.777643 
1.12591  17 0.713713 0.428555 0.183521 0.0111102 0.871469 0.027806 0.151741 0.0994777 0.332272 0.29158 0.721591 0.58548 0.570238 0.189837 0.597252 0.467847 0.0448676 
0.893983  17 0.801351 0.518511 0.882145 0.109319 0.133861 0.698435 0.135229 0.850765 0.891681 0.413799 0.820237 0.901366 0.036783 0.978887 0.0892988 0.696537 0.540729 
1.02667  17 0.256367 0.100292 0.929372 0.122989 0.303243 0.0459622 0.484794 0.676284 0.580619 0.758867 0.55664 0.248163 0.217497 0.95074 0.944189 0.644865 0.4178 
1.29041  17 0.152289 0.386815 0.579171 0.300131 0.254415 0.678581 0.035654 0.679409 0.212442 0.252719 0.821305 0.711866 0.332643 0.570563 0.350256 0.498518 0.695778 
1.16891  17 0.889572 0.251185 0.4764 0.0783818 0.725437 0.65647 0.853165 0.199423 0.986639 0.0720474 0.248747 0.636231 0.0885115 0.810341 0.834398 0.813637 0.846846 
1.1234  17 0.793911 0.668642 0.480921 0.0771192 0.597415 0.125861 0.508349 0.864879 0.975525 0.233854 0.100243 0.969597 0.535481 0.226198 0.0405292 0.460168 0.0277689 
0.691879  17 0.15036 0.764473 0.970478 0.0504531 0.0316824 0.211851 0.671475 0.700705 0.231558 0.746015 0.497025 0.975075 0.0524769 0.576328 0.900647 0.00114444 0.778746 
1.24592  17 0.153472 0.276149 0.983576 0.394681 0.568876 0.95902 0.386121 0.298316 0.241784 0.417158 0.304921 0.859265 0.725815 0.361088 0.595718 0.40055 0.027982 
0.79941  17 0.557628 0.496752 0.859252 0.0368674 0.964046 0.502252 0.475767 0.636852 0.675265 0.0587507 0.219749 0.756857 0.305969 0.599315 0.989857 0.283654 0.765539 
1.13183  17 0.651734 0.267932 0.820673 0.250151 0.418918 0.526019 0.441526 0.483163 0.832661 0.162949 0.300002 0.433348 0.0382424 0.0350896 0.170049 0.104648 0.94932 
0.886165  17 0.985873 0.0629338 0.955667 0.197468 0.600606 0.900513 0.616287 0.940318 0.927855 0.290288 0.486795 0.878473 0.0718728 0.669786 0.896007 0.0678569 0.274231 
0.817204  17 0.352411 0.479076 0.953725 0.0207642 0.102995 0.416834 0.994512 0.44637 0.676508 0.135642 0.159511 0.372656 0.462969 0.745367 0.313303 0.488089 0.161428 
0.990888  17 0.427071 0.453423 0.776805 0.119742 0.865565 0.263641 0.01759 0.869201 0.185366 0.933057 0.435598 0.918119 0.732561 0.957106 0.214575 0.188966 0.113867 
1.15964  17 0.457106 0.937196 0.077287 0.0228758 0.517324 0.69644 0.0170304 0.140768 0.0104942 0.145009 0.306417 0.700328 0.870313 0.198737 0.399755 0.485872 0.461357 
1.25401  17 0.528984 0.328369 0.669086 0.0586407 0.872683 0.842912 0.931462 0.901513 0.516071 0.42826 0.0347249 0.579902 0.851832 0.0181245 0.50671 0.866289 0.299008 
1.69674  17 0.387285 0.685637 0.903091 0.55079 0.70414 0.00866448 0.255076 0.385224 0.236516 0.245031 0.589602 0.383451 0.976366 0.884886 0.188242 0.502378 0.466606 
1.21406  17 0.0270646 0.678848 0.46567 0.0854421 0.787318 0.779627 0.547267 0.689182 0.20763 0.91561 0.330754 0.223609 0.678966 0.575971 0.893137 0.666427 0.297804 
1.40098  17 0.0391881 0.418293 0.829178 0.0773686 0.74473 0.249567 0.218688 0.486372 0.700251 0.784234 0.604697 0.0852503 0.246104 0.207763 0.1736 0.757519 0.591054 
1.43562  17 0.148851 0.355623 0.91492 0.530917 0.137754 0.970574 0.90226 0.426499 0.0606548 0.683764 0.0563108 0.83704 0.54549 0.887951 0.611554 0.691421 0.255681 
1.65274  17 0.74541 0.85973 0.130679 0.071485 0.733216 0.230913 0.295193 0.984906 0.197958 0.903997 0.890778 0.234241 0.760671 0.543005 0.758496 0.739274 0.955437 
1.52609  17 0.636943 0.0774181 0.616532 0.0400655 0.962444 0.970163 0.781808 0.106919 0.664409 0.860839 0.700458 0.422727 0.969121 0.641782 0.122235 0.430508 0.647971 
1.53846  17 0.717887 0.913853 0.711472 0.403559 0.108444 0.33871 0.89862 0.924343 0.544182 0.830453 0.948206 0.522099 0.413978 0.789313 0.933331 0.886574 0.358981 
1.46409  17 0.181662 0.743843 0.94187 0.374419 0.597357 0.716865 0.952172 0.327185 0.987177 0.693103 0.358198 0.754603 0.122408 0.0249926 0.643171 0.299574 0.392008 
1.35518  17 0.311691 0.923402 0.766228 0.229687 0.378607 0.789642 0.186654 0.668884 0.874613 0.838382 0.931629 0.289931 0.294279 0.0744109 0.350026 0.500739 0.275136 
1.77309  17 0.196773 0.79367 0.882009 0.705342 0.755116 0.559289 0.494504 0.474682 0.814058 0.640175 0.217826 0.919198 0.0818577 0.767007 0.817454 0.624472 0.716488 
1.65456  17 0.451822 0.967572 0.951198 0.298195 0.486333 0.65033 0.908528 0.465774 0.281247 0.832813 0.432208 0.069328 0.95875 0.847963 0.638552 0.395071 0.204446 
1.36077  17 0.952379 0.0826487 0.959634 0.365527 0.132796 0.683261 0.0114642 0.224823 0.235408 0.47129 0.533187 0.199792 0.456099 0.981216 0.5336 0.462795 0.51946 
1.49337  17 0.198676 0.730708 0.748546 0.215043 0.360675 0.113607 0.197655 0.18435 0.461995 0.344051 0.90836 0.0403533 0.954479 0.587582 0.796485 0.320763 0.927129 
1.3801  17 0.512799 0.346451 0.917124 0.267497 0.764142 0.472091 0.269711 0.862268 0.197422 0.625832 0.267178 0.563498 0.976708 0.518689 0.441336 0.866932 0.554664 
1.82201  17 0.209516 0.812607 0.781623 0.43717 0.177032 0.188525 0.084585 0.865084 0.423726 0.600165 0.0043499 0.997319 0.463108 0.187688 0.035114 0.814043 0.472604 
1.79203  17 0.659785 0.514061 0.919657 0.723517 0.0323131 0.384554 0.538717 0.801084 0.536838 0.226032 0.922555 0.721978 0.631831 0.654387 0.887281 0.509752 0.765647 
1.81786  17 0.550975 0.781132 0.617121 0.48674 0.451384 0.252272 0.0490761 0.567905 0.881661 0.890673 0.569253 0.99484 0.0511785 0.671849 0.731325 0.526413 0.689379 
1.79711  17 0.752679 0.0305164 0.571917 0.493814 0.859924 0.202774 0.224858 0.880493 0.907152 0.144575 0.72139 0.452637 0.0249347 0.86546 0.752071 0.846321 0.057718 
1.69217  17 0.0739658 0.678981 0.363849 0.258174 0.753007 0.27646 0.910634 0.294921 0.486617 0.8303 0.153998 0.838661 0.0393908 0.409629 0.868965 0.155114 0.848386 
1.8242  17 0.373572 0.93984 0.59855 0.383715 0.314478 0.308227 0.0648786 0.426757 0.00924165 0.744836 0.112114 0.917733 0.772564 0.321932 0.632984 0.410251 0.459558 
1.75558  17 0.108367 0.364186 0.976577 0.675526 0.43729 0.744282 0.681485 0.85861 0.257713 0.499557 0.96783 0.616487 0.947918 0.836643 0.609972 0.623777 0.425907 
0.459659  17 0.611195 0.618747 0.634069 0 0.539988 0.495688 0.785684 0.486661 0.0185716 0.013811 0.496889 0 0.21742 0 0.54863 0.28128 0.534938 
0.433352  17 0.186945 0 0.351853 0.00405025 0.57428 0.217305 0.514175 0.498915 0.167944 0.141513 0.614254 0 0.05497 0.0162069 0.515419 0.256088 0.200816 
0.433352  17 0.186945 0 0.351853 0.00405025 0.57428 0.217305 0.514175 0.498915 0.167944 0.141513 0.614254 0 0.05497 0.0162069 0.515419 0.256088 0.200816 
0.472889  17 0.611137 0.619218 0.634013 0 0.539988 0.495688 0.785684 0.486661 0.0185716 0.013811 0.496889 0 0.21742 0 0.549113 0.2808 0.535367 
0.433352  17 0.186945 0 0.351853 0.00405025 0.57428 0.217305 0.514175 0.498915 0.167944 0.141513 0.614254 0 0.05497 0.0162069 0.515419 0.256088 0.200816 
0.433352  17 0.186945 0 0.351853 0.00405025 0.57428 0.217305 0.514175 0.498915 0.167944 0.141513 0.614254 0 0.05497 0.0162069 0.515419 0.256088 0.200816 
0.433352  17 0.186945 0 0.351853 0.00405025 0.57428 0.217305 0.514175 0.498915 0.167944 0.141513 0.614254 0 0.05497 0.0162069 0.515419 0.256088 0.200816 
0.472889  17 0.611137 0.619218 0.634013 0 0.539988 0.495688 0.785684 0.486661 0.0185716 0.013811 0.496889 0 0.21742 0 0.549113 0.2808 0.535367 
0.472889  17 0.611137 0.619218 0.634013 0 0.539988 0.495688 0.785684 0.486661 0.0185716 0.013811 0.496889 0 0.21742 0 0.549113 0.2808 0.535367 
0.48617  17 0.228687 0.222196 0.368241 0 0.272657 0.370448 0.809113 0.271579 0.00752038 0 0.683398 0.192504 0.124679 0.236418 0.776744 0.811924 0.456843 
0.462785  17 0.161417 0 0.670491 0.00507212 0.43426 0.79121 0.617951 0.245327 0.000662287 0.0958658 0.718213 0.740886 0.289022 0.811218 0.548381 0.877295 0.53449 
0.506062  17 0.481478 0.651319 0.553885 0.00236367 0.568807 0.33446 0.519276 0.515722 0 0.126605 0.855604 0 0.434248 0.114554 0.927892 0.542673 0.0634879 
0.506062  17 0.481478 0.651319 0.553885 0.00236367 0.568807 0.33446 0.519276 0.515722 0 0.126605 0.855604 0 0.434248 0.114554 0.927892 0.542673 0.0634879 
0.506062  17 0.481478 0.651319 0.553885 0.00236367 0.568807 0.33446 0.519276 0.515722 0 0.126605 0.855604 0 0.434248 0.114554 0.927892 0.542673 0.0634879 
0.475242  17 0.643973 0.204787 0.779833 0.0259591 0.409084 0.596841 0.383763 0.551645 0 0.196054 0.628488 0.53209 0.357794 0.361281 0.849773 0.434201 0.00051046 
0.50249  17 0.000468957 0.859199 0.339369 0.00289019 0.57429 0.0985687 0.524903 0.576774 0 0.141885 0.727105 0 0.295914 0.124988 0.922855 0.356758 0.124143 
0.515752  17 0.917816 0.339336 0.38839 0.0530959 0.627649 0.524012 0.696648 0.228257 0.000317351 0.0092054 0.553655 0.0256757 0.0752351 0.151104 0.863557 0.82612 0.493524 
0.50778  17 0.917816 0.339642 0.388661 0.0530296 0.627377 0.524121 0.697235 0.228148 0 0.00800051 0.553479 0.0257641 0.0756641 0.151088 0.86393 0.82699 0.493524 
0.564618  17 0.701439 0.348599 0.419064 9.84107e-05 0.429109 0.525844 0.595147 0.624409 0.00491693 0.215103 0.670883 0.13622 0.552358 0.115059 0.93113 0.624804 0.356004 
0.546272  17 0.209927 0.218967 0.758141 0 0.17746 0.330059 0.0555563 0.391753 0 0.693477 0.264659 0.546419 0.00260095 0.426964 0.146683 0.745391 0.194853 
0.570468  17 0.210478 0.218668 0.75939 0 0.17746 0.330059 0.0555563 0.391753 0 0.693477 0.264659 0.546419 0.00259316 0.428045 0.146698 0.745525 0.195039 
0.573422  17 0.693255 0.600624 0.91026 0 0.170531 0.292602 0.522709 0.832233 0 0.178851 0.769604 0.408028 0.713869 0.443984 0.97601 0.430993 0.0267312 
0.534987  17 0.425262 0.25044 0.746608 0.0381857 0.10485 0.666491 0.51973 0.291816 4.29173e-05 0.0496902 0.764781 0.172875 0.115967 0.703387 0.906622 0.32835 0.0186538 
0.583014  17 0.218066 0.0877433 0.759678 0 0.639413 0.668758 0.736185 0.258382 0.0112128 0.00882547 0.672683 0.258721 0.144025 0.222539 0.504792 0.821918 0.265384 
0.492446  17 0.218445 0.0877433 0.759678 0 0.639413 0.668814 0.73604 0.258426 0.0114812 0.00910568 0.672076 0.257904 0.143793 0.220895 0.504809 0.820937 0.265936 
0.58822  17 0.25551 0.273706 0.450978 0 0.453824 0.598473 0.60452 0.701816 0 0.134163 0.648328 0.120373 0.420913 0 0.574046 0.995266 0.648432 
0.592593  17 0.702006 0.210688 0.877247 0.0100997 0.672244 0.00756617 0.409507 0.443767 0 0.107537 0.596847 0.187836 0.31812 0.808255 0.764504 0.666327 0.0658369 
0.556474  17 0.729662 0.194911 0.522334 0.0398385 0.995041 0.657 0.550098 0.420328 0.0992927 0.105858 0.512815 0.469108 0.488915 0.363372 0.725749 0.433439 0.256849 
0.60203  17 0.72991 0.195255 0.52261 0.0398845 0.994572 0.657303 0.551071 0.420402 0.0999011 0.105633 0.512815 0.469108 0.488915 0.363372 0.725749 0.433439 0.256882 
0.572164  17 0.531734 0.486467 0.663714 1.68658e-06 0.0488805 0.134144 0.0112455 0.664389 0.109448 0.542194 0.609652 0.5437 0.15677 0.550366 0.611342 0.0404153 0.000940822 
0.604623  17 0.878184 1.36354e-05 0.665545 4.19162e-06 0.0412787 0.0664604 0.485301 0.622111 0.0588198 0.34311 0.753128 0.177319 0.123475 0.0851353 0.603871 0 0.560971 
0.614538  17 0.486969 0 0.704028 0 0 0.222805 0.437657 0.757983 0.000419865 0.42666 0.745874 0.228243 0.297778 0.0979347 0.605386 0.0760106 0 
0.626815  17 0.920355 0 0.492382 0.10178 0.344314 0.640589 0.402227 0.588894 0.305268 0 0.471657 0.0884899 0.138065 0 0.685378 0.804572 0 
0.624055  17 0.724708 0 0.691114 0.14448 0.059901 0.17388 0.250303 0.684104 0.0184453 0.0491592 0.559335 0.631432 0.282734 0.947045 0.589596 0 0 
0.641109  17 0.4551 0.255642 0.702957 0.0287414 0.299219 0.377282 0.516946 0.290964 0.0724392 0.0156982 0.749881 0.218299 0.027405 0.135914 0.382148 0.2692 0.0370695 
0.610904  17 0.45439 0.255094 0.702912 0.0287097 0.298943 0.377725 0.516318 0.291279 0.072462 0.0156982 0.749881 0.218299 0.027405 0.135914 0.381876 0.269511 0.0372039 
0.55705  17 0.394983 0.169868 0.573587 0.0546042 0.525212 0.403358 0.692003 0.52283 0.02235 0.0537297 0.321344 0.143937 0.238966 0.264271 0.660309 0.536887 0.556838 
0.556016  17 0.394671 0.170333 0.573192 0.0545007 0.525837 0.403601 0.692226 0.52283 0.02235 0.0539885 0.32099 0.144491 0.238087 0.264719 0.659642 0.537512 0.558158 
0.632504  17 0.349072 0.0226087 0.769429 0.000116101 0.229613 0.705088 0.0766546 0.402784 0.000705711 0.468387 0.278157 0.318492 9.92732e-05 0.667609 0.150304 0.826555 0.06911 
0.63013  17 0.34961 0.0226087 0.769429 0 0.22893 0.704798 0.0760959 0.403111 0 0.468191 0.277981 0.318267 5.66328e-05 0.667579 0.149921 0.82626 0.0682848 
0.624666  17 0.498476 0.416189 0.534936 0 0.360326 0.264718 0.655163 0.72907 4.91693e-06 0.346205 0.60822 0.481014 0.0746588 0.19083 0.234762 0.156709 0.277927 
0.652589  17 0.926489 0.146926 0.487545 0 0 0.681665 0.327079 0.139816 0.0167941 0.000220595 0.194936 9.30267e-05 0.236852 0.148971 0.453366 0.062587 0.445239 
0.59568  17 0.926618 0.146223 0.487731 0.000201518 0.000634898 0.681605 0.327079 0.139816 0.0166192 0 0.194725 0 0.237408 0.149413 0.453171 0.0628199 0.445082 
0.598835  17 0.926983 0.146926 0.487545 4.05025e-06 0.000211753 0.681035 0.326536 0.140081 0.016752 0.000821178 0.194725 0 0.237408 0.148875 0.452761 0.0628396 0.445588 
0.623166  17 0 0.234701 0.829442 0 0.177778 0.0470466 0.578777 0.47487 0.165394 0.188541 0.665359 0.33986 0.0310802 0.0128937 0.353971 0.683623 0.193119 
0.653995  17 0 0.234701 0.829442 0 0.177778 0.0470466 0.579552 0.474929 0.16541 0.188133 0.66563 0.339881 0.0312739 0.0122217 0.354208 0.683505 0.193119 
0.635028  17 0.172859 0.209118 0.629124 0.0207589 0.812582 0.000172543 0.20522 0.331464 0 0 0.558679 0.380229 0.408405 0.671868 0.567783 0.751231 0.480408 
0.622086  17 0.310153 0.591748 0.726278 4.41158e-05 0.11552 0.780684 0.123273 0.544938 0.000183415 0.817764 0.674247 0.317512 4.31217e-05 0.822972 0.5435 0.451988 0.576282 
0.660627  17 0.31002 0.592473 0.72657 0 0.114199 0.780671 0.123273 0.544938 0 0.81871 0.674406 0.318279 0 0.823893 0.542771 0.452144 0.577741 
0.659729  17 0.31002 0.592473 0.72657 0 0.114199 0.780671 0.123273 0.544938 0.000112013 0.817838 0.675121 0.31802 0.000370343 0.823523 0.542949 0.452163 0.577741 
0.601477  17 0.771957 0.824298 0.616954 0.0110816 0.286449 0.461434 0.501731 0.267127 4.40548e-05 0.171644 0.572996 0.0291131 0.554171 0 0.783962 0.411851 0.154918 
0.62344  17 0.955182 0.669069 0.422608 0.0143768 0.881896 0.253337 0.685977 0.251262 0.0246376 0.235041 0.365177 0.881949 0.149983 0.368268 0.558556 0.132942 0.480162 
0.637826  17 0.726564 0.273011 0.581262 0.00176384 7.50519e-05 0.0926005 0.51148 0.472202 0 0.128875 0.502905 0.376603 0.537812 0.521342 0.669137 0.437927 0.82154 
0.623101  17 0.726416 0.273871 0.581082 0.00174099 0 0.0926005 0.51148 0.472202 0 0.128875 0.502905 0.377145 0.538554 0.521152 0.669715 0.437817 0.821522 
0.685652  17 0.923265 0 0.534209 0.0344549 0.620655 0 0.561461 0.564227 0.0107088 0.113637 0.374482 0.388109 0.300642 0.0946526 0.573384 0.397105 0.616679 
0.651903  17 0.458524 0.58128 0.11421 0.000141368 0.160736 0.626589 0.382764 0.487649 0 0.124407 0.564279 0.396796 0.0272833 0.00018823 0.512419 0.423958 0.0823326 
0.619848  17 0.160114 0.311549 0.440843 0.0258337 0.776562 0.308745 0.729515 0.0730283 0.000507572 0.137326 0.504018 0.726863 0.299337 0.321073 0.584516 0.177697 0.0249995 
0.695797  17 0.159072 0.311281 0.441003 0.0258555 0.776557 0.308911 0.729515 0.0730283 0 0.137393 0.503877 0.727307 0.299793 0.320898 0.584328 0.178435 0.0244357 
0.59241  17 0.15916 0.311281 0.441003 0.0258377 0.776696 0.309037 0.729761 0.0735617 4.06408e-05 0.136955 0.504357 0.726825 0.29989 0.320634 0.583743 0.178809 0.0244113 
0.670141  17 0.491891 0.852711 0.379852 0 0.661054 0.523757 0.596996 0.629085 0.26044 0.149693 0.394727 0.461308 0.109092 0.362329 0.619138 0.101556 0.186748 
0.69519  17 0 0.568062 0.657946 0 0.403184 0.347239 0.564484 0.630643 0.186099 0.201399 0.596949 0.651049 0.0234976 0.00359092 0.154348 0.0180283 0.304216 
0.659968  17 0.519138 0.280136 0.803836 0 0.29797 0.0891627 0.353149 0.428549 0.119757 0.273721 0.853721 0.702372 0.382928 0.611702 0.623382 0.380345 0.848083 
0.693663  17 0.318856 0.369908 0.544787 0.0122789 0.562831 0.287222 0.729595 0.183577 0.0922161 0.186877 0.605686 0.611948 0.16051 0.38939 0.538422 0.192103 0.634452 
0.682005  17 0.318856 0.369908 0.544787 0.0122789 0.563183 0.286788 0.728599 0.183933 0.0925258 0.187485 0.605093 0.612636 0.160692 0.389104 0.538522 0.192103 0.634452 
0.668266  17 0.647263 0.330403 0.848254 0.0105702 0.992256 0.554221 0.0584004 0.293961 0.000235408 0.325645 0.36355 0.000199792 0.201254 0.0712943 0.520911 0.870583 0.185427 
0.737626  17 0.513133 0.760247 0.798308 0.0291103 0.627787 0.236866 0.302675 0.456356 0.0534877 0.0487223 0.499552 0.0553655 0.309077 0.529598 0.440855 0.310069 0 
0.747007  17 0.616317 0.179265 0.743513 0.0695212 0.25956 0.579796 0.382664 0.268289 0.125015 0 0.668942 0.0718154 0.399571 0.255944 0.581424 0.966758 0.183612 
0.763102  17 0.677923 0.715418 0.107019 0 0.551737 0.341621 0.479911 0.748141 0.129156 0.244422 0.385321 0.5214 0.531093 0.171184 0.851589 0.354541 0.481517 
0.751178  17 0.678923 0.715418 0.107019 0 0.552324 0.341664 0.479492 0.747911 0.129988 0.244533 0.38524 0.522163 0.531872 0.172102 0.851916 0.354142 0.482355 
0.708605  17 0.295148 0.0456098 0.748384 0.00401357 0.632105 0.548314 0.617881 0.574554 0.137599 0.457157 0.645171 0.421776 0.361365 0.371173 0.56244 0.481311 0.696534 
0.794128  17 0.334671 0 0.789645 0.0205336 0.0751282 0.779105 0.0121253 0.35646 0.16378 0.994007 0.70862 0.283615 0 0.496351 0.170463 0.650076 0.470374 
0.74481  17 0.183529 0 0.796312 0.016544 0.0687978 0.538165 0.553423 0.507588 0.883533 0.0338393 0.510827 0.142709 0.249575 0.000969722 0.567661 0.605712 1.0468e-05 
0.798177  17 0.248191 0.737017 0.665726 0.000578494 0.851599 0.152873 0.451524 0.495032 0.0442369 0 0.576795 0.0231346 0.666732 0 0.515605 0.258462 0.619389 
0.773755  17 0.25511 0.313199 0.847578 0.00571477 0.127913 0.323539 0.495466 0.243559 0.00660485 0 0.939365 0 0 0.167756 0.626619 0.000237947 0.164203 
0.765949  17 0.348061 0 0.142092 0 0.217752 0.553335 0.408672 0.849739 0.213336 0.0820886 0.539381 0.453799 0.00879066 0.725743 0.0459312 0.533404 0.803494 
0.750055  17 0.775943 0.292145 0.483395 0.0275721 0.625369 0.176533 0.638092 0.24924 0.236385 0.070957 0.407392 0.913053 0.191955 0.202833 0.575121 0.325808 0.499692 
0.836151  17 0 0.585771 0.380229 0 0.574356 0.206585 0.530425 0.583581 0.250815 0.124124 0.606537 0.40138 0.0238244 0 0.63026 0.385553 0.193935 
0.687954  17 0.999664 0.585017 0.380385 5.46758e-06 0.574254 0.206475 0.530404 0.583792 0.250754 0.124124 0.606537 0.40138 0.0238244 0 0.63026 0.385553 0.193935 
0.796167  17 0.11062 0.342002 0.935407 0.00632947 0.000836888 0.123924 0.0010918 0.240004 0.268452 0.445811 0.0474222 0.651412 0.0173827 0.131876 0.144329 0.284015 0.125174 
0.843601  17 0.222507 0.262062 0.507983 0 0.614859 0.48118 0.472799 0.30357 0.292972 0 0.940961 0.0406716 0.105277 0.121 0.553803 0.93905 0.767234 
0.843149  17 0.755987 0.209709 0.552369 0 0.197268 0.627772 0.100441 0.42188 0.287716 0.10368 0.237568 0.202761 0.203083 0.832308 0.0417738 0.411684 0.0385235 
0.64567  17 0.63861 0.314224 0.409642 0 0.209965 0.281139 0.47368 0.453403 0.0587518 0.337996 0.354907 0.237341 0.274072 0.0696328 0.774097 0.330341 0.249004 
0.868304  17 0.209259 0.209631 0.533204 0 0.101042 0.393888 0.0645397 0.511521 0.123627 0.0479437 0.50633 0.344866 0.269193 0.225675 0 0.344553 0.871698 
0.740816  17 0.845281 0.728488 0.158668 0.000280883 0.433083 0.318246 0.499546 0.714931 0.115652 0.480126 0.48053 0.634933 0.463824 0.342708 0.705261 0.65624 0.768686 
0.910173  17 0 0.589456 0.748749 0.0646842 0.000877759 0.489413 0.50901 0.695757 0.324067 0.433428 0.467385 0.611115 0.420454 0.485758 0.619334 0.714356 0.778611 
0.817656  17 0.0282656 0.200254 0.915116 3.39278e-05 0.233257 2.78724e-05 0.0533754 0.391218 0.295289 0.748761 0.269404 0.627253 0.000796944 0.247256 0.157826 0.472771 0.00283923 
0.843015  17 0.0283644 0.2006 0.914919 1.68658e-06 0.233097 0 0.0533866 0.391392 0.295248 0.750611 0.268117 0.627799 0.000123393 0.247647 0.156605 0.472727 0.00289377 
0.833704  17 0.521837 0.354752 0.46385 0 0.648325 0.000101433 0.07435 0.851252 0.308595 0.081986 0.518511 0.136019 0.47571 0.100277 0.482664 0.292102 0.169414 
0.883702  17 0.476518 0.378509 0.233651 0.0227159 0.694605 0.478412 0.560604 0.943081 0.000403352 0.314135 0.617405 0.330953 0.490578 0.592323 0.094109 0.30929 0.000535184 
0.932554  17 0.33726 0.374934 0.759495 0.0654566 0.52704 0.281505 0.472777 0.472618 0.65665 0.120049 0.328467 0 0.302754 0.426656 0.712165 0.395627 0.000174398 
0.871964  17 0.175128 0.256696 0.538866 4.76208e-05 0.906663 0.146971 0.458927 0.334085 0.521281 0 0.939149 0 0.277653 0.198762 0.662553 0.856659 0.696497 
1.05216  17 0.709462 0 0.880314 0.0366936 0.742679 0.775067 0.54054 0.512321 0.00109399 0.155959 0.574028 0.788922 0.523521 0.139595 0.0168938 0.578822 0.583875 
0.735884  17 0.410358 0.461184 0.355057 0.0105642 0.295344 0.155747 0.191414 0.577158 0.509532 0.209252 0.76728 0.999465 0.177585 0.945822 0.585822 0.558001 0.80782 
1.08233  17 0.694479 0.71609 0.0713281 0 0.641889 0.101433 0.45205 0.890835 0 0.750914 0.364258 0.608493 0.502672 0.183555 0.835779 0.123364 0.0887233 
0.992455  17 0.235017 0.0715785 0.573097 0.0869494 0.353131 0.300756 0.597626 0.191799 0 0 0.513876 0.999198 0.252558 0.0461464 0.0876099 0.852784 0.603417 
1.20315  17 0.110116 0.244326 0.621642 0 0 0.189433 0.52541 0.672137 0 0.702144 0.322128 0.18826 0.0153816 0.158963 0 0.00549575 0.321647 
1.13676  17 0.161074 0.704455 0.166812 0 0.15127 0.470883 0.179355 0.435102 0.0416768 0.182296 0.179635 0.549363 0.175756 0.000990983 0.0710799 0.979739 0.000435772 
1.29072  17 0.278414 0.11844 0.882489 0.116735 0.390482 0.00128614 0.265656 0.110859 0.888002 0.000734813 0.154568 0.130111 0.923826 0.376094 0.394176 0.180037 0.245159 
1.33637  17 0.705988 0.552086 0.0489546 0.0264282 0.65698 0.265816 0.55555 0.773019 0.000159438 0.277877 0.58289 0.00399322 0.0283353 0.621005 0.337402 0.204405 0 
1.54487  17 0.246395 0 0.428632 0 0.753683 0.271273 0.219257 0.45037 0.427777 0.303532 0.52861 0.244798 0.396314 0.0570053 0 0.552768 0 
1.67498  17 0.982476 0.721665 0.278892 0.203684 0.491948 0.0225402 0.911158 0.761446 0.305531 0.146627 0.860968 0.0344143 0.175417 0.591028 0.450502 0.459613 0.454642 
1.82717  17 0.128569 0.141308 0.584404 0.364159 0.555028 0.947756 0.631554 0.129863 0.380843 0.859842 0.168948 0.471851 0.140789 0.00411077 0.6876 0.581638 0.305774 
1.87771  17 0.216244 0.596962 0.977072 0.74744 0.9978 0.486299 0.0464414 0.568772 0.817551 0.02925 0.796677 0.469906 0.402947 0.570954 0.729173 0.120059 0.647149 
1.88664  17 0.984011 0.929413 0.898931 0.485893 0.904496 0.964447 0.863218 0.0787236 0.723466 0.110674 0.724983 0.724168 0.712508 0.241865 0.492042 0.0244643 0.225647 
1.7904  17 0.808852 0.596801 0.921185 0.690103 0.706109 0.17302 0.502554 0.625133 0.945888 0.354272 0.729354 0.509415 0.430171 0.286836 0.70095 0.622164 0.0634747 
1.29863  17 0.00616434 0.355818 0.923214 0.15027 0.402359 0.21562 0.4642 0.382767 0.338106 0.744114 0.491035 0.453888 0.67935 0.757703 0.153029 0.271627 0.0957048 
1.25395  17 0.766562 0.856727 0.912154 0.116101 0.911762 0.995684 0.634748 0.0766023 0.705711 0.545744 0.894726 0.0874042 0.0992732 0.275042 0.24899 0.784049 0.50019 
1.00309  17 0.674896 0.758817 0.919682 0.160547 0.256873 0.902788 0.05882 0.376559 0.714198 0.0870345 0.530178 0.563084 0.887602 0.528876 0.981005 0.950791 0.967769 
1.23272  17 0.198394 0.987723 0.248464 0.0125124 0.935623 0.846627 0.624778 0.200671 0.608055 0.475481 0.681388 0.349753 0.889699 0.359569 0.743695 0.356816 0.197527 
0.858012  17 0.93679 0.24665 0.32884 0.038374 0.113017 0.033117 0.722147 0.415939 0.507572 0.0698808 0.787836 0.669152 0.400043 0.437786 0.796131 0.255292 0.873291 
0.891556  17 0.00845396 0.800374 0.920311 0.0720404 0.871584 0.405096 0.597003 0.708729 0.0999489 0.788973 0.59842 0.447696 0.415697 0.634236 0.625606 0.180182 0.154909 
1.17652  17 0.796122 0.76105 0.940727 0.245307 0.405564 0.617226 0.600653 0.840175 0.942661 0.792123 0.99495 0.281982 0.147157 0.948018 0.380407 0.361853 0.161326 
1.2497  17 0.661699 0.450766 0.987153 0.0547011 0.626034 0.474297 0.165502 0.675021 0.460301 0.874511 0.371115 0.738853 0.758576 0.412294 0.131215 0.138597 0.0818572 
0.897449  17 0.291934 0.656216 0.774064 0.24037 0.0200208 0.224654 0.218391 0.998586 0.200819 0.0485583 0.430417 0.549219 0.824495 0.436541 0.830318 0.351677 0.77618 
1.12591  17 0.713713 0.428555 0.183521 0.0111102 0.871469 0.027806 0.151741 0.0994777 0.332272 0.29158 0.721591 0.58548 0.570238 0.189837 0.597252 0.467847 0.0448676 
0.893983  17 0.801351 0.518511 0.882145 0.109319 0.133861 0.698435 0.135229 0.850765 0.891681 0.413799 0.820237 0.901366 0.036783 0.978887 0.0892988 0.696537 0.540729 
1.02667  17 0.256367 0.100292 0.929372 0.122989 0.303243 0.0459622 0.484794 0.676284 0.580619 0.758867 0.55664 0.248163 0.217497 0.95074 0.944189 0.644865 0.4178 
1.29041  17 0.152289 0.386815 0.579171 0.300131 0.254415 0.678581 0.035654 0.679409 0.212442 0.252719 0.821305 0.711866 0.332643 0.570563 0.350256 0.498518 0.695778 
1.16891  17 0.889572 0.251185 0.4764 0.0783818 0.725437 0.65647 0.853165 0.199423 0.986639 0.0720474 0.248747 0.636231 0.0885115 0.810341 0.834398 0.813637 0.846846 
1.1234  17 0.793911 0.668642 0.480921 0.0771192 0.597415 0.125861 0.508349 0.864879 0.975525 0.233854 0.100243 0.969597 0.535481 0.226198 0.0405292 0.460168 0.0277689 
0.691879  17 0.15036 0.764473 0.970478 0.0504531 0.0316824 0.211851 0.671475 0.700705 0.231558 0.746015 0.497025 0.975075 0.0524769 0.576328 0.900647 0.00114444 0.778746 
1.24592  17 0.153472 0.276149 0.983576 0.394681 0.568876 0.95902 0.386121 0.298316 0.241784 0.417158 0.304921 0.859265 0.725815 0.361088 0.595718 0.40055 0.027982 
0.79941  17 0.557628 0.496752 0.859252 0.0368674 0.964046 0.502252 0.475767 0.636852 0.675265 0.0587507 0.219749 0.756857 0.305969 0.599315 0.989857 0.283654 0.765539 
1.13183  17 0.651734 0.267932 0.820673 0.250151 0.418918 0.526019 0.441526 0.483163 0.832661 0.162949 0.300002 0.433348 0.0382424 0.0350896 0.170049 0.104648 0.94932 
0.886165  17 0.985873 0.0629338 0.955667 0.197468 0.600606 0.900513 0.616287 0.940318 0.927855 0.290288 0.486795 0.878473 0.0718728 0.669786 0.896007 0.0678569 0.274231 
0.817204  17 0.352411 0.479076 0.953725 0.0207642 0.102995 0.416834 0.994512 0.44637 0.676508 0.135642 0.159511 0.372656 0.462969 0.745367 0.313303 0.488089 0.161428 
0.990888  17 0.427071 0.453423 0.776805 0.119742 0.865565 0.263641 0.01759 0.869201 0.185366 0.933057 0.435598 0.918119 0.732561 0.957106 0.214575 0.188966 0.113867 
1.15964  17 0.457106 0.937196 0.077287 0.0228758 0.517324 0.69644 0.0170304 0.140768 0.0104942 0.145009 0.306417 0.700328 0.870313 0.198737 0.399755 0.485872 0.461357 
1.25401  17 0.528984 0.328369 0.669086 0.0586407 0.872683 0.842912 0.931462 0.901513 0.516071 0.42826 0.0347249 0.579902 0.851832 0.0181245 0.50671 0.866289 0.299008 
1.69674  17 0.387285 0.685637 0.903091 0.55079 0.70414 0.00866448 0.255076 0.385224 0.236516 0.245031 0.589602 0.383451 0.976366 0.884886 0.188242 0.502378 0.466606 
1.21406  17 0.0270646 0.678848 0.46567 0.0854421 0.787318 0.779627 0.547267 0.689182 0.20763 0.91561 0.330754 0.223609 0.678966 0.575971 0.893137 0.666427 0.297804 
1.40098  17 0.0391881 0.418293 0.829178 0.0773686 0.74473 0.249567 0.218688 0.486372 0.700251 0.784234 0.604697 0.0852503 0.246104 0.207763 0.1736 0.757519 0.591054 
1.43562  17 0.148851 0.355623 0.91492 0.530917 0.137754 0.970574 0.90226 0.426499 0.0606548 0.683764 0.0563108 0.83704 0.54549 0.887951 0.611554 0.691421 0.255681 
1.65274  17 0.74541 0.85973 0.130679 0.071485 0.733216 0.230913 0.295193 0.984906 0.197958 0.903997 0.890778 0.234241 0.760671 0.543005 0.758496 0.739274 0.955437 
1.52609  17 0.636943 0.0774181 0.616532 0.0400655 0.962444 0.970163 0.781808 0.106919 0.664409 0.860839 0.700458 0.422727 0.969121 0.641782 0.122235 0.430508 0.647971 
1.53846  17 0.717887 0.913853 0.711472 0.403559 0.108444 0.33871 0.89862 0.924343 0.544182 0.830453 0.948206 0.522099 0.413978 0.789313 0.933331 0.886574 0.358981 
1.46132  17 0.181662 0.743843 0.94187 0.374419 0.597357 0.716865 0.952172 0.327185 0.986201 0.691558 0.358429 0.753757 0.122465 0.0247238 0.643649 0.299692 0.391803 
1.35518  17 0.311691 0.923402 0.766228 0.229687 0.378607 0.789642 0.186654 0.668884 0.874613 0.838382 0.931629 0.289931 0.294279 0.0744109 0.350026 0.500739 0.275136 
1.77309  17 0.196773 0.79367 0.882009 0.705342 0.755116 0.559289 0.494504 0.474682 0.814058 0.640175 0.217826 0.919198 0.0818577 0.767007 0.817454 0.624472 0.716488 
1.65456  17 0.451822 0.967572 0.951198 0.298195 0.486333 0.65033 0.908528 0.465774 0.281247 0.832813 0.432208 0.069328 0.95875 0.847963 0.638552 0.395071 0.204446 
1.36077  17 0.952379 0.0826487 0.959634 0.365527 0.132796 0.683261 0.0114642 0.224823 0.235408 0.47129 0.533187 0.199792 0.456099 0.981216 0.5336 0.462795 0.51946 
1.49337  17 0.198676 0.730708 0.748546 0.215043 0.360675 0.113607 0.197655 0.18435 0.461995 0.344051 0.90836 0.0403533 0.954479 0.587582 0.796485 0.320763 0.927129 
1.3801  17 0.512799 0.346451 0.917124 0.267497 0.764142 0.472091 0.269711 0.862268 0.197422 0.625832 0.267178 0.563498 0.976708 0.518689 0.441336 0.866932 0.554664 
1.82201  17 0.209516 0.812607 0.781623 0.43717 0.177032 0.188525 0.084585 0.865084 0.423726 0.600165 0.0043499 0.997319 0.463108 0.187688 0.035114 0.814043 0.472604 
1.64917  17 0.659245 0.51345 0.919616 0.723517 0.0323131 0.384554 0.538717 0.801084 0.536838 0.225716 0.922359 0.720734 0.630939 0.653576 0.886606 0.509425 0.765136 
1.81786  17 0.550975 0.781132 0.617121 0.48674 0.451384 0.252272 0.0490761 0.567905 0.881661 0.890673 0.569253 0.99484 0.0511785 0.671849 0.731325 0.526413 0.689379 
1.79711  17 0.752679 0.0305164 0.571917 0.493814 0.859924 0.202774 0.224858 0.880493 0.907152 0.144575 0.72139 0.452637 0.0249347 0.86546 0.752071 0.846321 0.057718 
1.69217  17 0.0739658 0.678981 0.363849 0.258174 0.753007 0.27646 0.910634 0.294921 0.486617 0.8303 0.153998 0.838661 0.0393908 0.409629 0.868965 0.155114 0.848386 
1.8242  17 0.373572 0.93984 0.59855 0.383715 0.314478 0.308227 0.0648786 0.426757 0.00924165 0.744836 0.112114 0.917733 0.772564 0.321932 0.632984 0.410251 0.459558 
1.75558  17 0.108367 0.364186 0.976577 0.675526 0.43729 0.744282 0.681485 0.85861 0.257713 0.499557 0.96783 0.616487 0.947918 0.836643 0.609972 0.623777 0.425907 
0.459659  17 0.611195 0.618747 0.634069 0 0.539988 0.495688 0.785684 0.486661 0.0185716 0.013811 0.496889 0 0.21742 0 0.54863 0.28128 0.534938 
0.433352  17 0.186945 0 0.351853 0.00405025 0.57428 0.217305 0.514175 0.498915 0.167944 0.141513 0.614254 0 0.05497 0.0162069 0.515419 0.256088 0.200816 
0.433352  17 0.186945 0 0.351853 0.00405025 0.57428 0.217305 0.514175 0.498915 0.167944 0.141513 0.614254 0 0.05497 0.0162069 0.515419 0.256088 0.200816 
0.472889  17 0.611137 0.619218 0.634013 0 0.539988 0.495688 0.785684 0.486661 0.0185716 0.013811 0.496889 0 0.21742 0 0.549113 0.2808 0.535367 
0.433352  17 0.186945 0 0.351853 0.00405025 0.57428 0.217305 0.514175 0.498915 0.167944 0.141513 0.614254 0 0.05497 0.0162069 0.515419 0.256088 0.200816 
0.433352  17 0.186945 0 0.351853 0.00405025 0.57428 0.217305 0.514175 0.498915 0.167944 0.141513 0.614254 0 0.05497 0.0162069 0.515419 0.256088 0.200816 
0.433352  17 0.186945 0 0.351853 0.00405025 0.57428 0.217305 0.514175 0.498915 0.167944 0.141513 0.614254 0 0.05497 0.0162069 0.515419 0.256088 0.200816 
0.472889  17 0.611137 0.619218 0.634013 0 0.539988 0.495688 0.785684 0.486661 0.0185716 0.013811 0.496889 0 0.21742 0 0.549113 0.2808 0.535367 
0.472889  17 0.611137 0.619218 0.634013 0 0.539988 0.495688 0.785684 0.486661 0.0185716 0.013811 0.496889 0 0.21742 0 0.549113 0.2808 0.535367 
0.48617  17 0.228687 0.222196 0.368241 0 0.272657 0.370448 0.809113 0.271579 0.00752038 0 0.683398 0.192504 0.124679 0.236418 0.776744 0.811924 0.456843 
0.462785  17 0.161417 0 0.670491 0.00507212 0.43426 0.79121 0.617951 0.245327 0.000662287 0.0958658 0.718213 0.740886 0.289022 0.811218 0.548381 0.877295 0.53449 
0.506062  17 0.481478 0.651319 0.553885 0.00236367 0.568807 0.33446 0.519276 0.515722 0 0.126605 0.855604 0 0.434248 0.114554 0.927892 0.542673 0.0634879 
0.506062  17 0.481478 0.651319 0.553885 0.00236367 0.568807 0.33446 0.519276 0.515722 0 0.126605 0.855604 0 0.434248 0.114554 0.927892 0.542673 0.0634879 
0.467316  17 0.481175 0.651121 0.554212 0.00238998 0.568067 0.334245 0.519276 0.515722 0 0.126605 0.855604 0 0.434248 0.114554 0.927892 0.542209 0.0643796 
0.475242  17 0.643973 0.204787 0.779833 0.0259591 0.409084 0.596841 0.383763 0.551645 0 0.196054 0.628488 0.53209 0.357794 0.361281 0.849773 0.434201 0.00051046 
0.477463  17 0.000105115 0.85808 0.339447 0.00289019 0.57429 0.0985687 0.524903 0.576774 0 0.141885 0.727105 0.000382501 0.295977 0.125175 0.922928 0.355993 0.124367 
0.515752  17 0.917816 0.339336 0.38839 0.0530959 0.627649 0.524012 0.696648 0.228257 0.000317351 0.0092054 0.553655 0.0256757 0.0752351 0.151104 0.863557 0.82612 0.493524 
0.50778  17 0.917816 0.339642 0.388661 0.0530296 0.627377 0.524121 0.697235 0.228148 0 0.00800051 0.553479 0.0257641 0.0756641 0.151088 0.86393 0.82699 0.493524 
0.542225  17 0.701439 0.348599 0.419064 0.000132178 0.429572 0.52535 0.594879 0.6239 0.0056363 0.215103 0.670883 0.13622 0.552358 0.115059 0.93113 0.624804 0.356004 
0.546272  17 0.209927 0.218967 0.758141 0 0.17746 0.330059 0.0555563 0.391753 0 0.693477 0.264659 0.546419 0.00260095 0.426964 0.146683 0.745391 0.194853 
0.570468  17 0.210478 0.218668 0.75939 0 0.17746 0.330059 0.0555563 0.391753 0 0.693477 0.264659 0.546419 0.00259316 0.428045 0.146698 0.745525 0.195039 
0.573422  17 0.693255 0.600624 0.91026 0 0.170531 0.292602 0.522709 0.832233 0 0.178851 0.769604 0.408028 0.713869 0.443984 0.97601 0.430993 0.0267312 
0.534987  17 0.425262 0.25044 0.746608 0.0381857 0.10485 0.666491 0.51973 0.291816 4.29173e-05 0.0496902 0.764781 0.172875 0.115967 0.703387 0.906622 0.32835 0.0186538 
0.583014  17 0.218066 0.0877433 0.759678 0 0.639413 0.668758 0.736185 0.258382 0.0112128 0.00882547 0.672683 0.258721 0.144025 0.222539 0.504792 0.821918 0.265384 
0.492446  17 0.218445 0.0877433 0.759678 0 0.639413 0.668814 0.73604 0.258426 0.0114812 0.00910568 0.672076 0.257904 0.143793 0.220895 0.504809 0.820937 0.265936 
0.58822  17 0.25551 0.273706 0.450978 0 0.453824 0.598473 0.60452 0.701816 0 0.134163 0.648328 0.120373 0.420913 0 0.574046 0.995266 0.648432 
0.592593  17 0.702006 0.210688 0.877247 0.0100997 0.672244 0.00756617 0.409507 0.443767 0 0.107537 0.596847 0.187836 0.31812 0.808255 0.764504 0.666327 0.0658369 
0.556474  17 0.729662 0.194911 0.522334 0.0398385 0.995041 0.657 0.550098 0.420328 0.0992927 0.105858 0.512815 0.469108 0.488915 0.363372 0.725749 0.433439 0.256849 
0.60203  17 0.72991 0.195255 0.52261 0.0398845 0.994572 0.657303 0.551071 0.420402 0.0999011 0.105633 0.512815 0.469108 0.488915 0.363372 0.725749 0.433439 0.256882 
0.572164  17 0.531734 0.486467 0.663714 1.68658e-06 0.0488805 0.134144 0.0112455 0.664389 0.109448 0.542194 0.609652 0.5437 0.15677 0.550366 0.611342 0.0404153 0.000940822 
0.533305  17 0.877685 0.000395467 0.665435 4.19162e-06 0.0412787 0.0664604 0.485301 0.622665 0.0591143 0.343842 0.75291 0.177061 0.123887 0.0859774 0.603909 0.999592 0.560122 
0.614538  17 0.486969 0 0.704028 0 0 0.222805 0.437657 0.757983 0.000419865 0.42666 0.745874 0.228243 0.297778 0.0979347 0.605386 0.0760106 0 
0.626815  17 0.920355 0 0.492382 0.10178 0.344314 0.640589 0.402227 0.588894 0.305268 0 0.471657 0.0884899 0.138065 0 0.685378 0.804572 0 
0.624055  17 0.724708 0 0.691114 0.14448 0.059901 0.17388 0.250303 0.684104 0.0184453 0.0491592 0.559335 0.631432 0.282734 0.947045 0.589596 0 0 
0.605654  17 0.454863 0.255474 0.703014 0.0287127 0.299559 0.377574 0.517166 0.290931 0.0724392 0.0156982 0.749881 0.218299 0.027405 0.135914 0.382148 0.269752 0.0372978 
0.610904  17 0.45439 0.255094 0.702912 0.0287097 0.298943 0.377725 0.516318 0.291279 0.072462 0.0156982 0.749881 0.218299 0.027405 0.135914 0.381876 0.269511 0.0372039 
0.55705  17 0.394983 0.169868 0.573587 0.0546042 0.525212 0.403358 0.692003 0.52283 0.02235 0.0537297 0.321344 0.143937 0.238966 0.264271 0.660309 0.536887 0.556838 
0.556016  17 0.394671 0.170333 0.573192 0.0545007 0.525837 0.403601 0.692226 0.52283 0.02235 0.0539885 0.32099 0.144491 0.238087 0.264719 0.659642 0.537512 0.558158 
0.632504  17 0.349072 0.0226087 0.769429 0.000116101 0.229613 0.705088 0.0766546 0.402784 0.000705711 0.468387 0.278157 0.318492 9.92732e-05 0.667609 0.150304 0.826555 0.06911 
0.63013  17 0.34961 0.0226087 0.769429 0 0.22893 0.704798 0.0760959 0.403111 0 0.468191 0.277981 0.318267 5.66328e-05 0.667579 0.149921 0.82626 0.0682848 
0.585732  17 0.498176 0.416189 0.534936 0 0.360326 0.264718 0.655163 0.728722 0.000173016 0.345527 0.608445 0.479928 0.0741648 0.191093 0.234544 0.156889 0.277762 
0.652589  17 0.926489 0.146926 0.487545 0 0 0.681665 0.327079 0.139816 0.0167941 0.000220595 0.194936 9.30267e-05 0.236852 0.148971 0.453366 0.062587 0.445239 
0.59568  17 0.926618 0.146223 0.487731 0.000201518 0.000634898 0.681605 0.327079 0.139816 0.0166192 0 0.194725 0 0.237408 0.149413 0.453171 0.0628199 0.445082 
0.585973  17 0.925488 0.147277 0.487545 4.05025e-06 0.000211753 0.681035 0.326536 0.140081 0.016752 0.000821178 0.194715 8.46054e-05 0.236948 0.14833 0.452671 0.0630773 0.444861 
0.623166  17 0 0.234701 0.829442 0 0.177778 0.0470466 0.578777 0.47487 0.165394 0.188541 0.665359 0.33986 0.0310802 0.0128937 0.353971 0.683623 0.193119 
0.634269  17 0 0.234701 0.829442 0 0.177778 0.0472436 0.579201 0.475366 0.165545 0.18897 0.665514 0.340404 0.0317211 0.0122217 0.354208 0.683505 0.193119 
0.635028  17 0.172859 0.209118 0.629124 0.0207589 0.812582 0.000172543 0.20522 0.331464 0 0 0.558679 0.380229 0.408405 0.671868 0.567783 0.751231 0.480408 
0.622086  17 0.310153 0.591748 0.726278 4.41158e-05 0.11552 0.780684 0.123273 0.544938 0.000183415 0.817764 0.674247 0.317512 4.31217e-05 0.822972 0.5435 0.451988 0.576282 
0.660627  17 0.31002 0.592473 0.72657 0 0.114199 0.780671 0.123273 0.544938 0 0.81871 0.674406 0.318279 0 0.823893 0.542771 0.452144 0.577741 
0.659729  17 0.31002 0.592473 0.72657 0 0.114199 0.780671 0.123273 0.544938 0.000112013 0.817838 0.675121 0.31802 0.000370343 0.823523 0.542949 0.452163 0.577741 
0.601477  17 0.771957 0.824298 0.616954 0.0110816 0.286449 0.461434 0.501731 0.267127 4.40548e-05 0.171644 0.572996 0.0291131 0.554171 0 0.783962 0.411851 0.154918 
0.62344  17 0.955182 0.669069 0.422608 0.0143768 0.881896 0.253337 0.685977 0.251262 0.0246376 0.235041 0.365177 0.881949 0.149983 0.368268 0.558556 0.132942 0.480162 
0.637826  17 0.726564 0.273011 0.581262 0.00176384 7.50519e-05 0.0926005 0.51148 0.472202 0 0.128875 0.502905 0.376603 0.537812 0.521342 0.669137 0.437927 0.82154 
0.614583  17 0.725193 0.272869 0.581365 0.00174809 0.000575457 0.0931982 0.511601 0.47176 0 0.128875 0.502905 0.377145 0.538554 0.521152 0.669715 0.437856 0.820667 
0.685652  17 0.923265 0 0.534209 0.0344549 0.620655 0 0.561461 0.564227 0.0107088 0.113637 0.374482 0.388109 0.300642 0.0946526 0.573384 0.397105 0.616679 
0.53926  17 0.458524 0.581279 0.11482 0.000143341 0.161381 0.626151 0.383768 0.487447 0 0.124407 0.564279 0.396796 0.0272833 0.00018823 0.512419 0.423958 0.0823326 
0.619848  17 0.160114 0.311549 0.440843 0.0258337 0.776562 0.308745 0.729515 0.0730283 0.000507572 0.137326 0.504018 0.726863 0.299337 0.321073 0.584516 0.177697 0.0249995 
0.644822  17 0.158687 0.310979 0.441427 0.0258555 0.776557 0.308911 0.729515 0.0730283 0 0.137393 0.503877 0.727061 0.30002 0.32133 0.584386 0.178844 0.0248686 
0.59241  17 0.15916 0.311281 0.441003 0.0258377 0.776696 0.309037 0.729761 0.0735617 4.06408e-05 0.136955 0.504357 0.726825 0.29989 0.320634 0.583743 0.178809 0.0244113 
0.670141  17 0.491891 0.852711 0.379852 0 0.661054 0.523757 0.596996 0.629085 0.26044 0.149693 0.394727 0.461308 0.109092 0.362329 0.619138 0.101556 0.186748 
0.69519  17 0 0.568062 0.657946 0 0.403184 0.347239 0.564484 0.630643 0.186099 0.201399 0.596949 0.651049 0.0234976 0.00359092 0.154348 0.0180283 0.304216 
0.659968  17 0.519138 0.280136 0.803836 0 0.29797 0.0891627 0.353149 0.428549 0.119757 0.273721 0.853721 0.702372 0.382928 0.611702 0.623382 0.380345 0.848083 
0.687433  17 0.318856 0.369631 0.544679 0.0123561 0.563056 0.287725 0.729397 0.183998 0.0922487 0.186877 0.605686 0.611948 0.16051 0.38939 0.538422 0.192103 0.634452 
0.682005  17 0.318856 0.369908 0.544787 0.0122789 0.563183 0.286788 0.728599 0.183933 0.0925258 0.187485 0.605093 0.612636 0.160692 0.389104 0.538522 0.192103 0.634452 
0.668266  17 0.647263 0.330403 0.848254 0.0105702 0.992256 0.554221 0.0584004 0.293961 0.000235408 0.325645 0.36355 0.000199792 0.201254 0.0712943 0.520911 0.870583 0.185427 
0.737626  17 0.513133 0.760247 0.798308 0.0291103 0.627787 0.236866 0.302675 0.456356 0.0534877 0.0487223 0.499552 0.0553655 0.309077 0.529598 0.440855 0.310069 0 
0.678097  17 0.616088 0.179108 0.742575 0.0694557 0.259914 0.579804 0.382664 0.268289 0.125015 0 0.668942 0.0718154 0.399571 0.255944 0.581424 0.966758 0.183612 
0.763102  17 0.677923 0.715418 0.107019 0 0.551737 0.341621 0.479911 0.748141 0.129156 0.244422 0.385321 0.5214 0.531093 0.171184 0.851589 0.354541 0.481517 
0.751178  17 0.678923 0.715418 0.107019 0 0.552324 0.341664 0.479492 0.747911 0.129988 0.244533 0.38524 0.522163 0.531872 0.172102 0.851916 0.354142 0.482355 
0.708605  17 0.295148 0.0456098 0.748384 0.00401357 0.632105 0.548314 0.617881 0.574554 0.137599 0.457157 0.645171 0.421776 0.361365 0.371173 0.56244 0.481311 0.696534 
0.794128  17 0.334671 0 0.789645 0.0205336 0.0751282 0.779105 0.0121253 0.35646 0.16378 0.994007 0.70862 0.283615 0 0.496351 0.170463 0.650076 0.470374 
0.74481  17 0.183529 0 0.796312 0.016544 0.0687978 0.538165 0.553423 0.507588 0.883533 0.0338393 0.510827 0.142709 0.249575 0.000969722 0.567661 0.605712 1.0468e-05 
0.798177  17 0.248191 0.737017 0.665726 0.000578494 0.851599 0.152873 0.451524 0.495032 0.0442369 0 0.576795 0.0231346 0.666732 0 0.515605 0.258462 0.619389 
0.773755  17 0.25511 0.313199 0.847578 0.00571477 0.127913 0.323539 0.495466 0.243559 0.00660485 0 0.939365 0 0 0.167756 0.626619 0.000237947 0.164203 
0.765949  17 0.348061 0 0.142092 0 0.217752 0.553335 0.408672 0.849739 0.213336 0.0820886 0.539381 0.453799 0.00879066 0.725743 0.0459312 0.533404 0.803494 
0.750055  17 0.775943 0.292145 0.483395 0.0275721 0.625369 0.176533 0.638092 0.24924 0.236385 0.070957 0.407392 0.913053 0.191955 0.202833 0.575121 0.325808 0.499692 
0.617959  17 0.999735 0.584877 0.380007 2.99057e-05 0.574593 0.206409 0.530353 0.583083 0.250713 0.124124 0.606537 0.40138 0.0238244 0 0.63026 0.385553 0.193935 
0.687954  17 0.999664 0.585017 0.380385 5.46758e-06 0.574254 0.206475 0.530404 0.583792 0.250754 0.124124 0.606537 0.40138 0.0238244 0 0.63026 0.385553 0.193935 
0.765731  17 0.11069 0.341872 0.935407 0.00632947 0.000836888 0.123924 0.0010918 0.240004 0.268452 0.444964 0.0480949 0.650958 0.0167644 0.131006 0.144702 0.283734 0.125459 
0.843601  17 0.222507 0.262062 0.507983 0 0.614859 0.48118 0.472799 0.30357 0.292972 0 0.940961 0.0406716 0.105277 0.121 0.553803 0.93905 0.767234 
0.843149  17 0.755987 0.209709 0.552369 0 0.197268 0.627772 0.100441 0.42188 0.287716 0.10368 0.237568 0.202761 0.203083 0.832308 0.0417738 0.411684 0.0385235 
0.64567  17 0.63861 0.314224 0.409642 0 0.209965 0.281139 0.47368 0.453403 0.0587518 0.337996 0.354907 0.237341 0.274072 0.0696328 0.774097 0.330341 0.249004 
0.868304  17 0.209259 0.209631 0.533204 0 0.101042 0.393888 0.0645397 0.511521 0.123627 0.0479437 0.50633 0.344866 0.269193 0.225675 0 0.344553 0.871698 
0.740816  17 0.845281 0.728488 0.158668 0.000280883 0.433083 0.318246 0.499546 0.714931 0.115652 0.480126 0.48053 0.634933 0.463824 0.342708 0.705261 0.65624 0.768686 
0.910173  17 0 0.589456 0.748749 0.0646842 0.000877759 0.489413 0.50901 0.695757 0.324067 0.433428 0.467385 0.611115 0.420454 0.485758 0.619334 0.714356 0.778611 
0.817656  17 0.0282656 0.200254 0.915116 3.39278e-05 0.233257 2.78724e-05 0.0533754 0.391218 0.295289 0.748761 0.269404 0.627253 0.000796944 0.247256 0.157826 0.472771 0.00283923 
0.843015  17 0.0283644 0.2006 0.914919 1.68658e-06 0.233097 0 0.0533866 0.391392 0.295248 0.750611 0.268117 0.627799 0.000123393 0.247647 0.156605 0.472727 0.00289377 
0.830928  17 0.521837 0.354752 0.46385 0 0.648325 0.000101433 0.07435 0.851252 0.308915 0.0827911 0.518475 0.136244 0.47551 0.100084 0.482158 0.292102 0.169414 
0.883702  17 0.476518 0.378509 0.233651 0.0227159 0.694605 0.478412 0.560604 0.943081 0.000403352 0.314135 0.617405 0.330953 0.490578 0.592323 0.094109 0.30929 0.000535184 
0.932554  17 0.33726 0.374934 0.759495 0.0654566 0.52704 0.281505 0.472777 0.472618 0.65665 0.120049 0.328467 0 0.302754 0.426656 0.712165 0.395627 0.000174398 
0.871964  17 0.175128 0.256696 0.538866 4.76208e-05 0.906663 0.146971 0.458927 0.334085 0.521281 0 0.939149 0 0.277653 0.198762 0.662553 0.856659 0.696497 
1.05216  17 0.709462 0 0.880314 0.0366936 0.742679 0.775067 0.54054 0.512321 0.00109399 0.155959 0.574028 0.788922 0.523521 0.139595 0.0168938 0.578822 0.583875 
0.735884  17 0.410358 0.461184 0.355057 0.0105642 0.295344 0.155747 0.191414 0.577158 0.509532 0.209252 0.76728 0.999465 0.177585 0.945822 0.585822 0.558001 0.80782 
1.07899  17 0.69385 0.715538 0.0714893 2.07955e-05 0.642002 0.101433 0.45205 0.890835 0 0.750914 0.364258 0.608493 0.502672 0.183555 0.835464 0.123767 0.0886193 
0.992455  17 0.235017 0.0715785 0.573097 0.0869494 0.353131 0.300756 0.597626 0.191799 0 0 0.513876 0.999198 0.252558 0.0461464 0.0876099 0.852784 0.603417 
1.16927  17 0.110116 0.244326 0.621642 0 0 0.189433 0.52541 0.672693 0.000336691 0.702517 0.322661 0.18899 0.0159164 0.159628 0.000276822 0.00587249 0.321647 
1.13676  17 0.161074 0.704455 0.166812 0 0.15127 0.470883 0.179355 0.435102 0.0416768 0.182296 0.179635 0.549363 0.175756 0.000990983 0.0710799 0.979739 0.000435772 
1.29072  17 0.278414 0.11844 0.882489 0.116735 0.390482 0.00128614 0.265656 0.110859 0.888002 0.000734813 0.154568 0.130111 0.923826 0.376094 0.394176 0.180037 0.245159 
1.33637  17 0.705988 0.552086 0.0489546 0.0264282 0.65698 0.265816 0.55555 0.773019 0.000159438 0.277877 0.58289 0.00399322 0.0283353 0.621005 0.337402 0.204405 0 
1.54487  17 0.246395 0 0.428632 0 0.753683 0.271273 0.219257 0.45037 0.427777 0.303532 0.52861 0.244798 0.396314 0.0570053 0 0.552768 0 
1.67498  17 0.982476 0.721665 0.278892 0.203684 0.491948 0.0225402 0.911158 0.761446 0.305531 0.146627 0.860968 0.0344143 0.175417 0.591028 0.450502 0.459613 0.454642 
1.82717  17 0.128569 0.141308 0.584404 0.364159 0.555028 0.947756 0.631554 0.129863 0.380843 0.859842 0.168948 0.471851 0.140789 0.00411077 0.6876 0.581638 0.305774 
1.87771  17 0.216244 0.596962 0.977072 0.74744 0.9978 0.486299 0.0464414 0.568772 0.817551 0.02925 0.796677 0.469906 0.402947 0.570954 0.729173 0.120059 0.647149 
1.88664  17 0.984011 0.929413 0.898931 0.485893 0.904496 0.964447 0.863218 0.0787236 0.723466 0.110674 0.724983 0.724168 0.712508 0.241865 0.492042 0.0244643 0.225647 
1.7904  17 0.808852 0.596801 0.921185 0.690103 0.706109 0.17302 0.502554 0.625133 0.945888 0.354272 0.729354 0.509415 0.430171 0.286836 0.70095 0.622164 0.0634747 
1.29863  17 0.00616434 0.355818 0.923214 0.15027 0.402359 0.21562 0.4642 0.382767 0.338106 0.744114 0.491035 0.453888 0.67935 0.757703 0.153029 0.271627 0.0957048 
1.25395  17 0.766562 0.856727 0.912154 0.116101 0.911762 0.995684 0.634748 0.0766023 0.705711 0.545744 0.894726 0.0874042 0.0992732 0.275042 0.24899 0.784049 0.50019 
1.00309  17 0.674896 0.758817 0.919682 0.160547 0.256873 0.902788 0.05882 0.376559 0.714198 0.0870345 0.530178 0.563084 0.887602 0.528876 0.981005 0.950791 0.967769 
1.23272  17 0.198394 0.987723 0.248464 0.0125124 0.935623 0.846627 0.624778 0.200671 0.608055 0.475481 0.681388 0.349753 0.889699 0.359569 0.743695 0.356816 0.197527 
0.858012  17 0.93679 0.24665 0.32884 0.038374 0.113017 0.033117 0.722147 0.415939 0.507572 0.0698808 0.787836 0.669152 0.400043 0.437786 0.796131 0.255292 0.873291 
0.891008  17 0.00845396 0.800374 0.920311 0.0719726 0.871059 0.404885 0.597171 0.708256 0.100033 0.787858 0.59842 0.447696 0.415697 0.634236 0.625606 0.180182 0.154909 
1.17652  17 0.796122 0.76105 0.940727 0.245307 0.405564 0.617226 0.600653 0.840175 0.942661 0.792123 0.99495 0.281982 0.147157 0.948018 0.380407 0.361853 0.161326 
1.2497  17 0.661699 0.450766 0.987153 0.0547011 0.626034 0.474297 0.165502 0.675021 0.460301 0.874511 0.371115 0.738853 0.758576 0.412294 0.131215 0.138597 0.0818572 
0.897449  17 0.291934 0.656216 0.774064 0.24037 0.0200208 0.224654 0.218391 0.998586 0.200819 0.0485583 0.430417 0.549219 0.824495 0.436541 0.830318 0.351677 0.77618 
1.12591  17 0.713713 0.428555 0.183521 0.0111102 0.871469 0.027806 0.151741 0.0994777 0.332272 0.29158 0.721591 0.58548 0.570238 0.189837 0.597252 0.467847 0.0448676 
0.893983  17 0.801351 0.518511 0.882145 0.109319 0.133861 0.698435 0.135229 0.850765 0.891681 0.413799 0.820237 0.901366 0.036783 0.978887 0.0892988 0.696537 0.540729 
1.02667  17 0.256367 0.100292 0.929372 0.122989 0.303243 0.0459622 0.484794 0.676284 0.580619 0.758867 0.55664 0.248163 0.217497 0.95074 0.944189 0.644865 0.4178 
1.29041  17 0.152289 0.386815 0.579171 0.300131 0.254415 0.678581 0.035654 0.679409 0.212442 0.252719 0.821305 0.711866 0.332643 0.570563 0.350256 0.498518 0.695778 
1.16891  17 0.889572 0.251185 0.4764 0.0783818 0.725437 0.65647 0.853165 0.199423 0.986639 0.0720474 0.248747 0.636231 0.0885115 0.810341 0.834398 0.813637 0.846846 
1.1234  17 0.793911 0.668642 0.480921 0.0771192 0.597415 0.125861 0.508349 0.864879 0.975525 0.233854 0.100243 0.969597 0.535481 0.226198 0.0405292 0.460168 0.0277689 
0.672349  17 0.150307 0.763444 0.969689 0.0504067 0.0323333 0.211851 0.671475 0.700705 0.231558 0.746015 0.497025 0.975075 0.0524769 0.575868 0.900196 0.00141069 0.777802 
1.24592  17 0.153472 0.276149 0.983576 0.394681 0.568876 0.95902 0.386121 0.298316 0.241784 0.417158 0.304921 0.859265 0.725815 0.361088 0.595718 0.40055 0.027982 
0.79941  17 0.557628 0.496752 0.859252 0.0368674 0.964046 0.502252 0.475767 0.636852 0.675265 0.0587507 0.219749 0.756857 0.305969 0.599315 0.989857 0.283654 0.765539 
1.13183  17 0.651734 0.267932 0.820673 0.250151 0.418918 0.526019 0.441526 0.483163 0.832661 0.162949 0.300002 0.433348 0.0382424 0.0350896 0.170049 0.104648 0.94932 
0.886165  17 0.985873 0.0629338 0.955667 0.197468 0.600606 0.900513 0.616287 0.940318 0.927855 0.290288 0.486795 0.878473 0.0718728 0.669786 0.896007 0.0678569 0.274231 
0.817204  17 0.352411 0.479076 0.953725 0.0207642 0.102995 0.416834 0.994512 0.44637 0.676508 0.135642 0.159511 0.372656 0.462969 0.745367 0.313303 0.488089 0.161428 
0.990888  17 0.427071 0.453423 0.776805 0.119742 0.865565 0.263641 0.01759 0.869201 0.185366 0.933057 0.435598 0.918119 0.732561 0.957106 0.214575 0.188966 0.113867 
1.15964  17 0.457106 0.937196 0.077287 0.0228758 0.517324 0.69644 0.0170304 0.140768 0.0104942 0.145009 0.306417 0.700328 0.870313 0.198737 0.399755 0.485872 0.461357 
1.25401  17 0.528984 0.328369 0.669086 0.0586407 0.872683 0.842912 0.931462 0.901513 0.516071 0.42826 0.0347249 0.579902 0.851832 0.0181245 0.50671 0.866289 0.299008 
1.69674  17 0.387285 0.685637 0.903091 0.55079 0.70414 0.00866448 0.255076 0.385224 0.236516 0.245031 0.589602 0.383451 0.976366 0.884886 0.188242 0.502378 0.466606 
1.21406  17 0.0270646 0.678848 0.46567 0.0854421 0.787318 0.779627 0.547267 0.689182 0.20763 0.91561 0.330754 0.223609 0.678966 0.575971 0.893137 0.666427 0.297804 
1.40098  17 0.0391881 0.418293 0.829178 0.0773686 0.74473 0.249567 0.218688 0.486372 0.700251 0.784234 0.604697 0.0852503 0.246104 0.207763 0.1736 0.757519 0.591054 
1.43562  17 0.148851 0.355623 0.91492 0.530917 0.137754 0.970574 0.90226 0.426499 0.0606548 0.683764 0.0563108 0.83704 0.54549 0.887951 0.611554 0.691421 0.255681 
1.65274  17 0.74541 0.85973 0.130679 0.071485 0.733216 0.230913 0.295193 0.984906 0.197958 0.903997 0.890778 0.234241 0.760671 0.543005 0.758496 0.739274 0.955437 
1.52609  17 0.636943 0.0774181 0.616532 0.0400655 0.962444 0.970163 0.781808 0.106919 0.664409 0.860839 0.700458 0.422727 0.969121 0.641782 0.122235 0.430508 0.647971 
1.49274  17 0.717887 0.913853 0.711472 0.403559 0.108444 0.33871 0.89862 0.924343 0.543915 0.830179 0.947626 0.522121 0.413341 0.788976 0.932596 0.885441 0.358981 
1.46132  17 0.181662 0.743843 0.94187 0.374419 0.597357 0.716865 0.952172 0.327185 0.986201 0.691558 0.358429 0.753757 0.122465 0.0247238 0.643649 0.299692 0.391803 
1.35518  17 0.311691 0.923402 0.766228 0.229687 0.378607 0.789642 0.186654 0.668884 0.874613 0.838382 0.931629 0.289931 0.294279 0.0744109 0.350026 0.500739 0.275136 
1.77309  17 0.196773 0.79367 0.882009 0.705342 0.755116 0.559289 0.494504 0.474682 0.814058 0.640175 0.217826 0.919198 0.0818577 0.767007 0.817454 0.624472 0.716488 
1.65456  17 0.451822 0.967572 0.951198 0.298195 0.486333 0.65033 0.908528 0.465774 0.281247 0.832813 0.432208 0.069328 0.95875 0.847963 0.638552 0.395071 0.204446 
1.36077  17 0.952379 0.0826487 0.959634 0.365527 0.132796 0.683261 0.0114642 0.224823 0.235408 0.47129 0.533187 0.199792 0.456099 0.981216 0.5336 0.462795 0.51946 
1.49337  17 0.198676 0.730708 0.748546 0.215043 0.360675 0.113607 0.197655 0.18435 0.461995 0.344051 0.90836 0.0403533 0.954479 0.587582 0.796485 0.320763 0.927129 
1.34435  17 0.512799 0.346451 0.917124 0.267233 0.764143 0.471913 0.269781 0.861924 0.197521 0.625246 0.267302 0.562975 0.976708 0.518689 0.441336 0.866932 0.554664 
1.82201  17 0.209516 0.812607 0.781623 0.43717 0.177032 0.188525 0.084585 0.865084 0.423726 0.600165 0.0043499 0.997319 0.463108 0.187688 0.035114 0.814043 0.472604 
1.64917  17 0.659245 0.51345 0.919616 0.723517 0.0323131 0.384554 0.538717 0.801084 0.536838 0.225716 0.922359 0.720734 0.630939 0.653576 0.886606 0.509425 0.765136 
1.81786  17 0.550975 0.781132 0.617121 0.48674 0.451384 0.252272 0.0490761 0.567905 0.881661 0.890673 0.569253 0.99484 0.0511785 0.671849 0.731325 0.526413 0.689379 
1.79711  17 0.752679 0.0305164 0.571917 0.493814 0.859924 0.202774 0.224858 0.880493 0.907152 0.144575 0.72139 0.452637 0.0249347 0.86546 0.752071 0.846321 0.057718 
1.69217  17 0.0739658 0.678981 0.363849 0.258174 0.753007 0.27646 0.910634 0.294921 0.486617 0.8303 0.153998 0.838661 0.0393908 0.409629 0.868965 0.155114 0.848386 
1.8242  17 0.373572 0.93984 0.59855 0.383715 0.314478 0.308227 0.0648786 0.426757 0.00924165 0.744836 0.112114 0.917733 0.772564 0.321932 0.632984 0.410251 0.459558 
1.75558  17 0.108367 0.364186 0.976577 0.675526 0.43729 0.744282 0.681485 0.85861 0.257713 0.499557 0.96783 0.616487 0.947918 0.836643 0.609972 0.623777 0.425907 
0.459659  17 0.611195 0.618747 0.634069 0 0.539988 0.495688 0.785684 0.486661 0.0185716 0.013811 0.496889 0 0.21742 0 0.54863 0.28128 0.534938 
0.433352  17 0.186945 0 0.351853 0.00405025 0.57428 0.217305 0.514175 0.498915 0.167944 0.141513 0.614254 0 0.05497 0.0162069 0.515419 0.256088 0.200816 
0.433352  17 0.186945 0 0.351853 0.00405025 0.57428 0.217305 0.514175 0.498915 0.167944 0.141513 0.614254 0 0.05497 0.0162069 0.515419 0.256088 0.200816 
0.472889  17 0.611137 0.619218 0.634013 0 0.539988 0.495688 0.785684 0.486661 0.0185716 0.013811 0.496889 0 0.21742 0 0.549113 0.2808 0.535367 
0.433352  17 0.186945 0 0.351853 0.00405025 0.57428 0.217305 0.514175 0.498915 0.167944 0.141513 0.614254 0 0.05497 0.0162069 0.515419 0.256088 0.200816 
0.433352  17 0.186945 0 0.351853 0.00405025 0.57428 0.217305 0.514175 0.498915 0.167944 0.141513 0.614254 0 0.05497 0.0162069 0.515419 0.256088 0.200816 
0.433352  17 0.186945 0 0.351853 0.00405025 0.57428 0.217305 0.514175 0.498915 0.167944 0.141513 0.614254 0 0.05497 0.0162069 0.515419 0.256088 0.200816 
0.472889  17 0.611137 0.619218 0.634013 0 0.539988 0.495688 0.785684 0.486661 0.0185716 0.013811 0.496889 0 0.21742 0 0.549113 0.2808 0.535367 
0.472889  17 0.611137 0.619218 0.634013 0 0.539988 0.495688 0.785684 0.486661 0.0185716 0.013811 0.496889 0 0.21742 0 0.549113 0.2808 0.535367 
0.48617  17 0.228687 0.222196 0.368241 0 0.272657 0.370448 0.809113 0.271579 0.00752038 0 0.683398 0.192504 0.124679 0.236418 0.776744 0.811924 0.456843 
0.429909  17 0.274783 0.372299 0.635197 0.012378 0 0.36971 0.141764 0.421859 0.0070944 0.103611 0.656592 0.372259 0.109222 0.0417033 0.622773 0.903212 0.0410867 
0.429909  17 0.274783 0.372299 0.635197 0.012378 0 0.36971 0.141764 0.421859 0.0070944 0.103611 0.656592 0.372259 0.109222 0.0417033 0.622773 0.903212 0.0410867 
0.429909  17 0.274783 0.372299 0.635197 0.012378 0 0.36971 0.141764 0.421859 0.0070944 0.103611 0.656592 0.372259 0.109222 0.0417033 0.622773 0.903212 0.0410867 
0.433658  17 0.705965 0.794302 0.621009 0.00898655 0.535081 0.533411 0.756677 0.18893 0 0.248573 0.39604 0.00619667 0 0.0307838 0.602389 0.371261 0.118319 
0.439416  17 0.492665 0.215191 0.871259 0 0.650622 0.696863 0.533681 0.358298 0 0.249395 0.855197 0.279752 0.133541 0.0185029 0.527931 0.648888 0 
0.449807  17 0.458139 0.25702 0.725603 0.00940814 0.356163 0.415228 0.805973 0.859968 0.0623543 0.22827 0.572565 0.0197002 0.0397477 0.0459456 0.58612 0.483 0.205341 
0.449807  17 0.458139 0.25702 0.725603 0.00940814 0.356163 0.415228 0.805973 0.859968 0.0623543 0.22827 0.572565 0.0197002 0.0397477 0.0459456 0.58612 0.483 0.205341 
0.452137  17 0.637875 0.672268 0.598315 0.00112252 0.573572 0.592686 0.637742 0.37788 0.00428977 0.00347765 0.441345 0 0.228835 0 0.549106 0.252938 0.413486 
0.452137  17 0.637875 0.672268 0.598315 0.00112252 0.573572 0.592686 0.637742 0.37788 0.00428977 0.00347765 0.441345 0 0.228835 0 0.549106 0.252938 0.413486 
0.452137  17 0.637875 0.672268 0.598315 0.00112252 0.573572 0.592686 0.637742 0.37788 0.00428977 0.00347765 0.441345 0 0.228835 0 0.549106 0.252938 0.413486 
0.452137  17 0.637875 0.672268 0.598315 0.00112252 0.573572 0.592686 0.637742 0.37788 0.00428977 0.00347765 0.441345 0 0.228835 0 0.549106 0.252938 0.413486 
0.460346  17 0.86904 0.543915 0.710508 0.00125455 0.0988119 0.436107 0.735898 0.208981 0 0.207572 0.567192 0 0.16466 0.00117112 0.596924 0.495231 0.289719 
0.463635  17 0.650723 0 0.730946 0.041766 0.212244 0.703164 0.759193 0.581615 0 0.106472 0.571426 0 0.194538 0.0869095 0.414678 0.269145 0.346035 
0.463635  17 0.650723 0 0.730946 0.041766 0.212244 0.703164 0.759193 0.581615 0 0.106472 0.571426 0 0.194538 0.0869095 0.414678 0.269145 0.346035 
0.465881  17 0.611137 0.619218 0.634013 0 0.539988 0.495688 0.785684 0.486661 0.0185716 0.013811 0.496889 0 0.21742 0 0.549113 0.2808 0.535367 
0.465881  17 0.611137 0.619218 0.634013 0 0.539988 0.495688 0.785684 0.486661 0.0185716 0.013811 0.496889 0 0.21742 0 0.549113 0.2808 0.535367 
0.469099  17 0.452565 0.352482 0.451233 0 0.00436292 0.510767 0.53742 0.39117 0.0263093 0.0398569 0.498099 0.147649 0.0966617 0 0.614257 0.787779 0.211839 
0.469099  17 0.452565 0.352482 0.451233 0 0.00436292 0.510767 0.53742 0.39117 0.0263093 0.0398569 0.498099 0.147649 0.0966617 0 0.614257 0.787779 0.211839 
0.469099  17 0.452565 0.352482 0.451233 0 0.00436292 0.510767 0.53742 0.39117 0.0263093 0.0398569 0.498099 0.147649 0.0966617 0 0.614257 0.787779 0.211839 
0.469099  17 0.452565 0.352482 0.451233 0 0.00436292 0.510767 0.53742 0.39117 0.0263093 0.0398569 0.498099 0.147649 0.0966617 0 0.614257 0.787779 0.211839 
0.47133  17 0.435716 0.388315 0.44113 0.0153981 0.479356 0.510074 0.616452 0.304171 0.00749277 0.0768085 0.589972 0.141421 0.0794129 0 0.746258 0.873583 0 
0.47133  17 0.435716 0.388315 0.44113 0.0153981 0.479356 0.510074 0.616452 0.304171 0.00749277 0.0768085 0.589972 0.141421 0.0794129 0 0.746258 0.873583 0 
0.47133  17 0.435716 0.388315 0.44113 0.0153981 0.479356 0.510074 0.616452 0.304171 0.00749277 0.0768085 0.589972 0.141421 0.0794129 0 0.746258 0.873583 0 
0.473095  17 0.390785 0.221593 0.551855 0.0173919 0.457496 0.546554 0.750978 0.219784 0 0.294254 0.569525 0.0426846 0 0.394654 0.640797 0.532694 0.217396 
0.473902  17 0.522011 0.37014 0.434366 0.0251872 0.0591591 0.575163 0.51039 0.448444 0.00218137 0.229065 0.582223 0.171664 0.057901 0.237132 0.657356 0.664834 0.0165574 
0.473902  17 0.522011 0.37014 0.434366 0.0251872 0.0591591 0.575163 0.51039 0.448444 0.00218137 0.229065 0.582223 0.171664 0.057901 0.237132 0.657356 0.664834 0.0165574 
0.475617  17 0.491416 0.121909 0.813384 0 0.240979 0.693433 0.257166 0.434861 0.0282114 0.308241 0.0975638 0.747207 0.0830008 0.675938 0.192657 0.779128 0 
0.475617  17 0.491416 0.121909 0.813384 0 0.240979 0.693433 0.257166 0.434861 0.0282114 0.308241 0.0975638 0.747207 0.0830008 0.675938 0.192657 0.779128 0 
0.475617  17 0.491416 0.121909 0.813384 0 0.240979 0.693433 0.257166 0.434861 0.0282114 0.308241 0.0975638 0.747207 0.0830008 0.675938 0.192657 0.779128 0 
0.475617  17 0.491416 0.121909 0.813384 0 0.240979 0.693433 0.257166 0.434861 0.0282114 0.308241 0.0975638 0.747207 0.0830008 0.675938 0.192657 0.779128 0 
0.475617  17 0.491416 0.121909 0.813384 0 0.240979 0.693433 0.257166 0.434861 0.0282114 0.308241 0.0975638 0.747207 0.0830008 0.675938 0.192657 0.779128 0 
0.476934  17 0.283247 0.21316 0.516457 0.0212887 0 0.179483 0 0.697576 0.0227255 0.0945466 0.62952 0.117299 0.076681 0.124707 0.483126 0.352012 0.543781 
0.482703  17 0.18897 0.0458384 0.430567 0.027804 0.0687992 0.542947 0.82084 0.455907 0 0 0.62861 0.142933 0.199353 0.103049 0.940436 0.201055 0 
0.484109  17 0.954357 0.487024 0.377641 0.00953067 0.629778 0.557293 0.62863 0.105343 0.00767652 0.254398 0.375598 0.00371939 0 0.0535845 0.62676 0.61558 0.108944 
0.498429  17 0.405837 0.766997 0.601171 0 0.447161 0.575582 0.600135 0.420279 0.0127965 0.00250654 0.492366 0 0.222028 0 0.548986 0.293956 0.398245 
0.500809  17 0.453879 0 0.823886 0.0185942 0.257362 0.756245 0.489525 0.763035 0.0403557 0.0908994 0.611366 0.0481596 0.339254 0 0.722327 0.230645 0.585926 
0.500989  17 0.257934 0.327699 0.636655 0.0123991 0.0889568 0.373642 0.43076 0.395051 0.0846172 0.10168 0.604397 0.197206 0.10246 0.0388412 0.61993 0.783337 0.0206755 
0.510876  17 0.4312 0 0.699697 0.110564 0.304177 0.735018 0.651238 0.395681 0 0.0944532 0.870748 0.279955 0.137731 0.086389 0.575556 0.245716 0.503913 
0.511939  17 0.265778 0.338602 0.637726 0.0124036 0.0148249 0.504279 0.734198 0.43027 0.0109789 0.170891 0.674299 0.278373 0.109964 0.0440564 0.631127 0.686754 0 
0.513909  17 0.42676 0.506253 0.711781 0.00987251 0.535809 0.421547 0.775947 0.254049 0 0.205712 0.528983 0 0.128911 0.0324962 0.607829 0.584202 0.328508 
0.513909  17 0.42676 0.506253 0.711781 0.00987251 0.535809 0.421547 0.775947 0.254049 0 0.205712 0.528983 0 0.128911 0.0324962 0.607829 0.584202 0.328508 
0.514005  17 0.762094 0.542157 0.131324 0 0.269977 0.412105 0 0.420967 0.0400927 0.448665 0.669453 0.363792 0.0251898 0.0889534 0.592161 0.570617 0.0517117 
0.516252  17 0.451472 0.170769 0.198312 0 0.184406 0.483932 0.724854 0.539606 0 0.0753928 0.686686 0 0.127574 0.186311 0.575731 0.229672 0.55446 
0.516992  17 0.705965 0.794302 0.621009 0.00898655 0.535081 0.533411 0.756677 0.18893 0 0.248573 0.39604 0.00619667 0 0.0307838 0.602389 0.371261 0.118319 
0.521071  17 0.27925 0.212165 0.643721 0.0153385 0.00981032 0.394555 0.5275 0.673771 0.148674 0.108452 0.728282 0.230304 0 0.0773402 0.685751 0.446055 0 
0.525432  17 0 0 0.805096 0.00714039 0.945004 0.494689 0.760372 0.151072 0.00250787 0.333336 0.585967 0.0609117 0 0.0571654 0.62778 0 0.317796 
0.525432  17 0 0 0.805096 0.00714039 0.945004 0.494689 0.760372 0.151072 0.00250787 0.333336 0.585967 0.0609117 0 0.0571654 0.62778 0 0.317796 
0.525552  17 0.483789 0.367089 0.220254 0.00264815 0.282071 0.99952 0.798647 0.256615 0.0303915 0.341708 0.771825 0.188172 0.122056 0.0126463 0.64255 0.388769 0.432603 
0.527399  17 0 0 0.877357 0.113083 0 0.46896 0.677079 0.734078 0.0910618 0.286283 0.779069 0 0 0 0.679405 0.473491 0.204199 
0.533033  17 0.100103 0 0.739701 0.129667 0.232628 0.712995 0.416557 0.579108 0.12619 0 0.517776 0.190909 0.182441 0.035519 0.709866 0.497229 0.542982 
0.533033  17 0.100103 0 0.739701 0.129667 0.232628 0.712995 0.416557 0.579108 0.12619 0 0.517776 0.190909 0.182441 0.035519 0.709866 0.497229 0.542982 
0.548417  17 0.773781 0.0912282 0.598382 0.0732261 0.336328 0.63926 0.784243 0.590147 0.00123161 0 0.478954 0 0.252482 0.0334059 0.518119 0.406475 0.411056 
0.548417  17 0.773781 0.0912282 0.598382 0.0732261 0.336328 0.63926 0.784243 0.590147 0.00123161 0 0.478954 0 0.252482 0.0334059 0.518119 0.406475 0.411056 
0.556374  17 0.420479 0.377864 0.814047 0.00769561 0.108676 0.475997 0.614886 0.340345 0.144089 0.266765 0.42827 0 0.0514655 0 0.635716 0.123476 0.134208 
0.562253  17 0.398764 0.662432 0.411489 0.00575091 0.309385 0.51116 0.501556 0.634594 0 0 0.481769 0.493094 0.271552 0.302343 0.54922 0.232313 0.411352 
0.562253  17 0.398764 0.662432 0.411489 0.00575091 0.309385 0.51116 0.501556 0.634594 0 0 0.481769 0.493094 0.271552 0.302343 0.54922 0.232313 0.411352 
0.56391  17 0.437313 0.516988 0.785006 0.00495422 0.483522 0.751666 0.846516 0.0581357 0.0165284 0.0801744 0.656054 0.337672 0.148408 0 0.516575 0.585937 0 
0.565633  17 0.542862 0.301253 0.299592 0 0.344902 0.899395 0.310012 0.48973 0.0845638 0 0.430766 0.685618 0.426725 0.153549 0.536163 0.279953 0 
0.56733  17 0.00747688 0 0.586713 0.00519231 0 0.665017 0.698522 0.781477 0.080786 0.101271 0.568635 0.264471 0 0.0516055 0.534418 0.208387 0.280531 
0.567391  17 0.453488 0.29245 0.888908 0.00166937 0.528275 0.73885 0.681619 0.172102 0.0401461 0.0599212 0.517297 0.370712 0.201574 0.137602 0.574083 0.118132 0 
0.568922  17 0.525793 0.141648 0.842016 0.017705 0.0629354 0.481105 0.261462 0.662191 0.0557311 0.148514 0.665757 0.0731448 0.366411 0 0.62811 0.0437407 0.590419 
0.572829  17 0.338229 0.226167 0.120317 0.0018977 0.546647 0.540047 0.436468 0.33958 0.0261465 0.226238 0.41807 0.341874 0.130959 0.256703 0.499141 0.634089 0.269823 
0.572829  17 0.338229 0.226167 0.120317 0.0018977 0.546647 0.540047 0.436468 0.33958 0.0261465 0.226238 0.41807 0.341874 0.130959 0.256703 0.499141 0.634089 0.269823 
0.575212  17 0.241139 0.189488 0.436148 0.0054932 0.646107 0.679253 0.63668 0.410749 0.0955571 0.0962654 0.896799 0.432757 0.0850714 0.0803585 0.698771 0.896116 0 
0.578973  17 0.699352 0.688673 0.465734 0.00390626 0.415477 0.564144 0.706206 0.115316 0 0.255964 0.297401 0 0.0806684 0.142645 0.599412 0.0330728 0.0462408 
0.579688  17 0.417974 0.499343 0.617235 0.00892249 0.535765 0.42032 0.776718 0.2424 0 0.193371 0.529025 0.165203 0.139243 0.0326966 0.576823 0.387777 0.148778 
0.579688  17 0.417974 0.499343 0.617235 0.00892249 0.535765 0.42032 0.776718 0.2424 0 0.193371 0.529025 0.165203 0.139243 0.0326966 0.576823 0.387777 0.148778 
0.584378  17 0.657856 0.741463 0.648305 0.0133113 0.275913 0.936434 0.326418 0.578717 0.0591561 0.0172502 0.498631 0.687501 0.41274 0.122038 0.43766 0.58829 0 
0.599932  17 0.0104678 0.0334284 0.629046 0.000366095 0 0.356058 0.687308 0.518683 0.100725 0.215362 0.606227 0.216081 0.0155 0.0679798 0.585412 0.101638 0.322463 
0.600551  17 0.470911 0 0.67378 0.0136607 0.256782 0.83595 0.361087 0.143585 0.0415061 0.0580628 0.518455 0.0887761 0.513905 0 0.761893 0.452229 0.480866 
0.6029  17 0.237155 0.394654 0.704946 0.0826133 0.655624 0.632164 0.731358 0.583392 0 0.0750126 0.577821 0 0.264372 0.0799527 0.723891 0.189675 0.413138 
0.6029  17 0.237155 0.394654 0.704946 0.0826133 0.655624 0.632164 0.731358 0.583392 0 0.0750126 0.577821 0 0.264372 0.0799527 0.723891 0.189675 0.413138 
0.60318  17 0.653285 0.461734 0.54927 0.0995598 0.420992 0.0347394 0.701678 0.616008 0.0514785 0.00632602 0.41622 0.152133 0.189399 0.0297574 0.671586 0.590023 0.0357554 
0.617924  17 0.415995 0.310549 0.463456 0.0476633 0 0.833413 0.4999 0.0779149 0.0287924 0.191083 0.748801 0.18821 0 0.21527 0.599958 0.835326 0.406404 
0.619495  17 0.46911 0 0.749129 0.0228902 0.246473 0.958392 0.68012 0.47574 0.0426604 0.212236 0.571407 0 0.254877 0 0.669563 0 0.57932 
0.619848  17 0.160114 0.311549 0.440843 0.0258337 0.776562 0.308745 0.729515 0.0730283 0.000507572 0.137326 0.504018 0.726863 0.299337 0.321073 0.584516 0.177697 0.0249995 
0.620522  17 0 0.426926 0.585624 0.0342638 0 0.465438 0.468695 0.45522 0 0.00565202 0.270997 0.256913 0.141012 0 0.559158 0.618783 0.167251 
0.621667  17 0.469362 0.137481 0.619102 0.00527361 0.63052 0.531175 0.876491 0.256448 0.00620246 0.118174 0.582072 0.334901 0.3893 0.773416 0.347763 0.797449 0.333009 
0.622086  17 0.310153 0.591748 0.726278 4.41158e-05 0.11552 0.780684 0.123273 0.544938 0.000183415 0.817764 0.674247 0.317512 4.31217e-05 0.822972 0.5435 0.451988 0.576282 
0.623166  17 0 0.234701 0.829442 0 0.177778 0.0470466 0.578777 0.47487 0.165394 0.188541 0.665359 0.33986 0.0310802 0.0128937 0.353971 0.683623 0.193119 
0.62344  17 0.955182 0.669069 0.422608 0.0143768 0.881896 0.253337 0.685977 0.251262 0.0246376 0.235041 0.365177 0.881949 0.149983 0.368268 0.558556 0.132942 0.480162 
0.624055  17 0.724708 0 0.691114 0.14448 0.059901 0.17388 0.250303 0.684104 0.0184453 0.0491592 0.559335 0.631432 0.282734 0.947045 0.589596 0 0 
0.624852  17 0.665736 0 0.622638 0.0124713 0.313221 0.548805 0.780055 0.367958 0 0 0.560271 0.00497653 0.000720969 0 0.595704 0.285482 0.294289 
0.626815  17 0.920355 0 0.492382 0.10178 0.344314 0.640589 0.402227 0.588894 0.305268 0 0.471657 0.0884899 0.138065 0 0.685378 0.804572 0 
0.63013  17 0.34961 0.0226087 0.769429 0 0.22893 0.704798 0.0760959 0.403111 0 0.468191 0.277981 0.318267 5.66328e-05 0.667579 0.149921 0.82626 0.0682848 
0.632504  17 0.349072 0.0226087 0.769429 0.000116101 0.229613 0.705088 0.0766546 0.402784 0.000705711 0.468387 0.278157 0.318492 9.92732e-05 0.667609 0.150304 0.826555 0.06911 
0.633116  17 0.25158 0.251191 0.302935 0.0208304 0.303892 0.265166 0.418148 0.371623 0.0393002 0.106567 0.551457 0.0341202 0 0.0857962 0.195845 0 0.152161 
0.634269  17 0 0.234701 0.829442 0 0.177778 0.0472436 0.579201 0.475366 0.165545 0.18897 0.665514 0.340404 0.0317211 0.0122217 0.354208 0.683505 0.193119 
0.635028  17 0.172859 0.209118 0.629124 0.0207589 0.812582 0.000172543 0.20522 0.331464 0 0 0.558679 0.380229 0.408405 0.671868 0.567783 0.751231 0.480408 
0.637826  17 0.726564 0.273011 0.581262 0.00176384 7.50519e-05 0.0926005 0.51148 0.472202 0 0.128875 0.502905 0.376603 0.537812 0.521342 0.669137 0.437927 0.82154 
0.63967  17 0.126819 0.252449 0.576389 0.0409935 0 0.417954 0.780383 0.48298 0 0 0.310228 0.189808 0.15848 0.126027 0.717999 0.981275 0.312955 
0.642693  17 0.655353 0.148673 0.356145 0.0057862 0.211342 0.772194 0.210628 0.414188 0.228446 0 0.495914 0.514544 0.301842 0 0.396552 0.967619 0.417057 
0.644822  17 0.158687 0.310979 0.441427 0.0258555 0.776557 0.308911 0.729515 0.0730283 0 0.137393 0.503877 0.727061 0.30002 0.32133 0.584386 0.178844 0.0248686 
0.64567  17 0.63861 0.314224 0.409642 0 0.209965 0.281139 0.47368 0.453403 0.0587518 0.337996 0.354907 0.237341 0.274072 0.0696328 0.774097 0.330341 0.249004 
0.658097  17 0.328883 0.374213 0.936389 0.00874243 0.610009 0.697972 0.418712 0.503328 0.0930839 0.302778 0.788355 0.91291 0.193874 0.0287145 0.561935 0.502429 0 
0.48617  17 0.228687 0.222196 0.368241 0 0.272657 0.370448 0.809113 0.271579 0.00752038 0 0.683398 0.192504 0.124679 0.236418 0.776744 0.811924 0.456843 
0.462785  17 0.161417 0 0.670491 0.00507212 0.43426 0.79121 0.617951 0.245327 0.000662287 0.0958658 0.718213 0.740886 0.289022 0.811218 0.548381 0.877295 0.53449 
0.472889  17 0.611137 0.619218 0.634013 0 0.539988 0.495688 0.785684 0.486661 0.0185716 0.013811 0.496889 0 0.21742 0 0.549113 0.2808 0.535367 
0.467316  17 0.481175 0.651121 0.554212 0.00238998 0.568067 0.334245 0.519276 0.515722 0 0.126605 0.855604 0 0.434248 0.114554 0.927892 0.542209 0.0643796 
0.475242  17 0.643973 0.204787 0.779833 0.0259591 0.409084 0.596841 0.383763 0.551645 0 0.196054 0.628488 0.53209 0.357794 0.361281 0.849773 0.434201 0.00051046 
0.477463  17 0.000105115 0.85808 0.339447 0.00289019 0.57429 0.0985687 0.524903 0.576774 0 0.141885 0.727105 0.000382501 0.295977 0.125175 0.922928 0.355993 0.124367 
0.472889  17 0.611137 0.619218 0.634013 0 0.539988 0.495688 0.785684 0.486661 0.0185716 0.013811 0.496889 0 0.21742 0 0.549113 0.2808 0.535367 
0.433352  17 0.186945 0 0.351853 0.00405025 0.57428 0.217305 0.514175 0.498915 0.167944 0.141513 0.614254 0 0.05497 0.0162069 0.515419 0.256088 0.200816 
0.433352  17 0.186945 0 0.351853 0.00405025 0.57428 0.217305 0.514175 0.498915 0.167944 0.141513 0.614254 0 0.05497 0.0162069 0.515419 0.256088 0.200816 
0.433352  17 0.186945 0 0.351853 0.00405025 0.57428 0.217305 0.514175 0.498915 0.167944 0.141513 0.614254 0 0.05497 0.0162069 0.515419 0.256088 0.200816 
0.468587  17 0.610981 0.618741 0.634067 0 0.539988 0.495688 0.785684 0.486661 0.0185716 0.013811 0.496938 0.000191294 0.21769 0.000652678 0.54871 0.280786 0.535122 
0.433352  17 0.186945 0 0.351853 0.00405025 0.57428 0.217305 0.514175 0.498915 0.167944 0.141513 0.614254 0 0.05497 0.0162069 0.515419 0.256088 0.200816 
0.433352  17 0.186945 0 0.351853 0.00405025 0.57428 0.217305 0.514175 0.498915 0.167944 0.141513 0.614254 0 0.05497 0.0162069 0.515419 0.256088 0.200816 
0.459659  17 0.611195 0.618747 0.634069 0 0.539988 0.495688 0.785684 0.486661 0.0185716 0.013811 0.496889 0 0.21742 0 0.54863 0.28128 0.534938 
0.492446  17 0.218445 0.0877433 0.759678 0 0.639413 0.668814 0.73604 0.258426 0.0114812 0.00910568 0.672076 0.257904 0.143793 0.220895 0.504809 0.820937 0.265936 
0.488189  17 0.481478 0.65047 0.553906 0.00248274 0.569109 0.334272 0.518769 0.516058 0.00035331 0.127426 0.854942 0.000918119 0.434248 0.114554 0.927892 0.542673 0.0634879 
0.488646  17 0.480604 0.649811 0.553123 0.00225331 0.568475 0.33446 0.519276 0.515722 0 0.126605 0.855604 0 0.433825 0.114197 0.927746 0.541858 0.0633259 
0.58822  17 0.25551 0.273706 0.450978 0 0.453824 0.598473 0.60452 0.701816 0 0.134163 0.648328 0.120373 0.420913 0 0.574046 0.995266 0.648432 
0.556474  17 0.729662 0.194911 0.522334 0.0398385 0.995041 0.657 0.550098 0.420328 0.0992927 0.105858 0.512815 0.469108 0.488915 0.363372 0.725749 0.433439 0.256849 
0.572164  17 0.531734 0.486467 0.663714 1.68658e-06 0.0488805 0.134144 0.0112455 0.664389 0.109448 0.542194 0.609652 0.5437 0.15677 0.550366 0.611342 0.0404153 0.000940822 
0.515409  17 0.877685 0.000395467 0.665435 4.19162e-06 0.041333 0.0659338 0.485194 0.62318 0.058633 0.343574 0.752358 0.177431 0.124182 0.0859753 0.604277 0.998721 0.560122 
0.515752  17 0.917816 0.339336 0.38839 0.0530959 0.627649 0.524012 0.696648 0.228257 0.000317351 0.0092054 0.553655 0.0256757 0.0752351 0.151104 0.863557 0.82612 0.493524 
0.50778  17 0.917816 0.339642 0.388661 0.0530296 0.627377 0.524121 0.697235 0.228148 0 0.00800051 0.553479 0.0257641 0.0756641 0.151088 0.86393 0.82699 0.493524 
0.542225  17 0.701439 0.348599 0.419064 0.000132178 0.429572 0.52535 0.594879 0.6239 0.0056363 0.215103 0.670883 0.13622 0.552358 0.115059 0.93113 0.624804 0.356004 
0.546272  17 0.209927 0.218967 0.758141 0 0.17746 0.330059 0.0555563 0.391753 0 0.693477 0.264659 0.546419 0.00260095 0.426964 0.146683 0.745391 0.194853 
0.541661  17 0.210478 0.218668 0.75939 0 0.17746 0.330059 0.0555563 0.392344 8.63856e-05 0.692757 0.264894 0.545689 0.00209913 0.427444 0.147099 0.744953 0.195039 
0.55705  17 0.394983 0.169868 0.573587 0.0546042 0.525212 0.403358 0.692003 0.52283 0.02235 0.0537297 0.321344 0.143937 0.238966 0.264271 0.660309 0.536887 0.556838 
0.556016  17 0.394671 0.170333 0.573192 0.0545007 0.525837 0.403601 0.692226 0.52283 0.02235 0.0539885 0.32099 0.144491 0.238087 0.264719 0.659642 0.537512 0.558158 
0.573422  17 0.693255 0.600624 0.91026 0 0.170531 0.292602 0.522709 0.832233 0 0.178851 0.769604 0.408028 0.713869 0.443984 0.97601 0.430993 0.0267312 
0.534987  17 0.425262 0.25044 0.746608 0.0381857 0.10485 0.666491 0.51973 0.291816 4.29173e-05 0.0496902 0.764781 0.172875 0.115967 0.703387 0.906622 0.32835 0.0186538 
0.585732  17 0.498176 0.416189 0.534936 0 0.360326 0.264718 0.655163 0.728722 0.000173016 0.345527 0.608445 0.479928 0.0741648 0.191093 0.234544 0.156889 0.277762 
0.583014  17 0.218066 0.0877433 0.759678 0 0.639413 0.668758 0.736185 0.258382 0.0112128 0.00882547 0.672683 0.258721 0.144025 0.222539 0.504792 0.821918 0.265384 
0.53926  17 0.458524 0.581279 0.11482 0.000143341 0.161381 0.626151 0.383768 0.487447 0 0.124407 0.564279 0.396796 0.0272833 0.00018823 0.512419 0.423958 0.0823326 
0.585973  17 0.925488 0.147277 0.487545 4.05025e-06 0.000211753 0.681035 0.326536 0.140081 0.016752 0.000821178 0.194715 8.46054e-05 0.236948 0.14833 0.452671 0.0630773 0.444861 
0.610904  17 0.45439 0.255094 0.702912 0.0287097 0.298943 0.377725 0.516318 0.291279 0.072462 0.0156982 0.749881 0.218299 0.027405 0.135914 0.381876 0.269511 0.0372039 
0.60203  17 0.72991 0.195255 0.52261 0.0398845 0.994572 0.657303 0.551071 0.420402 0.0999011 0.105633 0.512815 0.469108 0.488915 0.363372 0.725749 0.433439 0.256882 
0.592593  17 0.702006 0.210688 0.877247 0.0100997 0.672244 0.00756617 0.409507 0.443767 0 0.107537 0.596847 0.187836 0.31812 0.808255 0.764504 0.666327 0.0658369 
0.59241  17 0.15916 0.311281 0.441003 0.0258377 0.776696 0.309037 0.729761 0.0735617 4.06408e-05 0.136955 0.504357 0.726825 0.29989 0.320634 0.583743 0.178809 0.0244113 
0.607172  17 0.487164 8.08521e-05 0.703579 2.79313e-05 0.000773879 0.223053 0.437894 0.7574 0.00155168 0.426393 0.74567 0.228243 0.297778 0.0979347 0.605386 0.0760106 0.000489505 
0.605654  17 0.454863 0.255474 0.703014 0.0287127 0.299559 0.377574 0.517166 0.290931 0.0724392 0.0156982 0.749881 0.218299 0.027405 0.135914 0.382148 0.269752 0.0372978 
0.601477  17 0.771957 0.824298 0.616954 0.0110816 0.286449 0.461434 0.501731 0.267127 4.40548e-05 0.171644 0.572996 0.0291131 0.554171 0 0.783962 0.411851 0.154918 
0.59568  17 0.926618 0.146223 0.487731 0.000201518 0.000634898 0.681605 0.327079 0.139816 0.0166192 0 0.194725 0 0.237408 0.149413 0.453171 0.0628199 0.445082 
0.617959  17 0.999735 0.584877 0.380007 2.99057e-05 0.574593 0.206409 0.530353 0.583083 0.250713 0.124124 0.606537 0.40138 0.0238244 0 0.63026 0.385553 0.193935 
0.614583  17 0.725193 0.272869 0.581365 0.00174809 0.000575457 0.0931982 0.511601 0.47176 0 0.128875 0.502905 0.377145 0.538554 0.521152 0.669715 0.437856 0.820667 
0.617485  17 0.926489 0.146926 0.487545 0 0 0.68165 0.32736 0.140173 0.0170829 0.000677159 0.194936 9.30267e-05 0.236852 0.148971 0.453366 0.062587 0.445239 
0.424407  17 0.632456 0.225229 0.609227 0 0.191664 0.468797 0.123798 0.106184 0.0127681 0.155906 0.516954 0 0.193506 0.0206045 0.563993 0.553485 0.456022 
0.365954  17 0.643567 0.167183 0.616771 0 0.207243 0.481986 0.761783 0.123528 0 0.215631 0.521155 0 0.0190338 0.0155635 0.585433 0.525661 0.0814512 
0.423349  17 0.648251 0.420048 0.642538 0.0326556 0 0.914228 0.0399833 0.0430501 0 0.183806 0.749739 0.248574 0 0.217408 0.7312 0.694257 0.361964 
0.397348  17 0.489991 0.265372 0.63047 0.00153374 0.542307 0.667155 0.385752 0.409567 0.0143885 0.293995 0.795252 0 0.119381 0.034415 0.739788 0.429152 0.119895 
0.387086  17 0.565571 0 0.647209 0.00537653 0.0339727 0.576197 0.854136 0.112464 0 0.0184654 0.493219 0 0.160315 0.0304825 0.599727 0.241977 0.0658253 
0.387086  17 0.565571 0 0.647209 0.00537653 0.0339727 0.576197 0.854136 0.112464 0 0.0184654 0.493219 0 0.160315 0.0304825 0.599727 0.241977 0.0658253 
0.400586  17 0.491416 0.121909 0.813384 0 0.240979 0.693433 0.257166 0.434861 0.0282114 0.308241 0.0975638 0.747207 0.0830008 0.675938 0.192657 0.779128 0 
0.399693  17 0.572154 0.0114543 0.702037 0.0381556 0.366232 0.7189 0.712209 0.56907 0 0.00536002 0.574795 0 0.191346 0.109275 0.738386 0.395612 0.340241 
0.399693  17 0.572154 0.0114543 0.702037 0.0381556 0.366232 0.7189 0.712209 0.56907 0 0.00536002 0.574795 0 0.191346 0.109275 0.738386 0.395612 0.340241 
0.399693  17 0.572154 0.0114543 0.702037 0.0381556 0.366232 0.7189 0.712209 0.56907 0 0.00536002 0.574795 0 0.191346 0.109275 0.738386 0.395612 0.340241 
0.429909  17 0.274783 0.372299 0.635197 0.012378 0 0.36971 0.141764 0.421859 0.0070944 0.103611 0.656592 0.372259 0.109222 0.0417033 0.622773 0.903212 0.0410867 
0.429909  17 0.274783 0.372299 0.635197 0.012378 0 0.36971 0.141764 0.421859 0.0070944 0.103611 0.656592 0.372259 0.109222 0.0417033 0.622773 0.903212 0.0410867 
0.429909  17 0.274783 0.372299 0.635197 0.012378 0 0.36971 0.141764 0.421859 0.0070944 0.103611 0.656592 0.372259 0.109222 0.0417033 0.622773 0.903212 0.0410867 
0.426436  17 0.705869 0.793188 0.62112 0.00906981 0.534468 0.533443 0.756456 0.189348 0.000297591 0.248573 0.39604 0.00619667 0 0.030715 0.602431 0.371605 0.118173 
0.439416  17 0.492665 0.215191 0.871259 0 0.650622 0.696863 0.533681 0.358298 0 0.249395 0.855197 0.279752 0.133541 0.0185029 0.527931 0.648888 0 
0.449807  17 0.458139 0.25702 0.725603 0.00940814 0.356163 0.415228 0.805973 0.859968 0.0623543 0.22827 0.572565 0.0197002 0.0397477 0.0459456 0.58612 0.483 0.205341 
0.449807  17 0.458139 0.25702 0.725603 0.00940814 0.356163 0.415228 0.805973 0.859968 0.0623543 0.22827 0.572565 0.0197002 0.0397477 0.0459456 0.58612 0.483 0.205341 
0.3682  17 0.63811 0.672074 0.598445 0.00116501 0.572631 0.593191 0.637742 0.37788 0.00428977 0.00347765 0.441559 0.00018821 0.22857 0.000214627 0.549227 0.25379 0.41336 
0.452137  17 0.637875 0.672268 0.598315 0.00112252 0.573572 0.592686 0.637742 0.37788 0.00428977 0.00347765 0.441345 0 0.228835 0 0.549106 0.252938 0.413486 
0.452137  17 0.637875 0.672268 0.598315 0.00112252 0.573572 0.592686 0.637742 0.37788 0.00428977 0.00347765 0.441345 0 0.228835 0 0.549106 0.252938 0.413486 
0.452137  17 0.637875 0.672268 0.598315 0.00112252 0.573572 0.592686 0.637742 0.37788 0.00428977 0.00347765 0.441345 0 0.228835 0 0.549106 0.252938 0.413486 
0.460346  17 0.86904 0.543915 0.710508 0.00125455 0.0988119 0.436107 0.735898 0.208981 0 0.207572 0.567192 0 0.16466 0.00117112 0.596924 0.495231 0.289719 
0.463635  17 0.650723 0 0.730946 0.041766 0.212244 0.703164 0.759193 0.581615 0 0.106472 0.571426 0 0.194538 0.0869095 0.414678 0.269145 0.346035 
0.463635  17 0.650723 0 0.730946 0.041766 0.212244 0.703164 0.759193 0.581615 0 0.106472 0.571426 0 0.194538 0.0869095 0.414678 0.269145 0.346035 
0.465881  17 0.611137 0.619218 0.634013 0 0.539988 0.495688 0.785684 0.486661 0.0185716 0.013811 0.496889 0 0.21742 0 0.549113 0.2808 0.535367 
0.465881  17 0.611137 0.619218 0.634013 0 0.539988 0.495688 0.785684 0.486661 0.0185716 0.013811 0.496889 0 0.21742 0 0.549113 0.2808 0.535367 
0.469099  17 0.452565 0.352482 0.451233 0 0.00436292 0.510767 0.53742 0.39117 0.0263093 0.0398569 0.498099 0.147649 0.0966617 0 0.614257 0.787779 0.211839 
0.469099  17 0.452565 0.352482 0.451233 0 0.00436292 0.510767 0.53742 0.39117 0.0263093 0.0398569 0.498099 0.147649 0.0966617 0 0.614257 0.787779 0.211839 
0.469099  17 0.452565 0.352482 0.451233 0 0.00436292 0.510767 0.53742 0.39117 0.0263093 0.0398569 0.498099 0.147649 0.0966617 0 0.614257 0.787779 0.211839 
0.463159  17 0.452565 0.352482 0.451233 0 0.00436292 0.510767 0.537857 0.3907 0.0262489 0.0399297 0.498132 0.148146 0.0966617 0 0.614257 0.787779 0.211839 
0.47133  17 0.435716 0.388315 0.44113 0.0153981 0.479356 0.510074 0.616452 0.304171 0.00749277 0.0768085 0.589972 0.141421 0.0794129 0 0.746258 0.873583 0 
0.47133  17 0.435716 0.388315 0.44113 0.0153981 0.479356 0.510074 0.616452 0.304171 0.00749277 0.0768085 0.589972 0.141421 0.0794129 0 0.746258 0.873583 0 
0.420157  17 0.435716 0.388315 0.44113 0.0153981 0.479356 0.510074 0.616452 0.303649 0.00745202 0.0769601 0.589948 0.141603 0.0791225 5.72667e-05 0.745998 0.873583 0 
0.473095  17 0.390785 0.221593 0.551855 0.0173919 0.457496 0.546554 0.750978 0.219784 0 0.294254 0.569525 0.0426846 0 0.394654 0.640797 0.532694 0.217396 
0.469255  17 0.522011 0.37014 0.434366 0.0251872 0.0591591 0.575163 0.51039 0.448444 0.00230464 0.228792 0.582158 0.171469 0.0578687 0.236833 0.657047 0.664808 0.0167637 
0.458411  17 0.522295 0.370025 0.434539 0.0251567 0.0588684 0.575007 0.509889 0.447969 0.00218137 0.229065 0.582223 0.171664 0.057901 0.237132 0.657356 0.664834 0.0165574 
0.447131  17 0.491491 0.122101 0.813248 3.09075e-05 0.240944 0.694042 0.257166 0.434861 0.0282114 0.308241 0.0975638 0.747207 0.0823983 0.674974 0.193111 0.779131 0.999623 
0.475617  17 0.491416 0.121909 0.813384 0 0.240979 0.693433 0.257166 0.434861 0.0282114 0.308241 0.0975638 0.747207 0.0830008 0.675938 0.192657 0.779128 0 
0.430744  17 0.491783 0.122626 0.812995 8.98655e-06 0.241239 0.693061 0.258171 0.434304 0.028155 0.308089 0.0975638 0.747207 0.0830008 0.675938 0.192657 0.779128 0.00019977 
0.475617  17 0.491416 0.121909 0.813384 0 0.240979 0.693433 0.257166 0.434861 0.0282114 0.308241 0.0975638 0.747207 0.0830008 0.675938 0.192657 0.779128 0 
0.412619  17 0.491416 0.12192 0.813307 2.25241e-05 0.241191 0.693824 0.257664 0.434507 0.0281251 0.308241 0.0975638 0.747207 0.0830008 0.675938 0.192657 0.779128 0 
0.476934  17 0.283247 0.21316 0.516457 0.0212887 0 0.179483 0 0.697576 0.0227255 0.0945466 0.62952 0.117299 0.076681 0.124707 0.483126 0.352012 0.543781 
0.458043  17 0.189997 0.0457365 0.430625 0.0278143 0.0691261 0.542947 0.82084 0.455907 0 0 0.62861 0.142933 0.199353 0.103049 0.940465 0.201092 0.000228574 
0.454796  17 0.954357 0.487024 0.377641 0.00952119 0.629355 0.557218 0.628764 0.105361 0.00766946 0.254359 0.375744 0.00371567 1.90338e-05 0.0535465 0.626719 0.61558 0.108944 
0.498429  17 0.405837 0.766997 0.601171 0 0.447161 0.575582 0.600135 0.420279 0.0127965 0.00250654 0.492366 0 0.222028 0 0.548986 0.293956 0.398245 
0.500809  17 0.453879 0 0.823886 0.0185942 0.257362 0.756245 0.489525 0.763035 0.0403557 0.0908994 0.611366 0.0481596 0.339254 0 0.722327 0.230645 0.585926 
0.477687  17 0.25832 0.327538 0.636655 0.0123991 0.0889568 0.373642 0.43076 0.395051 0.0846172 0.10168 0.604314 0.197009 0.102377 0.0388179 0.619896 0.783079 0.0207363 
0.510876  17 0.4312 0 0.699697 0.110564 0.304177 0.735018 0.651238 0.395681 0 0.0944532 0.870748 0.279955 0.137731 0.086389 0.575556 0.245716 0.503913 
0.511939  17 0.265778 0.338602 0.637726 0.0124036 0.0148249 0.504279 0.734198 0.43027 0.0109789 0.170891 0.674299 0.278373 0.109964 0.0440564 0.631127 0.686754 0 
0.50922  17 0.42676 0.505582 0.711476 0.00991455 0.535534 0.421539 0.775947 0.254049 0 0.205712 0.528983 0 0.128911 0.0324962 0.607829 0.584202 0.328508 
0.509818  17 0.427708 0.506254 0.711781 0.00987251 0.535809 0.421547 0.775947 0.254049 0 0.205712 0.528983 0 0.128911 0.0324962 0.608155 0.584715 0.328554 
0.514005  17 0.762094 0.542157 0.131324 0 0.269977 0.412105 0 0.420967 0.0400927 0.448665 0.669453 0.363792 0.0251898 0.0889534 0.592161 0.570617 0.0517117 
0.516252  17 0.451472 0.170769 0.198312 0 0.184406 0.483932 0.724854 0.539606 0 0.0753928 0.686686 0 0.127574 0.186311 0.575731 0.229672 0.55446 
0.476316  17 0.70562 0.793733 0.621297 0.00900332 0.535162 0.533274 0.756677 0.18893 0 0.248573 0.39604 0.00672256 0.000139419 0.0309805 0.602769 0.371787 0.117837 
0.521071  17 0.27925 0.212165 0.643721 0.0153385 0.00981032 0.394555 0.5275 0.673771 0.148674 0.108452 0.728282 0.230304 0 0.0773402 0.685751 0.446055 0 
0.525432  17 0 0 0.805096 0.00714039 0.945004 0.494689 0.760372 0.151072 0.00250787 0.333336 0.585967 0.0609117 0 0.0571654 0.62778 0 0.317796 
0.525432  17 0 0 0.805096 0.00714039 0.945004 0.494689 0.760372 0.151072 0.00250787 0.333336 0.585967 0.0609117 0 0.0571654 0.62778 0 0.317796 
0.487485  17 0.483856 0.366841 0.220678 0.00264375 0.282187 0.999378 0.798222 0.256116 0.0303739 0.341608 0.771825 0.188172 0.122056 0.0126463 0.64255 0.388769 0.431887 
0.527399  17 0 0 0.877357 0.113083 0 0.46896 0.677079 0.734078 0.0910618 0.286283 0.779069 0 0 0 0.679405 0.473491 0.204199 
0.533033  17 0.100103 0 0.739701 0.129667 0.232628 0.712995 0.416557 0.579108 0.12619 0 0.517776 0.190909 0.182441 0.035519 0.709866 0.497229 0.542982 
0.533033  17 0.100103 0 0.739701 0.129667 0.232628 0.712995 0.416557 0.579108 0.12619 0 0.517776 0.190909 0.182441 0.035519 0.709866 0.497229 0.542982 
0.461916  17 0.773781 0.0912282 0.598421 0.0731563 0.335678 0.639187 0.784178 0.589868 0.00124135 0.000193151 0.479142 0.00011317 0.252219 0.0334059 0.518119 0.406475 0.411056 
0.517086  17 0.773781 0.0912282 0.598111 0.0731547 0.336536 0.639362 0.784183 0.589566 0.00119777 0.000103873 0.478954 0 0.252482 0.0334059 0.518119 0.406475 0.411056 
0.556374  17 0.420479 0.377864 0.814047 0.00769561 0.108676 0.475997 0.614886 0.340345 0.144089 0.266765 0.42827 0 0.0514655 0 0.635716 0.123476 0.134208 
0.562253  17 0.398764 0.662432 0.411489 0.00575091 0.309385 0.51116 0.501556 0.634594 0 0 0.481769 0.493094 0.271552 0.302343 0.54922 0.232313 0.411352 
0.562253  17 0.398764 0.662432 0.411489 0.00575091 0.309385 0.51116 0.501556 0.634594 0 0 0.481769 0.493094 0.271552 0.302343 0.54922 0.232313 0.411352 
0.56391  17 0.437313 0.516988 0.785006 0.00495422 0.483522 0.751666 0.846516 0.0581357 0.0165284 0.0801744 0.656054 0.337672 0.148408 0 0.516575 0.585937 0 
0.565633  17 0.542862 0.301253 0.299592 0 0.344902 0.899395 0.310012 0.48973 0.0845638 0 0.430766 0.685618 0.426725 0.153549 0.536163 0.279953 0 
0.553786  17 0.00885519 0 0.586713 0.00519231 0 0.665017 0.698522 0.781477 0.0807052 0.101593 0.568844 0.264017 2.52137e-05 0.0514446 0.534348 0.208218 0.280309 
0.567391  17 0.453488 0.29245 0.888908 0.00166937 0.528275 0.73885 0.681619 0.172102 0.0401461 0.0599212 0.517297 0.370712 0.201574 0.137602 0.574083 0.118132 0 
0.568922  17 0.525793 0.141648 0.842016 0.017705 0.0629354 0.481105 0.261462 0.662191 0.0557311 0.148514 0.665757 0.0731448 0.366411 0 0.62811 0.0437407 0.590419 
0.565236  17 0.338229 0.226021 0.120993 0.00189734 0.546846 0.540145 0.436642 0.33958 0.0261465 0.226238 0.41807 0.341874 0.130959 0.256703 0.499141 0.634089 0.269823 
0.572829  17 0.338229 0.226167 0.120317 0.0018977 0.546647 0.540047 0.436468 0.33958 0.0261465 0.226238 0.41807 0.341874 0.130959 0.256703 0.499141 0.634089 0.269823 
0.575212  17 0.241139 0.189488 0.436148 0.0054932 0.646107 0.679253 0.63668 0.410749 0.0955571 0.0962654 0.896799 0.432757 0.0850714 0.0803585 0.698771 0.896116 0 
0.578973  17 0.699352 0.688673 0.465734 0.00390626 0.415477 0.564144 0.706206 0.115316 0 0.255964 0.297401 0 0.0806684 0.142645 0.599412 0.0330728 0.0462408 
0.579688  17 0.417974 0.499343 0.617235 0.00892249 0.535765 0.42032 0.776718 0.2424 0 0.193371 0.529025 0.165203 0.139243 0.0326966 0.576823 0.387777 0.148778 
0.579688  17 0.417974 0.499343 0.617235 0.00892249 0.535765 0.42032 0.776718 0.2424 0 0.193371 0.529025 0.165203 0.139243 0.0326966 0.576823 0.387777 0.148778 
0.569846  17 0.657856 0.741463 0.648305 0.0133113 0.275913 0.935837 0.326749 0.578553 0.0590836 0.0176988 0.498232 0.687472 0.411915 0.122038 0.43766 0.58829 0 
0.571179  17 0.0104678 0.0334284 0.629046 0.000366095 0 0.356058 0.687308 0.518683 0.100624 0.214545 0.605949 0.216041 0.0157751 0.0674068 0.585418 0.101842 0.322463 
0.600551  17 0.470911 0 0.67378 0.0136607 0.256782 0.83595 0.361087 0.143585 0.0415061 0.0580628 0.518455 0.0887761 0.513905 0 0.761893 0.452229 0.480866 
0.560416  17 0.237155 0.394654 0.704946 0.082526 0.65514 0.631533 0.731484 0.582928 7.48605e-05 0.0749919 0.577821 0 0.264372 0.0799527 0.723891 0.189675 0.413138 
0.6029  17 0.237155 0.394654 0.704946 0.0826133 0.655624 0.632164 0.731358 0.583392 0 0.0750126 0.577821 0 0.264372 0.0799527 0.723891 0.189675 0.413138 
0.60318  17 0.653285 0.461734 0.54927 0.0995598 0.420992 0.0347394 0.701678 0.616008 0.0514785 0.00632602 0.41622 0.152133 0.189399 0.0297574 0.671586 0.590023 0.0357554 
0.60751  17 0.416212 0.310987 0.462975 0.0475929 0.000122151 0.832729 0.499865 0.0779722 0.0287209 0.191083 0.748801 0.18821 0 0.21527 0.599958 0.835326 0.405582 
0.587808  17 0.46911 0 0.749129 0.0228902 0.246739 0.957762 0.680381 0.475293 0.0426156 0.212157 0.571407 0 0.254877 0 0.669563 0 0.57932 
0.619848  17 0.160114 0.311549 0.440843 0.0258337 0.776562 0.308745 0.729515 0.0730283 0.000507572 0.137326 0.504018 0.726863 0.299337 0.321073 0.584516 0.177697 0.0249995 
0.620522  17 0 0.426926 0.585624 0.0342638 0 0.465438 0.468695 0.45522 0 0.00565202 0.270997 0.256913 0.141012 0 0.559158 0.618783 0.167251 
0.621667  17 0.469362 0.137481 0.619102 0.00527361 0.63052 0.531175 0.876491 0.256448 0.00620246 0.118174 0.582072 0.334901 0.3893 0.773416 0.347763 0.797449 0.333009 
0.622086  17 0.310153 0.591748 0.726278 4.41158e-05 0.11552 0.780684 0.123273 0.544938 0.000183415 0.817764 0.674247 0.317512 4.31217e-05 0.822972 0.5435 0.451988 0.576282 
0.623166  17 0 0.234701 0.829442 0 0.177778 0.0470466 0.578777 0.47487 0.165394 0.188541 0.665359 0.33986 0.0310802 0.0128937 0.353971 0.683623 0.193119 
0.62344  17 0.955182 0.669069 0.422608 0.0143768 0.881896 0.253337 0.685977 0.251262 0.0246376 0.235041 0.365177 0.881949 0.149983 0.368268 0.558556 0.132942 0.480162 
0.608566  17 0.724708 0 0.691114 0.14448 0.059901 0.17388 0.250303 0.684104 0.0184453 0.0491838 0.55888 0.63099 0.282333 0.946115 0.589387 0.00115094 0.00027004 
0.624852  17 0.665736 0 0.622638 0.0124713 0.313221 0.548805 0.780055 0.367958 0 0 0.560271 0.00497653 0.000720969 0 0.595704 0.285482 0.294289 
0.625837  17 0.919628 0 0.492382 0.10178 0.344314 0.640589 0.402227 0.588894 0.305268 0 0.47188 0.0884014 0.137772 3.17704e-05 0.685245 0.804296 0.999869 
0.63013  17 0.34961 0.0226087 0.769429 0 0.22893 0.704798 0.0760959 0.403111 0 0.468191 0.277981 0.318267 5.66328e-05 0.667579 0.149921 0.82626 0.0682848 
0.632504  17 0.349072 0.0226087 0.769429 0.000116101 0.229613 0.705088 0.0766546 0.402784 0.000705711 0.468387 0.278157 0.318492 9.92732e-05 0.667609 0.150304 0.826555 0.06911 
0.633116  17 0.25158 0.251191 0.302935 0.0208304 0.303892 0.265166 0.418148 0.371623 0.0393002 0.106567 0.551457 0.0341202 0 0.0857962 0.195845 0 0.152161 
0.634269  17 0 0.234701 0.829442 0 0.177778 0.0472436 0.579201 0.475366 0.165545 0.18897 0.665514 0.340404 0.0317211 0.0122217 0.354208 0.683505 0.193119 
0.635028  17 0.172859 0.209118 0.629124 0.0207589 0.812582 0.000172543 0.20522 0.331464 0 0 0.558679 0.380229 0.408405 0.671868 0.567783 0.751231 0.480408 
0.633906  17 0.726234 0.272611 0.58129 0.00175004 0.000193263 0.0926005 0.51148 0.472202 0 0.128875 0.502905 0.376246 0.537207 0.520866 0.669019 0.437333 0.821102 
0.63967  17 0.126819 0.252449 0.576389 0.0409935 0 0.417954 0.780383 0.48298 0 0 0.310228 0.189808 0.15848 0.126027 0.717999 0.981275 0.312955 
0.642693  17 0.655353 0.148673 0.356145 0.0057862 0.211342 0.772194 0.210628 0.414188 0.228446 0 0.495914 0.514544 0.301842 0 0.396552 0.967619 0.417057 
0.644822  17 0.158687 0.310979 0.441427 0.0258555 0.776557 0.308911 0.729515 0.0730283 0 0.137393 0.503877 0.727061 0.30002 0.32133 0.584386 0.178844 0.0248686 
0.64567  17 0.63861 0.314224 0.409642 0 0.209965 0.281139 0.47368 0.453403 0.0587518 0.337996 0.354907 0.237341 0.274072 0.0696328 0.774097 0.330341 0.249004 
0.64452  17 0.328894 0.373567 0.93629 0.00874243 0.610009 0.697972 0.418712 0.503328 0.0930839 0.302778 0.788355 0.912164 0.19351 0.0293392 0.561437 0.502688 0.000113981 
0.48617  17 0.228687 0.222196 0.368241 0 0.272657 0.370448 0.809113 0.271579 0.00752038 0 0.683398 0.192504 0.124679 0.236418 0.776744 0.811924 0.456843 
0.462785  17 0.161417 0 0.670491 0.00507212 0.43426 0.79121 0.617951 0.245327 0.000662287 0.0958658 0.718213 0.740886 0.289022 0.811218 0.548381 0.877295 0.53449 
0.472889  17 0.611137 0.619218 0.634013 0 0.539988 0.495688 0.785684 0.486661 0.0185716 0.013811 0.496889 0 0.21742 0 0.549113 0.2808 0.535367 
0.467316  17 0.481175 0.651121 0.554212 0.00238998 0.568067 0.334245 0.519276 0.515722 0 0.126605 0.855604 0 0.434248 0.114554 0.927892 0.542209 0.0643796 
0.475242  17 0.643973 0.204787 0.779833 0.0259591 0.409084 0.596841 0.383763 0.551645 0 0.196054 0.628488 0.53209 0.357794 0.361281 0.849773 0.434201 0.00051046 
0.477463  17 0.000105115 0.85808 0.339447 0.00289019 0.57429 0.0985687 0.524903 0.576774 0 0.141885 0.727105 0.000382501 0.295977 0.125175 0.922928 0.355993 0.124367 
0.472889  17 0.611137 0.619218 0.634013 0 0.539988 0.495688 0.785684 0.486661 0.0185716 0.013811 0.496889 0 0.21742 0 0.549113 0.2808 0.535367 
0.433352  17 0.186945 0 0.351853 0.00405025 0.57428 0.217305 0.514175 0.498915 0.167944 0.141513 0.614254 0 0.05497 0.0162069 0.515419 0.256088 0.200816 
0.433352  17 0.186945 0 0.351853 0.00405025 0.57428 0.217305 0.514175 0.498915 0.167944 0.141513 0.614254 0 0.05497 0.0162069 0.515419 0.256088 0.200816 
0.433352  17 0.186945 0 0.351853 0.00405025 0.57428 0.217305 0.514175 0.498915 0.167944 0.141513 0.614254 0 0.05497 0.0162069 0.515419 0.256088 0.200816 
0.468587  17 0.610981 0.618741 0.634067 0 0.539988 0.495688 0.785684 0.486661 0.0185716 0.013811 0.496938 0.000191294 0.21769 0.000652678 0.54871 0.280786 0.535122 
0.433352  17 0.186945 0 0.351853 0.00405025 0.57428 0.217305 0.514175 0.498915 0.167944 0.141513 0.614254 0 0.05497 0.0162069 0.515419 0.256088 0.200816 
0.433352  17 0.186945 0 0.351853 0.00405025 0.57428 0.217305 0.514175 0.498915 0.167944 0.141513 0.614254 0 0.05497 0.0162069 0.515419 0.256088 0.200816 
0.459659  17 0.611195 0.618747 0.634069 0 0.539988 0.495688 0.785684 0.486661 0.0185716 0.013811 0.496889 0 0.21742 0 0.54863 0.28128 0.534938 
0.492446  17 0.218445 0.0877433 0.759678 0 0.639413 0.668814 0.73604 0.258426 0.0114812 0.00910568 0.672076 0.257904 0.143793 0.220895 0.504809 0.820937 0.265936 
0.458438  17 0.481478 0.650161 0.553791 0.00250082 0.568893 0.334197 0.518865 0.515483 0.000346795 0.127426 0.854942 0.000918119 0.434248 0.114554 0.927892 0.542673 0.0634879 
0.488646  17 0.480604 0.649811 0.553123 0.00225331 0.568475 0.33446 0.519276 0.515722 0 0.126605 0.855604 0 0.433825 0.114197 0.927746 0.541858 0.0633259 
0.58822  17 0.25551 0.273706 0.450978 0 0.453824 0.598473 0.60452 0.701816 0 0.134163 0.648328 0.120373 0.420913 0 0.574046 0.995266 0.648432 
0.556474  17 0.729662 0.194911 0.522334 0.0398385 0.995041 0.657 0.550098 0.420328 0.0992927 0.105858 0.512815 0.469108 0.488915 0.363372 0.725749 0.433439 0.256849 
0.572164  17 0.531734 0.486467 0.663714 1.68658e-06 0.0488805 0.134144 0.0112455 0.664389 0.109448 0.542194 0.609652 0.5437 0.15677 0.550366 0.611342 0.0404153 0.000940822 
0.515409  17 0.877685 0.000395467 0.665435 4.19162e-06 0.041333 0.0659338 0.485194 0.62318 0.058633 0.343574 0.752358 0.177431 0.124182 0.0859753 0.604277 0.998721 0.560122 
0.515752  17 0.917816 0.339336 0.38839 0.0530959 0.627649 0.524012 0.696648 0.228257 0.000317351 0.0092054 0.553655 0.0256757 0.0752351 0.151104 0.863557 0.82612 0.493524 
0.50778  17 0.917816 0.339642 0.388661 0.0530296 0.627377 0.524121 0.697235 0.228148 0 0.00800051 0.553479 0.0257641 0.0756641 0.151088 0.86393 0.82699 0.493524 
0.541546  17 0.701646 0.34877 0.419361 0.000127996 0.428779 0.5256 0.594879 0.6239 0.0056363 0.215103 0.670883 0.13622 0.552358 0.115059 0.930883 0.625237 0.355741 
0.546272  17 0.209927 0.218967 0.758141 0 0.17746 0.330059 0.0555563 0.391753 0 0.693477 0.264659 0.546419 0.00260095 0.426964 0.146683 0.745391 0.194853 
0.541661  17 0.210478 0.218668 0.75939 0 0.17746 0.330059 0.0555563 0.392344 8.63856e-05 0.692757 0.264894 0.545689 0.00209913 0.427444 0.147099 0.744953 0.195039 
0.55705  17 0.394983 0.169868 0.573587 0.0546042 0.525212 0.403358 0.692003 0.52283 0.02235 0.0537297 0.321344 0.143937 0.238966 0.264271 0.660309 0.536887 0.556838 
0.556016  17 0.394671 0.170333 0.573192 0.0545007 0.525837 0.403601 0.692226 0.52283 0.02235 0.0539885 0.32099 0.144491 0.238087 0.264719 0.659642 0.537512 0.558158 
0.573422  17 0.693255 0.600624 0.91026 0 0.170531 0.292602 0.522709 0.832233 0 0.178851 0.769604 0.408028 0.713869 0.443984 0.97601 0.430993 0.0267312 
0.534987  17 0.425262 0.25044 0.746608 0.0381857 0.10485 0.666491 0.51973 0.291816 4.29173e-05 0.0496902 0.764781 0.172875 0.115967 0.703387 0.906622 0.32835 0.0186538 
0.585732  17 0.498176 0.416189 0.534936 0 0.360326 0.264718 0.655163 0.728722 0.000173016 0.345527 0.608445 0.479928 0.0741648 0.191093 0.234544 0.156889 0.277762 
0.583014  17 0.218066 0.0877433 0.759678 0 0.639413 0.668758 0.736185 0.258382 0.0112128 0.00882547 0.672683 0.258721 0.144025 0.222539 0.504792 0.821918 0.265384 
0.53926  17 0.458524 0.581279 0.11482 0.000143341 0.161381 0.626151 0.383768 0.487447 0 0.124407 0.564279 0.396796 0.0272833 0.00018823 0.512419 0.423958 0.0823326 
0.585973  17 0.925488 0.147277 0.487545 4.05025e-06 0.000211753 0.681035 0.326536 0.140081 0.016752 0.000821178 0.194715 8.46054e-05 0.236948 0.14833 0.452671 0.0630773 0.444861 
0.610904  17 0.45439 0.255094 0.702912 0.0287097 0.298943 0.377725 0.516318 0.291279 0.072462 0.0156982 0.749881 0.218299 0.027405 0.135914 0.381876 0.269511 0.0372039 
0.60203  17 0.72991 0.195255 0.52261 0.0398845 0.994572 0.657303 0.551071 0.420402 0.0999011 0.105633 0.512815 0.469108 0.488915 0.363372 0.725749 0.433439 0.256882 
0.592593  17 0.702006 0.210688 0.877247 0.0100997 0.672244 0.00756617 0.409507 0.443767 0 0.107537 0.596847 0.187836 0.31812 0.808255 0.764504 0.666327 0.0658369 
0.59241  17 0.15916 0.311281 0.441003 0.0258377 0.776696 0.309037 0.729761 0.0735617 4.06408e-05 0.136955 0.504357 0.726825 0.29989 0.320634 0.583743 0.178809 0.0244113 
0.594979  17 0.48759 0.000441948 0.703659 2.79034e-05 0.00106802 0.223206 0.437894 0.7574 0.00155168 0.426393 0.74567 0.228243 0.297778 0.0979347 0.604824 0.0758052 0.000391385 
0.603967  17 0.454983 0.254909 0.70308 0.0286751 0.29916 0.377963 0.517166 0.290931 0.0724392 0.0156982 0.749881 0.218234 0.0272575 0.136428 0.381924 0.270447 0.0372623 
0.601477  17 0.771957 0.824298 0.616954 0.0110816 0.286449 0.461434 0.501731 0.267127 4.40548e-05 0.171644 0.572996 0.0291131 0.554171 0 0.783962 0.411851 0.154918 
0.59568  17 0.926618 0.146223 0.487731 0.000201518 0.000634898 0.681605 0.327079 0.139816 0.0166192 0 0.194725 0 0.237408 0.149413 0.453171 0.0628199 0.445082 
0.617959  17 0.999735 0.584877 0.380007 2.99057e-05 0.574593 0.206409 0.530353 0.583083 0.250713 0.124124 0.606537 0.40138 0.0238244 0 0.63026 0.385553 0.193935 
0.614583  17 0.725193 0.272869 0.581365 0.00174809 0.000575457 0.0931982 0.511601 0.47176 0 0.128875 0.502905 0.377145 0.538554 0.521152 0.669715 0.437856 0.820667 
0.617485  17 0.926489 0.146926 0.487545 0 0 0.68165 0.32736 0.140173 0.0170829 0.000677159 0.194936 9.30267e-05 0.236852 0.148971 0.453366 0.062587 0.445239 
0.424407  17 0.632456 0.225229 0.609227 0 0.191664 0.468797 0.123798 0.106184 0.0127681 0.155906 0.516954 0 0.193506 0.0206045 0.563993 0.553485 0.456022 
0.356732  17 0.643112 0.16736 0.616883 0 0.207243 0.481986 0.761783 0.123528 0 0.215631 0.521155 0 0.0186541 0.0152418 0.58533 0.52613 0.0812354 
0.423349  17 0.648251 0.420048 0.642538 0.0326556 0 0.914228 0.0399833 0.0430501 0 0.183806 0.749739 0.248574 0 0.217408 0.7312 0.694257 0.361964 
0.365919  17 0.489991 0.265372 0.63047 0.00153446 0.542001 0.666809 0.385861 0.40931 0.0143555 0.29403 0.795252 0 0.119381 0.034415 0.739788 0.429152 0.119895 
0.279519  17 0.565924 0.000304781 0.646984 0.00537653 0.0339727 0.576197 0.854136 0.112464 0 0.0184654 0.493219 0 0.160315 0.0304825 0.599981 0.24248 0.0656889 
0.387086  17 0.565571 0 0.647209 0.00537653 0.0339727 0.576197 0.854136 0.112464 0 0.0184654 0.493219 0 0.160315 0.0304825 0.599727 0.241977 0.0658253 
0.400586  17 0.491416 0.121909 0.813384 0 0.240979 0.693433 0.257166 0.434861 0.0282114 0.308241 0.0975638 0.747207 0.0830008 0.675938 0.192657 0.779128 0 
0.399693  17 0.572154 0.0114543 0.702037 0.0381556 0.366232 0.7189 0.712209 0.56907 0 0.00536002 0.574795 0 0.191346 0.109275 0.738386 0.395612 0.340241 
0.384802  17 0.572084 0.0109913 0.702067 0.0381404 0.36578 0.7189 0.712209 0.56907 0 0.00536002 0.574795 0 0.191211 0.109181 0.738354 0.395462 0.340027 
0.399693  17 0.572154 0.0114543 0.702037 0.0381556 0.366232 0.7189 0.712209 0.56907 0 0.00536002 0.574795 0 0.191346 0.109275 0.738386 0.395612 0.340241 
0.429909  17 0.274783 0.372299 0.635197 0.012378 0 0.36971 0.141764 0.421859 0.0070944 0.103611 0.656592 0.372259 0.109222 0.0417033 0.622773 0.903212 0.0410867 
0.429909  17 0.274783 0.372299 0.635197 0.012378 0 0.36971 0.141764 0.421859 0.0070944 0.103611 0.656592 0.372259 0.109222 0.0417033 0.622773 0.903212 0.0410867 
0.42907  17 0.274783 0.372299 0.635197 0.012378 0 0.36971 0.141764 0.421859 0.00696478 0.103644 0.656118 0.371998 0.109404 0.0418714 0.622564 0.902739 0.0413811 
0.426436  17 0.705869 0.793188 0.62112 0.00906981 0.534468 0.533443 0.756456 0.189348 0.000297591 0.248573 0.39604 0.00619667 0 0.030715 0.602431 0.371605 0.118173 
0.439416  17 0.492665 0.215191 0.871259 0 0.650622 0.696863 0.533681 0.358298 0 0.249395 0.855197 0.279752 0.133541 0.0185029 0.527931 0.648888 0 
0.422037  17 0.458139 0.25702 0.725603 0.00940814 0.356163 0.415228 0.805973 0.859968 0.0623543 0.22827 0.572565 0.0197002 0.0398047 0.0460486 0.586421 0.483199 0.205546 
0.422599  17 0.458249 0.257028 0.725451 0.00940562 0.356163 0.415228 0.805973 0.859968 0.0623543 0.22827 0.572565 0.0197002 0.0397477 0.0458666 0.586269 0.483113 0.205321 
0.3682  17 0.63811 0.672074 0.598445 0.00116501 0.572631 0.593191 0.637742 0.37788 0.00428977 0.00347765 0.441559 0.00018821 0.22857 0.000214627 0.549227 0.25379 0.41336 
0.452137  17 0.637875 0.672268 0.598315 0.00112252 0.573572 0.592686 0.637742 0.37788 0.00428977 0.00347765 0.441345 0 0.228835 0 0.549106 0.252938 0.413486 
0.452137  17 0.637875 0.672268 0.598315 0.00112252 0.573572 0.592686 0.637742 0.37788 0.00428977 0.00347765 0.441345 0 0.228835 0 0.549106 0.252938 0.413486 
0.452137  17 0.637875 0.672268 0.598315 0.00112252 0.573572 0.592686 0.637742 0.37788 0.00428977 0.00347765 0.441345 0 0.228835 0 0.549106 0.252938 0.413486 
0.460346  17 0.86904 0.543915 0.710508 0.00125455 0.0988119 0.436107 0.735898 0.208981 0 0.207572 0.567192 0 0.16466 0.00117112 0.596924 0.495231 0.289719 
0.463635  17 0.650723 0 0.730946 0.041766 0.212244 0.703164 0.759193 0.581615 0 0.106472 0.571426 0 0.194538 0.0869095 0.414678 0.269145 0.346035 
0.463635  17 0.650723 0 0.730946 0.041766 0.212244 0.703164 0.759193 0.581615 0 0.106472 0.571426 0 0.194538 0.0869095 0.414678 0.269145 0.346035 
0.465881  17 0.611137 0.619218 0.634013 0 0.539988 0.495688 0.785684 0.486661 0.0185716 0.013811 0.496889 0 0.21742 0 0.549113 0.2808 0.535367 
0.465881  17 0.611137 0.619218 0.634013 0 0.539988 0.495688 0.785684 0.486661 0.0185716 0.013811 0.496889 0 0.21742 0 0.549113 0.2808 0.535367 
0.469099  17 0.452565 0.352482 0.451233 0 0.00436292 0.510767 0.53742 0.39117 0.0263093 0.0398569 0.498099 0.147649 0.0966617 0 0.614257 0.787779 0.211839 
0.469099  17 0.452565 0.352482 0.451233 0 0.00436292 0.510767 0.53742 0.39117 0.0263093 0.0398569 0.498099 0.147649 0.0966617 0 0.614257 0.787779 0.211839 
0.454524  17 0.452656 0.352482 0.451233 0 0.00436292 0.510767 0.53742 0.390863 0.026283 0.0398141 0.498188 0.147312 0.0965049 0.000317586 0.614337 0.787462 0.210938 
0.443874  17 0.452565 0.352482 0.451233 0 0.00436292 0.510767 0.537857 0.3907 0.0262489 0.0398223 0.498308 0.147952 0.0967527 0.000114951 0.61409 0.787295 0.211839 
0.47133  17 0.435716 0.388315 0.44113 0.0153981 0.479356 0.510074 0.616452 0.304171 0.00749277 0.0768085 0.589972 0.141421 0.0794129 0 0.746258 0.873583 0 
0.453941  17 0.435716 0.388315 0.44113 0.0153981 0.479372 0.509376 0.616889 0.304008 0.00725683 0.0768577 0.589976 0.140952 0.0794129 0 0.746258 0.873583 0 
0.420157  17 0.435716 0.388315 0.44113 0.0153981 0.479356 0.510074 0.616452 0.303649 0.00745202 0.0769601 0.589948 0.141603 0.0791225 5.72667e-05 0.745998 0.873583 0 
0.473095  17 0.390785 0.221593 0.551855 0.0173919 0.457496 0.546554 0.750978 0.219784 0 0.294254 0.569525 0.0426846 0 0.394654 0.640797 0.532694 0.217396 
0.469255  17 0.522011 0.37014 0.434366 0.0251872 0.0591591 0.575163 0.51039 0.448444 0.00230464 0.228792 0.582158 0.171469 0.0578687 0.236833 0.657047 0.664808 0.0167637 
0.458411  17 0.522295 0.370025 0.434539 0.0251567 0.0588684 0.575007 0.509889 0.447969 0.00218137 0.229065 0.582223 0.171664 0.057901 0.237132 0.657356 0.664834 0.0165574 
0.438264  17 0.491491 0.122101 0.813248 3.09075e-05 0.240944 0.694042 0.257166 0.434861 0.0282114 0.308083 0.0978885 0.747186 0.0825849 0.674542 0.193364 0.778378 0.998373 
0.438264  17 0.491105 0.121776 0.812867 0 0.240979 0.693433 0.257166 0.434468 0.0283512 0.308087 0.0979989 0.746459 0.0829419 0.6752 0.192841 0.778452 0.999926 
0.40622  17 0.491285 0.122493 0.813004 8.92966e-05 0.240666 0.692695 0.258731 0.434147 0.028155 0.308089 0.0975638 0.747207 0.0830008 0.675938 0.193005 0.77867 0.000129432 
0.475617  17 0.491416 0.121909 0.813384 0 0.240979 0.693433 0.257166 0.434861 0.0282114 0.308241 0.0975638 0.747207 0.0830008 0.675938 0.192657 0.779128 0 
0.412619  17 0.491416 0.12192 0.813307 2.25241e-05 0.241191 0.693824 0.257664 0.434507 0.0281251 0.308241 0.0975638 0.747207 0.0830008 0.675938 0.192657 0.779128 0 
0.476934  17 0.283247 0.21316 0.516457 0.0212887 0 0.179483 0 0.697576 0.0227255 0.0945466 0.62952 0.117299 0.076681 0.124707 0.483126 0.352012 0.543781 
0.458043  17 0.189997 0.0457365 0.430625 0.0278143 0.0691261 0.542947 0.82084 0.455907 0 0 0.62861 0.142933 0.199353 0.103049 0.940465 0.201092 0.000228574 
0.454796  17 0.954357 0.487024 0.377641 0.00952119 0.629355 0.557218 0.628764 0.105361 0.00766946 0.254359 0.375744 0.00371567 1.90338e-05 0.0535465 0.626719 0.61558 0.108944 
0.456178  17 0.406155 0.766497 0.6014 5.37653e-06 0.447161 0.575582 0.600135 0.420279 0.0127965 0.00250654 0.492366 0 0.222087 3.04825e-05 0.548972 0.293397 0.398236 
0.490505  17 0.453879 0 0.823886 0.0185942 0.257248 0.755859 0.490177 0.762584 0.0404423 0.091093 0.611481 0.0481596 0.339254 0 0.722327 0.230645 0.585926 
0.477687  17 0.25832 0.327538 0.636655 0.0123991 0.0889568 0.373642 0.43076 0.395051 0.0846172 0.10168 0.604314 0.197009 0.102377 0.0388179 0.619896 0.783079 0.0207363 
0.510876  17 0.4312 0 0.699697 0.110564 0.304177 0.735018 0.651238 0.395681 0 0.0944532 0.870748 0.279955 0.137731 0.086389 0.575556 0.245716 0.503913 
0.466344  17 0.266408 0.338386 0.637878 0.0123915 0.0146507 0.504279 0.734198 0.43027 0.0109789 0.170891 0.674299 0.278373 0.109964 0.0440564 0.631127 0.686211 0.000530821 
0.50922  17 0.42676 0.505582 0.711476 0.00991455 0.535534 0.421539 0.775947 0.254049 0 0.205712 0.528983 0 0.128911 0.0324962 0.607829 0.584202 0.328508 
0.509818  17 0.427708 0.506254 0.711781 0.00987251 0.535809 0.421547 0.775947 0.254049 0 0.205712 0.528983 0 0.128911 0.0324962 0.608155 0.584715 0.328554 
0.514005  17 0.762094 0.542157 0.131324 0 0.269977 0.412105 0 0.420967 0.0400927 0.448665 0.669453 0.363792 0.0251898 0.0889534 0.592161 0.570617 0.0517117 
0.516252  17 0.451472 0.170769 0.198312 0 0.184406 0.483932 0.724854 0.539606 0 0.0753928 0.686686 0 0.127574 0.186311 0.575731 0.229672 0.55446 
0.476316  17 0.70562 0.793733 0.621297 0.00900332 0.535162 0.533274 0.756677 0.18893 0 0.248573 0.39604 0.00672256 0.000139419 0.0309805 0.602769 0.371787 0.117837 
0.521071  17 0.27925 0.212165 0.643721 0.0153385 0.00981032 0.394555 0.5275 0.673771 0.148674 0.108452 0.728282 0.230304 0 0.0773402 0.685751 0.446055 0 
0.444472  17 0.000728454 0.000144994 0.805096 0.00714039 0.945004 0.494689 0.760372 0.151072 0.00250787 0.333336 0.585967 0.0608162 0.000199501 0.057097 0.627646 0.999925 0.317502 
0.525432  17 0 0 0.805096 0.00714039 0.945004 0.494689 0.760372 0.151072 0.00250787 0.333336 0.585967 0.0609117 0 0.0571654 0.62778 0 0.317796 
0.487485  17 0.483856 0.366841 0.220678 0.00264375 0.282187 0.999378 0.798222 0.256116 0.0303739 0.341608 0.771825 0.188172 0.122056 0.0126463 0.64255 0.388769 0.431887 
0.527399  17 0 0 0.877357 0.113083 0 0.46896 0.677079 0.734078 0.0910618 0.286283 0.779069 0 0 0 0.679405 0.473491 0.204199 
0.533033  17 0.100103 0 0.739701 0.129667 0.232628 0.712995 0.416557 0.579108 0.12619 0 0.517776 0.190909 0.182441 0.035519 0.709866 0.497229 0.542982 
0.533033  17 0.100103 0 0.739701 0.129667 0.232628 0.712995 0.416557 0.579108 0.12619 0 0.517776 0.190909 0.182441 0.035519 0.709866 0.497229 0.542982 
0.461916  17 0.773781 0.0912282 0.598421 0.0731563 0.335678 0.639187 0.784178 0.589868 0.00124135 0.000193151 0.479142 0.00011317 0.252219 0.0334059 0.518119 0.406475 0.411056 
0.517086  17 0.773781 0.0912282 0.598111 0.0731547 0.336536 0.639362 0.784183 0.589566 0.00119777 0.000103873 0.478954 0 0.252482 0.0334059 0.518119 0.406475 0.411056 
0.543928  17 0.420641 0.377194 0.81374 0.00771452 0.10832 0.476316 0.615124 0.340421 0.143947 0.266669 0.428389 0 0.0514655 0 0.635716 0.123476 0.134208 
0.559855  17 0.398912 0.6617 0.411675 0.00575091 0.309385 0.51116 0.501556 0.634594 0 0 0.481769 0.493094 0.271552 0.301949 0.549383 0.231989 0.41142 
0.562253  17 0.398764 0.662432 0.411489 0.00575091 0.309385 0.51116 0.501556 0.634594 0 0 0.481769 0.493094 0.271552 0.302343 0.54922 0.232313 0.411352 
0.56391  17 0.437313 0.516988 0.785006 0.00495422 0.483522 0.751666 0.846516 0.0581357 0.0165284 0.0801744 0.656054 0.337672 0.148408 0 0.516575 0.585937 0 
0.565633  17 0.542862 0.301253 0.299592 0 0.344902 0.899395 0.310012 0.48973 0.0845638 0 0.430766 0.685618 0.426725 0.153549 0.536163 0.279953 0 
0.553786  17 0.00885519 0 0.586713 0.00519231 0 0.665017 0.698522 0.781477 0.0807052 0.101593 0.568844 0.264017 2.52137e-05 0.0514446 0.534348 0.208218 0.280309 
0.502081  17 0.453488 0.29245 0.888908 0.00166937 0.528275 0.738957 0.682434 0.172211 0.0401001 0.0597763 0.517095 0.369969 0.201675 0.137486 0.574004 0.11776 0.000435658 
0.568922  17 0.525793 0.141648 0.842016 0.017705 0.0629354 0.481105 0.261462 0.662191 0.0557311 0.148514 0.665757 0.0731448 0.366411 0 0.62811 0.0437407 0.590419 
0.565236  17 0.338229 0.226021 0.120993 0.00189734 0.546846 0.540145 0.436642 0.33958 0.0261465 0.226238 0.41807 0.341874 0.130959 0.256703 0.499141 0.634089 0.269823 
0.558978  17 0.338229 0.226167 0.120317 0.0018977 0.546647 0.540008 0.436877 0.339019 0.0262883 0.225993 0.41799 0.341124 0.130329 0.256049 0.498781 0.633522 0.269793 
0.575212  17 0.241139 0.189488 0.436148 0.0054932 0.646107 0.679253 0.63668 0.410749 0.0955571 0.0962654 0.896799 0.432757 0.0850714 0.0803585 0.698771 0.896116 0 
0.578973  17 0.699352 0.688673 0.465734 0.00390626 0.415477 0.564144 0.706206 0.115316 0 0.255964 0.297401 0 0.0806684 0.142645 0.599412 0.0330728 0.0462408 
0.579688  17 0.417974 0.499343 0.617235 0.00892249 0.535765 0.42032 0.776718 0.2424 0 0.193371 0.529025 0.165203 0.139243 0.0326966 0.576823 0.387777 0.148778 
0.532892  17 0.417892 0.499343 0.617235 0.00892249 0.535765 0.42032 0.776718 0.2424 1.07758e-05 0.192991 0.529172 0.165665 0.139547 0.033587 0.576809 0.387017 0.148586 
0.569846  17 0.657856 0.741463 0.648305 0.0133113 0.275913 0.935837 0.326749 0.578553 0.0590836 0.0176988 0.498232 0.687472 0.411915 0.122038 0.43766 0.58829 0 
0.571179  17 0.0104678 0.0334284 0.629046 0.000366095 0 0.356058 0.687308 0.518683 0.100624 0.214545 0.605949 0.216041 0.0157751 0.0674068 0.585418 0.101842 0.322463 
0.600551  17 0.470911 0 0.67378 0.0136607 0.256782 0.83595 0.361087 0.143585 0.0415061 0.0580628 0.518455 0.0887761 0.513905 0 0.761893 0.452229 0.480866 
0.560416  17 0.237155 0.394654 0.704946 0.082526 0.65514 0.631533 0.731484 0.582928 7.48605e-05 0.0749919 0.577821 0 0.264372 0.0799527 0.723891 0.189675 0.413138 
0.582285  17 0.237354 0.394291 0.704808 0.0825385 0.655624 0.632164 0.731358 0.583392 0 0.0750126 0.577821 0 0.264485 0.0800178 0.724146 0.189989 0.41232 
0.60318  17 0.653285 0.461734 0.54927 0.0995598 0.420992 0.0347394 0.701678 0.616008 0.0514785 0.00632602 0.41622 0.152133 0.189399 0.0297574 0.671586 0.590023 0.0357554 
0.60751  17 0.416212 0.310987 0.462975 0.0475929 0.000122151 0.832729 0.499865 0.0779722 0.0287209 0.191083 0.748801 0.18821 0 0.21527 0.599958 0.835326 0.405582 
0.587808  17 0.46911 0 0.749129 0.0228902 0.246739 0.957762 0.680381 0.475293 0.0426156 0.212157 0.571407 0 0.254877 0 0.669563 0 0.57932 
0.619848  17 0.160114 0.311549 0.440843 0.0258337 0.776562 0.308745 0.729515 0.0730283 0.000507572 0.137326 0.504018 0.726863 0.299337 0.321073 0.584516 0.177697 0.0249995 
0.620522  17 0 0.426926 0.585624 0.0342638 0 0.465438 0.468695 0.45522 0 0.00565202 0.270997 0.256913 0.141012 0 0.559158 0.618783 0.167251 
0.621667  17 0.469362 0.137481 0.619102 0.00527361 0.63052 0.531175 0.876491 0.256448 0.00620246 0.118174 0.582072 0.334901 0.3893 0.773416 0.347763 0.797449 0.333009 
0.622086  17 0.310153 0.591748 0.726278 4.41158e-05 0.11552 0.780684 0.123273 0.544938 0.000183415 0.817764 0.674247 0.317512 4.31217e-05 0.822972 0.5435 0.451988 0.576282 
0.623166  17 0 0.234701 0.829442 0 0.177778 0.0470466 0.578777 0.47487 0.165394 0.188541 0.665359 0.33986 0.0310802 0.0128937 0.353971 0.683623 0.193119 
0.62344  17 0.955182 0.669069 0.422608 0.0143768 0.881896 0.253337 0.685977 0.251262 0.0246376 0.235041 0.365177 0.881949 0.149983 0.368268 0.558556 0.132942 0.480162 
0.608566  17 0.724708 0 0.691114 0.14448 0.059901 0.17388 0.250303 0.684104 0.0184453 0.0491838 0.55888 0.63099 0.282333 0.946115 0.589387 0.00115094 0.00027004 
0.583318  17 0.665736 0.000148029 0.622466 0.0125185 0.313238 0.548531 0.780745 0.367822 0 0 0.560271 0.00497653 0.000720969 0 0.595704 0.285482 0.294289 
0.625837  17 0.919628 0 0.492382 0.10178 0.344314 0.640589 0.402227 0.588894 0.305268 0 0.47188 0.0884014 0.137772 3.17704e-05 0.685245 0.804296 0.999869 
0.63013  17 0.34961 0.0226087 0.769429 0 0.22893 0.704798 0.0760959 0.403111 0 0.468191 0.277981 0.318267 5.66328e-05 0.667579 0.149921 0.82626 0.0682848 
0.632504  17 0.349072 0.0226087 0.769429 0.000116101 0.229613 0.705088 0.0766546 0.402784 0.000705711 0.468387 0.278157 0.318492 9.92732e-05 0.667609 0.150304 0.826555 0.06911 
0.603254  17 0.25158 0.251191 0.302935 0.0208115 0.303732 0.265736 0.418444 0.371532 0.0393564 0.106382 0.551766 0.0343537 0 0.0857962 0.195845 0 0.152161 
0.634269  17 0 0.234701 0.829442 0 0.177778 0.0472436 0.579201 0.475366 0.165545 0.18897 0.665514 0.340404 0.0317211 0.0122217 0.354208 0.683505 0.193119 
0.635028  17 0.172859 0.209118 0.629124 0.0207589 0.812582 0.000172543 0.20522 0.331464 0 0 0.558679 0.380229 0.408405 0.671868 0.567783 0.751231 0.480408 
0.633906  17 0.726234 0.272611 0.58129 0.00175004 0.000193263 0.0926005 0.51148 0.472202 0 0.128875 0.502905 0.376246 0.537207 0.520866 0.669019 0.437333 0.821102 
0.540835  17 0.126713 0.252327 0.576229 0.0408847 0.999971 0.417844 0.780481 0.482291 0 0 0.310228 0.189808 0.15848 0.126027 0.717999 0.981275 0.312955 
0.642693  17 0.655353 0.148673 0.356145 0.0057862 0.211342 0.772194 0.210628 0.414188 0.228446 0 0.495914 0.514544 0.301842 0 0.396552 0.967619 0.417057 
0.644822  17 0.158687 0.310979 0.441427 0.0258555 0.776557 0.308911 0.729515 0.0730283 0 0.137393 0.503877 0.727061 0.30002 0.32133 0.584386 0.178844 0.0248686 
0.64567  17 0.63861 0.314224 0.409642 0 0.209965 0.281139 0.47368 0.453403 0.0587518 0.337996 0.354907 0.237341 0.274072 0.0696328 0.774097 0.330341 0.249004 
0.64452  17 0.328894 0.373567 0.93629 0.00874243 0.610009 0.697972 0.418712 0.503328 0.0930839 0.302778 0.788355 0.912164 0.19351 0.0293392 0.561437 0.502688 0.000113981 
0.48617  17 0.228687 0.222196 0.368241 0 0.272657 0.370448 0.809113 0.271579 0.00752038 0 0.683398 0.192504 0.124679 0.236418 0.776744 0.811924 0.456843 
0.462785  17 0.161417 0 0.670491 0.00507212 0.43426 0.79121 0.617951 0.245327 0.000662287 0.0958658 0.718213 0.740886 0.289022 0.811218 0.548381 0.877295 0.53449 
0.472889  17 0.611137 0.619218 0.634013 0 0.539988 0.495688 0.785684 0.486661 0.0185716 0.013811 0.496889 0 0.21742 0 0.549113 0.2808 0.535367 
0.467316  17 0.481175 0.651121 0.554212 0.00238998 0.568067 0.334245 0.519276 0.515722 0 0.126605 0.855604 0 0.434248 0.114554 0.927892 0.542209 0.0643796 
0.475242  17 0.643973 0.204787 0.779833 0.0259591 0.409084 0.596841 0.383763 0.551645 0 0.196054 0.628488 0.53209 0.357794 0.361281 0.849773 0.434201 0.00051046 
0.477463  17 0.000105115 0.85808 0.339447 0.00289019 0.57429 0.0985687 0.524903 0.576774 0 0.141885 0.727105 0.000382501 0.295977 0.125175 0.922928 0.355993 0.124367 
0.472889  17 0.611137 0.619218 0.634013 0 0.539988 0.495688 0.785684 0.486661 0.0185716 0.013811 0.496889 0 0.21742 0 0.549113 0.2808 0.535367 
0.433352  17 0.186945 0 0.351853 0.00405025 0.57428 0.217305 0.514175 0.498915 0.167944 0.141513 0.614254 0 0.05497 0.0162069 0.515419 0.256088 0.200816 
0.433352  17 0.186945 0 0.351853 0.00405025 0.57428 0.217305 0.514175 0.498915 0.167944 0.141513 0.614254 0 0.05497 0.0162069 0.515419 0.256088 0.200816 
0.433352  17 0.186945 0 0.351853 0.00405025 0.57428 0.217305 0.514175 0.498915 0.167944 0.141513 0.614254 0 0.05497 0.0162069 0.515419 0.256088 0.200816 
0.44833  17 0.610981 0.618741 0.634067 0 0.539988 0.49546 0.785521 0.486379 0.0187017 0.0138176 0.497091 0.000421407 0.217438 0.000652678 0.54871 0.280786 0.535122 
0.433352  17 0.186945 0 0.351853 0.00405025 0.57428 0.217305 0.514175 0.498915 0.167944 0.141513 0.614254 0 0.05497 0.0162069 0.515419 0.256088 0.200816 
0.433352  17 0.186945 0 0.351853 0.00405025 0.57428 0.217305 0.514175 0.498915 0.167944 0.141513 0.614254 0 0.05497 0.0162069 0.515419 0.256088 0.200816 
0.459659  17 0.611195 0.618747 0.634069 0 0.539988 0.495688 0.785684 0.486661 0.0185716 0.013811 0.496889 0 0.21742 0 0.54863 0.28128 0.534938 
0.492446  17 0.218445 0.0877433 0.759678 0 0.639413 0.668814 0.73604 0.258426 0.0114812 0.00910568 0.672076 0.257904 0.143793 0.220895 0.504809 0.820937 0.265936 
0.458438  17 0.481478 0.650161 0.553791 0.00250082 0.568893 0.334197 0.518865 0.515483 0.000346795 0.127426 0.854942 0.000918119 0.434248 0.114554 0.927892 0.542673 0.0634879 
0.488646  17 0.480604 0.649811 0.553123 0.00225331 0.568475 0.33446 0.519276 0.515722 0 0.126605 0.855604 0 0.433825 0.114197 0.927746 0.541858 0.0633259 
0.58822  17 0.25551 0.273706 0.450978 0 0.453824 0.598473 0.60452 0.701816 0 0.134163 0.648328 0.120373 0.420913 0 0.574046 0.995266 0.648432 
0.556474  17 0.729662 0.194911 0.522334 0.0398385 0.995041 0.657 0.550098 0.420328 0.0992927 0.105858 0.512815 0.469108 0.488915 0.363372 0.725749 0.433439 0.256849 
0.572164  17 0.531734 0.486467 0.663714 1.68658e-06 0.0488805 0.134144 0.0112455 0.664389 0.109448 0.542194 0.609652 0.5437 0.15677 0.550366 0.611342 0.0404153 0.000940822 
0.515409  17 0.877685 0.000395467 0.665435 4.19162e-06 0.041333 0.0659338 0.485194 0.62318 0.058633 0.343574 0.752358 0.177431 0.124182 0.0859753 0.604277 0.998721 0.560122 
0.515752  17 0.917816 0.339336 0.38839 0.0530959 0.627649 0.524012 0.696648 0.228257 0.000317351 0.0092054 0.553655 0.0256757 0.0752351 0.151104 0.863557 0.82612 0.493524 
0.50778  17 0.917816 0.339642 0.388661 0.0530296 0.627377 0.524121 0.697235 0.228148 0 0.00800051 0.553479 0.0257641 0.0756641 0.151088 0.86393 0.82699 0.493524 
0.541546  17 0.701646 0.34877 0.419361 0.000127996 0.428779 0.5256 0.594879 0.6239 0.0056363 0.215103 0.670883 0.13622 0.552358 0.115059 0.930883 0.625237 0.355741 
0.546272  17 0.209927 0.218967 0.758141 0 0.17746 0.330059 0.0555563 0.391753 0 0.693477 0.264659 0.546419 0.00260095 0.426964 0.146683 0.745391 0.194853 
0.541661  17 0.210478 0.218668 0.75939 0 0.17746 0.330059 0.0555563 0.392344 8.63856e-05 0.692757 0.264894 0.545689 0.00209913 0.427444 0.147099 0.744953 0.195039 
0.55705  17 0.394983 0.169868 0.573587 0.0546042 0.525212 0.403358 0.692003 0.52283 0.02235 0.0537297 0.321344 0.143937 0.238966 0.264271 0.660309 0.536887 0.556838 
0.556016  17 0.394671 0.170333 0.573192 0.0545007 0.525837 0.403601 0.692226 0.52283 0.02235 0.0539885 0.32099 0.144491 0.238087 0.264719 0.659642 0.537512 0.558158 
0.573422  17 0.693255 0.600624 0.91026 0 0.170531 0.292602 0.522709 0.832233 0 0.178851 0.769604 0.408028 0.713869 0.443984 0.97601 0.430993 0.0267312 
0.534987  17 0.425262 0.25044 0.746608 0.0381857 0.10485 0.666491 0.51973 0.291816 4.29173e-05 0.0496902 0.764781 0.172875 0.115967 0.703387 0.906622 0.32835 0.0186538 
0.585732  17 0.498176 0.416189 0.534936 0 0.360326 0.264718 0.655163 0.728722 0.000173016 0.345527 0.608445 0.479928 0.0741648 0.191093 0.234544 0.156889 0.277762 
0.575961  17 0.218103 0.087033 0.759518 5.08074e-05 0.639413 0.668758 0.736185 0.258382 0.0112128 0.00882547 0.672683 0.258721 0.144025 0.222581 0.504944 0.821504 0.265625 
0.53926  17 0.458524 0.581279 0.11482 0.000143341 0.161381 0.626151 0.383768 0.487447 0 0.124407 0.564279 0.396796 0.0272833 0.00018823 0.512419 0.423958 0.0823326 
0.585973  17 0.925488 0.147277 0.487545 4.05025e-06 0.000211753 0.681035 0.326536 0.140081 0.016752 0.000821178 0.194715 8.46054e-05 0.236948 0.14833 0.452671 0.0630773 0.444861 
0.610904  17 0.45439 0.255094 0.702912 0.0287097 0.298943 0.377725 0.516318 0.291279 0.072462 0.0156982 0.749881 0.218299 0.027405 0.135914 0.381876 0.269511 0.0372039 
0.60203  17 0.72991 0.195255 0.52261 0.0398845 0.994572 0.657303 0.551071 0.420402 0.0999011 0.105633 0.512815 0.469108 0.488915 0.363372 0.725749 0.433439 0.256882 
0.592593  17 0.702006 0.210688 0.877247 0.0100997 0.672244 0.00756617 0.409507 0.443767 0 0.107537 0.596847 0.187836 0.31812 0.808255 0.764504 0.666327 0.0658369 
0.59241  17 0.15916 0.311281 0.441003 0.0258377 0.776696 0.309037 0.729761 0.0735617 4.06408e-05 0.136955 0.504357 0.726825 0.29989 0.320634 0.583743 0.178809 0.0244113 
0.594979  17 0.48759 0.000441948 0.703659 2.79034e-05 0.00106802 0.223206 0.437894 0.7574 0.00155168 0.426393 0.74567 0.228243 0.297778 0.0979347 0.604824 0.0758052 0.000391385 
0.582975  17 0.454983 0.254909 0.702821 0.0286823 0.299534 0.378403 0.517247 0.290313 0.0724037 0.0156982 0.749881 0.218234 0.0272575 0.136428 0.381924 0.270447 0.0372623 
0.601477  17 0.771957 0.824298 0.616954 0.0110816 0.286449 0.461434 0.501731 0.267127 4.40548e-05 0.171644 0.572996 0.0291131 0.554171 0 0.783962 0.411851 0.154918 
0.59568  17 0.926618 0.146223 0.487731 0.000201518 0.000634898 0.681605 0.327079 0.139816 0.0166192 0 0.194725 0 0.237408 0.149413 0.453171 0.0628199 0.445082 
0.617959  17 0.999735 0.584877 0.380007 2.99057e-05 0.574593 0.206409 0.530353 0.583083 0.250713 0.124124 0.606537 0.40138 0.0238244 0 0.63026 0.385553 0.193935 
0.614583  17 0.725193 0.272869 0.581365 0.00174809 0.000575457 0.0931982 0.511601 0.47176 0 0.128875 0.502905 0.377145 0.538554 0.521152 0.669715 0.437856 0.820667 
0.617485  17 0.926489 0.146926 0.487545 0 0 0.68165 0.32736 0.140173 0.0170829 0.000677159 0.194936 9.30267e-05 0.236852 0.148971 0.453366 0.062587 0.445239 
0.424407  17 0.632456 0.225229 0.609227 0 0.191664 0.468797 0.123798 0.106184 0.0127681 0.155906 0.516954 0 0.193506 0.0206045 0.563993 0.553485 0.456022 
0.356732  17 0.643112 0.16736 0.616883 0 0.207243 0.481986 0.761783 0.123528 0 0.215631 0.521155 0 0.0186541 0.0152418 0.58533 0.52613 0.0812354 
0.423349  17 0.648251 0.420048 0.642538 0.0326556 0 0.914228 0.0399833 0.0430501 0 0.183806 0.749739 0.248574 0 0.217408 0.7312 0.694257 0.361964 
0.365919  17 0.489991 0.265372 0.63047 0.00153446 0.542001 0.666809 0.385861 0.40931 0.0143555 0.29403 0.795252 0 0.119381 0.034415 0.739788 0.429152 0.119895 
0.279519  17 0.565924 0.000304781 0.646984 0.00537653 0.0339727 0.576197 0.854136 0.112464 0 0.0184654 0.493219 0 0.160315 0.0304825 0.599981 0.24248 0.0656889 
0.339854  17 0.565571 0 0.647209 0.00537653 0.0339727 0.576283 0.854678 0.112307 6.62287e-07 0.0180931 0.493659 0.000422619 0.160604 0.0306261 0.600126 0.241977 0.0658253 
0.400586  17 0.491416 0.121909 0.813384 0 0.240979 0.693433 0.257166 0.434861 0.0282114 0.308241 0.0975638 0.747207 0.0830008 0.675938 0.192657 0.779128 0 
0.399693  17 0.572154 0.0114543 0.702037 0.0381556 0.366232 0.7189 0.712209 0.56907 0 0.00536002 0.574795 0 0.191346 0.109275 0.738386 0.395612 0.340241 
0.384802  17 0.572084 0.0109913 0.702067 0.0381404 0.36578 0.7189 0.712209 0.56907 0 0.00536002 0.574795 0 0.191211 0.109181 0.738354 0.395462 0.340027 
0.399693  17 0.572154 0.0114543 0.702037 0.0381556 0.366232 0.7189 0.712209 0.56907 0 0.00536002 0.574795 0 0.191346 0.109275 0.738386 0.395612 0.340241 
0.429909  17 0.274783 0.372299 0.635197 0.012378 0 0.36971 0.141764 0.421859 0.0070944 0.103611 0.656592 0.372259 0.109222 0.0417033 0.622773 0.903212 0.0410867 
0.429909  17 0.274783 0.372299 0.635197 0.012378 0 0.36971 0.141764 0.421859 0.0070944 0.103611 0.656592 0.372259 0.109222 0.0417033 0.622773 0.903212 0.0410867 
0.42907  17 0.274783 0.372299 0.635197 0.012378 0 0.36971 0.141764 0.421859 0.00696478 0.103644 0.656118 0.371998 0.109404 0.0418714 0.622564 0.902739 0.0413811 
0.426436  17 0.705869 0.793188 0.62112 0.00906981 0.534468 0.533443 0.756456 0.189348 0.000297591 0.248573 0.39604 0.00619667 0 0.030715 0.602431 0.371605 0.118173 
0.439416  17 0.492665 0.215191 0.871259 0 0.650622 0.696863 0.533681 0.358298 0 0.249395 0.855197 0.279752 0.133541 0.0185029 0.527931 0.648888 0 
0.415491  17 0.458139 0.256558 0.725561 0.00940412 0.355837 0.415559 0.805811 0.858969 0.0622824 0.228021 0.572182 0.019533 0.0398047 0.0460486 0.586421 0.483199 0.205546 
0.416931  17 0.458249 0.257028 0.725451 0.00940562 0.356163 0.415228 0.805973 0.859479 0.0621256 0.228345 0.572617 0.0199088 0.0401111 0.045933 0.586372 0.483113 0.205321 
0.3682  17 0.63811 0.672074 0.598445 0.00116501 0.572631 0.593191 0.637742 0.37788 0.00428977 0.00347765 0.441559 0.00018821 0.22857 0.000214627 0.549227 0.25379 0.41336 
0.452137  17 0.637875 0.672268 0.598315 0.00112252 0.573572 0.592686 0.637742 0.37788 0.00428977 0.00347765 0.441345 0 0.228835 0 0.549106 0.252938 0.413486 
0.450125  17 0.63752 0.671617 0.598493 0.00112678 0.57324 0.59247 0.637742 0.37788 0.00428977 0.00347765 0.441345 0 0.228835 0 0.549106 0.252938 0.413486 
0.452137  17 0.637875 0.672268 0.598315 0.00112252 0.573572 0.592686 0.637742 0.37788 0.00428977 0.00347765 0.441345 0 0.228835 0 0.549106 0.252938 0.413486 
0.460346  17 0.86904 0.543915 0.710508 0.00125455 0.0988119 0.436107 0.735898 0.208981 0 0.207572 0.567192 0 0.16466 0.00117112 0.596924 0.495231 0.289719 
0.463635  17 0.650723 0 0.730946 0.041766 0.212244 0.703164 0.759193 0.581615 0 0.106472 0.571426 0 0.194538 0.0869095 0.414678 0.269145 0.346035 
0.463635  17 0.650723 0 0.730946 0.041766 0.212244 0.703164 0.759193 0.581615 0 0.106472 0.571426 0 0.194538 0.0869095 0.414678 0.269145 0.346035 
0.465881  17 0.611137 0.619218 0.634013 0 0.539988 0.495688 0.785684 0.486661 0.0185716 0.013811 0.496889 0 0.21742 0 0.549113 0.2808 0.535367 
0.465881  17 0.611137 0.619218 0.634013 0 0.539988 0.495688 0.785684 0.486661 0.0185716 0.013811 0.496889 0 0.21742 0 0.549113 0.2808 0.535367 
0.458147  17 0.452565 0.352482 0.451233 0 0.00444553 0.511003 0.537668 0.391092 0.026283 0.0398408 0.498108 0.147497 0.096916 0.000139758 0.614257 0.787779 0.211839 
0.394469  17 0.452259 0.351753 0.451233 0 0.00436292 0.510767 0.53742 0.39117 0.0261416 0.0399021 0.498251 0.147562 0.0966741 8.75795e-05 0.614234 0.78811 0.211876 
0.447302  17 0.452656 0.352042 0.45121 4.28391e-06 0.00439355 0.510447 0.537629 0.39079 0.0265031 0.0398141 0.498188 0.147312 0.0965049 0.000317586 0.614337 0.787462 0.210938 
0.443874  17 0.452565 0.352482 0.451233 0 0.00436292 0.510767 0.537857 0.3907 0.0262489 0.0398223 0.498308 0.147952 0.0967527 0.000114951 0.61409 0.787295 0.211839 
0.47133  17 0.435716 0.388315 0.44113 0.0153981 0.479356 0.510074 0.616452 0.304171 0.00749277 0.0768085 0.589972 0.141421 0.0794129 0 0.746258 0.873583 0 
0.440795  17 0.435716 0.387949 0.441459 0.0153827 0.479121 0.509571 0.616348 0.304107 0.00724958 0.0772491 0.589664 0.140952 0.0794129 0 0.746258 0.873583 0 
0.420157  17 0.435716 0.388315 0.44113 0.0153981 0.479356 0.510074 0.616452 0.303649 0.00745202 0.0769601 0.589948 0.141603 0.0791225 5.72667e-05 0.745998 0.873583 0 
0.473095  17 0.390785 0.221593 0.551855 0.0173919 0.457496 0.546554 0.750978 0.219784 0 0.294254 0.569525 0.0426846 0 0.394654 0.640797 0.532694 0.217396 
0.469255  17 0.522011 0.37014 0.434366 0.0251872 0.0591591 0.575163 0.51039 0.448444 0.00230464 0.228792 0.582158 0.171469 0.0578687 0.236833 0.657047 0.664808 0.0167637 
0.417598  17 0.522498 0.369063 0.434774 0.0251567 0.0588684 0.575007 0.509889 0.447969 0.00218137 0.229065 0.582223 0.171664 0.057901 0.236102 0.657425 0.66396 0.0166096 
0.438264  17 0.491491 0.122101 0.813248 3.09075e-05 0.240944 0.694042 0.257166 0.434861 0.0282114 0.308083 0.0978885 0.747186 0.0825849 0.674542 0.193364 0.778378 0.998373 
0.438264  17 0.491105 0.121776 0.812867 0 0.240979 0.693433 0.257166 0.434468 0.0283512 0.308087 0.0979989 0.746459 0.0829419 0.6752 0.192841 0.778452 0.999926 
0.40622  17 0.491285 0.122493 0.813004 8.92966e-05 0.240666 0.692695 0.258731 0.434147 0.028155 0.308089 0.0975638 0.747207 0.0830008 0.675938 0.193005 0.77867 0.000129432 
0.45229  17 0.491416 0.121909 0.813014 4.52169e-05 0.241651 0.693192 0.258191 0.434414 0.0282829 0.307239 0.0975638 0.747207 0.0830008 0.675938 0.192657 0.779128 0 
0.412619  17 0.491416 0.12192 0.813307 2.25241e-05 0.241191 0.693824 0.257664 0.434507 0.0281251 0.308241 0.0975638 0.747207 0.0830008 0.675938 0.192657 0.779128 0 
0.395762  17 0.283986 0.213095 0.516326 0.0212499 0 0.179483 0 0.697576 0.0227255 0.0945466 0.62952 0.117299 0.076681 0.124707 0.483026 0.351965 0.543169 
0.458043  17 0.189997 0.0457365 0.430625 0.0278143 0.0691261 0.542947 0.82084 0.455907 0 0 0.62861 0.142933 0.199353 0.103049 0.940465 0.201092 0.000228574 
0.414258  17 0.95372 0.486327 0.377857 0.00952119 0.629355 0.557218 0.628764 0.105361 0.00766946 0.254359 0.375744 0.00357228 0.000200464 0.0527152 0.62665 0.614772 0.109421 
0.456178  17 0.406155 0.766497 0.6014 5.37653e-06 0.447161 0.575582 0.600135 0.420279 0.0127965 0.00250654 0.492366 0 0.222087 3.04825e-05 0.548972 0.293397 0.398236 
0.490505  17 0.453879 0 0.823886 0.0185942 0.257248 0.755859 0.490177 0.762584 0.0404423 0.091093 0.611481 0.0481596 0.339254 0 0.722327 0.230645 0.585926 
0.477687  17 0.25832 0.327538 0.636655 0.0123991 0.0889568 0.373642 0.43076 0.395051 0.0846172 0.10168 0.604314 0.197009 0.102377 0.0388179 0.619896 0.783079 0.0207363 
0.510876  17 0.4312 0 0.699697 0.110564 0.304177 0.735018 0.651238 0.395681 0 0.0944532 0.870748 0.279955 0.137731 0.086389 0.575556 0.245716 0.503913 
0.458109  17 0.266407 0.337224 0.637944 0.0123871 0.0146404 0.504725 0.734178 0.43027 0.0109789 0.170891 0.674299 0.278154 0.109974 0.0440428 0.631073 0.685808 0.000921928 
0.476989  17 0.426957 0.505258 0.71129 0.00985551 0.534511 0.421801 0.775947 0.254049 0 0.205712 0.528983 0 0.128911 0.0324962 0.607776 0.584111 0.327899 
0.509818  17 0.427708 0.506254 0.711781 0.00987251 0.535809 0.421547 0.775947 0.254049 0 0.205712 0.528983 0 0.128911 0.0324962 0.608155 0.584715 0.328554 
0.483929  17 0.762094 0.542157 0.131324 0 0.269977 0.412105 0 0.420967 0.0401788 0.448056 0.669025 0.363211 0.0247935 0.0884865 0.591902 0.570617 0.0517117 
0.516252  17 0.451472 0.170769 0.198312 0 0.184406 0.483932 0.724854 0.539606 0 0.0753928 0.686686 0 0.127574 0.186311 0.575731 0.229672 0.55446 
0.476316  17 0.70562 0.793733 0.621297 0.00900332 0.535162 0.533274 0.756677 0.18893 0 0.248573 0.39604 0.00672256 0.000139419 0.0309805 0.602769 0.371787 0.117837 
0.521071  17 0.27925 0.212165 0.643721 0.0153385 0.00981032 0.394555 0.5275 0.673771 0.148674 0.108452 0.728282 0.230304 0 0.0773402 0.685751 0.446055 0 
0.437218  17 0.000728454 0.000144994 0.805096 0.00714039 0.945004 0.494689 0.760372 0.151424 0.00259844 0.333305 0.58617 0.0616676 0.000392812 0.0570692 0.627646 0.999925 0.317502 
0.501042  17 0 0 0.805096 0.00714039 0.945004 0.494989 0.760473 0.151381 0.00250659 0.332828 0.585824 0.0606853 0.000272988 0.0571385 0.62778 0 0.317796 
0.448786  17 0.483856 0.366841 0.220678 0.00264375 0.282187 0.998908 0.798377 0.255492 0.0302524 0.341205 0.771297 0.188172 0.122056 0.0126463 0.64255 0.388769 0.431887 
0.527399  17 0 0 0.877357 0.113083 0 0.46896 0.677079 0.734078 0.0910618 0.286283 0.779069 0 0 0 0.679405 0.473491 0.204199 
0.533033  17 0.100103 0 0.739701 0.129667 0.232628 0.712995 0.416557 0.579108 0.12619 0 0.517776 0.190909 0.182441 0.035519 0.709866 0.497229 0.542982 
0.533033  17 0.100103 0 0.739701 0.129667 0.232628 0.712995 0.416557 0.579108 0.12619 0 0.517776 0.190909 0.182441 0.035519 0.709866 0.497229 0.542982 
0.461916  17 0.773781 0.0912282 0.598421 0.0731563 0.335678 0.639187 0.784178 0.589868 0.00124135 0.000193151 0.479142 0.00011317 0.252219 0.0334059 0.518119 0.406475 0.411056 
0.516689  17 0.77405 0.0918096 0.598088 0.073083 0.336373 0.639362 0.784183 0.589566 0.00119777 0.000103873 0.478954 0 0.252329 0.0325918 0.518201 0.405686 0.410589 
0.541455  17 0.420536 0.377211 0.813574 0.00779469 0.1089 0.476825 0.615124 0.340421 0.143947 0.266669 0.428389 0 0.0514655 0 0.6358 0.12371 0.134552 
0.559855  17 0.398912 0.6617 0.411675 0.00575091 0.309385 0.51116 0.501556 0.634594 0 0 0.481769 0.493094 0.271552 0.301949 0.549383 0.231989 0.41142 
0.562253  17 0.398764 0.662432 0.411489 0.00575091 0.309385 0.51116 0.501556 0.634594 0 0 0.481769 0.493094 0.271552 0.302343 0.54922 0.232313 0.411352 
0.513443  17 0.437627 0.516791 0.785015 0.0049558 0.48364 0.751573 0.846624 0.0581771 0.0164899 0.0801744 0.656054 0.337672 0.148408 0 0.516575 0.585937 0.000268111 
0.565633  17 0.542862 0.301253 0.299592 0 0.344902 0.899395 0.310012 0.48973 0.0845638 0 0.430766 0.685618 0.426725 0.153549 0.536163 0.279953 0 
0.553786  17 0.00885519 0 0.586713 0.00519231 0 0.665017 0.698522 0.781477 0.0807052 0.101593 0.568844 0.264017 2.52137e-05 0.0514446 0.534348 0.208218 0.280309 
0.502081  17 0.453488 0.29245 0.888908 0.00166937 0.528275 0.738957 0.682434 0.172211 0.0401001 0.0597763 0.517095 0.369969 0.201675 0.137486 0.574004 0.11776 0.000435658 
0.568922  17 0.525793 0.141648 0.842016 0.017705 0.0629354 0.481105 0.261462 0.662191 0.0557311 0.148514 0.665757 0.0731448 0.366411 0 0.62811 0.0437407 0.590419 
0.565236  17 0.338229 0.226021 0.120993 0.00189734 0.546846 0.540145 0.436642 0.33958 0.0261465 0.226238 0.41807 0.341874 0.130959 0.256703 0.499141 0.634089 0.269823 
0.558978  17 0.338229 0.226167 0.120317 0.0018977 0.546647 0.540008 0.436877 0.339019 0.0262883 0.225993 0.41799 0.341124 0.130329 0.256049 0.498781 0.633522 0.269793 
0.575212  17 0.241139 0.189488 0.436148 0.0054932 0.646107 0.679253 0.63668 0.410749 0.0955571 0.0962654 0.896799 0.432757 0.0850714 0.0803585 0.698771 0.896116 0 
0.578973  17 0.699352 0.688673 0.465734 0.00390626 0.415477 0.564144 0.706206 0.115316 0 0.255964 0.297401 0 0.0806684 0.142645 0.599412 0.0330728 0.0462408 
0.579688  17 0.417974 0.499343 0.617235 0.00892249 0.535765 0.42032 0.776718 0.2424 0 0.193371 0.529025 0.165203 0.139243 0.0326966 0.576823 0.387777 0.148778 
0.500013  17 0.417892 0.499343 0.617235 0.00892249 0.535765 0.42076 0.77651 0.24234 0.000215409 0.192602 0.529002 0.165371 0.139689 0.033587 0.576809 0.387017 0.148586 
0.569846  17 0.657856 0.741463 0.648305 0.0133113 0.275913 0.935837 0.326749 0.578553 0.0590836 0.0176988 0.498232 0.687472 0.411915 0.122038 0.43766 0.58829 0 
0.571179  17 0.0104678 0.0334284 0.629046 0.000366095 0 0.356058 0.687308 0.518683 0.100624 0.214545 0.605949 0.216041 0.0157751 0.0674068 0.585418 0.101842 0.322463 
0.600551  17 0.470911 0 0.67378 0.0136607 0.256782 0.83595 0.361087 0.143585 0.0415061 0.0580628 0.518455 0.0887761 0.513905 0 0.761893 0.452229 0.480866 
0.560416  17 0.237155 0.394654 0.704946 0.082526 0.65514 0.631533 0.731484 0.582928 7.48605e-05 0.0749919 0.577821 0 0.264372 0.0799527 0.723891 0.189675 0.413138 
0.582285  17 0.237354 0.394291 0.704808 0.0825385 0.655624 0.632164 0.731358 0.583392 0 0.0750126 0.577821 0 0.264485 0.0800178 0.724146 0.189989 0.41232 
0.60318  17 0.653285 0.461734 0.54927 0.0995598 0.420992 0.0347394 0.701678 0.616008 0.0514785 0.00632602 0.41622 0.152133 0.189399 0.0297574 0.671586 0.590023 0.0357554 
0.60751  17 0.416212 0.310987 0.462975 0.0475929 0.000122151 0.832729 0.499865 0.0779722 0.0287209 0.191083 0.748801 0.18821 0 0.21527 0.599958 0.835326 0.405582 
0.587808  17 0.46911 0 0.749129 0.0228902 0.246739 0.957762 0.680381 0.475293 0.0426156 0.212157 0.571407 0 0.254877 0 0.669563 0 0.57932 
0.619848  17 0.160114 0.311549 0.440843 0.0258337 0.776562 0.308745 0.729515 0.0730283 0.000507572 0.137326 0.504018 0.726863 0.299337 0.321073 0.584516 0.177697 0.0249995 
0.620522  17 0 0.426926 0.585624 0.0342638 0 0.465438 0.468695 0.45522 0 0.00565202 0.270997 0.256913 0.141012 0 0.559158 0.618783 0.167251 
0.621667  17 0.469362 0.137481 0.619102 0.00527361 0.63052 0.531175 0.876491 0.256448 0.00620246 0.118174 0.582072 0.334901 0.3893 0.773416 0.347763 0.797449 0.333009 
0.622086  17 0.310153 0.591748 0.726278 4.41158e-05 0.11552 0.780684 0.123273 0.544938 0.000183415 0.817764 0.674247 0.317512 4.31217e-05 0.822972 0.5435 0.451988 0.576282 
0.623166  17 0 0.234701 0.829442 0 0.177778 0.0470466 0.578777 0.47487 0.165394 0.188541 0.665359 0.33986 0.0310802 0.0128937 0.353971 0.683623 0.193119 
0.62344  17 0.955182 0.669069 0.422608 0.0143768 0.881896 0.253337 0.685977 0.251262 0.0246376 0.235041 0.365177 0.881949 0.149983 0.368268 0.558556 0.132942 0.480162 
0.608566  17 0.724708 0 0.691114 0.14448 0.059901 0.17388 0.250303 0.684104 0.0184453 0.0491838 0.55888 0.63099 0.282333 0.946115 0.589387 0.00115094 0.00027004 
0.583318  17 0.665736 0.000148029 0.622466 0.0125185 0.313238 0.548531 0.780745 0.367822 0 0 0.560271 0.00497653 0.000720969 0 0.595704 0.285482 0.294289 
0.625837  17 0.919628 0 0.492382 0.10178 0.344314 0.640589 0.402227 0.588894 0.305268 0 0.47188 0.0884014 0.137772 3.17704e-05 0.685245 0.804296 0.999869 
0.63013  17 0.34961 0.0226087 0.769429 0 0.22893 0.704798 0.0760959 0.403111 0 0.468191 0.277981 0.318267 5.66328e-05 0.667579 0.149921 0.82626 0.0682848 
0.632504  17 0.349072 0.0226087 0.769429 0.000116101 0.229613 0.705088 0.0766546 0.402784 0.000705711 0.468387 0.278157 0.318492 9.92732e-05 0.667609 0.150304 0.826555 0.06911 
0.603254  17 0.25158 0.251191 0.302935 0.0208115 0.303732 0.265736 0.418444 0.371532 0.0393564 0.106382 0.551766 0.0343537 0 0.0857962 0.195845 0 0.152161 
0.634269  17 0 0.234701 0.829442 0 0.177778 0.0472436 0.579201 0.475366 0.165545 0.18897 0.665514 0.340404 0.0317211 0.0122217 0.354208 0.683505 0.193119 
0.620537  17 0.172859 0.209118 0.629124 0.0207589 0.812582 0.000172543 0.20522 0.331464 0 0 0.558706 0.37999 0.408019 0.671226 0.568012 0.751315 0.480408 
0.633906  17 0.726234 0.272611 0.58129 0.00175004 0.000193263 0.0926005 0.51148 0.472202 0 0.128875 0.502905 0.376246 0.537207 0.520866 0.669019 0.437333 0.821102 
0.540835  17 0.126713 0.252327 0.576229 0.0408847 0.999971 0.417844 0.780481 0.482291 0 0 0.310228 0.189808 0.15848 0.126027 0.717999 0.981275 0.312955 
0.598208  17 0.655353 0.148673 0.356145 0.0057862 0.211342 0.772194 0.210628 0.414188 0.22831 0.000156201 0.495927 0.514104 0.301637 9.78893e-05 0.396594 0.966122 0.417028 
0.644822  17 0.158687 0.310979 0.441427 0.0258555 0.776557 0.308911 0.729515 0.0730283 0 0.137393 0.503877 0.727061 0.30002 0.32133 0.584386 0.178844 0.0248686 
0.64567  17 0.63861 0.314224 0.409642 0 0.209965 0.281139 0.47368 0.453403 0.0587518 0.337996 0.354907 0.237341 0.274072 0.0696328 0.774097 0.330341 0.249004 
0.615989  17 0.328985 0.372643 0.936215 0.0087379 0.609101 0.697951 0.418766 0.502994 0.0930149 0.302798 0.788355 0.912164 0.19351 0.0293392 0.561437 0.502688 0.000766122 
0.48617  17 0.228687 0.222196 0.368241 0 0.272657 0.370448 0.809113 0.271579 0.00752038 0 0.683398 0.192504 0.124679 0.236418 0.776744 0.811924 0.456843 
0.462785  17 0.161417 0 0.670491 0.00507212 0.43426 0.79121 0.617951 0.245327 0.000662287 0.0958658 0.718213 0.740886 0.289022 0.811218 0.548381 0.877295 0.53449 
0.472889  17 0.611137 0.619218 0.634013 0 0.539988 0.495688 0.785684 0.486661 0.0185716 0.013811 0.496889 0 0.21742 0 0.549113 0.2808 0.535367 
0.467316  17 0.481175 0.651121 0.554212 0.00238998 0.568067 0.334245 0.519276 0.515722 0 0.126605 0.855604 0 0.434248 0.114554 0.927892 0.542209 0.0643796 
0.475242  17 0.643973 0.204787 0.779833 0.0259591 0.409084 0.596841 0.383763 0.551645 0 0.196054 0.628488 0.53209 0.357794 0.361281 0.849773 0.434201 0.00051046 
0.477463  17 0.000105115 0.85808 0.339447 0.00289019 0.57429 0.0985687 0.524903 0.576774 0 0.141885 0.727105 0.000382501 0.295977 0.125175 0.922928 0.355993 0.124367 
0.472889  17 0.611137 0.619218 0.634013 0 0.539988 0.495688 0.785684 0.486661 0.0185716 0.013811 0.496889 0 0.21742 0 0.549113 0.2808 0.535367 
0.433352  17 0.186945 0 0.351853 0.00405025 0.57428 0.217305 0.514175 0.498915 0.167944 0.141513 0.614254 0 0.05497 0.0162069 0.515419 0.256088 0.200816 
0.433352  17 0.186945 0 0.351853 0.00405025 0.57428 0.217305 0.514175 0.498915 0.167944 0.141513 0.614254 0 0.05497 0.0162069 0.515419 0.256088 0.200816 
0.433352  17 0.186945 0 0.351853 0.00405025 0.57428 0.217305 0.514175 0.498915 0.167944 0.141513 0.614254 0 0.05497 0.0162069 0.515419 0.256088 0.200816 
0.44833  17 0.610981 0.618741 0.634067 0 0.539988 0.49546 0.785521 0.486379 0.0187017 0.0138176 0.497091 0.000421407 0.217438 0.000652678 0.54871 0.280786 0.535122 
0.433352  17 0.186945 0 0.351853 0.00405025 0.57428 0.217305 0.514175 0.498915 0.167944 0.141513 0.614254 0 0.05497 0.0162069 0.515419 0.256088 0.200816 
0.433352  17 0.186945 0 0.351853 0.00405025 0.57428 0.217305 0.514175 0.498915 0.167944 0.141513 0.614254 0 0.05497 0.0162069 0.515419 0.256088 0.200816 
0.459659  17 0.611195 0.618747 0.634069 0 0.539988 0.495688 0.785684 0.486661 0.0185716 0.013811 0.496889 0 0.21742 0 0.54863 0.28128 0.534938 
0.492446  17 0.218445 0.0877433 0.759678 0 0.639413 0.668814 0.73604 0.258426 0.0114812 0.00910568 0.672076 0.257904 0.143793 0.220895 0.504809 0.820937 0.265936 
0.458438  17 0.481478 0.650161 0.553791 0.00250082 0.568893 0.334197 0.518865 0.515483 0.000346795 0.127426 0.854942 0.000918119 0.434248 0.114554 0.927892 0.542673 0.0634879 
0.488646  17 0.480604 0.649811 0.553123 0.00225331 0.568475 0.33446 0.519276 0.515722 0 0.126605 0.855604 0 0.433825 0.114197 0.927746 0.541858 0.0633259 
0.58822  17 0.25551 0.273706 0.450978 0 0.453824 0.598473 0.60452 0.701816 0 0.134163 0.648328 0.120373 0.420913 0 0.574046 0.995266 0.648432 
0.556474  17 0.729662 0.194911 0.522334 0.0398385 0.995041 0.657 0.550098 0.420328 0.0992927 0.105858 0.512815 0.469108 0.488915 0.363372 0.725749 0.433439 0.256849 
0.561568  17 0.531734 0.486467 0.663714 1.68658e-06 0.0488805 0.134144 0.0112455 0.664389 0.109448 0.542194 0.609652 0.5437 0.156776 0.550069 0.61131 0.0407204 0.00102959 
0.515409  17 0.877685 0.000395467 0.665435 4.19162e-06 0.041333 0.0659338 0.485194 0.62318 0.058633 0.343574 0.752358 0.177431 0.124182 0.0859753 0.604277 0.998721 0.560122 
0.515752  17 0.917816 0.339336 0.38839 0.0530959 0.627649 0.524012 0.696648 0.228257 0.000317351 0.0092054 0.553655 0.0256757 0.0752351 0.151104 0.863557 0.82612 0.493524 
0.50778  17 0.917816 0.339642 0.388661 0.0530296 0.627377 0.524121 0.697235 0.228148 0 0.00800051 0.553479 0.0257641 0.0756641 0.151088 0.86393 0.82699 0.493524 
0.541546  17 0.701646 0.34877 0.419361 0.000127996 0.428779 0.5256 0.594879 0.6239 0.0056363 0.215103 0.670883 0.13622 0.552358 0.115059 0.930883 0.625237 0.355741 
0.546272  17 0.209927 0.218967 0.758141 0 0.17746 0.330059 0.0555563 0.391753 0 0.693477 0.264659 0.546419 0.00260095 0.426964 0.146683 0.745391 0.194853 
0.541661  17 0.210478 0.218668 0.75939 0 0.17746 0.330059 0.0555563 0.392344 8.63856e-05 0.692757 0.264894 0.545689 0.00209913 0.427444 0.147099 0.744953 0.195039 
0.55705  17 0.394983 0.169868 0.573587 0.0546042 0.525212 0.403358 0.692003 0.52283 0.02235 0.0537297 0.321344 0.143937 0.238966 0.264271 0.660309 0.536887 0.556838 
0.556016  17 0.394671 0.170333 0.573192 0.0545007 0.525837 0.403601 0.692226 0.52283 0.02235 0.0539885 0.32099 0.144491 0.238087 0.264719 0.659642 0.537512 0.558158 
0.573422  17 0.693255 0.600624 0.91026 0 0.170531 0.292602 0.522709 0.832233 0 0.178851 0.769604 0.408028 0.713869 0.443984 0.97601 0.430993 0.0267312 
0.534987  17 0.425262 0.25044 0.746608 0.0381857 0.10485 0.666491 0.51973 0.291816 4.29173e-05 0.0496902 0.764781 0.172875 0.115967 0.703387 0.906622 0.32835 0.0186538 
0.585732  17 0.498176 0.416189 0.534936 0 0.360326 0.264718 0.655163 0.728722 0.000173016 0.345527 0.608445 0.479928 0.0741648 0.191093 0.234544 0.156889 0.277762 
0.575961  17 0.218103 0.087033 0.759518 5.08074e-05 0.639413 0.668758 0.736185 0.258382 0.0112128 0.00882547 0.672683 0.258721 0.144025 0.222581 0.504944 0.821504 0.265625 
0.53926  17 0.458524 0.581279 0.11482 0.000143341 0.161381 0.626151 0.383768 0.487447 0 0.124407 0.564279 0.396796 0.0272833 0.00018823 0.512419 0.423958 0.0823326 
0.585973  17 0.925488 0.147277 0.487545 4.05025e-06 0.000211753 0.681035 0.326536 0.140081 0.016752 0.000821178 0.194715 8.46054e-05 0.236948 0.14833 0.452671 0.0630773 0.444861 
0.586755  17 0.45439 0.255094 0.702912 0.0287097 0.298943 0.377725 0.516921 0.291377 0.0724148 0.0154811 0.749622 0.217891 0.027405 0.135914 0.381876 0.269511 0.0372039 
0.60203  17 0.72991 0.195255 0.52261 0.0398845 0.994572 0.657303 0.551071 0.420402 0.0999011 0.105633 0.512815 0.469108 0.488915 0.363372 0.725749 0.433439 0.256882 
0.592593  17 0.702006 0.210688 0.877247 0.0100997 0.672244 0.00756617 0.409507 0.443767 0 0.107537 0.596847 0.187836 0.31812 0.808255 0.764504 0.666327 0.0658369 
0.59241  17 0.15916 0.311281 0.441003 0.0258377 0.776696 0.309037 0.729761 0.0735617 4.06408e-05 0.136955 0.504357 0.726825 0.29989 0.320634 0.583743 0.178809 0.0244113 
0.588325  17 0.48759 0.000441948 0.703659 2.79034e-05 0.00110021 0.223934 0.438434 0.756634 0.00138647 0.425847 0.745245 0.228015 0.297778 0.0979347 0.604824 0.0758052 0.000391385 
0.582975  17 0.454983 0.254909 0.702821 0.0286823 0.299534 0.378403 0.517247 0.290313 0.0724037 0.0156982 0.749881 0.218234 0.0272575 0.136428 0.381924 0.270447 0.0372623 
0.601477  17 0.771957 0.824298 0.616954 0.0110816 0.286449 0.461434 0.501731 0.267127 4.40548e-05 0.171644 0.572996 0.0291131 0.554171 0 0.783962 0.411851 0.154918 
0.59568  17 0.926618 0.146223 0.487731 0.000201518 0.000634898 0.681605 0.327079 0.139816 0.0166192 0 0.194725 0 0.237408 0.149413 0.453171 0.0628199 0.445082 
0.617959  17 0.999735 0.584877 0.380007 2.99057e-05 0.574593 0.206409 0.530353 0.583083 0.250713 0.124124 0.606537 0.40138 0.0238244 0 0.63026 0.385553 0.193935 
0.614583  17 0.725193 0.272869 0.581365 0.00174809 0.000575457 0.0931982 0.511601 0.47176 0 0.128875 0.502905 0.377145 0.538554 0.521152 0.669715 0.437856 0.820667 
0.617485  17 0.926489 0.146926 0.487545 0 0 0.68165 0.32736 0.140173 0.0170829 0.000677159 0.194936 9.30267e-05 0.236852 0.148971 0.453366 0.062587 0.445239 
0.424407  17 0.632456 0.225229 0.609227 0 0.191664 0.468797 0.123798 0.106184 0.0127681 0.155906 0.516954 0 0.193506 0.0206045 0.563993 0.553485 0.456022 
0.356732  17 0.643112 0.16736 0.616883 0 0.207243 0.481986 0.761783 0.123528 0 0.215631 0.521155 0 0.0186541 0.0152418 0.58533 0.52613 0.0812354 
0.423349  17 0.648251 0.420048 0.642538 0.0326556 0 0.914228 0.0399833 0.0430501 0 0.183806 0.749739 0.248574 0 0.217408 0.7312 0.694257 0.361964 
0.365919  17 0.489991 0.265372 0.63047 0.00153446 0.542001 0.666809 0.385861 0.40931 0.0143555 0.29403 0.795252 0 0.119381 0.034415 0.739788 0.429152 0.119895 
0.279519  17 0.565924 0.000304781 0.646984 0.00537653 0.0339727 0.576197 0.854136 0.112464 0 0.0184654 0.493219 0 0.160315 0.0304825 0.599981 0.24248 0.0656889 
0.339854  17 0.565571 0 0.647209 0.00537653 0.0339727 0.576283 0.854678 0.112307 6.62287e-07 0.0180931 0.493659 0.000422619 0.160604 0.0306261 0.600126 0.241977 0.0658253 
0.400586  17 0.491416 0.121909 0.813384 0 0.240979 0.693433 0.257166 0.434861 0.0282114 0.308241 0.0975638 0.747207 0.0830008 0.675938 0.192657 0.779128 0 
0.37975  17 0.572154 0.0114431 0.70233 0.0382294 0.36563 0.719275 0.712488 0.56851 0 0.00536002 0.574795 0 0.191346 0.109275 0.738386 0.395612 0.340241 
0.384802  17 0.572084 0.0109913 0.702067 0.0381404 0.36578 0.7189 0.712209 0.56907 0 0.00536002 0.574795 0 0.191211 0.109181 0.738354 0.395462 0.340027 
0.399693  17 0.572154 0.0114543 0.702037 0.0381556 0.366232 0.7189 0.712209 0.56907 0 0.00536002 0.574795 0 0.191346 0.109275 0.738386 0.395612 0.340241 
0.429909  17 0.274783 0.372299 0.635197 0.012378 0 0.36971 0.141764 0.421859 0.0070944 0.103611 0.656592 0.372259 0.109222 0.0417033 0.622773 0.903212 0.0410867 
0.429909  17 0.274783 0.372299 0.635197 0.012378 0 0.36971 0.141764 0.421859 0.0070944 0.103611 0.656592 0.372259 0.109222 0.0417033 0.622773 0.903212 0.0410867 
0.42907  17 0.274783 0.372299 0.635197 0.012378 0 0.36971 0.141764 0.421859 0.00696478 0.103644 0.656118 0.371998 0.109404 0.0418714 0.622564 0.902739 0.0413811 
0.426436  17 0.705869 0.793188 0.62112 0.00906981 0.534468 0.533443 0.756456 0.189348 0.000297591 0.248573 0.39604 0.00619667 0 0.030715 0.602431 0.371605 0.118173 
0.439416  17 0.492665 0.215191 0.871259 0 0.650622 0.696863 0.533681 0.358298 0 0.249395 0.855197 0.279752 0.133541 0.0185029 0.527931 0.648888 0 
0.415491  17 0.458139 0.256558 0.725561 0.00940412 0.355837 0.415559 0.805811 0.858969 0.0622824 0.228021 0.572182 0.019533 0.0398047 0.0460486 0.586421 0.483199 0.205546 
0.416931  17 0.458249 0.257028 0.725451 0.00940562 0.356163 0.415228 0.805973 0.859479 0.0621256 0.228345 0.572617 0.0199088 0.0401111 0.045933 0.586372 0.483113 0.205321 
0.3682  17 0.63811 0.672074 0.598445 0.00116501 0.572631 0.593191 0.637742 0.37788 0.00428977 0.00347765 0.441559 0.00018821 0.22857 0.000214627 0.549227 0.25379 0.41336 
0.452137  17 0.637875 0.672268 0.598315 0.00112252 0.573572 0.592686 0.637742 0.37788 0.00428977 0.00347765 0.441345 0 0.228835 0 0.549106 0.252938 0.413486 
0.450125  17 0.63752 0.671617 0.598493 0.00112678 0.57324 0.59247 0.637742 0.37788 0.00428977 0.00347765 0.441345 0 0.228835 0 0.549106 0.252938 0.413486 
0.452137  17 0.637875 0.672268 0.598315 0.00112252 0.573572 0.592686 0.637742 0.37788 0.00428977 0.00347765 0.441345 0 0.228835 0 0.549106 0.252938 0.413486 
0.460346  17 0.86904 0.543915 0.710508 0.00125455 0.0988119 0.436107 0.735898 0.208981 0 0.207572 0.567192 0 0.16466 0.00117112 0.596924 0.495231 0.289719 
0.463635  17 0.650723 0 0.730946 0.041766 0.212244 0.703164 0.759193 0.581615 0 0.106472 0.571426 0 0.194538 0.0869095 0.414678 0.269145 0.346035 
0.463635  17 0.650723 0 0.730946 0.041766 0.212244 0.703164 0.759193 0.581615 0 0.106472 0.571426 0 0.194538 0.0869095 0.414678 0.269145 0.346035 
0.463785  17 0.611155 0.618214 0.634013 0 0.539988 0.495688 0.785684 0.486661 0.0185716 0.013811 0.496454 0.000747207 0.217317 0.000673925 0.548748 0.280957 0.534568 
0.465881  17 0.611137 0.619218 0.634013 0 0.539988 0.495688 0.785684 0.486661 0.0185716 0.013811 0.496889 0 0.21742 0 0.549113 0.2808 0.535367 
0.458147  17 0.452565 0.352482 0.451233 0 0.00444553 0.511003 0.537668 0.391092 0.026283 0.0398408 0.498108 0.147497 0.096916 0.000139758 0.614257 0.787779 0.211839 
0.394469  17 0.452259 0.351753 0.451233 0 0.00436292 0.510767 0.53742 0.39117 0.0261416 0.0399021 0.498251 0.147562 0.0966741 8.75795e-05 0.614234 0.78811 0.211876 
0.403313  17 0.45296 0.351932 0.451227 1.86147e-06 0.00485422 0.510531 0.538116 0.390658 0.0265031 0.0398141 0.498188 0.147312 0.0965049 0.000347751 0.614236 0.787074 0.211193 
0.443874  17 0.452565 0.352482 0.451233 0 0.00436292 0.510767 0.537857 0.3907 0.0262489 0.0398223 0.498308 0.147952 0.0967527 0.000114951 0.61409 0.787295 0.211839 
0.47133  17 0.435716 0.388315 0.44113 0.0153981 0.479356 0.510074 0.616452 0.304171 0.00749277 0.0768085 0.589972 0.141421 0.0794129 0 0.746258 0.873583 0 
0.440795  17 0.435716 0.387949 0.441459 0.0153827 0.479121 0.509571 0.616348 0.304107 0.00724958 0.0772491 0.589664 0.140952 0.0794129 0 0.746258 0.873583 0 
0.420157  17 0.435716 0.388315 0.44113 0.0153981 0.479356 0.510074 0.616452 0.303649 0.00745202 0.0769601 0.589948 0.141603 0.0791225 5.72667e-05 0.745998 0.873583 0 
0.473095  17 0.390785 0.221593 0.551855 0.0173919 0.457496 0.546554 0.750978 0.219784 0 0.294254 0.569525 0.0426846 0 0.394654 0.640797 0.532694 0.217396 
0.422976  17 0.522274 0.37014 0.434366 0.0251872 0.0591591 0.575163 0.51039 0.448444 0.00230464 0.228442 0.581947 0.171297 0.0581383 0.236611 0.657023 0.664423 0.0170101 
0.417598  17 0.522498 0.369063 0.434774 0.0251567 0.0588684 0.575007 0.509889 0.447969 0.00218137 0.229065 0.582223 0.171664 0.057901 0.236102 0.657425 0.66396 0.0166096 
0.438264  17 0.491491 0.122101 0.813248 3.09075e-05 0.240944 0.694042 0.257166 0.434861 0.0282114 0.308083 0.0978885 0.747186 0.0825849 0.674542 0.193364 0.778378 0.998373 
0.438264  17 0.491105 0.121776 0.812867 0 0.240979 0.693433 0.257166 0.434468 0.0283512 0.308087 0.0979989 0.746459 0.0829419 0.6752 0.192841 0.778452 0.999926 
0.40622  17 0.491285 0.122493 0.813004 8.92966e-05 0.240666 0.692695 0.258731 0.434147 0.028155 0.308089 0.0975638 0.747207 0.0830008 0.675938 0.193005 0.77867 0.000129432 
0.45229  17 0.491416 0.121909 0.813014 4.52169e-05 0.241651 0.693192 0.258191 0.434414 0.0282829 0.307239 0.0975638 0.747207 0.0830008 0.675938 0.192657 0.779128 0 
0.412619  17 0.491416 0.12192 0.813307 2.25241e-05 0.241191 0.693824 0.257664 0.434507 0.0281251 0.308241 0.0975638 0.747207 0.0830008 0.675938 0.192657 0.779128 0 
0.395762  17 0.283986 0.213095 0.516326 0.0212499 0 0.179483 0 0.697576 0.0227255 0.0945466 0.62952 0.117299 0.076681 0.124707 0.483026 0.351965 0.543169 
0.426954  17 0.190647 0.0462327 0.430269 0.0277919 0.0693598 0.543168 0.82084 0.455907 0 0 0.62861 0.142933 0.199353 0.102967 0.940112 0.201628 0.000345354 
0.414258  17 0.95372 0.486327 0.377857 0.00952119 0.629355 0.557218 0.628764 0.105361 0.00766946 0.254359 0.375744 0.00357228 0.000200464 0.0527152 0.62665 0.614772 0.109421 
0.448714  17 0.406815 0.765571 0.601216 5.49211e-05 0.44684 0.575686 0.600309 0.419957 0.0127838 0.00250654 0.492366 0 0.222087 0.000178451 0.54931 0.293785 0.398248 
0.468583  17 0.453879 0 0.823886 0.0185942 0.257248 0.755859 0.490177 0.762584 0.0404423 0.0908462 0.611327 0.0479461 0.339095 2.7378e-05 0.722228 0.230645 0.585926 
0.477687  17 0.25832 0.327538 0.636655 0.0123991 0.0889568 0.373642 0.43076 0.395051 0.0846172 0.10168 0.604314 0.197009 0.102377 0.0388179 0.619896 0.783079 0.0207363 
0.510876  17 0.4312 0 0.699697 0.110564 0.304177 0.735018 0.651238 0.395681 0 0.0944532 0.870748 0.279955 0.137731 0.086389 0.575556 0.245716 0.503913 
0.458109  17 0.266407 0.337224 0.637944 0.0123871 0.0146404 0.504725 0.734178 0.43027 0.0109789 0.170891 0.674299 0.278154 0.109974 0.0440428 0.631073 0.685808 0.000921928 
0.474824  17 0.427238 0.505373 0.71111 0.00982814 0.534304 0.421493 0.77613 0.254049 0 0.205712 0.528983 0 0.128911 0.0324962 0.607776 0.584111 0.327593 
0.509818  17 0.427708 0.506254 0.711781 0.00987251 0.535809 0.421547 0.775947 0.254049 0 0.205712 0.528983 0 0.128911 0.0324962 0.608155 0.584715 0.328554 
0.483929  17 0.762094 0.542157 0.131324 0 0.269977 0.412105 0 0.420967 0.0401788 0.448056 0.669025 0.363211 0.0247935 0.0884865 0.591902 0.570617 0.0517117 
0.477898  17 0.451472 0.170769 0.198312 0 0.184406 0.483932 0.724854 0.539606 0 0.0753239 0.686792 0.000279955 0.12755 0.186155 0.575916 0.229662 0.55446 
0.476316  17 0.70562 0.793733 0.621297 0.00900332 0.535162 0.533274 0.756677 0.18893 0 0.248573 0.39604 0.00672256 0.000139419 0.0309805 0.602769 0.371787 0.117837 
0.472629  17 0.279918 0.212429 0.6434 0.0152999 0.0100981 0.394575 0.527743 0.672746 0.148533 0.108452 0.728282 0.230304 0 0.0773402 0.685751 0.446055 0 
0.436099  17 0.000728454 0.000144994 0.805096 0.00714039 0.945004 0.494782 0.760604 0.151941 0.00263881 0.332983 0.586225 0.061679 0.000725639 0.057022 0.627682 0.999925 0.317502 
0.489735  17 0 0 0.805096 0.00714039 0.945004 0.494989 0.760473 0.151131 0.00264803 0.332584 0.585532 0.0600925 0.000126701 0.0567506 0.627538 0.999932 0.317677 
0.448786  17 0.483856 0.366841 0.220678 0.00264375 0.282187 0.998908 0.798377 0.255492 0.0302524 0.341205 0.771297 0.188172 0.122056 0.0126463 0.64255 0.388769 0.431887 
0.422407  17 0.000874103 0.000370758 0.877231 0.113083 0 0.46896 0.677079 0.734078 0.0910618 0.286283 0.779069 0 0 0.000118527 0.67862 0.473216 0.204338 
0.533033  17 0.100103 0 0.739701 0.129667 0.232628 0.712995 0.416557 0.579108 0.12619 0 0.517776 0.190909 0.182441 0.035519 0.709866 0.497229 0.542982 
0.533033  17 0.100103 0 0.739701 0.129667 0.232628 0.712995 0.416557 0.579108 0.12619 0 0.517776 0.190909 0.182441 0.035519 0.709866 0.497229 0.542982 
0.461916  17 0.773781 0.0912282 0.598421 0.0731563 0.335678 0.639187 0.784178 0.589868 0.00124135 0.000193151 0.479142 0.00011317 0.252219 0.0334059 0.518119 0.406475 0.411056 
0.516689  17 0.77405 0.0918096 0.598088 0.073083 0.336373 0.639362 0.784183 0.589566 0.00119777 0.000103873 0.478954 0 0.252329 0.0325918 0.518201 0.405686 0.410589 
0.541455  17 0.420536 0.377211 0.813574 0.00779469 0.1089 0.476825 0.615124 0.340421 0.143947 0.266669 0.428389 0 0.0514655 0 0.6358 0.12371 0.134552 
0.559855  17 0.398912 0.6617 0.411675 0.00575091 0.309385 0.51116 0.501556 0.634594 0 0 0.481769 0.493094 0.271552 0.301949 0.549383 0.231989 0.41142 
0.562253  17 0.398764 0.662432 0.411489 0.00575091 0.309385 0.51116 0.501556 0.634594 0 0 0.481769 0.493094 0.271552 0.302343 0.54922 0.232313 0.411352 
0.513443  17 0.437627 0.516791 0.785015 0.0049558 0.48364 0.751573 0.846624 0.0581771 0.0164899 0.0801744 0.656054 0.337672 0.148408 0 0.516575 0.585937 0.000268111 
0.565633  17 0.542862 0.301253 0.299592 0 0.344902 0.899395 0.310012 0.48973 0.0845638 0 0.430766 0.685618 0.426725 0.153549 0.536163 0.279953 0 
0.553786  17 0.00885519 0 0.586713 0.00519231 0 0.665017 0.698522 0.781477 0.0807052 0.101593 0.568844 0.264017 2.52137e-05 0.0514446 0.534348 0.208218 0.280309 
0.502081  17 0.453488 0.29245 0.888908 0.00166937 0.528275 0.738957 0.682434 0.172211 0.0401001 0.0597763 0.517095 0.369969 0.201675 0.137486 0.574004 0.11776 0.000435658 
0.568922  17 0.525793 0.141648 0.842016 0.017705 0.0629354 0.481105 0.261462 0.662191 0.0557311 0.148514 0.665757 0.0731448 0.366411 0 0.62811 0.0437407 0.590419 
0.565236  17 0.338229 0.226021 0.120993 0.00189734 0.546846 0.540145 0.436642 0.33958 0.0261465 0.226238 0.41807 0.341874 0.130959 0.256703 0.499141 0.634089 0.269823 
0.547147  17 0.338477 0.22542 0.120804 0.00189393 0.5456 0.540008 0.436877 0.339019 0.0262883 0.225993 0.41799 0.341124 0.130898 0.256313 0.498949 0.633197 0.270292 
0.571824  17 0.241561 0.189462 0.436679 0.00550658 0.645428 0.67912 0.637078 0.410749 0.0955571 0.0962654 0.896799 0.432757 0.0850714 0.0803585 0.698771 0.896116 0.999796 
0.578973  17 0.699352 0.688673 0.465734 0.00390626 0.415477 0.564144 0.706206 0.115316 0 0.255964 0.297401 0 0.0806684 0.142645 0.599412 0.0330728 0.0462408 
0.579688  17 0.417974 0.499343 0.617235 0.00892249 0.535765 0.42032 0.776718 0.2424 0 0.193371 0.529025 0.165203 0.139243 0.0326966 0.576823 0.387777 0.148778 
0.500013  17 0.417892 0.499343 0.617235 0.00892249 0.535765 0.42076 0.77651 0.24234 0.000215409 0.192602 0.529002 0.165371 0.139689 0.033587 0.576809 0.387017 0.148586 
0.569846  17 0.657856 0.741463 0.648305 0.0133113 0.275913 0.935837 0.326749 0.578553 0.0590836 0.0176988 0.498232 0.687472 0.411915 0.122038 0.43766 0.58829 0 
0.571179  17 0.0104678 0.0334284 0.629046 0.000366095 0 0.356058 0.687308 0.518683 0.100624 0.214545 0.605949 0.216041 0.0157751 0.0674068 0.585418 0.101842 0.322463 
0.600551  17 0.470911 0 0.67378 0.0136607 0.256782 0.83595 0.361087 0.143585 0.0415061 0.0580628 0.518455 0.0887761 0.513905 0 0.761893 0.452229 0.480866 
0.560416  17 0.237155 0.394654 0.704946 0.082526 0.65514 0.631533 0.731484 0.582928 7.48605e-05 0.0749919 0.577821 0 0.264372 0.0799527 0.723891 0.189675 0.413138 
0.582285  17 0.237354 0.394291 0.704808 0.0825385 0.655624 0.632164 0.731358 0.583392 0 0.0750126 0.577821 0 0.264485 0.0800178 0.724146 0.189989 0.41232 
0.60318  17 0.653285 0.461734 0.54927 0.0995598 0.420992 0.0347394 0.701678 0.616008 0.0514785 0.00632602 0.41622 0.152133 0.189399 0.0297574 0.671586 0.590023 0.0357554 
0.594755  17 0.416609 0.310987 0.462975 0.0475929 0.000122151 0.832729 0.499865 0.0779722 0.0287209 0.191083 0.748345 0.187874 0.000144068 0.215228 0.599943 0.833978 0.405076 
0.586663  17 0.46911 0 0.749129 0.0228902 0.246739 0.957517 0.680657 0.475365 0.042573 0.211926 0.571404 9.12595e-05 0.254649 3.04825e-05 0.669284 0 0.57932 
0.619848  17 0.160114 0.311549 0.440843 0.0258337 0.776562 0.308745 0.729515 0.0730283 0.000507572 0.137326 0.504018 0.726863 0.299337 0.321073 0.584516 0.177697 0.0249995 
0.620522  17 0 0.426926 0.585624 0.0342638 0 0.465438 0.468695 0.45522 0 0.00565202 0.270997 0.256913 0.141012 0 0.559158 0.618783 0.167251 
0.621667  17 0.469362 0.137481 0.619102 0.00527361 0.63052 0.531175 0.876491 0.256448 0.00620246 0.118174 0.582072 0.334901 0.3893 0.773416 0.347763 0.797449 0.333009 
0.622086  17 0.310153 0.591748 0.726278 4.41158e-05 0.11552 0.780684 0.123273 0.544938 0.000183415 0.817764 0.674247 0.317512 4.31217e-05 0.822972 0.5435 0.451988 0.576282 
0.623166  17 0 0.234701 0.829442 0 0.177778 0.0470466 0.578777 0.47487 0.165394 0.188541 0.665359 0.33986 0.0310802 0.0128937 0.353971 0.683623 0.193119 
0.62344  17 0.955182 0.669069 0.422608 0.0143768 0.881896 0.253337 0.685977 0.251262 0.0246376 0.235041 0.365177 0.881949 0.149983 0.368268 0.558556 0.132942 0.480162 
0.608566  17 0.724708 0 0.691114 0.14448 0.059901 0.17388 0.250303 0.684104 0.0184453 0.0491838 0.55888 0.63099 0.282333 0.946115 0.589387 0.00115094 0.00027004 
0.583318  17 0.665736 0.000148029 0.622466 0.0125185 0.313238 0.548531 0.780745 0.367822 0 0 0.560271 0.00497653 0.000720969 0 0.595704 0.285482 0.294289 
0.625837  17 0.919628 0 0.492382 0.10178 0.344314 0.640589 0.402227 0.588894 0.305268 0 0.47188 0.0884014 0.137772 3.17704e-05 0.685245 0.804296 0.999869 
0.63013  17 0.34961 0.0226087 0.769429 0 0.22893 0.704798 0.0760959 0.403111 0 0.468191 0.277981 0.318267 5.66328e-05 0.667579 0.149921 0.82626 0.0682848 
0.632504  17 0.349072 0.0226087 0.769429 0.000116101 0.229613 0.705088 0.0766546 0.402784 0.000705711 0.468387 0.278157 0.318492 9.92732e-05 0.667609 0.150304 0.826555 0.06911 
0.603254  17 0.25158 0.251191 0.302935 0.0208115 0.303732 0.265736 0.418444 0.371532 0.0393564 0.106382 0.551766 0.0343537 0 0.0857962 0.195845 0 0.152161 
0.634269  17 0 0.234701 0.829442 0 0.177778 0.0472436 0.579201 0.475366 0.165545 0.18897 0.665514 0.340404 0.0317211 0.0122217 0.354208 0.683505 0.193119 
0.620537  17 0.172859 0.209118 0.629124 0.0207589 0.812582 0.000172543 0.20522 0.331464 0 0 0.558706 0.37999 0.408019 0.671226 0.568012 0.751315 0.480408 
0.633906  17 0.726234 0.272611 0.58129 0.00175004 0.000193263 0.0926005 0.51148 0.472202 0 0.128875 0.502905 0.376246 0.537207 0.520866 0.669019 0.437333 0.821102 
0.540835  17 0.126713 0.252327 0.576229 0.0408847 0.999971 0.417844 0.780481 0.482291 0 0 0.310228 0.189808 0.15848 0.126027 0.717999 0.981275 0.312955 
0.598208  17 0.655353 0.148673 0.356145 0.0057862 0.211342 0.772194 0.210628 0.414188 0.22831 0.000156201 0.495927 0.514104 0.301637 9.78893e-05 0.396594 0.966122 0.417028 
0.644822  17 0.158687 0.310979 0.441427 0.0258555 0.776557 0.308911 0.729515 0.0730283 0 0.137393 0.503877 0.727061 0.30002 0.32133 0.584386 0.178844 0.0248686 
0.64567  17 0.63861 0.314224 0.409642 0 0.209965 0.281139 0.47368 0.453403 0.0587518 0.337996 0.354907 0.237341 0.274072 0.0696328 0.774097 0.330341 0.249004 
0.603092  17 0.328985 0.372643 0.936215 0.0087379 0.609101 0.697951 0.419197 0.502587 0.0930898 0.302529 0.787819 0.911252 0.193097 0.029242 0.561437 0.502688 0.000766122 
0.48617  17 0.228687 0.222196 0.368241 0 0.272657 0.370448 0.809113 0.271579 0.00752038 0 0.683398 0.192504 0.124679 0.236418 0.776744 0.811924 0.456843 
0.462785  17 0.161417 0 0.670491 0.00507212 0.43426 0.79121 0.617951 0.245327 0.000662287 0.0958658 0.718213 0.740886 0.289022 0.811218 0.548381 0.877295 0.53449 
0.472889  17 0.611137 0.619218 0.634013 0 0.539988 0.495688 0.785684 0.486661 0.0185716 0.013811 0.496889 0 0.21742 0 0.549113 0.2808 0.535367 
0.467316  17 0.481175 0.651121 0.554212 0.00238998 0.568067 0.334245 0.519276 0.515722 0 0.126605 0.855604 0 0.434248 0.114554 0.927892 0.542209 0.0643796 
0.475242  17 0.643973 0.204787 0.779833 0.0259591 0.409084 0.596841 0.383763 0.551645 0 0.196054 0.628488 0.53209 0.357794 0.361281 0.849773 0.434201 0.00051046 
0.477463  17 0.000105115 0.85808 0.339447 0.00289019 0.57429 0.0985687 0.524903 0.576774 0 0.141885 0.727105 0.000382501 0.295977 0.125175 0.922928 0.355993 0.124367 
0.472889  17 0.611137 0.619218 0.634013 0 0.539988 0.495688 0.785684 0.486661 0.0185716 0.013811 0.496889 0 0.21742 0 0.549113 0.2808 0.535367 
0.433352  17 0.186945 0 0.351853 0.00405025 0.57428 0.217305 0.514175 0.498915 0.167944 0.141513 0.614254 0 0.05497 0.0162069 0.515419 0.256088 0.200816 
0.433352  17 0.186945 0 0.351853 0.00405025 0.57428 0.217305 0.514175 0.498915 0.167944 0.141513 0.614254 0 0.05497 0.0162069 0.515419 0.256088 0.200816 
0.433352  17 0.186945 0 0.351853 0.00405025 0.57428 0.217305 0.514175 0.498915 0.167944 0.141513 0.614254 0 0.05497 0.0162069 0.515419 0.256088 0.200816 
0.44833  17 0.610981 0.618741 0.634067 0 0.539988 0.49546 0.785521 0.486379 0.0187017 0.0138176 0.497091 0.000421407 0.217438 0.000652678 0.54871 0.280786 0.535122 
0.433352  17 0.186945 0 0.351853 0.00405025 0.57428 0.217305 0.514175 0.498915 0.167944 0.141513 0.614254 0 0.05497 0.0162069 0.515419 0.256088 0.200816 
0.433352  17 0.186945 0 0.351853 0.00405025 0.57428 0.217305 0.514175 0.498915 0.167944 0.141513 0.614254 0 0.05497 0.0162069 0.515419 0.256088 0.200816 
0.459659  17 0.611195 0.618747 0.634069 0 0.539988 0.495688 0.785684 0.486661 0.0185716 0.013811 0.496889 0 0.21742 0 0.54863 0.28128 0.534938 
0.492446  17 0.218445 0.0877433 0.759678 0 0.639413 0.668814 0.73604 0.258426 0.0114812 0.00910568 0.672076 0.257904 0.143793 0.220895 0.504809 0.820937 0.265936 
0.458438  17 0.481478 0.650161 0.553791 0.00250082 0.568893 0.334197 0.518865 0.515483 0.000346795 0.127426 0.854942 0.000918119 0.434248 0.114554 0.927892 0.542673 0.0634879 
0.488646  17 0.480604 0.649811 0.553123 0.00225331 0.568475 0.33446 0.519276 0.515722 0 0.126605 0.855604 0 0.433825 0.114197 0.927746 0.541858 0.0633259 
0.58822  17 0.25551 0.273706 0.450978 0 0.453824 0.598473 0.60452 0.701816 0 0.134163 0.648328 0.120373 0.420913 0 0.574046 0.995266 0.648432 
0.556474  17 0.729662 0.194911 0.522334 0.0398385 0.995041 0.657 0.550098 0.420328 0.0992927 0.105858 0.512815 0.469108 0.488915 0.363372 0.725749 0.433439 0.256849 
0.53721  17 0.531405 0.486039 0.663923 1.94394e-05 0.0486556 0.134675 0.0112455 0.664389 0.109448 0.542194 0.609652 0.5437 0.156776 0.549521 0.611147 0.041495 0.000886332 
0.515409  17 0.877685 0.000395467 0.665435 4.19162e-06 0.041333 0.0659338 0.485194 0.62318 0.058633 0.343574 0.752358 0.177431 0.124182 0.0859753 0.604277 0.998721 0.560122 
0.515752  17 0.917816 0.339336 0.38839 0.0530959 0.627649 0.524012 0.696648 0.228257 0.000317351 0.0092054 0.553655 0.0256757 0.0752351 0.151104 0.863557 0.82612 0.493524 
0.50778  17 0.917816 0.339642 0.388661 0.0530296 0.627377 0.524121 0.697235 0.228148 0 0.00800051 0.553479 0.0257641 0.0756641 0.151088 0.86393 0.82699 0.493524 
0.541546  17 0.701646 0.34877 0.419361 0.000127996 0.428779 0.5256 0.594879 0.6239 0.0056363 0.215103 0.670883 0.13622 0.552358 0.115059 0.930883 0.625237 0.355741 
0.546272  17 0.209927 0.218967 0.758141 0 0.17746 0.330059 0.0555563 0.391753 0 0.693477 0.264659 0.546419 0.00260095 0.426964 0.146683 0.745391 0.194853 
0.541661  17 0.210478 0.218668 0.75939 0 0.17746 0.330059 0.0555563 0.392344 8.63856e-05 0.692757 0.264894 0.545689 0.00209913 0.427444 0.147099 0.744953 0.195039 
0.55705  17 0.394983 0.169868 0.573587 0.0546042 0.525212 0.403358 0.692003 0.52283 0.02235 0.0537297 0.321344 0.143937 0.238966 0.264271 0.660309 0.536887 0.556838 
0.542324  17 0.394671 0.170333 0.573192 0.0545007 0.52587 0.403801 0.692636 0.522 0.022179 0.0540503 0.320963 0.144116 0.238138 0.264439 0.659504 0.537355 0.557993 
0.573422  17 0.693255 0.600624 0.91026 0 0.170531 0.292602 0.522709 0.832233 0 0.178851 0.769604 0.408028 0.713869 0.443984 0.97601 0.430993 0.0267312 
0.534987  17 0.425262 0.25044 0.746608 0.0381857 0.10485 0.666491 0.51973 0.291816 4.29173e-05 0.0496902 0.764781 0.172875 0.115967 0.703387 0.906622 0.32835 0.0186538 
0.585732  17 0.498176 0.416189 0.534936 0 0.360326 0.264718 0.655163 0.728722 0.000173016 0.345527 0.608445 0.479928 0.0741648 0.191093 0.234544 0.156889 0.277762 
0.497435  17 0.218103 0.0872525 0.759165 0.000108797 0.639435 0.668833 0.736313 0.257946 0.0111009 0.00862856 0.672451 0.258272 0.144025 0.222581 0.504944 0.821504 0.265625 
0.53926  17 0.458524 0.581279 0.11482 0.000143341 0.161381 0.626151 0.383768 0.487447 0 0.124407 0.564279 0.396796 0.0272833 0.00018823 0.512419 0.423958 0.0823326 
0.585973  17 0.925488 0.147277 0.487545 4.05025e-06 0.000211753 0.681035 0.326536 0.140081 0.016752 0.000821178 0.194715 8.46054e-05 0.236948 0.14833 0.452671 0.0630773 0.444861 
0.586755  17 0.45439 0.255094 0.702912 0.0287097 0.298943 0.377725 0.516921 0.291377 0.0724148 0.0154811 0.749622 0.217891 0.027405 0.135914 0.381876 0.269511 0.0372039 
0.60203  17 0.72991 0.195255 0.52261 0.0398845 0.994572 0.657303 0.551071 0.420402 0.0999011 0.105633 0.512815 0.469108 0.488915 0.363372 0.725749 0.433439 0.256882 
0.592593  17 0.702006 0.210688 0.877247 0.0100997 0.672244 0.00756617 0.409507 0.443767 0 0.107537 0.596847 0.187836 0.31812 0.808255 0.764504 0.666327 0.0658369 
0.59241  17 0.15916 0.311281 0.441003 0.0258377 0.776696 0.309037 0.729761 0.0735617 4.06408e-05 0.136955 0.504357 0.726825 0.29989 0.320634 0.583743 0.178809 0.0244113 
0.561353  17 0.487802 0.000220344 0.703659 2.79034e-05 0.00110021 0.223934 0.438434 0.756634 0.00138647 0.425847 0.744907 0.22813 0.297885 0.0976306 0.604559 0.0762732 0.000856947 
0.582975  17 0.454983 0.254909 0.702821 0.0286823 0.299534 0.378403 0.517247 0.290313 0.0724037 0.0156982 0.749881 0.218234 0.0272575 0.136428 0.381924 0.270447 0.0372623 
0.597117  17 0.772133 0.82387 0.61725 0.0110759 0.286463 0.461674 0.501731 0.267127 4.40548e-05 0.171644 0.572996 0.0291131 0.554171 0 0.78355 0.411151 0.154907 
0.59568  17 0.926618 0.146223 0.487731 0.000201518 0.000634898 0.681605 0.327079 0.139816 0.0166192 0 0.194725 0 0.237408 0.149413 0.453171 0.0628199 0.445082 
0.617959  17 0.999735 0.584877 0.380007 2.99057e-05 0.574593 0.206409 0.530353 0.583083 0.250713 0.124124 0.606537 0.40138 0.0238244 0 0.63026 0.385553 0.193935 
0.614583  17 0.725193 0.272869 0.581365 0.00174809 0.000575457 0.0931982 0.511601 0.47176 0 0.128875 0.502905 0.377145 0.538554 0.521152 0.669715 0.437856 0.820667 
0.617485  17 0.926489 0.146926 0.487545 0 0 0.68165 0.32736 0.140173 0.0170829 0.000677159 0.194936 9.30267e-05 0.236852 0.148971 0.453366 0.062587 0.445239 
0.424407  17 0.632456 0.225229 0.609227 0 0.191664 0.468797 0.123798 0.106184 0.0127681 0.155906 0.516954 0 0.193506 0.0206045 0.563993 0.553485 0.456022 
0.354359  17 0.643112 0.16736 0.616883 0 0.207243 0.481986 0.761783 0.123528 0 0.216245 0.521385 0.000165379 0.0186064 0.0160502 0.585216 0.525709 0.0817604 
0.423349  17 0.648251 0.420048 0.642538 0.0326556 0 0.914228 0.0399833 0.0430501 0 0.183806 0.749739 0.248574 0 0.217408 0.7312 0.694257 0.361964 
0.365919  17 0.489991 0.265372 0.63047 0.00153446 0.542001 0.666809 0.385861 0.40931 0.0143555 0.29403 0.795252 0 0.119381 0.034415 0.739788 0.429152 0.119895 
0.279519  17 0.565924 0.000304781 0.646984 0.00537653 0.0339727 0.576197 0.854136 0.112464 0 0.0184654 0.493219 0 0.160315 0.0304825 0.599981 0.24248 0.0656889 
0.339854  17 0.565571 0 0.647209 0.00537653 0.0339727 0.576283 0.854678 0.112307 6.62287e-07 0.0180931 0.493659 0.000422619 0.160604 0.0306261 0.600126 0.241977 0.0658253 
0.400586  17 0.491416 0.121909 0.813384 0 0.240979 0.693433 0.257166 0.434861 0.0282114 0.308241 0.0975638 0.747207 0.0830008 0.675938 0.192657 0.779128 0 
0.37975  17 0.572154 0.0114431 0.70233 0.0382294 0.36563 0.719275 0.712488 0.56851 0 0.00536002 0.574795 0 0.191346 0.109275 0.738386 0.395612 0.340241 
0.384802  17 0.572084 0.0109913 0.702067 0.0381404 0.36578 0.7189 0.712209 0.56907 0 0.00536002 0.574795 0 0.191211 0.109181 0.738354 0.395462 0.340027 
0.399693  17 0.572154 0.0114543 0.702037 0.0381556 0.366232 0.7189 0.712209 0.56907 0 0.00536002 0.574795 0 0.191346 0.109275 0.738386 0.395612 0.340241 
0.331567  17 0.695035 0.391073 0.403512 0.00765981 0.0881208 0.502668 0.418213 0.587748 0.0401262 0.218538 0.692523 0 0 0.0105936 0.24638 0.90865 0.0833036 
0.331567  17 0.695035 0.391073 0.403512 0.00765981 0.0881208 0.502668 0.418213 0.587748 0.0401262 0.218538 0.692523 0 0 0.0105936 0.24638 0.90865 0.0833036 
0.334373  17 0.438987 0.254461 0.809885 0.0172401 0.459641 0.699238 0.227804 0.159884 0 0.172537 0.636714 0.036955 0.0807802 0.0121905 0.640957 0.417501 0.247042 
0.351173  17 0.467943 0.10868 0.455316 0.0201832 0.356642 0.796445 0.704124 0.415515 0.0539098 0.214386 0.795221 0.062183 0.0931076 0 0.902199 0.466218 0.0189192 
0.351173  17 0.467943 0.10868 0.455316 0.0201832 0.356642 0.796445 0.704124 0.415515 0.0539098 0.214386 0.795221 0.062183 0.0931076 0 0.902199 0.466218 0.0189192 
0.352579  17 0.522557 0.0893297 0.142897 0 0.40633 0.82073 0.557922 0.481909 0.0075082 0.175654 0.686703 0.0122914 0.162889 0.0908028 0.931469 0.107632 0 
0.352579  17 0.522557 0.0893297 0.142897 0 0.40633 0.82073 0.557922 0.481909 0.0075082 0.175654 0.686703 0.0122914 0.162889 0.0908028 0.931469 0.107632 0 
0.355023  17 0.733685 0.116583 0.714127 0.0297125 0.236052 0.823607 0 0.438951 0 0.377017 0.696398 0.0189028 0 0.0162118 0.789537 0.157366 0.100109 
0.355216  17 0.928531 0.156222 0.656526 0.0294456 0.491974 0.662951 0.00385272 0.360597 0.0249326 0.273164 0.736144 0.0120745 0.0944206 0 0.748201 0.426794 0.212867 
0.355216  17 0.928531 0.156222 0.656526 0.0294456 0.491974 0.662951 0.00385272 0.360597 0.0249326 0.273164 0.736144 0.0120745 0.0944206 0 0.748201 0.426794 0.212867 
0.365368  17 0.530317 0.135269 0.732015 0.0370547 0.269583 0.715543 0.269275 0.449546 0.0204736 0 0.742903 0.0368248 0.256529 0.0899696 0.688329 0.684183 0.406465 
0.365368  17 0.530317 0.135269 0.732015 0.0370547 0.269583 0.715543 0.269275 0.449546 0.0204736 0 0.742903 0.0368248 0.256529 0.0899696 0.688329 0.684183 0.406465 
0.365368  17 0.530317 0.135269 0.732015 0.0370547 0.269583 0.715543 0.269275 0.449546 0.0204736 0 0.742903 0.0368248 0.256529 0.0899696 0.688329 0.684183 0.406465 
0.370235  17 0.597057 0.535143 0.681353 0.00397763 0 0.817691 0.391633 0.542996 0.0458198 0.11517 0.767982 0.117371 0.196567 0.0186531 0.949261 0.439822 0 
0.372037  17 0.455692 0.0168974 0.630388 0.0104413 0.308725 0.609787 0.265496 0.358013 0 0.144229 0.484323 0.0095033 0.148259 0 0.678315 0.101577 0.02744 
0.372037  17 0.455692 0.0168974 0.630388 0.0104413 0.308725 0.609787 0.265496 0.358013 0 0.144229 0.484323 0.0095033 0.148259 0 0.678315 0.101577 0.02744 
0.372192  17 0.196285 0.208134 0.522782 0.00822004 0.441006 0.587971 0.286532 0.627946 0.0775121 0.167977 0.747198 0.00799988 0.129024 0.0138512 0.72264 0.579225 0.135701 
0.372322  17 0.584146 0.246162 0.790898 0.00725834 0.258575 0.644877 0.298001 0.399061 0.0661054 0.0406251 0.494197 0.00480361 0.128688 0.0152454 0.578085 0.600807 0.119239 
0.372581  17 0.559181 0.324726 0.741355 0.0146853 0.127325 0.407073 0.686887 0.546261 0 0.0579722 0.420707 0 0.209021 0.0229729 0.683949 0.357161 0.128378 
0.372581  17 0.559181 0.324726 0.741355 0.0146853 0.127325 0.407073 0.686887 0.546261 0 0.0579722 0.420707 0 0.209021 0.0229729 0.683949 0.357161 0.128378 
0.372581  17 0.559181 0.324726 0.741355 0.0146853 0.127325 0.407073 0.686887 0.546261 0 0.0579722 0.420707 0 0.209021 0.0229729 0.683949 0.357161 0.128378 
0.375936  17 0.527599 0.284226 0.826552 0 0.247147 0.814919 0.164531 0.435338 0 0.0182367 0.705643 0.0533103 0.229467 0.0510979 0.913568 0.44332 0.270369 
0.383216  17 0.585572 0.136353 0.637847 0.00519819 0.425226 0.492967 0.261066 0.556552 0.0811608 0.153201 0.72585 0 0.112569 0.0234888 0.557188 0.562315 0.11236 
0.385799  17 0.41349 0.397434 0.562104 0.00800936 0 0.24415 0.0589081 0.437511 0.0136343 0.101178 0.493094 0.137147 0.244887 0 0.790857 0.920375 0.102111 
0.387054  17 0.0172692 0 0.850592 0.0200452 0.524033 0.609054 0 0.0967356 0.0307895 0.20709 0.636876 0.00146494 0 0.0132648 0.671338 0.736073 0 
0.38731  17 0.403025 0.547973 0.803846 0.00996583 0.210361 0.543455 0.655316 0.576428 0.0272091 0.0380674 0.580184 0 0.0960187 0 0.924247 0.253699 0 
0.389488  17 0.744741 0.479992 0.673582 0.00185404 0 0.660699 0.361086 0.547761 0.0429254 0.152822 0.777996 0.104624 0.307105 0.0018643 0.910776 0.382184 0 
0.389488  17 0.744741 0.479992 0.673582 0.00185404 0 0.660699 0.361086 0.547761 0.0429254 0.152822 0.777996 0.104624 0.307105 0.0018643 0.910776 0.382184 0 
0.391056  17 0.479348 0.388426 0.70769 0.000606625 0.102233 0.674002 0.475975 0.622587 0.0251162 0 0.72875 0.00622884 0.151179 0.00418902 0.689802 0.662079 0 
0.391056  17 0.479348 0.388426 0.70769 0.000606625 0.102233 0.674002 0.475975 0.622587 0.0251162 0 0.72875 0.00622884 0.151179 0.00418902 0.689802 0.662079 0 
0.39389  17 0.899325 0.25075 0.810096 0.00230941 0.390926 0.612333 0.795092 0.288892 0.0362629 0.250763 0.635617 0.0711686 0.0605051 0.0132582 0.597602 0.383474 0.195664 
0.395014  17 0.928942 0 0.616628 0.0133952 0.499339 0.574166 0 0.154216 0.0363276 0.273652 0.63193 0 0.0228084 0.0139148 0.645221 0.638278 0.165916 
0.396954  17 0.483859 0.134802 0.564862 0.0534767 0.689875 0.882377 0.62268 0.447331 0.0415128 0.102187 0.569455 0.0313634 0.124808 0.011148 0.552599 0.502973 0.0263755 
0.398118  17 0.334246 0.0517452 0.931007 0.0293067 0.46351 0.473745 0.517295 0.33042 0.0322515 0.132835 0.637632 0.0289562 0.00701109 0 0.643387 0.723075 0.0947312 
0.398118  17 0.334246 0.0517452 0.931007 0.0293067 0.46351 0.473745 0.517295 0.33042 0.0322515 0.132835 0.637632 0.0289562 0.00701109 0 0.643387 0.723075 0.0947312 
0.399593  17 0.713038 0.139494 0.717132 0.0672009 0.131591 0.578067 0.212344 0.53226 0.00356329 0.106152 0.657376 0.0338601 0.0602586 0.107737 0.567738 0.16103 0 
0.399593  17 0.713038 0.139494 0.717132 0.0672009 0.131591 0.578067 0.212344 0.53226 0.00356329 0.106152 0.657376 0.0338601 0.0602586 0.107737 0.567738 0.16103 0 
0.40099  17 0.575966 0.312854 0.47482 0.0125582 0.423685 0.688039 0 0.105523 0 0.10821 0.837295 0.000991111 0.0194236 0 0.849172 0.481518 0 
0.402032  17 0.0305948 0 0.516124 0 0.553437 0.629578 0 0.659725 0 0.205684 0.444711 0.142084 0.115508 0.0652238 0.739536 0.434858 0.338222 
0.403411  17 0.255656 0.120866 0.648866 0.0347669 0.4385 0.537931 0.690078 0.431204 0.077223 0.206051 0.623964 0.10915 0.116205 0.0149081 0.643051 0.550121 0 
0.404292  17 0.655155 0.252163 0.403797 0.00673491 0.129303 0.568612 0.517349 0.569934 0.0158145 0.270665 0.863845 0 0 0.0142721 0.191553 0.305165 0.0282695 
0.404292  17 0.655155 0.252163 0.403797 0.00673491 0.129303 0.568612 0.517349 0.569934 0.0158145 0.270665 0.863845 0 0 0.0142721 0.191553 0.305165 0.0282695 
0.404292  17 0.655155 0.252163 0.403797 0.00673491 0.129303 0.568612 0.517349 0.569934 0.0158145 0.270665 0.863845 0 0 0.0142721 0.191553 0.305165 0.0282695 
0.404292  17 0.655155 0.252163 0.403797 0.00673491 0.129303 0.568612 0.517349 0.569934 0.0158145 0.270665 0.863845 0 0 0.0142721 0.191553 0.305165 0.0282695 
0.404292  17 0.655155 0.252163 0.403797 0.00673491 0.129303 0.568612 0.517349 0.569934 0.0158145 0.270665 0.863845 0 0 0.0142721 0.191553 0.305165 0.0282695 
0.407642  17 0.18487 0.263124 0.912024 0.0155961 0.0470726 0.40218 0.743653 0.687952 0 0 0.492229 0.0502514 0.114281 0 0.265287 0.331628 0.0112402 
0.407642  17 0.18487 0.263124 0.912024 0.0155961 0.0470726 0.40218 0.743653 0.687952 0 0 0.492229 0.0502514 0.114281 0 0.265287 0.331628 0.0112402 
0.407642  17 0.18487 0.263124 0.912024 0.0155961 0.0470726 0.40218 0.743653 0.687952 0 0 0.492229 0.0502514 0.114281 0 0.265287 0.331628 0.0112402 
0.407642  17 0.18487 0.263124 0.912024 0.0155961 0.0470726 0.40218 0.743653 0.687952 0 0 0.492229 0.0502514 0.114281 0 0.265287 0.331628 0.0112402 
0.415052  17 0.674327 0.11736 0.586091 0.0236863 0.169403 0.492302 0.654423 0.460707 0.023059 0.0189056 0.662268 0.0905807 0.278765 1.5701e-05 0.701692 0.377115 0.111211 
0.415052  17 0.674327 0.11736 0.586091 0.0236863 0.169403 0.492302 0.654423 0.460707 0.023059 0.0189056 0.662268 0.0905807 0.278765 1.5701e-05 0.701692 0.377115 0.111211 
0.415052  17 0.674327 0.11736 0.586091 0.0236863 0.169403 0.492302 0.654423 0.460707 0.023059 0.0189056 0.662268 0.0905807 0.278765 1.5701e-05 0.701692 0.377115 0.111211 
0.419865  17 0.713236 0.110597 0.786497 0.0166707 0.338848 0.792895 0.0422088 0.42235 0.0897716 0.413759 0.86014 0.0198485 0 0.0263551 0.795949 0.2414 0.145722 
0.423148  17 0.157185 0.238098 0.655178 0 0.556966 0.417282 0.371711 0.650578 0.000369138 0 0.754787 0 0.253998 0 0.745222 0.168297 0 
0.424928  17 0.485241 0 0.180092 0.00328117 0.182931 0.90375 0.717428 0.173518 0.0534634 0.201 0.990062 0.190379 0 0.0729993 0.730224 0.474231 0.261534 
0.431265  17 0.181804 0.277819 0.981759 0.0511299 0.0851609 0.607598 0.467883 0.527223 0.000124967 0.0524347 0.43848 0.00393328 0.126282 0 0.471758 0.149999 0.283503 
0.431663  17 0.38388 0.29371 0.661702 0.00928666 0.12568 0.46556 0.350581 0.347517 0.000751705 0.0683107 0.601494 0.116087 0.153698 0.0278357 0.677427 0.168429 0.227901 
0.431663  17 0.38388 0.29371 0.661702 0.00928666 0.12568 0.46556 0.350581 0.347517 0.000751705 0.0683107 0.601494 0.116087 0.153698 0.0278357 0.677427 0.168429 0.227901 
0.436499  17 0.476421 0.284153 0.434292 0.0478995 0.41627 0.833845 0.756954 0.411242 0.0471411 0.0558549 0.521119 0.0114661 0.0804752 0.0113786 0.75508 0.510165 0.0204846 
0.436499  17 0.476421 0.284153 0.434292 0.0478995 0.41627 0.833845 0.756954 0.411242 0.0471411 0.0558549 0.521119 0.0114661 0.0804752 0.0113786 0.75508 0.510165 0.0204846 
0.437394  17 0.566899 0.585197 0.705679 0.00701529 0 0.523475 0 0.415717 0.0037049 0.209574 0.587172 0.13068 0.136986 0.0426765 0.440282 0.15964 0.0760481 
0.437394  17 0.566899 0.585197 0.705679 0.00701529 0 0.523475 0 0.415717 0.0037049 0.209574 0.587172 0.13068 0.136986 0.0426765 0.440282 0.15964 0.0760481 
0.443631  17 0.598903 0.17659 0.619753 0.0106913 0.2159 0.636411 0.0101557 0.366577 0.0820403 0.249531 0.48729 0.150167 0.120233 0.0122197 0.700817 0.344871 0.0919388 
0.452137  17 0.637875 0.672268 0.598315 0.00112252 0.573572 0.592686 0.637742 0.37788 0.00428977 0.00347765 0.441345 0 0.228835 0 0.549106 0.252938 0.413486 
0.452137  17 0.637875 0.672268 0.598315 0.00112252 0.573572 0.592686 0.637742 0.37788 0.00428977 0.00347765 0.441345 0 0.228835 0 0.549106 0.252938 0.413486 
0.45229  17 0.491416 0.121909 0.813014 4.52169e-05 0.241651 0.693192 0.258191 0.434414 0.0282829 0.307239 0.0975638 0.747207 0.0830008 0.675938 0.192657 0.779128 0 
0.453965  17 0.18487 0.263124 0.912024 0.0155961 0.0470726 0.40218 0.743653 0.687952 0 0 0.492229 0.0502514 0.114281 0 0.265287 0.331628 0.0112402 
0.454279  17 0.869043 0.54336 0.710407 0.00122045 0.0984228 0.436107 0.735898 0.208981 0 0.207572 0.567192 0 0.16466 0.00117112 0.596793 0.495581 0.289715 
0.456756  17 0.884243 0.186529 0.483643 0.0149081 0.155834 0.517976 0 0.491044 0.0990882 0.25087 0.409898 0.0951697 0.0904434 0.0352614 0.587348 0.316957 0.179793 
0.458109  17 0.266407 0.337224 0.637944 0.0123871 0.0146404 0.504725 0.734178 0.43027 0.0109789 0.170891 0.674299 0.278154 0.109974 0.0440428 0.631073 0.685808 0.000921928 
0.458147  17 0.452565 0.352482 0.451233 0 0.00444553 0.511003 0.537668 0.391092 0.026283 0.0398408 0.498108 0.147497 0.096916 0.000139758 0.614257 0.787779 0.211839 
0.458605  17 0.573009 0.132494 0.482716 0.0134005 0.238256 0.409206 0.96841 0.335826 0.00451851 0 0.833292 0 0.226306 0.0477618 0.745308 0.101784 0.0891187 
0.459659  17 0.611195 0.618747 0.634069 0 0.539988 0.495688 0.785684 0.486661 0.0185716 0.013811 0.496889 0 0.21742 0 0.54863 0.28128 0.534938 
0.460182  17 0.358993 0.398256 0.661163 0.0239778 0.0518482 0.535252 0.210528 0.328586 0.000918297 0.0696159 0.603335 0.171275 0.153925 0.0363882 0.446992 0.271052 0.119961 
0.461916  17 0.773781 0.0912282 0.598421 0.0731563 0.335678 0.639187 0.784178 0.589868 0.00124135 0.000193151 0.479142 0.00011317 0.252219 0.0334059 0.518119 0.406475 0.411056 
0.462455  17 0.611093 0.618455 0.634209 3.84207e-06 0.539181 0.495688 0.785684 0.486661 0.0185716 0.013811 0.496889 0 0.217326 0.000672006 0.548617 0.281112 0.534777 
0.462705  17 0.354722 0.216778 0.62918 0 0.0314669 0.203194 0.0175734 0.61004 0 0.107948 0.651703 0.0811056 0.232693 0.0948096 0.541163 0.497654 0.0302243 
0.462785  17 0.161417 0 0.670491 0.00507212 0.43426 0.79121 0.617951 0.245327 0.000662287 0.0958658 0.718213 0.740886 0.289022 0.811218 0.548381 0.877295 0.53449 
0.463184  17 0.0755775 0.220387 0.599902 0 0.499801 0.342853 0.281614 0.355394 0.000121848 0.169443 0.726983 9.59997e-05 0.177467 0.0817981 0.735668 0.463122 0.00223642 
0.463635  17 0.650723 0 0.730946 0.041766 0.212244 0.703164 0.759193 0.581615 0 0.106472 0.571426 0 0.194538 0.0869095 0.414678 0.269145 0.346035 
0.463635  17 0.650723 0 0.730946 0.041766 0.212244 0.703164 0.759193 0.581615 0 0.106472 0.571426 0 0.194538 0.0869095 0.414678 0.269145 0.346035 
0.463785  17 0.611155 0.618214 0.634013 0 0.539988 0.495688 0.785684 0.486661 0.0185716 0.013811 0.496454 0.000747207 0.217317 0.000673925 0.548748 0.280957 0.534568 
0.465375  17 0.608573 0.217542 0.269101 0 0.554395 0.243178 0.643308 0.51906 0 0.0529588 0.961307 0.274721 0.16152 0 0.366778 0.515703 0.160769 
0.467316  17 0.481175 0.651121 0.554212 0.00238998 0.568067 0.334245 0.519276 0.515722 0 0.126605 0.855604 0 0.434248 0.114554 0.927892 0.542209 0.0643796 
0.468583  17 0.453879 0 0.823886 0.0185942 0.257248 0.755859 0.490177 0.762584 0.0404423 0.0908462 0.611327 0.0479461 0.339095 2.7378e-05 0.722228 0.230645 0.585926 
0.47063  17 0.292022 0.269623 0.472397 0.02014 0.0893314 0.547184 0.563218 0.484342 6.12554e-05 0.0520492 0.492773 0.00826611 0.200543 0 0.703052 0.0224456 0.199716 
0.47063  17 0.292022 0.269623 0.472397 0.02014 0.0893314 0.547184 0.563218 0.484342 6.12554e-05 0.0520492 0.492773 0.00826611 0.200543 0 0.703052 0.0224456 0.199716 
0.47133  17 0.435716 0.388315 0.44113 0.0153981 0.479356 0.510074 0.616452 0.304171 0.00749277 0.0768085 0.589972 0.141421 0.0794129 0 0.746258 0.873583 0 
0.472629  17 0.279918 0.212429 0.6434 0.0152999 0.0100981 0.394575 0.527743 0.672746 0.148533 0.108452 0.728282 0.230304 0 0.0773402 0.685751 0.446055 0 
0.472889  17 0.611137 0.619218 0.634013 0 0.539988 0.495688 0.785684 0.486661 0.0185716 0.013811 0.496889 0 0.21742 0 0.549113 0.2808 0.535367 
0.473095  17 0.390785 0.221593 0.551855 0.0173919 0.457496 0.546554 0.750978 0.219784 0 0.294254 0.569525 0.0426846 0 0.394654 0.640797 0.532694 0.217396 
0.474824  17 0.427238 0.505373 0.71111 0.00982814 0.534304 0.421493 0.77613 0.254049 0 0.205712 0.528983 0 0.128911 0.0324962 0.607776 0.584111 0.327593 
0.475242  17 0.643973 0.204787 0.779833 0.0259591 0.409084 0.596841 0.383763 0.551645 0 0.196054 0.628488 0.53209 0.357794 0.361281 0.849773 0.434201 0.00051046 
0.476316  17 0.70562 0.793733 0.621297 0.00900332 0.535162 0.533274 0.756677 0.18893 0 0.248573 0.39604 0.00672256 0.000139419 0.0309805 0.602769 0.371787 0.117837 
0.477463  17 0.000105115 0.85808 0.339447 0.00289019 0.57429 0.0985687 0.524903 0.576774 0 0.141885 0.727105 0.000382501 0.295977 0.125175 0.922928 0.355993 0.124367 
0.429909  17 0.274783 0.372299 0.635197 0.012378 0 0.36971 0.141764 0.421859 0.0070944 0.103611 0.656592 0.372259 0.109222 0.0417033 0.622773 0.903212 0.0410867 
0.399693  17 0.572154 0.0114543 0.702037 0.0381556 0.366232 0.7189 0.712209 0.56907 0 0.00536002 0.574795 0 0.191346 0.109275 0.738386 0.395612 0.340241 
0.42907  17 0.274783 0.372299 0.635197 0.012378 0 0.36971 0.141764 0.421859 0.00696478 0.103644 0.656118 0.371998 0.109404 0.0418714 0.622564 0.902739 0.0413811 
0.426436  17 0.705869 0.793188 0.62112 0.00906981 0.534468 0.533443 0.756456 0.189348 0.000297591 0.248573 0.39604 0.00619667 0 0.030715 0.602431 0.371605 0.118173 
0.384802  17 0.572084 0.0109913 0.702067 0.0381404 0.36578 0.7189 0.712209 0.56907 0 0.00536002 0.574795 0 0.191211 0.109181 0.738354 0.395462 0.340027 
0.415491  17 0.458139 0.256558 0.725561 0.00940412 0.355837 0.415559 0.805811 0.858969 0.0622824 0.228021 0.572182 0.019533 0.0398047 0.0460486 0.586421 0.483199 0.205546 
0.416931  17 0.458249 0.257028 0.725451 0.00940562 0.356163 0.415228 0.805973 0.859479 0.0621256 0.228345 0.572617 0.0199088 0.0401111 0.045933 0.586372 0.483113 0.205321 
0.3682  17 0.63811 0.672074 0.598445 0.00116501 0.572631 0.593191 0.637742 0.37788 0.00428977 0.00347765 0.441559 0.00018821 0.22857 0.000214627 0.549227 0.25379 0.41336 
0.37975  17 0.572154 0.0114431 0.70233 0.0382294 0.36563 0.719275 0.712488 0.56851 0 0.00536002 0.574795 0 0.191346 0.109275 0.738386 0.395612 0.340241 
0.400586  17 0.491416 0.121909 0.813384 0 0.240979 0.693433 0.257166 0.434861 0.0282114 0.308241 0.0975638 0.747207 0.0830008 0.675938 0.192657 0.779128 0 
0.339854  17 0.565571 0 0.647209 0.00537653 0.0339727 0.576283 0.854678 0.112307 6.62287e-07 0.0180931 0.493659 0.000422619 0.160604 0.0306261 0.600126 0.241977 0.0658253 
0.279519  17 0.565924 0.000304781 0.646984 0.00537653 0.0339727 0.576197 0.854136 0.112464 0 0.0184654 0.493219 0 0.160315 0.0304825 0.599981 0.24248 0.0656889 
0.365919  17 0.489991 0.265372 0.63047 0.00153446 0.542001 0.666809 0.385861 0.40931 0.0143555 0.29403 0.795252 0 0.119381 0.034415 0.739788 0.429152 0.119895 
0.423349  17 0.648251 0.420048 0.642538 0.0326556 0 0.914228 0.0399833 0.0430501 0 0.183806 0.749739 0.248574 0 0.217408 0.7312 0.694257 0.361964 
0.354359  17 0.643112 0.16736 0.616883 0 0.207243 0.481986 0.761783 0.123528 0 0.216245 0.521385 0.000165379 0.0186064 0.0160502 0.585216 0.525709 0.0817604 
0.427745  17 0.610952 0.61798 0.634013 0 0.539988 0.495688 0.785684 0.486661 0.0185716 0.013811 0.496889 0 0.21742 2.98298e-05 0.549377 0.280934 0.534843 
0.424407  17 0.632456 0.225229 0.609227 0 0.191664 0.468797 0.123798 0.106184 0.0127681 0.155906 0.516954 0 0.193506 0.0206045 0.563993 0.553485 0.456022 
0.394469  17 0.452259 0.351753 0.451233 0 0.00436292 0.510767 0.53742 0.39117 0.0261416 0.0399021 0.498251 0.147562 0.0966741 8.75795e-05 0.614234 0.78811 0.211876 
0.403313  17 0.45296 0.351932 0.451227 1.86147e-06 0.00485422 0.510531 0.538116 0.390658 0.0265031 0.0398141 0.498188 0.147312 0.0965049 0.000347751 0.614236 0.787074 0.211193 
0.422407  17 0.000874103 0.000370758 0.877231 0.113083 0 0.46896 0.677079 0.734078 0.0910618 0.286283 0.779069 0 0 0.000118527 0.67862 0.473216 0.204338 
0.414258  17 0.95372 0.486327 0.377857 0.00952119 0.629355 0.557218 0.628764 0.105361 0.00766946 0.254359 0.375744 0.00357228 0.000200464 0.0527152 0.62665 0.614772 0.109421 
0.426954  17 0.190647 0.0462327 0.430269 0.0277919 0.0693598 0.543168 0.82084 0.455907 0 0 0.62861 0.142933 0.199353 0.102967 0.940112 0.201628 0.000345354 
0.411725  17 0.435635 0.387768 0.441281 0.0153803 0.478979 0.509994 0.61613 0.303649 0.00745202 0.0769601 0.589948 0.141603 0.0791225 5.72667e-05 0.745998 0.873574 0.00012599 
0.395762  17 0.283986 0.213095 0.516326 0.0212499 0 0.179483 0 0.697576 0.0227255 0.0945466 0.62952 0.117299 0.076681 0.124707 0.483026 0.351965 0.543169 
0.422976  17 0.522274 0.37014 0.434366 0.0251872 0.0591591 0.575163 0.51039 0.448444 0.00230464 0.228442 0.581947 0.171297 0.0581383 0.236611 0.657023 0.664423 0.0170101 
0.417598  17 0.522498 0.369063 0.434774 0.0251567 0.0588684 0.575007 0.509889 0.447969 0.00218137 0.229065 0.582223 0.171664 0.057901 0.236102 0.657425 0.66396 0.0166096 
0.412619  17 0.491416 0.12192 0.813307 2.25241e-05 0.241191 0.693824 0.257664 0.434507 0.0281251 0.308241 0.0975638 0.747207 0.0830008 0.675938 0.192657 0.779128 0 
0.40622  17 0.491285 0.122493 0.813004 8.92966e-05 0.240666 0.692695 0.258731 0.434147 0.028155 0.308089 0.0975638 0.747207 0.0830008 0.675938 0.193005 0.77867 0.000129432 
0.438264  17 0.491105 0.121776 0.812867 0 0.240979 0.693433 0.257166 0.434468 0.0283512 0.308087 0.0979989 0.746459 0.0829419 0.6752 0.192841 0.778452 0.999926 
0.429909  17 0.274783 0.372299 0.635197 0.012378 0 0.36971 0.141764 0.421859 0.0070944 0.103611 0.656592 0.372259 0.109222 0.0417033 0.622773 0.903212 0.0410867 
0.437584  17 0.491729 0.122204 0.812942 1.33629e-05 0.240682 0.693436 0.257207 0.434169 0.0282114 0.308083 0.0978885 0.747186 0.0825849 0.674542 0.193364 0.778378 0.997317 
0.433352  17 0.186945 0 0.351853 0.00405025 0.57428 0.217305 0.514175 0.498915 0.167944 0.141513 0.614254 0 0.05497 0.0162069 0.515419 0.256088 0.200816 
0.433352  17 0.186945 0 0.351853 0.00405025 0.57428 0.217305 0.514175 0.498915 0.167944 0.141513 0.614254 0 0.05497 0.0162069 0.515419 0.256088 0.200816 
0.433352  17 0.186945 0 0.351853 0.00405025 0.57428 0.217305 0.514175 0.498915 0.167944 0.141513 0.614254 0 0.05497 0.0162069 0.515419 0.256088 0.200816 
0.433352  17 0.186945 0 0.351853 0.00405025 0.57428 0.217305 0.514175 0.498915 0.167944 0.141513 0.614254 0 0.05497 0.0162069 0.515419 0.256088 0.200816 
0.433352  17 0.186945 0 0.351853 0.00405025 0.57428 0.217305 0.514175 0.498915 0.167944 0.141513 0.614254 0 0.05497 0.0162069 0.515419 0.256088 0.200816 
0.436099  17 0.000728454 0.000144994 0.805096 0.00714039 0.945004 0.494782 0.760604 0.151941 0.00263881 0.332983 0.586225 0.061679 0.000725639 0.057022 0.627682 0.999925 0.317502 
0.44833  17 0.610981 0.618741 0.634067 0 0.539988 0.49546 0.785521 0.486379 0.0187017 0.0138176 0.497091 0.000421407 0.217438 0.000652678 0.54871 0.280786 0.535122 
0.440795  17 0.435716 0.387949 0.441459 0.0153827 0.479121 0.509571 0.616348 0.304107 0.00724958 0.0772491 0.589664 0.140952 0.0794129 0 0.746258 0.873583 0 
0.443874  17 0.452565 0.352482 0.451233 0 0.00436292 0.510767 0.537857 0.3907 0.0262489 0.0398223 0.498308 0.147952 0.0967527 0.000114951 0.61409 0.787295 0.211839 
0.439416  17 0.492665 0.215191 0.871259 0 0.650622 0.696863 0.533681 0.358298 0 0.249395 0.855197 0.279752 0.133541 0.0185029 0.527931 0.648888 0 
0.450947  17 0.481567 0.650161 0.553791 0.00250082 0.568893 0.334197 0.518865 0.515483 0.000346795 0.127426 0.854505 0.00143131 0.434082 0.114383 0.927546 0.54307 0.0635611 
0.448714  17 0.406815 0.765571 0.601216 5.49211e-05 0.44684 0.575686 0.600309 0.419957 0.0127838 0.00250654 0.492366 0 0.222087 0.000178451 0.54931 0.293785 0.398248 
0.448786  17 0.483856 0.366841 0.220678 0.00264375 0.282187 0.998908 0.798377 0.255492 0.0302524 0.341205 0.771297 0.188172 0.122056 0.0126463 0.64255 0.388769 0.431887 
0.450125  17 0.63752 0.671617 0.598493 0.00112678 0.57324 0.59247 0.637742 0.37788 0.00428977 0.00347765 0.441345 0 0.228835 0 0.549106 0.252938 0.413486 
0.331567  17 0.695035 0.391073 0.403512 0.00765981 0.0881208 0.502668 0.418213 0.587748 0.0401262 0.218538 0.692523 0 0 0.0105936 0.24638 0.90865 0.0833036 
0.32452  17 0.607458 0.482771 0.713209 0.00199336 0 0.59804 0.480014 0.551888 0.0418221 0.165938 0.731409 0.0145653 0.211865 0.0170223 0.920482 0.403558 0 
0.322998  17 0.607458 0.482771 0.713209 0.00199336 0 0.59804 0.480014 0.551888 0.0418221 0.165938 0.731409 0.0145653 0.211865 0.0170223 0.920482 0.403558 0 
0.330251  17 0.455692 0.0168974 0.630388 0.0104413 0.308725 0.609787 0.265496 0.358013 0 0.144229 0.484323 0.0095033 0.148259 0 0.678315 0.101577 0.02744 
0.322998  17 0.607458 0.482771 0.713209 0.00199336 0 0.59804 0.480014 0.551888 0.0418221 0.165938 0.731409 0.0145653 0.211865 0.0170223 0.920482 0.403558 0 
0.330251  17 0.455692 0.0168974 0.630388 0.0104413 0.308725 0.609787 0.265496 0.358013 0 0.144229 0.484323 0.0095033 0.148259 0 0.678315 0.101577 0.02744 
0.322998  17 0.607458 0.482771 0.713209 0.00199336 0 0.59804 0.480014 0.551888 0.0418221 0.165938 0.731409 0.0145653 0.211865 0.0170223 0.920482 0.403558 0 
0.299836  17 0.501029 0.0632028 0.758792 0 0.410992 0.759719 0.267728 0.292572 0 0.16176 0.859788 0.00282097 0.130778 0.0213664 0.855517 0.544783 0.444994 
0.322998  17 0.607458 0.482771 0.713209 0.00199336 0 0.59804 0.480014 0.551888 0.0418221 0.165938 0.731409 0.0145653 0.211865 0.0170223 0.920482 0.403558 0 
0.331567  17 0.695035 0.391073 0.403512 0.00765981 0.0881208 0.502668 0.418213 0.587748 0.0401262 0.218538 0.692523 0 0 0.0105936 0.24638 0.90865 0.0833036 
0.331567  17 0.695035 0.391073 0.403512 0.00765981 0.0881208 0.502668 0.418213 0.587748 0.0401262 0.218538 0.692523 0 0 0.0105936 0.24638 0.90865 0.0833036 
0.331567  17 0.695035 0.391073 0.403512 0.00765981 0.0881208 0.502668 0.418213 0.587748 0.0401262 0.218538 0.692523 0 0 0.0105936 0.24638 0.90865 0.0833036 
0.334373  17 0.438987 0.254461 0.809885 0.0172401 0.459641 0.699238 0.227804 0.159884 0 0.172537 0.636714 0.036955 0.0807802 0.0121905 0.640957 0.417501 0.247042 
0.351173  17 0.467943 0.10868 0.455316 0.0201832 0.356642 0.796445 0.704124 0.415515 0.0539098 0.214386 0.795221 0.062183 0.0931076 0 0.902199 0.466218 0.0189192 
0.351173  17 0.467943 0.10868 0.455316 0.0201832 0.356642 0.796445 0.704124 0.415515 0.0539098 0.214386 0.795221 0.062183 0.0931076 0 0.902199 0.466218 0.0189192 
0.352579  17 0.522557 0.0893297 0.142897 0 0.40633 0.82073 0.557922 0.481909 0.0075082 0.175654 0.686703 0.0122914 0.162889 0.0908028 0.931469 0.107632 0 
0.352579  17 0.522557 0.0893297 0.142897 0 0.40633 0.82073 0.557922 0.481909 0.0075082 0.175654 0.686703 0.0122914 0.162889 0.0908028 0.931469 0.107632 0 
0.355023  17 0.733685 0.116583 0.714127 0.0297125 0.236052 0.823607 0 0.438951 0 0.377017 0.696398 0.0189028 0 0.0162118 0.789537 0.157366 0.100109 
0.355216  17 0.928531 0.156222 0.656526 0.0294456 0.491974 0.662951 0.00385272 0.360597 0.0249326 0.273164 0.736144 0.0120745 0.0944206 0 0.748201 0.426794 0.212867 
0.355216  17 0.928531 0.156222 0.656526 0.0294456 0.491974 0.662951 0.00385272 0.360597 0.0249326 0.273164 0.736144 0.0120745 0.0944206 0 0.748201 0.426794 0.212867 
0.365368  17 0.530317 0.135269 0.732015 0.0370547 0.269583 0.715543 0.269275 0.449546 0.0204736 0 0.742903 0.0368248 0.256529 0.0899696 0.688329 0.684183 0.406465 
0.365368  17 0.530317 0.135269 0.732015 0.0370547 0.269583 0.715543 0.269275 0.449546 0.0204736 0 0.742903 0.0368248 0.256529 0.0899696 0.688329 0.684183 0.406465 
0.365368  17 0.530317 0.135269 0.732015 0.0370547 0.269583 0.715543 0.269275 0.449546 0.0204736 0 0.742903 0.0368248 0.256529 0.0899696 0.688329 0.684183 0.406465 
0.370235  17 0.597057 0.535143 0.681353 0.00397763 0 0.817691 0.391633 0.542996 0.0458198 0.11517 0.767982 0.117371 0.196567 0.0186531 0.949261 0.439822 0 
0.372037  17 0.455692 0.0168974 0.630388 0.0104413 0.308725 0.609787 0.265496 0.358013 0 0.144229 0.484323 0.0095033 0.148259 0 0.678315 0.101577 0.02744 
0.372037  17 0.455692 0.0168974 0.630388 0.0104413 0.308725 0.609787 0.265496 0.358013 0 0.144229 0.484323 0.0095033 0.148259 0 0.678315 0.101577 0.02744 
0.372192  17 0.196285 0.208134 0.522782 0.00822004 0.441006 0.587971 0.286532 0.627946 0.0775121 0.167977 0.747198 0.00799988 0.129024 0.0138512 0.72264 0.579225 0.135701 
0.372322  17 0.584146 0.246162 0.790898 0.00725834 0.258575 0.644877 0.298001 0.399061 0.0661054 0.0406251 0.494197 0.00480361 0.128688 0.0152454 0.578085 0.600807 0.119239 
0.372581  17 0.559181 0.324726 0.741355 0.0146853 0.127325 0.407073 0.686887 0.546261 0 0.0579722 0.420707 0 0.209021 0.0229729 0.683949 0.357161 0.128378 
0.372581  17 0.559181 0.324726 0.741355 0.0146853 0.127325 0.407073 0.686887 0.546261 0 0.0579722 0.420707 0 0.209021 0.0229729 0.683949 0.357161 0.128378 
0.372581  17 0.559181 0.324726 0.741355 0.0146853 0.127325 0.407073 0.686887 0.546261 0 0.0579722 0.420707 0 0.209021 0.0229729 0.683949 0.357161 0.128378 
0.375936  17 0.527599 0.284226 0.826552 0 0.247147 0.814919 0.164531 0.435338 0 0.0182367 0.705643 0.0533103 0.229467 0.0510979 0.913568 0.44332 0.270369 
0.383216  17 0.585572 0.136353 0.637847 0.00519819 0.425226 0.492967 0.261066 0.556552 0.0811608 0.153201 0.72585 0 0.112569 0.0234888 0.557188 0.562315 0.11236 
0.385799  17 0.41349 0.397434 0.562104 0.00800936 0 0.24415 0.0589081 0.437511 0.0136343 0.101178 0.493094 0.137147 0.244887 0 0.790857 0.920375 0.102111 
0.387054  17 0.0172692 0 0.850592 0.0200452 0.524033 0.609054 0 0.0967356 0.0307895 0.20709 0.636876 0.00146494 0 0.0132648 0.671338 0.736073 0 
0.38731  17 0.403025 0.547973 0.803846 0.00996583 0.210361 0.543455 0.655316 0.576428 0.0272091 0.0380674 0.580184 0 0.0960187 0 0.924247 0.253699 0 
0.389488  17 0.744741 0.479992 0.673582 0.00185404 0 0.660699 0.361086 0.547761 0.0429254 0.152822 0.777996 0.104624 0.307105 0.0018643 0.910776 0.382184 0 
0.389488  17 0.744741 0.479992 0.673582 0.00185404 0 0.660699 0.361086 0.547761 0.0429254 0.152822 0.777996 0.104624 0.307105 0.0018643 0.910776 0.382184 0 
0.391056  17 0.479348 0.388426 0.70769 0.000606625 0.102233 0.674002 0.475975 0.622587 0.0251162 0 0.72875 0.00622884 0.151179 0.00418902 0.689802 0.662079 0 
0.391056  17 0.479348 0.388426 0.70769 0.000606625 0.102233 0.674002 0.475975 0.622587 0.0251162 0 0.72875 0.00622884 0.151179 0.00418902 0.689802 0.662079 0 
0.39389  17 0.899325 0.25075 0.810096 0.00230941 0.390926 0.612333 0.795092 0.288892 0.0362629 0.250763 0.635617 0.0711686 0.0605051 0.0132582 0.597602 0.383474 0.195664 
0.395014  17 0.928942 0 0.616628 0.0133952 0.499339 0.574166 0 0.154216 0.0363276 0.273652 0.63193 0 0.0228084 0.0139148 0.645221 0.638278 0.165916 
0.396954  17 0.483859 0.134802 0.564862 0.0534767 0.689875 0.882377 0.62268 0.447331 0.0415128 0.102187 0.569455 0.0313634 0.124808 0.011148 0.552599 0.502973 0.0263755 
0.398118  17 0.334246 0.0517452 0.931007 0.0293067 0.46351 0.473745 0.517295 0.33042 0.0322515 0.132835 0.637632 0.0289562 0.00701109 0 0.643387 0.723075 0.0947312 
0.348038  17 0.33453 0.0511627 0.93055 0.0292833 0.463179 0.473914 0.517242 0.329983 0.032192 0.132827 0.637392 0.0289367 0.00701109 0 0.643387 0.723075 0.0947312 
0.364844  17 0.713106 0.1394 0.716931 0.0671519 0.131647 0.577935 0.212344 0.53226 0.00356329 0.106152 0.657376 0.0338601 0.0602586 0.107737 0.567738 0.161297 0.000132834 
0.399593  17 0.713038 0.139494 0.717132 0.0672009 0.131591 0.578067 0.212344 0.53226 0.00356329 0.106152 0.657376 0.0338601 0.0602586 0.107737 0.567738 0.16103 0 
0.40099  17 0.575966 0.312854 0.47482 0.0125582 0.423685 0.688039 0 0.105523 0 0.10821 0.837295 0.000991111 0.0194236 0 0.849172 0.481518 0 
0.402032  17 0.0305948 0 0.516124 0 0.553437 0.629578 0 0.659725 0 0.205684 0.444711 0.142084 0.115508 0.0652238 0.739536 0.434858 0.338222 
0.403411  17 0.255656 0.120866 0.648866 0.0347669 0.4385 0.537931 0.690078 0.431204 0.077223 0.206051 0.623964 0.10915 0.116205 0.0149081 0.643051 0.550121 0 
0.392293  17 0.65503 0.251749 0.404027 0.00673491 0.129303 0.568612 0.517349 0.569934 0.0158145 0.270665 0.863845 0 0 0.0149117 0.191241 0.305438 0.0290339 
0.388143  17 0.65486 0.251953 0.404401 0.00673175 0.128797 0.568475 0.517349 0.569934 0.0158145 0.270665 0.863845 0 0 0.0142721 0.191553 0.304901 0.0281008 
0.369477  17 0.655155 0.252163 0.403797 0.00673491 0.129443 0.568759 0.517101 0.569814 0.0158191 0.270394 0.863724 3.68248e-05 0 0.0142721 0.191553 0.305165 0.0282695 
0.333936  17 0.655535 0.252019 0.404079 0.00672302 0.129207 0.56891 0.517905 0.569603 0.0158346 0.270665 0.863845 0 0 0.0142483 0.19225 0.304582 0.0282655 
0.371418  17 0.654537 0.252035 0.403797 0.00673491 0.129303 0.568612 0.517349 0.569934 0.0158145 0.270665 0.863309 1.63913e-05 0.000214338 0.0141806 0.191659 0.305273 0.0283181 
0.407642  17 0.18487 0.263124 0.912024 0.0155961 0.0470726 0.40218 0.743653 0.687952 0 0 0.492229 0.0502514 0.114281 0 0.265287 0.331628 0.0112402 
0.407642  17 0.18487 0.263124 0.912024 0.0155961 0.0470726 0.40218 0.743653 0.687952 0 0 0.492229 0.0502514 0.114281 0 0.265287 0.331628 0.0112402 
0.407642  17 0.18487 0.263124 0.912024 0.0155961 0.0470726 0.40218 0.743653 0.687952 0 0 0.492229 0.0502514 0.114281 0 0.265287 0.331628 0.0112402 
0.407642  17 0.18487 0.263124 0.912024 0.0155961 0.0470726 0.40218 0.743653 0.687952 0 0 0.492229 0.0502514 0.114281 0 0.265287 0.331628 0.0112402 
0.400309  17 0.674269 0.11736 0.586091 0.0236863 0.169179 0.492544 0.654566 0.460319 0.0230387 0.0188394 0.662184 0.0905947 0.278954 3.74386e-05 0.702255 0.376454 0.111082 
0.358545  17 0.674313 0.11699 0.586443 0.0236897 0.169058 0.492302 0.654423 0.460707 0.023059 0.0189056 0.662268 0.0905807 0.278765 1.5701e-05 0.701533 0.376791 0.111572 
0.411417  17 0.674327 0.11736 0.586091 0.0236928 0.169134 0.49253 0.655335 0.460774 0.0229996 0.0186369 0.662042 0.0904901 0.278815 1.5701e-05 0.701692 0.377115 0.111211 
0.407512  17 0.713236 0.110597 0.786276 0.0166666 0.338581 0.792601 0.0433506 0.421716 0.0896118 0.413272 0.86014 0.0198485 0 0.0263551 0.795949 0.2414 0.145722 
0.388904  17 0.157185 0.238098 0.655178 0 0.556966 0.417282 0.372372 0.649878 0.000366711 3.7371e-05 0.754459 8.43518e-05 0.254032 2.63092e-05 0.745222 0.168297 0 
0.424928  17 0.485241 0 0.180092 0.00328117 0.182931 0.90375 0.717428 0.173518 0.0534634 0.201 0.990062 0.190379 0 0.0729993 0.730224 0.474231 0.261534 
0.431265  17 0.181804 0.277819 0.981759 0.0511299 0.0851609 0.607598 0.467883 0.527223 0.000124967 0.0524347 0.43848 0.00393328 0.126282 0 0.471758 0.149999 0.283503 
0.431663  17 0.38388 0.29371 0.661702 0.00928666 0.12568 0.46556 0.350581 0.347517 0.000751705 0.0683107 0.601494 0.116087 0.153698 0.0278357 0.677427 0.168429 0.227901 
0.431663  17 0.38388 0.29371 0.661702 0.00928666 0.12568 0.46556 0.350581 0.347517 0.000751705 0.0683107 0.601494 0.116087 0.153698 0.0278357 0.677427 0.168429 0.227901 
0.377536  17 0.476421 0.284153 0.434292 0.0478995 0.416257 0.833591 0.757182 0.410969 0.0470895 0.0558124 0.520926 0.0113641 0.0804752 0.0113786 0.75508 0.510165 0.0204846 
0.436499  17 0.476421 0.284153 0.434292 0.0478995 0.41627 0.833845 0.756954 0.411242 0.0471411 0.0558549 0.521119 0.0114661 0.0804752 0.0113786 0.75508 0.510165 0.0204846 
0.430014  17 0.566899 0.585197 0.705679 0.00701529 0.000350842 0.522967 0.000418322 0.415595 0.00364785 0.209352 0.586814 0.130359 0.136986 0.0426765 0.440282 0.15964 0.0760481 
0.437394  17 0.566899 0.585197 0.705679 0.00701529 0 0.523475 0 0.415717 0.0037049 0.209574 0.587172 0.13068 0.136986 0.0426765 0.440282 0.15964 0.0760481 
0.443631  17 0.598903 0.17659 0.619753 0.0106913 0.2159 0.636411 0.0101557 0.366577 0.0820403 0.249531 0.48729 0.150167 0.120233 0.0122197 0.700817 0.344871 0.0919388 
0.452137  17 0.637875 0.672268 0.598315 0.00112252 0.573572 0.592686 0.637742 0.37788 0.00428977 0.00347765 0.441345 0 0.228835 0 0.549106 0.252938 0.413486 
0.452137  17 0.637875 0.672268 0.598315 0.00112252 0.573572 0.592686 0.637742 0.37788 0.00428977 0.00347765 0.441345 0 0.228835 0 0.549106 0.252938 0.413486 
0.45229  17 0.491416 0.121909 0.813014 4.52169e-05 0.241651 0.693192 0.258191 0.434414 0.0282829 0.307239 0.0975638 0.747207 0.0830008 0.675938 0.192657 0.779128 0 
0.433211  17 0.18487 0.263124 0.912024 0.0155552 0.0470595 0.402038 0.744204 0.687885 4.18221e-05 5.98116e-07 0.492212 0.0502514 0.114281 0 0.265287 0.331628 0.0112402 
0.454279  17 0.869043 0.54336 0.710407 0.00122045 0.0984228 0.436107 0.735898 0.208981 0 0.207572 0.567192 0 0.16466 0.00117112 0.596793 0.495581 0.289715 
0.456756  17 0.884243 0.186529 0.483643 0.0149081 0.155834 0.517976 0 0.491044 0.0990882 0.25087 0.409898 0.0951697 0.0904434 0.0352614 0.587348 0.316957 0.179793 
0.458109  17 0.266407 0.337224 0.637944 0.0123871 0.0146404 0.504725 0.734178 0.43027 0.0109789 0.170891 0.674299 0.278154 0.109974 0.0440428 0.631073 0.685808 0.000921928 
0.394138  17 0.452594 0.352779 0.451335 2.50082e-06 0.00444553 0.511003 0.537668 0.391092 0.026283 0.0398408 0.498108 0.147497 0.096916 0.000139758 0.61457 0.787534 0.211691 
0.458605  17 0.573009 0.132494 0.482716 0.0134005 0.238256 0.409206 0.96841 0.335826 0.00451851 0 0.833292 0 0.226306 0.0477618 0.745308 0.101784 0.0891187 
0.441621  17 0.610984 0.617921 0.634075 0 0.539988 0.495688 0.785684 0.486661 0.0185716 0.013811 0.496583 0.000134085 0.217349 8.18551e-05 0.548698 0.281097 0.534672 
0.406261  17 0.358993 0.39811 0.660748 0.0239588 0.0510146 0.535367 0.210928 0.328788 0.000930555 0.0695025 0.603502 0.171275 0.153925 0.0363882 0.446992 0.271052 0.119961 
0.445196  17 0.773781 0.0912282 0.598421 0.0730739 0.335742 0.639165 0.78435 0.589119 0.00121735 0.00044109 0.47889 2.86728e-05 0.251848 0.0334059 0.518119 0.406475 0.411056 
0.462455  17 0.611093 0.618455 0.634209 3.84207e-06 0.539181 0.495688 0.785684 0.486661 0.0185716 0.013811 0.496889 0 0.217326 0.000672006 0.548617 0.281112 0.534777 
0.462705  17 0.354722 0.216778 0.62918 0 0.0314669 0.203194 0.0175734 0.61004 0 0.107948 0.651703 0.0811056 0.232693 0.0948096 0.541163 0.497654 0.0302243 
0.462785  17 0.161417 0 0.670491 0.00507212 0.43426 0.79121 0.617951 0.245327 0.000662287 0.0958658 0.718213 0.740886 0.289022 0.811218 0.548381 0.877295 0.53449 
0.463184  17 0.0755775 0.220387 0.599902 0 0.499801 0.342853 0.281614 0.355394 0.000121848 0.169443 0.726983 9.59997e-05 0.177467 0.0817981 0.735668 0.463122 0.00223642 
0.463635  17 0.650723 0 0.730946 0.041766 0.212244 0.703164 0.759193 0.581615 0 0.106472 0.571426 0 0.194538 0.0869095 0.414678 0.269145 0.346035 
0.442495  17 0.650723 0 0.730946 0.041766 0.212244 0.703164 0.759193 0.581178 4.25786e-05 0.106409 0.571271 0.000103193 0.194377 0.0867405 0.414846 0.268957 0.346035 
0.435612  17 0.611155 0.618214 0.634403 2.36758e-05 0.539803 0.495863 0.785718 0.486251 0.0185129 0.0137932 0.496387 0.00127855 0.217317 0.000673925 0.548748 0.280957 0.534568 
0.465375  17 0.608573 0.217542 0.269101 0 0.554395 0.243178 0.643308 0.51906 0 0.0529588 0.961307 0.274721 0.16152 0 0.366778 0.515703 0.160769 
0.467316  17 0.481175 0.651121 0.554212 0.00238998 0.568067 0.334245 0.519276 0.515722 0 0.126605 0.855604 0 0.434248 0.114554 0.927892 0.542209 0.0643796 
0.468583  17 0.453879 0 0.823886 0.0185942 0.257248 0.755859 0.490177 0.762584 0.0404423 0.0908462 0.611327 0.0479461 0.339095 2.7378e-05 0.722228 0.230645 0.585926 
0.43771  17 0.292022 0.269223 0.472816 0.0201723 0.0893183 0.547244 0.563158 0.484018 6.46962e-05 0.0520697 0.492938 0.00826611 0.200543 0 0.703052 0.0224456 0.199716 
0.47063  17 0.292022 0.269623 0.472397 0.02014 0.0893314 0.547184 0.563218 0.484342 6.12554e-05 0.0520492 0.492773 0.00826611 0.200543 0 0.703052 0.0224456 0.199716 
0.47133  17 0.435716 0.388315 0.44113 0.0153981 0.479356 0.510074 0.616452 0.304171 0.00749277 0.0768085 0.589972 0.141421 0.0794129 0 0.746258 0.873583 0 
0.472629  17 0.279918 0.212429 0.6434 0.0152999 0.0100981 0.394575 0.527743 0.672746 0.148533 0.108452 0.728282 0.230304 0 0.0773402 0.685751 0.446055 0 
0.472889  17 0.611137 0.619218 0.634013 0 0.539988 0.495688 0.785684 0.486661 0.0185716 0.013811 0.496889 0 0.21742 0 0.549113 0.2808 0.535367 
0.473095  17 0.390785 0.221593 0.551855 0.0173919 0.457496 0.546554 0.750978 0.219784 0 0.294254 0.569525 0.0426846 0 0.394654 0.640797 0.532694 0.217396 
0.474824  17 0.427238 0.505373 0.71111 0.00982814 0.534304 0.421493 0.77613 0.254049 0 0.205712 0.528983 0 0.128911 0.0324962 0.607776 0.584111 0.327593 
0.475242  17 0.643973 0.204787 0.779833 0.0259591 0.409084 0.596841 0.383763 0.551645 0 0.196054 0.628488 0.53209 0.357794 0.361281 0.849773 0.434201 0.00051046 
0.476316  17 0.70562 0.793733 0.621297 0.00900332 0.535162 0.533274 0.756677 0.18893 0 0.248573 0.39604 0.00672256 0.000139419 0.0309805 0.602769 0.371787 0.117837 
0.477463  17 0.000105115 0.85808 0.339447 0.00289019 0.57429 0.0985687 0.524903 0.576774 0 0.141885 0.727105 0.000382501 0.295977 0.125175 0.922928 0.355993 0.124367 
0.429909  17 0.274783 0.372299 0.635197 0.012378 0 0.36971 0.141764 0.421859 0.0070944 0.103611 0.656592 0.372259 0.109222 0.0417033 0.622773 0.903212 0.0410867 
0.399693  17 0.572154 0.0114543 0.702037 0.0381556 0.366232 0.7189 0.712209 0.56907 0 0.00536002 0.574795 0 0.191346 0.109275 0.738386 0.395612 0.340241 
0.42907  17 0.274783 0.372299 0.635197 0.012378 0 0.36971 0.141764 0.421859 0.00696478 0.103644 0.656118 0.371998 0.109404 0.0418714 0.622564 0.902739 0.0413811 
0.426436  17 0.705869 0.793188 0.62112 0.00906981 0.534468 0.533443 0.756456 0.189348 0.000297591 0.248573 0.39604 0.00619667 0 0.030715 0.602431 0.371605 0.118173 
0.384802  17 0.572084 0.0109913 0.702067 0.0381404 0.36578 0.7189 0.712209 0.56907 0 0.00536002 0.574795 0 0.191211 0.109181 0.738354 0.395462 0.340027 
0.415491  17 0.458139 0.256558 0.725561 0.00940412 0.355837 0.415559 0.805811 0.858969 0.0622824 0.228021 0.572182 0.019533 0.0398047 0.0460486 0.586421 0.483199 0.205546 
0.416931  17 0.458249 0.257028 0.725451 0.00940562 0.356163 0.415228 0.805973 0.859479 0.0621256 0.228345 0.572617 0.0199088 0.0401111 0.045933 0.586372 0.483113 0.205321 
0.3682  17 0.63811 0.672074 0.598445 0.00116501 0.572631 0.593191 0.637742 0.37788 0.00428977 0.00347765 0.441559 0.00018821 0.22857 0.000214627 0.549227 0.25379 0.41336 
0.37975  17 0.572154 0.0114431 0.70233 0.0382294 0.36563 0.719275 0.712488 0.56851 0 0.00536002 0.574795 0 0.191346 0.109275 0.738386 0.395612 0.340241 
0.400586  17 0.491416 0.121909 0.813384 0 0.240979 0.693433 0.257166 0.434861 0.0282114 0.308241 0.0975638 0.747207 0.0830008 0.675938 0.192657 0.779128 0 
0.339854  17 0.565571 0 0.647209 0.00537653 0.0339727 0.576283 0.854678 0.112307 6.62287e-07 0.0180931 0.493659 0.000422619 0.160604 0.0306261 0.600126 0.241977 0.0658253 
0.279519  17 0.565924 0.000304781 0.646984 0.00537653 0.0339727 0.576197 0.854136 0.112464 0 0.0184654 0.493219 0 0.160315 0.0304825 0.599981 0.24248 0.0656889 
0.365919  17 0.489991 0.265372 0.63047 0.00153446 0.542001 0.666809 0.385861 0.40931 0.0143555 0.29403 0.795252 0 0.119381 0.034415 0.739788 0.429152 0.119895 
0.423349  17 0.648251 0.420048 0.642538 0.0326556 0 0.914228 0.0399833 0.0430501 0 0.183806 0.749739 0.248574 0 0.217408 0.7312 0.694257 0.361964 
0.354359  17 0.643112 0.16736 0.616883 0 0.207243 0.481986 0.761783 0.123528 0 0.216245 0.521385 0.000165379 0.0186064 0.0160502 0.585216 0.525709 0.0817604 
0.427745  17 0.610952 0.61798 0.634013 0 0.539988 0.495688 0.785684 0.486661 0.0185716 0.013811 0.496889 0 0.21742 2.98298e-05 0.549377 0.280934 0.534843 
0.424407  17 0.632456 0.225229 0.609227 0 0.191664 0.468797 0.123798 0.106184 0.0127681 0.155906 0.516954 0 0.193506 0.0206045 0.563993 0.553485 0.456022 
0.394469  17 0.452259 0.351753 0.451233 0 0.00436292 0.510767 0.53742 0.39117 0.0261416 0.0399021 0.498251 0.147562 0.0966741 8.75795e-05 0.614234 0.78811 0.211876 
0.403313  17 0.45296 0.351932 0.451227 1.86147e-06 0.00485422 0.510531 0.538116 0.390658 0.0265031 0.0398141 0.498188 0.147312 0.0965049 0.000347751 0.614236 0.787074 0.211193 
0.422407  17 0.000874103 0.000370758 0.877231 0.113083 0 0.46896 0.677079 0.734078 0.0910618 0.286283 0.779069 0 0 0.000118527 0.67862 0.473216 0.204338 
0.414258  17 0.95372 0.486327 0.377857 0.00952119 0.629355 0.557218 0.628764 0.105361 0.00766946 0.254359 0.375744 0.00357228 0.000200464 0.0527152 0.62665 0.614772 0.109421 
0.406132  17 0.190647 0.0462327 0.430269 0.0277919 0.0693598 0.543168 0.820604 0.455268 1.58539e-05 0.000292118 0.628363 0.142753 0.199081 0.102967 0.940112 0.201628 0.000345354 
0.411725  17 0.435635 0.387768 0.441281 0.0153803 0.478979 0.509994 0.61613 0.303649 0.00745202 0.0769601 0.589948 0.141603 0.0791225 5.72667e-05 0.745998 0.873574 0.00012599 
0.395762  17 0.283986 0.213095 0.516326 0.0212499 0 0.179483 0 0.697576 0.0227255 0.0945466 0.62952 0.117299 0.076681 0.124707 0.483026 0.351965 0.543169 
0.422976  17 0.522274 0.37014 0.434366 0.0251872 0.0591591 0.575163 0.51039 0.448444 0.00230464 0.228442 0.581947 0.171297 0.0581383 0.236611 0.657023 0.664423 0.0170101 
0.417598  17 0.522498 0.369063 0.434774 0.0251567 0.0588684 0.575007 0.509889 0.447969 0.00218137 0.229065 0.582223 0.171664 0.057901 0.236102 0.657425 0.66396 0.0166096 
0.412619  17 0.491416 0.12192 0.813307 2.25241e-05 0.241191 0.693824 0.257664 0.434507 0.0281251 0.308241 0.0975638 0.747207 0.0830008 0.675938 0.192657 0.779128 0 
0.40622  17 0.491285 0.122493 0.813004 8.92966e-05 0.240666 0.692695 0.258731 0.434147 0.028155 0.308089 0.0975638 0.747207 0.0830008 0.675938 0.193005 0.77867 0.000129432 
0.438264  17 0.491105 0.121776 0.812867 0 0.240979 0.693433 0.257166 0.434468 0.0283512 0.308087 0.0979989 0.746459 0.0829419 0.6752 0.192841 0.778452 0.999926 
0.429909  17 0.274783 0.372299 0.635197 0.012378 0 0.36971 0.141764 0.421859 0.0070944 0.103611 0.656592 0.372259 0.109222 0.0417033 0.622773 0.903212 0.0410867 
0.437584  17 0.491729 0.122204 0.812942 1.33629e-05 0.240682 0.693436 0.257207 0.434169 0.0282114 0.308083 0.0978885 0.747186 0.0825849 0.674542 0.193364 0.778378 0.997317 
0.433352  17 0.186945 0 0.351853 0.00405025 0.57428 0.217305 0.514175 0.498915 0.167944 0.141513 0.614254 0 0.05497 0.0162069 0.515419 0.256088 0.200816 
0.433352  17 0.186945 0 0.351853 0.00405025 0.57428 0.217305 0.514175 0.498915 0.167944 0.141513 0.614254 0 0.05497 0.0162069 0.515419 0.256088 0.200816 
0.433352  17 0.186945 0 0.351853 0.00405025 0.57428 0.217305 0.514175 0.498915 0.167944 0.141513 0.614254 0 0.05497 0.0162069 0.515419 0.256088 0.200816 
0.433352  17 0.186945 0 0.351853 0.00405025 0.57428 0.217305 0.514175 0.498915 0.167944 0.141513 0.614254 0 0.05497 0.0162069 0.515419 0.256088 0.200816 
0.433352  17 0.186945 0 0.351853 0.00405025 0.57428 0.217305 0.514175 0.498915 0.167944 0.141513 0.614254 0 0.05497 0.0162069 0.515419 0.256088 0.200816 
0.436099  17 0.000728454 0.000144994 0.805096 0.00714039 0.945004 0.494782 0.760604 0.151941 0.00263881 0.332983 0.586225 0.061679 0.000725639 0.057022 0.627682 0.999925 0.317502 
0.44135  17 0.610981 0.618741 0.634067 0 0.539988 0.495268 0.784885 0.486005 0.0186328 0.0138175 0.496879 0.000489482 0.217425 0.000725185 0.548299 0.280786 0.535122 
0.440795  17 0.435716 0.387949 0.441459 0.0153827 0.479121 0.509571 0.616348 0.304107 0.00724958 0.0772491 0.589664 0.140952 0.0794129 0 0.746258 0.873583 0 
0.443874  17 0.452565 0.352482 0.451233 0 0.00436292 0.510767 0.537857 0.3907 0.0262489 0.0398223 0.498308 0.147952 0.0967527 0.000114951 0.61409 0.787295 0.211839 
0.439416  17 0.492665 0.215191 0.871259 0 0.650622 0.696863 0.533681 0.358298 0 0.249395 0.855197 0.279752 0.133541 0.0185029 0.527931 0.648888 0 
0.450947  17 0.481567 0.650161 0.553791 0.00250082 0.568893 0.334197 0.518865 0.515483 0.000346795 0.127426 0.854505 0.00143131 0.434082 0.114383 0.927546 0.54307 0.0635611 
0.426949  17 0.406974 0.764806 0.601216 5.49211e-05 0.44684 0.575686 0.600309 0.419957 0.0127838 0.00250654 0.492366 0 0.222025 0.000208756 0.549361 0.293734 0.397915 
0.448786  17 0.483856 0.366841 0.220678 0.00264375 0.282187 0.998908 0.798377 0.255492 0.0302524 0.341205 0.771297 0.188172 0.122056 0.0126463 0.64255 0.388769 0.431887 
0.440821  17 0.63752 0.671617 0.598493 0.00112678 0.57324 0.59247 0.637742 0.37788 0.00428977 0.00348111 0.441285 0.000254627 0.228679 5.37008e-05 0.54883 0.253391 0.41318 
0.331567  17 0.695035 0.391073 0.403512 0.00765981 0.0881208 0.502668 0.418213 0.587748 0.0401262 0.218538 0.692523 0 0 0.0105936 0.24638 0.90865 0.0833036 
0.32452  17 0.607458 0.482771 0.713209 0.00199336 0 0.59804 0.480014 0.551888 0.0418221 0.165938 0.731409 0.0145653 0.211865 0.0170223 0.920482 0.403558 0 
0.322998  17 0.607458 0.482771 0.713209 0.00199336 0 0.59804 0.480014 0.551888 0.0418221 0.165938 0.731409 0.0145653 0.211865 0.0170223 0.920482 0.403558 0 
0.330251  17 0.455692 0.0168974 0.630388 0.0104413 0.308725 0.609787 0.265496 0.358013 0 0.144229 0.484323 0.0095033 0.148259 0 0.678315 0.101577 0.02744 
0.322998  17 0.607458 0.482771 0.713209 0.00199336 0 0.59804 0.480014 0.551888 0.0418221 0.165938 0.731409 0.0145653 0.211865 0.0170223 0.920482 0.403558 0 
0.318999  17 0.455254 0.0170274 0.630388 0.0104413 0.308725 0.609787 0.265496 0.358013 0 0.144229 0.484323 0.0095033 0.148259 0 0.678315 0.101577 0.0273894 
0.322998  17 0.607458 0.482771 0.713209 0.00199336 0 0.59804 0.480014 0.551888 0.0418221 0.165938 0.731409 0.0145653 0.211865 0.0170223 0.920482 0.403558 0 
0.299836  17 0.501029 0.0632028 0.758792 0 0.410992 0.759719 0.267728 0.292572 0 0.16176 0.859788 0.00282097 0.130778 0.0213664 0.855517 0.544783 0.444994 
0.322998  17 0.607458 0.482771 0.713209 0.00199336 0 0.59804 0.480014 0.551888 0.0418221 0.165938 0.731409 0.0145653 0.211865 0.0170223 0.920482 0.403558 0 
0.331567  17 0.695035 0.391073 0.403512 0.00765981 0.0881208 0.502668 0.418213 0.587748 0.0401262 0.218538 0.692523 0 0 0.0105936 0.24638 0.90865 0.0833036 
0.331567  17 0.695035 0.391073 0.403512 0.00765981 0.0881208 0.502668 0.418213 0.587748 0.0401262 0.218538 0.692523 0 0 0.0105936 0.24638 0.90865 0.0833036 
0.331567  17 0.695035 0.391073 0.403512 0.00765981 0.0881208 0.502668 0.418213 0.587748 0.0401262 0.218538 0.692523 0 0 0.0105936 0.24638 0.90865 0.0833036 
0.334373  17 0.438987 0.254461 0.809885 0.0172401 0.459641 0.699238 0.227804 0.159884 0 0.172537 0.636714 0.036955 0.0807802 0.0121905 0.640957 0.417501 0.247042 
0.351173  17 0.467943 0.10868 0.455316 0.0201832 0.356642 0.796445 0.704124 0.415515 0.0539098 0.214386 0.795221 0.062183 0.0931076 0 0.902199 0.466218 0.0189192 
0.342386  17 0.468172 0.108842 0.45531 0.0201834 0.355974 0.796445 0.704124 0.415515 0.0539098 0.214386 0.795221 0.062183 0.0931076 0 0.902052 0.465139 0.0186312 
0.352579  17 0.522557 0.0893297 0.142897 0 0.40633 0.82073 0.557922 0.481909 0.0075082 0.175654 0.686703 0.0122914 0.162889 0.0908028 0.931469 0.107632 0 
0.352579  17 0.522557 0.0893297 0.142897 0 0.40633 0.82073 0.557922 0.481909 0.0075082 0.175654 0.686703 0.0122914 0.162889 0.0908028 0.931469 0.107632 0 
0.355023  17 0.733685 0.116583 0.714127 0.0297125 0.236052 0.823607 0 0.438951 0 0.377017 0.696398 0.0189028 0 0.0162118 0.789537 0.157366 0.100109 
0.355216  17 0.928531 0.156222 0.656526 0.0294456 0.491974 0.662951 0.00385272 0.360597 0.0249326 0.273164 0.736144 0.0120745 0.0944206 0 0.748201 0.426794 0.212867 
0.355216  17 0.928531 0.156222 0.656526 0.0294456 0.491974 0.662951 0.00385272 0.360597 0.0249326 0.273164 0.736144 0.0120745 0.0944206 0 0.748201 0.426794 0.212867 
0.365368  17 0.530317 0.135269 0.732015 0.0370547 0.269583 0.715543 0.269275 0.449546 0.0204736 0 0.742903 0.0368248 0.256529 0.0899696 0.688329 0.684183 0.406465 
0.365368  17 0.530317 0.135269 0.732015 0.0370547 0.269583 0.715543 0.269275 0.449546 0.0204736 0 0.742903 0.0368248 0.256529 0.0899696 0.688329 0.684183 0.406465 
0.365368  17 0.530317 0.135269 0.732015 0.0370547 0.269583 0.715543 0.269275 0.449546 0.0204736 0 0.742903 0.0368248 0.256529 0.0899696 0.688329 0.684183 0.406465 
0.348319  17 0.597345 0.534958 0.68148 0.00397763 0 0.817691 0.391633 0.542996 0.0458198 0.11517 0.767711 0.117247 0.196548 0.0186656 0.948757 0.439883 0.000400542 
0.372037  17 0.455692 0.0168974 0.630388 0.0104413 0.308725 0.609787 0.265496 0.358013 0 0.144229 0.484323 0.0095033 0.148259 0 0.678315 0.101577 0.02744 
0.372037  17 0.455692 0.0168974 0.630388 0.0104413 0.308725 0.609787 0.265496 0.358013 0 0.144229 0.484323 0.0095033 0.148259 0 0.678315 0.101577 0.02744 
0.372192  17 0.196285 0.208134 0.522782 0.00822004 0.441006 0.587971 0.286532 0.627946 0.0775121 0.167977 0.747198 0.00799988 0.129024 0.0138512 0.72264 0.579225 0.135701 
0.372322  17 0.584146 0.246162 0.790898 0.00725834 0.258575 0.644877 0.298001 0.399061 0.0661054 0.0406251 0.494197 0.00480361 0.128688 0.0152454 0.578085 0.600807 0.119239 
0.372581  17 0.559181 0.324726 0.741355 0.0146853 0.127325 0.407073 0.686887 0.546261 0 0.0579722 0.420707 0 0.209021 0.0229729 0.683949 0.357161 0.128378 
0.372581  17 0.559181 0.324726 0.741355 0.0146853 0.127325 0.407073 0.686887 0.546261 0 0.0579722 0.420707 0 0.209021 0.0229729 0.683949 0.357161 0.128378 
0.372581  17 0.559181 0.324726 0.741355 0.0146853 0.127325 0.407073 0.686887 0.546261 0 0.0579722 0.420707 0 0.209021 0.0229729 0.683949 0.357161 0.128378 
0.37269  17 0.527928 0.284422 0.826552 0 0.247147 0.814919 0.164531 0.435338 0 0.0182989 0.705598 0.0533137 0.229366 0.0510791 0.913443 0.443271 0.269578 
0.383216  17 0.585572 0.136353 0.637847 0.00519819 0.425226 0.492967 0.261066 0.556552 0.0811608 0.153201 0.72585 0 0.112569 0.0234888 0.557188 0.562315 0.11236 
0.385799  17 0.41349 0.397434 0.562104 0.00800936 0 0.24415 0.0589081 0.437511 0.0136343 0.101178 0.493094 0.137147 0.244887 0 0.790857 0.920375 0.102111 
0.387054  17 0.0172692 0 0.850592 0.0200452 0.524033 0.609054 0 0.0967356 0.0307895 0.20709 0.636876 0.00146494 0 0.0132648 0.671338 0.736073 0 
0.38731  17 0.403025 0.547973 0.803846 0.00996583 0.210361 0.543455 0.655316 0.576428 0.0272091 0.0380674 0.580184 0 0.0960187 0 0.924247 0.253699 0 
0.360484  17 0.744469 0.479558 0.673764 0.00188152 8.06244e-05 0.660639 0.361253 0.547264 0.0428573 0.152822 0.777996 0.104624 0.307105 0.0018643 0.910776 0.382184 0 
0.375146  17 0.744741 0.479992 0.673582 0.00185404 0 0.660842 0.361499 0.54743 0.0428857 0.15286 0.777957 0.104532 0.306892 0.0019835 0.910776 0.382184 0 
0.389166  17 0.479754 0.387939 0.707586 0.000635082 0.102233 0.674002 0.475975 0.622587 0.0251162 0 0.72875 0.00622884 0.151179 0.00418902 0.689802 0.661538 0.000146547 
0.374659  17 0.479348 0.388426 0.70769 0.000606625 0.102233 0.674196 0.475894 0.62169 0.025091 0.000133031 0.728731 0.00625957 0.15106 0.00418902 0.689802 0.662079 0 
0.39389  17 0.899325 0.25075 0.810096 0.00230941 0.390926 0.612333 0.795092 0.288892 0.0362629 0.250763 0.635617 0.0711686 0.0605051 0.0132582 0.597602 0.383474 0.195664 
0.395014  17 0.928942 0 0.616628 0.0133952 0.499339 0.574166 0 0.154216 0.0363276 0.273652 0.63193 0 0.0228084 0.0139148 0.645221 0.638278 0.165916 
0.396954  17 0.483859 0.134802 0.564862 0.0534767 0.689875 0.882377 0.62268 0.447331 0.0415128 0.102187 0.569455 0.0313634 0.124808 0.011148 0.552599 0.502973 0.0263755 
0.388931  17 0.334246 0.0517452 0.931007 0.0293067 0.46351 0.473963 0.517137 0.330408 0.0322166 0.132532 0.637386 0.028875 0.00701109 0 0.643387 0.723075 0.0947312 
0.348038  17 0.33453 0.0511627 0.93055 0.0292833 0.463179 0.473914 0.517242 0.329983 0.032192 0.132827 0.637392 0.0289367 0.00701109 0 0.643387 0.723075 0.0947312 
0.364844  17 0.713106 0.1394 0.716931 0.0671519 0.131647 0.577935 0.212344 0.53226 0.00356329 0.106152 0.657376 0.0338601 0.0602586 0.107737 0.567738 0.161297 0.000132834 
0.399593  17 0.713038 0.139494 0.717132 0.0672009 0.131591 0.578067 0.212344 0.53226 0.00356329 0.106152 0.657376 0.0338601 0.0602586 0.107737 0.567738 0.16103 0 
0.40099  17 0.575966 0.312854 0.47482 0.0125582 0.423685 0.688039 0 0.105523 0 0.10821 0.837295 0.000991111 0.0194236 0 0.849172 0.481518 0 
0.402032  17 0.0305948 0 0.516124 0 0.553437 0.629578 0 0.659725 0 0.205684 0.444711 0.142084 0.115508 0.0652238 0.739536 0.434858 0.338222 
0.403411  17 0.255656 0.120866 0.648866 0.0347669 0.4385 0.537931 0.690078 0.431204 0.077223 0.206051 0.623964 0.10915 0.116205 0.0149081 0.643051 0.550121 0 
0.392293  17 0.65503 0.251749 0.404027 0.00673491 0.129303 0.568612 0.517349 0.569934 0.0158145 0.270665 0.863845 0 0 0.0149117 0.191241 0.305438 0.0290339 
0.388143  17 0.65486 0.251953 0.404401 0.00673175 0.128797 0.568475 0.517349 0.569934 0.0158145 0.270665 0.863845 0 0 0.0142721 0.191553 0.304901 0.0281008 
0.283137  17 0.655113 0.25168 0.403731 0.00673829 0.129477 0.568737 0.517476 0.569375 0.0157773 0.270247 0.863486 3.68248e-05 0 0.0142721 0.191553 0.305165 0.0282695 
0.324205  17 0.654985 0.251719 0.404079 0.00672302 0.129207 0.56891 0.517905 0.569603 0.0158478 0.270354 0.863534 5.01085e-05 0.000159002 0.0142645 0.192811 0.304559 0.028109 
0.363986  17 0.654731 0.251752 0.403826 0.00673491 0.129303 0.568612 0.517349 0.569934 0.0158145 0.270665 0.863309 1.63913e-05 0.000214338 0.0135551 0.192393 0.304838 0.0277666 
0.407642  17 0.18487 0.263124 0.912024 0.0155961 0.0470726 0.40218 0.743653 0.687952 0 0 0.492229 0.0502514 0.114281 0 0.265287 0.331628 0.0112402 
0.407642  17 0.18487 0.263124 0.912024 0.0155961 0.0470726 0.40218 0.743653 0.687952 0 0 0.492229 0.0502514 0.114281 0 0.265287 0.331628 0.0112402 
0.407642  17 0.18487 0.263124 0.912024 0.0155961 0.0470726 0.40218 0.743653 0.687952 0 0 0.492229 0.0502514 0.114281 0 0.265287 0.331628 0.0112402 
0.407642  17 0.18487 0.263124 0.912024 0.0155961 0.0470726 0.40218 0.743653 0.687952 0 0 0.492229 0.0502514 0.114281 0 0.265287 0.331628 0.0112402 
0.400309  17 0.674269 0.11736 0.586091 0.0236863 0.169179 0.492544 0.654566 0.460319 0.0230387 0.0188394 0.662184 0.0905947 0.278954 3.74386e-05 0.702255 0.376454 0.111082 
0.358545  17 0.674313 0.11699 0.586443 0.0236897 0.169058 0.492302 0.654423 0.460707 0.023059 0.0189056 0.662268 0.0905807 0.278765 1.5701e-05 0.701533 0.376791 0.111572 
0.352516  17 0.674327 0.11736 0.586091 0.0236928 0.169134 0.49253 0.655335 0.460774 0.0229996 0.0186369 0.661602 0.0902822 0.278717 2.75148e-05 0.70119 0.376821 0.111701 
0.389665  17 0.713 0.110597 0.786276 0.0166666 0.338581 0.792257 0.0444364 0.421004 0.0894971 0.413172 0.859614 0.0198651 9.1358e-06 0.0267497 0.795704 0.241271 0.145859 
0.388904  17 0.157185 0.238098 0.655178 0 0.556966 0.417282 0.372372 0.649878 0.000366711 3.7371e-05 0.754459 8.43518e-05 0.254032 2.63092e-05 0.745222 0.168297 0 
0.424928  17 0.485241 0 0.180092 0.00328117 0.182931 0.90375 0.717428 0.173518 0.0534634 0.201 0.990062 0.190379 0 0.0729993 0.730224 0.474231 0.261534 
0.431265  17 0.181804 0.277819 0.981759 0.0511299 0.0851609 0.607598 0.467883 0.527223 0.000124967 0.0524347 0.43848 0.00393328 0.126282 0 0.471758 0.149999 0.283503 
0.431465  17 0.383919 0.292907 0.661508 0.00930294 0.125405 0.465972 0.351003 0.34721 0.000786292 0.0684614 0.601684 0.116087 0.153698 0.0278357 0.677427 0.168429 0.227901 
0.431663  17 0.38388 0.29371 0.661702 0.00928666 0.12568 0.46556 0.350581 0.347517 0.000751705 0.0683107 0.601494 0.116087 0.153698 0.0278357 0.677427 0.168429 0.227901 
0.377536  17 0.476421 0.284153 0.434292 0.0478995 0.416257 0.833591 0.757182 0.410969 0.0470895 0.0558124 0.520926 0.0113641 0.0804752 0.0113786 0.75508 0.510165 0.0204846 
0.436499  17 0.476421 0.284153 0.434292 0.0478995 0.41627 0.833845 0.756954 0.411242 0.0471411 0.0558549 0.521119 0.0114661 0.0804752 0.0113786 0.75508 0.510165 0.0204846 
0.430014  17 0.566899 0.585197 0.705679 0.00701529 0.000350842 0.522967 0.000418322 0.415595 0.00364785 0.209352 0.586814 0.130359 0.136986 0.0426765 0.440282 0.15964 0.0760481 
0.437394  17 0.566899 0.585197 0.705679 0.00701529 0 0.523475 0 0.415717 0.0037049 0.209574 0.587172 0.13068 0.136986 0.0426765 0.440282 0.15964 0.0760481 
0.443631  17 0.598903 0.17659 0.619753 0.0106913 0.2159 0.636411 0.0101557 0.366577 0.0820403 0.249531 0.48729 0.150167 0.120233 0.0122197 0.700817 0.344871 0.0919388 
0.435562  17 0.637875 0.672268 0.598315 0.00112252 0.573572 0.592686 0.637742 0.378035 0.00427284 0.00338916 0.441318 3.93328e-06 0.228835 0 0.549106 0.252938 0.413486 
0.443255  17 0.638324 0.672127 0.598073 0.00112018 0.573521 0.592686 0.637742 0.37788 0.00428977 0.00347765 0.441345 0 0.228652 6.1463e-05 0.549495 0.252968 0.413245 
0.384706  17 0.491673 0.122442 0.812816 4.12295e-05 0.241708 0.693058 0.259159 0.434112 0.0282589 0.306809 0.0979165 0.74645 0.0831587 0.675293 0.192657 0.779128 0 
0.375657  17 0.185141 0.262305 0.911884 0.015545 0.0469175 0.402476 0.743796 0.687116 2.32087e-05 5.98116e-07 0.492212 0.0502514 0.114281 0 0.265287 0.331803 0.0112043 
0.454279  17 0.869043 0.54336 0.710407 0.00122045 0.0984228 0.436107 0.735898 0.208981 0 0.207572 0.567192 0 0.16466 0.00117112 0.596793 0.495581 0.289715 
0.456756  17 0.884243 0.186529 0.483643 0.0149081 0.155834 0.517976 0 0.491044 0.0990882 0.25087 0.409898 0.0951697 0.0904434 0.0352614 0.587348 0.316957 0.179793 
0.458109  17 0.266407 0.337224 0.637944 0.0123871 0.0146404 0.504725 0.734178 0.43027 0.0109789 0.170891 0.674299 0.278154 0.109974 0.0440428 0.631073 0.685808 0.000921928 
0.394138  17 0.452594 0.352779 0.451335 2.50082e-06 0.00444553 0.511003 0.537668 0.391092 0.026283 0.0398408 0.498108 0.147497 0.096916 0.000139758 0.61457 0.787534 0.211691
[truncated: 836,867 more chars]
