# Supplementary material for: optPBN: An Optimisation Toolbox for Probabilistic Boolean Networks
Source: PLoS One. 2014 Jul 1;9(7):e98001. doi: 10.1371/journal.pone.0098001 (PMC4077690; doi:10.1371/journal.pone.0098001)
Supplement: File S2 — Computational scripts of all examples and the corresponding original result files. The compressed zip file contains the optPBN optimisation pipeline in the form of Matlab scripts (.m) for all examples used in this study (case study 1, case study 2, toy models of Saez-Rodriguez et al., i.e. case study 3, and Boolean model of apoptosis of Schlatter et al., i.e. case study 4). For the results presented in this article, the integrated optimisation problems of the first 3 case studies were optimised by using the stand-alone version of the optPBN pipeline applying particle swarm optimisation as the optimiser on a single local machine. The last case study (Schlatter's model, i.e. case study 4), due to a complex optimisation problem, was optimised by using the grid-based version of the optPBN pipeline applying a combined differential evolution and evolutionary algorithms as the optimisers on the Grid'5000. The corresponding results from the optimisations of each model presented in the article are included in a matrix format (.mat and .log) for further analysis on the distributions of optimised parameters. A complete set of result files for four case studies and the results from additional analysis as presented in File S8 can be downloaded at https://sourceforge.net/projects/optpbn. (ZIP) [file pone.0098001.s003.zip › Case_study_4/EA_Output_Case_Study_4_Extended_15000runs_Run1.log]

0.839733  19 0.450962 0.881111 0.256277 0.0146104 0.0240314 0.961281 0.980479 0.228332 0.245581 0.139966 0.286351 0.712647 0.239004 0.132378 0.622354 0.462172 0.0171712 0.243748 0.762003 
1.24131  19 0.188988 0.807483 0.34221 0.116379 0.220469 0.33598 0.493963 0.887719 0.406879 0.04447 0.811337 0.56629 0.412143 0.864738 0.935317 0.545905 0.0265406 0.781686 0.856594 
1.76921  19 0.686499 0.96614 0.701256 0.152454 0.615938 0.512334 0.257367 0.248784 0.803496 0.281145 0.332238 0.413182 0.724398 0.296749 0.0936948 0.9867 0.390918 0.850165 0.390615 
1.07008  19 0.615019 0.223983 0.820561 0.180573 0.0577773 0.956771 0.748965 0.729546 0.0491882 0.107383 0.54907 0.872235 0.621203 0.15377 0.286902 0.731467 0.234234 0.694973 0.425661 
0.864376  19 0.965021 0.465594 0.692861 0.112715 0.0182466 0.586576 0.326 0.504985 0.408437 0.015449 0.359645 0.252179 0.469391 0.279856 0.888559 0.708054 0.30923 0.215564 0.267789 
1.10125  19 0.931228 0.590298 0.409994 0.0161114 0.782539 0.640497 0.730724 0.367165 0.720219 0.207666 0.395111 0.875688 0.469731 0.50277 0.254376 0.362732 0.253626 0.304302 0.240524 
1.05714  19 0.676037 0.39159 0.85694 0.0784192 0.613466 0.0176283 0.377613 0.488223 0.209588 0.347123 0.813322 0.771404 0.714623 0.489379 0.777372 0.869349 0.60571 0.91408 0.838161 
1.14359  19 0.605549 0.0940215 0.330093 0.0052202 0.299681 0.129139 0.74353 0.326268 0.904661 0.778492 0.957916 0.462992 0.398087 0.928471 0.390214 0.573249 0.242849 0.534402 0.360532 
2.68812  19 0.550426 0.919295 0.428131 0.0627846 0.67445 0.480782 0.452333 0.525586 0.591633 0.649819 0.173986 0.49417 0.198699 0.159232 0.891934 0 0.516434 0.753851 0.300503 
1.68285  19 0.531256 0.916579 0.588675 0.127201 0.23765 0.476188 0.616575 0.755656 0.446742 0.648238 0.180067 0.429768 0.371305 0.257091 0.871826 0.385628 0.535094 0.429017 0.583121 
3.01112  19 0.479545 0.981025 0.364216 0.663546 0.688193 0.303811 0.443104 0.499807 0.427805 0.568633 0.28986 0.28678 0.934177 0.792983 0.815795 0.712224 0.329151 0.884748 0.0680665 
4.42868  19 0.819641 0.66676 0.00749039 0.172687 0.29289 0.216311 0.873176 0.228496 0.608225 0.58903 0.16583 0.658272 0.450716 0.110431 0.626644 0.885797 0.341082 0.0976595 0.264237 
3.48597  19 0.83058 0.320145 0.355175 0.877772 0.783992 0.638981 0.428898 0.0947237 0.793218 0.215317 0.49445 0.51996 0.689355 0.262039 0.504961 0.821575 0.542258 0.303402 0.313301 
4.02858  19 0.618049 0.120706 0.329277 0.655231 0.98582 0.80885 0.418899 0.484091 0.450795 0.56562 0.645023 0.705535 0.668272 0.235192 0.490779 0 0.0725143 0 0.0981335 
1.68845  19 0.781572 0.360194 0.534265 0.181157 0.565177 0.477249 0.0217081 0.614038 0.547949 0.452434 0.149914 0.394229 0.393434 0.388063 0.875344 0.442888 0.517327 0.523602 0.502842 
3.05671  19 0.762616 0.810091 0.474505 0.465085 0.320512 0.481305 0.551577 0.672299 0.455846 0.490746 0.159479 0.53972 0.82134 0.386167 0.869335 0.187669 0.523707 0.467636 0.516776 
1.16641  19 0.949471 0.0494072 0.45113 0.235952 0.619294 0.69621 0.298351 0.611066 0.0760878 0.449752 0.552831 0 0 0.0456653 0.884313 0.211872 0 0.159864 0.68253 
2.14454  19 0.952869 0.970743 0.58604 0.31558 0.0629746 0.472947 0.605385 0.131859 0.7944 0.685734 0.975226 0.863424 0.0144222 0.616627 0.850223 0.739162 0.549227 0.703885 0.511515 
1.70342  19 0.364885 0.775278 0.480595 0.0733778 0.141282 0.739528 0.824854 0.256749 0.574151 0.884733 0.607098 0.445714 0.0979067 0.545179 0.538106 0.394352 0.512492 0.0669037 0.984024 
0.641377  19 0.97365 0.66316 0.232581 0.0169329 0.485489 0.277059 0.136344 0.866763 0.346044 0.532641 0.994279 0.904606 0.10314 0.482741 0.472604 0.7944 0.223589 0.24578 0.544653 
2.41408  19 0.62657 0.693696 0.571451 0.105472 0.576779 0.549648 0.218068 0 0.739836 0.451524 0.152803 0.39757 0.733379 0.17544 0 0.344638 0.384265 0.108108 0.410223 
1.55286  19 0.577273 0.436505 0.640692 0.268115 0.675182 0.576819 0.441094 0.789122 0.759829 0 0 0.429729 0.737551 0.255752 0 0.883685 0.597351 0.423251 0.309879 
2.5798  19 0.146275 0.461553 0.422162 0.507259 0.315494 0.915623 0.73777 0.992818 0.849637 0.401063 0.733825 0.529121 0.730246 0.734817 0.371625 0.681465 0.41831 0.941673 0 
3.97122  19 0.136101 0.447998 0.280159 0.73859 0.442661 0.882252 0.816419 0.92729 0.30975 0.577915 0.60013 0.0313072 0.669871 0.662236 0.651783 0.0716783 0.396108 0.942975 0.608421 
1.62901  19 0.762223 0.714805 0.393001 0.211269 0.0604817 0.140649 0.685751 0.731459 0.0899096 0.147263 0.515916 0.966911 0.282083 0.0145224 0.432053 0.799194 0.370252 0.359287 0.162536 
0.997779  19 0.707053 0.485118 0.411319 0.157951 0.054674 0.0469674 0.0068636 0.705545 0.0382618 0 0.588734 0.926618 0.734706 0.594459 0.54754 0.784081 0.0689101 0.298855 0.22079 
2.66422  19 0.68114 0.133229 0.602442 0.282341 0.199669 0.943298 0.161534 0.0432958 0.318398 0.914367 0.322046 0.162646 0.274662 0.587339 0.978209 0.283327 0.665943 0.11681 0.469851 
3.44435  19 0.528526 0.193377 0.505356 0.482371 0.504575 0.997695 0.138977 0.789837 0.96448 0.918525 0.5293 0.375106 0.243312 0.655274 0.981849 0 0.344181 0.313156 0.457647 
2.93248  19 0.963793 0.498694 0.487603 0.563914 0.469564 0.437918 0.811773 0.577138 0.124001 0.999841 0.514876 0.39619 0.630698 0.354084 0.206815 0.660366 0.284132 0.55636 0.0385196 
2.31008  19 0.0792306 0.528747 0.49032 0.336878 0.521054 0.444545 0.816954 0.601289 0 0.521962 0.516238 0.23975 0.590894 0.208944 0.438256 0.501931 0.242235 0.682475 0 
1.84106  19 0.194404 0.0562903 0.166065 0.0325859 0.231205 0.319425 0.917662 0.489558 0.203599 0.0415808 0.685254 0 0.343361 0.527003 0.193073 0.568412 0.574645 0 0.601573 
2.77032  19 0.203828 0 0.842323 0 0.277943 0.385186 0.0163625 0.694971 0 0 0.554737 0 0.279406 0.509395 0.0828874 0 0.297457 0 0.604758 
2.24564  19 0.855855 0.950271 0.684419 0.2977 0.337164 0.577393 0.433205 0.192174 0.638937 0.299041 0.262734 0.408287 0.951305 0.113609 0.150834 0.660399 0.360601 0.495579 0 
2.08976  19 0.411646 0.112974 0.745798 0 0.366033 0.465986 0.097118 0.203691 0.975848 0.148327 0.228586 0.773495 0.116601 0.477793 0.103969 0.0624356 0.409754 0.541538 0.519024 
2.87958  19 0 0.391116 0.427168 0.286907 0.709377 0.678302 0.722456 0.113621 0.277586 0.407433 0.445069 0 0.854149 0.466199 0.803768 0.417239 0.439156 0.353889 0.250352 
3.04345  19 0.252767 0.289874 0.256968 0.210988 0.687041 0.667594 0.907742 0.121218 0.3265 0.28994 0.26254 0 0.617179 0.491499 0.840781 0.443626 0.370965 0.168872 0.119645 
1.67585  19 0.170522 0.0242131 0.585381 0.196017 0.112867 0.333048 0.60905 0.0703989 0.10928 0.974691 0.167733 0.975073 0.886993 0.80563 0.250866 0.643403 0.3198 0.142234 0.00660891 
2.38614  19 0.712814 0.00109955 0.295144 0.359372 0.617318 0.23515 0.739973 0.306665 0.14396 0.0968931 0.287753 0.679706 0.99404 0.204085 0.245707 0.637676 0.0138204 0.18807 0.00817398 
3.75663  19 0.383608 0.60529 0.465498 0.994785 0.577179 0.370426 0.349249 0.0329924 0.405413 0.4624 0.141295 0.0134045 0.94859 0.892847 0.716674 0.857967 0.503544 0 0 
3.48114  19 0.530646 0.190966 0.630229 0.661092 0.558103 0.309315 0.873357 0.284237 0.359764 0.462872 0.102813 0.128395 0.612571 0.0382447 0.091128 0.821338 0.478491 0.104976 0.195399 
3.70383  19 0.991681 0.312907 0.0839935 0.691916 0.0116816 0.309383 0.793152 0.75159 0.123949 0.966171 0.890282 0.667147 0.421799 0.605878 0.682164 0.359814 0.215128 0.514515 0.0253852 
1.86962  19 0 0.849165 0.658263 0.194626 0.467262 0 0.52435 0.325779 0.558475 0.807901 0.647584 0.825305 0.624131 0.902424 0 0.895691 0.411316 0.361617 0.149564 
2.00585  19 0.759351 0.493727 0.919226 0.161002 0.964962 0.392344 0.569747 0.150334 0.0485345 0.899535 0.499763 0.779665 0.83416 0.593749 0.570042 0.503395 0.863722 0.115065 0.470288 
3.76874  19 0.173972 0.640951 0.219266 0.560463 0.143558 0.435367 0.925962 0.430791 0.788283 0.850697 0.340916 0.395413 0.823234 0.867631 0.357706 0.975202 0.453609 0.381287 0.833641 
2.94073  19 0.494677 0.582248 0.680278 0.623427 0.440508 0.21224 0.712192 0.440898 0.566523 0.803043 0.142665 0.394194 0.555793 0.551447 0.51729 0.724293 0.82343 0.0411898 0.950259 
1.8729  19 0.248093 0.392509 0.764431 0.258609 0.422094 0.586027 0.751785 0.629978 0.425077 0.743415 0.429858 0.441359 0.064061 0.191862 0.489143 0.395896 0.534346 0.419985 0.870359 
2.38947  19 0.435062 0.0219947 0.411731 0.279859 0.120014 0.0763479 0.0221472 0.0382709 0.804044 0.0876009 0.219381 0.55247 0.762687 0.0426294 0.0670856 0.698396 0.236645 0.0800815 0 
1.37416  19 0.0320789 0.0229849 0.690946 0.317514 0.131655 0.495906 0.145361 0.10124 0 0.0425667 0.108942 0.838626 0.27162 0.740318 0.186704 0.692662 0.511106 0.157019 0.373082 
2.63828  19 0.768264 0.410222 0.733921 0.584467 0.37516 0.340728 0.362087 0.71554 0.0446693 0.130545 0.47844 0 0.690471 0.807602 0.488505 0.673076 0.836208 0.0447616 0.0944941 
1.85421  19 0.0532211 0.407193 0.735866 0 0.809685 0.316137 0.512991 0 0.124436 0.136851 0.205936 0 0.304263 0.367025 0.416072 0.611788 0.948111 0.349335 0.13124 
2.95064  19 0.528004 0.698867 0.820663 0.916324 0.635532 0.677726 0.89632 0.406982 0.453694 0.465357 0.23202 0.836547 0.486565 0.721113 0.782622 0.458529 0.902022 0.510088 0.726069 
1.84904  19 0.0188818 0.294171 0.963569 0.381814 0.516089 0.432988 0.0858762 0.851171 0.676298 0.0748967 0.00963419 0.256366 0.412691 0.837256 0.656554 0.362397 0.543883 0.64958 0.603789 
1.37028  19 0.846516 0.281827 0.697773 0.0977492 0.354702 0.363313 0.349858 0.903619 0.646052 0.439015 0.261585 0.428355 0.766854 0.261213 0.142634 0.314693 0.0663678 0.803538 0.518547 
1.53812  19 0.916766 0.036789 0.581803 0.25741 0.128568 0.519334 0.17003 0.37692 0.0134706 0.252584 0.671219 0.464129 0.439455 0.38744 0.242844 0.556323 0.164419 0.7495 0 
3.4681  19 0.82581 0.33176 0.237911 0.596538 0.835058 0.194273 0.807565 0.593276 0.925058 0.56374 0.507928 0.241041 0.587694 0.221613 0.398465 0.499901 0.237666 0.332776 0.454557 
1.28192  19 0.828913 0.0439395 0.93519 0.0209901 0.253457 0.34209 0.936279 0.619089 0.0905771 0.0745136 0.534525 0.0798253 0.343357 0.539684 0.887448 0.172394 0.38681 0.0192942 0.642356 
3.09746  19 0.573485 0.48202 0.205954 0.42541 0.845902 0.920349 0.392376 0.39834 0.554216 0.217925 0.30335 0.533898 0.124239 0.623126 0.459931 0.365862 0.136727 0.401913 0.438346 
1.76056  19 0.686499 0.96614 0.701256 0.152454 0.615938 0.512334 0.257367 0.248784 0.803496 0.281145 0.332238 0.413182 0.724398 0.296749 0.0936948 0.9867 0.390918 0.850165 0.390615 
1.6429  19 0.627043 0.214565 0.951783 0.345468 0.737707 0.78783 0.18422 0.124607 0 0.976794 0.441872 0.681654 0.344277 0.748848 0.33506 0.529178 0.571633 0.181802 0.143204 
2.41315  19 0.755292 0.216572 0.796587 0.325549 0.744848 0.875627 0.186655 0.0833916 0 0.0694422 0.27073 0.884654 0.519281 0.609681 0.22661 0.00957285 0.07722 0.162002 0.249895 
3.10265  19 0.868911 0.421853 0.252089 0.281735 0.195786 0.742033 0.176554 0.313318 0.338073 0.459348 0.876166 0.384822 0.567989 0.941132 0.168345 0.46062 0.761751 0.267378 0.376544 
2.72282  19 0.240965 0.44326 0.432123 0.402484 0.224756 0.618067 0.134461 0.39548 0 0.347186 0.904135 0.395024 0.47664 0.733765 0.137693 0.390182 0.760081 0.232034 0.327021 
2.19992  19 0 0.833058 0.795047 0.281224 0.792131 0.116974 0.714983 0.286322 0.653346 0.954595 0.479015 0.0329932 0.829161 0.711292 0.172611 0.692852 0 0.128049 0.12094 
2.15225  19 0 0.539507 0.546325 0.323469 0.658546 0 0.123037 0.310221 0.610811 0.198408 0.469801 0.928381 0.77423 0.664415 0.105028 0.805289 0.0936879 0 0.918087 
3.0711  19 0.997341 0.50624 0.452394 0.979207 0.241062 0.885278 0.738411 0.851864 0.501379 0.348044 0.368044 0.242447 0.611625 0.610133 0.680813 0.695718 0.824006 0.865147 0.152664 
2.43102  19 0.577466 0.628092 0.384485 0.417745 0.0530855 0.741342 0.652423 0.461246 0.0481296 0.703577 0.962534 0.304996 0.802943 0.709792 0.920372 0.745328 0.476706 0.886754 0.777845 
2.33564  19 0.535728 0.382145 0.537317 0.284909 0.221796 0.763218 0.563599 0.89266 0.877684 0.82486 0.938814 0.387676 0.739884 0.516669 0.955594 0.477197 0.647758 0.24605 0.521038 
3.23592  19 0.0134417 0.175799 0.469605 0.666357 0.28338 0.0762085 0.921843 0.549351 0.0564721 0.774219 0.696116 0.720735 0.235195 0.416973 0.887319 0.0175186 0.310301 0.942393 0.315855 
2.83349  19 0 0.663611 0.374394 0.392238 0.371673 0.165561 0.872974 0.767654 0.985336 0.668046 0.123691 0.471389 0.414992 0.697811 0.923905 0.863056 0.801121 0.526903 0.75203 
2.44584  19 0.937289 0.398553 0.44747 0.390844 0.374489 0.290241 0.892302 0.783307 0.967372 0.647642 0.808473 0.469076 0.457285 0.874059 0.924436 0.822465 0.501905 0.430241 0.597676 
1.40893  19 0.195366 0.567721 0.990908 0.0272599 0.541078 0.735007 0 0.0105505 0.656695 0.354448 0.566533 0.145692 0.473387 0.0750549 0.392787 0.761181 0.100304 0.0352924 0.119379 
0.935632  19 0.486536 0.527397 0.511199 0 0.475481 0.746671 0.2252 0.829704 0.321784 0.852637 0.59228 0.24061 0.457143 0.00812934 0.505875 0.780388 0.156469 0.751982 0.192481 
2.29895  19 0.962999 0.122122 0.798444 0.162941 0.0158859 0.856084 0.56799 0.584859 0.495662 0.0237762 0.220826 0.278141 0.412413 0.814509 0.387857 0.0712534 0.400523 0.345404 0.0237793 
1.95477  19 0.341106 0 0.0971856 0.0870249 0.463847 0.714012 0.356317 0.573137 0.0122312 0.619738 0.220215 0.268006 0 0.765742 0.441246 0.954692 0.461885 0.366333 0.0478319 
2.07281  19 0.753479 0.311913 0.650379 0.367391 0.798519 0.93525 0.58016 0.635753 0.695551 0.424683 0.309479 0.504095 0.348998 0.573997 0.679283 0.935749 0.913123 0.275035 0.288614 
1.83806  19 0.593218 0.110659 0.850606 0.364658 0.709018 0.686547 0.325215 0.428562 0.784076 0.368119 0.290357 0.347594 0.86995 0.558341 0.507703 0.871244 0.169798 0.529285 0 
3.42751  19 0.421577 0.419644 0.121458 0.54156 0.18583 0.443088 0.668435 0.319723 0.00266183 0.65584 0.227862 0.937824 0.480564 0.925757 0.369724 0.992863 0.587741 0.916216 0.0982182 
3.36544  19 0.219429 0.557474 0.0929492 0.295862 0.211186 0.615819 0.884827 0.656545 0.479979 0.237598 0.808937 0.460812 0.00487313 0.162842 0.195194 0.666757 0.902399 0.760368 0.877923 
2.83661  19 0.479725 0.154722 0.473533 0.0912298 0.879328 0.344884 0.303581 0.118802 0.718803 0.154904 0.236784 0.374302 0.792692 0.489277 0.739258 0.0214548 0.297972 0.959861 0.0856573 
3.58506  19 0.546052 0.0329898 0.507657 0.238256 0.573048 0.288052 0.237714 0 0.877235 0.237681 0.388257 0.415851 0.85337 0.182257 0.416027 0.001452 0.360002 0.728454 0.682001 
2.41449  19 0.268561 0.175261 0.516005 0.407955 0.216137 0.766853 0.603933 0.865677 0.704176 0.212656 0.404088 0.680921 0.7863 0.524501 0.239993 0.728639 0.74608 0.233897 0.433191 
2.23884  19 0.640263 0.160789 0.531458 0.223635 0.00806394 0.323245 0.621892 0.911056 0.626984 0.496099 0.462884 0.414611 0.85556 0.507511 0.426209 0.682146 0.845558 0.187357 0.290056 
1.84406  19 0.566764 0.0761444 0.396342 0.255096 0.759597 0.0336037 0.721851 0.285817 0.380631 0.0154576 0.241969 0.160087 0.484621 0.0129893 0.635101 0.883667 0 0.556511 0.17002 
1.92818  19 0.631357 0.0443877 0.143334 0.0992153 0.734241 0.288297 0.264457 0.717642 0.747996 0.770348 0.419007 0.703702 0.0485461 0.498339 0.132934 0.816858 0.0455418 0.42734 0.891134 
2.22235  19 0.413687 0.464248 0.945096 0.283381 0.131361 0.241655 0.893861 0.108761 0.706302 0.343252 0.536788 0.0942012 0 0.0566606 0.813693 0.400239 0.917997 0.235755 0 
2.13025  19 0.777763 0.566993 0.63707 0.650444 0.129697 0.435774 0.588645 0.864775 0.11827 0 0.960479 0.298966 0.026314 0.91856 0.461462 0.0951633 0.0178569 0.45273 0.564951 
0.540433  19 0.443053 0.847171 0.393896 0 0 0.294073 0.766727 0.464496 0.124069 0 0.421997 0.793018 0.237901 0.349567 0.59881 0.409928 0.0725931 0 0.736556 
0.807397  19 0.47771 0.905897 0.0575922 0 0 0.8144 0.193807 0.251138 0.270227 0.47007 0.235181 0.881829 0.240769 0.0283368 0.607404 0.405874 0.196837 0.217888 0.620025 
1.84081  19 0.197731 0.610326 0.456804 0.165048 0.368265 0.373878 0.635695 0.264619 0.48159 0.40174 0.291068 0.432566 0.245901 0.51619 0.368159 0.682467 0.605417 0.182816 0.296426 
1.05196  19 0.447913 0.0572803 0.752248 0.0842521 0.451549 0.334056 0.546826 0.263685 0.423932 0.402683 0.285624 0.438125 0.400794 0.664139 0.886311 0.590649 0.199805 0.112067 0.173894 
4.57398  19 0.12341 0.192689 0.179949 0.641108 0.383991 0.750573 0 0.67384 0.905617 0.808826 0.43467 0.35437 0.596006 0 0.55451 0 0.480905 0.0863531 0.661191 
2.37055  19 0.0411814 0.795323 0.619821 0.0294793 0.567478 0.967709 0.0126357 0.589026 0.975764 0.781771 0.272508 0.408828 0.0219911 0.2633 0.607291 0.145806 0.93885 0.198643 0.544667 
3.64193  19 0.559576 0.960834 0.489473 0.963939 0.733511 0.631115 0.489211 0.279871 0.580725 0.324829 0.651846 0.808999 0.515608 0.329927 0.540325 0.292986 0.936509 0.37897 0.651637 
4.38417  19 0.714195 0.403301 0 0.110718 0.355402 0.582064 0.648757 0.226088 0.44472 0.775867 0 0.820435 0.0615914 0.218036 0.668879 0.288384 0.332767 0.40578 0.766459 
0.973434  19 0 0.756263 0.606786 0.115921 0 0.685921 0.499862 0.686422 0.406114 0.0276411 0.653377 0.223069 0.43678 0.0183582 0.866989 0.759233 0 0.101814 0.29278 
0.851071  19 0.560762 0.961262 0.820411 0.115981 0.140386 0.53353 0.496069 0.87643 0.407092 0.0350822 0.404697 0.693722 0.449762 0.28111 0.957174 0.473416 0.143367 0.144644 0.281344 
4.6701  19 0.812565 0.615061 0 0.248835 0.342877 0.730313 0.399234 0.0293454 0.265146 0.978296 0.246646 0.152931 0.480445 0.75069 0.995632 0.792584 0.600713 0.649772 0.745688 
1.50187  19 0.468578 0.202591 0.934517 0 0.284043 0.907964 0.409318 0.739653 0.764278 0.887326 0.388433 0.17482 0.632254 0.393884 0.96565 0.699733 0.786953 0.313924 0.748411 
2.98952  19 0.318152 0.710283 0.71766 0.311507 0.796768 0.096725 0.825544 0.151505 0.0988231 0.942904 0.0234243 0.870431 0.487788 0.316791 0.89688 0.0392206 0.933495 0.923516 0.275429 
2.90564  19 0.829181 0.50817 0.76161 0.86857 0.372521 0.907103 0.42904 0.0350843 0.0492603 0.98606 0.304393 0.172863 0.818131 0.437156 0.798897 0.70617 0.560196 0.98526 0.701929 
1.63982  19 0 0.239977 0.464255 0.164675 0.538247 0.481115 0.64815 0.158058 0.374633 0.345247 0.150823 0.413303 0.29298 0.534887 0.343706 0.673181 0.0149157 0.0995723 0.309316 
1.34742  19 0.871431 0.23522 0.478398 0.170423 0.322255 0.474964 0.66627 0.561134 0.359905 0.101097 0.038352 0.362981 0.371073 0.271453 0.482967 0.152963 0.0728945 0.156487 0.207707 
3.05759  19 0.466499 0.646218 0.897465 0.796865 0.282556 0.265792 0.887116 0.106048 0.04365 0.637561 0.958202 0.552738 0.265079 0.136692 0.434929 0.127063 0.78445 0.746235 0 
2.56552  19 0.30694 0.628949 0.867789 0.795525 0.426682 0.653881 0.801323 0.0208329 0.76672 0.595317 0.985331 0.665432 0 0.0718621 0.358925 0.419287 0.0896969 0.797775 0 
3.64977  19 0.45042 0.299643 0.400937 0.886568 0.0885506 0.0965124 0.434859 0.0410939 0.597426 0.609656 0.606667 0.788362 0.228908 0.78277 0.538975 0.757887 0.735318 0.850964 0.0965842 
4.05861  19 0.455269 0.26838 0.156024 0.98813 0.163313 0.309126 0.547669 0.00325315 0.604885 0 0.701871 0.178082 0.291378 0.451064 0.594494 0.884421 0 0.87221 0.577094 
2.0675  19 0.875993 0.842179 0.542304 0.408243 0.503264 0.961755 0.659664 0.343692 0.158084 0.49943 0.0593362 0.824029 0.854914 0.850204 0.818085 0.835846 0.161742 0.146444 0.316732 
3.76567  19 0.476459 0.66785 0.189371 0.46113 0.67674 0.0226061 0.731395 0.545506 0.454548 0.630724 0.685828 0.0753371 0.735287 0.278527 0.441804 0.431966 0.57835 0.687055 0.57246 
1.39676  19 0.202099 0.820214 0.488522 0 0 0.23308 0.333324 0.160968 0.405042 0.777426 0.116117 0.268269 0.464035 0.038304 0.905501 0.527748 0 0.92288 0.762933 
0.878104  19 0.193379 0.794768 0.0109428 0 0.707734 0.550441 0.213 0.520481 0.30813 0.417377 0.172683 0.721704 0.434569 0.376048 0.899375 0.897202 0 0.755739 0.813434 
4.21137  19 0.114425 0.11362 0 0.278214 0.622108 0 0.540189 0.79844 0.257813 0.594833 0.953565 0.94264 0 0.493814 0.451901 0.826276 0 0.294186 0.418384 
1.12989  19 0.0734907 0.485653 0.668357 0.183851 0.698263 0.340778 0.26052 0.942905 0.059417 0.544926 0.810724 0.88689 0.234918 0.442249 0.342211 0.754718 0.2489 0.189007 0.64376 
3.00919  19 0.500253 0.262928 0.155867 0.353818 0.166598 0.465366 0.460753 0.784362 0.115105 0.565373 0.276512 0.667482 0.367053 0.995354 0.837633 0.319107 0.254861 0.406324 0 
2.35673  19 0.26127 0.811052 0.791741 0.239215 0.934243 0.860148 0.477537 0.623498 0.190689 0.344179 0.933597 0.732384 0.378131 0.159677 0.841286 0.0731628 0.495232 0.270906 0.294274 
1.0375  19 0.712842 0.842425 0.529255 0.0356645 0 0.961266 0.0828323 0.142316 0.313719 0 0.167407 0.740501 0 0 0.728389 0.610694 0.0669436 0.288468 0.97671 
0.709697  19 0.519045 0.867445 0.489653 0 0 0.960931 0.898054 0.28706 0.243408 0.223532 0.436055 0.796789 0.489916 0.378884 0.798074 0.68324 0.143437 0.238135 0.57831 
2.38892  19 0.966314 0.273476 0.817041 0.700441 0.472388 0.731212 0.165425 0.26349 0.211125 0.20248 0.446598 0 0.587762 0.40061 0.808348 0.972613 0.987727 0.686824 0.549927 
2.31449  19 0.728385 0.669464 0.809385 0.524275 0.315779 0.876529 0.526704 0.311519 0.222435 0.248492 0.316625 0 0.667518 0.402181 0.589807 0.875416 0.897384 0.720243 0.537061 
1.09698  19 0.123315 0.37336 0.597333 0.0184347 0.731269 0 0.193873 0.830559 0.883643 0.334352 0.30274 0.237663 0.689041 0.41483 0.628004 0.707144 0.224701 0.495381 0.11419 
2.20724  19 0.113759 0.266569 0.833871 0.773738 0.699839 0.771646 0.223672 0.808761 0.722167 0.0837855 0 0.494204 0.720945 0.40645 0.307706 0.715876 0.551458 0.588781 0.103396 
2.3088  19 0.0517688 0.782819 0.718411 0.411139 0.843123 0.406353 0 0.558097 0.632194 0.0741032 0.169387 0.895024 0.145861 0.462844 0.454997 0.407171 0.657099 0.159892 0.0103808 
2.72586  19 0.571297 0.946772 0.735499 0.767057 0.574287 0.311416 0.31945 0.143232 0.463425 0.104333 0.116123 0.866755 0.0486695 0.108596 0.467271 0.357028 0.431979 0.147836 0.317014 
0.548289  19 0.679101 0.0636552 0.648432 0 0.0104469 0.825663 0.907873 0.183235 0.0795702 0.088593 0.669403 0.721456 0.445305 0.416093 0.230648 0.661171 0.225717 0.51472 0.52245 
0.693335  19 0.928064 0.208552 0.455962 0 0.12853 0.562823 0.615667 0.803906 0 0 0.384165 0.941489 0.614777 0.13265 0.321432 0.491138 0.0996648 0.952526 0.220119 
2.65465  19 0.72233 0.865055 0.530819 0.387795 0.772512 0.40686 0.447338 0.685048 0.0901374 0.64206 0.184339 0.00248767 0.409722 0.76517 0.921049 0.506837 0.928027 0.58387 0.77735 
1.45542  19 0.740705 0.93466 0.340699 0.0345977 0.584804 0.316423 0.447012 0.702332 0.0848139 0.303156 0.268343 0.970717 0.414936 0.391424 0.610704 0.50896 0.831954 0.526871 0.768887 
2.28452  19 0.500422 0 0.645421 0.0646094 0.206529 0.842154 0.113199 0.992828 0.729939 0.780216 0.399184 0.231388 0.779398 0.507886 0.955296 0.151506 0.428831 0 0.468588 
3.26793  19 0.697971 0.489804 0.128309 0.199391 0.265701 0.292551 0.00716193 0.840704 0.697171 0.555476 0.67697 0.162561 0.157828 0.535901 0.949298 0.156272 0.531111 0.113278 0.635295 
4.09167  19 0.460444 0.508859 0.0349967 0.315849 0.179984 0.279099 0.558323 0.454871 0.370675 0.619984 0.204204 0.461471 0.514169 0.566758 0.235686 0.911796 0 0.975951 0.306278 
2.4528  19 0.288802 0.484938 0.252798 0.306228 0.187831 0.493349 0.677383 0.361777 0.0626898 0.478583 0.256791 0.333608 0.45516 0.54665 0.248247 0.366932 0 0.345176 0.114027 
2.08998  19 0.417935 0.0969571 0.999546 0.174168 0 0.307773 0.356228 0.406883 0.738439 0 0.514808 0.383316 0.809124 0.0566744 0.159688 0.54871 0.824806 0.728711 0.231631 
2.82382  19 0.0954985 0.700984 0.490479 0 0.0288684 0.289658 0.231572 0.665806 0.731488 0.698052 0.111576 0.427414 0.88923 0 0.234083 0.0795218 0.793708 0.73762 0.413376 
4.0769  19 0.950387 0.59049 0.0935948 0.980961 0.684759 0.561878 0.286779 0.943999 0.0681228 0.616251 0.411091 0.828069 0.766487 0.536777 0.140106 0.0361736 0.0636289 0.161416 0.026012 
2.92325  19 0 0.471802 0.812931 0.884796 0.741626 0.220413 0.544858 0.415811 0.922945 0.238055 0.808775 0.492997 0.253317 0.776538 0.642538 0.63053 0.930644 0.00431192 0.206888 
3.39043  19 0.515827 0 0.585604 0.173481 0.190758 0.0734109 0.225089 0.913541 0.789505 0.32568 0.609016 0.353534 0.897632 0 0.0959847 0 0.628245 0.68356 0.415136 
2.33402  19 0.513237 0.0273602 0.835566 0 0.266314 0.0768048 0.413604 0.00692363 0.86441 0.193666 0.374669 0.275434 0.88369 0 0.0278271 0.117563 0.182214 0.687478 0.122832 
1.98556  19 0.6162 0.573751 0.56561 0.435074 0.46787 0.877377 0.606822 0.504797 0 0.385127 0.257983 0.776223 0.168411 0.454196 0.0528281 0.711946 0.569521 0.0504661 0.347565 
3.17314  19 0.865618 0.296271 0.603768 0.494712 0.85588 0.803423 0.634312 0.221541 0.210889 0.478962 0 0.680543 0.517459 0.202157 0.408623 0.0442344 0.289709 0.240184 0.47511 
2.66769  19 0.259398 0.677875 0.54234 0.547705 0.408611 0.00467252 0.681262 0.276802 0.200878 0.648427 0.0744747 0.138176 0.745448 0.553695 0.815914 0.901694 0.0529357 0.154513 0 
2.59661  19 0.556799 0.529049 0.542339 0.417216 0.62944 0.894131 0.589246 0.393481 0.277487 0.941543 0 0.210277 0.940543 0.663597 0.811993 0.762038 0.227977 0.151577 0.721185 
2.30027  19 0.138131 0.823006 0 0 0 0.226145 0.715324 0.173813 0.546332 0 0.342337 0.584863 0.245441 0.491351 0.669761 0.414614 0 0.312766 0.820426 
2.74003  19 0.191474 0.863731 0.246614 0.398258 0.917511 0.507976 0.167859 0.237319 0.225353 0.0836134 0.187153 0.656087 0.214541 0 0.569713 0.466909 0.034373 0.228523 0.734822 
1.10868  19 0.611009 0.747825 0.837546 0.222861 0.478676 0.983455 0.611198 0.663962 0.0399269 0 0.544842 0.869332 0.622374 0.283509 0.147963 0.496282 0.168757 0.737199 0.323943 
1.42505  19 0.620551 0 0.670105 0.248325 0.569779 0.949223 0.0473189 0.686135 0.03719 0 0.35556 0.878105 0.836618 0.250043 0.0091613 0.642369 0.179055 0.877979 0.447415 
1.5788  19 0.751705 0.51574 0.791787 0.272666 0.307969 0.20022 0.511787 0.77311 0 0.368814 0.41548 0.316326 0.0217552 0.416572 0.481431 0.957064 0.968919 0.870421 0.384839 
1.29298  19 0.706127 0.63052 0.809189 0.17238 0.36489 0.448968 0.449569 0.756341 0 0.4265 0.441484 0.326626 0.288205 0.836027 0.599008 0.942745 0.834883 0.0822472 0.535312 
1.65919  19 0.52766 0.725606 0.500726 0.231255 0.523524 0.457192 0.571669 0.42624 0.668913 0.472541 0.274845 0.477221 0 0.155648 0.342384 0.607551 0.120887 0.639148 0.469124 
1.75781  19 0.765461 0.906328 0.501093 0.229475 0.456544 0.335676 0.708357 0.148081 0.552857 0.30264 0.27508 0.420128 0.250165 0.790384 0.601806 0.630383 0 0.64333 0.316832 
1.92648  19 0.0830799 0.426288 0.671542 0.126489 0.614554 0.326343 0.461873 0.0285438 0.249111 0.126965 0.875433 0.0203252 0.91785 0.350895 0.447607 0.774034 0.892633 0.682695 0.0287403 
1.88191  19 0.875993 0.842179 0.542304 0.408243 0.503264 0.961755 0.659664 0.343692 0.158084 0.49943 0.0593362 0.824029 0.854914 0.850204 0.818085 0.835846 0.161742 0.146444 0.316732 
0.864376  19 0.965021 0.465594 0.692861 0.112715 0.0182466 0.586576 0.326 0.504985 0.408437 0.015449 0.359645 0.252179 0.469391 0.279856 0.888559 0.708054 0.30923 0.215564 0.267789 
1.16641  19 0.949471 0.0494072 0.45113 0.235952 0.619294 0.69621 0.298351 0.611066 0.0760878 0.449752 0.552831 0 0 0.0456653 0.884313 0.211872 0 0.159864 0.68253 
0.641377  19 0.97365 0.66316 0.232581 0.0169329 0.485489 0.277059 0.136344 0.866763 0.346044 0.532641 0.994279 0.904606 0.10314 0.482741 0.472604 0.7944 0.223589 0.24578 0.544653 
3.04345  19 0.252767 0.289874 0.256968 0.210988 0.687041 0.667594 0.907742 0.121218 0.3265 0.28994 0.26254 0 0.617179 0.491499 0.840781 0.443626 0.370965 0.168872 0.119645 
0.540433  19 0.443053 0.847171 0.393896 0 0 0.294073 0.766727 0.464496 0.124069 0 0.421997 0.793018 0.237901 0.349567 0.59881 0.409928 0.0725931 0 0.736556 
0.878104  19 0.193379 0.794768 0.0109428 0 0.707734 0.550441 0.213 0.520481 0.30813 0.417377 0.172683 0.721704 0.434569 0.376048 0.899375 0.897202 0 0.755739 0.813434 
0.709697  19 0.519045 0.867445 0.489653 0 0 0.960931 0.898054 0.28706 0.243408 0.223532 0.436055 0.796789 0.489916 0.378884 0.798074 0.68324 0.143437 0.238135 0.57831 
0.548289  19 0.679101 0.0636552 0.648432 0 0.0104469 0.825663 0.907873 0.183235 0.0795702 0.088593 0.669403 0.721456 0.445305 0.416093 0.230648 0.661171 0.225717 0.51472 0.52245 
1.17555  19 0.303814 0.287901 0.798885 0.0510298 0.469473 0.720981 0.0268529 0.071911 0.195085 0.362082 0.372304 0.616687 0.401026 0.666193 0.0801567 0.503537 0.204605 0.0944104 0.170855 
1.33908  19 0.306248 0 0.926817 0.0328328 0.485114 0.307689 0.931432 0.14098 0.497367 0.370848 0.125395 0.151639 0.42774 0.72356 0.479554 0.699582 0.279052 0.142224 0.134757 
1.39556  19 0 0.392498 0.528927 0.183265 0.608287 0.370293 0.112253 0.97479 0.107236 0.492612 0.636091 0.329829 0.200935 0.482871 0.134339 0.697508 0 0.288344 0.562498 
1.29122  19 0.642983 0.200697 0.936513 0.123586 0.947916 0.88799 0.581084 0.643322 0.803895 0.398074 0.0187031 0.318442 0.515097 0.158013 0.307962 0.460779 0.039402 0.652208 0.748949 
0.849347  19 0 0.639431 0.372484 0.0863492 0.143987 0.252699 0.3426 0.774712 0.37126 0.00976687 0.406486 0.627769 0.440474 0.331673 0.701995 0.177254 0.0241942 0.758098 0.236754 
1.86914  19 0.714781 0.440395 0.268644 0.147873 0.208312 0.295311 0.646989 0.158447 0.390076 0.0815001 0.259379 0.453895 0.41967 0.642555 0.194553 0.426814 0 0.212461 0.5853 
2.49715  19 0 0.502404 0.818925 0.417182 0.4844 0 0.324034 0.0686862 0.757644 0.845008 0.450108 0.100408 0.947963 0.329374 0.144398 0.763929 0.118085 0.315952 0.168239 
1.59124  19 0.517998 0.490031 0.420109 0 0.7411 0.807586 0.34487 0.147722 0.512484 0.825733 0.645705 0 0.70288 0.119052 0.236656 0.659932 0.0478793 0.956394 0.100746 
2.06538  19 0.104927 0.309141 0.260652 0.192825 0.163682 0 0.135989 0.48381 0 0.14659 0.709496 0.988604 0.389314 0 0.717175 0.599535 0.365303 0.514225 0.288068 
2.26735  19 0.570215 0.122061 0.432129 0.357489 0.107916 0.458198 0.340421 0.483742 0 0.146633 0.318375 0.844877 0.362997 0.131594 0.369955 0.209796 0.342214 0.227445 0.387572 
1.89087  19 0.854566 0.348578 0.363674 0.225233 0.0931046 0.249028 0.757063 0.487496 0.0730448 0.959813 0.809504 0.958878 0.793568 0.507867 0.398688 0.952545 0.33874 0.452085 0.216903 
2.46622  19 0.573268 0.0750064 0.277348 0.21185 0.0483096 0.010245 0.686015 0.308586 0.104931 0.568489 0.711439 0.965869 0.710743 0 0.596425 0.729871 0.367129 0.194597 0.227302 
2.91656  19 0.399881 0 0.700797 0 0.177151 0.816946 0.000181944 0.925803 0.618893 0.442291 0.402891 0.232207 0.814655 0.545707 0.103611 0 0.731228 0.418368 0.525013 
3.16835  19 0.541751 0 0.649567 0.294261 0.202209 0.834007 0.132805 0.894174 0.515372 0.643747 0.385252 0.223526 0.850832 0.525247 0.687616 0.0223475 0.169105 0 0.443087 
1.07478  19 0.00504209 0 0.691662 0.180714 0.377259 0.933849 0.223662 0.252717 0 0.264373 0.0875828 0.951846 0 0.672191 0 0.564671 0.535686 0.159384 0.577442 
1.10089  19 0 0.66527 0.671199 0.155128 0 0.54448 0.296279 0.0265913 0 0 0.0781457 0.907067 0.229628 0.747406 0.328732 0.765998 0.433209 0.159472 0.317931 
1.93067  19 0.0216441 0.814803 0.222144 0.149021 0.259494 0.698874 0.425978 0.644427 0.105726 0.33749 0.713635 0.988323 0.419097 0.386367 0.503403 0.256037 0.139933 0.491328 0.696821 
1.54631  19 0.649687 0.0121639 0.478559 0.128076 0.478239 0.706268 0.446401 0.685398 0.0776328 0.284826 0 0.998939 0.393888 0.523689 0.508271 0.385879 0.710178 0.383833 0.0789932 
2.17967  19 0.753479 0.311913 0.650379 0.367391 0.798519 0.93525 0.58016 0.635753 0.695551 0.424683 0.309479 0.504095 0.348998 0.573997 0.679283 0.935749 0.913123 0.275035 0.288614 
1.68173  19 0.765461 0.906328 0.501093 0.229475 0.456544 0.335676 0.708357 0.148081 0.552857 0.30264 0.27508 0.420128 0.250165 0.790384 0.601806 0.630383 0 0.64333 0.316832 
2.33803  19 0.662833 0.137868 0.593976 0.22545 0.247396 0.363618 0.523386 0 0.584724 0.434587 0.802688 0.469132 0.0610671 0.428057 0.155958 0.581198 0.647928 0.0844288 0.268984 
1.47083  19 0.18089 0 0.554981 0.283004 0.00858228 0.475988 0.592025 0.657311 0 0.490877 0.634029 0.508772 0.202368 0.503441 0.352607 0.543591 0.424569 0.639421 0.0829434 
2.38155  19 0.110478 0.269312 0.840704 0.692461 0.868825 0.458617 0.228832 0.76786 0.169047 0.158633 0.129841 0.247911 0.445484 0.329072 0.515366 0.546523 0.758232 0.482552 0.229876 
2.64213  19 0.0377126 0.0768736 0.841326 0.977737 0.395491 0.833418 0.394924 0.909713 0.494349 0.0950933 0 0.800528 0.641775 0.312221 0.292645 0.490684 0.421514 0.551872 0 
0.93191  19 0.659324 0.41634 0.921046 0.0290739 0.008531 0.878101 0.564912 0.197677 0.44445 0 0.199735 0.585333 0.36359 0.520326 0.576628 0.535655 0 0.267375 0.326807 
2.06492  19 0.773305 0.538498 0.427961 0.0702032 0.0158485 0.984062 0 0.619779 0.464102 0.00645866 0.141605 0.105544 0.605728 0.131008 0.587284 0.090678 0.402239 0.330155 0.0813514 
1.5018  19 0.828913 0.0439395 0.93519 0.0209901 0.253457 0.34209 0.936279 0.619089 0.0905771 0.0745136 0.534525 0.0798253 0.343357 0.539684 0.887448 0.172394 0.38681 0.0192942 0.642356 
1.48021  19 0.916766 0.036789 0.581803 0.25741 0.128568 0.519334 0.17003 0.37692 0.0134706 0.252584 0.671219 0.464129 0.439455 0.38744 0.242844 0.556323 0.164419 0.7495 0 
2.22643  19 0.211921 0.704387 0.53184 0.460845 0 0.607413 0.596406 0.792718 0.269853 0 0.624368 0.219776 0.534608 0.139792 0.0678356 0.702488 0 0.187331 0.200682 
0.903391  19 0 0.95422 0.553889 0.00489772 0 0.687706 0.189333 0.780037 0.447512 0 0.530139 0.226816 0.343229 0.345657 0.204671 0.736312 0 0.667644 0.330583 
1.45031  19 0.740705 0.93466 0.340699 0.0345977 0.584804 0.316423 0.447012 0.702332 0.0848139 0.303156 0.268343 0.970717 0.414936 0.391424 0.610704 0.50896 0.831954 0.526871 0.768887 
2.2175  19 0.535728 0.382145 0.537317 0.284909 0.221796 0.763218 0.563599 0.89266 0.877684 0.82486 0.938814 0.387676 0.739884 0.516669 0.955594 0.477197 0.647758 0.24605 0.521038 
2.28712  19 0.0485173 0.0111897 0.699039 0.158978 0.243547 0.327667 0.131512 0.0547444 0.457078 0.937159 0.264321 0.428478 0.803455 0.570079 0.778503 0.358613 0.5438 0.0612815 0.416826 
1.61003  19 0 0.0129798 0.712401 0.307804 0.105035 0.654454 0.127143 0.414893 0 0.0515415 0.273341 0.825325 0.435642 0.82974 0.0985888 0.377771 0.442936 0.197567 0.441958 
0.992359  19 0.524356 0.466835 0.781603 0.071825 0 0.259394 0.215709 0.559887 0.566039 0.159528 0.380013 0.142286 0.793465 0.160603 0.832889 0.725077 0 0.221517 0.372638 
1.32566  19 0.349545 0.466084 0.931088 0.0123234 0 0.675476 0 0.285473 0.568415 0 0.238737 0.102462 0.31632 0.502603 0.953009 0.496338 0.446293 0.216896 0.507692 
1.43067  19 0.0363262 0 0.59052 0.155029 0.345692 0.0713823 0.176665 0.515482 0.293632 0.184538 0.181627 0.353045 0.154529 0.351571 0.568497 0.632812 0.724339 0.163453 0.595372 
1.22988  19 0.0356587 0.103399 0.589282 0 0.268347 0.361336 0.142087 0 0.916343 0 0.249547 0.241315 0.300914 0.676612 0.205391 0.291701 0.0278214 0.176484 0.588073 
1.74692  19 0.582327 0.366575 0.98615 0.292409 0.268811 0.797312 0.390184 0.863634 0.925307 0.766163 0.885829 0.432797 0.740926 0.459579 0.62642 0.93897 0.622444 0.246025 0.481955 
3.31745  19 0.531351 0.369164 0.111611 0.228625 0.174573 0.192836 0.207405 0.220031 0.396245 0.537752 0.119157 0.165538 0.417869 0.864868 0.406217 0.941602 0.779613 0.329153 0.09584 
1.56972  19 0.150543 0.00494536 0.700441 0.375807 0.330752 0.629708 0.0626691 0.466932 0 0.0609353 0.102453 0.858805 0 0.0956574 0.161962 0.699185 0.566329 0.525406 0.324496 
2.14827  19 0.181555 0.0109377 0.697747 0.269379 0.131411 0.910298 0.105884 0 0.0239035 0.00641459 0 0.863433 0.44206 0.409379 0.146779 0.65926 0.614035 0.615989 0.442177 
0.852058  19 0.668209 0.0742198 0.479059 0.0247855 0.00313553 0.428154 0.608984 0.68165 0.193729 0.196332 0.366565 0.612235 0.786994 0.478922 0 0.477359 0.0940985 0.916327 0.176081 
0.530682  19 0.0637018 0.35326 0.516024 0 0.228174 0.394933 0.557221 0.104201 0 0.0607295 0.449699 0.154787 0.627913 0.222533 0.864015 0.582253 0.142781 0.518493 0.237608 
2.55849  19 0.712814 0.00109955 0.295144 0.359372 0.617318 0.23515 0.739973 0.306665 0.14396 0.0968931 0.287753 0.679706 0.99404 0.204085 0.245707 0.637676 0.0138204 0.18807 0.00817398 
1.78878  19 0.531256 0.916579 0.588675 0.127201 0.23765 0.476188 0.616575 0.755656 0.446742 0.648238 0.180067 0.429768 0.371305 0.257091 0.871826 0.385628 0.535094 0.429017 0.583121 
0.704322  19 0.648824 0.328608 0.495532 0 0.671861 0.749456 0.233461 0.607214 0.160283 0.789088 0.579018 0.0843697 0.181522 0.0273549 0.901284 0.716414 0.104971 0.666691 0.577657 
1.52155  19 0.502924 0.238331 0.433217 0.199841 0.495106 0.672417 0.244154 0.644712 0.191011 0.690435 0.596131 0 0.266383 0 0.61818 0.932116 0.0628805 0.192559 0.906447 
1.29704  19 0.617355 0 0.571654 0.00733428 0.757504 0.301453 0.317248 0.285482 0.592275 0.748485 0.683717 0.59748 0.0485876 0.210455 0 0.540081 0.396642 0.222132 0.408556 
1.5653  19 0.616506 0 0.0961356 0 0.713581 0.275618 0.226652 0.244161 0.482673 0.273761 0.176033 0.606043 0.0485384 0.509297 0 0.161466 0.26247 0.59897 0.188482 
3.11689  19 0.4133 0.384905 0.680701 0.157931 0.61685 0.691503 0.224964 0.924658 0.59988 0.986496 0.287001 0.348069 0.535122 0.170771 0 0.0107895 0.191382 0.874854 0.448051 
1.81806  19 0.400784 0.678803 0.692445 0 0.657454 0.398116 0.210955 0.0782748 0.605869 0.728252 0.43718 0.227013 0.388797 0 0.0343243 0.991346 0.115339 0.761688 0.48336 
2.55984  19 0.544512 0.766912 0.655351 0.100965 0.354994 0.388125 0.490572 0.50942 0.791802 0 0.4188 0.672047 0.344891 0.161097 0.191134 0 0.57665 0.729136 0.289584 
0.720676  19 0.626151 0.117468 0.56228 0.0136131 0 0.695938 0.407336 0.467099 0 0 0.238926 0.759846 0.52235 0.158066 0.69013 0.34893 0.290348 0.67425 0.25126 
2.14931  19 0.816699 0.690378 0.55313 0.420433 0.641645 0.954096 0.302414 0.213979 0.242329 0.795329 0.0667103 0.818884 0.0308148 0.0542176 0.969509 0.693583 0.506844 0.146724 0.434056 
2.49665  19 0.0649089 0.97205 0.567609 0.370099 0.37622 0.979585 0.983602 0.252117 0.0680126 0.815921 0.109091 0.32971 0.728605 0.948265 0.72887 0.443804 0.342223 0.13345 0.315357 
2.44234  19 0.577466 0.628092 0.384485 0.417745 0.0530855 0.741342 0.652423 0.461246 0.0481296 0.703577 0.962534 0.304996 0.802943 0.709792 0.920372 0.745328 0.476706 0.886754 0.777845 
1.72242  19 0.194404 0.0562903 0.166065 0.0325859 0.231205 0.319425 0.917662 0.489558 0.203599 0.0415808 0.685254 0 0.343361 0.527003 0.193073 0.568412 0.574645 0 0.601573 
1.10091  19 0.137376 0.459273 0.613982 0 0 0.0544152 0 0.0470181 0.045078 0.140135 0.0307593 0.826438 0.221211 0 0.154046 0.526845 0 0.119965 0.718901 
2.03828  19 0.309055 0.940709 0.289779 0.141504 0.152883 0.800493 0.765414 0.291856 0.280823 0.152737 0.0903369 0.730089 0.228444 0.660434 0.799364 0.407073 0.5939 0.142399 0.690295 
1.55903  19 0.566764 0.0761444 0.396342 0.255096 0.759597 0.0336037 0.721851 0.285817 0.380631 0.0154576 0.241969 0.160087 0.484621 0.0129893 0.635101 0.883667 0 0.556511 0.17002 
1.10545  19 0.447913 0.0572803 0.752248 0.0842521 0.451549 0.334056 0.546826 0.263685 0.423932 0.402683 0.285624 0.438125 0.400794 0.664139 0.886311 0.590649 0.199805 0.112067 0.173894 
2.30707  19 0.138131 0.823006 0 0 0 0.226145 0.715324 0.173813 0.546332 0 0.342337 0.584863 0.245441 0.491351 0.669761 0.414614 0 0.312766 0.820426 
1.82043  19 0 0.849165 0.658263 0.194626 0.467262 0 0.52435 0.325779 0.558475 0.807901 0.647584 0.825305 0.624131 0.902424 0 0.895691 0.411316 0.361617 0.149564 
1.15474  19 0.712842 0.842425 0.529255 0.0356645 0 0.961266 0.0828323 0.142316 0.313719 0 0.167407 0.740501 0 0 0.728389 0.610694 0.0669436 0.288468 0.97671 
4.36733  19 0.455269 0.26838 0.156024 0.98813 0.163313 0.309126 0.547669 0.00325315 0.604885 0 0.701871 0.178082 0.291378 0.451064 0.594494 0.884421 0 0.87221 0.577094 
1.26345  19 0.132924 0.53198 0.155752 0.00262627 0.125346 0.541961 0.632594 0.624217 0.027837 0.496657 0.261872 0.0630203 0.555511 0.656682 0.241897 0.340308 0.0992762 0.300329 0.21639 
2.1757  19 0.546037 0.0715551 0.234026 0.258018 0.163269 0.537042 0.593699 0.456711 0.0463455 0 0.384606 0.00985673 0.445495 0.0965566 0.283343 0.446954 0.0806996 0.91507 0.142102 
2.52795  19 0.713343 0.743178 0.716227 0.588382 0.306111 0.590207 0.448087 0.704001 0.205768 0.133296 0.362528 0.139443 0.648409 0.385353 0.165132 0.882539 0.846646 0.849098 0.230945 
1.82985  19 0.658041 0.473527 0.772814 0.354025 0.402284 0.809274 0.44473 0.95799 0.725525 0 0.13745 0.0847873 0.676032 0.306812 0.0811972 0.882592 0.478246 0.646226 0.299423 
1.34537  19 0.539896 0.589555 0.9877 0 0.540394 0.513664 0 0 0.659378 0.29824 0.647308 0.265385 0.473546 0.116747 0.577842 0.767095 0.288022 0 0.0605125 
1.55177  19 0.47814 0.804229 0.813683 0 0.576197 0.955903 0.167653 0 0.688614 0.299954 0.676481 0.0266601 0.490498 0 0.256193 0.834882 0.0448438 0.202736 0.313575 
1.37588  19 0.0288933 0.0235831 0.740452 0.281869 0.127439 0.566677 0.158644 0.0932234 0.125309 0.742634 0.156467 0.97909 0.158286 0.719676 0.217165 0.684342 0.259611 0.153994 0.200984 
1.06984  19 0 0.0230402 0.678079 0.138552 0.130859 0.462374 0.817524 0.0886583 0 0 0.12949 0.922544 0.85809 0.833817 0.206193 0.626865 0.422242 0.137926 0 
1.19925  19 0.75283 0.0190848 0.564825 0.0894481 0.00119832 0.708371 0.0188508 0.207851 0.0886873 0.0291695 0.42775 0.643832 0.692391 0.532963 0.249024 0.651465 0.258739 0.163112 0 
1.42691  19 0.24947 0.081986 0.657034 0 0.0776735 0.41329 0.814791 0.119529 0.0746154 0.275037 0.134536 0.00241975 0.792668 0.869136 0.229616 0.648548 0.229556 0.587491 0 
2.8086  19 0.509092 0.219378 0.034406 0.048282 0.377738 0.0575806 0 0.150989 0.453532 0.222519 0.755839 0.136223 0.47128 0.136995 0.59847 0.707539 0.142758 0 0.116158 
1.53763  19 0 0.241019 0.47985 0 0.423564 0.0876769 0 0 0.760099 0.462965 0.29564 0.140656 0.476617 0.0187207 0.619362 0.671249 0.139607 0 0.128091 
1.26287  19 0.477595 0.376205 0.298806 0 0 0.294093 0.0826524 0.903779 0 0 0.452801 0.816139 0.13653 0.445809 0.605133 0.0890222 0.239812 0.561364 0.748352 
0.737595  19 0.438247 0.170187 0.388416 0 0.413713 0.292145 0.130818 0.495886 0.19664 0 0.438678 0.893064 0.305005 0.338139 0.647971 0.645553 0.0539481 0 0.689287 
1.58076  19 0.180717 0.504965 0.842842 0.319121 0.558423 0.536143 0.915743 0.216199 0.624844 0.108174 0.584298 0.679808 0.505719 0.1588 0.859548 0.420172 0.136335 0.58603 0 
0.581316  19 0.670485 0.767014 0.888129 0 0.0699689 0.697261 0.396798 0.783129 0.324391 0 0.136456 0.699358 0.495381 0.107609 0.48729 0.404483 0.100747 0.626241 0.273246 
2.13038  19 0 0.869142 0.720975 0.156891 0.293743 0.200378 0.570028 0.418814 0.541535 0.828419 0.248777 0.920899 0.844798 0.407144 0 0.597273 0.429578 0.750881 0.146035 
2.68003  19 0.22356 0.795198 0.635381 0.194132 0.327896 0 0.541046 0.226964 0.586188 0.834123 0.348213 0.72769 0.899252 0.170915 0.27369 0.255707 0.390859 0.738891 0.24775 
1.65184  19 0.37696 0 0.407419 0.0783555 0.497832 0.600903 0.275921 0.195334 0 0.65279 0.187934 0.213105 0.588693 0.066967 0.673106 0.467589 0.421136 0.43808 0.326542 
4.13328  19 0.52475 0 0 0.0844973 0.475332 0.849539 0.301298 0.365432 0.403593 0.652189 0.255705 0.30768 0 0.310873 0.769748 0.735742 0.492525 0.531649 0 
1.89999  19 0.0854998 0.908745 0.0527495 0.0334821 0.607839 0.5261 0.397531 0.729178 0 0.533552 0.265646 0.981947 0.491449 0.413658 0.824611 0.700115 0.476363 0.783602 0.569652 
1.05384  19 0.574152 0.886655 0.637344 0 0.648632 0.448377 0.454612 0.784133 0.484347 0 0.128359 0.998548 0.427687 0.0554254 0.0190859 0.571558 0.0745841 0.397441 0.83577 
1.95797  19 0.875993 0.842179 0.542304 0.408243 0.503264 0.961755 0.659664 0.343692 0.158084 0.49943 0.0593362 0.824029 0.854914 0.850204 0.818085 0.835846 0.161742 0.146444 0.316732 
1.88885  19 0.875993 0.842179 0.542304 0.408243 0.503264 0.961755 0.659664 0.343692 0.158084 0.49943 0.0593362 0.824029 0.854914 0.850204 0.818085 0.835846 0.161742 0.146444 0.316732 
1.14121  19 0.867258 0 0.25227 0.0384296 0 0.380446 0.64518 0.718837 0 0.497718 0.328231 0.888141 0.301951 0 0.332906 0.62873 0.18513 0.85054 0 
0.907157  19 0.751444 0.134949 0.493816 0 0.258125 0.401573 0.61733 0.798257 0.0222832 0 0.18527 0.899474 0.852804 0.11044 0.326191 0.54551 0.0563112 0.307341 0.0947288 
3.39517  19 0.781998 0.798898 0.515741 0.527563 0.396673 0.904944 0.409881 0.641666 0.51713 0.118319 0.166647 0.477912 0.976921 0 0.672391 0.0174719 0.710844 0.40646 0.380546 
1.04538  19 0.693197 0.818143 0.522229 0.132297 0.174694 0.318124 0.280764 0.773256 0.45998 0.0356074 0.1564 0.454881 0.20148 0 0.85385 0.786003 0.341344 0.550659 0.463343 
2.385  19 0 0.266543 0.782433 0.612745 0.148948 0.036304 0.0144373 0.822322 0.361008 0.292017 0.0829421 0.589873 0.381956 0.623709 0.66913 0.444296 0.509647 0.494989 0.0629985 
2.89452  19 0.395454 0.267098 0.113333 0.148099 0.564044 0.0421592 0.26331 0.805337 0.661804 0.489165 0.230544 0.414415 0.426848 0.88805 0.412052 0.973603 0.524315 0.757189 0.136122 
2.15302  19 0.120394 0.759747 0.48551 0 0.100042 0.880162 0.404174 0.460079 0.546072 0.822218 0.564102 0.4261 0.435882 0.230137 0.170631 0.301919 0.556415 0.805239 0.821557 
2.96653  19 0.164108 0.761742 0.486018 0.0842225 0.0876062 0.493005 0.307423 0.857742 0.751874 0.657784 0 0.436058 0.631569 0.597876 0.258204 0 0.675377 0.473513 0.403566 
1.47379  19 0.0297422 0.380693 0.619468 0.150199 0.516223 0.419816 0 0.548908 0.0066358 0.675422 0.582826 0.291778 0.432145 0.331845 0.598208 0.450555 0.346453 0.523523 0.474406 
4.11015  19 0.896507 0.30461 0 0.641174 0 0.32933 0.242692 0.632659 0.647086 0.451036 0.987298 0.578704 0.414794 0.29731 0.775321 0.358313 0.163089 0.513924 0.295477 
1.94419  19 0.954578 0.78573 0.21015 0.0230188 0.539739 0.647583 0.0621399 0.618826 0.868343 0.802335 0.0496441 0.670501 0.123795 0.577004 0.407938 0.336727 0.576419 0.202826 0.544667 
2.64559  19 0.768749 0.806505 0.40137 0.0193038 0.458044 0.111119 0.18201 0.847482 0.73395 0.690894 0 0.38718 0.0642708 0.191359 0.637687 0 0.471256 0.198863 0.544656 
1.02287  19 0 0.693788 0.843233 0 0.449059 0.619862 0.30348 0.64584 0.64558 0.0305391 0.600549 0.0962736 0.545175 0 0.504376 0.980113 0.580433 0.0821887 0.170657 
1.91219  19 0.403793 0.681711 0.968214 0.187189 0.411905 0.619104 0 0.741051 0.690158 0.467174 0.74849 0 0.421954 0 0.183057 0.855211 0.517204 0 0.120201 
1.8172  19 0.586312 0.913167 0.577612 0 0.161131 0.234476 0.605109 0.224314 0.0985317 0.488131 0 0.0154274 0.467655 0.429658 0.744586 0.503455 0.554846 0.389929 0.00772832 
1.08724  19 0.873068 0.969023 0.394915 0 0.491781 0.21709 0.361786 0.728464 0.596 0 0.711591 0.0516464 0.810022 0.565546 0.658695 0.737562 0.0186888 0.653444 0.734622 
1.46385  19 0.195366 0.567721 0.990908 0.0272599 0.541078 0.735007 0 0.0105505 0.656695 0.354448 0.566533 0.145692 0.473387 0.0750549 0.392787 0.761181 0.100304 0.0352924 0.119379 
2.43142  19 0.288802 0.484938 0.252798 0.306228 0.187831 0.493349 0.677383 0.361777 0.0626898 0.478583 0.256791 0.333608 0.45516 0.54665 0.248247 0.366932 0 0.345176 0.114027 
2.97796  19 0.545464 0.623762 0.600945 0.586445 0.382788 0.0418012 0.23676 0.163042 0.0575653 0.848807 0 0.024566 0.697383 0.487988 0.597114 0.921965 0 0.0754598 0.104324 
3.01769  19 0.0502967 0.290757 0.5897 0.597395 0.388579 0.182579 0.398397 0.48298 0.237289 0.601538 0.288127 0.0915417 0.754951 0.439112 0.341586 0.67937 0.19672 0.17201 0.0940443 
0.977146  19 0.507019 0.842588 0.435694 0 0 0.160399 0 0.119817 0.268002 0.541658 0 0.72648 0.32425 0.867835 0.54424 0.77713 0 0.320989 0.551636 
2.01126  19 0.632627 0.841752 0.429252 0.153405 0 0.135035 0.404613 0.144671 0.553073 0.544467 0.508772 0.7387 0.201453 0.357413 0.393491 0.544994 0.328311 0.351705 0.0302755 
2.4019  19 0.0171949 0 0.53837 0.261779 0.613345 0.416249 0.278096 0 0.0673768 0.2329 0.467564 0.0188355 0.20871 0.263166 0.297077 0.479375 0.491024 0.172203 0.412585 
1.01146  19 0.535688 0.542852 0.419145 0.0691121 0.505274 0.565769 0.0634399 0.363005 0.0967398 0.471781 0.631918 0.937877 0.332021 0.219679 0.76548 0.710669 0.36309 0.148851 0.209657 
2.27055  19 0.021816 0.0285168 0.609283 0.377532 0.63131 0.471631 0.13704 0 0.367014 0.081247 0.0579867 0.890377 0.384312 0.732756 0.482571 0.722393 0.546979 0.101944 0.633709 
2.11264  19 0.032344 0.255403 0.577933 0.3328 0.163534 0.467833 0.104259 0.459738 0.566136 0.0800777 0 0.0988384 0.23587 0.70295 0.119757 0.837484 0.534248 0.713977 0.456799 
1.83066  19 0.470823 0.450522 0.950624 0.193732 0.851159 0.019507 0.684719 0.112654 0.406859 0.742974 0.494834 0.737651 0.81655 0.648689 0.476886 0.789568 0.700949 0.152865 0.867556 
1.14815  19 0.688293 0.450753 0.858923 0.176378 0.00101531 0.366731 0.299698 0.194747 0.0438632 0.381089 0.498864 0.663658 0.790289 0.65186 0.86066 0.44985 0.235259 0.141866 0.326238 
1.01971  19 0.897085 0.5919 0.281669 0 0.624187 0.651014 0.720238 0.527429 0.727355 0.322419 0.886076 0.927523 0.539292 0.308831 0.254116 0.387371 0.121645 0.397149 0.208972 
3.55159  19 0.218193 0.622536 0.363112 0.907356 0.890526 0.646942 0.822177 0.395633 0.754481 0.626996 0.731847 0.803401 0.400081 0 0.27092 0.39746 0.17835 0.909182 0.256593 
3.00417  19 0.330313 0.257708 0.588459 0.347474 0.46798 0.200019 0.714846 0.504987 0.830617 0.733736 0.131807 0.114869 0 0.101257 0.72831 0.261895 0.776773 0.446745 0.913625 
1.55275  19 0.263255 0.465291 0.721003 0.146227 0.459574 0.750131 0.803718 0.602555 0.736578 0.749178 0.409495 0.434486 0.0581229 0.312277 0.619526 0.412352 0.384465 0.444513 0.951056 
1.37904  19 0.531876 0.453821 0.496389 0 0.484801 0.40907 0.709858 0.449062 0.344966 0.533147 0.240544 0.147665 0.597473 0.208682 0.311951 0.637304 0.153668 0.762146 0.374439 
1.40873  19 0.535108 0.66187 0.515737 0.0682996 0.48572 0.547385 0.421508 0.535477 0.52373 0.847393 0.329042 0.423068 0.559697 0.0147883 0.584065 0.527721 0.152412 0.683502 0.0574267 
1.49273  19 0.635243 0.309447 0.671002 0.0101686 0 0.569281 0.369815 0.0797285 0.408698 0.280489 0.399747 0.793438 0.257712 0.0393592 0.0196604 0.749805 0.148978 0.00654521 0.403648 
3.21087  19 0.587373 0.747006 0.639082 0.671312 0 0.595173 0.623507 0.203489 0.40699 0 0.334834 0.0616056 0.738856 0.163298 0.1002 0.581731 0.445601 0.274749 0.432587 
1.17446  19 0.476309 0 0.644773 0.166105 0.561993 0.344152 0.227901 0.932124 0.735801 0.388827 0.489867 0.348993 0.546064 0.00185393 0.60071 0.569081 0 0.742477 0.201108 
1.8897  19 0.465801 0.46592 0.363378 0.0575654 0.125759 0.722388 0.339195 0.28049 0.433928 0.814013 0.485542 0.373062 0.543997 0.020494 0.00771299 0.650822 0 0.722353 0.246599 
4.11414  19 0.193143 0 0.0168185 0.136458 0.0357185 0.321937 0.104988 0.664583 0 0 0.760214 0.147741 0.778566 0.510801 0.0245175 0.638735 0.307137 0.0415072 0.622428 
1.98756  19 0 0.00025622 0.362541 0.0590228 0.0498747 0.318065 0.935289 0.51923 0.410312 0.468164 0.590345 0 0.402593 0.524732 0.0996185 0.519278 0.378598 0.180813 0.546658 
1.33656  19 0.63843 0.0532663 0.635576 0.0872198 0.0620203 0.214678 0.278081 0.0911007 0.737149 0.117551 0.383651 0.769736 0.58915 0.27029 0.0871644 0.393442 0.0476665 0.724684 0.575706 
1.41305  19 0.632382 0.233816 0.777662 0.0602301 0.422318 0.0181061 0.123719 0.0771631 0.777729 0.449582 0.223875 0.910542 0.503048 0.401693 0.341068 0.702986 0.065943 0.29866 0.502219 
1.41056  19 0.747694 0.784526 0.423465 0.147134 0 0.088165 0.0829609 0.1442 0 0.150465 0.439839 0.775067 0.675666 0.376605 0.554486 0.454588 0.333826 0.225541 0.633723 
1.43876  19 0.84613 0.276313 0.486455 0.0778107 0.016001 0 0.0459038 0.831468 0.173119 0.1962 0.766823 0.0817289 0.770054 0.228008 0.575765 0.401488 0.354762 0.308849 0 
1.75927  19 0.566764 0.0761444 0.396342 0.255096 0.759597 0.0336037 0.721851 0.285817 0.380631 0.0154576 0.241969 0.160087 0.484621 0.0129893 0.635101 0.883667 0 0.556511 0.17002 
1.77609  19 0.566764 0.0761444 0.396342 0.255096 0.759597 0.0336037 0.721851 0.285817 0.380631 0.0154576 0.241969 0.160087 0.484621 0.0129893 0.635101 0.883667 0 0.556511 0.17002 
2.0845  19 0.197731 0.610326 0.456804 0.165048 0.368265 0.373878 0.635695 0.264619 0.48159 0.40174 0.291068 0.432566 0.245901 0.51619 0.368159 0.682467 0.605417 0.182816 0.296426 
1.22736  19 0.605549 0.0940215 0.330093 0.0052202 0.299681 0.129139 0.74353 0.326268 0.904661 0.778492 0.957916 0.462992 0.398087 0.928471 0.390214 0.573249 0.242849 0.534402 0.360532 
1.06386  19 0.644786 0.529632 0.404606 0 0.038283 0.794198 0.127881 0.952113 0.326473 0.98815 0.482132 0 0.536076 0 0.711938 0.84336 0.225527 0.54677 0.167829 
1.12591  19 0.461541 0.333735 0.651453 0 0.693163 0.690947 0.155295 0.754496 0.197547 0.495542 0.299149 0 0.470906 0 0.645669 0.358881 0.262266 0.996097 0.100731 
1.97475  19 0.678388 0.633708 0.460051 0.283487 0.800274 0.723954 0.718221 0.609917 0.782832 0.553012 0.799341 0.914022 0.780484 0.504619 0.282013 0.364096 0.0905018 0.264857 0.113737 
1.69651  19 0.441269 0.580476 0.416738 0 0.806411 0.709314 0.575926 0.113778 0.715231 0.225608 0.985774 0.273023 0.663869 0.495906 0.502477 0.433274 0.513106 0.30391 0.377886 
0.548289  19 0.679101 0.0636552 0.648432 0 0.0104469 0.825663 0.907873 0.183235 0.0795702 0.088593 0.669403 0.721456 0.445305 0.416093 0.230648 0.661171 0.225717 0.51472 0.52245 
1.68173  19 0.765461 0.906328 0.501093 0.229475 0.456544 0.335676 0.708357 0.148081 0.552857 0.30264 0.27508 0.420128 0.250165 0.790384 0.601806 0.630383 0 0.64333 0.316832 
1.47083  19 0.18089 0 0.554981 0.283004 0.00858228 0.475988 0.592025 0.657311 0 0.490877 0.634029 0.508772 0.202368 0.503441 0.352607 0.543591 0.424569 0.639421 0.0829434 
0.992359  19 0.524356 0.466835 0.781603 0.071825 0 0.259394 0.215709 0.559887 0.566039 0.159528 0.380013 0.142286 0.793465 0.160603 0.832889 0.725077 0 0.221517 0.372638 
0.852058  19 0.668209 0.0742198 0.479059 0.0247855 0.00313553 0.428154 0.608984 0.68165 0.193729 0.196332 0.366565 0.612235 0.786994 0.478922 0 0.477359 0.0940985 0.916327 0.176081 
0.530682  19 0.0637018 0.35326 0.516024 0 0.228174 0.394933 0.557221 0.104201 0 0.0607295 0.449699 0.154787 0.627913 0.222533 0.864015 0.582253 0.142781 0.518493 0.237608 
0.720676  19 0.626151 0.117468 0.56228 0.0136131 0 0.695938 0.407336 0.467099 0 0 0.238926 0.759846 0.52235 0.158066 0.69013 0.34893 0.290348 0.67425 0.25126 
0.977146  19 0.507019 0.842588 0.435694 0 0 0.160399 0 0.119817 0.268002 0.541658 0 0.72648 0.32425 0.867835 0.54424 0.77713 0 0.320989 0.551636 
1.23181  19 0.461541 0.333735 0.651453 0 0.693163 0.690947 0.155295 0.754496 0.197547 0.495542 0.299149 0 0.470906 0 0.645669 0.358881 0.262266 0.996097 0.100731 
0.724905  19 0.519045 0.867445 0.489653 0 0 0.960931 0.898054 0.28706 0.243408 0.223532 0.436055 0.796789 0.489916 0.378884 0.798074 0.68324 0.143437 0.238135 0.57831 
0.881313  19 0.672407 0 0.554363 0.0857572 0.503212 0.290708 0.358938 0.250691 0.573759 0.780618 0.77643 0.27624 0 0 0.618146 0.526622 0 0.796107 0.198967 
1.38224  19 0.497768 0 0.608992 0.0647793 0.654455 0.293482 0.303303 0.682084 0.663555 0.839394 0.509039 0.70823 0.233471 0 0.780229 0.531524 0.483572 0.701281 0.34274 
1.48608  19 0.463434 0.315434 0.930016 0.295877 0.46131 0.426137 0.0307884 0.321839 0.257254 0.626735 0.372845 0.466128 0.395352 0.716975 0 0.549862 0.0936203 0 0.411705 
1.38742  19 0.418738 0.310735 0.717162 0.101431 0.434444 0.658877 0.0430149 0 0.290605 0.403552 0.527729 0.925603 0.401241 0.364331 0.164744 0.469411 0.0663389 0.34444 0.0405227 
1.49408  19 0.861234 0.509628 0.764709 0.097049 0.398971 0.793744 0.326552 0.341151 0.309158 0 0.432887 0 0.419703 0.376024 0.829671 0.89815 0.803205 0.131278 0.559626 
0.753656  19 0.186854 0.345753 0.743523 0.11026 0 0.46344 0.414171 0.633712 0.180996 0 0.335693 0.595768 0.421025 0.363492 0.871486 0.801611 0 0.294761 0.258401 
2.6992  19 0.632033 0.558482 0.651152 0.154694 0.861625 0 0.730468 0.151388 0.867429 0.711012 0.718689 0.684608 0.818093 0.711925 0.357833 0.193809 0.563228 0.183311 0.201504 
2.02167  19 0.754078 0.392639 0.459174 0.244841 0.80848 0.0449818 0.688504 0.0675875 0.669641 0.50256 0.55622 0.738513 0.786555 0.705931 0.218337 0.637866 0.00172803 0.107141 0.740411 
1.07449  19 0.00504209 0 0.691662 0.180714 0.377259 0.933849 0.223662 0.252717 0 0.264373 0.0875828 0.951846 0 0.672191 0 0.564671 0.535686 0.159384 0.577442 
1.08594  19 0 0.693788 0.843233 0 0.449059 0.619862 0.30348 0.64584 0.64558 0.0305391 0.600549 0.0962736 0.545175 0 0.504376 0.980113 0.580433 0.0821887 0.170657 
0.694084  19 0.396949 0.400695 0.824572 0 0.373099 0.613471 0.454756 0.875475 0.198698 0.125433 0.355189 0 0.475341 0 0.627978 0.396554 0.118813 0.916714 0.110969 
1.50688  19 0.424091 0.220244 0.963297 0.131977 0.15562 0.568808 0.579869 0.481837 0.25334 0.435078 0.219444 0.00151808 0.47916 0 0.675027 0.441177 0.279518 0.925434 0.0689094 
0.998063  19 0.843602 0.0723494 0.766294 0.0674785 0.558128 0.515779 0.808527 0.248814 0.193073 0.444516 0.590998 0.4157 0.379833 0.431998 0.456407 0.609226 0.215214 0 0.287732 
1.36027  19 0.446468 0.0713353 0.673496 0.157023 0.266578 0.419209 0.479811 0.331802 0.24513 0.543751 0.403967 0.433976 0.382721 0.513408 0.255515 0.599551 0.217228 0.117082 0.175669 
1.94694  19 0.373771 0 0.743186 0.319113 0 0.461741 0 0.266421 0 0.237587 0.882861 0.537658 0.352066 0.347139 0.00105187 0.560681 0.283866 0.0509276 0 
1.68664  19 0.304607 0.494642 0.481467 0.422485 0 0.503723 0 0.376138 0 0.279348 0.64717 0.560325 0.277012 0.369759 0.444712 0.516745 0 0.897957 0.310477 
2.00192  19 0.975252 0 0.558939 0 0.434638 0.359236 0.372916 0.617413 0.6652 0.892672 0.645555 0.632392 0.13911 0 0.00301584 0.538094 0.41501 0 0.342244 
1.57166  19 0.0164251 0 0.573887 0 0.0326436 0.132256 0.372552 0.516475 0.609126 0.690036 0.63466 0.566079 0.176946 0 0.0588456 0.542833 0.401834 0.187388 0.39185 
1.20284  19 0.641032 0.386782 0.898909 0.000680292 0 0.712813 0.409595 0.387393 0.15587 0.5717 0.577248 0.648176 0.700458 0.0184968 0.0983538 0.309354 0.0714978 0.400526 0.189945 
1.13463  19 0.656759 0.468554 0.132245 0.00585352 0.448873 0.0701771 0.396615 0.714367 0.0657495 0.429343 0 0.739709 0.119764 0.0257309 0.405211 0.512789 0.235738 0.749884 0.281465 
0.628002  19 0.480616 0.0462005 0.473022 0 0.222057 0.388212 0.590628 0.50256 0.0471224 0 0.438393 0 0.322424 0.0977434 0.298773 0.490994 0.0545448 0.171998 0.0739454 
0.499699  19 0.845024 0.0439514 0.477776 0 0.169295 0.422031 0.611839 0.693976 0.0437026 0 0.17682 0.540078 0.392936 0.11423 0.321639 0.573906 0.0792873 0.820547 0.0775361 
0.539785  19 0.693334 0 0.497665 0 0.816568 0.941495 0 0.707379 0.212434 0.0539776 0.672654 0.789059 0.414344 0.220926 0.854329 0.713791 0.0671987 0.862367 0.578182 
1.37301  19 0.615611 0.592629 0.500775 0 0.18251 0.936523 0 0.711284 0.234123 0.918222 0.692088 0.0306359 0.113356 0.250686 0.00269314 0.684916 0.0942446 0.899232 0.577972 
1.06362  19 0.530216 0.6869 0.575686 0 0.891194 0.542665 0.317934 0.51883 0.524719 0.824138 0.444978 0.419069 0.392196 0 0.571474 0.530473 0.148054 0.111529 0.151586 
1.31199  19 0.504053 0 0.501965 0.0857592 0.832776 0.36666 0.361613 0.463443 0.504665 0.869587 0.848566 0.680169 0.0580553 0.0183362 0.164848 0.534868 0.383885 0.0815189 0.0796853 
2.32382  19 0.197867 0.258991 0.736686 0.479646 0.638445 0 0.146755 0 0.717649 0.245638 0.255417 0.273618 0.46686 0.405122 0.484224 0.754692 0.0896983 0.458238 0.495958 
1.54703  19 0.0185008 0.200284 0.774653 0.118525 0.36114 0 0.0485173 0.693815 0.966373 0.334731 0.223631 0.00619121 0.492044 0.414848 0.419562 0.797966 0.0645676 0.196623 0.315148 
0.640837  19 0.689877 0.193898 0.528191 0 0.0401213 0.617204 0.00157269 0.655226 0.110754 0.590127 0.53008 0.207122 0.196803 0.0378476 0.514772 0.645723 0.131821 0.802508 0.0418405 
1.07567  19 0.851761 0.338042 0.616218 0.00197071 0.903769 0.768941 0 0.675198 0.0240266 0.90979 0.573927 0 0.235122 5.38906e-05 0.432956 0.645867 0.0479033 0.595258 0.978642 
1.34125  19 0.533233 0.556381 0.486681 0.0150434 0.484394 0.293203 0.952281 0.402157 0.447775 0.681961 0.31304 0.243153 0.593349 0.19242 0.360562 0.708227 0.153688 0.837413 0.229126 
1.39824  19 0.532934 0.528487 0.501174 0.0486318 0.484903 0.328123 0.98172 0.532762 0.448059 0.711166 0.175292 0.284019 0.618371 0.317615 0.435022 0.726677 0.154826 0.777308 0.027936 
1.51231  19 0.837316 0 0.938865 0.261706 0.329099 0.665523 0.720846 0.734964 0.023853 0.276637 0.344271 0 0.422517 0.801427 0.935001 0.525057 0.541982 0.128748 0.745886 
2.3076  19 0.870694 0.0356666 0.846677 0 0.384553 0.507668 0.1479 0.436739 0.0517229 0 0.274994 0 0 0.488722 0.920925 0.024262 0.465923 0.142953 0.393637 
1.02353  19 0.83683 0.160147 0.901932 0 0.500151 0.34515 0.550865 0.499154 0.0973735 0.0662352 0.570328 0.48929 0.679916 0.114659 0.262928 0.332209 0 0.0153879 0.0827943 
1.09759  19 0.662942 0.358307 0.395602 0 0.446354 0.369363 0.755545 0.561982 0.559622 0 0.505151 0.400938 0.628187 0.107666 0.163155 0.645537 0.062702 0.275435 0.110769 
1.06097  19 0.524356 0.466835 0.781603 0.071825 0 0.259394 0.215709 0.559887 0.566039 0.159528 0.380013 0.142286 0.793465 0.160603 0.832889 0.725077 0 0.221517 0.372638 
1.8893  19 0.465801 0.46592 0.363378 0.0575654 0.125759 0.722388 0.339195 0.28049 0.433928 0.814013 0.485542 0.373062 0.543997 0.020494 0.00771299 0.650822 0 0.722353 0.246599 
1.07427  19 0.850544 0.343906 0.473731 0 0.638121 0.59818 0.509873 0.304169 0.930968 0.434857 0.0449406 0.875317 0.527875 0.552824 0.446706 0.366644 0.1161 0.39707 0.608323 
0.964975  19 0.142719 0.440295 0.6097 0 0.629835 0.488228 0.914041 0.691621 0.541504 0.207673 0.519954 0.97274 0.456988 0.153675 0.270484 0.497759 0.149481 0.397149 0.700011 
2.21769  19 0.227243 0.30101 0 0 0.426256 0 0.123026 0.582724 0.42565 0.434022 0.840063 0.898287 0.127617 0.587749 0.896478 0.947346 0.311263 0.277402 0.546304 
1.0771  19 0.743198 0.134608 0.68564 0 0.522517 0.36662 0.0761818 0.0581745 0.464466 0.29769 0.818859 0.924369 0.120771 0.965399 0.395778 0.630876 0.041787 0.171082 0.522944 
1.44259  19 0 0.821957 0.329529 0.0869538 0.248346 0.304111 0.573031 0.106453 0.326788 0.297401 0.231592 0.715295 0.474588 0.153303 0.633835 0.0629222 0.0118666 0.787275 0.103973 
2.67186  19 0 0.81033 0.416592 0.0716532 0.187017 0.258413 0.346304 0.530542 0.419382 0.309353 0.527134 0.551405 0.524176 0.618187 0.78383 0 0.0371732 0.141567 0.109484 
2.43578  19 0.67585 0.591049 0.441114 0.137088 0.276839 0.592106 0.474283 0.691142 0.916716 0 0.426777 0.0982365 0.531542 0 0.437475 0.176361 0.538748 0 0.105646 
2.6569  19 0.553746 0.0812055 0.814071 0.00795352 0.418722 0.672782 0.320291 0.430746 0.474092 0.294258 0.327237 0.00580254 0.421915 0.0416128 0.662245 0.00887663 0.5745 0.0117676 0.15451 
4.1613  19 0.0200952 0.0969155 0.0152438 0.688228 0.4162 0.801358 0.0173478 0.837259 0.239707 0.519 0.717156 0.870117 0.400932 0.616219 0.457526 0.395988 0.507164 0.204737 0.131487 
3.04579  19 0.0833621 0.104408 0.961771 0.687831 0.214878 0.677545 0.00727356 0.834276 0.198165 0.324766 0.7183 0.203795 0.367503 0 0.0446415 0.3598 0.509569 0.205918 0.0679748 
1.05245  19 0.561265 0.552075 0.519265 0.0253268 0.477712 0.23105 0.320684 0.993055 0.298623 0 0.366703 0.617208 0.245029 0.566963 0.601787 0.145073 0.15708 0.581608 0.280401 
1.13192  19 0.539575 0.74701 0.611521 0.0436959 0.63128 0.337742 0 0.421757 0 0.359983 0.278966 0.813272 0.404099 0 0.591778 0.540601 0.279629 0.635677 0.875496 
1.9911  19 0.572926 0.321838 0.6654 0 0.500921 0.748351 0.184817 0.680148 0.373765 0.681593 0.482952 0.66294 0.870673 0.06089 0.0668022 0.272947 0.465492 0.686967 0.160958 
1.00638  19 0.695386 0.100042 0.623028 0.155053 0.369777 0.734714 0.108745 0.769807 0.26474 0.114885 0.474005 0 0.756545 0 0.744687 0.670582 0 0.288773 0.0145702 
3.06901  19 0.366083 0.54731 0.575382 0.638245 0.814585 0.474868 0.173139 0.229995 0.234785 0.669093 0.670407 0.716854 0.900418 0.581148 0.239491 0.721573 0.679135 0.439438 0.30515 
0.955071  19 0.751444 0.134949 0.493816 0 0.258125 0.401573 0.61733 0.798257 0.0222832 0 0.18527 0.899474 0.852804 0.11044 0.326191 0.54551 0.0563112 0.307341 0.0947288 
0.660498  19 0.705583 0.378024 0.432432 0 0 0.30655 0.997671 0.205185 0.105432 0.0933262 0.381891 0.783952 0.433337 0.41262 0.243321 0.629232 0.355764 0.752881 0.518761 
0.535517  19 0.673818 0.370174 0.652513 0 0.0962103 0.734979 0.00807248 0.19944 0 0.0850412 0.392522 0.840873 0.445863 0.202227 0.222031 0.87978 0.14229 0.364916 0.465379 
1.35173  19 0.810515 0 0.375406 0.1029 0 0.279802 0 0.0294071 0 0.15639 0.328134 0.891267 0.448683 0 0.421426 0.575135 0.367615 0.722224 0.327879 
0.428122  19 0.777822 0.444699 0.489555 0 0 0.199265 0 0.355872 0 0 0.400842 0.841888 0.376885 0.284308 0.641418 0.601503 0.167124 0 0 
1.49056  19 0.721446 0.112384 0.271042 0.0459414 0.676008 0 0.670634 0.358601 0 0.733802 0.30964 0.919311 0.221145 0.00644116 0.222672 0.844177 0.269765 0.919706 0.254533 
1.60093  19 0.765586 0.0810669 0.229275 0.103848 0.0198957 0 0.701078 0.798893 0.239993 0.124158 0.216356 0.0871074 0.434023 0.0169559 0.575183 0.699526 0.268754 0.968251 0 
0.913857  19 0.0335548 0.754537 0.930014 0.0142357 0.260927 0.703098 0.164641 0.66787 0.579664 0.126659 0.0929727 0.523077 0.497698 0.0752403 0.467901 0.934931 0.100263 0.748538 0.158947 
1.28579  19 0.179036 0.575165 0.873736 0.0288838 0.477179 0.697343 0.470077 0 0.522803 0.130223 0.511088 0.817513 0.472615 0.106097 0.39178 0.786737 0.100726 0.736944 0.287266 
1.43702  19 0.63843 0.0532663 0.635576 0.0872198 0.0620203 0.214678 0.278081 0.0911007 0.737149 0.117551 0.383651 0.769736 0.58915 0.27029 0.0871644 0.393442 0.0476665 0.724684 0.575706 
2.13232  19 0.032344 0.255403 0.577933 0.3328 0.163534 0.467833 0.104259 0.459738 0.566136 0.0800777 0 0.0988384 0.23587 0.70295 0.119757 0.837484 0.534248 0.713977 0.456799 
1.87222  19 0.741939 0.689589 0.72117 0.305292 0.731812 0.250201 0.300415 0.769808 0.705946 0.270372 0.275332 0.313102 0.347905 0 0.609053 0.5278 0.387401 0.143623 0.268655 
1.98497  19 0.782355 0.0942286 0.437288 0.294571 0.804265 0.23819 0.241087 0.0872278 0.458233 0.428077 0.292839 0.593421 0.200704 0.180824 0.59421 0.676398 0.062718 0.102057 0.376022 
2.02424  19 0.790086 0.537067 0.589664 0.318599 0.609608 0.747101 0.85051 0.467635 0.696095 0.331888 0.232799 0.919034 0.647973 0.337473 0.575548 0.364383 0.42724 0.681554 0.231967 
1.33697  19 0.64399 0.106595 0.488211 0.1784 0.347679 0.555929 0.765038 0.514266 0 0.179029 0.255784 0.646997 0.252458 0 0.701576 0.658412 0.271895 0.680303 0.268636 
1.41575  19 0.711521 0.479406 0.380823 0.129621 0.427372 0.411229 0 0.356014 0.609288 0.275145 0.695892 0.214749 0.27184 0.0397675 0.583477 0.84044 0.320009 0.0905394 0 
1.57507  19 0.457064 0.767739 0.268166 0.129818 0.510285 0.864382 0.0732337 0.0315315 0.0111941 0.332872 0.0764024 0.28938 0.442033 0.168305 0.585975 0.75702 0.101289 0 0 
1.6129  19 0.193147 0.168527 0.518826 0.143971 0.91173 0.487816 0.0920948 0.0112916 0.131661 0.704664 0.632701 0.317937 0.436281 0.560052 0.0361141 0.434045 0.0153286 0.21481 0.134551 
1.40829  19 0.245809 0.259866 0.482018 0.163036 0.787159 0.318814 0.144013 0.466195 0.106047 0.422434 0.636705 0.313745 0.414781 0.534398 0.0565825 0.593771 0 0.27328 0.306001 
1.47025  19 0.386622 0.662207 0.350862 0 0.611491 0.662823 0.716269 0.538648 0.967187 0.444575 0.630673 0.00335709 0.53989 0.263359 0.0880463 0.426563 0.077908 0.52498 0.217236 
3.7597  19 0.627526 0.590892 0.070211 0.249239 0.794473 0.691547 0.813244 0.290918 0.540777 0.0222308 0.778596 0.46801 0.53506 0.194175 0.227074 0.0835423 0.137579 0.394445 0.204479 
2.66933  19 0.360821 0.148295 0.641508 0.220942 0.274145 0.800678 0.242549 0.597133 0.10633 0.254814 0.254286 0.473941 0.657771 0.48808 0.703941 0.0170595 0.631246 0.294139 0.552069 
1.94858  19 0.33966 0.477816 0.481374 0.205719 0.189279 0.796385 0.39047 0.999964 0.883663 0.156474 0 0.560102 0.0391809 0.491689 0.883972 0.567728 0.610155 0.117148 0.519771 
1.67704  19 0.378902 0 0.416226 0 0.711203 0.988155 0.123769 0.157977 0.0389029 0.725259 0.146276 0.167239 0.60116 0.120132 0.649029 0.27764 0.34182 0.497144 0.429093 
2.17226  19 0.507874 0 0.408944 0.220403 0.491391 0.144436 0.418946 0.119666 0 0.562954 0.149259 0.251894 0.502806 0.0682428 0.710813 0.80419 0.198022 0.409112 0.175581 
2.3392  19 0.555327 0.750619 0.46289 0 0.317064 0.300438 0.690458 0.498194 0.266589 0.490287 0.0127875 0.131689 0.655359 0.213658 0 0.54361 0.541225 0.739533 0.687579 
1.58558  19 0.556759 0.211436 0.483113 0 0.259162 0.442777 0.68377 0.24204 0.268785 0.57422 0.253977 0.153451 0.50708 0.131537 0.0971448 0.552944 0.0319376 0.629018 0.278965 
1.93543  19 0.586312 0.913167 0.577612 0 0.161131 0.234476 0.605109 0.224314 0.0985317 0.488131 0 0.0154274 0.467655 0.429658 0.744586 0.503455 0.554846 0.389929 0.00772832 
1.04506  19 0.535688 0.542852 0.419145 0.0691121 0.505274 0.565769 0.0634399 0.363005 0.0967398 0.471781 0.631918 0.937877 0.332021 0.219679 0.76548 0.710669 0.36309 0.148851 0.209657 
0.802656  19 0.606654 0.143157 0.590505 0.00931623 0 0.878822 0.44169 0.569649 0 0 0.108922 0.710699 0.191222 0.29478 0.764173 0.375595 0.254026 0.633135 0.322383 
0.757927  19 0.556566 0.121375 0.41114 0.0250761 0 0.317906 0.15252 0.166249 0 0 0.336771 0.779646 0.880142 0.310222 0.634845 0.422843 0.322142 0.567361 0 
2.31299  19 0 0.7949 0 0 0.812635 0.638669 0.171163 0.562389 0.388171 0.427941 0.0787337 0.741926 0.754887 0.59418 0.92774 0.645158 0 0.0884479 0.109818 
4.3355  19 0.539878 0.0491046 0 0.00230651 0.862281 0.660727 0.240085 0.299029 0.186445 0.398537 0 0.682975 0.615087 0.593509 0.869797 0.300776 0 0.326957 0.812386 
1.60851  19 0.170048 0.376605 0.562387 0 0 0.309409 0.131867 0.0201013 0.634412 0 0.577036 0.339488 0.469594 0.890693 0.839882 0.252984 0.301045 0.445606 0.732386 
1.2336  19 0.273106 0.262763 0.324345 0 0.302667 0.826981 0.127316 0.47968 0.0432779 0.143167 0.33901 0.111245 0.637098 0.154175 0.283547 0.345527 0.301682 0.386139 0.566788 
1.89715  19 0 0.6472 0.958348 0.354264 0.438387 0.636596 0.537094 0.0959147 0.656433 0.341659 0.377422 0.577526 0.420492 0.00677932 0.337307 0.577837 0 0.790026 0.00709652 
2.1642  19 0.0304034 0.737167 0.865026 0.397982 0.3217 0.688807 0.533015 0.297471 0.623583 0.111822 0.503425 0.68069 0.39119 0.258328 0.363028 0.484429 0.608986 0.114437 0.148683 
0.714673  19 0.42678 0.23222 0.85248 0.0446424 0.531071 0.55738 0.0156213 0.526073 0.373484 0 0.394942 0.219474 0.438206 0.143592 0.617559 0.147541 0.0859921 0 0 
0.812232  19 0.947032 0.642066 0.814629 0.00298689 0.450023 0.299922 0.182851 0.636531 0.653952 0.12586 0.619179 0.28292 0.238822 0.247184 0.495098 0.442382 0.276421 0.310622 0 
1.05668  19 0.52879 0.152011 0.744321 0.192366 0.684436 0.594691 0.206415 0.611575 0.142446 0.045572 0.306184 0.0686487 0.982103 0 0.634248 0.760599 0.000379018 0.212532 0.0804933 
1.02111  19 0.518725 0.178043 0.497348 0.127158 0.726609 0.867098 0.254305 0.677396 0.666558 0.219126 0.286522 0.115197 0.0252715 0.125744 0.854869 0.675433 0.0439047 0.182009 0.265679 
0.692328  19 0 0.429097 0.493984 0 0.32442 0.87852 0.627059 0.627126 0 0.497308 0.282196 0.687974 0.413839 0.730697 0.494628 0.796729 0.109901 0.321239 0.238289 
3.44199  19 0 0.755283 0 0 0.012478 0.261486 0.641499 0.858289 0.15624 0.498311 0.0737449 0.683447 0.307225 0.568853 0 0 0.0562589 0.166544 0.258686 
1.05856  19 0.878715 0.0835247 0.362062 0.01972 0 0.000633727 0.0604661 0.815964 0.278591 0.6041 0.756333 0.219854 0.26881 0.25043 0.537666 0.555693 0.39608 0.278394 0.73555 
0.778018  19 0.97642 0.121461 0.314612 0.0232981 0.433717 0.23299 0.115915 0.819984 0.185485 0.061473 0.679143 0.897638 0.607729 0.187726 0.461166 0.761961 0.307615 0.270537 0 
0.575742  19 0.438247 0.170187 0.388416 0 0.413713 0.292145 0.130818 0.495886 0.19664 0 0.438678 0.893064 0.305005 0.338139 0.647971 0.645553 0.0539481 0 0.689287 
0.675542  19 0.97365 0.66316 0.232581 0.0169329 0.485489 0.277059 0.136344 0.866763 0.346044 0.532641 0.994279 0.904606 0.10314 0.482741 0.472604 0.7944 0.223589 0.24578 0.544653 
1.85874  19 0.513999 0.121189 0.390373 0.219001 0.0225874 0.177883 0.0752322 0.683705 0.587526 0.26992 0.692871 0.292037 0.708045 0 0.545145 0.724414 0.032948 0.217194 0.393968 
2.66177  19 0.580508 0.108258 0.188413 0.192433 0.0109967 0.21904 0.904641 0.590395 0 0.692681 0.616311 0 0.706148 0.125469 0.69 0.731925 0 0.188012 0.417993 
1.64588  19 0.538632 0.0109557 0.607443 0.0512953 0.442826 0.844166 0.265426 0.267628 0.0485963 0.224118 0.0459067 0.0339075 0.00976067 0.718465 0 0.693897 0.531625 0.158708 0.438826 
1.61758  19 0.819803 0 0.667675 0.0950682 0.41446 0.673596 0.190857 0.21406 0 0.350717 0.55663 0.0501822 0.719834 0.700081 0 0.683264 0.362316 0.162255 0.140884 
1.16701  19 0.116966 0 0.699262 0.104206 0 0.538721 0.265909 0.244014 0 0 0.0770681 0.922473 0.0355714 0 0.289847 0.763452 0.476304 0.669864 0.323395 
1.90307  19 0.0276951 0.276359 0.680473 0.350832 0 0.63198 0 0.457833 0 0.0803644 0.0807947 0.896646 0.14605 0 0.210371 0.78852 0.426805 0.167959 0.325404 
2.21145  19 0.420838 0.459794 0.143886 0.136651 0.426493 0.531964 0 0.394433 0.6679 0.664075 0.424603 0.451393 0.324631 0.355024 0.636677 0.680921 0.1294 0.293947 0.902304 
1.32664  19 0.611954 0.42719 0.304967 0.101374 0.369871 0.190475 0 0.463211 0.0584901 0.609043 0.453227 0.243594 0.25024 0.329586 0.62153 0.583355 0.376193 0 0.898911 
1.77704  19 0.515116 0.349339 0.1558 0.0489328 0.299106 0.353303 0.702202 0.216192 0.529913 0.528946 0.478525 0.414242 0.399615 0.818717 0.405493 0.488519 0.229211 0 0.114662 
1.02978  19 0.698498 0.217985 0.225726 0 0.319786 0.720382 0.869427 0.394075 0.579937 0.15923 0.639267 0.478959 0.400109 0.599394 0.486314 0.577726 0.25449 0 0.228785 
2.57259  19 0.55129 0.461195 0.793944 0.760696 0.404234 0.784587 0.913086 0.425919 0.907073 0.134877 0.0385295 0.91375 0.593614 0.576926 0.79346 0.334403 0.590431 0.425199 0.12214 
4.42014  19 0.46684 0.379076 0.048724 0.252753 0.616516 0.124362 0.835594 0 0.74753 0.0179629 0.426187 0.673653 0.0415439 0.621188 0.594019 0.972778 0.606287 0 0.139739 
0.913723  19 0 0.57544 0.666671 0.0483809 0.0913622 0.633898 0.369499 0.309579 0.251223 0 0.0904123 0.606673 0.249511 0.23313 0.379075 0.675254 0.369297 0 0.27856 
1.66846  19 0.255482 0.369396 0.454151 0.136069 0.0963806 0.632633 0.282044 0 0.477248 0.425849 0.237915 0.505202 0.306413 0.383009 0.205084 0.705024 0.0722119 0.0890636 0.345177 
1.11676  19 0 0.0501027 0.705081 0.127788 0.0964045 0.342221 0.995494 0.0561459 0 0.376622 0.134633 0.363468 0.433916 0.853085 0.236504 0.236386 0.11624 0.193969 0 
1.84412  19 0.287225 0.224021 0.119796 0.0743375 0.102803 0.319448 0.655694 0.0742197 0 0.399288 0.129892 0.506262 0.497098 0.853215 0.344433 0.55622 0.282244 0.0819885 0.0709113 
4.43968  19 0.231333 0.628395 0 0.0816158 0.238737 0.543414 0.244212 0.918555 0.299639 0.331822 0.166312 0.758766 0.608043 0.111514 0.189928 0.0769049 0.0253659 0.341471 0.331048 
0.887483  19 0.0577273 0.617508 0.178585 0 0.686795 0.543154 0.232891 0.472964 0.373766 0.523196 0.180747 0.527277 0.4185 0.602255 0.470508 0.822567 0.214193 0.887725 0.234884 
1.58294  19 0.633466 0.254002 0.587152 0.0792904 0.252183 0 0.0809257 0.077574 0.76562 0.558078 0.400183 0.716692 0.484488 0.267375 0.175915 0.499989 0.054909 0.188552 0.606639 
1.21211  19 0.640457 0.102873 0.84723 0.0569177 0.0385676 0.20887 0.334608 0.0810217 0.79086 0.16167 0.27658 0.834932 0.534047 0.400408 0.366275 0.269915 0.0750055 0.328104 0.57781 
0.740901  19 0.242794 0.763972 0.0683008 0.010575 0.345201 0.793564 0.134782 0.852892 0.339703 0.447086 0.207718 0.58669 0.136515 0.680472 0.603308 0.746949 0.222711 0.276286 0.299599 
0.590525  19 0.165219 0.688318 0.365262 0.010826 0.707525 0.0518739 0.142085 0.935778 0.338523 0.82036 0.631917 0.824005 0 0.485221 0.421502 0.801902 0.222863 0.0741534 0.873009 
0.683402  19 0.586905 0.742757 0.992488 0 0 0.341492 0.471719 0.313754 0.373323 0 0.0840556 0.689032 0.422624 0 0.828761 0.465082 0.0439303 0.726113 0.249298 
0.993412  19 0.477859 0.743369 0.992083 0.0684729 0 0.482851 0.370884 0.660813 0.384796 0 0.122182 0.771124 0.454421 0 0.17486 0.507139 0.0457959 0.602233 0.250439 
0.777816  19 0.541006 0.58032 0.467114 0 0 0.122664 0.139916 0.948016 0.166347 0.432056 0.445419 0 0.475762 0 0.92659 0.962329 0.267613 0.481187 0.509815 
1.1226  19 0.516743 0.48332 0.398719 0 0 0.0107806 0.125877 0.958162 0.48817 0.325512 0.40493 0.243134 0.502763 0.0161538 0.275014 0.871415 0.145835 0.76505 0.33511 
1.34023  19 0.919073 0.00867723 0.400046 0.0280894 0.104731 0.294099 0.197308 0.149957 0.2818 0.0071971 0.118907 0.755254 0.0480751 0.791051 0.18024 0.484251 0.45884 0.335446 0.212775 
1.07529  19 0.581088 0.0206182 0.92384 0.0366922 0.459853 0.454067 0.877676 0.0740613 0 0 0.181392 0.644587 0.116249 0.887155 0 0.221083 0.34673 0.413811 0.0515107 
2.77433  19 0 0.681265 0.710831 0.201441 0.23705 0.561208 0.343163 0.0382566 0.787219 0.69048 0.728723 0.155987 0.29532 0.957107 0.297897 0.205841 0.434952 0 0.2387 
1.82161  19 0.468909 0.667666 0.738558 0.183917 0.558961 0.577235 0.407791 0.0232415 0.525635 0.446055 0.90337 0.856743 0.361097 0.498898 0.133062 0.746804 0.506724 0 0.148982 
1.21668  19 0.132924 0.53198 0.155752 0.00262627 0.125346 0.541961 0.632594 0.624217 0.027837 0.496657 0.261872 0.0630203 0.555511 0.656682 0.241897 0.340308 0.0992762 0.300329 0.21639 
0.853544  19 0.535688 0.542852 0.419145 0.0691121 0.505274 0.565769 0.0634399 0.363005 0.0967398 0.471781 0.631918 0.937877 0.332021 0.219679 0.76548 0.710669 0.36309 0.148851 0.209657 
2.24297  19 0.168371 0.127802 0.140532 0.171739 0.551865 0.275276 0 0.692906 0.0303782 0.704503 0.172779 0.870402 0 0.662724 0.437787 0.898883 0.171728 0.248973 0.480964 
2.83007  19 0.94536 0.361151 0.278296 0.177007 0.360562 0.315053 0 0.0153192 0.108753 0.407036 0.00452815 0.894521 0.204931 0.691151 0.549843 0.135604 0.218516 0.241788 0.598174 
1.0538  19 0.691595 0.380364 0.516527 0.00810295 0.7657 0.671945 0.8447 0.913771 0.50451 0 0.209955 0.14057 0.415475 0.339289 0 0.577321 0.127614 0.114273 0.982575 
1.35869  19 0.525179 0.875826 0.749426 0 0.649518 0.580535 0.407856 0.513058 0.28001 0 0.109327 0.978749 0.406731 0 0.0104478 0.509889 0 0.366176 0.698048 
2.49889  19 0.107089 0.228763 0.885642 0.712565 0.826003 0.739194 0.223921 0.907237 0.7285 0.367438 0.101036 0.258609 0.498406 0.224408 0.159044 0.395193 0.0446185 0.408453 0.502863 
1.83026  19 0.0547129 0.243425 0.753244 0.0795078 0.930067 0.538117 0.224372 0.92297 0.481753 0.830619 0.282394 0.279066 0.488821 0.206664 0.112414 0.37242 0.319961 0.479601 0.492732 
1.79615  19 0.054321 0.419373 0.699236 0.35381 0.631993 0.796379 0.710929 0.438497 0.719457 0.191613 0.531279 0.437749 0.392964 0.726079 0.668226 0.229972 0.055203 0.563569 0.121197 
1.94298  19 0.622182 0.463266 0.793965 0.369729 0.583669 0.904147 0.619986 0.769714 0.621951 0.267546 0.463099 0.741294 0.378047 0.712479 0.796053 0.740317 0.943975 0.190144 0.0220348 
1.68173  19 0.765461 0.906328 0.501093 0.229475 0.456544 0.335676 0.708357 0.148081 0.552857 0.30264 0.27508 0.420128 0.250165 0.790384 0.601806 0.630383 0 0.64333 0.316832 
0.992359  19 0.524356 0.466835 0.781603 0.071825 0 0.259394 0.215709 0.559887 0.566039 0.159528 0.380013 0.142286 0.793465 0.160603 0.832889 0.725077 0 0.221517 0.372638 
1.13463  19 0.656759 0.468554 0.132245 0.00585352 0.448873 0.0701771 0.396615 0.714367 0.0657495 0.429343 0 0.739709 0.119764 0.0257309 0.405211 0.512789 0.235738 0.749884 0.281465 
0.499699  19 0.845024 0.0439514 0.477776 0 0.169295 0.422031 0.611839 0.693976 0.0437026 0 0.17682 0.540078 0.392936 0.11423 0.321639 0.573906 0.0792873 0.820547 0.0775361 
0.539785  19 0.693334 0 0.497665 0 0.816568 0.941495 0 0.707379 0.212434 0.0539776 0.672654 0.789059 0.414344 0.220926 0.854329 0.713791 0.0671987 0.862367 0.578182 
1.02353  19 0.83683 0.160147 0.901932 0 0.500151 0.34515 0.550865 0.499154 0.0973735 0.0662352 0.570328 0.48929 0.679916 0.114659 0.262928 0.332209 0 0.0153879 0.0827943 
1.40829  19 0.245809 0.259866 0.482018 0.163036 0.787159 0.318814 0.144013 0.466195 0.106047 0.422434 0.636705 0.313745 0.414781 0.534398 0.0565825 0.593771 0 0.27328 0.306001 
0.777816  19 0.541006 0.58032 0.467114 0 0 0.122664 0.139916 0.948016 0.166347 0.432056 0.445419 0 0.475762 0 0.92659 0.962329 0.267613 0.481187 0.509815 
0.71099  19 0.482944 0.279476 0.645465 0 0.341814 0.873024 0.196289 0.161314 0.0790469 0.266585 0.540437 0.706049 0.454434 0.0713823 0.513427 0.661485 0.200446 0.128357 0.606741 
0.762503  19 0.489286 0.146289 0.680579 0 0.537266 0.927941 0.0721789 0.654852 0.209232 0.416276 0.411483 0.841537 0.454703 0 0.736257 0.4727 0.251326 0.196653 0.354016 
0.778172  19 0.929463 0.164662 0.488098 0 0.524816 0.299666 0.133444 0.735881 0.643815 0 0.741135 0.27377 0.289013 0 0.520457 0.407028 0.234878 0.840174 0.185313 
0.875466  19 0.768845 0 0.718321 0 0.517897 0.302004 0.149808 0.569678 0.65931 0.835809 0.822931 0.27407 0.183403 0.365233 0.560477 0.526876 0 0.225563 0 
1.09113  19 0.530216 0.6869 0.575686 0 0.891194 0.542665 0.317934 0.51883 0.524719 0.824138 0.444978 0.419069 0.392196 0 0.571474 0.530473 0.148054 0.111529 0.151586 
1.16305  19 0 0.0501027 0.705081 0.127788 0.0964045 0.342221 0.995494 0.0561459 0 0.376622 0.134633 0.363468 0.433916 0.853085 0.236504 0.236386 0.11624 0.193969 0 
0.459175  19 0.751777 0 0.504801 0.0373153 0.00411668 0.333782 0.502797 0.887816 0.181635 0 0.0198788 0.584923 0.488426 0.640801 0 0.409377 0.177262 0.914897 0.537495 
0.865916  19 0.567609 0 0.438642 0.0235872 0.00298556 0.435064 0.989825 0.450359 0.141054 0 0.274568 0.537115 0.902746 0.137214 0.230595 0.598082 0.0623429 0.147969 0.269842 
0.815506  19 0.897422 0.243531 0.49288 0 0 0.410493 0.914521 0.279164 0.0780247 0.0676452 0.255759 0.894277 0.443145 0.0271388 0.275485 0.583779 0.147046 0.722235 0.455822 
0.458811  19 0.85236 0.480617 0.463548 0 0 0.465983 0.761462 0.546445 0.105022 0.0842802 0.307448 0.610114 0.407358 0.505829 0.301255 0.240083 0.0410984 0.789022 0.258822 
0.613402  19 0.85257 0.555003 0.291091 0 0.00936858 0.758277 0 0.738533 0.111847 0.563624 0.39591 0.144225 0.162378 0 0.547189 0.665409 0.102524 0.713433 0.336093 
0.698811  19 0.233279 0.179791 0.0922794 0.00288266 0.158697 0.684002 0.0294132 0.606945 0.151115 0.606499 0.656966 0.0276353 0.141155 0.567046 0.57612 0.780536 0.110451 0.923992 0.138054 
0.656207  19 0.803371 0.466368 0.542944 0 0.0969859 0.696763 0.0331672 0.652748 0.160748 0.567029 0.502588 0.186476 0.221386 0.0439755 0.437857 0.645898 0.131903 0.814337 0 
0.41071  19 0.798131 0 0.550676 0 0.441481 0.830682 0.110709 0.557819 0.180969 0.504331 0.657472 0.213736 0.0518567 0.00913171 0.620193 0.691158 0.126732 0.783509 0.0276227 
1.2727  19 0.381757 0.112094 0.8746 0 0.663078 0.330288 0.584538 0.455784 0.139296 0.0561039 0.686965 0 0.471189 0 0.108465 0.333658 0.0455531 0.967015 0.0975545 
1.11801  19 0.918493 0.152492 0.977574 0 0.757679 0.574929 0.466042 0.710655 0.161532 0.395972 0.69953 0.342369 0.620467 0.147991 0.825821 0.365429 0.375223 0.816921 0.0995702 
1.45768  19 0.457416 0.0358539 0.00456202 0 0.123158 0.350025 0.510464 0.100895 0.52839 0.135663 0.558696 0.41373 0.436511 0 0.122041 0.564765 0 0.587988 0.114063 
1.29685  19 0.1917 0.36248 0.985807 0 0 0.340065 0.712814 0.427312 0.450546 0.231556 0 0.232296 0.382768 0 0.367288 0.474366 0.308032 0.672264 0.094605 
0.637698  19 0.23434 0.6898 0.322405 0 0.301526 0.665523 0.594112 0.378843 0.0443233 0.482861 0.262441 0.652776 0.406746 0.650078 0.405733 0.749885 0.12279 0.320041 0.264903 
0.594313  19 0.387778 0.352667 0.395095 0 0.304474 0.445256 0.713369 0.512574 0 0.475974 0.310053 0.692268 0.423867 0.632374 0.291027 0.775806 0.126598 0.35857 0.252085 
0.597108  19 0.729237 0.311088 0.523296 0 0.148066 0.626965 0.0368207 0.566365 0.50249 0.433481 0.673651 0.263618 0.234228 0.0100151 0.783443 0.700179 0.150842 0.325955 0.204119 
0.539653  19 0.651339 0.215028 0.561295 0 0.0712991 0.348766 0.0550284 0.699352 0 0.531872 0.387199 0.159387 0 0.0278332 0.635364 0.596445 0.0708468 0.268857 0 
2.0312  19 0.395734 0.235662 0.784903 0.0477331 0.266425 0.434012 0 0.517762 0.497258 0 0.389014 0.253962 0.681882 0.166747 0.510106 0.010171 0.0500375 0.0510635 0.0182559 
0.852749  19 0.391227 0.365503 0.838386 0.0824297 0.359595 0.296161 0 0.518084 0.659236 0.137828 0.37536 0.121894 0.531919 0.144757 0.91729 0.165682 0 0.0584611 0 
0.582596  19 0.715304 0 0.388932 0 0.201605 0.447755 0.0352623 0.640938 0 0.0267971 0.239593 0.650816 0.24361 0.0465894 0.331904 0.40165 0.0516522 0.188654 0.0173456 
0.660727  19 0.76733 0.09942 0.595822 0.0218985 0.000558127 0.313055 0.685102 0.667121 0 0.0134471 0.587121 0.293719 0.543337 0.0722843 0.332342 0.481941 0 0.480918 0.126982 
1.99645  19 0.588743 0.0661917 0.493219 0.573483 0 0.435618 0.210675 0.417143 0 0.207795 0.47842 0.694165 0.119226 0.281963 0.476871 0.496729 0.102239 0.93672 0.343205 
0.635261  19 0.371905 0.421251 0.391983 0 0 0.54028 0.155022 0.0910434 0 0.198633 0.564911 0.455126 0.703284 0.388283 0.635723 0.562197 0 0.749426 0 
0.715505  19 0.601273 0.267178 0.489524 0 0 0 0.301051 0.296056 0.0236153 0.208052 0.438903 0.846901 0.541873 0.303219 0.831424 0.655734 0.171332 0.34986 0.640279 
0.720585  19 0.820049 0.787394 0.489668 0 0 0 0 0.380843 0.255441 0.192607 0.430954 0.816307 0.436873 0.314367 0.651813 0.646444 0.151091 0.0431795 0.593658 
2.38068  19 0 0.686835 0.131517 0.0117567 0.427274 0.773406 0.33111 0.656569 0.464683 0.357552 0.788023 0 0.514251 0.381827 0.652715 0.050611 0.495848 0.177703 0.19541 
0.810789  19 0.014529 0.793876 0.910465 0 0.449213 0.753943 0.0987073 0.65282 0.739101 0.17797 0.341909 0.665691 0.668788 0.889202 0.540711 0.788581 0.143808 0.354724 0.173674 
1.49572  19 0.62762 0.429678 0.831913 0.0382777 0.149083 0.586051 0.610334 0.752419 0.402246 0.590347 0.364538 0.465612 0.49342 0 0.441494 0.53641 0.519833 0 0.183377 
1.02752  19 0.641282 0.450017 0.738001 0.140907 0.184221 0.523918 0.393758 0.100498 0 0 0.614656 0 0.317242 0.213226 0.450419 0.23045 0.0713205 0 0.352061 
1.51005  19 0.526292 0.622066 0.688184 0.0728058 0.597021 0.136665 0.236907 0.478202 0.562265 0.136733 0.344907 0.0329873 0.526751 0.89157 0.81106 0.680481 0.467421 0.199527 0.457241 
1.25052  19 0.518489 0.479439 0.813975 0.0464551 0.554326 0.764916 0.243272 0.549065 0.0244007 0.180348 0.379269 0.146095 0 0.151873 0 0.6945 0.518723 0.142546 0.398866 
1.66745  19 0.502506 0 0.207864 0.0767699 0.705775 0.601216 0 0.334728 0.389912 0 0.528904 0.424547 0.438691 0.13468 0.603224 0.126872 0.110168 0 0.047903 
1.35416  19 0.611379 0 0.403869 0.0504056 0.714785 0.5664 0 0.110046 0.354898 0.0148199 0.529304 0.449978 0.418445 0.15256 0.624895 0.20328 0.125537 0 0.0742463 
0.909666  19 0.390555 0.548636 0.369036 0 0.61859 0.0520273 0.00319319 0.394059 0 0.000150724 0.419822 0.732639 0.57742 0.0533198 0.642667 0.381253 0.366839 0.432455 0.127618 
1.46432  19 0.381899 0.570325 0.248334 0 0.361435 0.801206 0.0772195 0.18081 0.100753 0.84774 0.085715 0.0992926 0.617911 0 0.637203 0.369753 0.148503 0.911419 0.369226 
0.756571  19 0.661651 0.319501 0.693132 0 0.304596 0.916208 0.856594 0.397589 0.316025 0 0.537233 0.703194 0.638861 0.272738 0.249885 0.664317 0.00757288 0.165571 0 
1.0535  19 0.675992 0.263956 0.413491 0 0.341792 0.3826 0.84399 0.409859 0.46851 0 0.747041 0.329609 0.664212 0.157796 0.228841 0.646576 0 0.347138 0.0282265 
1.41031  19 0.596377 0 0.121549 0 0.426836 0.63548 0.598441 0.611521 0 0 0 0.904282 0.11683 0.900069 0.660329 0.15535 0.363102 0.271672 0.433234 
0.937029  19 0.273384 0.321479 0.781421 0.0426944 0.409502 0.0902417 0 0.58299 0.30006 0.400698 0.423986 0.788375 0.126892 0.990258 0.316411 0.835738 0.359137 0.382439 0 
0.919746  19 0.306348 0.446744 0.63045 0 0 0.222149 0.369109 0.46153 0 0.0166725 0.097763 0.167122 0.348533 0.143381 0.826916 0.404516 0.47411 0.525704 0.271705 
1.48967  19 0.262938 0.0466775 0.586669 0.163192 0.932972 0.393339 0.181242 0.591653 0 0.760632 0.370003 0.0112558 0.368542 0.201167 0.81898 0.54483 0.395247 0.313162 0.242742 
1.09567  19 0.234149 0.278987 0.963991 0.0947832 0.413562 0.652006 0.597877 0.208712 0.622344 0.376629 0.270539 0.731027 0.416324 0.00422316 0.477345 0.454064 0 0.755232 0.0461085 
1.61272  19 0.476742 0.295733 0.960407 0.113801 0.211794 0.630409 0.599053 0.597051 0.85389 0.440719 0.233378 0 0.431364 0 0.367489 0.639157 0.410083 0.988857 0.0333391 
1.8047  19 0.696329 0.72045 0.337139 0.0020806 0.408369 0.30031 0 0.531634 0.760472 0.404414 0 0.0653404 0.0774817 0.235422 0.268184 0.546578 0.640787 0.892313 0 
1.45429  19 0.880215 0.802626 0.710704 0.00302395 0.304723 0.299689 0.672229 0.568272 0.512232 0.406582 0.126424 0.245018 0.510032 0.222006 0.264688 0.508705 0.516573 0.595533 0.146356 
1.42075  19 0.859054 0.349454 0.192986 0 0.523109 0.697004 0.68034 0.333812 0.456384 0.675898 0 0.33108 0.598675 0.68172 0.450692 0.454883 0 0.271299 0.634129 
2.59347  19 0.860952 0.26288 0.383363 0 0.618794 0.687251 0.578889 0.273784 0.512316 0.284933 0.201259 0.581218 0.635908 0.720545 0.553928 0 0.744235 0.430375 0.607214 
1.73023  19 0.457064 0.767739 0.268166 0.129818 0.510285 0.864382 0.0732337 0.0315315 0.0111941 0.332872 0.0764024 0.28938 0.442033 0.168305 0.585975 0.75702 0.101289 0 0 
1.92066  19 0.507874 0 0.408944 0.220403 0.491391 0.144436 0.418946 0.119666 0 0.562954 0.149259 0.251894 0.502806 0.0682428 0.710813 0.80419 0.198022 0.409112 0.175581 
0.778931  19 0.665564 0.0566724 0.406454 0 0 0.154139 0.102497 0.896929 0.164591 0.587187 0.658511 0.246193 0.182514 0 0.261213 0.50112 0.0599953 0.219542 0.388695 
1.45646  19 0.720064 0.327571 0.660567 0.0288817 0 0.662144 0.389096 0.607149 0.220188 0.566483 0.516221 0.037436 0.418901 0.0834187 0.116866 0.233873 0 0.421068 0.104877 
1.67386  19 0.712336 0.0416739 0.583031 0.0723725 0.458051 0.395414 0.899255 0.0379287 0.669228 0.0608798 0.189015 0.547988 0.121963 0.768766 0.762573 0.397365 0.50816 0.704784 0.0928074 
1.23594  19 0.529642 0.128249 0.960848 0.256539 0.455196 0.33536 0.812185 0.115561 0.112739 0.220848 0.169255 0.466673 0.283207 0.798027 0 0.435069 0.181733 0.354149 0.429906 
0.425851  19 0.106428 0.249046 0.515502 0 0.339896 0.375718 0.698967 0.101717 0 0.0744414 0.456051 0.0709771 0.373863 0.132021 0.816966 0.596548 0.0842723 0.420889 0.16271 
0.676211  19 0.317673 0.12288 0.529495 0.00461546 0.0290245 0.408776 0.62066 0.0904165 0.0470589 0 0.414971 0.161616 0.476678 0.725748 0.877824 0.564364 0.0837862 0.602424 0.210126 
1.33912  19 0.52031 0.219534 0.485008 0.00362353 0 0.365351 0.658865 0 0.397219 0 0.496886 0.749415 0.314888 0.574504 0.812578 0.628534 0.303953 0.337228 0.591004 
0.793062  19 0.523324 0.425198 0.516946 0.0248444 0 0.605912 0.391826 0.289631 0.231738 0.236667 0.457974 0.719609 0.562016 0.672202 0.793767 0.559123 0 0.140985 0.518603 
0.846916  19 0.597299 0.407825 0.504429 0 0.198501 0.688909 0.482811 0.846776 0.247886 0.511084 0.754144 0.0134509 0.0577044 0.124329 0.0658733 0.713063 0.079329 0.553761 0.366465 
1.24737  19 0.640735 0.0332918 0.487655 0 0.232384 0.100336 0.908918 0.460333 0.224923 0.0120575 0.519186 0 0.656091 0.255005 0.0879161 0.620267 0.0741537 0.600984 0.649082 
1.28523  19 0.918354 0.828104 0.984386 0 0.0892849 0.14186 0.470539 0.412739 0.266852 0 0 0.676331 0.745747 0 0.0226186 0.459008 0.0757327 0.719023 0.259375 
1.01465  19 0.933511 0.903312 0.0632683 0 0.377188 0.27506 0.470697 0.15799 0.515335 0.0773002 0.457893 0.612527 0.444177 0 0.626789 0.223197 0.0110737 0.733137 0.250151 
0.94274  19 0.496589 0.661122 0.649008 0.000955257 0.833719 0.630763 0.380298 0.522868 0.191396 0.455945 0.70573 0 0.360345 4.58125e-05 0.417804 0.592253 0.0503778 0.584103 0.0935023 
0.981848  19 0.63659 0.683472 0.74093 0.0029269 0.86421 0.821924 0.222187 0.669691 0.0153567 0.0363111 0.618578 0 0.45689 4.98885e-05 0.216573 0.567788 0.00564205 0.322148 0.974764 
1.76688  19 0.767595 0.417238 0.392488 0.0611799 0.57276 0.293072 0.00947884 0.17976 0 0.738134 0.352271 0.809566 0.280532 0 0.122611 0.657152 0.533204 0.750346 0.295 
1.48979  19 0.426898 0.0480569 0.525434 0.0129409 0.301343 0.309057 0.347142 0.0217419 0.449962 0.550045 0.439543 0.686341 0.359051 0.537397 0.654089 0.584243 0.491682 0.691093 0.309693 
0.768384  19 0.605105 0.331842 0.590775 0.0565521 0.0999831 0.745992 0 0.291271 0.227726 0.0525758 0.381648 0.053086 0.365801 0.151842 0.822294 0.794735 0.0725379 0.164661 0.467221 
0.590359  19 0.57631 0.442722 0.658076 0.0291617 0 0.564184 0.123854 0.4769 0.20309 0.153236 0.384964 0.35627 0.411477 0.205154 0.717794 0.663022 0.165036 0.307273 0.372018 
1.58912  19 0.611954 0.42719 0.304967 0.101374 0.369871 0.190475 0 0.463211 0.0584901 0.609043 0.453227 0.243594 0.25024 0.329586 0.62153 0.583355 0.376193 0 0.898911 
0.721955  19 0.186854 0.345753 0.743523 0.11026 0 0.46344 0.414171 0.633712 0.180996 0 0.335693 0.595768 0.421025 0.363492 0.871486 0.801611 0 0.294761 0.258401 
0.697673  19 0.17853 0.195452 0.263394 0.00225376 0 0.893521 0 0.442373 0.0269371 0.0711263 0.0978633 0.176877 0.0169221 0.360465 0.0436058 0.340993 0.280802 0.5186 0.430983 
1.36985  19 0.226092 0.313312 0.368489 0.00237996 0.338316 0.902597 0.409921 0.551663 0 0.0185965 0.0583799 0 0.470523 0.223403 0.162792 0.373485 0.297369 0.625576 0.652413 
1.09185  19 0.502366 0.495695 0.510158 0 0 0.411993 0.719694 0.854989 0.425489 0.2245 0.123796 0.111263 0.344505 0.0151525 0.329574 0.63706 0.158772 0.814651 0.290872 
1.10022  19 0.744877 0.575216 0.372761 0 0.223222 0 0.411598 0.626746 0.295937 0.280925 0.258615 0.112188 0.403525 0.1076 0.341784 0.561057 0.140921 0.761747 0.27056 
0.802956  19 0.689033 0.239049 0.202489 0.011666 0.389495 0.650883 0.847847 0.600555 0.527001 0.14338 0.772216 0.540989 0.402626 0.621168 0.69108 0.57744 0.179719 0.0903905 0.270129 
0.793268  19 0.691689 0.28175 0.599847 0.0081945 0.766414 0.650072 0.868445 0.546177 0.51402 0.0349903 0.310248 0.169235 0.412747 0.399148 0.641163 0.577763 0.267471 0.0356535 0 
0.923789  19 0.745202 0.063679 0.457642 0 0.219369 0.38827 0.57577 0.716833 0.0704842 0 0.276387 0.813089 0.802109 0.100909 0.281992 0.436749 0.0539183 0.11308 0.0717014 
0.592868  19 0.566089 0.025551 0.460419 0 0.237117 0.379257 0.61076 0.485504 0.0604136 0 0.40534 0 0.225292 0.0947755 0.280682 0.542778 0.0539521 0.0746179 0.0630211 
1.25045  19 0.73548 0.179528 0.478112 0.212456 0.600015 0.851976 0.379894 0.675707 0.839083 0 0.138055 0.101635 0.0276535 0.114208 0.441274 0.647733 0.0409993 0.208279 0.112513 
1.00424  19 0.602669 0.27032 0.506438 0.134834 0.761339 0.857601 0.0872158 0.679526 0.617904 0.720074 0.43993 0.00942333 0.0598617 0.0264534 0.95282 0.667973 0.0441419 0 0 
0.856555  19 0.683228 0.0152797 0.666195 0.0846514 0 0.191026 0.252066 0.0845432 0 0.0461014 0.47409 0.51433 0.586908 0.78826 0 0.688976 0.298342 0.451626 0.699505 
1.44566  19 0.868033 0.0440531 0.660349 0.098117 0 0.756758 0.312363 0.19383 0 0.159922 0.591036 0.144964 0.725612 0.411872 0 0.763538 0.413024 0.823147 0.528556 
0.741782  19 0.730688 0 0.593945 0 0 0.423148 0.844199 0.468294 0.022741 0.245548 0.229284 0.957408 0.286916 0.125766 0.501308 0.548173 0.0827605 0.209948 0.796772 
0.874577  19 0.612234 0.299402 0.39082 0 0.429713 0.349802 0.14811 0.827597 0.0421356 0 0.243733 0.978425 0.874918 0.0536111 0.403041 0.543291 0.193212 0.489455 0.795518 
0.655408  19 0.0973581 0.486843 0.731313 0 0.35084 0.61071 0.387784 0.359097 0.35461 0 0.359318 0.436514 0.458957 0.271628 0.603556 0.563118 0.137894 0.119197 0.177169 
1.85258  19 0.46222 0.18779 0.628115 0.132381 0.252464 0.393136 0.39959 0.769113 0.586466 0.778 0.508382 0.426 0.334493 0.00473868 0.228184 0.591547 0.525419 0.114209 0.168579 
1.37335  19 0.418738 0.310735 0.717162 0.101431 0.434444 0.658877 0.0430149 0 0.290605 0.403552 0.527729 0.925603 0.401241 0.364331 0.164744 0.469411 0.0663389 0.34444 0.0405227 
0.924681  19 0.691595 0.380364 0.516527 0.00810295 0.7657 0.671945 0.8447 0.913771 0.50451 0 0.209955 0.14057 0.415475 0.339289 0 0.577321 0.127614 0.114273 0.982575 
1.18797  19 0.240373 0.5701 0.222821 0.0342789 0.208011 0.727803 0.336541 0.240451 0.18027 0.86561 0.415756 0.379435 0.521492 0 0.457542 0.828765 0.118299 0.786511 0.127576 
1.0595  19 0.535906 0.291001 0.545671 0.0475279 0.668523 0 0.209092 0.393916 0.407816 0.404016 0.334313 0.882317 0.209518 0.0762344 0.283038 0.896174 0.33287 0.684692 0.231328 
1.3364  19 0.272579 0.356439 0.669687 0.112536 0.109678 0.626425 0.278737 0.0686546 0.409509 0.125217 0.3805 0.62332 0.392679 0 0.493534 0.372722 0.0575283 0.722706 0.164724 
2.81605  19 0.584499 0.0582696 0.549579 0.988831 0.577779 0.815169 0.825751 0.661935 0.164259 0.363935 0.575231 0.500353 0.151524 0.860274 0.435924 0.555574 0.639817 0.792743 0.260283 
0.401531  19 0.920709 0.759222 0.499752 0 0 0.0831169 0 0.491306 0.0274458 0 0.412559 0.379752 0.388858 0.400747 0.839635 0.59862 0.127707 0 0 
0.48088  19 0.630475 0.54753 0.492026 0 0 0.183623 0 0.277885 0.0371482 0 0.37527 0.536784 0.425198 0.140407 0.668408 0.668678 0.23268 0 0 
1.75172  19 0.543593 0.529138 0.726854 0 0.628087 0.547621 0.11455 0.495534 0.321299 0.330513 0.136112 0.569528 0.706335 0.0157571 0.0747999 0.291325 0.278611 0.584426 0.881854 
1.46578  19 0.589799 0.236076 0.688848 0 0.515826 0.792988 0.363931 0.461923 0.282672 0 0.0224083 0.701669 0.395062 0 0.0607974 0.473246 0.563924 0.592271 0.914106 
0.480087  19 0.691644 0 0.537894 0 0.446476 0.491986 0.00160832 0.639946 0.123488 0 0.555699 0.799104 0.147001 0 0.865005 0.672813 0.142904 0.791563 0.291684 
0.606574  19 0.693583 0.237374 0.532397 0 0.184933 0.887935 0.00215312 0.719592 0.0690302 0.60205 0.743799 0.520322 0.161571 0 0.353177 0.685904 0.0544775 0.772998 0 
1.33446  19 0.232433 0.490352 0.20349 0.00943171 0.62613 0.444553 0 0.708157 0.310045 0.576357 0.689427 0.755416 0.076169 0.559644 0.367464 0.173972 0.202915 0.530964 0.528758 
0.750044  19 0.619306 0.61287 0.394477 0.0170624 0.643543 0.611684 0.406698 0.992631 0.124353 0.488072 0.669182 0.0584645 0.0206532 0.416504 0.416036 0.842852 0.225317 0 0.692463 
2.41588  19 0.448515 0.355574 0.674274 0.207208 0.33694 0.813148 0.219647 0.249233 0.132435 0.706855 0.704549 0.158979 0.897293 0.328653 0.0400219 0.335107 0.505854 0.622497 0.153543 
2.43899  19 0.581268 0.381112 0.585305 0.0392064 0.816627 0.465738 0.0500026 0 0.299505 0.688114 0.544059 0.508212 0.354306 0.0699961 0.0407072 0.198584 0.332341 0.606891 0.125469 
3.38262  19 0.442059 0.829848 0.425505 0.674612 0.884731 0.925296 0.222179 0.188663 0.462899 0.435862 0.374177 0.27171 0.313177 0.719188 0.391961 0.706031 0.94457 0.466568 0.252051 
0.760125  19 0.705583 0.378024 0.432432 0 0 0.30655 0.997671 0.205185 0.105432 0.0933262 0.381891 0.783952 0.433337 0.41262 0.243321 0.629232 0.355764 0.752881 0.518761 
1.86423  19 0.424515 0.646301 0.187526 0.1139 0.309572 0.577252 0.214621 0 0 0.333179 0.0582304 0.433686 0.565935 0.202885 0.891434 0.68037 0.0417189 0 0.254209 
1.82433  19 0.460034 0.881623 0.299848 0.141107 0.62461 0.972518 0 0.851995 0 0.333718 0.0597164 0.274762 0.433761 0.207648 0.969892 0.227707 0.0554456 0 0 
1.10248  19 0.164741 0.560604 0.747124 0.0762201 0.0823526 0.305435 0.931568 0.412717 0.370145 0.218098 0.371976 0.254615 0.688125 0.188024 0.514962 0.113938 0 0.229378 0.105444 
0.991217  19 0.702179 0.193101 0.840621 0.0645201 0.0319068 0.319872 0.59403 0.772453 0.348037 0.376519 0.31083 0.176654 0.0985105 0 0.109882 0.494006 0.021939 0.233773 0.265439 
1.9636  19 0.0557066 0.436938 0.706212 0.444482 0.718903 0.869537 0.532589 0.318087 0.517747 0.283157 0.553888 0.434572 0.40994 0.403096 0.246415 0.607948 0.065528 0.196235 0.230869 
2.6273  19 0.0043172 0.368976 0.378074 0.354073 0 0.594364 0.868601 0 0.735964 0.0941083 0.235311 0.466893 0.38233 0.631796 0.411526 0.42814 0.0746842 0 0.457051 
1.82248  19 0.255482 0.369396 0.454151 0.136069 0.0963806 0.632633 0.282044 0 0.477248 0.425849 0.237915 0.505202 0.306413 0.383009 0.205084 0.705024 0.0722119 0.0890636 0.345177 
0.926128  19 0 0.57544 0.666671 0.0483809 0.0913622 0.633898 0.369499 0.309579 0.251223 0 0.0904123 0.606673 0.249511 0.23313 0.379075 0.675254 0.369297 0 0.27856 
2.70887  19 0.676261 0.870395 0.486009 0.0778807 0.168228 0.525976 0.354275 0.52638 0.383013 0.861595 0.421725 0.425809 0.52794 0.0598359 0.73478 0 0.0773597 0.131661 0.0995124 
0.949088  19 0 0.693892 0.52003 0.0102324 0.773851 0.674368 0.350014 0.522352 0.450317 0.651391 0.548451 0.585691 0.353379 0.507222 0.524653 0.526626 0.0277848 0.1263 0.161963 
2.20697  19 0.430545 0.289139 0.0364566 0 0.220588 0.593129 0 0.596125 0.545805 0 0.603457 0.241731 0.363132 0.236888 0.677315 0 0.0933098 0.210989 0 
2.52264  19 0.502766 0.238433 0.187573 0.0822195 0.0783101 0.577771 0.0220272 0.567108 0.260997 0 0.461408 0.187887 0.556172 0.128105 0.583946 0 0.10087 0 0 
1.03541  19 0.236236 0.141812 0.341004 0 0.417855 0.285846 0.481766 0.677044 0.858537 0 0.444114 0.947561 0.280089 0.0831171 0 0.562679 0.114453 0 0.843848 
1.60271  19 0.654739 0 0.504519 0 0.437494 0.315744 0.416698 0.586338 0.898266 0.994921 0.51063 0.593906 0.0934509 0.126319 0 0.623619 0.442157 0 0.483043 
1.58417  19 0 0.504876 0.690682 0.153995 0.0433372 0.275584 0.337662 0.593339 0 0.139939 0.0323083 0.568853 0.232028 0.149869 0.330457 0.609802 0.355691 0 0.281442 
1.09021  19 0 0.581453 0.637561 0.157062 0 0.380394 0.411845 0.67358 0.26092 0 0 0.690536 0.214711 0.16994 0.210221 0.775284 0.374569 0 0.274566 
1.37214  19 0.179036 0.575165 0.873736 0.0288838 0.477179 0.697343 0.470077 0 0.522803 0.130223 0.511088 0.817513 0.472615 0.106097 0.39178 0.786737 0.100726 0.736944 0.287266 
1.6191  19 0.819803 0 0.667675 0.0950682 0.41446 0.261268 0.190857 0.21406 0 0.350717 0.55663 0.0501822 0.719834 0.700081 0 0.683264 0.362316 0.162255 0.140884 
0.729993  19 0.767767 0 0.663555 0 0.53595 0.29394 0.0054162 0.716498 0.541915 0.303666 0.899462 0.927582 0.0847832 0.211349 0.273032 0.535459 0 0.187205 0.626357 
1.45472  19 0.858832 0.0801976 0.691904 0 0.581644 0.00787289 0 0 0.377493 0.30592 0.720199 0.979428 0 0.723593 0.756013 0.528393 0 0.159581 0.148614 
1.17222  19 0.631112 0.168061 0.676426 0.18883 0.239583 0.647755 0.0260325 0.439099 0.0239073 0.0653124 0.422645 0.601918 0.63691 0.0452707 0.323265 0.925276 0.123351 0.313263 0.159785 
0.566602  19 0.810702 0.197718 0.578102 0 0.2175 0.627403 0.047331 0.196603 0.0375368 0.117186 0.354613 0.224395 0.155636 0.356464 0.372437 0.898117 0.174408 0.325842 0.774839 
1.00481  19 0.88642 0.0906267 0.532305 0.070424 0.599462 0.347256 0.383918 0.184307 0.823323 0 0.870042 0.309842 0.350448 0.136445 0.897619 0.604519 0.0512631 0.486181 0.225853 
0.699195  19 0.236719 0 0.524214 0.0109328 0.383812 0.376983 0.621587 0.267461 0.296709 0 0.555612 0.263628 0.194566 0.0568696 0.96211 0.546275 0.204903 0.588172 0.223353 
0.822488  19 0.795068 0 0.948018 0.0233166 0.099541 0.369372 0.68233 0.624198 0.23018 0.219253 0.419652 0.401496 0.28743 0.139885 0.207318 0.443838 0.277 0.140808 0 
1.24343  19 0.533269 0 0.593555 0 0.567747 0.257796 0.732991 0.697313 0.866253 0.186755 0.582438 0.25428 0.867781 0.518438 0.471935 0.452889 0.336934 0.869967 0.110522 
1.44485  19 0.140254 0.0407018 0.891678 0.0616669 0.279086 0.261976 0.547197 0 0.141839 0.123174 0.516237 0.407117 0.595488 0.070844 0.275586 0.777675 0.287783 0.217946 0 
1.49023  19 0 0.0573806 0.767016 0 0.360211 0.18164 0.302826 0 0.24593 0.00643457 0.00702592 0.755874 0.442172 0.0393452 0.436777 0.576356 0.32471 0.160169 0 
1.07897  19 0.241606 0 0.65852 0.159514 0.180597 0.641985 0.103804 0.228437 0 0.180305 0.229073 0.95604 0.307815 0.721491 0.280838 0.614758 0.437347 0.0653324 0.566935 
1.19726  19 0.105715 0.250905 0.686955 0.114539 0.438762 0.813482 0.216461 0.181676 0 0.294409 0.268894 0.844114 0.227591 0.72235 0.0168204 0.610252 0.675058 0.138032 0.621047 
1.29019  19 0.607149 0.545574 0.465505 0.00204838 0.233597 0.282043 0.744752 0.125048 0.591625 0.204663 0.30591 0 0.426106 0.196363 0.536464 0.783672 0.111089 0.0261142 0.0944733 
1.30718  19 0.653562 0.624062 0.445254 0.00554077 0 0.888107 0 0.279237 0.500835 0.272684 0.196285 0.187772 0.382947 0.316047 0 0.593746 0.0979128 0.13384 0.713195 
1.1615  19 0.504977 0.0302128 0.940926 0.0354969 0.238332 0.375514 0.333437 0.0941794 0.0365074 0.585157 0.151094 0.933294 0.0791468 0.308611 0.254662 0.169596 0.347519 0.482101 0 
1.40384  19 0.725836 0.0254246 0.514266 0.0672627 0.672673 0.423482 0.755398 0.0131148 0 0.0893524 0.196419 0.536235 0.283926 0.291047 0 0.169198 0.34717 0.449535 0.0682589 
0.459175  19 0.751777 0 0.504801 0.0373153 0.00411668 0.333782 0.502797 0.887816 0.181635 0 0.0198788 0.584923 0.488426 0.640801 0 0.409377 0.177262 0.914897 0.537495 
0.458811  19 0.85236 0.480617 0.463548 0 0 0.465983 0.761462 0.546445 0.105022 0.0842802 0.307448 0.610114 0.407358 0.505829 0.301255 0.240083 0.0410984 0.789022 0.258822 
0.613402  19 0.85257 0.555003 0.291091 0 0.00936858 0.758277 0 0.738533 0.111847 0.563624 0.39591 0.144225 0.162378 0 0.547189 0.665409 0.102524 0.713433 0.336093 
0.637698  19 0.23434 0.6898 0.322405 0 0.301526 0.665523 0.594112 0.378843 0.0443233 0.482861 0.262441 0.652776 0.406746 0.650078 0.405733 0.749885 0.12279 0.320041 0.264903 
1.66745  19 0.502506 0 0.207864 0.0767699 0.705775 0.601216 0 0.334728 0.389912 0 0.528904 0.424547 0.438691 0.13468 0.603224 0.126872 0.110168 0 0.047903 
1.09567  19 0.234149 0.278987 0.963991 0.0947832 0.413562 0.652006 0.597877 0.208712 0.622344 0.376629 0.270539 0.731027 0.416324 0.00422316 0.477345 0.454064 0 0.755232 0.0461085 
0.655408  19 0.0973581 0.486843 0.731313 0 0.35084 0.61071 0.387784 0.359097 0.35461 0 0.359318 0.436514 0.458957 0.271628 0.603556 0.563118 0.137894 0.119197 0.177169 
0.48088  19 0.630475 0.54753 0.492026 0 0 0.183623 0 0.277885 0.0371482 0 0.37527 0.536784 0.425198 0.140407 0.668408 0.668678 0.23268 0 0 
0.662334  19 0.256604 0 0.390397 0.0166151 0.345073 0.58001 0.268666 0.895294 0.134487 0.64687 0.660298 0.0235357 0.168375 0.351213 0.448473 0.836863 0.256095 0.654012 0.411461 
0.729951  19 0.206322 0.572648 0.162897 0 0.68872 0.708758 0 0.666585 0.139916 0.65455 0.653543 0.0125971 0 0.591178 0.547938 0.771143 0.155955 0.0752424 0.250207 
0.776193  19 0.661134 0.123445 0.413673 0 0.385981 0.0658074 0.892319 0.627678 0.364995 0 0.113787 0.417728 0.731859 0.175261 0.258685 0.55401 0.174511 0.426279 0 
0.961015  19 0.766052 0.658485 0.40868 0 0.206827 0.220032 0.427734 0.649861 0.41868 0.137818 0.977938 0.211969 0.39046 0.104731 0.22409 0.675812 0.177532 0.65188 0 
0.668388  19 0.0479076 0.201221 0.515212 0.00228636 0.183034 0.545978 0.75819 0.835512 0.0605188 0.0154165 0.45908 0.115051 0.361976 0.35811 0.412345 0.574174 0.0652937 0.527262 0.342012 
1.21271  19 0.835065 0.218825 0.51683 0 0.549437 0.322983 0.761912 0.379172 0.651477 0.0669672 0.394963 0.0977084 0.399069 0.0313488 0.20592 0.576833 0.111808 0.153226 0.343138 
1.32194  19 0.528961 0.439783 0.342867 0 0.537523 0.473333 0 0 0.421318 0.259926 0.536938 0.701774 0.816057 0.391524 0.639966 0.562561 0 0.551887 0 
0.572243  19 0.42099 0.457781 0.388208 0 0.686768 0.460587 0.307753 0.136835 0.000912429 0.349686 0.410598 0.730981 0.517869 0.392232 0.631923 0.555309 0.0874814 0.993368 0 
0.691026  19 0.619306 0.61287 0.394477 0.0170624 0.643543 0.611684 0.406698 0.992631 0.124353 0.488072 0.669182 0.0584645 0.0206532 0.416504 0.416036 0.842852 0.225317 0 0.692463 
1.40488  19 0.589799 0.236076 0.688848 0 0.515826 0.792988 0.363931 0.461923 0.282672 0 0.0224083 0.701669 0.395062 0 0.0607974 0.473246 0.563924 0.592271 0.914106 
1.88629  19 0.0617897 0.0945029 0.376869 0.241285 0.399271 0.468819 0.98851 0.173304 0.723353 0.0439468 0.391768 0.373476 0.272072 0 0.950259 0.437002 0.0206816 0.00823253 0.178998 
1.39703  19 0.161245 0.411639 0.306938 0.0276449 0.0426066 0.46974 0.936912 0 0.39635 0.131103 0.638945 0.5373 0.190759 0 0.292034 0.399627 0.0687164 0.0776177 0.284408 
1.56489  19 0.585429 0.266374 0.197474 0.0490218 0.0736548 0.793425 0.460591 0.782402 0.265688 0.64406 0.672081 0 0.0928077 0.0533087 0.0271765 0.600303 0.0547651 0.637074 0.305697 
0.832698  19 0.512682 0.200001 0.742945 0 0.252098 0.57041 0.53489 0.802903 0.312905 0.476944 0.720734 0.0888703 0.0459282 0.152651 0.0526683 0.517973 0.0843459 0.528943 0.46416 
0.831085  19 0.944969 0 0.694474 0 0.43503 0.402213 0 0.638475 0.207569 0.338967 0.248981 0.837158 0.311743 0.125163 0.204566 0.386428 0.151847 0.256486 0.323262 
1.30924  19 0.015645 0.521066 0.705565 0 0.59155 0.275742 0.124773 0.640598 0.233593 0.615399 0.00937978 0.972302 0.415521 0.0558995 0.219777 0.664831 0.274682 0.1496 0.27747 
1.22089  19 0.760258 0.503402 0.518355 0.036038 0.00407577 0.519164 0.131635 0.00731154 0.181104 0.00352002 0.245595 0.570428 0.52551 0.866924 0 0.58155 0.181216 0.280397 0.566521 
0.76415  19 0.783769 0.401297 0.494779 0.0547202 0.00600177 0.533893 0.0808722 0.354182 0.126778 0.0421236 0.260917 0.362542 0.511332 0.746205 0.153389 0.48487 0.20045 0.248303 0.514106 
0.961738  19 0.691934 0.274394 0.612091 0.038457 0.463291 0.325917 0.40311 0.838649 0 0 0.274007 0.960972 0.913722 0.0401773 0.538342 0.524121 0.320332 0.705405 0.208383 
0.645799  19 0.538288 0.225596 0.288681 0 0.270718 0.373644 0.521472 0.785754 0.0377554 0 0.282202 0.535809 0.0704251 0.00348623 0.363336 0.57296 0.140001 0.486517 0.257915 
0.785384  19 0.060066 0.262059 0.78253 0 0 0.567886 0.337797 0.583286 0.15971 0.470626 0.602484 0.400857 0.5822 0.324485 0.897018 0.651064 0 0.767176 0.119117 
1.25697  19 0.581031 0.0188085 0.88172 0 0.959245 0.575034 0.25976 0.966617 0.083716 0.401977 0.690705 0.447373 0.630106 0.0996912 0.591565 0.397282 0.472847 0.781115 0.0320546 
1.4509  19 0.518088 0.676024 0.706114 0.00363193 0.966367 0.654323 0.369042 0.676027 0.794225 0.0224866 0.428375 0 0.19593 0.0380663 0.0529304 0.570106 0.00471562 0.452797 0.941257 
1.65767  19 0.254276 0.407473 0.225107 0.00180417 0.931979 0.03401 0.411686 0.67783 0.0050099 0.000168862 0.623733 0 0.406382 0.122635 0 0.568618 0.0228684 0.44647 0.993739 
0.641299  19 0.788306 0.0505048 0.502203 0.0167963 0 0.0888648 0.0954129 0.503591 0.00903177 0.146401 0.408382 0.364976 0.368107 0.584907 0.946248 0.611537 0.158362 0 0.24506 
0.480343  19 0.640522 0.766624 0.350425 0.0147228 0 0.138204 0.0114399 0.488883 0.106076 0.0219999 0.400255 0.382153 0.397172 0.399503 0.880417 0.612538 0.102357 0 0 
0.718924  19 0.217029 0.5004 0.344515 0 0.0262182 0.649795 0.0759686 0.0889322 0 0.236225 0.354806 0.419019 0.679059 0.444387 0.598291 0.654986 0.0159638 0.612776 0.0187607 
0.565077  19 0.588419 0.725 0.34271 0 0 0.555271 0.0799972 0.680645 0.0251863 0.0340676 0.527117 0.38669 0.736024 0.252068 0.516562 0.586376 0.0100751 0.895594 0 
0.814954  19 0.727362 0.25863 0.84826 0 0 0.356512 0.376225 0.67599 0.443583 0.492065 0.478478 0.5509 0.32022 0.447975 0.613813 0.534819 0 0 0 
0.639787  19 0.745257 0.115336 0.736047 0.0077349 0.314235 0.645101 0.0990407 0.81167 0.748515 0.707846 0.925289 0.405376 0.0790528 0 0.591221 0.54007 0 0.0241034 0 
1.55426  19 0.833811 0.00591248 0.808381 0.0539144 0.46571 0.569887 0.631222 0 0 0.0707285 0.0226706 0.667604 0.308116 0 0.574709 0.181795 0.340666 0.382045 0.426655 
1.90983  19 0.650092 0.0449248 0.413987 0.127302 0.609704 0.263278 0.693798 0.00508907 0 0.0134631 0.15082 0.836499 0.397445 0.272509 0 0.170847 0.361199 0.617503 0 
0.766393  19 0.489286 0.146289 0.680579 0 0.537266 0.927941 0.0721789 0.654852 0.209232 0.416276 0.411483 0.841537 0.454703 0 0.736257 0.4727 0.251326 0.196653 0.354016 
0.607208  19 0.186854 0.345753 0.743523 0.11026 0 0.46344 0.414171 0.633712 0.180996 0 0.335693 0.595768 0.421025 0.363492 0.871486 0.801611 0 0.294761 0.258401 
0.441045  19 0.655819 0.903321 0.525074 0 0 0.102384 0 0.159486 0 0 0.436018 0.453119 0.434675 0.721304 0.892258 0.395533 0.0818087 0.47217 0.308805 
0.691936  19 0.594906 0.874854 0.523358 0 0 0.0508542 0.127163 0.146368 0 0 0.39263 0.312882 0.391117 0.449604 0.892678 0.320097 0.228098 0 0 
0.731018  19 0.710357 0.466213 0.447386 0 0 0.245202 0.996921 0.265881 0.13468 0.0695684 0.427392 0.801941 0.503871 0.436348 0.238698 0.563188 0.345468 0.303484 0.257291 
0.751159  19 0.709187 0.480913 0.453927 0 0.0974754 0.38174 0.0806003 0.476901 0.117089 0.0900363 0.400356 0.771251 0.479546 0.436555 0.223653 0.636298 0.441255 0.249707 0.712005 
0.785576  19 0.598874 0.569577 0.379828 0 0.240225 0.796963 0.0703538 0.815463 0.0101264 0 0.225563 0.819322 0.528276 0.129152 0.150174 0.781322 0.125564 0.425761 0.335654 
1.01176  19 0.759413 0 0.411912 0 0.247122 0.961175 0.146851 0.824849 0.0247987 0.32768 0.228208 0.578601 0.164463 0.147725 0.272914 0.230356 0.269486 0.510294 0.319638 
0.847822  19 0.170036 0.475968 0.740714 0.0612813 0.263103 0.506623 0.214494 0.656445 0.0684153 0.979777 0.76561 0.538012 0.201277 0.363344 0.670133 0.756665 0 0.283669 0.0376587 
0.836884  19 0.84 0.395629 0.729225 0.0784811 0.25629 0.331341 0.543314 0.597263 0.203748 0.591076 0.476212 0.51183 0.38185 0.36451 0.891566 0.41866 0 0.222336 0.0548386 
0.484004  19 0.0831675 0 0.437802 0 0.383534 0.434736 0.211835 0.513578 0.143974 0.0354772 0.436385 0.368012 0.238617 0.0379437 0.841179 0.455144 0 0.0996152 0 
0.398722  19 0.349624 0 0.391703 0 0.0312561 0.429939 0.405936 0.742585 0.264021 0.0211769 0.673089 0.313752 0.266692 0.0386631 0.551978 0.476448 0.107943 0.136025 0 
4.62609  19 0.158193 0.151242 0.0217768 0.570356 0.872505 0.343571 0.867681 0.0258753 0.716648 0.273179 0.955375 0.972546 0.183459 0.396792 0.70365 0.277931 0.606772 0.898739 0.190172 
0.587701  19 0.729237 0.311088 0.523296 0 0.148066 0.626965 0.0368207 0.566365 0.50249 0.433481 0.673651 0.263618 0.234228 0.0100151 0.783443 0.700179 0.150842 0.325955 0.204119 
0.368421  19 0.317287 0.857873 0.549175 0 0 0.746398 0.0828795 0.487879 0.0279322 0.0704148 0.51665 0.380328 0.359078 0.38544 0.917013 0.599195 0.155587 0.406664 0 
0.500715  19 0.695159 0.826368 0.541579 0 0 0.461412 0 0.277967 0.0245227 0.201062 0.569602 0.430166 0.712698 0.401458 0.895598 0.605744 0.136839 0.473077 0.704123 
0.647866  19 0.915764 0.765216 0.26848 0.0165176 0.0797492 0.0377063 0 0.408687 0.15156 0 0.407606 0.384578 0.337501 0.380868 0.324262 0.693544 0.172607 0 0 
0.757639  19 0.0280792 0.012304 0.740408 0 0.0243886 0 0.20996 0.395922 0.138801 0 0.41085 0.371034 0.351206 0.356026 0.326345 0.714843 0 0.0369594 0 
1.51537  19 0.748157 0.340411 0.416157 0.189483 0.413461 0.383847 0.189548 0.207713 0.0420805 0 0.350807 0.301077 0.407235 0.683193 0 0.717924 0.275546 0.824185 0.653063 
1.55144  19 0.762377 0.0345917 0.445317 0.155465 0.172033 0.37608 0.936036 0.141779 0.138063 0 0.496616 0.313268 0.386221 0.674497 0.329197 0.771003 0.475197 0.457938 0.761794 
0.59555  19 0.717091 0 0.795922 0.001724 0.495407 0.123297 0.0465009 0.550396 0.13964 0.53804 0.7989 0.225318 0.208086 0.0977037 0.621246 0.631491 0.309348 0.164056 0 
0.574509  19 0.895406 0.0569969 0.314269 0.0587011 0.506326 0.807614 0.134347 0.639615 0.246996 0.597907 0.767027 0.22637 0.0771955 0 0.620964 0.698754 0 0.144956 0.12748 
2.7702  19 0.439706 0.134072 0.432473 0.947041 0.223414 0.376353 0.565088 0.493695 0.0577202 0 0.623926 0.679086 0.702908 0.368461 0.421174 0.417611 0.00375429 0.194817 0.0381483 
1.07175  19 0.377017 0 0.536307 0 0.212487 0.200505 0.541934 0.355914 0.0835375 0.334863 0.145112 0.723116 0.591435 0.121067 0.369378 0.899811 0.107343 0.0516451 0.12911 
0.770074  19 0.226113 0.697308 0.704077 0 0.320645 0.661415 0.149015 0.654682 0.300234 0.537626 0.537469 0.714626 0.385188 0.324024 0.235042 0.452274 0.0530742 0.0371698 0.0127639 
1.10379  19 0 0.218515 0.784521 0.097158 0.740353 0.670666 0.407636 0.450664 0.454363 0.745209 0.542598 0.807523 0.423463 0.318509 0.575483 0.48794 0.072301 0.422832 0.137253 
1.3542  19 0.24913 0 0.663768 0.0134258 0.412886 0.507197 0.610397 0.270023 0.272226 0.0658573 0.900185 0.502521 0.188632 0 0.0146758 0.672402 0.182478 0.530253 0 
1.06014  19 0 0 0.50235 0.0199896 0.306579 0.607028 0.614461 0.271253 0.420093 0 0.253407 0.282586 0 0 0.715301 0.686096 0.392278 0.692582 0.561154 
1.44028  19 0.67616 0.521304 0.172059 0.0568786 0.642148 0 0.388325 0.674382 0.370285 0.432161 0 0.297412 0.0741426 0.00624488 0.437437 0.567878 0.00697591 0.544989 0.0329217 
0.750715  19 0.720132 0.23209 0.154754 0 0.652203 0 0.392492 0.708167 0.201576 0.335105 0.0824093 0.446041 0.00375517 0.130753 0.428699 0.600224 0.261239 0.595853 0.2293 
0.730224  19 0.670871 0.247391 0.723385 0.0172077 0.0227694 0.484418 0 0.202595 0.0905388 0.152694 0.447579 0.924805 0.466167 0.62308 0.271519 0.632837 0.405022 0.214415 0.581326 
0.948688  19 0.434712 0 0.340258 0 0 0.655687 0.402813 0.237492 0.0081079 0.200698 0.231317 0.0342554 0.373293 0.660317 0.257275 0.618262 0.395598 0.754425 0.56194 
0.693303  19 0.918349 0.0523654 0.238225 0.0309902 0 0.119021 0 0.349568 0 0.144414 0.482801 0.253495 0.486345 0.436114 0.781629 0.5155 0.0668114 0.0347088 0.167838 
1.05986  19 0.678008 0.708378 0.682768 0 0.0277247 0 0 0.309009 0.286299 0.195504 0.416707 0.204677 0.426631 0.159245 0.570082 0.440061 0.275281 0.0433072 0.394589 
1.30691  19 0.448694 0.0641868 0.3092 0.037669 0.217653 0.3548 0.466118 0.47049 0.023391 0.244566 0.168109 0.25675 0.626638 0 0.324299 0.607537 0.0496834 0.108256 0.0769721 
0.609568  19 0.256889 0.0758286 0.469529 0.0687097 0.331333 0.372999 0.8949 0.781309 0.0360059 0 0.281409 0.0164578 0.0337702 0.100847 0.312701 0.462403 0.0463753 0.122141 0.052166 
0.534105  19 0.622375 0.210609 0.539139 0 0.0663356 0.409408 0.445854 0.936631 0.704123 0.253113 0.387869 0.323641 0 0.0280277 0.610231 0.587988 0.0357562 0.0995595 0 
0.737115  19 0.631667 0.198582 0.556349 0 0.0496458 0.375515 0.00322715 0.826504 0 0.855654 0.507199 0.650906 0.205731 0.028259 0.746334 0.594148 0.0931895 0.537985 0.340072 
0.901023  19 0.890991 0.0307364 0.979568 0 0.715382 0.991072 0.550533 0.428439 0.197565 0.29579 0.668015 0.0360772 0.677731 0.00769491 0.558803 0.576071 0.151071 0.78882 0.0521235 
0.833729  19 0.29282 0.0251563 0.602764 0 0.736713 0.174824 0.752129 0.584366 0.128813 0.232574 0.679086 0.0309834 0.615688 0.00803197 0.591301 0.307458 0.00550609 0.721941 0.0437298 
0.678813  19 0 0.164587 0.604133 0.0648121 0.107124 0.0981142 0.354717 0.595332 0.37017 0.0142791 0.119175 0.0984975 0.349447 0.145098 0.85119 0.550736 0.119695 0.528709 0.244687 
1.34028  19 0.695434 0.468159 0.612091 0.000870861 0.0123458 0.195412 0.370134 0.214592 0 0.0190773 0 0.0353341 0.348608 0.146424 0.813412 0.497134 0.688108 0.533829 0.309871 
1.38371  19 0.226092 0.313312 0.368489 0.00237996 0.338316 0.902597 0.409921 0.551663 0 0.0185965 0.0583799 0 0.470523 0.223403 0.162792 0.373485 0.297369 0.625576 0.652413 
0.354298  19 0.630475 0.54753 0.492026 0 0 0.183623 0 0.277885 0.0371482 0 0.37527 0.536784 0.425198 0.140407 0.668408 0.668678 0.23268 0 0 
1.19982  19 0.738398 0.394061 0.450767 0 0 0.5286 0.0904617 0.0973891 0.16597 0.49075 0.595589 0.161047 0.177086 0 0.194909 0.68702 0.0694282 0.162854 0.585082 
0.70385  19 0.723253 0.291542 0.507695 0 0 0.386072 0.463294 0.434833 0.656385 0.268524 0.29284 0.851538 0.175143 0.518006 0.4249 0.66718 0.152144 0.379616 0.197345 
0.764958  19 0.605683 0.452862 0.524893 0 0 0.793807 0.338318 0.220518 0.18887 0.228712 0.361152 0.416222 0.462186 0.345467 0.67805 0.657503 0.174009 0.312382 0.587027 
0.505239  19 0.598503 0.456224 0.644455 0.0058711 0 0.767633 0.21373 0.467705 0.0647518 0.183427 0.431565 0.598354 0.351929 0.330584 0.768972 0.664517 0.163033 0.35671 0.754457 
1.06286  19 0.918493 0.152492 0.977574 0 0.757679 0.574929 0.466042 0.710655 0.161532 0.395972 0.69953 0.342369 0.620467 0.147991 0.825821 0.365429 0.375223 0.816921 0.0995702 
0.63489  19 0.186854 0.345753 0.743523 0.11026 0 0.46344 0.414171 0.633712 0.180996 0 0.335693 0.595768 0.421025 0.363492 0.871486 0.801611 0 0.294761 0.258401 
0.530215  19 0.782557 0.503752 0.662805 0 0 0.578962 0.81068 0.828036 0.249202 0.0899509 0.369052 0.609134 0.389765 0.0537319 0.454152 0.234735 0.0433702 0.821379 0.265521 
0.560279  19 0.874327 0.0975381 0.31632 0 0 0.441887 0.881219 0.369025 0 0.0808049 0.420561 0.612203 0.396015 0.241108 0.219731 0.252956 0.0567652 0.682027 0.252843 
1.35081  19 0.609904 0.0892154 0.809046 0.037785 0.373697 0.780865 0.317822 0.0161291 0.275615 0.107207 0.0962425 0 0 0.0378035 0.170274 0.553771 0.385796 0.153592 0 
1.19319  19 0.285397 0.570085 0.773998 0.0608292 0.580043 0.348468 0.302231 0 0 0.0373328 0.0320413 0.415968 0 0.176786 0.513538 0.600353 0.530427 0.166994 0.380878 
0.712981  19 0.745582 0.179421 0.788918 0 0 0.351647 0 0.588744 0.0734915 0.227275 0.278843 0.481641 0.0290729 0.0709718 0.528485 0.5637 0.0270285 0.428187 0.0500664 
0.864929  19 0.505996 0.269812 0.27892 0 0 0.345636 0 0.791213 0 0.876191 0.506256 0.709627 0.442746 0.0638767 0.405228 0.616764 0.126242 0.206312 0.0770761 
0.528109  19 0.804925 0.432329 0.319302 0 0.0798094 0.161748 0.765681 0.39818 0 0.0401753 0.473735 0.781056 0.403712 0.316527 0.353593 0.624346 0.159631 0.760833 0.415881 
1.098  19 0.777088 0.396377 0.659078 0 0.1321 0.0719026 0.379232 0.267531 0.197354 0.146367 0.0306887 0.807436 0.452527 0.125282 0.332983 0.689349 0.468904 0.6076 0.300879 
1.05054  19 0.53012 0.562812 0.535373 0 0.191189 0.626037 0.288162 0.60667 0.169602 0.227149 0.639762 0.159654 0.140677 2.92548e-05 0.0561096 0.706151 0.160311 0.735284 0.147901 
0.399333  19 0.745493 0 0.47924 0.000587542 0.574105 0.443418 0.0922174 0.556652 0.178879 0.024271 0.509882 0.111061 0.112623 4.32072e-05 0.212496 0.748881 0.0979868 0.827648 0.150998 
0.898225  19 0.480924 0.23024 0.607912 0.0407524 0.0575073 0.655452 0.111509 0.372304 0.17506 0.325062 0.340008 0.204463 0.633534 0.198539 0.75687 0.680963 0.167979 0.210823 0.362218 
0.820868  19 0.2652 0.2144 0.376616 0.0421782 0 0.59089 0.108488 0.493721 0.83196 0.0496456 0.588372 0.556161 0.441609 0.106873 0.844717 0.74213 0.217692 0.644398 0.365832 
0.694937  19 0.662617 0.615602 0.490823 0 0 0.0626396 0 0.624741 0.395278 0.187583 0.337338 0.257988 0.394092 0.700626 0.285453 0.581973 0.102443 0.604001 0.266714 
0.566848  19 0.840576 0.948401 0.495402 0 0 0.129599 0 0.327852 0.31411 0.046235 0.148329 0.377368 0.358016 0.40317 0.856099 0.602037 0.105452 0.725531 0 
0.814194  19 0.972943 0.345051 0.460232 0 0 0.259287 0.82867 0.476847 0.0814467 0.139823 0.428459 0.416995 0.296738 0.336466 0 0.433491 0.0682286 0.0188196 0.0985106 
0.630232  19 0.682101 0.638869 0.476687 0 0 0.394994 0.134568 0.536281 0.109121 0.120361 0.338163 0.657429 0.444076 0.374003 0.0669316 0.427348 0.0277183 0.982928 0.197418 
1.12021  19 0.184061 0.294429 0.722663 0.174231 0.595073 0.31147 0 0.513945 0.158549 0.460878 0 0.917132 0.157128 0.35835 0.0845512 0.503038 0.339129 0.153226 0 
2.23167  19 0.188673 0.585702 0.716972 0.158792 0 0.768347 0.336418 0 0.36394 0.222582 0 0.0113136 0.200398 0.467292 0.224149 0.453505 0.278922 0 0.284095 
0.872114  19 0.802762 0 0.54076 0.026091 0.213773 0.258381 0.657459 0.607225 0.214497 0.0145846 0.614436 0.316773 0.646125 0.0416574 0.342311 0.561706 0 0.518522 0.150633 
0.83373  19 0.774057 0 0.549963 0.0269235 0.417045 0.350775 0.822879 0.753185 0 0.0247119 0.560604 0.190926 0.492629 0 0.214074 0.527236 0.0694512 0.651654 0.643632 
0.705604  19 0.818798 0.439785 0.643293 0.0517574 0 0.899881 0.0223513 0.469498 0.396023 0.105366 0.272625 0.45576 0.396357 0.205798 0.793268 0.913157 0 0.382916 0.337277 
0.670968  19 0.498501 0.441726 0.631955 0.00259224 0 0.805948 0.115303 0.486738 0.117936 0.0830506 0.492879 0.369448 0.469392 0.266158 0.674113 0.772342 0 0.196188 0.444354 
0.927102  19 0.463355 0.608995 0.760764 0.044338 0.679787 0.123404 0.326547 0.486315 0.173741 0.170445 0.326854 0.771227 0.458504 0.168375 0.681003 0.63996 0.495424 0.17512 0.498062 
0.71146  19 0.779551 0.695298 0.659903 0.00233989 0.59911 0 0 0.340933 0.121699 0.207346 0.424347 0.824179 0.500417 0.162701 0.628892 0.687661 0.246025 0.273566 0.643964 
3.04536  19 0.238908 0.697685 0.0115165 0.0222966 0.352311 0.22131 0.670203 0.932193 0.560711 0.107825 0.277675 0.523366 0.694011 0.00642706 0.333947 0.611483 0.19235 0.364812 0 
1.87977  19 0.604904 0 0.493462 0 0.00983089 0.470969 0.77301 0.167107 0.196926 0.202764 0.00100072 0 0.354249 0 0.259349 0.567802 0.207347 0.812994 0.424444 
1.38228  19 0.21643 0.125641 0.870011 0.0163168 0.331136 0.0518485 0.474524 0 0.65558 0.129024 0.51503 0.718457 0.381501 0.141246 0.468013 0.78964 0.255401 0.786882 0.310058 
1.32559  19 0.170536 0.0454499 0.886783 0.043373 0.361121 0.950404 0.50972 0 0.189011 0.132697 0.506732 0.761647 0.0945583 0.0942122 0.429037 0.789456 0 0.0891787 0.503196 
1.01414  19 0.913458 0.753898 0.0681974 0.0209476 0.015967 0.666901 0 0.772908 0.168865 0.51862 0.358576 0.2276 0.111184 0 0.71533 0.738641 0.195348 0.646383 0.196503 
0.499797  19 0.917088 0.850604 0.512992 0.00320437 0.00231544 0.649893 0 0.681498 0.081756 0.18984 0.380594 0.131882 0.463449 0 0.740588 0.782649 0.0556433 0.552175 0.267051 
0.728197  19 0.641104 0.632282 0.457626 0.00395329 0.219214 0.0589318 0.306051 0.973954 0.147237 0.483995 0.460728 0.00647062 0.0917678 0.662843 0.672969 0.912095 0.196717 0 0.784606 
1.29785  19 0.592846 0.595761 0.377375 0.000402756 0.0243501 0.383098 0.298322 0.019226 0.15596 0.447937 0.827672 0.0600058 0.295877 0.485504 0.416573 0.788176 0.242279 0.0186544 0.742481 
1.09565  19 0.62682 0.124148 0.236738 0 0.0707865 0.67023 0.216841 0.220577 0.109641 0.0699765 0.67342 0.123427 0.0536564 0.64188 0.272721 0.768706 0.51404 0.92521 0.099991 
2.62023  19 0.0905454 0.00964874 0 0 0.0180198 0.749697 0 0.138349 0.184034 0.368737 0.599191 0.100281 0.524187 0.632364 0.699439 0.781242 0.369094 0.896389 0.0479585 
0.546909  19 0.123087 0.486474 0.53114 0 0.218169 0 0 0.507619 0 0 0.335668 0.0568431 0.316794 0.482791 0.839057 0.608668 0.125935 0.00920413 0.275051 
0.450929  19 0.903906 0.121153 0.479258 0 0 0 0 0.379262 0 0 0.539785 0.740264 0.540712 0.619254 0.833604 0.589333 0.130858 0 0 
0.759998  19 0.691689 0.28175 0.599847 0.0081945 0.766414 0.650072 0.868445 0.546177 0.51402 0.0349903 0.310248 0.169235 0.412747 0.399148 0.641163 0.577763 0.267471 0.0356535 0 
0.66762  19 0.236719 0 0.524214 0.0109328 0.383812 0.376983 0.621587 0.267461 0.296709 0 0.555612 0.263628 0.194566 0.0568696 0.96211 0.546275 0.204903 0.588172 0.223353 
0.59941  19 0.600175 0.312059 0.482475 0 0 0.109488 0.130625 0.293696 0 0.241558 0.135792 0.545343 0.206072 0.43456 0.099165 0.661996 0.223385 0.175859 0.619922 
1.26357  19 0.599562 0.342278 0.499516 0 0 0 0.341183 0 0 0.300779 0.18262 0.188993 0.597661 0.169996 0.500091 0.711409 0.143145 0.429761 0.597818 
0.982075  19 0.57749 0.318746 0.504447 0 0.530892 0.148255 0.472624 0.516759 0.21129 0.593372 0.493323 0.558409 0.0458117 0.125419 0.0669534 0.742706 0.550809 0.3239 0.501364 
0.924807  19 0.648723 0.263979 0.504478 0 0.321501 0.371891 0.495036 0.718257 0.976653 0.0374796 0.838427 0.558979 0.043081 0.124862 0.0739969 0.745664 0.0664855 0 0.458493 
0.701818  19 0.120819 0.168668 0.309786 0.00281349 0.384285 0.442633 0.0154051 0.589935 0.12903 0.44614 0.550887 0 0.315608 0.74522 0.587554 0.790896 0.202147 0.552504 0 
0.664122  19 0.237341 0.183277 0.219992 0.000868618 0.108491 0.712675 0.0109442 0.64063 0.165121 0.778187 0.556974 0.461609 0.318181 0.251027 0.672572 0.780757 0.178867 0.304503 0.236395 
1.08221  19 0.403791 0.19394 0.177187 0 0.611352 0.909418 0.0457195 0.598771 0.273304 0 0.27774 0.249199 0.0384882 0.328204 0.730203 0.407545 0.470358 0.537622 0.173943 
1.38824  19 0.561884 0.216756 0.124212 0.0313757 0.941559 0.927428 0.075893 0.330451 0.385007 0 0 0.254794 0.0114883 0.228756 0 0.249817 0.312489 0.897569 0.2627 
0.450108  19 0.9018 0.26708 0.539779 0 0.0313851 0.553597 0.223458 0.292939 0.044452 0.0340731 0.323396 0.23312 0.0848884 0.145346 0.225649 0.671263 0.206831 0.131771 0.0156821 
0.755341  19 0.196744 0.18949 0.615159 0 0.419021 0.600129 0 0.394932 0.00966251 0.122494 0.206433 0.276066 0.346594 0.317391 0.188565 0.866026 0.000693561 0.151797 0.939375 
0.819565  19 0.659986 0.558887 0.598955 0.0406678 0.0815256 0.564064 0.380891 0.334913 0 0.488596 0.260856 0.31741 0.409026 0.66226 0.28833 0.696132 0.166292 0.320995 0.308196 
0.682981  19 0.274366 0.588108 0.368711 0.00423158 0.396181 0.671393 0.0602148 0.511396 0.225386 0.0991137 0.211857 0.306996 0.41214 0.0990275 0.421021 0.771098 0.14577 0.318269 0.32531 
1.42967  19 0.41368 0 0.851953 0 0.320843 0.0171824 0 0.00687627 0.230736 0.0265694 0.521458 0.587171 0.404622 0 0.936592 0.472163 0.363178 0.161651 0.00793479 
0.707547  19 0.534803 0.275672 0.611027 0.0680891 0.274964 0.51442 0.132336 0.280735 0.239317 0 0.277508 0.0486574 0.347657 0.137331 0.85783 0.663035 0.0414926 0.165607 0.0229477 
1.14739  19 0.814196 0.0371838 0.734161 0.021557 0.26603 0.162587 0.819436 0.522214 0.222697 0.133632 0.556708 0.129679 0.702099 0.252925 0.220108 0.489663 0.0612005 0.154915 0.120173 
0.861105  19 0.839575 0 0.762903 0.00654885 0.190891 0.0323567 0.762808 0.47136 0.232711 0.118858 0.501311 0.47174 0.385455 0.182414 0.216836 0.439419 0.06144 0 0 
0.630092  19 0.508189 0.659183 0.476143 0 0 0.494625 0.0396672 0.315055 0.00529931 0.10938 0.280494 0.484186 0.388175 0.095549 0.648667 0.590576 0.231179 0 0 
0.404532  19 0.563822 0.543326 0.566127 0 0 0.24718 0.0423905 0.120515 0.0246269 0 0.363374 0.506813 0.358884 0.163131 0.680217 0.662858 0.194611 0.74836 0 
0.666029  19 0.480977 0.357766 0.905122 0.0225556 0.133482 0.409722 0.726308 0.432176 0.125592 0 0.85608 0.584306 0.504136 0.278363 0.820917 0.81797 0 0.372033 0.266119 
1.28502  19 0.442242 0.365039 0.347847 0.0646424 0.367424 0.429529 0.590659 0.61689 0.579658 0 0.534514 0.224565 0.672487 0.0904462 0.140475 0.587002 0 0.284136 0.259662 
1.43444  19 0.0432926 0.843518 0.633068 0.000109819 0.701579 0.492941 0.387593 0.478128 0.36311 0.90906 0.420092 0.278046 0 0.186681 0 0.362536 0.254846 0 0.364746 
1.3129  19 0.465852 0.893893 0.541434 0.00297457 0.17038 0.566067 0.192652 0.467806 0.592059 0.201152 0.00290351 0.290591 0.395497 0.147054 0.45683 0.311703 0.258613 0.0788695 0.102485 
0.458811  19 0.85236 0.480617 0.463548 0 0 0.465983 0.761462 0.546445 0.105022 0.0842802 0.307448 0.610114 0.407358 0.505829 0.301255 0.240083 0.0410984 0.789022 0.258822 
0.441045  19 0.655819 0.903321 0.525074 0 0 0.102384 0 0.159486 0 0 0.436018 0.453119 0.434675 0.721304 0.892258 0.395533 0.0818087 0.47217 0.308805 
0.484004  19 0.0831675 0 0.437802 0 0.383534 0.434736 0.211835 0.513578 0.143974 0.0354772 0.436385 0.368012 0.238617 0.0379437 0.841179 0.455144 0 0.0996152 0 
0.354298  19 0.630475 0.54753 0.492026 0 0 0.183623 0 0.277885 0.0371482 0 0.37527 0.536784 0.425198 0.140407 0.668408 0.668678 0.23268 0 0 
0.399333  19 0.745493 0 0.47924 0.000587542 0.574105 0.443418 0.0922174 0.556652 0.178879 0.024271 0.509882 0.111061 0.112623 4.32072e-05 0.212496 0.748881 0.0979868 0.827648 0.150998 
0.450108  19 0.9018 0.26708 0.539779 0 0.0313851 0.553597 0.223458 0.292939 0.044452 0.0340731 0.323396 0.23312 0.0848884 0.145346 0.225649 0.671263 0.206831 0.131771 0.0156821 
0.630092  19 0.508189 0.659183 0.476143 0 0 0.494625 0.0396672 0.315055 0.00529931 0.10938 0.280494 0.484186 0.388175 0.095549 0.648667 0.590576 0.231179 0 0 
0.404532  19 0.563822 0.543326 0.566127 0 0 0.24718 0.0423905 0.120515 0.0246269 0 0.363374 0.506813 0.358884 0.163131 0.680217 0.662858 0.194611 0.74836 0 
1.09602  19 0.362391 0 0.227 0.0511101 0.203048 0 0.0628032 0.444284 0 0.227126 0.186498 0.257124 0.722233 0.576693 0.268497 0.582114 0.0803292 0.364583 0.126265 
1.02615  19 0.636566 0.493533 0.317539 0.0102317 0.248812 0.116879 0.286734 0.40298 0.572372 0.230359 0.318269 0.257059 0.418156 0.303215 0.277423 0.613961 0.103048 0.428778 0.147962 
1.28932  19 0.465852 0.893893 0.541434 0.00297457 0.17038 0.566067 0.192652 0.467806 0.592059 0.201152 0.00290351 0.290591 0.395497 0.147054 0.45683 0.311703 0.258613 0.0788695 0.102485 
0.852094  19 0.691689 0.28175 0.599847 0.0081945 0.766414 0.650072 0.868445 0.546177 0.51402 0.0349903 0.310248 0.169235 0.412747 0.399148 0.641163 0.577763 0.267471 0.0356535 0 
1.01763  19 0.748471 0.0508593 0.247027 0 0.634549 0.931987 0.343267 0.432275 0.283281 0.42525 0.679112 0.0374962 0.648457 0.00993746 0.657988 0.678282 0.151042 0 0.274194 
0.444054  19 0.7474 0.259947 0.4506 0 0.668096 0.367039 0 0.488179 0.262809 0.569347 0.678085 0.0361092 0 0.00950601 0.852732 0.75008 0.150717 0.677042 0.219936 
3.13863  19 0.721071 0.0483528 0.0627559 0.148325 0.973805 0.344566 0.688625 0 0 0.0632359 0.0930005 0.434859 0.0573336 0.317239 0.599014 0.718504 0.585181 0.0667429 0.0539272 
0.858202  19 0.627323 0.145265 0.484043 0.00546126 0.456374 0.338491 0.196348 0 0 0.0350245 0 0.50768 0.244911 0 0.55969 0.66257 0.48456 0.0595138 0.0183507 
0.593097  19 0.0239551 0.36124 0.450588 0 0.0228232 0.493961 0 0.274127 0.097591 0.00965563 0.421447 0 0 0 0.238289 0.672451 0.166433 0.087702 0.0142051 
0.433632  19 0.943203 0.31531 0.59746 0 0.00459936 0.803099 0.842784 0.267774 0.0562785 0.0276832 0.366295 0.752257 0.30792 0.233599 0.215323 0.578297 0.230106 0.0478062 0 
0.809828  19 0.183918 0.211351 0.459471 0 0.874169 0.0394787 0.877111 0.597257 0.11919 0.237671 0.819356 0.123323 0.310331 0.79032 0.536635 0.585684 0.106244 0.754359 0.091726 
1.16805  19 0.758591 0 0.459 0 0 0.140911 0 0.641983 0.453772 0.202035 0.724647 0.291776 0.463406 0.991708 0.395932 0.408444 0 0.752352 0.0480726 
1.29643  19 0.719551 0.808606 0.538878 0.00891676 0.207297 0.285001 0.433989 0.606423 0.161131 0.20247 0.632281 0.188341 0.613104 0 0.186886 0.743737 0.0162651 0.663036 0.151976 
0.502507  19 0.697055 0.53768 0.533341 0.0198191 0.193067 0.148095 0.501285 0.607486 0.149231 0.204279 0.624933 0.200465 0.0413209 0.00903313 0.224729 0.56325 0.123786 0.714845 0.147177 
0.655425  19 0.0166705 0.498264 0.309976 0 0.0253287 0.801603 0.0227086 0.640221 0.0102665 0.181053 0.371613 0.0765062 0.314972 0.00233041 0.551292 0.663804 0.0514137 0.609263 0.291371 
0.675528  19 0 0.482314 0.276522 0 0.00500108 0.716345 0.0743798 0.773131 0.0547166 0.104289 0.389168 0.304866 0.7674 0.60351 0.527922 0.665517 0.0785792 0.71926 0.432755 
0.707264  19 0.851191 0.0523009 0.31806 0 0 0.443907 0.908118 0.451012 0.0406713 0.212642 0.55431 0.635088 0.104419 0.202073 0 0.0796813 0.0468581 0.863913 0.333189 
0.614084  19 0.772997 0.0658627 0.410931 0 0 0.445374 0.428096 0.485791 0.0483648 0.0292506 0.494252 0.588683 0.526893 0.317794 0.260048 0.133436 0.0765425 0.582035 0.259682 
0.468712  19 0.671279 0.628416 0.518664 0.00458347 0 0.736281 0 0.50956 0.0729011 0.0953202 0.377031 0.319908 0.422809 0.145945 0.70841 0.619079 0.0335713 0.601352 0.112132 
0.720705  19 0.989925 0.547248 0.492453 0.00270346 0.00169068 0 0 0.349968 0.0639397 0.0584838 0.373159 0.513214 0.476689 0 0.639537 0.706052 0.016058 0.763169 0.358377 
0.490385  19 0.62697 0 0.610276 0 0.626853 0.2451 0 0.531512 0.0690272 0.0703996 0.20093 0.377566 0.321829 0.179884 0.909612 0.760648 0.17933 0.693572 0 
1.45454  19 0.716581 0.677978 0.635529 0 0.637473 0.398072 0.0364423 0 0.187759 0.439711 0.357836 0.885274 0.317307 0.170145 0.838408 0.277438 0.211711 0.534577 0.233777 
0.76608  19 0.0164993 0.250507 0.604141 0.0375235 0 0.141931 0.337177 0.584817 0.55352 0 0.0463302 0.142996 0.440791 0.130872 0.894708 0.647631 0.0952721 0.421194 0.188569 
1.21025  19 0.0504105 0.223908 0.604427 0.0384309 0 0.0335553 0.0984686 0.586365 0.273802 0.141919 0 0.140489 0.49954 0.244954 0.680696 0.616484 0.043012 0.623848 0.316425 
0.985927  19 0.592227 0 0.526267 0.0323401 0 0 0.106455 0.497667 0.412342 0.11763 0.264271 0.337397 0.345529 0.602146 0.0231756 0.563719 0.130184 0 0.276966 
0.560252  19 0.312949 0 0.471142 0 0 0.370797 0.0967203 0.511417 0 0.0639024 0.340928 0.457988 0.298961 0.68198 0.9535 0.554102 0.140255 0 0.229836 
0.914822  19 0.676835 0.614468 0.406914 0 0.154437 0.616517 0.137815 0.71027 0.0911728 0.389397 0.715575 0.0184499 0.445768 0.295731 0.414372 0.783935 0.10411 0 0.881799 
0.739696  19 0.653845 0.614281 0.426454 0.00812077 0 0.235158 0.159872 0.801859 0.0380143 0.0385747 0.398386 0.249175 0 0.445468 0.375492 0.799363 0.135249 0 0.764541 
0.733278  19 0.907792 0.468898 0.407751 0 0 0 0.715412 0.688505 0.144706 0.148196 0.233012 0.441599 0.309524 0.394076 0.219212 0.424484 0.051696 0.73309 0.314665 
0.753054  19 0.041659 0.0774036 0.359791 0 0 0.573867 0.412329 0.642183 0.0860075 0.108146 0.23657 0.25854 0.355535 0.426422 0 0.579113 0.0391561 0.508905 0 
2.57265  19 0.54885 0.348843 0.0241751 0.0304041 0.0235281 0 0 0.410443 0 0 0.0707633 0.288896 0.341479 0.211498 0.838894 0.733098 0.282302 0.379499 0 
0.840984  19 0.4741 0.151413 0.85088 0 0.0328864 0 0.235593 0.409882 0.0202572 0 0.873377 0.336706 0.362353 0.197277 0.855502 0.237122 0.231961 0 0.366946 
0.778349  19 0.926211 0.340039 0.478996 0 0.0331265 0.649039 0.0196696 0.589962 0.65737 0.748844 0.752517 0.46587 0.420564 0.0939442 0.810412 0.668106 0.209404 0.141957 0.200054 
0.624651  19 0.57239 0.302735 0.669712 0.00533173 0.270573 0.601749 0 0.635707 0.793568 0.156365 0.660758 0.485106 0.216947 0.0938506 0.763546 0.691761 0.20435 0.547473 0.290723 
0.743547  19 0.394156 0.553559 0.631676 0 0.00889626 0.435134 0.0721922 0.0467896 0.0925691 0 0.344151 0.512689 0.366845 0 0.599495 0.64224 0.173611 0.849166 0 
0.438606  19 0.440991 0.479098 0.677911 0.0155998 0 0.233554 0.028588 0.398434 0.0934013 0 0.350517 0.582744 0.342268 0.176939 0.890918 0.642369 0.177014 0.0797825 0 
1.30116  19 0.767213 0 0.513796 0.0481283 0.00605871 0.389353 0.249346 0.00800675 0.126395 0.0982624 0 0.52305 0.529504 0.772202 0 0.414295 0.169224 0.93465 0.849752 
0.697311  19 0.810993 0 0.521827 0.00918659 0.00821448 0.307454 0.864054 0.125026 0.111295 0.11951 0.196011 0.515737 0.498422 0.869676 0 0.41201 0.064661 0.880562 0.553655 
0.524645  19 0.732682 0.959093 0.541787 0.0183883 0.376477 0.148112 0.424929 0.292428 0 0 0.501265 0.497563 0.451006 0.255197 0.721977 0.492836 0.0798509 0.653938 0.660228 
0.921697  19 0.71704 0 0.517814 0.0157733 0 0.172583 0.140182 0 0 0.0159065 0.404791 0.236113 0.428008 0.501224 0 0.433741 0.0707669 0.661805 0.80959 
0.594295  19 0.588419 0.725 0.34271 0 0 0.555271 0.0799972 0.680645 0.0251863 0.0340676 0.527117 0.38669 0.736024 0.252068 0.516562 0.586376 0.0100751 0.895594 0 
1.07033  19 0 0 0.50235 0.0199896 0.306579 0.607028 0.614461 0.271253 0.420093 0 0.253407 0.282586 0 0 0.715301 0.686096 0.392278 0.692582 0.561154 
1.52015  19 0.555476 0.0728751 0.489258 0.00449112 0.247992 0.068113 0.211197 0.428492 0.206841 0.589381 0.294846 0.557799 0.167368 0.578997 0.858271 0.0580176 0.116746 0 0 
0.827559  19 0.550995 0.571967 0.495515 0 0.199453 0.127945 0 0.303748 0.156459 0 0.393942 0 0.10872 0.337171 0.866672 0.448629 0.228207 0.252487 0 
0.600239  19 0.834751 0.0306437 0.782553 0.00467508 0 0.801856 0.111628 0.294421 0.0939586 0.133851 0.447106 0.505656 0.491352 0.353536 0.674076 0.765013 0 0.376653 0.706867 
0.712638  19 0.642261 0.11205 0.957666 0.00350066 0 0.794173 0.15396 0.425785 0.0560738 0.32376 0.500669 0.280582 0.480428 0.185141 0.671028 0.774754 0.299692 0.651175 0.833207 
0.764429  19 0.702193 0.703137 0.422247 0.00213464 0.284478 0.734103 0.0363302 0.113052 0 0.149869 0.10189 0.926215 0.574533 0.146158 0.26429 0.539662 0.246811 0.516844 0.362233 
0.765473  19 0.499682 0.612736 0.44215 0.000495122 0.186843 0.601996 0.00754973 0.878478 0.0566006 0 0.344166 0.326172 0.471306 0.144858 0.00246861 0.642191 0.251146 0.589626 0.247158 
0.572385  19 0.910331 0.45123 0.18205 0 0.115851 0 0.766859 0.518945 0 0 0.419686 0.793573 0.365459 0.331334 0.265815 0.60085 0.149704 0.351167 0.536626 
0.815271  19 0.953231 0.433044 0.205342 0 0.0123086 0 0.363502 0.423913 0.0125092 0.194809 0.566798 0.640171 0.420846 0.332836 0.129456 0.623404 0.165821 0.573064 0.523407 
0.821775  19 0.274965 0.134453 0.350205 0 0.340925 0.708331 0.0313634 0.501432 0.136991 0.167331 0.0874179 0.258664 0.419174 0.0950095 0.541662 0.77894 0.131126 0.29921 0.21506 
0.859749  19 0.246943 0.679754 0.254175 0.00573001 0.163878 0.674919 0.00681646 0.511702 0.182052 0.445299 0.225819 0.283329 0.327601 0.172677 0.648095 0.780231 0.13872 0.321626 0.326664 
0.52072  19 0.650446 0.643037 0.36028 0 0.00697624 0.424937 0.205727 0.98759 0.358911 0.0285178 0.594167 0.222294 0.0995537 0 0.823964 0.478312 0.0891789 0 0.589596 
0.86146  19 0.179532 0 0.289905 0 0.0618744 0.453693 0.515248 0.937464 0.264711 0 0.640828 0.380489 0.0222897 0.292976 0.596235 0.471629 0.1312 0 0.610792 
0.519539  19 0.0907666 0.00464274 0.857246 0 0.393002 0.531599 0.210034 0.47913 0.136977 0.0237768 0.443127 0.369366 0.365137 0 0.711673 0.627102 0 0.109421 0 
0.810081  19 0.0510106 0 0.540368 0 0.126718 0.148962 0.212458 0.413543 0.143026 0 0.420256 0.372302 0.283804 0.149634 0.0838076 0.504737 0 0.112592 0 
2.61628  19 0.0662764 0.251172 0.646125 0.929093 0 0.394952 0.417024 0.94025 0.177188 0.14221 0.692003 0.5226 0.385463 0.344718 0.00312293 0.815116 0.0463777 0.310667 0.101866 
0.888358  19 0.546044 0.536386 0.522513 0.140736 0.414125 0.501367 0.417063 0.500991 0.105347 0.401174 0.571849 0.569948 0.24861 0.496212 0.868531 0.857512 0 0.260903 0.525111 
1.04444  19 0.513259 0.094967 0.805853 0.011005 0.94114 0.447313 0.918742 0.101209 0.159992 0.191968 0.488185 0.0108066 0.0235456 0 0.1978 0.388352 0.34675 0.119603 0.14257 
1.72736  19 0.538235 0.127862 0.471335 0 0.441739 0.0752116 0.0375562 0.0124022 0.22673 0.0288586 0.270959 0 0 0 0.253858 0.351786 0.462845 0.207847 0 
0.498393  19 0 0 0.496538 0 0.620148 0.406756 0.1161 0.569384 0 0 0.395024 0.0154391 0.219491 0 0.929451 0.650725 0 0 0 
0.688041  19 0.650608 0.228069 0.385409 0 0.333175 0.47355 0.451002 0.463271 0.300055 0 0.527381 0.606372 0.224518 0.25613 0.838892 0.26416 0.139287 0.0592775 0 
0.595778  19 0.576564 0.516638 0.473262 0 0 0.60196 0.0011787 0.325595 0.0283956 0.140698 0.305707 0.511947 0.441354 0.102201 0.677374 0.602171 0.23139 0 0 
0.570387  19 0.468893 0.644605 0.469327 0 0 0.307786 0.000191765 0.331689 0.00895675 0.153105 0.390237 0.512401 0.379839 0.107061 0.672503 0.613776 0.23304 0 0 
0.856905  19 0.772589 0.527877 0.63259 0 0.0899383 0.137724 0.130662 0.280191 0.0992808 0.12595 0.545954 0.806334 0.498217 0.633895 0.277944 0.676096 0.427891 0.254023 0.921672 
0.986435  19 0.696401 0.524348 0.576584 0 0.131077 0.235814 0.351704 0.306077 0.0948329 0.0789146 0.670208 0.73936 0.505232 0.39676 0.180285 0.599875 0.429959 0.239906 0.997009 
0.720971  19 0.923307 0.300763 0.508608 0 0.193899 0.540743 0.728946 0.501242 0.882624 0.280359 0.869583 0.295226 0.271692 0.283239 0.881427 0.78486 0.1014 0.139003 0.105245 
1.19497  19 0.914764 0.300236 0.465362 0 0.239654 0.920444 0.759734 0.559926 0.643378 0.623941 0.582374 0.159776 0.278366 0 0.287228 0.789683 0.192676 0.0864428 0.250851 
0.572411  19 0.606873 0.203355 0.548253 0 0.0288956 0.414249 0.736627 0.994405 0.470864 0.0519969 0.394946 0.294829 0.190278 0.145954 0.432769 0.595326 0.0230339 0.311276 0 
1.284  19 0.0706579 0.216021 0.546062 0.00208453 0.0586278 0.429488 0.585602 0.00258757 0.113147 0.206399 0.44689 0.118652 0.257624 0.0293358 0.610985 0.586987 0.0397384 0 0.3067 
0.690511  19 0.410537 0.623569 0.494217 0.0162578 0.63093 0.417463 0 0.104847 0.000265447 0 0.464217 0.586912 0.0594566 0.202112 0.669413 0.791978 0.227172 0 0.375413 
1.52106  19 0.479163 0.642933 0.467597 0.0139467 0.146171 0.544424 0.032141 0 0.0760454 0.487581 0.248834 0.203475 0.58384 0.138348 0.788135 0.475128 0.227861 0 0 
0.696283  19 0.624983 0 0.36818 0.0179381 0.494035 0 0 0.562835 0 0.241286 0.785246 0.0898473 0.193687 0.0169917 0.398723 0.70324 0.278919 0.233751 0.281995 
0.709647  19 0.399787 0 0.852472 0 0.086647 0.0931845 0.424213 0.866564 0.38992 0.925635 0.923439 0.0348469 0.213643 0.166001 0.882074 0.856973 0.338214 0.239378 0.267018 
0.539949  19 0.209837 0.869999 0.524325 0 0.21409 0.0429531 0 0.549891 0 0 0.396046 0 0.316946 0.305018 0.815846 0.661793 0.085095 0 0.284334 
0.387559  19 0.225319 0.0527694 0.53538 0.000697386 0.0671919 0.217449 0 0.731608 0.0400391 0 0.183415 0.0367298 0.206866 0.166327 0.822762 0.650165 0.114981 0.144634 0.316546 
0.679049  19 0.306993 0.359656 0.509121 0.102044 0 0.33061 0.276805 0.212403 0.034526 0.0071731 0.314157 0.126177 0.0315724 0.13378 0.232958 0.583384 0.137017 0.135161 0.00479544 
0.610919  19 0 0 0.531052 0.0382819 0.273586 0.49489 0.182952 0.718025 0.0409036 0.0405872 0.284001 0.332323 0.0177473 0.147863 0.19972 0.590725 0 0.13295 0.0247797 
0.456153  19 0.565885 0.557203 0.636166 0.00509861 0.746664 0.796967 0.407959 0.45577 0 0.0959514 0.427257 0.415048 0.295478 0.228257 0.901603 0.673023 0.0349384 0.42987 0.00610056 
0.602648  19 0.560547 0.376744 0.689253 0.00562348 0.376479 0.631602 0.273256 0.731762 0.58342 0.0181144 0.432236 0.390079 0.325365 0.376478 0.511536 0.563043 0.185906 0.485946 0.0247149 
0.849048  19 0.17582 0.0842309 0.288397 0.00560591 0 0.735348 0.124178 0.627959 0.342383 0.0172164 0.173839 0.195702 0.677535 0.295078 0.0171219 0.600603 0.0360644 0.644314 0.340597 
0.979062  19 0.680047 0.575722 0.516061 0.0509968 0.147116 0 0.466783 0.648385 0.289693 0.0150203 0.184013 0.449673 0.675775 0.208399 0.473056 0.567291 0.166716 0.820765 0.178623 
3.64498  19 0.316371 0.0351681 0.0357503 0.0845485 0.322576 0.510979 0.342433 0 0.388926 0.0737243 0.526758 0.481624 0.260531 0.0891441 0.48305 0.0167515 0.00758281 0 0.488849 
0.849483  19 0.532016 0 0.598298 0.048284 0.44421 0.504853 0 0.215685 0.24132 0.149438 0.534104 0.807977 0.243755 0.0930786 0.377705 0.420563 0 0.107258 0.486408 
0.780457  19 0.775051 0.414043 0.492319 0.0061071 0.00273995 0.645366 0.104642 0.00360773 0 0.255518 0.248703 0.108682 0.596411 0.165609 0.681496 0.741139 0.173577 0.246335 0.558576 
1.60144  19 0.772747 0.5258 0.517455 0.0324489 0 0 0.413399 0 0.0849465 0 0.196365 0.258839 0.633536 0.108238 0.104695 0.688536 0.189958 0.389087 0.581894 
0.769988  19 0 0.421645 0.480651 0.00827057 0.55698 0.557527 0 0.31331 0.168817 0 0.00820741 0.14231 0.554167 0.371052 0.123234 0.495919 0.33617 0.117227 0 
1.40069  19 0.16633 0.358848 0.695663 0.228356 0 0.642588 0.0183002 0.583033 0.128257 0.141254 0.291009 0.805914 0.588012 0.342733 0.0967822 0.484668 0.199589 0.226901 0.419593 
0.70092  19 0.726367 0.638267 0.536881 0 0 0.24871 0.044293 0.328378 0.52041 0 0.266099 0.39837 0.347184 0.0578553 0.689859 0.715462 0.13811 0.0150685 0.0220707 
0.378378  19 0.736553 0.242398 0.480951 0 0.0678633 0.311248 0 0.687676 0 0 0.752347 0.395049 0.269302 0.163812 0.805829 0.66354 0.256123 0.251609 0.273549 
3.33233  19 0.186838 0.485476 0.92959 0.614652 0.787414 0.897024 0.536843 0.644812 0.533033 0.362766 0.840366 0.128126 0.487723 0.244897 0.249503 0.00176366 0.0805229 0.508854 0.327458 
0.740554  19 0.709187 0.480913 0.453927 0 0.0974754 0.38174 0.0806003 0.476901 0.117089 0.0900363 0.400356 0.771251 0.479546 0.436555 0.223653 0.636298 0.441255 0.249707 0.712005 
0.698881  19 0.401184 0.760705 0.645924 0 0 0.735862 0.0844556 0.59374 0.016498 0.130574 0.265518 0 0.249948 0.316302 0.246944 0.773118 0.150478 0.388392 0 
0.3764  19 0.579666 0.651708 0.638421 0 0.18158 0.7071 0.0904708 0.359728 0.0256446 0.121081 0.453096 0.397996 0.324669 0.401729 0.787199 0.770984 0.126573 0.390002 0.0987707 
0.844147  19 0.648723 0.263979 0.504478 0 0.321501 0.371891 0.495036 0.718257 0.976653 0.0374796 0.838427 0.558979 0.043081 0.124862 0.0739969 0.745664 0.0664855 0 0.458493 
0.698762  19 0.538288 0.225596 0.288681 0 0.270718 0.373644 0.521472 0.785754 0.0377554 0 0.282202 0.535809 0.0704251 0.00348623 0.363336 0.57296 0.140001 0.486517 0.257915 
0.826981  19 0.809579 0.765045 0.678587 0.067327 0.0343146 0 0 0.685403 0.190807 0.0986265 0.37813 0.479558 0.425108 0.127073 0.73637 0.443709 0.183728 0 0.268609 
1.1899  19 0.342356 0.761002 0.772574 0.134259 0 0 0.463317 0.788095 0.212857 0 0.298341 0.336015 0.428112 0.352964 0.80553 0.450768 0.338027 0.468715 0.199202 
1.33323  19 0.572811 0.687173 0.293328 0 0.779025 0.455015 0 0 0.374725 0.187388 0.598479 0.680048 0.772841 0.379009 0.421219 0.479263 0.0251749 0.572849 0 
0.897004  19 0.484045 0.524103 0.444162 0 0 0.394831 0.190814 0.402805 0.54065 0.305505 0.445319 0.705995 0.294652 0.382287 0 0.557005 0.0354605 0.58095 0.17543 
0.652453  19 0.0479076 0.201221 0.515212 0.00228636 0.183034 0.545978 0.75819 0.835512 0.0605188 0.0154165 0.45908 0.115051 0.361976 0.35811 0.412345 0.574174 0.0652937 0.527262 0.342012 
0.443149  19 0.745493 0 0.47924 0.000587542 0.574105 0.443418 0.0922174 0.556652 0.178879 0.024271 0.509882 0.111061 0.112623 4.32072e-05 0.212496 0.748881 0.0979868 0.827648 0.150998 
0.676979  19 0.139269 0.259613 0.46821 0 0.277553 0.573698 0.772256 0.829383 0.0316232 0 0.197232 0.0829372 0 0 0.312325 0.493737 0.06011 0.542455 0.0802167 
1.05016  19 0.219277 0.0944738 0.451017 0.0872233 0.308402 0.500775 0.904798 0.760211 0.0485389 0.0076661 0.482066 0.0309436 0 0.471537 0.292744 0.562742 0.0681667 0.0684628 0.410156 
3.49064  19 0.593145 0.357088 0.636959 0.617828 0.532011 0.449472 0.0882103 0.307467 0.283099 0.573021 0.153515 0.359279 0.996171 0.633262 0.302129 0.0983722 0.342007 0.94911 0.262939 
0.543455  19 0.0831675 0 0.437802 0 0.383534 0.434736 0.211835 0.513578 0.143974 0.0354772 0.436385 0.368012 0.238617 0.0379437 0.841179 0.455144 0 0.0996152 0 
0.759114  19 0.359645 0.864746 0.540397 0.00107001 0 0.673016 0.100837 0.469266 0.282976 0.0635463 0 0.377241 0.400751 0.219372 0.625811 0.283241 0.226476 0.310555 0.106792 
1.38439  19 0.346625 0.880652 0.543766 0.00127536 0 0.526296 0.11394 0.470071 0.369586 0.194324 0 0.258065 0.345565 0.266911 0.35621 0.192474 0.25733 0.496645 0.0221874 
0.659105  19 0.421734 0.34906 0.533413 0 0 0 0 0.275657 0 0.146993 0.50801 0 0.538201 0.441851 0.876448 0.609418 0.125065 0.288566 0.771817 
0.537499  19 0.226318 0.719573 0.528424 0 0 0.22216 0 0.238316 0.0299687 0 0.275937 0.425021 0.756212 0.383036 0.893373 0.60892 0.142053 0 0.743176 
0.881942  19 0.67813 0.364647 0.659708 0.0221104 0.191043 0.359546 0.705105 0.41813 0.217896 0 0.536542 0 0.476862 0.26622 0.439425 0.354315 0.0245041 0.153564 0.328823 
0.791636  19 0.770382 0.170006 0.963182 0.0221623 0.295638 0.342879 0.798696 0.51446 0.139696 0 0.492698 0.565605 0.784776 0.25448 0.440848 0.357455 0 0.139964 0.148583 
2.13187  19 0.153066 0.0700174 0.913124 0.116274 0.338948 0.392039 0.493751 0.529426 0.21063 0 0.339371 0.289965 0.553474 0.0642885 0.838371 0.00210282 0.0196392 0.31062 0.277392 
0.828884  19 0.176942 0.634665 0.695629 0.197008 0.362527 0.542613 0.268116 0.991601 0.121642 0 0.54784 0.731106 0.54216 0.669804 0.8798 0.742736 0 0.0552783 0.246615 
0.619256  19 0.678528 0.12967 0.496623 0.00229436 0.285921 0.308512 0.789742 0.668116 0 0.0804813 0.549525 0.902437 0.490432 0.590167 0.212562 0.569912 0.311324 0.490448 0.62641 
0.700681  19 0.793797 0.534969 0.435946 0.0343833 0.31379 0.2146 0.844203 0.759108 0 0.0535644 0.624499 0.901411 0.498694 0.259667 0.24427 0.560481 0.0287158 0.319079 0.280993 
0.765442  19 0.753745 0.22056 0.484622 0.00387775 0 0 0.0502097 0 0 0 0.985225 0.764105 0.545862 0.634402 0.795847 0.66227 0.114047 0 0.0305906 
0.575585  19 0.89665 0.0388317 0.461183 0 0.00293504 0 0.299954 0.468585 0.0906385 0 0.729662 0.874611 0.554326 0.616829 0.337993 0.424528 0.0950005 0.723816 0 
0.733935  19 0.366249 0.504642 0.651251 0 0 0.472006 0.0616536 0.739933 0.15816 0.0521685 0.446011 0.0548599 0.290488 0.308804 0.313803 0.482291 0 0.22624 0.336203 
1.03338  19 0.496106 0.192444 0.552687 0.0739602 0.0914551 0.168583 0.308808 0.588132 0.0205747 0.826427 0.361838 0.225794 0.203474 0.138357 0.514673 0.593779 0.0275297 0.198962 0.611036 
0.684703  19 0.274366 0.588108 0.368711 0.00423158 0.396181 0.671393 0.0602148 0.511396 0.225386 0.0991137 0.211857 0.306996 0.41214 0.0990275 0.421021 0.771098 0.14577 0.318269 0.32531 
0.825808  19 0.489286 0.146289 0.680579 0 0.537266 0.927941 0.0721789 0.654852 0.209232 0.416276 0.411483 0.841537 0.454703 0 0.736257 0.4727 0.251326 0.196653 0.354016 
0.437543  19 0.119953 0.270068 0.611963 0 0 0.109048 0.0742058 0.0460887 0 0.374581 0 0.643702 0 0.429022 0 0.670852 0.0938835 0 0.318063 
0.502537  19 0.277382 0.313228 0.504203 0 0 0.524178 0.276162 0.33577 0.10206 0.279552 0 0.658244 0 0.407583 0.0622528 0.655695 0.191931 0 0.433352 
0.707482  19 0.53926 0.22054 0.824557 0.0419233 0.133737 0.435184 0.99276 0.461791 0 0 0.490734 0.588843 0.418235 0.221096 0.0649195 0.645112 0.0145148 0.491443 0.265802 
1.74255  19 0.472545 0.243202 0.0219774 0.0136719 0.146258 0.179549 0.726157 0.41846 0.221861 0.0861674 0.849939 0.482238 0.591056 0.188995 0.198048 0.881224 0.00807538 0.543662 0.265992 
0.938489  19 0.85933 0.00273644 0.511649 0.017121 0 0.323502 0.037614 0.773503 0.172497 0.0187712 0.749404 0.306045 0.352697 0.0656613 0.0757503 0.49135 0.113366 0.734824 0.688128 
0.688512  19 0.870003 0.198508 0.570228 0.0196368 0.0787444 0.269715 0.185222 0.486398 0.313182 0.0213692 0.398622 0.205369 0.395675 0.124362 0.520419 0.490364 0.0822916 0.6789 0.735841 
1.14097  19 0.931475 0 0.599564 0.033604 0.39393 0.124693 0.776905 0.991311 0.00657338 0.0203991 0.212093 0.0685269 0.860783 0 0.207563 0.532626 0.00369317 0.727535 0.166796 
0.454436  19 0.633282 0 0.32034 0.0294597 0.435446 0 0.0911626 0.992585 0 0 0.599578 0.0203008 0.0631546 0.00580295 0.21588 0.525961 0.0551139 0.243304 0.27825 
0.942886  19 0.381934 0.928374 0.981916 0.0303093 0.926252 0.828267 0.349137 0.506136 0.426646 0.184551 0.270124 0.640299 0.944938 0.468085 0.719058 0.915304 0.382897 0.612564 0.790231 
0.983841  19 0.282731 0.349864 0.491421 0.0804989 0.111987 0.538591 0.49034 0.556244 0.547272 0.304806 0.347085 0.300045 0.286956 0.180123 0.857383 0.546448 0.161592 0.522062 0.19662 
0.383052  19 0.317287 0.857873 0.549175 0 0 0.746398 0.0828795 0.487879 0.0279322 0.0704148 0.51665 0.380328 0.359078 0.38544 0.917013 0.599195 0.155587 0.406664 0 
0.52234  19 0.804925 0.432329 0.319302 0 0.0798094 0.161748 0.765681 0.39818 0 0.0401753 0.473735 0.781056 0.403712 0.316527 0.353593 0.624346 0.159631 0.760833 0.415881 
0.812936  19 0.775141 0.026118 0.503179 0.00521778 0.0554526 0.0308873 0.517718 0.289372 0 0.373836 0.227964 0.363049 0.415664 0.561964 0.475673 0.583288 0.158556 0 0.332132 
1.11277  19 0.677032 0.227508 0.598584 0.025802 0.0378345 0.0485838 0.48853 0.540328 0 0.455917 0.33276 0.33336 0.409985 0.634897 0 0.595936 0.160674 0.159237 0.261003 
2.86833  19 0.898227 0.951745 0.576766 0.607463 0.591632 0.564092 0.791492 0.11901 0.522319 0.0782317 0.640318 0.472627 0.611617 0.892102 0.793177 0.635691 0.343882 0.741406 0.677615 
0.874381  19 0.65669 0.661576 0.510875 0 0 0.404904 0.161821 0.560009 0.093807 0.0607732 0.373548 0.534066 0.714771 0.200534 0 0.321364 0.0281259 0.753497 0.0781969 
0.907528  19 0.444051 0.901095 0.369537 0.010881 0 0.856764 0 0.680447 0.00112856 0.248865 0.177536 0.811452 0.550063 0.207744 0 0.675262 0.169688 0.42314 0.493095 
1.17815  19 0.824151 0.89611 0.0642616 0 0.592764 0.753976 0 0.91725 0.369503 0 0 0.819128 0.633076 0.00872998 0 0.660231 0.161713 0.428478 0.304006 
1.04285  19 0.512682 0.200001 0.742945 0 0.252098 0.57041 0.947218 0.802903 0.312905 0.476944 0.720734 0.0888703 0.0459282 0.152651 0.0526683 0.517973 0.0843459 0.528943 0.46416 
0.63151  19 0.42099 0.457781 0.388208 0 0.686768 0.460587 0.307753 0.136835 0.000912429 0.349686 0.410598 0.730981 0.517869 0.392232 0.631923 0.555309 0.0874814 0.993368 0 
0.354298  19 0.630475 0.54753 0.492026 0 0 0.183623 0 0.277885 0.0371482 0 0.37527 0.536784 0.425198 0.140407 0.668408 0.668678 0.23268 0 0 
0.399333  19 0.745493 0 0.47924 0.000587542 0.574105 0.443418 0.0922174 0.556652 0.178879 0.024271 0.509882 0.111061 0.112623 4.32072e-05 0.212496 0.748881 0.0979868 0.827648 0.150998 
0.404532  19 0.563822 0.543326 0.566127 0 0 0.24718 0.0423905 0.120515 0.0246269 0 0.363374 0.506813 0.358884 0.163131 0.680217 0.662858 0.194611 0.74836 0 
0.444054  19 0.7474 0.259947 0.4506 0 0.668096 0.367039 0 0.488179 0.262809 0.569347 0.678085 0.0361092 0 0.00950601 0.852732 0.75008 0.150717 0.677042 0.219936 
0.696283  19 0.624983 0 0.36818 0.0179381 0.494035 0 0 0.562835 0 0.241286 0.785246 0.0898473 0.193687 0.0169917 0.398723 0.70324 0.278919 0.233751 0.281995 
0.791636  19 0.770382 0.170006 0.963182 0.0221623 0.295638 0.342879 0.798696 0.51446 0.139696 0 0.492698 0.565605 0.784776 0.25448 0.440848 0.357455 0 0.139964 0.148583 
0.733935  19 0.366249 0.504642 0.651251 0 0 0.472006 0.0616536 0.739933 0.15816 0.0521685 0.446011 0.0548599 0.290488 0.308804 0.313803 0.482291 0 0.22624 0.336203 
0.383052  19 0.317287 0.857873 0.549175 0 0 0.746398 0.0828795 0.487879 0.0279322 0.0704148 0.51665 0.380328 0.359078 0.38544 0.917013 0.599195 0.155587 0.406664 0 
0.599593  19 0.733338 0 0.607169 0.00982313 0.378975 0.145905 0.284706 0.712546 0.0887562 0 0.242382 0.197808 0.453849 0.523313 0 0.58832 0.0422675 0.574269 0 
0.878963  19 0.295506 0 0.329083 0.0304299 0.533696 0.71644 0.345326 0.144009 0.0950408 0.0789244 0.223009 0.0420223 0.108352 0.56258 0.0993867 0.596376 0.0567388 0.557502 0.117995 
1.15732  19 0.38262 0.581809 0.496519 0 0.263071 0.102497 0.0025543 0.426938 0.597939 0.933859 0.309855 0.282786 0.513463 0.271851 0.838532 0.711714 0.203738 0.24779 0 
0.841453  19 0.0058492 0.574478 0.479122 0 0.245788 0.498838 0 0.651073 0.87994 0.319517 0.390843 0.15638 0 0.21847 0.840652 0.455829 0.235586 0.247394 0.0524477 
0.73962  19 0.0542944 0.81587 0.514504 0 0.307291 0.259643 0.221374 0.59032 0.0527227 0 0.358412 0.296653 0.0271363 0.0795694 0.816018 0.53637 0.0891628 0 0.548101 
0.521266  19 0.752253 0.611727 0.458508 0 0.252816 0.137854 0.242434 0.578124 0.0935471 0.0364692 0.670675 0 0.368272 0.201213 0.818559 0.612017 0.0894191 0 0.359233 
1.48986  19 0.0181589 0.265385 0.634027 0.0194048 0 0.0329978 0.170868 0.0549376 0 0.20152 0 0.536628 0.438649 0.0935865 0 0.550007 0.0359728 0 0.536292 
0.83735  19 0.734251 0.470778 0.621759 0.0395847 0 0.082668 0.086066 0.0774289 0.110259 0.297156 0 0.722816 0.402065 0.68937 0 0.459508 0.0678746 0 0 
0.55561  19 0.0422457 0 0.451599 0.00256545 0.264096 0.536849 0.509456 0.347991 0.118026 0.0167505 0.44677 0.377252 0.365993 0.0346567 0.625418 0.646304 0 0.194433 0 
0.44671  19 0.100953 0 0.993185 0.00257814 0.184532 0.540458 0.24294 0.717198 0.135731 0.0259496 0.455049 0.163976 0.361389 0.209519 0.653811 0.587588 0.0494526 0 0 
0.668222  19 0.306141 0.621855 0.554466 0.0135989 0 0 0.0335575 0.667923 0.154138 0.00696146 0.450803 0.745763 0.380123 0.119744 0.663818 0.611077 0.222357 0 0 
0.556784  19 0.427256 0.496235 0.416089 0.00921843 0 0.0149335 0 0.377861 0.0594354 0 0.403672 0.661976 0.355614 0.240562 0.00505497 0.690485 0.246912 0.601868 0 
1.01367  19 0.519133 0.539541 0.456861 0 0.106797 0.133461 0.121998 0.404095 0.135955 0.319078 0.626232 0.0790454 0.470746 0.175353 0.69344 0.648351 0.474731 0.401804 0.0636924 
0.770345  19 0.762972 0.545382 0.481226 0 0 0.92368 0 0.368738 0.292402 0 0.565689 0 0.353065 0.144589 0.791795 0.642456 0.316754 0.277661 0.288548 
0.612018  19 0.870003 0.198508 0.570228 0.0196368 0.0787444 0.269715 0.185222 0.486398 0.313182 0.0213692 0.398622 0.205369 0.395675 0.124362 0.520419 0.490364 0.0822916 0.6789 0.735841 
0.571825  19 0.89665 0.0388317 0.461183 0 0.00293504 0 0.299954 0.468585 0.0906385 0 0.729662 0.874611 0.554326 0.616829 0.337993 0.424528 0.0950005 0.723816 0 
0.486235  19 0.66222 0.624128 0.502378 0 0 0.322287 0.531077 0.739986 0.027568 0.0804055 0.291422 0.384597 0.24619 0.467237 0.028989 0.410793 0.0669113 0.771821 0.316921 
0.785044  19 0.347522 0.794255 0.321162 0.00306483 0 0 0.145381 0.675387 0.30765 0.0555724 0.174329 0.223377 0.592842 0.297005 0.3661 0.466308 0.047517 0.784039 0.305145 
0.778278  19 0.94425 0.311062 0.532479 0 0.0311362 0.931855 0.612803 0.151004 0.452446 0 0 0.52298 0.238342 0.340215 0.299929 0.53257 0.213962 0.0842276 0 
1.01274  19 0.633464 0.336085 0.667455 0 0.011162 0.73662 0.175794 0 0 0.319659 0.234251 0.86739 0.377149 0.229444 0 0.556604 0.219344 0.0181951 0.0424163 
0.491514  19 0.524234 0.474341 0.887339 0.00800895 0.0908737 0.580138 0.314358 0.453776 0 0.0615107 0.426423 0.43564 0.246311 0.235991 0.368128 0.654251 0.0487033 0.35445 0.477748 
0.486037  19 0.691689 0.658921 0.815646 0.000310164 0.6523 0.954598 0.371337 0.422225 0 0.0944108 0.455382 0.297339 0.381356 0.311236 0.35198 0.675625 0.120389 0.614347 0 
0.438517  19 0.225319 0.0527694 0.53538 0.000697386 0.0671919 0.217449 0 0.731608 0.0400391 0 0.183415 0.0367298 0.0750166 0.166327 0.822762 0.650165 0.114981 0.144634 0.316546 
0.499042  19 0.277382 0.313228 0.504203 0 0 0.524178 0.276162 0.33577 0.10206 0.279552 0 0.658244 0 0.407583 0.0622528 0.655695 0.191931 0 0.433352 
0.914504  19 0.898031 0.250723 0.490482 0 0 0.649266 0 0.277664 0.591492 0 0.212726 0.111066 0.239704 0.190773 0.268424 0.753025 0.201406 0.0911512 0 
1.19806  19 0.90259 0.273931 0.592755 0 0 0.722934 0 0.0877216 0.281917 0.600788 0.575287 0.223787 0.262482 0.239895 0.19275 0.685968 0.220258 0.169834 0.173672 
0.441156  19 0.732176 0.522542 0.515518 0 0.010538 0.727468 0.130768 0.520895 0.0422865 0.0869738 0.348245 0.230031 0.464314 0 0.636 0.670145 0.153198 0.941835 0.349051 
0.69974  19 0 0.41977 0.37698 0 0.0149763 0.640477 0.0892355 0.968407 0.056789 0.0659299 0.404564 0.292528 0 0.65446 0.62696 0.667468 0.253504 0.661573 0.0308107 
0.961015  19 0.164897 0.0257517 0.910467 0 0.226012 0.820592 0.103845 0.110826 0.100226 0.209938 0.542872 0.584047 0.450372 0.29939 0.0756594 0.593657 0 0.521877 0.570025 
0.596925  19 0.556559 0.000864177 0.92821 0 0.266547 0.61997 0.134824 0.660213 0.133231 0.0745106 0.568696 0.526662 0.158298 0.475186 0.389322 0.905812 0 0.380877 0.191426 
1.3185  19 0.448719 0.375804 0.340535 0.0301454 0 0 0 0 0.119232 0.190896 0.704338 0 0.590367 0.467348 0.829029 0.607307 0.144358 0.233947 0.152715 
0.37993  19 0.487294 0.318755 0.567914 0 0 0 0 0.28701 0 0.0917407 0.45151 0.119654 0.438165 0.381107 0.931974 0.723681 0.107113 0.399591 0.150455 
0.481025  19 0.85236 0.480617 0.463548 0 0 0.465983 0.761462 0.546445 0.105022 0.0842802 0.307448 0.610114 0.407358 0.505829 0.301255 0.240083 0.0410984 0.789022 0.258822 
0.914298  19 0.512682 0.200001 0.742945 0 0.252098 0.57041 0.947218 0.802903 0.312905 0.476944 0.720734 0.0888703 0.0459282 0.152651 0.0526683 0.517973 0.0843459 0.528943 0.46416 
0.464971  19 0.697055 0.53768 0.533341 0.0198191 0.193067 0.148095 0.501285 0.607486 0.149231 0.204279 0.624933 0.200465 0.0413209 0.00903313 0.224729 0.56325 0.123786 0.714845 0.147177 
0.853057  19 0 0.421645 0.480651 0.00827057 0.55698 0.557527 0 0.31331 0.168817 0 0.00820741 0.14231 0.554167 0.371052 0.123234 0.495919 0.33617 0.117227 0 
0.562318  19 0.802303 0.163876 0.489891 0.00370899 0 0.28838 0 0.24143 0.0589732 0 0.348107 0.502284 0.438104 0.0209457 0.592385 0.681696 0.310797 0.0152812 0.0185475 
0.76625  19 0.675446 0.895028 0.573799 0 0.441938 0.294871 0.148763 0.442582 0.405 0 0.0824734 0.474604 0.381814 0.0437716 0.649059 0.75362 0.482131 0.0278404 0.0236219 
0.606914  19 0.278819 0.889236 0.51454 0 0.0806201 0.209817 0 0.796237 0.0196065 0 0.865709 0.396743 0.0920463 0.400739 0.892412 0.602943 0.154568 0.284084 0.528062 
0.588032  19 0.447423 0.612583 0.525295 0 0.0708051 0.318451 0 0.236167 0.00399505 0 0.205787 0.405417 0.123072 0.30552 0.798159 0.617112 0.1046 0.244198 0.221569 
0.467152  19 0.779603 0.470169 0.603908 0 0.21439 0.153057 0.0694518 0.600889 0.0582078 0 0.396184 0.991699 0.194341 0.335477 0.397833 0.497241 0.127372 0.216147 0.0164374 
0.552958  19 0.767211 0.516963 0.26515 0 0.165464 0.0457722 0 0.353456 0.0378046 0 0.421232 0.0479734 0.425501 0.330049 0.65299 0.623162 0.247949 0.350247 0.6153 
0.735817  19 0.810815 0.398964 0.451792 0.00282751 0.156981 0.278086 0.116324 0.553519 0.179391 0 0.642677 0 0 0 0.674151 0.781958 0.0148544 0.226412 0.231902 
1.08123  19 0.763503 0.525568 0.445587 0 0.562208 0.238306 0 0.664848 0.388461 0.747883 0.678372 0.00921005 0.491549 0.383434 0.594587 0.472174 0.0876478 0.732732 0.270234 
1.14166  19 0.593508 0.595214 0.645497 0.00636133 0 0.243513 0.149025 0 0.0269089 0 0.342993 0.259739 0.251187 0.0750891 0.377233 0.749077 0.243389 0.181694 0.187154 
0.470821  19 0.643595 0.600771 0.570524 0 0 0.257732 0.0146095 0.550781 0.0209832 0 0.378549 0.646592 0.182978 0.322022 0.73451 0.73052 0.206256 0.18277 0.000568447 
0.359155  19 0.0785883 0.0564097 0.564277 0.000992497 0 0.209744 0.0495004 0.852656 0 0.0965016 0.286491 0 0.20595 0 0.811553 0.677578 0.115522 0.151889 0.557565 
0.720192  19 0.516997 0.0689093 0.550035 0 0.160905 0.303193 0 0.986405 0.0472643 0.498902 0.225748 0.267231 0.192289 0.552973 0.848612 0.341308 0.113741 0.115568 0.481616 
0.70513  19 0.313741 0 0.547724 0.00417712 0.182703 0.498423 0.141131 0.177961 0.140171 0.0187215 0.413871 0.219309 0.238313 0.076876 0.504775 0.457844 0 0.373283 0 
0.49211  19 0.207292 0 0.493353 0 0.344411 0.475762 0.137363 0.596306 0 0.0228287 0.417167 0.188315 0.302755 0.097475 0.32599 0.42527 0.0463074 0.250631 0 
0.584727  19 0.0209031 0.0596796 0.374922 0 0.675978 0.092633 0.694351 0.722146 0 0.237792 0.848841 0.0448503 0.303718 0 0.461556 0.762803 0.268327 0.168412 0.165532 
0.628474  19 0.850265 0.0573092 0.423357 0.03869 0.41482 0.208468 0 0.549222 0 0.328842 0.908892 0.0480698 0.0645246 0.0614446 0.437693 0.618598 0.39708 0.127836 0.408691 
0.637961  19 0.0937125 0.351757 0.837831 0.00584557 0 0.339381 0.507692 0.877185 0.132357 0.109735 0.328532 0.589922 0.366775 0 0.972179 0.748711 0.0586436 0.409485 0.0829083 
1.05768  19 0.079742 0.136354 0.62239 0.0510876 0.0500889 0.435529 0.236689 0.166662 0.181827 0.000317596 0.731999 0.3371 0.377157 0.437198 0.0582117 0.857428 0.0497319 0.05024 0.0420616 
0.508237  19 0.565885 0.557203 0.636166 0.00509861 0.746664 0.796967 0.407959 0.45577 0 0.0959514 0.427257 0.415048 0.295478 0.228257 0.901603 0.673023 0.0349384 0.42987 0.00610056 
0.367138  19 0.7474 0.259947 0.4506 0 0.668096 0.367039 0 0.488179 0.262809 0.569347 0.678085 0.0361092 0 0.00950601 0.852732 0.75008 0.150717 0.677042 0.219936 
0.498531  19 0.745775 0 0.479163 0.000514651 0.33922 0.393452 0 0.639064 0.0981638 0.0258139 0.830975 0.246139 0.0674464 0.208888 0.74837 0.785012 0.27501 0.838048 0.222438 
0.480083  19 0.741325 0 0.480213 0.00016097 0 0.348995 0.135564 0.520365 0.246742 0 0.650061 0.220006 0.192206 0.00266989 0.909052 0.654372 0.0666646 0.468601 0.306407 
0.689782  19 0.688651 0.42632 0.489969 0.015904 0.284361 0.720371 0.541763 0.804548 0.119537 0.256794 0.20866 0.218925 0.246324 0.228724 0.505549 0.606966 0.184764 0.893258 0.346208 
0.432977  19 0.681817 0.434424 0.533712 0.000983364 0.175433 0.503658 0.229612 0.676183 0.127497 0.253708 0.34118 0.209725 0 0 0.337248 0.547743 0.152423 0.351075 0.495941 
0.825511  19 0.30517 0.0705033 0.422205 0 0 0.451806 0.101776 0.554248 0.0120705 0.123246 0.328794 0 0.316798 0.47891 0.361646 0.752738 0.135174 0.00759946 0.294447 
0.432776  19 0.36594 0.00963066 0.666775 0 0 0.791534 0.101232 0.49714 0.0247121 0.0844899 0.304639 0.0576425 0.233432 0.166089 0.910483 0.589166 0.141896 0 0.258169 
0.653993  19 0.0353541 0.261709 0.489626 0 0 0.491586 0.0377703 0.333142 0.0751936 0.214663 0 0.530462 0.197053 0.31621 0 0.662144 0.230614 0 0.0647035 
0.497098  19 0.165255 0.210889 0.486059 0 0 0.599854 0.425987 0.345253 0.0329894 0.249432 0.053984 0.672283 0.225094 0.649806 0 0.692721 0.179108 0 0.48516 
0.344308  19 0.191995 0 0.51604 0.000671871 0.0654644 0.721062 0 0.63971 0.0526095 0 0.218634 0.0344199 0.212346 0.122424 0.614463 0.760951 0.131231 0.126434 0.329517 
0.52142  19 0.254058 0.510166 0.530808 0.00122995 0.130334 0.386214 0.0816225 0.732803 0.0498514 0 0.246915 0.0690316 0.195596 0.234046 0.823161 0.558228 0.14295 0.18789 0.151496 
0.475665  19 0.565885 0.557203 0.636166 0.00509861 0.746664 0.796967 0.407959 0.45577 0 0.0959514 0.427257 0.415048 0.295478 0.228257 0.901603 0.673023 0.0349384 0.42987 0.00610056 
0.49842  19 0.85236 0.480617 0.463548 0 0 0.465983 0.761462 0.546445 0.105022 0.0842802 0.307448 0.610114 0.407358 0.505829 0.301255 0.240083 0.0410984 0.789022 0.258822 
0.952147  19 0.535257 0.401745 0.621112 0.20468 0 0.621249 0.412531 0.529257 0.0792285 0 0.300808 0.611165 0.461652 0.656869 0.294314 0.806038 0.0922888 0.0943367 0.252726 
0.689255  19 0.688161 0.837355 0.696902 0 0 0.422624 0.457707 0.573626 0.115183 0.402014 0.561167 0.815436 0.467696 0.637991 0.346899 0.565476 0.218192 0.198976 0.266909 
0.928512  19 0.469117 0.152561 0.197587 0.0149053 0.164376 0.107999 0.887391 0.446693 0 0.258986 0.322878 0.244506 0.81047 0.573247 0.384351 0.6344 0.132839 0.644214 0.401185 
0.866076  19 0.571944 0 0.35085 0.0686093 0.0355589 0.0966339 0.866506 0.403234 0 0.0279626 0.165313 0.524963 0.390605 0.340393 0.239487 0.634428 0.146409 0.230857 0.163143 
0.514232  19 0.0154385 0.158102 0.536955 0.0255269 0.0813665 0.180826 0.156185 0.854192 0.0310318 0 0.31555 0.0542675 0.207455 0.159671 0.635437 0.662571 0.173978 0.19794 0.269014 
0.540334  19 0.0582758 0.0986719 0.51825 0.0369856 0.0504287 0.206858 0 0.844694 0.0573265 0 0.335329 0 0.205644 0.138772 0.645514 0.668453 0.131459 0.187317 0.537638 
0.562728  19 0.553054 0.576694 0.531228 0 0 0.253258 0.0433946 0.496558 0.140546 0.0062558 0.219376 0.487919 0.36321 0.174512 0.0634004 0.668716 0.119783 0.742126 0.0380084 
0.68744  19 0.396638 0.334307 0.581778 0 0 0.257013 0.038988 0.401381 0 0.00524609 0.608619 0.420001 0.356931 0.0813649 0.0988054 0.791032 0.214526 0.751218 0.169326 
0.668282  19 0.434123 0.421567 0.657487 0.0216063 0.690001 0.124336 0 0.406914 0.131078 0.0609346 0.382958 0.692634 0.33158 0.186666 0.900061 0.647864 0.221456 0 0.00152449 
0.46432  19 0.537215 0.40506 0.651609 0.0186243 0 0.385642 0.147325 0.365081 0.133124 0 0.365882 0.473104 0.337412 0.156192 0.887626 0.612192 0.0584616 0.421621 0.00420904 
0.568983  19 0.870605 0.297391 0.509887 0 0 0.521584 0.201195 0.351255 0.264131 0.279275 0.452713 0.53522 0 0.310959 0.924393 0.83197 0.219729 0.124469 0.188653 
0.610458  19 0.167811 0.296667 0.50908 0 0.175952 0.538062 0.846434 0.414883 0 0.28061 0.200924 0.466088 0.236554 0.438852 0.475102 0.7165 0.128728 0.0464049 0.590302 
1.09843  19 0.823532 0.428418 0.492719 0.00107037 0.182038 0.77122 0.411233 0.581825 0 0.175462 0 0.264374 0.711429 0.2727 0.406411 0.902541 0.0975469 0.118719 0.123024 
0.816185  19 0.877967 0.27 0.525875 0.00276641 0.309554 0.477384 0 0.415141 0.114505 0.0933411 0 0.959462 0.611469 0.145179 0.190322 0.444392 0.0795744 0.654417 0.269026 
0.494647  19 0.770466 0.73547 0.553494 0.00776419 0.501885 0.446865 0.278464 0.24821 0 0 0.358976 0.281056 0.42979 0.332544 0.702148 0.289347 0.0772433 0.356246 0.598701 
0.690163  19 0.772272 0.678514 0.210183 0.0283931 0.123412 0.375968 0.259618 0.0432421 0 0.00911789 0.329441 0.250962 0.388095 0.339465 0.726165 0.375089 0.0952237 0.276017 0.686422 
0.85793  19 0.720902 0.620014 0.347396 0.0339461 0.236912 0.134945 0.471819 0.778426 0.110931 0.155811 0.611427 0.0549295 0.370395 0 0.344256 0.579789 0.115114 0.728813 0.250021 
1.19119  19 0.760716 0.445364 0.631464 0.0173411 0.21437 0.156335 0.543849 0.770438 0.111692 0.347004 0.50654 0 0.1801 0 0.110228 0.573038 0.150597 0.700353 0.181904 
0.577528  19 0.910331 0.45123 0.18205 0 0.115851 0 0.766859 0.518945 0 0 0.419686 0.793573 0.365459 0.331334 0.265815 0.60085 0.149704 0.351167 0.536626 
0.375984  19 0.630475 0.54753 0.492026 0 0 0.183623 0 0.277885 0.0371482 0 0.37527 0.536784 0.425198 0.140407 0.668408 0.668678 0.23268 0 0 
0.558713  19 0.726499 0.66309 0.503263 0.0259466 0.153932 0.840243 0.0297308 0.113305 0 0 0.553451 0.565047 0.452647 0.253503 0.412482 0.384312 0.0875555 0.151526 0.84786 
0.673364  19 0.663456 0.0649108 0.468333 0.0258571 0.156757 0 0.192367 0.367952 0 0.127977 0.458696 0.581898 0.445148 0.25958 0.419362 0.649416 0.0872476 0.50811 0.911829 
0.581161  19 0.536839 0 0.315128 0 0.0882086 0.468513 0.270109 0.62642 0.190573 0.102147 0.443763 0.275997 0.135474 0.0586863 0.684251 0.391856 0 0.248025 0.505354 
0.708509  19 0 0.00470478 0.559136 0.000193833 0.353218 0.542823 0.257235 0.480703 0.0956249 0.0417071 0.436731 0.425216 0.231628 0.28029 0.942968 0.222257 0 0.350053 0.331829 
0.910329  19 0.712356 0.394747 0.515991 0.00067311 0.566403 0.452434 0.247477 0.279583 0.256065 0.0143015 0.503251 0.143867 0 0.270355 0.541798 0.940135 0.099049 0.976373 0.207163 
0.765141  19 0.498303 0.00159907 0.568118 5.40406e-06 0.503425 0.454347 0.0721267 0.180053 0.246633 0.259253 0.447569 0 0 0.359416 0.311373 0.651627 0.107737 0.819628 0.100164 
0.816371  19 0.489286 0.146289 0.680579 0 0.537266 0.927941 0.0721789 0.654852 0.209232 0.416276 0.411483 0.841537 0.454703 0 0.736257 0.4727 0.251326 0.196653 0.354016 
0.527767  19 0.804925 0.432329 0.319302 0 0.0798094 0.161748 0.765681 0.39818 0 0.0401753 0.473735 0.781056 0.403712 0.316527 0.353593 0.624346 0.159631 0.760833 0.415881 
1.25281  19 0.437703 0.670527 0.488876 0.0010308 0.150823 0.397611 0.579206 0.0308525 0.274608 0.0463738 0.424735 0.579447 0.101097 0.318822 0.932384 0.790956 0.195188 0 0.0336532 
0.953653  19 0.812393 0.675301 0.507307 0.0182233 0.760185 0.42422 0.725743 0.543631 0.788669 0.182584 0.851201 0.257686 0.277502 0.284462 0.611945 0.783187 0.0482805 0 0 
0.61353  19 0.63485 0.604393 0.476526 0.00764894 0.0889595 0.890392 0.394018 0.518029 0.0933036 0.146121 0.397528 0.249393 0.447321 0.0789592 0.665284 0.609267 0.0673735 0.437327 0.187068 
0.616949  19 0.735767 0.557728 0.65286 0.000925341 0 0.0725999 0.0822551 0.514036 0.120682 0.137273 0.416481 0.0882709 0.448743 0.226047 0.974955 0.61537 0 0.649909 0.0478046 
0.764437  19 0.21739 0.524158 0.441803 0.00271016 0.375967 0.57003 0.353333 0.578368 0.463281 0.029432 0.325266 0.482364 0.319411 0.602907 0.167249 0.559046 0.126237 0.0784366 0.173428 
0.789881  19 0.519326 0.452414 0.665843 0 0 0.37012 0.310408 0.571625 0.534525 0 0.362451 0.36252 0.302305 0.780184 0.652494 0.553896 0.180113 0.173356 0.0967677 
0.984139  19 0.838907 0.49972 0.483536 0 0.263265 0.616141 0.94405 0.721523 0 0.0722224 0.145999 0.0405948 0.546319 0.335396 0.360536 0.558136 0.0035234 0 0.143094 
0.743118  19 0.795746 0.639346 0.458183 0.0174256 0.412683 0.275775 0.138012 0.968266 0.00595003 0.0551709 0.380955 0.79045 0.510579 0.199274 0.206515 0.572531 0 0.0188434 0.382601 
0.692047  19 0.775287 0.561123 0.594104 0.0175726 0.0144887 0.992948 0.0655609 0.210258 0 0.0959438 0.30837 0.655384 0.492658 0.215277 0.225865 0.717317 0.0307071 0.33907 0.163288 
0.413299  19 0.464689 0.543227 0.705699 0.00335435 0.424887 0.95538 0.540581 0.352682 0 0.0943621 0.519652 0.00720107 0.492093 0.249939 0.93934 0.571098 0.0380461 0.471545 0 
0.685235  19 0.561622 0.239519 0.360907 0 0 0.827781 0.172883 0.604596 0.343851 0.0619781 0.00500252 0.207021 0.145 0 0.496469 0.529868 0.125217 0.421847 0.0571875 
0.656071  19 0.370331 0 0.346847 0 0.290637 0.287042 0.21368 0.118055 0.0847727 0.0699479 0.597668 0.268841 0.472082 0.0939872 0.701925 0.583713 0.116204 0.0635235 0.22246 
1.18393  19 0.803179 0.331585 0.465276 0 0.571195 0.507958 0.0939793 0.237298 0 0.11132 0.215965 0 0.724724 0 0.272681 0.72964 0.0824079 0.2456 0.399477 
1.17164  19 0.84519 0 0.282729 0.00573241 0.64744 0.149725 0.100135 0.934113 0 0.268091 0.723162 0.113724 0.366976 0.0507409 0.120578 0.758261 0.0412701 0.245907 0.42524 
0.545217  19 0.624322 0.289922 0.572497 0.00289823 0.703514 0.65103 0.402121 0.81808 0.501323 0.0906051 0.179789 0.372719 0.326351 0.462269 0.890405 0.565323 0.18734 0.994696 0.0227315 
0.45611  19 0.537402 0.305666 0.721085 0.00162027 0.740598 0.172681 0.108395 0.717955 0.0910629 0.038145 0.467097 0.39093 0.321623 0.176343 0.652836 0.703977 0.179414 0.784699 0.0148575 
0.540597  19 0.287038 0.402138 0.391543 0 0 0.296957 0.111161 0.514653 0.150407 0.0723018 0.255122 0.850937 0.293142 0.810426 0.182483 0.606962 0.175748 0.06157 0.287554 
0.549212  19 0.329127 0 0.445302 0 0 0.352118 0.0964535 0.422147 0 0.0752638 0.426398 0.731411 0.298818 0.679692 0.269749 0.606293 0.00608535 0.00708867 0.169873 
0.732223  19 0.669421 0 0.435447 0.000686624 0.3321 0.442282 0.100496 0.730622 0.182264 0.056376 0.533572 0.0884168 0.0256915 0.205815 0.178432 0.667079 0.0216729 0.52592 0.0831738 
0.743338  19 0.83423 0 0.674992 0 0.754422 0.430425 0.0599225 0.508857 0.17985 0.0378601 0.507539 0.035009 0.18326 0.214588 0.292402 0.669446 0 0.204112 0.108392 
0.911419  19 0.515988 0.437311 0.411924 0.0160881 0 0.883873 0.189784 0.757297 0 0 0.411023 0.0893377 0 0.644591 0.234754 0.813903 0.10824 0 0.133753 
0.640081  19 0.673387 0.862889 0.556036 0.00804439 0 0.909249 0.132678 0.77844 0.0713276 0.0960457 0.402753 0.680896 0 0.649932 0.412881 0.795804 0.178908 0.0813361 0.573085 
0.820093  19 0.128249 0.631563 0.49282 0.00997702 0.231352 0.0815471 0 0.536697 0.484123 0 0.10986 0.0701247 0.320016 0.453241 0.775438 0.654633 0.0809559 0.14837 0.346097 
0.493155  19 0.322991 0.585209 0.599702 0.0253726 0.0353756 0.0692316 0 0.539655 0 0 0.455758 0.0271625 0.429985 0.252907 0.870572 0.668923 0.0802376 0.26052 0.312705 
1.11167  19 0.733005 0.26667 0.438357 0.00129171 0.510196 0.710734 0.876516 0.478937 0.21525 0.0291361 0.556366 0.358623 0.581649 0.332009 0.242982 0.215998 0.245242 0.117707 0.0636542 
1.07625  19 0.667239 0.0397735 0.638243 0.0104379 0.200595 0.386135 0.05088 0.51528 0.459497 0.0277542 0.349885 0 0.569698 0.334353 0.319937 0.433965 0.276977 0.770773 0 
0.419013  19 0.324829 0.573037 0.531916 0 0 0.660673 0.175236 0.71462 0.0259276 0.130164 0.364394 0.467984 0.0716516 0.497432 0.772516 0.611702 0.155796 0.410243 0 
3.53318  19 0.227863 0.533255 0.633255 0.34498 0.807417 0.805009 0.26637 0.75593 0.873743 0.726354 0.22222 0.102923 0.241981 0.645633 0.657031 0.011561 0.730314 0.638744 0.677783 
0.709841  19 0.0171859 0.686545 0.514466 0 0 0.493571 0.0637082 0.142905 0.052628 0.0250493 0.432508 0 0 0.0231821 0.270613 0.603117 0.12684 0.0712445 0.00803003 
0.637363  19 0.0307877 0.391266 0.524871 0 0.195937 0.494647 0.0221652 0.566185 0.153635 0.023239 0.501403 0.324071 0.00124965 0 0.219073 0.629531 0.112283 0.125812 0.0206495 
0.503575  19 0 0 0.398566 0.0055272 0 0.555943 0 0.731717 0.0961525 0.00651297 0.381436 0 0.123855 0.302105 0.952439 0.653806 0.140985 0.297274 0.0804777 
0.527227  19 0.253307 0 0.614662 0.000187599 0.00260096 0.39028 0.165654 0.731569 0 0.00662529 0.222252 0.0608541 0.0954114 0.19165 0.959583 0.588644 0.0720407 0 0.449226 
0.382291  19 0.317287 0.857873 0.549175 0 0 0.746398 0.0828795 0.487879 0.0279322 0.0704148 0.51665 0.380328 0.359078 0.38544 0.917013 0.599195 0.155587 0.406664 0 
0.385276  19 0.225319 0.0527694 0.53538 0.000697386 0.0671919 0.217449 0 0.731608 0.0400391 0 0.183415 0.0367298 0.206866 0.166327 0.822762 0.650165 0.114981 0.144634 0.316546 
1.06091  19 0.55384 0.445433 0.320562 0.0372498 0.424957 0.166498 0 0.998154 0 0.0295677 0.625639 0.236348 0.122338 0.321321 0.348468 0.605372 0.665405 0.156976 0.441884 
0.851193  19 0.585586 0.104193 0.319643 0.021925 0 0.0533067 0.210804 0.511609 0 0 0.429688 0.0206755 0.229431 0.191565 0.199269 0.551377 0.133891 0.0278903 0.478086 
0.712301  19 0.200453 0.113239 0.545692 0.000217247 0 0.59035 0.330787 0.728374 0.339703 0.0591659 0.0882619 0.243661 0.368171 0.230326 0 0.166721 0.0608605 0.316137 0.0820974 
0.771354  19 0 0 0.365043 0 0 0.719107 0.40467 0.633262 0.180099 0.11542 0.264705 0.385388 0.412432 0.279469 0 0.560504 0.19911 0.30385 0.0610344 
0.692184  19 0.642261 0.11205 0.957666 0.00350066 0 0.794173 0.15396 0.425785 0.0560738 0.32376 0.500669 0.280582 0.480428 0.185141 0.671028 0.774754 0.299692 0.651175 0.833207 
0.601179  19 0.560547 0.376744 0.689253 0.00562348 0.376479 0.631602 0.273256 0.731762 0.58342 0.0181144 0.432236 0.390079 0.325365 0.376478 0.511536 0.563043 0.185906 0.485946 0.0247149 
0.319106  19 0.162443 0 0.675296 0.00887572 0.36872 0.446896 0 0.432754 0.00784903 0 0.345482 0.141841 0.28697 0 0.922778 0.650949 0.0911196 0.11898 0 
0.647724  19 0 0.407714 0.516479 0.0142371 0.0675164 0.370658 0.113387 0.478742 0.116709 0 0.362642 0.633823 0.179207 0.243403 0.932868 0.649601 0.169349 0.0663758 0 
0.603736  19 0.58603 0.371391 0.615644 0 0 0.22692 0.0231235 0.450174 0 0.265452 0.314795 0.635322 0.384398 0.224349 0.32371 0.610359 0.107077 0.537021 0 
0.952346  19 0.550894 0.723096 0.517165 0.00532586 0 0 0 0.386692 0.286094 0.268666 0.428504 0.540492 0.0835312 0 0.0712426 0.607652 0.11344 0 0 
0.597304  19 0.846658 0.28771 0.486135 0 0 0.485776 0.757116 0.505224 0.155926 0.277763 0.72745 0.690146 0.329345 0.33765 0.28398 0.68183 0.109636 0.462157 0.186135 
2.13529  19 0.872151 0.22234 0.469809 0 0.214641 0.498615 0.745269 0.534123 0.394345 0.120049 0.0669169 0.491766 0.241483 0.557338 0.67395 0.00822326 0.100102 0 0.322704 
0.354298  19 0.630475 0.54753 0.492026 0 0 0.183623 0 0.277885 0.0371482 0 0.37527 0.536784 0.425198 0.140407 0.668408 0.668678 0.23268 0 0 
0.444054  19 0.7474 0.259947 0.4506 0 0.668096 0.367039 0 0.488179 0.262809 0.569347 0.678085 0.0361092 0 0.00950601 0.852732 0.75008 0.150717 0.677042 0.219936 
0.52142  19 0.254058 0.510166 0.530808 0.00122995 0.130334 0.386214 0.0816225 0.732803 0.0498514 0 0.246915 0.0690316 0.195596 0.234046 0.823161 0.558228 0.14295 0.18789 0.151496 
0.514232  19 0.0154385 0.158102 0.536955 0.0255269 0.0813665 0.180826 0.156185 0.854192 0.0310318 0 0.31555 0.0542675 0.207455 0.159671 0.635437 0.662571 0.173978 0.19794 0.269014 
0.375984  19 0.630475 0.54753 0.492026 0 0 0.183623 0 0.277885 0.0371482 0 0.37527 0.536784 0.425198 0.140407 0.668408 0.668678 0.23268 0 0 
0.527227  19 0.253307 0 0.614662 0.000187599 0.00260096 0.39028 0.165654 0.731569 0 0.00662529 0.222252 0.0608541 0.0954114 0.19165 0.959583 0.588644 0.0720407 0 0.449226 
0.385276  19 0.225319 0.0527694 0.53538 0.000697386 0.0671919 0.217449 0 0.731608 0.0400391 0 0.183415 0.0367298 0.206866 0.166327 0.822762 0.650165 0.114981 0.144634 0.316546 
0.319106  19 0.162443 0 0.675296 0.00887572 0.36872 0.446896 0 0.432754 0.00784903 0 0.345482 0.141841 0.28697 0 0.922778 0.650949 0.0911196 0.11898 0 
0.463144  19 0.103966 0.399897 0.939397 0.000685714 0.101222 0.588815 0.134457 0.166346 0.0116361 0.00950258 0.393313 0.0814878 0.35916 0.217883 0.788774 0.592217 0.0441532 0.173876 0.0746627 
0.608397  19 0.309311 0 0.151037 0.00278666 0.117736 0.699987 0.0544478 0.434902 0.0170781 0.0275121 0.424877 0.0442047 0.524984 0.146678 0.711627 0.56609 0.0163351 0 0 
0.604276  19 0 0.0797159 0.598749 0.000423361 0.075272 0.425673 0 0.75224 0 0 0.104792 0.0560936 0.110844 0.246609 0.840225 0.781076 0.22551 0.0809054 0.357357 
0.867544  19 0.145447 0.023339 0.60773 0.00130657 0.0574826 0.194317 0 0.774854 0 0 0.0911062 0.123456 0.0173241 0.256999 0.936734 0.481028 0.0491577 0.0851319 0.383777 
0.599556  19 0.509668 0.891444 0.526321 0 0.346809 0.202161 0 0.574676 0.217518 0 0.4223 0.48782 0.268795 0.372992 0.813237 0.684141 0.172506 0.219202 0.459763 
1.10916  19 0.779892 0.891803 0.537543 0 0.356452 0.308081 0 0.940779 0.433088 0 0 0.443087 0.132673 0.166766 0.998728 0.755058 0.574338 0.0917346 0.253328 
0.730648  19 0.803752 0.467637 0.419966 0 0.0184466 0.727052 0.038342 0.745485 0.035477 0.00943556 0.383863 0.434132 0 0 0.686233 0.668929 0.224041 0 0 
0.559  19 0.740267 0.49998 0.412959 0 0.00627067 0.0517214 0.0459585 0.0746208 0.0399412 0.0962251 0.396291 0.632102 0.600487 0.50392 0.65338 0.667106 0.222378 0.266573 0.0398427 
0.74726  19 0.642261 0.11205 0.957666 0.00350066 0 0.794173 0.15396 0.425785 0.0560738 0.32376 0.500669 0.280582 0.480428 0.185141 0.671028 0.774754 0.299692 0.651175 0.833207 
0.440351  19 0.225319 0.0527694 0.53538 0.000697386 0.0671919 0.217449 0 0.731608 0.0400391 0 0.183415 0.0367298 0.0750166 0.166327 0.822762 0.650165 0.114981 0.144634 0.316546 
1.06301  19 0.176641 0.0660381 0.526309 0.00128951 0.306986 0.336366 0.30407 0.431878 0.130412 0 0.452068 0.145293 0.530588 0.0795314 0.116449 0.469864 0.0910747 0.121174 0.673578 
1.44027  19 0.313811 0.902421 0.52102 0 0.310583 0.546823 0.238111 0.65211 0.111305 0.983954 0.360023 0.662763 0.487858 0.0627141 0.15013 0.43028 0.0878912 0.0957719 0.273408 
0.510473  19 0.38706 0.267686 0.559275 0.0210412 0.0835645 0.0635089 0 0.547594 0 0 0.437435 0 0.422021 0.258285 0.97195 0.5971 0 0.225508 0.29909 
0.797737  19 0.259672 0.683129 0.636361 0.0229292 0 0 0 0.64242 0.170549 0 0.44649 0 0.417552 0.364592 0.834279 0.505886 0 0.318124 0.335129 
0.532059  19 0.684615 0.521102 0.504625 0.0211218 0 0.3197 0.00953618 0.411768 0.0221296 0.0247972 0.375011 0.684884 0.0412383 0.34857 0.729946 0.718615 0.213741 0.291174 0 
0.456068  19 0.806343 0.422617 0.594034 0.00692544 0 0.149722 0.010851 0.468292 0.0376184 0 0.382809 0.691174 0.21335 0.440733 0.881041 0.713049 0.202743 0.305949 0.000274186 
0.359134  19 0.169045 0 0.597616 0.00054834 0 0.19756 0.0650781 0.337286 0.00171686 0.02231 0.312842 0 0.362171 0 0.8372 0.67579 0.193881 0.267601 0.620785 
0.343686  19 0.479258 0 0.499219 0.00149927 0 0.23304 0.0543497 0.376489 0.0370335 0.1494 0.305764 0.151448 0.162675 0.111122 0.742382 0.680931 0.195962 0.218454 0.177234 
0.458779  19 0.580364 0.374521 0.625014 0.00262151 0.248785 0.619979 0.177375 0.647662 0.129117 0 0.273137 0.731467 0.355319 0.422687 0.509067 0.557203 0.159795 0.507673 0.00769441 
0.801751  19 0.586973 0.377166 0.659181 0.000523025 0.206753 0.592932 0.342573 0.357151 0 0.364693 0.291644 0.321381 0.387237 0.262096 0.342883 0.61251 0.0918589 0.518484 0.00861305 
0.553637  19 0.412328 0.279159 0.536093 0.000299193 0.0713023 0.170598 0.0223001 0.703332 0.0779586 0.00435165 0.295427 0 0 0.0455493 0.91568 0.64119 0.111968 0.131149 0.281681 
1.75821  19 0.802776 0.618435 0.869082 0.545092 0.917234 0.567404 0.710044 0.439312 0.220125 0.119352 0.196713 0.935667 0.368595 0.888563 0.357466 0.636033 0.52936 0.404512 0.567639 
0.625207  19 0.170056 0 0.408976 0.000411847 0.465468 0.417317 0.142305 0.514606 0.0950132 0.0141537 0.254684 0.0127844 0.160636 0.297368 0.394498 0.768249 0.0827877 0.524564 0.294449 
0.642204  19 0.663474 0.0246334 0.419966 0.000737802 0.369791 0.364898 0 0.598345 0.0278541 0.113897 0.147345 0 0.30986 0.505352 0.528557 0.746313 0.122728 0.404056 0.260751 
0.361363  19 0.511584 0.562975 0.600501 0 0.0171612 0.277196 0 0.273477 0.0376792 0 0.34948 0.546178 0.425255 0.11797 0.669339 0.647281 0.225371 0.132559 0 
0.657296  19 0.670953 0.552164 0.489656 0 0 0.290025 0 0.315176 0.0376751 0 0.381124 0.804859 0.42519 0.244208 0.681497 0.687156 0.242305 0 0.480456 
0.516434  19 0.123755 0.174118 0.741249 0.000139419 0.00475409 0.36121 0.717567 0.851512 0.039097 0.0141979 0.404467 0 0.147903 0.0869335 0.604325 0.625048 0.0401612 0.068591 0.599837 
0.71825  19 0.536991 0 0.714976 0.00011362 0.00136294 0.463161 0 0.886061 0 0 0 0 0.191655 0.156792 0.641046 0.602403 0.0498467 0 0.473881 
0.619097  19 0.360963 0.523935 0.518931 0 0 0.452327 0 0.0249459 0 0 0.313583 0.51528 0.0465623 0.0548158 0.602003 0.83092 0.214022 0.133893 0 
0.414376  19 0.722434 0.587202 0.588958 0 0 0.217063 0.00813097 0.225723 0.0224069 0 0.398452 0.524382 0.557164 0.286322 0.779437 0.701574 0.186022 0.313787 0 
0.863137  19 0.802089 0.146891 0.481274 0.00398592 0 0.547282 0 0.16026 0.20931 0 0.421818 0.769877 0.389547 0.0729184 0.693489 0.649953 0.305602 0 0.248452 
0.755086  19 0.773369 0 0.494474 0.00412273 0 0.218489 0 0.125924 0 0 0.435237 0.320548 0.503516 0 0.583326 0.655213 0.307287 0.186128 0 
0.337173  19 0.384429 0.0353669 0.549657 0.000961754 0.0932626 0.336043 0 0.408179 0.082572 0 0.309677 0 0.0649474 0.00858615 0.596151 0.729678 0.149332 0.253902 0.49777 
0.586995  19 0.294384 0 0.536589 0.000759392 0.0931569 0.371832 0 0.29506 0.066625 0.0451792 0.415876 0.0686247 0.423276 0.252565 0.599734 0.767629 0.144527 0.00401018 0.235083 
1.28496  19 0.49843 0.101906 0.598749 0.00231229 0.65604 0.536126 0.124338 0.880812 0.536715 0.341282 0.295831 0.0571669 0.371277 0.443597 0.091411 0.560405 0.279609 0.833344 0 
0.539279  19 0.738315 0.503444 0.602927 0.00302831 0.820324 0.6777 0.242166 0.882951 0.465657 0.288409 0.461221 0.396379 0.25956 0.412673 0.997738 0.631198 0.203974 0.862669 0 
0.634316  19 0.434123 0.421567 0.657487 0.0216063 0.690001 0.124336 0 0.406914 0.131078 0.0609346 0.382958 0.692634 0.33158 0.186666 0.900061 0.647864 0.221456 0 0.00152449 
0.644482  19 0.733338 0 0.607169 0.00982313 0.378975 0.145905 0.284706 0.712546 0.0887562 0 0.242382 0.197808 0.453849 0.523313 0 0.58832 0.0422675 0.574269 0 
0.408218  19 0.628995 0.244593 0.444946 0.00104539 0.913363 0.450344 0.117472 0.740132 0.105542 0.0534879 0.232608 0.322453 0.30836 0.224743 0.791815 0.673742 0.177678 0.237207 0 
0.426735  19 0.635216 0.262756 0.475757 0.00147742 0.116952 0.10474 0.0895398 0.710733 0.0901318 0.0208437 0.258438 0 0.277876 0.191713 0.619314 0.618738 0.167449 0.881052 0.125486 
0.605847  19 0.619428 0.51269 0.138579 0.00699668 0.110848 0.858339 0.51024 0.439961 0.107272 0.0691242 0.499744 0.68976 0.200477 0.78245 0.531769 0.650482 0.0332617 0.392893 0.56007 
0.521289  19 0.632712 0.438903 0.311398 0.00989813 0.170993 0.72667 0.401747 0.435894 0 0.0652831 0.55557 0.622211 0.256276 0.485666 0.464718 0.641438 0 0.270865 0.557881 
0.846656  19 0.400846 0 0.481642 0.000618459 0.00694389 0.598847 0 0.676301 0.454716 0 0.222005 0 0.236152 0.566871 0.647236 0.611709 0.102973 0.0979426 0.481477 
2.09028  19 0.254553 0.870155 0.864066 0.22454 0.910516 0.465864 0.992695 0.213886 0.263094 0.0432534 0.253786 0.905228 0.828355 0.177437 0.818514 0.281678 0.849577 0.248672 0.313809 
0.82784  19 0.335221 0.473515 0.548715 0.0147201 0 0.011472 0.0354501 0.403447 0 0.00523416 0.541465 0.649104 0.353184 0.0704918 0.187453 0.607221 0.218122 0 0.193988 
0.902498  19 0.332388 0.597834 0.566025 0.00474321 0 0.224617 0.0392564 0.452566 0.132299 0.00519635 0.549313 0.655343 0.368539 0.121956 0.00596133 0.813414 0.215355 0.467625 0.0182753 
1.00393  19 0.788237 0.504594 0.284663 0.00146985 0.281685 0 0 0.397975 0.0644841 0 0.301146 0.0584306 0.337918 0.4978 0.353161 0.451367 0.391614 0.0681582 0.749038 
0.948402  19 0.726542 0.441053 0.302517 0.00246651 0.242366 0 0 0.401877 0.0874387 0 0.709843 0 0.456003 0.452642 0.344329 0.709618 0.112755 0.599771 0.767521 
0.75207  19 0.708956 0.557239 0.647635 0.0170559 0.445235 0.78065 0.397503 0.509654 0 0.0959444 0.411578 0.475661 0.462817 0.225734 0.0538222 0.688093 0.0362548 0.356029 0 
0.572242  19 0.598913 0.557452 0.616044 0.0147212 0 0.87442 0.433107 0.104311 0 0.0959473 0.426096 0.567484 0.444759 0.216051 0.84275 0.737889 0.0293985 0.408813 0.127448 
0.62882  19 0.402801 0.132766 0.614617 3.47407e-06 0 0.207871 0 0.604456 0 0.2632 0.32092 0 0.277582 0.223223 0.889414 0.59466 0.0796607 0 0.0251295 
3.26914  19 0.419736 0.627632 0.431419 0.68756 0.019627 0.859921 0.719091 0.682722 0.80096 0.69667 0.164688 0.354072 0.309242 0.281449 0.571745 0.363784 0.485125 0.918818 0.0425292 
0.461278  19 0.655236 0.644323 0.547377 0 0 0.313689 0 0.224208 0.0617728 0 0.406032 0.477393 0.436269 0.325562 0.767198 0.669178 0.365156 0 0 
1.02378  19 0.678377 0.562683 0.382593 0 0 0.543001 0 0.174436 0.0541456 0 0.442625 0.517369 0.431731 0 0.0206534 0.606261 0.107205 0.0812742 0 
0.717614  19 0.642034 0.643475 0.59062 0.000161555 0.926791 0.462558 0.631318 0.478446 0.0881854 0.0871603 0.411558 0.238946 0.374901 0.384407 0.311813 0.437898 0.00183021 0.673528 0 
0.538831  19 0.682119 0.652343 0.464536 0.000369747 0.827056 0.254394 0.635531 0.524243 0.0119978 0.0945243 0.430742 0.459511 0.398264 0.330436 0.322378 0.462758 0.105369 0.747569 0.336097 
1.52045  19 0.923238 0.469333 0.644828 0 0.0415913 0.69749 0 0.0276514 0.129259 0.771254 0.748569 0.205234 0.281877 0.257225 0.138268 0.520398 0.366835 0.175336 0.215256 
1.19705  19 0.402899 0.341931 0.495465 0.00272373 0.0401076 0.554295 0 0 0.237427 0 0.411388 0.127286 0.286413 0.389348 0.190295 0.717712 0.315465 0.179974 0 
0.588561  19 0.589276 0.377415 0.335645 0.00135579 0 0.135942 0.42154 0.905654 0 0.0785353 0.194511 0.466766 0.352838 0.39082 0.488452 0.643027 0.18405 0.07676 0.55614 
0.641584  19 0.627686 0.298833 0.226806 0.00178352 0.296923 0 0.78476 0.796123 0.227969 0.0458003 0.540382 0.409192 0.329961 0.471487 0.501053 0.609407 0.163642 0.0304661 0.203909 
0.796938  19 0.883833 0.387067 0.579053 0.00268875 0.345152 0.506075 0 0.668055 0.0223038 0.0724198 0.306836 0.769256 0.2313 0 0.263349 0.345807 0.095303 0.0982563 0.458318 
0.690364  19 0.363541 0.771396 0.457746 0.00866926 0.471348 0.35094 0.351908 0.648181 0.0206437 0.0420292 0.33789 0.0453637 0.306845 0 0.23373 0.476047 0.0950507 0.427278 0 
0.879952  19 0.134321 0.0719525 0.74018 0.000358132 0.678667 0.0988159 0.517199 0.326776 0 0.284572 0.346502 0.325017 0.319467 0 0.379033 0.721394 0.187519 0.139637 0 
0.572001  19 0 0.378355 0.303831 3.51569e-05 0.656828 0.138043 0.780493 0.362246 0 0.204691 0.520179 0.088303 0.366955 0 0.514204 0.710721 0.249239 0.50047 0.136744 
0.826614  19 0.0542944 0.81587 0.514504 0 0.307291 0.259643 0.221374 0.59032 0.0527227 0 0.358412 0.296653 0.0271363 0.0795694 0.816018 0.53637 0.0891628 0 0.548101 
0.554817  19 0.225319 0.0527694 0.53538 0.000697386 0.0671919 0.217449 0 0.731608 0.0400391 0 0.183415 0.0367298 0.0750166 0.166327 0.822762 0.650165 0.114981 0.144634 0.316546 
0.568696  19 0.195107 0.416044 0.499807 0 0.15594 0.64849 0.154533 0.414246 0.15362 0.25377 0 0.645425 0 0.41391 0 0.755797 0.126966 0 0.451083 
0.83597  19 0.417763 0.149099 0.460928 0 0 0.552238 0.418124 0.662928 0.0473603 0.0768609 0 0.769684 0.0300166 0.320139 0.792676 0.747763 0.201903 0.0349553 0.389718 
0.579683  19 0.164012 0.5978 0.444371 0 0.644437 0.765668 0.231418 0.473757 0 0.106439 0.490258 0.55601 0.295601 0.630331 0.107252 0.593977 0.0227558 0.0906894 0 
1.07605  19 0.331158 0.521472 0.333933 0.0065599 0.311851 0.878767 0.11696 0.466099 0.0184339 0.077397 0.500588 0.849156 0.294847 0 0.0442536 0.650415 0.174961 0.272907 0 
0.49016  19 0.880259 0.836962 0.490163 0 0.0826048 0.44813 0.349712 0.335678 0 0.101387 0.17989 0.412468 0.195641 0.319629 0.563814 0.623938 0.0921441 0.201823 0.0661067 
0.510393  19 0.537359 0.948549 0.602545 0 0.113335 0 0 0.090316 0 0.102314 0.210559 0.418765 0 0.310275 0.153025 0.580574 0.195395 0.226407 0.366841 
0.48427  19 0.692679 0.943226 0.54473 0 0 0.357584 0.778524 0.763613 0 0.0292455 0.300305 0.415298 0.127775 0.604163 0 0.417577 0.0607449 0.834467 0.0554233 
0.497149  19 0.686846 0.387828 0.474315 0 0.0495137 0.334146 0.281438 0.851482 0 0.0503794 0.28988 0.271146 0.243598 0.58035 0.402096 0.351938 0.0617571 0.84002 0.645595 
0.603716  19 0 0.0961202 0.508491 0.0323532 0.155956 0.0286178 0.240384 0.84821 0.135235 0 0.460149 0.484586 0.340155 0.193773 0.76841 0.626147 0.0836662 0.332916 0.548792 
0.872827  19 0.941314 0.0293473 0.511315 0.0373316 0.192946 0.476005 0.248373 0.288305 0.196252 0.173185 0.459281 0.117573 0.431692 0.199194 0.334327 0.663013 0.0624381 0 0 
0.433495  19 0.347505 0.418634 0.521236 0 0.00846163 0.208109 0.0181632 0.710612 0 0.0208176 0.966637 0.33294 0.172763 0.291804 0.453715 0.600116 0.132312 0.340754 0.44926 
0.633938  19 0.214247 0.803486 0.524019 0 0.118886 0.251904 0 0.588958 0.125185 0.00295792 0.663068 0.399805 0.1771 0.611556 0.549637 0.612298 0.192147 0.15699 0.713042 
0.460933  19 0.732176 0.522542 0.515518 0 0.010538 0.727468 0.130768 0.520895 0.0422865 0.0869738 0.348245 0.230031 0.464314 0 0.636 0.670145 0.153198 0.941835 0.349051 
0.461969  19 0.681817 0.434424 0.533712 0.000983364 0.175433 0.503658 0.229612 0.676183 0.127497 0.253708 0.34118 0.209725 0 0 0.337248 0.547743 0.152423 0.351075 0.495941 
0.402749  19 0.0862045 0.223529 0.822774 0.00898414 0.38838 0.0847188 0 0.414281 0.0198751 0 0.360461 0 0.334424 0 0.859578 0.614791 0.173751 0 0 
0.385119  19 0.340047 0.457625 0.601699 0.00919562 0.116391 0.715155 0 0.407559 0.0312538 0 0.352054 0 0.355466 0 0.696029 0.613829 0 0.133354 0 
0.857259  19 0.524587 0.617317 0.823445 0.00624608 0.413819 0.671683 0.935199 0.593602 0.050777 0.0861185 0.493937 0 0.707638 0.19977 0.474569 0.781232 0.0628992 0.44739 0 
0.697311  19 0.551856 0.841393 0.844951 0.00511405 0.349939 0.948558 0.159437 0.0809017 0 0.103251 0.548767 0.482691 0.632173 0.145303 0.570053 0.298247 0.0035059 0.550492 0.111662 
1.57809  19 0.0797031 0.291982 0.493859 0.000642394 0.264599 0.374498 0.128182 0.455471 0.321973 0.352792 0.452378 0 0.222739 0.189486 0 0.717194 0.0101602 0.996933 0.113768 
0.534441  19 0.0871425 0.478973 0.478927 0.000405901 0.274727 0.165375 0.0682442 0.434932 0.302649 0.509052 0.65801 0.101794 0 0 0.0153182 0.757988 0.1105 0.251507 0.0714095 
0.475131  19 0.499462 0.517331 0.626953 0.00632649 0.520793 0.736727 0.266167 0.353019 0.00315158 0.123976 0.442877 0 0.496203 0.285285 0.97709 0.573948 0.0283434 0.565661 0 
1.06838  19 0.389678 0.532661 0.0962074 0.0012049 0.601377 0.551694 0.636026 0.352889 0 0.0170149 0.46336 0 0.437296 0.227455 0.12358 0.608193 0.0425859 0.373477 0 
0.93604  19 0 0.133854 0.452022 0.00534877 0.0654496 0.520025 0 0.610481 0.0687648 0.0131895 0.317628 0 0.243468 0.297883 0.116481 0.666369 0.157843 0.636639 0.165635 
0.43166  19 0.12216 0 0.458703 0.0023389 0 0.321335 0 0.85748 0.121299 0 0.348699 0.511584 0.28854 0.300113 0.554785 0.650428 0.133287 0.558732 0.328767 
1.26545  19 0.665283 0.12941 0.789767 0.0224435 0.541044 0.313621 0.77433 0.897775 0.0214829 0.0644691 0.384972 0.00893286 0.542644 0.209519 0.054326 0.582982 0.0793701 0.350072 0 
0.955879  19 0 0.446981 0.636478 0 0 0.285264 0.67044 0.838033 0.0102178 0.10396 0.488894 0.0082846 0.125281 0.154759 0.0831511 0.649549 0.0270141 0.253641 0.387809 
0.6613  19 0.803999 0.0459615 0.489937 0.0153338 0.202061 0.440152 0 0.895707 0.069237 0.207879 0.206977 0.498387 0.323925 0 0.532461 0.70884 0.145074 0.159689 0.124843 
0.547555  19 0.812704 0.32173 0.490005 0.00474982 0.342818 0.73998 0.270128 0.72247 0.147855 0.100272 0.411623 0.325349 0.394669 0.080133 0.538907 0.711981 0.26541 0.609262 0.00999244 
0.415614  19 0.238423 0.290576 0.45168 0 0.230537 0.609933 0.356851 0.900076 0.00906182 0.17971 0.14625 0.422591 0.252224 0.413651 0.674319 0.653115 0.213866 0.403088 0 
0.474705  19 0.022453 0.456045 0.417667 0 0.123911 0.549919 0.612299 0.54165 0 0.377593 0.323529 0.400041 0 0.593926 0.576034 0.695231 0.187035 0.00532658 0 
0.589731  19 0.326518 0.420753 0.530584 0 0 0.941365 0.0454069 0.310013 0 0.0389673 0.577429 0.123207 0.359967 0.501207 0.865516 0.629654 0.339734 0.320542 0.105511 
0.593415  19 0.161736 0.576409 0.542094 0 0 0.675972 0.0898942 0.428047 0.134554 0.0199671 0.557238 0.0589525 0.356066 0.493908 0.918515 0.633246 0.18486 0.42492 0.166714 
0.585932  19 0.73021 0.0684352 0.836359 0.00034392 0.662454 0.478314 0.128697 0.417139 0.173828 0.0940632 0.517111 0.40349 0.344465 0.310673 0.272458 0.758257 0.128119 0.695624 0 
0.831228  19 0.724151 0.755382 0.843322 0.00026578 0.658887 0.361478 0.0173424 0.483034 0 0.462274 0.727859 0.136159 0.194851 0.00404263 0.160393 0.664655 0.130447 0.65131 0.267463 
0.755625  19 0.904187 0.383176 0.450881 0 0.132118 0.334364 0.0121709 0.475341 0.49583 0.695791 0.709693 0 0.343158 0 0.913547 0.730252 0.154743 0.634158 0.315508 
0.562596  19 0.838641 0.0602251 0.514128 0 0.0498217 0.393619 0.0365369 0.433145 0.425033 0.989207 0.955311 0.374019 0.0160834 0.0101893 0.805953 0.711207 0.130843 0.607472 0.155414 
1.38965  19 0.378051 0.545061 0.591019 0 0 0.169292 0.0392026 0 0.121725 0.0269048 0.363694 0.203309 0.518437 0.140346 0.341362 0.756038 0.400324 0 0 
1.2032  19 0.537871 0.584444 0.59854 0 0 0.14036 0.0571696 0 0.13104 0 0.351197 0.68972 0.352503 0.20601 0.952793 0.52505 0.063122 0.17747 0.278481 
0.537184  19 0.786912 0.101757 0.458937 0 0.342634 0.219329 0.0213959 0.57383 0.290502 0.0157155 0.444106 0 0.157148 0.133973 0.882974 0.723918 0.137235 0.188687 0.226681 
0.457496  19 0.788264 0.455767 0.415563 0 0.0511243 0.40539 0.00483471 0.509125 0.25046 0 0.811748 0.244285 0.226675 0.0192093 0.878492 0.756688 0.221724 0.523858 0.213634 
0.504032  19 0.299297 0.263995 0.764679 0.00208827 0.820675 0.174853 0.135893 0.77835 0.0281098 0.0413176 0.421971 0.293366 0.338726 0.244124 0.661231 0.662955 0.239311 0.117125 0.0150917 
0.445504  19 0.83559 0.0642857 0.782343 0.00196055 0.385863 0.435102 0.0956369 0.603547 0.0356423 0.0400261 0.418487 0.19312 0.316382 0.107073 0.520847 0.443791 0.25417 0.951393 0.028015 
0.869528  19 0.253991 0.293833 0.585866 0.00164451 0.0851611 0.390748 0.150252 0.733346 0.00762558 0.00954874 0.221108 0.0630201 0.158665 0.243459 0.00716454 0.547159 0.0969625 0.173698 0.593128 
0.390022  19 0.253813 0.236392 0.635937 0.00149573 0 0.392238 0.161038 0.732202 0 0 0.251398 0.0586059 0.128679 0.212009 0.906937 0.592377 0.16039 0.504447 0.12648 
0.456015  19 0.630475 0.54753 0.492026 0 0 0.183623 0 0.277885 0.0371482 0 0.37527 0.536784 0.425198 0.140407 0.668408 0.668678 0.23268 0 0 
0.753955  19 0.571944 0 0.35085 0.0686093 0.0355589 0.0966339 0.866506 0.403234 0 0.0279626 0.165313 0.524963 0.390605 0.340393 0.239487 0.634428 0.146409 0.230857 0.163143 
0.683807  19 0.306141 0.621855 0.554466 0.0135989 0 0 0.0335575 0.667923 0.154138 0.00696146 0.450803 0.745763 0.380123 0.119744 0.663818 0.611077 0.222357 0 0 
0.306583  19 0.0785883 0.0564097 0.564277 0.000992497 0 0.209744 0.0495004 0.852656 0 0.0965016 0.286491 0 0.20595 0 0.811553 0.677578 0.115522 0.151889 0.557565 
0.359281  19 0.0676286 0 0.745974 0.0148012 0.371103 0.546333 0 0.584955 0 0.0794874 0.303929 0.342167 0.268629 0.447644 0.508343 0.656517 0.0962267 0.732696 0.147717 
0.442369  19 0.481117 0 0.538105 0.0167558 0.437866 0.412021 0.393748 0.457668 0.0198057 0.0399007 0.357442 0.141271 0.315512 0 0.674968 0.647906 0.0909016 0.161769 0.232718 
0.48467  19 0.239409 0.443543 0.472826 0.0115647 0 0.341998 0.0401188 0.359787 0.0347733 0.155566 0.401016 0.637483 0.224542 0.298001 0.0664933 0.88359 0.218062 0.742169 0.26058 
0.522168  19 0.293356 0.533024 0.55299 0.00340995 0 0.250587 0.0823516 0.34584 0.172025 0 0.46281 0.509806 0.461646 0.264896 0.95774 0.825325 0.216326 0.556501 0.0375001 
0.505356  19 0.366417 0.386304 0.35085 0 0.149852 0.418072 0.409689 0.742038 0.117163 0.144328 0.111639 0.535657 0.264902 0.815915 0.334541 0.601687 0.178013 0 0.284593 
0.95131  19 0.136266 0.584561 0.359568 0.0265371 0.1609 0.258365 0.107803 0.58628 0.123225 0.123105 0.297668 0.191358 0.304361 0.478211 0.0937878 0.614011 0.222844 0.154205 0.281941 
0.796147  19 0.793459 0.246557 0.477351 0.000592681 0.1158 0.342418 0.707666 0.565077 0.146039 0.0483772 0.803607 0.190048 0 0.336621 0.99256 0.699898 0.358698 0.0166763 0.213709 
0.573381  19 0.783254 0.0702266 0.484342 0.000458402 0.625354 0.34628 0.235937 0.722827 0.14706 0 0.773401 0 0.231892 0.286956 0.539449 0.78419 0.232778 0.73493 0.206864 
4.26692  19 0.30429 0.446871 0.0517518 0.855664 0.749542 0.661091 0.906078 0.205994 0.442852 0.761548 0.539115 0.996093 0.5412 0.814138 0.647035 0.74323 0.293172 0.27628 0.0999159 
0.547369  19 0.854474 0.207235 0.493442 0 0 0.431303 0.762804 0.557198 0.128682 0.106814 0.923324 0.689795 0.314199 0.489048 0.298763 0.487489 0.0703662 0.837535 0.197819 
0.624047  19 0.101315 0.772998 0.599188 0.0229378 0.071894 0.623466 0 0.282568 0 0.0221082 0.546613 0.0083598 0.464643 0.322049 0.886745 0.63656 0.00893507 0 0.372905 
0.846242  19 0.183855 0.739196 0.621401 0.0195082 0 0 0.161765 0.425022 0.484513 0.0895499 0.692953 0.346808 0.411456 0.273309 0.861248 0.761198 0.0566304 0.110234 0.416046 
0.452804  19 0.518638 0.300487 0.566164 0.00218684 0.987055 0.449231 0.431903 0.268071 0 0.0962459 0.443116 0.215357 0.437753 0.291131 0.900981 0.733239 0.138734 0.390651 0.21567 
0.359699  19 0.504194 0.229704 0.609051 0.00363543 0.733499 0.294587 0 0.516867 0 0.0944395 0.452542 0.123858 0.230243 0.24573 0.910851 0.66422 0.0730354 0.428558 0.0239716 
0.632338  19 0.188798 0.294116 0.820922 0.00129662 0.868945 0.115453 0.81009 0.266634 0.0794714 0.161823 0.504105 0.39986 0.20787 0.102402 0.397341 0.718322 0.134918 0.0576965 0 
0.450125  19 0.589685 0.292303 0.569507 0.00111596 0.965896 0.492074 0.171262 0.80591 0 0.0274779 0.51009 0.412109 0.266508 0.0621558 0.584341 0.709147 0.160669 0.337026 0.688579 
0.463359  19 0.701873 0.595084 0.587781 0.0122155 0 0.703874 0.363962 0.776559 0.166854 0.0239843 0.398194 0.974195 0.227105 0.634931 0.181473 0.781997 0.072875 0.201808 0.245155 
0.666651  19 0.734941 0.446763 0.307103 0 0 0.435586 0.46489 0.533108 0.0599808 0.0922853 0.495385 0.189225 0.126042 0.640717 0.208312 0.841255 0.19486 0.219094 0.199799 
0.831981  19 0.694395 0.516138 0.294011 0 0 0.222356 0.0247749 0.0183282 0.0258859 0 0.387942 0.051841 0.371346 0.189233 0.647649 0.635925 0.241007 0.299428 0 
3.42508  19 0.639881 0.375202 0.0506447 0.121423 0.0870003 0.789777 0.136186 0.769058 0.697553 0.978951 0.900473 0.41726 0.783631 0.69882 0.531866 0.581516 0.872393 0.847727 0.323364 
1.17323  19 0.749849 0 0.564285 0 0.264308 0.369915 0.250591 0 0.0670613 0.0119753 0.274449 0.228557 0.203251 0.374698 0.325822 0.722564 0.0983704 0.570946 0.555568 
0.441954  19 0.767274 0.292864 0.212485 0 0.359057 0.39474 0.177268 0.193324 0 0.00264857 0.525474 0.211509 0.399373 0.28284 0.857965 0.192434 0.0965091 0.435694 0 
0.412967  19 0.576725 0.0242171 0.771284 0.00549533 0 0.359855 0.0317982 0.619461 0.00782913 0.111034 0.343814 0 0.232746 0.218478 0.500063 0.539674 0.156094 0 0 
0.583963  19 0.469997 0.00905413 0.684007 0.017125 0 0.425447 0.0683339 0.535581 0.0161711 0.102833 0.362093 0.477222 0.237811 0.144068 0.854131 0.552747 0.103535 0 0.57671 
1.30722  19 0.251621 0.0511878 0.372704 0 0 0.506331 0.0573004 0.783395 0.0441096 0.150593 0.182809 0 0.272788 0.611112 0.0124868 0.694377 0.134111 0.0575769 0.298225 
0.617631  19 0.203422 0.0693612 0.450275 0.000647617 0 0.129189 0.0185791 0.534948 0.0297939 0 0.328938 0.00583551 0.266049 0.54791 0.627653 0.634389 0.115577 0.119103 0.321942 
0.382456  19 0.163565 0 0.668694 0.0108267 0.146718 0.269404 0.160607 0.609108 0 0.0695997 0.361242 0 0.259182 0.207762 0.946748 0.645046 0.0674697 0 0.575191 
0.643322  19 0.518171 0 0.543174 0.00161933 0.0505561 0.143182 0.149582 0.443584 0 0 0.280032 0 0.113297 0.146991 0.239115 0.605087 0.0781964 0 0.112331 
0.354298  19 0.630475 0.54753 0.492026 0 0 0.183623 0 0.277885 0.0371482 0 0.37527 0.536784 0.425198 0.140407 0.668408 0.668678 0.23268 0 0 
0.361363  19 0.511584 0.562975 0.600501 0 0.0171612 0.277196 0 0.273477 0.0376792 0 0.34948 0.546178 0.425255 0.11797 0.669339 0.647281 0.225371 0.132559 0 
0.337173  19 0.384429 0.0353669 0.549657 0.000961754 0.0932626 0.336043 0 0.408179 0.082572 0 0.309677 0 0.0649474 0.00858615 0.596151 0.729678 0.149332 0.253902 0.49777 
0.634316  19 0.434123 0.421567 0.657487 0.0216063 0.690001 0.124336 0 0.406914 0.131078 0.0609346 0.382958 0.692634 0.33158 0.186666 0.900061 0.647864 0.221456 0 0.00152449 
0.385119  19 0.340047 0.457625 0.601699 0.00919562 0.116391 0.715155 0 0.407559 0.0312538 0 0.352054 0 0.355466 0 0.696029 0.613829 0 0.133354 0 
0.415614  19 0.238423 0.290576 0.45168 0 0.230537 0.609933 0.356851 0.900076 0.00906182 0.17971 0.14625 0.422591 0.252224 0.413651 0.674319 0.653115 0.213866 0.403088 0 
0.306583  19 0.0785883 0.0564097 0.564277 0.000992497 0 0.209744 0.0495004 0.852656 0 0.0965016 0.286491 0 0.20595 0 0.811553 0.677578 0.115522 0.151889 0.557565 
0.359281  19 0.0676286 0 0.745974 0.0148012 0.371103 0.546333 0 0.584955 0 0.0794874 0.303929 0.342167 0.268629 0.447644 0.508343 0.656517 0.0962267 0.732696 0.147717 
0.644228  19 0.154437 0.727582 0.470622 0 0.683548 0.740922 0.58745 0.520385 0 0.126161 0.487449 0.413283 0.34676 0.903183 0 0.591615 0.12265 0.101161 0 
0.694514  19 0.18373 0.830526 0.0680836 0 0.722413 0.32305 0.310366 0.487672 0.0583671 0.137897 0.499723 0.61458 0.364399 0.417667 0 0.63276 0.132776 0.0582154 0 
0.488047  19 0.214793 0.0518356 0.632773 0.00449947 0.336821 0.44834 0 0.702258 0.0072546 0 0.111091 0.0542032 0.217414 0 0.894794 0.650322 0.0850032 0.139649 0.473104 
0.381363  19 0.203316 0.0154178 0.545514 0.00573029 0.295095 0.365238 0 0.492985 0.0522815 0 0.2259 0.141259 0.205695 0.233782 0.870952 0.651189 0.104776 0.153243 0 
0.928199  19 0.391093 0.317845 0.577015 0.00282297 0.0652413 0.592599 0.477748 0.635269 0 0.0109954 0.317456 0.0637504 0.422576 0.42211 0.0539569 0.580875 0 0.1355 0.18966 
0.996852  19 0.376373 0.33692 0.550776 0.0159205 0.0226483 0.483863 0.0197599 0.751209 0 0 0.364447 0.0446364 0.404454 0.450634 0.0614784 0.608255 0 0.16746 0.318814 
0.62985  19 0.193026 0.584899 0.617787 0.000776408 0 0.381533 0.0289406 0.669517 0.0845151 0.0104725 0.242906 0.11072 0.194252 0.247045 0.154352 0.736652 0.175061 0.294514 0.247569 
0.842424  19 0.310371 0.318368 0.480392 0.000957548 0 0.417086 0.0639889 0.7752 0.960351 0.00429879 0.240923 0.0850931 0.210274 0.181919 0.17449 0.367333 0.168764 0.142299 0.259426 
0.467725  19 0.47654 0.459695 0.659987 0 0.00571374 0.126111 0 0.226826 0.067977 0 0.385162 0.158861 0.304353 0.109963 0.641083 0.636884 0.25426 0.426718 0 
0.332055  19 0.435405 0.681803 0.655009 0 0 0.226447 0 0.499005 0.00157539 0.00737338 0.404965 0.351738 0.411446 0.163528 0.629076 0.636914 0.269318 0.219905 0 
0.745122  19 0.354787 0 0.850808 0.00313786 0.502977 0.281721 0.0829293 0.599507 0.0341901 0.0412275 0.450293 0.215537 0.917077 0.232007 0.429673 0.852168 0.255003 0.00426337 0.028903 
0.489353  19 0.904737 0.691295 0.484974 0.00153821 0 0.496136 0.0988293 0.582517 0.179685 0.0433839 0.449026 0.274902 0.441388 0.187453 0.617998 0.515431 0.203147 0.993459 0.0417395 
0.86634  19 0.76182 0 0.485641 0 0.261956 0.369715 0.206643 0.745972 0.0854345 0.260847 0.203088 0.503551 0.380528 0.159535 0.280851 0.702996 0.121999 0.035776 0.42208 
0.671494  19 0.714127 0.837514 0.456217 0 0.772403 0.50426 0 0.500135 0.022211 0.128571 0.111634 0.45287 0.397399 0.262329 0.385924 0.594226 0.136821 0.350119 0.434105 
0.392212  19 0.468511 0.229363 0.798365 0.0152377 0.201253 0.764499 0 0.534484 0 0.0735163 0.238816 0.337963 0.262014 0.533106 0.158986 0.655913 0.111547 0.978974 0.0750003 
0.479849  19 0.239975 0 0.877185 0.0148293 0.436856 0.697622 0 0.589714 0 0.0804081 0.156703 0.142778 0.264194 0.256324 0.502505 0.658579 0.0847736 0.710868 0.189227 
0.571229  19 0.441757 0.31425 0.67939 0.0156435 0.342602 0 0.0857151 0.673093 0.0545249 0.0285113 0.257349 0.0985688 0.281622 0.473091 0.612307 0.643731 0.0937962 0.849635 0.123905 
0.509449  19 0.654403 0.271577 0.791809 0.017266 0.310408 0.27606 0.0759818 0.613097 0.1102 0 0.312045 0.509839 0.280775 0.263189 0.566692 0.622241 0.0890172 0.7687 0.158451 
0.449169  19 0.041126 0.251813 0.147101 0.00987317 0.031586 0.375927 0.591578 0.532445 0.0434244 0.0322975 0.452358 0.103038 0.123118 0 0.56528 0.625294 0.0377407 0 0.605518 
1.03254  19 0.730111 0.347252 0.159993 0 0.0846994 0.4817 0.751574 0.0154831 0.053486 0.562379 0.544259 0.511051 0.214175 0.535555 0.612045 0.63512 0.0398691 0.453059 0.595876 
0.509951  19 0 0.361413 0.607999 0 0.892832 0.287231 0.663121 0.407817 0.0631786 0 0.494706 0.121148 0.424538 0 0.629853 0.708499 0.279215 0.351369 0.247809 
0.418916  19 0.433613 0 0.422105 0.000163916 0 0.184179 0.992811 0.355976 0.0157539 0 0.299727 0.104088 0.383351 0 0.618076 0.707172 0.148745 0.187395 0.131021 
0.572969  19 0.370857 0.0272491 0.603665 0.00185207 0.174439 0.238303 0 0.462284 0.0738442 0.154407 0.316663 0 0.202662 0.0300044 0.755053 0.858782 0.139389 0.00304839 0.649064 
0.530145  19 0.392095 0 0.5689 0.000554347 0.12607 0.351945 0 0.238064 0.100487 0 0.31604 0 0.265405 0.17611 0.566789 0.855568 0.114636 0.234064 0.175557 
0.599599  19 0.550792 0.565511 0.813072 0.0050378 0.283445 0.205269 0.128308 0.137619 0.0115721 0.111655 0.475714 0.368144 0.41143 0.250177 0.552841 0.641617 0.0459999 0.181386 0.122912 
0.482195  19 0.54217 0.102399 0.837551 0.00539388 0.41051 0.0867064 0.206709 0.579535 0 0.109734 0.587795 0.467498 0.0951237 0.165275 0.560259 0.281864 0.0413192 0.571679 0.143487 
0.432156  19 0.790822 0.489925 0.531366 0.00107292 0.173551 0.6349 0.211249 0.70963 0.123969 0.30426 0.385416 0.303308 0 0.0440323 0.162885 0.680116 0.146018 0.159792 0.567568 
0.424343  19 0.641623 0.417623 0.518632 0.000673386 0.20998 0.349262 0.250308 0.648593 0.131563 0.273267 0.40301 0.168047 0 0 0.318173 0.481381 0.124832 0.53957 0.271078 
0.56561  19 0.469539 0.317136 0.529979 0.00243022 0.162703 0.356838 0.536665 0.246702 0.108313 0.0672927 0.376809 0.361428 0.396065 0.132924 0.487969 0.624032 0.151863 0.102764 0 
0.580007  19 0.478701 0.252465 0.305701 0.00265688 0 0.238592 0.899762 0.0157668 0 0.0374633 0.539607 0.587135 0.419335 0.162333 0.480382 0.608051 0.225751 0.00769002 0.0824759 
0.418048  19 0.614202 0.175156 0.500546 0.00176779 0 0.279329 0.0593353 0.308872 0.0371338 0.0893003 0.267967 0.278582 0.247499 0.126096 0.789892 0.686718 0.223912 0.237293 0.0575541 
0.470456  19 0.449063 0.203859 0.495456 0.00187213 0 0.189277 0.0809334 0.379517 0.0370992 0.289876 0.35144 0.0395897 0.252993 0.113131 0.716245 0.677722 0.174291 0.268781 0.0898751 
0.428649  19 0.691242 0.52479 0.552833 0.00133234 0 0.19846 0.190563 0.331273 0.00785995 0 0.344919 0.0528506 0.584324 0 0.564383 0.624708 0.125994 0.423621 0.368486 
0.457385  19 0.60523 0.603824 0.551813 0.000202137 0.0364569 0.333479 0.0340347 0.223852 0.13159 0.377164 0.345229 0.0418463 0 0.0415603 0.707859 0.678724 0.140336 0.177177 0.318105 
0.448011  19 0.358153 0.169348 0.845064 0 0.834351 0.428446 0.133231 0.326367 0 0.0516849 0.463621 0.50045 0.335987 0.679008 0.44809 0.577724 0.0464455 0.115911 0.0093395 
0.593429  19 0.122293 0.713919 0.65185 0 0.563595 0.04604 0.152023 0.379068 0.0262025 0.136963 0.495653 0.61133 0.352807 0.558582 0.925688 0.567783 0.0448575 0.11452 0.0130642 
0.622124  19 0.578067 0.371479 0.401732 7.23759e-05 0.0168621 0.136376 0 0.0380601 0.0292319 0.0124966 0.226432 0.548736 0.348266 0 0.682554 0.649138 0.244129 0.122253 0.637914 
0.531582  19 0.58166 0.620371 0.664538 0.00086661 0.00697836 0.296541 0 0.266316 0.0181826 0 0.390056 0.51912 0.393963 0.239261 0.400772 0.645851 0.164752 0.124663 0.42676 
0.525836  19 0.407456 0.593114 0.555792 0 0 0.145445 0 0.349021 0.0626205 0 0.414635 0.286191 0.427976 0.174625 0.610647 0.627632 0.413249 0.129893 0 
0.503354  19 0.487412 0.819075 0.468238 0.00889544 0 0.0640381 0 0.484296 0.0249762 0 0.421995 0.72293 0.424307 0.059387 0.853211 0.663774 0.211848 0 0 
0.768339  19 0.359253 0.193891 0.534911 0.000503325 0 0.280976 0.447557 0.469669 0 0.0211039 0.303641 0.197348 0.0355157 0.381694 0.0799616 0.766079 0.104043 0.144792 0.467136 
0.409373  19 0.108957 0.388904 0.616401 0.000586709 0 0.202228 0.0654418 0.144032 0.000931755 0.028988 0.304839 0.183332 0.164678 0 0.403122 0.495655 0.0569059 0.325607 0.178399 
0.534724  19 0.0152819 0.619046 0.559413 0 0 0.210725 0 0.275257 0.0150963 0.0206337 0.224647 0.436541 0.464921 0.283073 0.567359 0.746334 0.141628 0.288092 0.114199 
0.492654  19 0.711876 0.601113 0.643533 0 0 0.22599 0.00305707 0.0908245 0.0064338 0 0.764708 0.487691 0.810474 0.28606 0.767502 0.641555 0.23949 0.293147 0.216524 
0.7875  19 0.29759 0.300974 0.527299 0 0 0 0.384073 0.709595 0.1368 0.0236987 0.313703 0.0463626 0.570082 0.0677202 0.566606 0.668103 0.26825 0.637321 0.39057 
0.479307  19 0.0123104 0.282261 0.479073 0 0.185059 0 0 0.731918 0.158448 0 0.275938 0 0.177616 0.0375313 0.533982 0.66934 0.150397 0.565897 0 
0.332396  19 0.227392 0.25057 0.672531 0.0137709 0.130896 0.201786 0.0228088 0.525774 0.0127997 0 0.42192 0.150801 0.323235 0 0.920297 0.663866 0.247547 0.176968 0.0499724 
0.517477  19 0.280319 0.0513923 0.676104 0.0115366 0.137146 0.622042 0.0214163 0.369306 0.00602404 0.0130336 0.285859 0.145168 0.283074 0 0.964826 0.655953 0 0.119917 0 
0.461103  19 0.02697 0 0.412718 0 0.0176034 0.239203 0.600771 0.878051 0.139011 0 0.282471 0.518262 0.28646 0.303765 0.76185 0.666411 0.130257 0.316353 0.212257 
0.482746  19 0.279358 0 0.397483 0 0 0.513549 0.110363 0.180466 0.0512508 0.0163455 0.248354 0.522985 0.191383 0.306493 0.360353 0.666242 0.1343 0.283047 0.268312 
0.734582  19 0.373326 0.518145 0.491493 0 0.0578959 0.0449541 0.134116 0.313766 0 0.205204 0.710448 0.572217 0.668993 0.264761 0.678843 0.590228 0.297656 0 0.145327 
0.518496  19 0.933449 0.453342 0.490186 0 0 0.296674 0 0.308771 0.105476 0 0.600861 0.618075 0.241788 0 0.973789 0.659962 0.289511 0 0 
0.70036  19 0.482809 0.567044 0.594363 0.0234431 0.100797 0.185749 0 0.133926 0.10515 0.11862 0.327868 0.742016 0.340726 0.122283 0.923845 0.615328 0.24236 0.127889 0 
1.01737  19 0.662138 0.525688 0.442868 0 0 0.19447 0 0.468797 0.0325169 0 0.37108 0.393477 0.508579 0 0.0381388 0.623429 0.230405 0.0517315 0 
0.733141  19 0.67709 0.50959 0.617789 0.00182995 0.761559 0.705332 0.273915 0.491314 0.343384 0.319595 0.455324 0.313627 0.521393 0.465187 0.996768 0.566239 0.0884346 0.883653 0 
0.45884  19 0.64414 0.502065 0.594068 0.00359962 0.912093 0.683756 0.261504 0.103477 0.0175826 0.211246 0.443237 0.516948 0.384398 0.466193 0.966877 0.567181 0.23555 0.496727 0 
0.626971  19 0.649761 0.966322 0.795756 0 0 0.855163 0.0701172 0.806651 0 0.0506831 0.295531 0.455264 0 0.648846 0.00824397 0.310053 0.0458067 0.561114 0.060301 
0.57218  19 0.677935 0.929847 0.479954 0 0.2504 0.327157 0.3495 0.990208 0 0.0173871 0.389265 0.458357 0.110164 0.186499 0.111863 0.262351 0 0.645177 0.0928269 
0.623829  19 0.233891 0.33058 0.536579 0.000407559 0.125751 0 0 0.903709 0 0 0.392987 0.0392075 0.0260546 0.0660458 0.883941 0.662892 0.0974983 0.365529 0.194747 
1.66153  19 0.176696 0.117239 0.311404 0.10026 0.834245 0.875933 0.557686 0.14329 0.0444143 0.748725 0.54168 0.396026 0.0338161 0.592771 0.919662 0.581449 0.744732 0.774613 0.783442 
0.82134  19 0.421242 0.06714 0.00414459 0.000844323 0.415892 0.438101 0.107479 0.651294 0 0.053819 0.565597 0.037787 0.22246 0.106081 0.513484 0.49059 0.208141 0.959865 0.277535 
0.407226  19 0.648339 0.0322471 0.602149 0.00232757 0.401594 0.440494 0.0881462 0.68831 0.0438607 0.0558527 0.480759 0.210565 0.192456 0.230883 0.604987 0.495932 0.21225 0.989225 0 
0.545368  19 0.0805793 0.640205 0.510367 0 0 0.4952 0.659565 0.0635519 0.0148264 0.101412 0.582766 0 0.190305 0.103436 0.611399 0.631992 0.0216773 0.278907 0.158088 
0.546004  19 0.277669 0.843159 0.624421 0 0.0335166 0.40242 0.615361 0.862204 0 0.10101 0.481704 0.0409839 0.22675 0.182421 0.298017 0.613138 0.104208 0.23237 0.0548139 
0.742696  19 0.846294 0.261255 0.474429 0.0028785 0.858586 0.367994 0 0.423525 0.141309 0.364339 0.774344 0.0114333 0.496569 0.100954 0.716378 0.707017 0.11535 0.451829 0.0187219 
0.688183  19 0.282438 0.265991 0.82965 0 0.70137 0.355383 0.183166 0.380917 0.336855 0.120689 0.460879 0.085586 0.356187 0.24075 0.594887 0.761254 0.155241 0.635557 0.0219358 
0.66807  19 0.758466 0.56577 0.479529 0.000858207 0.274296 0.137428 0.106364 0.263673 0 0 0.446686 0.69931 0.35603 0.132481 0.338627 0.600951 0.222132 0 0.605963 
0.966989  19 0.65147 0.433466 0.520738 0 0 0.321517 0 0.128555 0 0 0.334869 0.485936 0.42452 0.132844 0.00849468 0.663992 0.25685 0 0.0846117 
0.499018  19 0.0353251 0 0.523845 0.0369128 0.0938356 0.177004 0.12191 0.294676 0.00802377 0 0.31501 0.0435544 0.153075 0.216472 0.60888 0.66828 0.188001 0.267727 0.166673 
0.575268  19 0 0.102358 0.558155 0.0107671 0 0.198019 0.151771 0.705104 0.000381959 0.0222006 0.315661 0.0236576 0.355103 0.204012 0.57858 0.681524 0.190019 0.226147 0.11874 
0.638814  19 0.481654 0.0705904 0.650084 0.000123871 0 0.265936 0.265395 0.524553 0 0.0420258 0.0597976 0 0.143375 0.276366 0.328575 0.47447 0.090425 0.648467 0.504273 
0.761811  19 0.316532 0 0.573406 1.65422e-05 0 0.343731 0.543039 0.711329 0.00933532 0 0.337981 0.420927 0 0.26473 0.284783 0.672524 0.0838792 0 0.491665 
0.697892  19 0.637307 0.274182 0.85935 0.00391655 0.0881215 0.450453 0.120905 0.501644 0 0.00358188 0.439687 0.143291 0.237287 0.407751 0.0644552 0.482112 0.111074 0 0 
0.573808  19 0.630381 0 0.679619 0.00706343 0.318953 0.0622045 0 0.421172 0 0.176942 0.289373 0 0.212319 0.0732756 0.709118 0.523405 0.202209 0 0 
0.471174  19 0.628995 0.244593 0.444946 0.00104539 0.913363 0.450344 0.117472 0.740132 0.105542 0.0534879 0.232608 0.322453 0.30836 0.224743 0.791815 0.673742 0.177678 0.237207 0 
0.501448  19 0.499462 0.517331 0.626953 0.00632649 0.520793 0.736727 0.266167 0.353019 0.00315158 0.123976 0.442877 0 0.496203 0.285285 0.97709 0.573948 0.0283434 0.565661 0 
1.43778  19 0.192817 0.439703 0.584872 0.153891 0.908356 0.71438 0.409052 0.48075 0.887864 0.266341 0.590492 0.233753 0.204742 0.402623 0.76437 0.931817 0.449812 0.660939 0.214924 
0.428688  19 0.0576424 0.110574 0.59327 0.0129865 0.0357197 0.280147 0.0262362 0.749757 0.0290607 0.0508648 0.35265 0 0.230902 0.0856412 0.695221 0.646848 0.10099 0 0.770405 
0.783103  19 0.683473 0.524924 0.524665 0 0 0.408063 0 0.431836 0.276653 0.153122 0.0476043 0 0.0055486 0.0187243 0.748 0.779898 0.16441 0.946221 0.0407226 
0.685823  19 0.682994 0.636052 0.480412 0 0.273312 0.459042 0 0.111654 0 0 0.212975 0.257813 0.0251531 0.0414111 0.772408 0.865282 0.159887 0.260166 0.0957587 
0.603553  19 0.642261 0.11205 0.957666 0.00350066 0 0.794173 0.15396 0.425785 0.0560738 0.32376 0.500669 0.280582 0.480428 0.185141 0.671028 0.774754 0.299692 0.651175 0.833207 
0.373376  19 0.504194 0.229704 0.609051 0.00363543 0.733499 0.294587 0 0.516867 0 0.0944395 0.452542 0.123858 0.230243 0.24573 0.910851 0.66422 0.0730354 0.428558 0.0239716 
0.497973  19 0.0907653 0.0292235 0.711174 0.000315867 0.0545281 0.0743088 0 0.621145 0 0.315808 0.700473 0 0.371394 0.302071 0.819972 0.681954 0.265363 0.0122195 0 
4.10779  19 0.637151 0.503741 0.187822 0.981641 0.9741 0.105342 0.121863 0.726838 0.564594 0.516792 0.916016 0.578092 0.507661 0.826717 0.108809 0.850888 0.28073 0.24754 0.0927924 
0.40596  19 0.581617 0.179054 0.475688 0.000519353 0.207905 0.134345 0.0422821 0.48183 0.120575 0 0.784198 0.487746 0.511319 0.0127897 0.785001 0.480994 0.126323 0.873677 0.346164 
0.644407  19 0.7453 0.581816 0.50581 0.000585859 0.949601 0.338969 0.390363 0.468945 0.370827 0 0.602597 0.47427 0.655948 0.315799 0.461584 0.316768 0.104942 0.847274 0.382222 
0.406873  19 0.185695 0.421197 0.467984 0 0.0066132 0.298287 0.0433565 0.315675 0 0.124311 0.988351 0.766982 0.181784 0.293226 0.316415 0.917722 0.189971 0.555504 0.534748 
0.439444  19 0.308925 0.440433 0.486674 0.00216141 0.00925748 0.289011 0.0448637 0.770394 0 0.126554 0.777887 0.299726 0.237268 0.301034 0.346845 0.648117 0.135666 0.599883 0.497522 
0.653773  19 0.410963 0.941434 0.689487 0 0.12934 0.313711 0.0856174 0.415058 0.0386206 0.0231504 0.341056 0.398596 0.422509 0.127377 0.521051 0.754007 0.241906 0 0.00303807 
0.401908  19 0.74501 0.458917 0.747883 0.000714451 0.14251 0.402348 0.00456651 0.29716 0.0381759 0.00211501 0.349933 0.508162 0.369738 0.110132 0.546006 0.805478 0.203653 0.436425 0 
0.672456  19 0.648965 0.541446 0.489183 0 0 0.17841 0.0731513 0.106726 0.0392518 0.0520135 0.41973 0.516372 0.412502 0.215105 0.708447 0.628109 0.350292 0 0 
0.408868  19 0.606719 0.551786 0.580438 0.00653448 0 0.685799 0.0688972 0.15842 0.0253805 0.0142506 0.359101 0.511876 0.414508 0.170191 0.590447 0.642815 0.222177 0.311021 0 
0.391185  19 0.668627 0.714141 0.471743 0 0.0429873 0.639263 0 0.633352 0.084318 0.104674 0.381602 0.42229 0.333713 0.368993 0.796018 0.695329 0.206221 0.00280396 0 
0.711577  19 0.800035 0.413301 0.498981 0 0 0.226041 0.571194 0.662201 0.0306895 0.356131 0.446703 0.488753 0.418269 0.35757 0.567718 0.681919 0.375703 0.00663882 0 
0.42331  19 0.463488 0.513497 0.717704 0.00171239 0.243913 0.426293 0.185077 0.587444 0.113644 0 0 0.0368302 0.333242 0.332981 0.526762 0.584336 0.138424 0.474555 0 
0.364098  19 0.701169 0.50511 0.689623 0.00360682 0.297804 0.568633 0.161675 0.672453 0.12282 0 0.2949 0.577058 0.322568 0.329431 0.492893 0.543728 0.13265 0.600534 0 
0.279615  19 0.169045 0 0.597616 0.00054834 0 0.19756 0.0650781 0.337286 0.00171686 0.02231 0.312842 0 0.362171 0 0.8372 0.67579 0.193881 0.267601 0.620785 
0.708768  19 0.363541 0.771396 0.457746 0.00866926 0.471348 0.35094 0.351908 0.648181 0.0206437 0.0420292 0.33789 0.0453637 0.306845 0 0.23373 0.476047 0.0950507 0.427278 0 
0.539477  19 0.16785 0.292865 0.589726 0.0011507 0.157223 0.56053 0.306645 0.910193 0.0122229 0.116623 0.186004 0.416418 0.247949 0.22553 0.711438 0.724055 0.198284 0.373021 0.0150706 
2.6973  19 0.485425 0.291715 0.534715 0.866336 0.203204 0.511446 0.314719 0.928531 0 0 0.0482345 0.422322 0.267658 0.332962 0.59089 0.693478 0.211517 0.392993 0.799369 
0.780438  19 0.693263 0.025252 0.693783 0.0085171 0.0156152 0.348638 0.0904555 0.620429 0.0102429 0.114551 0.351853 0 0.239183 0.213972 0.770263 0.507753 0.555144 0 0.529759 
0.55862  19 0.0870216 0.0220587 0.659329 0.00800354 0.11029 0.35254 0.0700645 0.618155 0.00172519 0.0999913 0.357687 0 0.225273 0.207069 0.494702 0.655053 0.173894 0 0.317903 
0.696381  19 0.280138 0 0.535561 0.000546559 0.11445 0.378577 0 0.0903159 0.072043 0 0.300393 0 0.0935986 0.204517 0.668759 0.821709 0.108386 0.138545 0.212458 
0.528451  19 0.312091 0.0345372 0.520951 0.000533171 0.0955161 0.446667 0 0.397604 0.0743256 0 0.176435 0 0.0966229 0.1634 0.901795 0.653488 0.123198 0.147458 0.489289 
0.634798  19 0.324891 0 0.695812 0.00510634 0.87782 0.400556 0.247218 0.663618 0.450286 0.115471 0.385938 0 0.259093 0.303602 0.998153 0.635585 0.0154849 0.289121 0.02106 
0.637056  19 0.612447 0.619744 0.692143 0.00825424 0.106559 0.303932 0.454116 0.751659 0.0899803 0 0.488773 0.543337 0.25909 0.183761 0.0228844 0.634028 0.265661 0.46157 0 
1.22568  19 0.705592 0.418868 0.430896 0 0.887876 0.585014 0.00709141 0.573951 0.335424 0.0682556 0.456759 0 0 0.0172955 0.000678988 0.821118 0.185377 0.641038 0.239591 
0.522634  19 0.731516 0.148202 0.424173 0 0.8367 0.162607 0.021736 0.250672 0.167963 0.138768 0.542548 0.0495563 0 0.0097688 0.732872 0.760296 0.129373 0.032372 0.330504 
0.820135  19 0.747197 0.0400393 0.40644 0.00862192 0.35872 0.352463 0.0941776 0.510835 0.0343891 0.174738 0.414853 0.823869 0.301156 0.160411 0.00932816 0.327343 0.23336 0.858884 0.140445 
0.670195  19 0.936189 0.326756 0.404904 0 0 0.475441 0.0192243 0.340472 0.0347419 0.133074 0.415136 0.107681 0.320686 0.179246 0.623029 0.334107 0.218656 0.971805 0 
0.943982  19 0.557889 0.479852 0.202186 0.00024844 0.15563 0.246059 0.0314903 0.230169 0.121288 0.455079 0.383146 0.066721 0.145137 0.214117 0.158824 0.79639 0.190576 0.274047 0.0145638 
0.376643  19 0.880752 0.533521 0.54887 0.000160092 0.0596225 0.172563 0.077946 0.534525 0.0273322 0.713906 0.338159 0.79181 0 0.0251936 0.00778035 0.721356 0.13011 0.299036 0.0761335 
0.575213  19 0.693733 0.103285 0.541236 0.0303593 0.106538 0.226538 0.515909 0.476533 0.058679 0.0471684 0.367164 0.206077 0.344119 0.480185 0.517913 0.65218 0.0780673 0.0711538 0.219679 
0.527585  19 0.313875 0 0.537981 0.017596 0.574281 0.310318 0.640059 0.469304 0.12038 0.026633 0.193019 0.191642 0.317146 0 0.690598 0.662329 0.0990336 0.267992 0.248687 
0.552382  19 0.0517804 0 0.489059 0.00408929 0.476384 0.610777 0.0382775 0.681418 0.330384 0.0161371 0.499971 0.00770407 0.427331 0.254179 0.885304 0.642073 0.242963 0.17234 0.136146 
0.651463  19 0.410587 0 0.538441 0.00459054 0.113268 0.393047 0.00610089 0.484139 0.337892 0.341218 0.539178 0 0.268556 0.00792488 0.886181 0.670792 0.190614 0.0258423 0.133877 
0.698091  19 0.303609 0.396054 0.194867 0.000162551 0.368738 0.0745939 0.523673 0.365459 0 0.0466932 0.613897 0 0.375265 0.272114 0.396964 0.633843 0.167483 0.30726 0.11921 
1.14759  19 0.379021 0.526222 0.973204 0.00119306 0.201915 0.672949 0.323432 0.36081 0 0.0272657 0.57193 0.03894 0.388255 0.509443 0 0.633976 0.32984 0.336737 0 
0.543678  19 0.592549 0.252648 0.660772 0.000232598 0.250233 0.255272 0.0821148 0.138936 0.0259769 0 0.371833 0.155084 0.36309 0.612352 0.468013 0.551595 0.191543 0.340187 0.000314492 
0.45865  19 0.58757 0.27514 0.457457 0.000379957 0.0760174 0.966913 0.259398 0.605847 0.194895 0 0.318045 0.440923 0.347754 0.252119 0.398758 0.491277 0.218839 0.681712 0.000667905 
0.529757  19 0.735736 0.707659 0.419928 9.3795e-06 0 0.416424 0.00298378 0.4432 0.278285 0 0.179332 0.385108 0.164136 0 0.211858 0.756351 0.131708 0.608161 0.258038 
0.487935  19 0.705339 0.687345 0.411179 0.00036699 0 0.381173 0.00377025 0.471843 0.257032 0 0.23374 0.459788 0.270796 0.380213 0.55805 0.752659 0.123907 0.43201 0.186657 
0.799052  19 0.805077 0.352861 0.574581 0.0079398 0 0.614019 0.262678 0.82023 0.133064 0 0.411977 0.405681 0.416288 0.157324 0.0355096 0.711846 0.266447 0.422613 0 
0.583604  19 0.815846 0.296502 0.445857 0.00738218 0.0270792 0.140621 0.236113 0.428906 0.0593841 0.0805421 0.390478 0.776046 0.193823 0.129424 0.815568 0.712302 0.241402 0.390161 0.0142265 
0.667149  19 0.214247 0.803486 0.524019 0 0.118886 0.251904 0 0.588958 0.125185 0.00295792 0.663068 0.399805 0.1771 0.611556 0.549637 0.612298 0.192147 0.15699 0.713042 
0.528111  19 0.309311 0 0.151037 0.00278666 0.117736 0.699987 0.0544478 0.434902 0.0170781 0.0275121 0.424877 0.0442047 0.524984 0.146678 0.711627 0.56609 0.0163351 0 0 
0.578311  19 0.3801 0.209402 0.539976 0 0.068534 0.226238 0.960505 0.48166 0.0414081 0 0.407301 0 0.0310377 0.130951 0.624969 0.626143 0.0593017 0.169856 0.271722 
0.450516  19 0.348759 0.240584 0.62538 0.0178075 0 0.0345333 0.0940765 0.804111 0.0226088 0.0193538 0.392263 0 0.163891 0.0667588 0.951296 0.602267 0 0.303106 0.422154 
0.686212  19 0.881441 0.571249 0.566551 0.00143854 0.508515 0.280452 0.182464 0.203369 0.0576161 0 0.493171 0.502358 0.307021 0.0361336 0.219323 0.569377 0.09715 0.0885395 0 
0.572592  19 0.349901 0.344994 0.635788 3.69266e-05 0.0100603 0.276168 0.738323 0.19824 0.0807234 0.0593277 0.532825 0.433955 0.291694 0.131045 0.378742 0.650925 0.0949556 0.0511562 0 
0.368073  19 0.296816 0.231959 0.626328 0.00221839 0.0232674 0.283531 0 0.821283 0 0.124099 0.268053 0.0282164 0.186305 0.210711 0.912025 0.669592 0.0749193 0.436983 0.148767 
0.377456  19 0.37477 0.237561 0.609301 0.000698968 0.360773 0.296603 0.0143796 0.559847 0 0.11054 0.506028 0.0287172 0.252598 0.250212 0.906501 0.611466 0.0352252 0.412479 0.0548852 
0.772898  19 0.291548 0.0695053 0.688417 0 0.171302 0 0 0.625707 0.314498 0.336375 0.42235 0.254946 0.327483 0.388512 0.490239 0.594254 0.082498 0 0 
0.701847  19 0.701811 0.329222 0.0499191 0.00107097 0.435643 0.131274 0.296332 0.615027 0.335333 0.0696216 0.598217 0.126996 0.354886 0.48383 0.8082 0.609458 0.119903 0.0360484 0.253596 
1.0486  19 0.782055 0.533124 0.533954 0 0.0103107 0.935094 0.188303 0.469708 0.0428459 0.129814 0.307545 0.434766 0.285214 0 0.108792 0.586053 0.110497 0.0223492 0.320589 
0.702169  19 0.455083 0.471961 0.517447 0 0.0101422 0.563088 0.108562 0.372513 0.0431187 0.122946 0.377414 0.53137 0.515526 0 0.66761 0.250934 0.193009 0.825918 0.302534 
0.789697  19 0.188041 0.239786 0.552159 0.000862147 0 0.397814 0.376125 0.724344 0.0689116 0.0411659 0.125906 0.00133839 0.144023 0.546783 0.250678 0.557307 0.119863 0.770422 0.231804 
0.523992  19 0.839842 0.22524 0.652874 0 0 0.416072 0.462538 0.811612 0.0795801 0 0.444106 0.196383 0.279655 0.344973 0.830829 0.627309 0.039159 0.499877 0.215015 
0.573558  19 0.429564 0.362171 0.42092 0.00354892 0.761355 0.0973678 0.289319 0.478696 0 0.105979 0.489178 0.438501 0.313676 0.0748723 0.896102 0.629396 0.026013 0.482852 0.00661739 
1.32852  19 0.617288 0.363472 0.654937 0.00355763 0.698828 0.349259 0.0280573 0.511627 0 0.0913129 0.506469 0 0.299003 0.153647 0.00106516 0.607583 0.0741055 0.262094 0.0103577 
0.582132  19 0.952736 0.222969 0.482704 0.0151767 0.375737 0.887392 0.256225 0.670274 0.146881 0.0693249 0.372834 0.289178 0.448002 0.181683 0.628503 0.652551 0.340445 0.699874 0 
0.672764  19 0.448463 0.300879 0.476609 0.0158541 0.159458 0.394181 0.296436 0.829148 0.147296 0.196891 0.378722 0.443084 0.37036 0.0511548 0.480108 0.735481 0.307561 0.477012 0 
0.462753  19 0.632887 0.575059 0.44253 0.00828358 0 0.756111 0.966907 0.0816148 0.0089573 0.039522 0.463993 0.497397 0.421603 0.172497 0.590926 0.642157 0.22246 0.420022 0 
0.464509  19 0.463488 0.513497 0.717704 0.00171239 0.243913 0.426293 0.185077 0.587444 0.113644 0 0 0.0368302 0.333242 0.332981 0.526762 0.584336 0.138424 0.474555 0 
0.467725  19 0.47654 0.459695 0.659987 0 0.00571374 0.126111 0 0.226826 0.067977 0 0.385162 0.158861 0.304353 0.109963 0.641083 0.636884 0.25426 0.426718 0 
0.473418  19 0.0233659 0 0.264761 0 0.130481 0.251477 0.703101 0.865006 0.170518 0.0244983 0.16621 0.636253 0.267909 0.255325 0.714352 0.664762 0.147503 0.478822 0.206299 
0.474105  19 0.491806 0.217501 0.521793 0.000889685 0.117867 0.279573 0 0.235292 0.000721766 0 0.335213 0 0.326376 0.212696 0.56584 0.730394 0.15227 0.147491 0.478864 
0.475007  19 0.563135 0.683982 0.77831 0 0 0.357507 0.00113594 0.440778 0.129585 0 0.307208 0.330489 0.369529 0.00614819 0.308988 0.625013 0.12252 0.618372 0.201462 
0.481973  19 0.328379 0.131417 0.506419 0.000175598 0.867911 0.681864 0.711623 0.551699 0 0.13113 0.611662 0.568707 0.341812 0.884011 0 0.734825 0.135128 0.119969 0 
0.485475  19 0 0.157123 0.589982 0.00205527 0 0.203837 0.0229239 0.143682 0.000114887 0.0277104 0.320762 0.195398 0.36067 0.120201 0.509511 0.590955 0.0971611 0.374882 0.189937 
0.487065  19 0.562196 0.55741 0.644452 0.00112611 0 0.299841 0.567029 0.673802 0.0950468 0.348705 0.372395 0.240788 0 0.0551246 0.113295 0.6573 0.0913436 0.106887 0 
0.488401  19 0.635341 0.546995 0.594275 0 0.341593 0.30143 0.137649 0.122913 0 0.276585 0.370644 0.477413 0.345379 0.313011 0.992065 0.540656 0.23215 0.468061 0 
0.490221  19 0.670196 0.789848 0.570373 0 0.0778144 0.0482771 0.347201 0.833744 0.129967 0.242646 0.356712 0 0 0.0317897 0.176794 0.667067 0.190785 0.132928 0.355591 
0.493541  19 0.412539 0 0.641518 0.0058985 0 0.0895213 0 0.534477 0.0155532 0.011718 0.352319 0 0.395525 0 0.577449 0.618278 0 0.199533 0.43462 
0.497867  19 0.367524 0.397093 0.536565 0.0167136 0.403055 0.469113 0 0.377213 0.0718222 0 0.260449 0.232138 0.252075 0.182566 0.429066 0.777988 0.0108938 0.423689 0.1148 
0.509547  19 0.180478 0.0952384 0.615672 0.00370467 0.349742 0.343983 0 0.890195 0.0940481 0 0.074582 0.0492914 0.246662 0 0.960867 0.656721 0.0855544 0.048849 0.371033 
0.509914  19 0.651791 0.0168388 0.465079 0.00716667 0.180982 0.211544 0.704271 0.450583 0.093191 0.00130664 0.178198 0.197938 0.264152 0.110953 0.736561 0.660658 0.251697 0.314564 0.0533125 
0.510523  19 0.77444 0.709501 0.629728 0 0 0.230387 0 0.0889299 0 0 0.141161 0.276515 0.167329 0.569537 0.833901 0.660457 0.267044 0.262161 0.11753 
0.510827  19 0.603848 0.25267 0.497239 0.000125035 0 0.338001 0.0367354 0.466162 0.221163 0.0165143 0.913817 0.164681 0.351682 0.118687 0.555915 0.510217 0.0937051 0.6613 0.409456 
0.517128  19 0.280063 0.754354 0.430976 8.87068e-06 0.0109139 0.1947 0 0.280167 0 0.18668 0.741959 0.927177 0.140634 0.0906403 0.41065 0.791484 0.20376 0.364697 0.768638 
0.517833  19 0.45866 0.316736 0.628732 0.000217996 0 0.277512 0 0.159239 0.0447202 0 0.368781 0.435494 0.386258 0.441509 0.753806 0.564126 0.246586 0.276505 0.000240968 
0.518913  19 0.371408 0 0.583609 0.019825 0.88678 0.348736 0.803298 0.529075 0.0889572 0.0358273 0.387988 0.32305 0.323451 0.154433 0.747683 0.688812 0.0960044 0.0688192 0.33779 
0.51924  19 0.860077 0.0800229 0.534811 0.00751757 0.781531 0.183521 0.159889 0.467237 0.138912 0.0623172 0.313861 0.570639 0.326121 0.179835 0.773432 0.664595 0.224712 0.397595 0.155273 
0.525098  19 0.450262 0.647146 0.62921 0 0 0.362808 0 0.502665 0 0.0106001 0.399694 0.0263169 0.41958 0.21575 0.454389 0.662323 0.286061 0.0089822 0 
0.530913  19 0.348759 0.240584 0.62538 0.0178075 0 0.0345333 0.0940765 0.804111 0.0226088 0.0193538 0.392263 0 0.163891 0.0667588 0.951296 0.602267 0 0.303106 0.422154 
0.533582  19 0 0.00798777 0.576351 0.00127881 0.180971 0.254362 0.144265 0.640929 0 0.173526 0.288622 0 0.210968 0.0634732 0.884805 0.658961 0.0989912 0.0152127 0.844183 
0.535451  19 0.684626 0.499387 0.500285 0.000975265 0.241675 0.32589 0.264037 0.542819 0.134098 0.263932 0.384967 0.269866 0.0416427 0 0.466917 0.595595 0.201717 0.533563 0.52875 
0.53757  19 0.811733 0.44687 0.585698 0 0.151345 0.463161 0.0449842 0.686335 0.154742 0.502235 0.448757 0.227659 0 0.0623288 0.119665 0.690202 0.0856482 0 0.133918 
0.53947  19 0.358717 0.68971 0.499155 0.000521723 0.00857143 0.199507 0 0.330663 0.00121773 0 0.462939 0.299965 0.422324 0.186636 0.558622 0.634772 0.195242 0 0.415494 
0.54217  19 0.154808 0.177376 0.430296 0 0.02358 0.333715 0.635265 0.842911 0.151152 0 0.307822 0.791201 0.288246 0.273058 0.715098 0.679219 0.105618 0.344713 0.209704 
0.542457  19 0.304808 0.368568 0.679578 0.00969392 0.177461 0.079149 0.0533225 0.504028 0.0140328 0.111505 0.702462 0.501911 0.562913 0.0525221 0.981255 0.612535 0.285934 0.0993301 0.000498758 
0.55004  19 0.399167 0.245988 0.600971 0 0.0915765 0.373981 0.0137603 0.2278 0.0179963 0 0.569337 0.555692 0.185729 0.595044 0.534334 0.626986 0.107718 0.194319 0.661209 
0.553099  19 0.317353 0.197322 0.0171118 0.000933233 0.185001 0.246118 0.097175 0.311191 0 0 0.400064 0.229596 0.250592 0.6896 0.538623 0.555205 0.0224883 0.0676178 0.0961181 
0.555194  19 0 0.552619 0.652582 0.00520476 0.157644 0.353586 0.0935994 0.618459 0 0.340265 0.353102 0.0178789 0 0.188353 0.456416 0.470937 0.123191 0.429294 0.304847 
0.557855  19 0.580194 0.381617 0.255417 0.00131955 0.564355 0.561152 0.118308 0.588985 0.0520739 0.0539257 0.16579 0.640181 0.344083 0.235655 0.610109 0.528591 0.189667 0.546881 0.0708604 
0.558321  19 0.213159 0.00874074 0.544762 0.0108895 0.104457 0 0.163825 0.686933 0 0.0269658 0.309709 0.0858555 0.387131 0.185025 0.586186 0.703528 0.203582 0.403655 0.0520669 
0.559482  19 0.366861 0.239582 0.597519 0.0118093 0.174389 0.152835 0 0.35921 0.074772 0 0.366505 0.518968 0.289418 0.182703 0.801345 0.752021 0.0288306 0.107755 0.0573441 
0.56254  19 0.887398 0.97859 0.455694 0.00116157 0 0.464711 0.0643001 0.91281 0 0.124869 0.216856 0 0.227106 0.248622 0.449606 0.766284 0.125344 0.543072 0.24353 
0.581829  19 0.828963 0.31419 0.470727 0.00167294 0.225796 0.089571 0.0422714 0.726628 0.205314 0 0.784909 0.372593 0.642683 0.0574918 0.706 0.538929 0.133518 0.0280088 0.382425 
0.582828  19 0.148554 0.0370811 0.510016 0 0.440347 0.421712 0.00871418 0.16157 0 0 0.439648 0 0 0 0.364647 0.648416 0.194456 0.288427 0.411384 
0.588137  19 0.0812924 0.3124 0.432445 0 0.0712477 0.17456 0.5414 0.550913 0 0.100372 0.457039 0.514919 0.0992899 0.970931 0.0714769 0.498887 0.12785 0.0707926 0.309502 
0.588251  19 0.407372 0.361322 0.686652 0.020136 0.245306 0.212872 0.0244665 0.624853 0.111139 0 0 0.401838 0.269776 0.241259 0.563479 0.585368 0.0675429 0.626808 0.182553 
0.589942  19 0 0 0.288517 0 0.00835702 0.382699 0.596592 0.939063 0.111665 0 0.212256 0.486288 0.287344 0.280665 0.765386 0.644082 0.174399 0.177178 0.214264 
0.590114  19 0 0.591075 0.544745 0.000390469 0 0.232257 0.196941 0.280288 0 0.0712052 0.249595 0.266963 0 0.125147 0.431179 0.700467 0.139486 0.207268 0.706381 
0.591204  19 0.810952 0.624659 0.705145 0.000595798 0.0068876 0.389534 0.00190981 0.405872 0.112327 0 0.321723 0.345281 0.483838 0.152398 0.200337 0.645772 0.119696 0.445349 0.261632 
0.5961  19 0.850889 0.133882 0.538978 0.00349411 0.108963 0.201021 0.385667 0.553361 0.0562426 0.0120909 0.285477 0.00158063 0 0.140383 0.537675 0.772953 0.075518 0.132882 0.218727 
0.603875  19 0.164404 0.284834 0.409123 0.00494107 0.0572032 0.411154 0.370573 0.536549 0.0463745 0.0319883 0.0459422 0.0691109 0.17734 0.418644 0.168139 0.484667 0.120789 0 0.18061 
0.604427  19 0.196952 0.463933 0.468524 0 0.0584634 0.252149 0 0.262309 0.108948 0 0.73317 0.8049 0.258243 0 0.903663 0.834896 0.365618 0 0 
0.604806  19 0.333287 0.0540956 0.763454 0.0198073 0.173325 0.487163 0.0776963 0.4949 0.0159631 0.00110325 0.316797 0.186183 0.283642 0.293536 0.936082 0.664268 0 0 0.125426 
0.608342  19 0.154437 0.727582 0.470622 0 0.683548 0.740922 0.58745 0.520385 0 0.126161 0.487449 0.413283 0.34676 0.903183 0 0.591615 0.12265 0.101161 0 
0.618833  19 0.514809 0.532812 0.690478 0.000497592 0.052925 0.2909 0 0.233972 0.0971909 0 0.331532 0.0027835 0.300112 0.0649553 0.592863 0.492906 0.291425 0.383066 0.0517935 
0.61991  19 0.0979988 0.0464839 0.524813 0 0 0.575508 0.00563688 0.494751 0.0654311 0 0 0 0.261759 0.228163 0.885843 0.643384 0.213137 0.152947 0.741014 
0.620301  19 0.337728 0.200885 0.495253 0.000211275 0.805999 0.368758 0.0673167 0.300998 0 0.276549 0.365383 0.717655 0.312375 0.483853 0.524209 0.621038 0 0.239791 0.0839614 
0.620965  19 0.879874 0.22833 0.66242 0 0.120927 0.460526 0.274338 0.0584938 0.016611 0 0.409091 0.152383 0.332078 0.364294 0.589063 0.514363 0.258983 0.335036 0.198632 
0.628724  19 0.423043 0.181987 0.527896 0.0125032 0.247945 0 0.245867 0.688964 0.112306 0.00536248 0.271505 0 0.34279 0.194252 0.538301 0.689018 0.290779 0.198473 0.0666847 
0.644819  19 0.814812 0.535014 0.912511 0.000912943 0.773943 0.822373 0.223672 0.492412 0.33904 0.255292 0.462828 0.206634 0.516125 0.49408 0.917545 0.557497 0.0929989 0.881905 0.0104113 
0.646049  19 0.532645 0.355954 0.476036 0.00470045 0.48759 0.109657 0.284074 0.54652 0 0.11269 0.4631 0.623921 0.391477 0.0737049 0.892103 0.656227 0.0341882 0.448215 0.136489 
0.660086  19 0.313783 0.0893468 0.417558 0.0250271 0.561841 0.391938 0.758915 0.288501 0.0792455 0.0274048 0.0755913 0.117138 0.340365 0 0.64234 0.658606 0.0426889 0.134037 0 
0.663579  19 0.300482 0.203971 0.372093 0.000457515 0 0.153351 0 0.0168907 0.0204248 0.0781712 0.229533 0.519567 0.21547 0 0.738109 0.677721 0.202173 0.156425 0.549596 
0.667351  19 0.642261 0.11205 0.957666 0.00350066 0 0.794173 0.15396 0.425785 0.0560738 0.32376 0.500669 0.280582 0.480428 0.185141 0.671028 0.774754 0.299692 0.651175 0.833207 
0.66916  19 0 0.49699 0.539685 0.0552632 0.0588409 0.509347 0.161295 0.409889 0.151188 0 0.348049 0.162813 0.155003 0.149337 0.760613 0.791272 0.137193 0.311031 0.154876 
0.678058  19 0.218438 0.0731887 0.646069 0 0.281199 0.538596 0 0.573656 0.100875 0.0103714 0.0619892 0.169473 0.155498 0 0.952041 0.643154 0.0795223 0.246395 0.262992 
0.682016  19 0.744633 0.0995323 0.230441 0.02614 0.013408 0.461238 0.828691 0.436753 0.0565942 0 0.354028 0.203149 0.245511 0.366441 0.447592 0.626866 0 0.00449343 0.762426 
0.689616  19 0.515383 0.819827 0.624892 5.80189e-06 0.0570704 0.290637 0 0.350777 0.0289792 0 0.358893 0.497929 0.41815 0 0.815678 0.667907 0.257277 0 0.00028205 
0.689766  19 0.727458 0.609713 0.382003 0.000234915 0 0.404297 0.079092 0.738542 0.172181 0.00631951 0.230237 0.0143904 0.107489 0.179558 0.145107 0.741437 0.122166 0.343147 0.260728 
0.690752  19 0.325188 0 0.380817 0 0.0069808 0.241002 0.0412882 0.293255 0.383723 0 0.228584 0.538235 0.166097 0.144561 0.480851 0.655669 0.165028 0.579786 0.20728 
0.691866  19 0.58204 0.543753 0.466264 0 0.323192 0 0.00262413 0.459797 0.072795 0 0 0 0 0 0.6161 0.673465 0.0691677 0.538427 0 
0.70395  19 0.506661 0.344495 0.436856 0.000641401 0.768571 0.184434 0.525459 0.701288 0 0.187707 0.515192 0.711949 0.364056 0.0786715 0.887332 0.61107 0 0.537528 0 
0.718132  19 0.71905 0.105683 0.716687 0.0444381 0.156484 0.0790571 0.877323 0.457037 0.0609023 0.0822496 0.433726 0.135762 0.365492 0.620739 0.560012 0.642685 0.0597103 0 0 
0.720882  19 0.386379 0.0333828 0.550057 1.10014e-05 0 0.302101 0 0.572888 0.299996 0.0142455 0.486561 0.000493058 0 0.232125 0.909739 0.655828 0.0547577 0.130664 0.288757 
0.732917  19 0.617739 0.466794 0.473554 0.000642627 0 0.399933 0.0667145 0.751525 0.541623 0.00535953 0.241889 0 0.22904 0.305601 0.748401 0.428445 0.116592 0.0907264 0.263655 
0.734866  19 0.529005 0.00979038 0.604769 0 0.222412 0.278911 0 0.38646 0.0201393 0.673089 0.289549 0.146162 0.170612 0.345066 0.69411 0.696991 0.0963379 0.173931 0 
0.745517  19 0.826223 0.0704781 0.56584 0.00719965 0.167366 0.293617 0.051567 0.528169 0 0.0942314 0.459988 0.0609421 0.231522 0.273301 0.159197 0.65651 0.0563253 0.38327 0.0985815 
0.762112  19 0.974306 0.549452 0.61974 6.82144e-05 0 0.661145 0.519295 0.12478 0.144211 0.00140773 0.39874 0.303703 0.171442 0.0147327 0.118213 0.674887 0.167995 0.12459 0.16044 
0.762791  19 0.586273 0.343357 0.453577 0.00032415 0 0.181146 0.0551623 0.471843 0.206612 0 0.825285 0.38517 0.577794 0.150676 0.29648 0.459063 0.149699 0.904956 0.595096 
0.787399  19 0.698647 0.528333 0.700281 0.00432956 0.275498 0.0167366 0.192602 0.166766 0.135951 0 0.316028 0.0293641 0.526806 0 0.457856 0.591316 0.132958 0.422874 0.441086 
0.789974  19 0.680457 0.149175 0.686612 0.0143623 0.957223 0.157148 0.0229846 0.208706 0.165164 0.0205756 0.532021 0.0807623 0.4257 0.00351946 0.65555 0.639532 0.301263 0.0100095 0.0224885 
0.796591  19 0.339635 0.377906 0.809319 1.27927e-05 0.665603 0.355182 0 0.304189 0.364563 0 0.430175 0 0.315249 0.180091 0.565847 0.897413 0.14169 0.525763 0.0162593 
0.799767  19 0.0658036 0.11423 0.806098 0.0145089 0 0.179828 0.19447 0.268966 0.472192 0.123023 0.396668 0.0331626 0.186229 0.216077 0.608807 0.661772 0.14325 0.187587 0.195945 
0.800518  19 0.288937 0 0.460254 0 0 0.147389 0.130674 0.324545 0.42891 0 0.529926 0.0860112 0.162366 0.226692 0.594689 0.634409 0.199911 0.71497 0.0874666 
0.805686  19 0.428013 0.359194 0.832696 0 0.0262088 0.352486 0 0.204409 0.313876 0.00846329 0.361004 0.0761144 0.358607 0.187438 0.557589 0.848476 0.168481 0.199691 0.251722 
0.816164  19 0.0830893 0.395475 0.506483 0.000135791 0.00852026 0.170877 0.0739047 0 0 0.043529 0.202781 0 0.404051 0 0.760969 0.653491 0.226327 0.137606 0.661577 
0.832949  19 0.739633 0.333086 0.485133 0 0.055515 0.056923 0.0437745 0.350043 0.239821 0 0.781076 0.578847 0.312099 0.877544 0.0399963 0.417124 0.126433 0.0118727 0.466009 
0.836825  19 0.0457166 0.837675 0.536815 0 0.0569495 0.313504 0 0.348294 0.104561 0 0.355018 0.0742571 0.263069 0.118194 0.307906 0.810613 0.349022 0 0.168256 
0.846461  19 0.857358 0 0.540152 0.0416423 0.103212 0.449352 0.519537 0.500201 0.0682523 0 0.333463 0 0.0280125 0.512601 0.469238 0.588039 0.0773567 0.0774375 0.222312 
0.854692  19 0.651787 0.389267 0.698685 0 0.241005 0.925404 0.345762 0 0 0.25569 0.532474 0.512907 0.286294 0.645063 0.0596427 0.574124 0.265405 0.519879 0 
0.902397  19 0.434921 0.263628 0.500141 0.022584 0 0.216093 0 0.198203 0.014898 0.0130773 0.3724 0.0501476 0.257665 0.00303072 0.0856572 0.649927 0.0443656 0.140431 0.176741 
0.920902  19 0.812389 0.863162 0.627808 0.000134015 0 0.201041 0.0513598 0.0511738 0.295877 0 0.821012 0.255868 0.401242 0 0.928327 0.689193 0.23653 0.276659 0.397131 
0.922253  19 0.216418 0.215191 0.504191 0 0 0.432986 0.0950544 0.0449921 0.141438 0 0.359595 0.20511 0.051888 0.130333 0 0.688288 0.261351 0.372268 0 
0.930793  19 0.519805 0.3528 0.567538 0.0006625 0 0.170565 0.130841 0.00102418 0.00386479 0.0523043 0.143614 0.42254 0.203946 0 0.877338 0.537354 0.0693921 0.375057 0.212648 
0.975081  19 0.519971 0.255341 0.424662 0.00260264 0.123784 0.418105 0.379384 0.5677 0.0313776 0.000390221 0.560368 0.00310683 0.261996 0.347196 0.120256 0.556569 0.118682 0.0252596 0.256206 
1.00758  19 0.0569415 0.691386 0.616036 0.000176794 0 0.191596 0.312748 0.531379 0.0283868 0.229503 0.325636 0 0 0 0 0.353243 0.0732051 0.150733 0.386837 
1.01305  19 0.467947 0.134914 0.667402 0 0.402683 0.156692 0.00218309 0.578516 0 0.114885 0.355544 0.0217056 0.255454 0.247689 0.0923342 0.646191 0.0542178 0.174965 0.118078 
1.08211  19 0.0663299 0.670367 0.602834 0.00011383 0 0.178079 0.240726 0.520459 0.0401472 0.245812 0.0214783 0.177381 0 0 0.23376 0.433199 0.138636 0.341374 0.476181 
1.0928  19 0.45727 0.1064 0.599653 0.000682557 0.131448 0.137375 0.293642 0.631415 0.1876 0.0683512 0.277554 0 0.532279 0 0.358364 0.475707 0.199515 0.492269 0.334751 
1.16334  19 0.201289 0.249743 0.797932 0.0025803 0.782704 0.572863 0.20015 0.534272 0.336563 0.110552 0.454852 0.0376582 0.589169 0.301304 0.0879481 0.536809 0.0864843 0.602287 0 
1.22397  19 0.621411 0.504055 0.549697 0 0.292319 0.095212 0 0.000248473 0.168795 0 0.476317 0.252356 0.456421 0 0.597157 0.677159 0.0674086 0.556919 0.0414917 
0.383907  19 0.641623 0.417623 0.518632 0.000673386 0.20998 0.349262 0.250308 0.648593 0.131563 0.273267 0.40301 0.168047 0 0 0.318173 0.481381 0.124832 0.53957 0.271078 
0.337173  19 0.384429 0.0353669 0.549657 0.000961754 0.0932626 0.336043 0 0.408179 0.082572 0 0.309677 0 0.0649474 0.00858615 0.596151 0.729678 0.149332 0.253902 0.49777 
0.306583  19 0.0785883 0.0564097 0.564277 0.000992497 0 0.209744 0.0495004 0.852656 0 0.0965016 0.286491 0 0.20595 0 0.811553 0.677578 0.115522 0.151889 0.557565 
0.359281  19 0.0676286 0 0.745974 0.0148012 0.371103 0.546333 0 0.584955 0 0.0794874 0.303929 0.342167 0.268629 0.447644 0.508343 0.656517 0.0962267 0.732696 0.147717 
0.367318  19 0.296816 0.231959 0.626328 0.00221839 0.0232674 0.283531 0 0.821283 0 0.124099 0.268053 0.0282164 0.186305 0.210711 0.912025 0.669592 0.0749193 0.436983 0.148767 
0.332055  19 0.435405 0.681803 0.655009 0 0 0.226447 0 0.499005 0.00157539 0.00737338 0.404965 0.351738 0.411446 0.163528 0.629076 0.636914 0.269318 0.219905 0 
0.313619  19 0.962755 0.0948817 0.366063 0 0 0.497033 0.315288 0.306706 0.00158425 0 0.210469 0.10158 0.601044 0.217076 0.531488 0.636801 0.142679 0.604875 0.473233 
0.364098  19 0.701169 0.50511 0.689623 0.00360682 0.297804 0.568633 0.161675 0.672453 0.12282 0 0.2949 0.577058 0.322568 0.329431 0.492893 0.543728 0.13265 0.600534 0 
0.379314  19 0.801663 0.247125 0.747526 0.0115503 0.320604 0.708712 0.0714053 0.487922 0.142492 0 0.303745 0.216755 0.282117 0 0.607992 0.660081 0.0775522 0.0415244 0 
0.378696  19 0.543555 0.130351 0.850753 0.00555286 0.372344 0.457637 0 0.939465 0.000496324 0.0318406 0.235083 0.475417 0.135471 0.456158 0 0.664231 0.0807646 0.56924 0.099082 
0.381202  19 0.455335 0.516923 0.528538 0.00645964 0.191046 0.393115 0.234094 0.46829 0.117491 0.207449 0.384943 0 0 0 0.297493 0.289605 0.126235 0.567755 0.339026 
0.339484  19 0.696057 0.528007 0.525319 0.00209346 0.318201 0.618783 0.197847 0.174513 0 0 0.280602 0.169073 0.265778 0.4502 0.557399 0.627774 0.127466 0.35285 0 
0.348468  19 0.357364 0.0150318 0.341453 0.00596801 0.294615 0.251968 0 0.511312 0.0277689 0 0.26513 0.100728 0.274064 0.259172 0.661007 0.596302 0.100587 0.184086 0 
0.367769  19 0.782558 0.237734 0.689192 0.00611362 0.19352 0.320185 0.399888 0.421756 0.0679837 0 0.438511 0.125109 0.363912 0.0339018 0.991182 0.679049 0.136872 0.144479 0.14098 
0.359622  19 0 0.371954 0.587558 0.000534003 0.196594 0.346836 0.145306 0.300292 0.0706086 0.133043 0.360129 0 0 0 0.719615 0.666621 0.144871 0.533209 0.299527 
0.378712  19 0.525403 0.501515 0.534233 0 0 0.677606 0.144798 0.112562 0.0371339 0 0.31638 0.376343 0.270158 0.174727 0.371772 0.705845 0.189552 0.482748 0.0106426 
0.279615  19 0.169045 0 0.597616 0.00054834 0 0.19756 0.0650781 0.337286 0.00171686 0.02231 0.312842 0 0.362171 0 0.8372 0.67579 0.193881 0.267601 0.620785 
0.43526  19 0.384429 0.0353669 0.549657 0.000961754 0.0932626 0.336043 0 0.408179 0.082572 0 0.309677 0 0.0649474 0.00858615 0.596151 0.729678 0.149332 0.253902 0.49777 
0.385119  19 0.340047 0.457625 0.601699 0.00919562 0.116391 0.715155 0 0.407559 0.0312538 0 0.352054 0 0.355466 0 0.696029 0.613829 0 0.133354 0 
0.385051  19 0.668627 0.714141 0.471743 0 0.0429873 0.639263 0 0.633352 0.084318 0.104674 0.381602 0.42229 0.333713 0.368993 0.796018 0.695329 0.206221 0.00280396 0 
0.392716  19 0.312091 0.0345372 0.520951 0.000533171 0.0955161 0.446667 0 0.397604 0.0743256 0 0.176435 0 0.0966229 0.1634 0.901795 0.653488 0.123198 0.147458 0.489289 
0.401908  19 0.74501 0.458917 0.747883 0.000714451 0.14251 0.402348 0.00456651 0.29716 0.0381759 0.00211501 0.349933 0.508162 0.369738 0.110132 0.546006 0.805478 0.203653 0.436425 0 
0.402145  19 0.474909 0.201941 0.589698 0.00420544 0.552901 0.293893 0 0.542466 0 0.0908176 0.521044 0.0404146 0.231498 0.253808 0.744952 0.665766 0.0463745 0.17486 0 
0.43187  19 0.514653 0.876946 0.575859 7.66086e-05 0 0.0914405 0 0.218244 0.0481379 0 0.329584 0.271263 0.306275 0.152132 0.588817 0.724865 0.312944 0.577176 0 
0.410967  19 0.114343 0.276073 0.70762 0.0236302 0.0656591 0.177256 0 0.318493 0.00185894 0 0.612002 0.165587 0.129669 0 0.781736 0.637434 0.218186 0.294136 0.103171 
0.391764  19 0.238626 0.011746 0.492018 0.00436433 0 0.421205 0.262612 0.495168 0.0621684 0 0.307375 0.131926 0.384362 0.0746751 0.496897 0.672094 0.163115 0.147351 0.141735 
0.415169  19 0.455119 0.175478 0.582217 0.00416889 0.63284 0.205459 0.021466 0.304941 0.181293 0.164944 0.453361 0.169155 0 0.014601 0.860032 0.674159 0.290274 0.181806 0 
0.40577  19 0.484836 0.522006 0.594023 0 0.369745 0.938534 0.245558 0.116467 0 0.232936 0.348091 0.645779 0.351458 0.688583 0.975546 0.573338 0.236408 0.524785 0 
0.421348  19 0.405072 0.669744 0.534471 0 0 0.189636 0 0.503672 0 0.00691353 0.419607 0.280599 0.41056 0.0810347 0.82792 0.649824 0.301312 0.0504208 0 
0.405819  19 0.403844 0.427113 0.712426 0.00494036 0.215679 0.356917 0.00175111 0.698022 0.00332927 0.0523225 0 0.263671 0.104138 0.527453 0.299067 0.64302 0.20748 0.555881 0.127195 
0.415942  19 0.615895 0 0.436841 0.000659946 0 0.236695 0.0638328 0.588331 0.118545 0.137365 0.231961 0.20955 0.299951 0.219101 0.651986 0.642476 0.122525 0.434625 0.300421 
0.406973  19 0.768445 0.234991 0.770684 0.00763712 0.223892 0.273211 0.0525626 0.553086 0.0599641 0.000960826 0.36449 0.50873 0.300465 0.0462409 0.568514 0.819078 0.194442 0.668065 0 
0.423846  19 0.229157 0.0102833 0.387265 0.00373704 0.354078 0.489533 0.0558347 0.440855 0.039364 0.00288441 0.302992 0.00409587 0.248376 0.186824 0.644852 0.644845 0.102811 0.197775 0 
0.415055  19 0.448218 0.226503 0.668582 0.0162228 0.114182 0.349432 0 0.327742 0.0265238 0 0.42136 0.12066 0.36056 0.324374 0.872374 0.668302 0.0580137 0.252982 0 
0.461385  19 0.426291 0.0674786 0.577423 0 0.0975963 0.189227 0.000890551 0.316485 0 0.0108587 0.177326 0 0 0 0.711333 0.70708 0.0615475 0.223485 0.742095 
0.43714  19 0.309311 0 0.151037 0.00278666 0.117736 0.699987 0.0544478 0.434902 0.0170781 0.0275121 0.424877 0.0442047 0.524984 0.146678 0.711627 0.56609 0.0163351 0 0 
0.449966  19 0.0948599 0.0459372 0.361781 0.007364 0 0.395232 0.258031 0.424504 0.00974776 0 0.232863 0.124586 0.67462 0.137602 0.554282 0.629111 0.141906 0.469521 0.19408 
0.456276  19 0.428732 0.502484 0.74975 0.0132179 0.335664 0.308274 0.0869656 0.608493 0.110965 0 0.288168 0.299355 0.35493 0.313354 0.508009 0.625553 0.13966 0.456218 0.0610604 
0.459322  19 0.554052 0.191514 0.384541 0.00122902 0 0.458783 0.476811 0.0275218 0 0.0216247 0.343858 0.521224 0.413422 0.172319 0.50515 0.614879 0.226162 0.113422 0.0439431 
0.440626  19 0.728329 0.291417 0.778088 0.00149428 0.0834552 0.452321 0.110604 0.257696 0.0115495 0.326911 0.301727 0.510148 0.237066 0.246629 0.569237 0.819915 0.200179 0.370252 0 
0.437799  19 0.659071 0.279672 0.410881 0.00175589 0.72962 0.343181 0.0700091 0.722985 0.022522 0.0489037 0.376617 0.559463 0.327104 0.212458 0.643964 0.611979 0.117044 0.272196 0.201738 
0.439764  19 0 0.0464859 0.522395 0.00481706 0.100615 0.27271 0.0386151 0.23598 0 0.133336 0.28504 0 0.202222 0 0.872149 0.756041 0.122576 0.154632 0.502702 
0.457728  19 0.627077 0 0.497692 0.000909502 0.00871488 0.32986 0 0.385143 0.0353863 0 0.363842 0 0.40261 0.316589 0.553205 0.630415 0.154424 0.316559 0.431491 
0.437869  19 0.520278 0 0.464338 0.00665646 0.180358 0.353927 0 0.633797 0.107237 0.032889 0.362837 0.223839 0.0311808 0.0509827 0.306211 0.423934 0.102347 0.234498 0.259089 
0.44957  19 0.201722 0 0.837056 0.0157219 0.214361 0.471707 0 0.640466 0 0.0792174 0.289964 0.304121 0.288529 0.300513 0.60511 0.668857 0.0895303 0.467029 0.196721 
1.24814  19 0.795176 0.592976 0.800325 0.247512 0.422141 0.664079 0.555568 0.718313 0.572838 0.12208 0.277265 0.0841072 0.860905 0.425459 0.546581 0.790249 0.000678215 0.713641 0.139984 
1.06958  19 0.52768 0.978771 0.459263 0.0213656 0.0545953 0.150771 0.320571 0.135487 0.570722 0.0428394 0.854462 0.655433 0.454744 0.591491 0.272069 0.839006 0.271924 0.910964 0.390634 
1.09322  19 0.229502 0.594169 0.73357 0.201717 0.507086 0.384717 0.163163 0.896198 0.26122 0.162913 0.794893 0.900322 0.720663 0.83193 0.996846 0.779627 0.463072 0.758151 0.587683 
1.06958  19 0.52768 0.978771 0.459263 0.0213656 0.0545953 0.150771 0.320571 0.135487 0.570722 0.0428394 0.854462 0.655433 0.454744 0.591491 0.272069 0.839006 0.271924 0.910964 0.390634 
1.24814  19 0.795176 0.592976 0.800325 0.247512 0.422141 0.664079 0.555568 0.718313 0.572838 0.12208 0.277265 0.0841072 0.860905 0.425459 0.546581 0.790249 0.000678215 0.713641 0.139984 
1.24814  19 0.795176 0.592976 0.800325 0.247512 0.422141 0.664079 0.555568 0.718313 0.572838 0.12208 0.277265 0.0841072 0.860905 0.425459 0.546581 0.790249 0.000678215 0.713641 0.139984 
1.16741  19 0.208884 0.270927 0.901729 0.293132 0.131568 0.453502 0.525227 0.0518947 0.0846465 0.970716 0.854103 0.821951 0.0453134 0.974213 0.905356 0.60899 0.0526637 0.933144 0.0625618 
1.42477  19 0.699319 0.268418 0.381379 0.106868 0.784457 0.467213 0.838688 0.80374 0.663339 0.252474 0.651664 0.316117 0.353944 0.482219 0.702651 0.929232 0.742916 0.612846 0.947754 
1.39568  19 0.508997 0.574816 0.321814 0.0143965 0.0279612 0.362692 0.0553829 0.142885 0.60721 0.614989 0.60261 0.495613 0.130035 0.865989 0.0456809 0.149822 0.17481 0.471459 0.133775 
1.37829  19 0.611252 0.525477 0.662124 0.178562 0.682489 0.223882 0.580176 0.427626 0.186283 0.511931 0.539656 0.351442 0.627626 0.539571 0.263132 0.856377 0.243191 0.60049 0.977786 
0.337173  19 0.384429 0.0353669 0.549657 0.000961754 0.0932626 0.336043 0 0.408179 0.082572 0 0.309677 0 0.0649474 0.00858615 0.596151 0.729678 0.149332 0.253902 0.49777 
0.378696  19 0.543555 0.130351 0.850753 0.00555286 0.372344 0.457637 0 0.939465 0.000496324 0.0318406 0.235083 0.475417 0.135471 0.456158 0 0.664231 0.0807646 0.56924 0.099082 
0.339484  19 0.696057 0.528007 0.525319 0.00209346 0.318201 0.618783 0.197847 0.174513 0 0 0.280602 0.169073 0.265778 0.4502 0.557399 0.627774 0.127466 0.35285 0 
0.359622  19 0 0.371954 0.587558 0.000534003 0.196594 0.346836 0.145306 0.300292 0.0706086 0.133043 0.360129 0 0 0 0.719615 0.666621 0.144871 0.533209 0.299527 
0.279615  19 0.169045 0 0.597616 0.00054834 0 0.19756 0.0650781 0.337286 0.00171686 0.02231 0.312842 0 0.362171 0 0.8372 0.67579 0.193881 0.267601 0.620785 
0.385119  19 0.340047 0.457625 0.601699 0.00919562 0.116391 0.715155 0 0.407559 0.0312538 0 0.352054 0 0.355466 0 0.696029 0.613829 0 0.133354 0 
0.392716  19 0.312091 0.0345372 0.520951 0.000533171 0.0955161 0.446667 0 0.397604 0.0743256 0 0.176435 0 0.0966229 0.1634 0.901795 0.653488 0.123198 0.147458 0.489289 
0.457728  19 0.627077 0 0.497692 0.000909502 0.00871488 0.32986 0 0.385143 0.0353863 0 0.363842 0 0.40261 0.316589 0.553205 0.630415 0.154424 0.316559 0.431491 
1.11787  19 0.00464223 0.755168 0.417376 0 0.0270156 0.369049 0.0476813 0.183078 0.95266 0 0.487901 0.923732 0.33373 0.642633 0.0270363 0.893554 0.121423 0.497089 0.141756 
1.43799  19 0.635848 0.0957601 0.467547 0.0181303 0.0225216 0.344091 0.230563 0 0.229212 0.531044 0.623547 0.504319 0.146425 0.998716 0.543288 0.110412 0.0733135 0.515812 0.224594 
0.541162  19 0.4653 0.622937 0.5637 0 0.673089 0.426298 0.252636 0.281067 0 0.0446921 0.224194 0.556642 0.393619 0.577381 0.0625447 0.596624 0.278616 0.65614 0.509609 
0.495749  19 0.200331 0.500566 0.616073 1.48846e-05 0 0 0.227619 0.265979 0 0 0.321246 0.115429 0.144992 0 0.359468 0.664396 0.227586 0.123023 0.118662 
0.531078  19 0.164355 0.0785252 0.590193 0.000555704 0.191808 0.322567 0.112834 0.500325 0.0792746 0.177028 0.149062 0.0166181 0.0194234 0 0.679511 0.634373 0.0831589 0.257459 0.24932 
0.609139  19 0.203422 0.114959 0.625056 0.000694021 0.216218 0.280771 0 0.397817 0.089807 0.130719 0.129642 0 0.216575 0 0.840409 0.653432 0.142218 0.229651 0.306562 
0.537269  19 0.359789 0.0890731 0.416792 0.00758289 0.654154 0.40703 0.878155 0.764487 0.0399261 0.0537018 0.0616346 0.0998569 0.431566 0.538723 0.737307 0.658374 0.203137 0.252274 0 
0.960781  19 0.398901 0.317507 0.638731 0.0235509 0.14587 0.364035 0.35928 0.235609 0.020895 0.0484279 0 0.0789689 0.0509652 0.190719 0.512211 0.662293 0.238318 0 0.0483596 
0.42054  19 0.62047 0 0.270011 0.00426007 0.296714 0.35862 0 0.492459 0.0347062 0 0.240804 0.246139 0.29673 0.234004 0.799875 0.625534 0.0784123 0.323635 0 
0.556781  19 0.440377 0 0.527755 0.00789629 0.29175 0.037148 0 0.452126 0.0197298 0 0.276007 0.486833 0.294957 0.269313 0.792279 0.574057 0.12236 0.195784 0 
0.605399  19 0.684626 0.499387 0.500285 0.000975265 0.241675 0.32589 0.264037 0.542819 0.134098 0.263932 0.384967 0.269866 0.0416427 0 0.14463 0.595595 0.201717 0.533563 0.52875 
0.810707  19 0.974306 0.549452 0.61974 6.82144e-05 0 0.661145 0.519295 0.12478 0.144211 0.00140773 0.39874 0.303703 0.171442 0.0147327 0.118213 0.674887 0.167995 0.12459 0.16044 
0.761074  19 0.334054 0.482915 0.631301 0.000534929 0.179716 0.359822 0.092066 0.516646 0.0805568 0 0.212159 0 0 0.222623 0.609494 0.589428 0.153287 0.214219 0.343114 
4.46228  19 0.16775 0.551776 0.0201437 0.571433 0.0847607 0.422536 0.2035 0.650238 0.31018 0.289599 0.67843 0.0738934 0.148738 0.467281 0.0980261 0.341797 0.278726 0.363365 0.551116 
0.607247  19 0.164404 0.284834 0.409123 0.00494107 0.0572032 0.411154 0.370573 0.536549 0.0463745 0.0319883 0.0459422 0.0691109 0.17734 0.418644 0.168139 0.484667 0.120789 0 0.18061 
0.575426  19 0.860077 0.0800229 0.534811 0.00751757 0.781531 0.183521 0.159889 0.467237 0.138912 0.0623172 0.313861 0.570639 0.326121 0.179835 0.773432 0.664595 0.224712 0.397595 0.155273 
0.52409  19 0.367524 0.397093 0.536565 0.0167136 0.403055 0.469113 0 0.377213 0.0718222 0 0.260449 0.232138 0.252075 0.182566 0.429066 0.777988 0.0108938 0.423689 0.1148 
0.417837  19 0.340047 0.457625 0.601699 0.00919562 0.116391 0.715155 0 0.407559 0.0312538 0 0.352054 0 0.355466 0 0.696029 0.613829 0 0.133354 0 
0.445431  19 0.813801 0.496056 0.781603 0.00343059 0.339248 0.803911 0.190709 0.543934 0 0 0.247075 0.528134 0.432572 0.223679 0.699342 0.553725 0.126854 0.533105 0.00500559 
0.429028  19 0.726052 0.511691 0.840249 0.00227732 0 0.752174 0.218202 0.62677 0.131757 0.0923485 0.237933 0.935473 0.39116 0.307955 0.23042 0.538397 0.0950037 0.534005 0 
0.883738  19 0.299102 0 0.0629694 0.0162785 0.31598 0.456813 0 0.811993 0.00503011 0.146522 0.329214 0.0734006 0.364721 0.288808 0.591367 0.693761 0.0835265 0.469034 0.317505 
0.517799  19 0.109751 0.0766885 0.658462 0.00205589 0.114272 0.457308 0 0.346117 0.0145864 0.0656613 0.301674 0.421465 0.330564 0.0896737 0.622144 0.693763 0.0746517 0.395985 0.3632 
0.406635  19 0.867267 0.581564 0.651578 0.00197458 0 0.156096 0 0.469732 0 0 0.14895 0.263585 0.143851 0.288166 0.668018 0.79645 0.316784 0.456826 0.117331 
0.515879  19 0.787654 0.65978 0.58046 0.0126367 0.210955 0.160076 0 0.373287 0.0116436 0 0.085368 0.210042 0.16994 0.380712 0.325324 0.610099 0.0931954 0.210115 0.117113 
1.06698  19 0.400723 0.441705 0.651212 0.00254507 0.0137612 0.279432 0 0.51172 0 0.0426983 0.311211 0.0261274 0.0894772 0.253302 0.00376954 0.530864 0.278924 0.402848 0.216684 
1.03892  19 0.232372 0.51821 0.654867 0.00286279 0.0110656 0.284014 0 0.404431 0.00105893 0.164662 0.271463 0.0228822 0.214567 0.278719 0.152825 0.743955 0 0.390718 0.0770694 
0.446691  19 0.0759748 0.494282 0.686853 0 0.265607 0.317836 0.0935311 0.365177 0.0831494 0.149981 0.386845 0.0758197 0.0261276 0.232031 0.648688 0.610948 0.137269 0.470067 0 
0.45498  19 0.588594 0.436688 0.55575 0.0097754 0.165769 0.311973 0.145562 0.151521 0.0762479 0.0266416 0.253432 0.103206 0.119474 0.0591443 0.537171 0.633836 0.145971 0.54152 0 
0.681682  19 0.0407767 0.453806 0.684738 0.000596123 0.0245045 0.256276 0.173683 0.555093 0.020705 0.165254 0.417065 0.452157 0.0675254 0 0.71943 0.674868 0.158461 0.173765 0.425135 
3.32836  19 0.604828 0.0735227 0.568672 0.964248 0.780994 0.63905 0.64714 0.734238 0.92858 0.566852 0.113949 0.131867 0.38245 0.464996 0.358846 0.714628 0.178799 0.132204 0.604404 
0.503022  19 0.329994 0.172337 0.608682 0.00616984 0 0.428109 0.0185434 0.300747 0.162232 0.241507 0.439344 0.0934986 0.142621 0 0.891054 0.665411 0.296782 0.117579 0 
0.370643  19 0.445612 0.30054 0.608409 0.00277822 0.543609 0.605587 0 0.294748 0.00724115 0.110344 0.369476 0.165736 0.265878 0 0.901325 0.664021 0.227525 0.181057 0 
0.406628  19 0.0676286 0 0.745974 0.0148012 0.371103 0.546333 0 0.584955 0 0.0794874 0.303929 0.342167 0.268629 0.447644 0.508343 0.656517 0.0962267 0.732696 0.147717 
0.418999  19 0.0676286 0 0.745974 0.0148012 0.371103 0.546333 0 0.584955 0 0.0794874 0.303929 0.342167 0.268629 0.447644 0.508343 0.656517 0.0962267 0.732696 0.147717 
0.59885  19 0.0817489 0.0316854 0.533219 0.00827636 0 0.388232 0 0.495536 0.0654988 0 0.290601 0.137064 0.438611 0.00289643 0.468955 0.657897 0.0434694 0.0769219 0 
0.534667  19 0.25464 0.0986388 0.400372 0.0247886 0.00260954 0.398589 0 0.522224 0.057207 0 0.294078 0.184548 0.478154 0 0.542326 0.692805 0.232957 0.279535 0.191434 
0.441233  19 0.481106 0.160714 0.561627 0 0 0.0699632 0.0717726 0.3133 0.017305 0.0940002 0.457348 0.302824 0.278544 0.147508 0.36801 0.673834 0.259143 0.502672 0.127562 
0.420246  19 0.434215 0.630353 0.580129 0 0 0.118522 0.0101655 0.390034 0.0284729 0.134908 0.374361 0.257453 0.19606 0.296824 0.52605 0.702286 0.260777 0.410296 0.126433 
0.591684  19 0.515383 0.819827 0.624892 5.80189e-06 0.0570704 0.290637 0 0.350777 0.0289792 0 0.358893 0.497929 0.41815 0 0.815678 0.667907 0.257277 0 0.00028205 
0.410253  19 0 0.371954 0.587558 0.000534003 0.196594 0.346836 0.145306 0.300292 0.0706086 0.133043 0.360129 0 0 0 0.719615 0.666621 0.144871 0.533209 0.299527 
0.512391  19 0.37928 0 0.638686 0.0103668 0 0 0 0.563542 0 0.000798655 0.363033 0 0.422695 0.0606847 0.578024 0.663656 0 0.245945 0.294035 
0.478834  19 0.347262 0.484692 0.624463 0.00288229 0.0137439 0.0823072 0 0.714002 0.0815624 0.019609 0.335091 0 0.316735 0 0.589284 0.49515 0 0.175599 0.13356 
0.486478  19 0.71781 0.871569 0.659707 0.0140276 0.303543 0.681405 0.344805 0.268073 0 0 0.279272 0.307596 0.26617 0.452616 0.526234 0.60558 0.0975173 0.486993 0.0935809 
0.390125  19 0.583923 0.0641236 0.707944 0.0102056 0.287933 0.563714 0.302346 0.049584 0 0.0302021 0.273988 0.318524 0.266609 0.449369 0.556143 0.60305 0.139107 0.511467 0.0158903 
0.401747  19 0.340047 0.457625 0.601699 0.00919562 0.116391 0.715155 0 0.407559 0.0312538 0 0.352054 0 0.355466 0 0.696029 0.613829 0 0.133354 0 
0.401284  19 0.74501 0.458917 0.452006 0.000714451 0.14251 0.402348 0.00456651 0.29716 0.0381759 0.00211501 0.349933 0.508162 0.369738 0.110132 0.546006 0.805478 0.203653 0.436425 0 
0.763621  19 0.749824 0.800399 0.592639 0.00319784 0.421025 0.298189 0.17905 0.309055 0 0.449078 0.289123 0.654302 0.282884 0.320716 0.272494 0.479156 0.188705 0.518612 0 
0.786378  19 0.666971 0.481871 0.594111 0.00566912 0.22373 0.309038 0.0987498 0 0 0.156039 0.303707 0.586378 0.378932 0.30131 0.634065 0.468133 0.210265 0.418594 0 
0.446542  19 0.142905 0.0614226 0.566382 0 0 0.204093 0.0540386 0.257687 0 0.17932 0.296494 0 0.199733 0 0.834155 0.735492 0.18324 0.226091 0.488271 
0.433093  19 0.0957575 0.0409467 0.57442 0.000199447 0.05106 0.179522 0.178711 0.265821 0 0.13999 0.296227 0 0.275667 0 0.88496 0.775055 0.191018 0.213954 0.555054 
0.473201  19 0.175721 0.0619916 0.682144 0.000640718 0.0215353 0.085917 0.463633 0.424559 0 0.0442952 0.312022 0 0.339032 0.183522 0.717326 0.672492 0.226341 0.335986 0.585332 
0.494582  19 0.174303 0 0.675669 0.000411037 0.00912928 0.163833 0.300125 0.515579 0.12307 0.0372926 0.310907 0 0.429631 0.184603 0.841641 0.674105 0.208344 0.223734 0.599349 
0.549448  19 0 0.157123 0.589982 0.00205527 0 0.203837 0.0229239 0.143682 0.000114887 0.0277104 0.320762 0.195398 0.36067 0.120201 0.509511 0.590955 0.0971611 0.374882 0.189937 
0.706654  19 0.386379 0.0333828 0.550057 1.10014e-05 0 0.302101 0 0.572888 0.299996 0.0142455 0.486561 0.000493058 0 0.232125 0.909739 0.655828 0.0547577 0.130664 0.288757 
0.557265  19 0.455119 0.175478 0.582217 0.00416889 0.63284 0.205459 0.021466 0.304941 0.181293 0.164944 0.453361 0.169155 0 0.014601 0.860032 0.674159 0.290274 0.181806 0 
0.540888  19 0.312091 0.0345372 0.520951 0.000533171 0.0955161 0.446667 0 0.397604 0.0743256 0 0.176435 0 0.0966229 0.1634 0.901795 0.653488 0.123198 0.147458 0.489289 
0.62499  19 0.879874 0.22833 0.66242 0 0.120927 0.460526 0.274338 0.0584938 0.016611 0 0.409091 0.152383 0.332078 0.364294 0.589063 0.514363 0.258983 0.335036 0.198632 
0.651684  19 0 0.591075 0.544745 0.000390469 0 0.232257 0.196941 0.280288 0 0.0712052 0.249595 0.266963 0 0.125147 0.431179 0.700467 0.139486 0.207268 0.706381 
0.730333  19 0.116612 0 0.523594 0.00800312 0 0.400747 0.146922 0.73818 0 0 0.232953 0 0.773698 0.289938 0.683113 0.585139 0.139048 0 0.190993 
0.457123  19 0.228795 0.465295 0.336288 0.0099623 0 0.39635 0.339812 0.855193 0 0.0018585 0.238661 0.0919527 0.606641 0.379849 0.828076 0.639451 0.143232 0.570283 0.293246 
0.487312  19 0.334026 0.0996148 0.759835 0.00170391 0.370085 0.514224 0 0.120047 0.0366305 0 0.0961635 0.0876195 0.242873 0.15614 0.55343 0.620617 0.0290975 0.347024 0 
1.34575  19 0.933254 0 0.581415 0.00173717 0.186875 0.571941 0 0.34932 0.00696483 0.151982 0 0.571966 0.268436 0 0.0221978 0.621586 0.251591 0.409779 0.24819 
0.668514  19 0.485044 0.527826 0.436964 0.00182913 0.152065 0.460653 0.310859 0.564077 0.0630049 0.0479942 0.347789 0.605887 0.378544 0.103212 0.492865 0.583353 0.0010068 0.446641 0.0637691 
1.68906  19 0.488906 0.52605 0.530829 0.00575484 0.556818 0.45711 0.162977 0.541577 0.149822 0.0753887 0 0 0.386525 0.112503 0.443039 0.665597 0 0.483727 0 
0.727134  19 0.146092 0.295786 0.623451 0.0130045 0.0343398 0.149402 0.0178119 0.382013 0 0 0.296424 0.95396 0.336817 0.0202795 0.736279 0.765187 0.105907 0.0988217 0.0759166 
0.529528  19 0.172176 0.238382 0.592721 0.00995692 0 0.150046 0.00789887 0.236046 0.110862 0 0.485448 0.291967 0.197564 0.190088 0.856382 0.665819 0.106656 0.122398 0.023245 
0.377751  19 0.782558 0.237734 0.689192 0.00611362 0.19352 0.320185 0.399888 0.421756 0.0679837 0 0.438511 0.125109 0.363912 0.0339018 0.991182 0.679049 0.136872 0.144479 0.14098 
0.493898  19 0.962755 0.0948817 0.366063 0 0 0.497033 0.315288 0.306706 0.00158425 0 0.210469 0.10158 0.601044 0.217076 0.531488 0.636801 0.142679 0.604875 0.473233 
0.579501  19 0.470433 0.430531 0.681004 0.00106418 0 0.106871 0.766503 0.620085 0.0871731 0.255998 0.380695 0.439264 0 0.0410156 0.159611 0.65256 0.14224 0.103232 0 
0.522452  19 0.537786 0.702559 0.677356 0.000296987 0 0.0616573 0.52989 0.53837 0.0862749 0.324929 0.383991 0.12451 0 0.0563858 0.118006 0.664137 0.112539 0.125454 0 
0.383305  19 0.645956 0.45422 0.844595 0.00366268 0.18231 0.624751 0.160461 0.66558 0.136193 0 0.165895 0.697009 0.352054 0.429794 0.401455 0.43165 0.129671 0.607282 0 
0.487119  19 0.650901 0.228001 0.867503 0.00354247 0.130312 0.734459 0.166644 0.860394 0.11863 0.0361511 0.378329 0.565316 0.194429 0.384368 0.329561 0.435251 0.0140762 0.626591 0.652823 
0.545159  19 0.243657 0.792751 0.484829 0.000114535 0.0102656 0.191783 0 0.329513 0 0.203902 0.517177 0.709843 0.185763 0.1223 0.271897 0.83648 0.208891 0.222935 0.432112 
0.274101  19 0.337119 0.808018 0.366446 0.000119042 0.00931453 0.198477 0 0.25004 8.12326e-05 0.125978 0.98888 0.27492 0.118159 0.00312418 0.480665 0.946646 0.211147 0.215487 0.0259227 
0.518997  19 0.609555 0.251838 0.800968 0.00490059 0.128228 0.456938 0 0.608951 0 0.054733 0.291457 0.263862 0.0970026 0.62987 0.026058 0.676585 0.0876462 0.239646 0.139805 
1.0192  19 0.431356 0.268169 0.470268 0.00230992 0.0897234 0.459963 0.0480514 0.863729 0.1435 0.539575 0.188551 0.1072 0 0 0 0.6975 0.0789585 0.662143 0.0985494 
0.550183  19 0 0.00798777 0.576351 0.00127881 0.180971 0.254362 0.144265 0.640929 0 0.173526 0.288622 0 0.210968 0.0634732 0.884805 0.658961 0.0989912 0.0152127 0.844183 
0.596596  19 0.850889 0.133882 0.538978 0.00349411 0.108963 0.201021 0.385667 0.553361 0.0562426 0.0120909 0.285477 0.135507 0 0.140383 0.537675 0.772953 0.075518 0.132882 0.218727 
0.304736  19 0.824465 0.440417 0.76807 0 0 0.471231 0.025665 0.299744 0.0695871 0.217184 0.41175 0.00128135 0 0.0269855 0.392525 0.838612 0.223961 0.343398 0 
0.461535  19 0.741941 0.509271 0.556502 0.0014597 0.0473018 0.441738 0.0140875 0.296618 0 0.0975154 0.408423 0.449929 0.00404408 0.145361 0.404763 0.78797 0.182932 0.309398 0 
0.40688  19 0.70454 0.440346 0.486026 0 0.208853 0.269184 0.30721 0.64134 0.22489 0.253844 0.325016 0.0943324 0 0 0.602283 0.558682 0.132098 0.503932 0.228947 
0.840234  19 0.0264214 0.37 0.526793 0.0090933 0.210086 0.324565 0.445991 0.655063 0.0919931 0.307035 0.364337 0.233891 0.14766 0 0.231017 0.556752 0.0947428 0.506624 0.206699 
0.728863  19 0.442769 0.479097 0.570553 3.42701e-06 0 0.0858253 0.0098759 0.48504 0.0128819 0.00564594 0.0694913 0.266882 0.408459 0.0581878 0.851096 0.532858 0.507293 0.640441 0 
0.695339  19 0.270716 0.26949 0.544389 0 0 0.331138 0.0271674 0.521518 0 0.0111315 0.659627 0.235001 0.365883 0.0885445 0.663622 0.563991 0.318524 0 0.00336267 
0.428803  19 0.441418 0 0.677453 0.000680175 0.106426 0.758698 0.0178845 0.230077 0.0181967 0.0338111 0.354016 0.601332 0.424868 0.600886 0.774903 0.647782 0.0709148 0.17289 0.633263 
0.826301  19 0.378628 0 0.629528 0.00229958 0.0983213 0.385963 0.0612528 0.247436 0.0173218 0.00177342 0.517775 0 0.445178 0.77339 0.644347 0.548641 0 0.177597 0 
0.623086  19 0.338867 0.0235686 0.556401 0.0247875 0.0970162 0.675882 0 0.410921 0.0256421 0 0.354133 0.235867 0.313549 0.22484 0.573346 0.613943 0 0.0271696 0.32375 
0.902307  19 0.615903 0.316286 0.436841 0.00354573 0 0.777593 0.0723024 0.417811 0.0244022 0 0.351352 0.042761 0.22298 0.545442 0.328499 0.616615 0 0.0017588 0.897443 
0.755119  19 0.538044 0.834684 0.518787 0.0177576 0.144964 0.307601 0.36103 0.745264 0.128236 0 0.307844 0.133154 0.19871 0.181887 0.051874 0.665533 0.143957 0.457734 0.03512 
0.587618  19 0.779057 0.669233 0.702554 0 0.401605 0.200214 0.38082 0.758558 0.118445 0.0615426 0.300375 0 0.381832 0.153193 0.614824 0.679961 0.172457 0.16452 0.206627 
0.969039  19 0.446837 0.55035 0.473 0.00400493 0.0445305 0.172497 0 0.48457 0.104148 0.0169427 0.366998 0.293394 0.742779 0.0773807 0.093545 0.554688 0.240502 0.0424235 0 
0.382169  19 0.429225 0.879307 0.49102 0.00632297 0 0.206843 0 0.40063 0 0.00111291 0.404639 0.326055 0.389352 0.086555 0.575517 0.457587 0.126705 0.116945 0 
0.454992  19 0.525403 0.501515 0.534233 0 0 0.677606 0.144798 0.112562 0.0371339 0 0.31638 0.376343 0.270158 0.174727 0.371772 0.705845 0.189552 0.482748 0.0106426 
0.518926  19 0.635341 0.546995 0.594275 0 0.341593 0.30143 0.137649 0.122913 0 0.276585 0.370644 0.477413 0.345379 0.313011 0.992065 0.540656 0.23215 0.468061 0 
0.466476  19 0.429628 0.387337 0.696294 0 0.457287 0.386013 0.199869 0.660605 0 0.117865 0.3624 0.0192465 0.00149671 0.0142719 0.203515 0.673595 0.0147172 0.0737836 0.196711 
1.08976  19 0.399984 0.129833 0.596735 0.000296092 0.343089 0.339482 0 0.333777 0 0.106356 0.356162 0.0135134 0.0525415 0.35158 0.0324206 0.66707 0.049892 0.34556 0.104155 
0.402595  19 0.579237 0.241915 0.782339 0.00192805 0.446406 0.459502 0.00216988 0.607124 0.00136945 0.174425 0.236428 0.476407 0.100326 0.336924 0 0.833535 0.142446 0.445514 0 
0.575811  19 0.675644 0.354341 0.823364 0.0028958 0 0.458125 0 0.565803 0.00215206 0.340729 0.202586 0.504679 0.227884 0.171652 0.332871 0.611719 0.134186 0.357699 0.126462 
0.79374  19 0.444771 0.891352 0.82728 0.000538697 0.0577222 0.29523 0 0.310167 0.175719 0 0.370919 0.0019273 0.0167681 0.191111 0.738631 0.640822 0.254053 0.572713 0.0998445 
1.74053  19 0.495703 0.449289 0.601361 7.61588e-05 0.0856742 0.294684 0 0 0.00903252 0.00551377 0.420516 0.00296934 0.0978516 0.182193 0.433801 0.346 0.43317 0.381924 0 
0.461413  19 0.856419 0.316333 0.533412 0 0 0.610805 0.00601859 0.232941 0.00157393 0.00920331 0.156865 0.212094 0.37424 0.241887 0.65802 0.636918 0.0834396 0.0537846 0.00508956 
0.590557  19 0.596719 0.896185 0.409467 0 0 0.215685 0.302021 0.369781 0.00158063 0.0066775 0.266389 0.435008 0.427443 0.222022 0.500537 0.636809 0.233606 0.330003 0.473688 
0.61513  19 0.0991339 0.482462 0.375387 0.00508701 0.288463 0.597383 0.121742 0.669736 0.0484446 0.00459416 0.360009 0.438764 0.0833701 0.196399 0.685801 0.645615 0.188467 0.325215 0 
0.548598  19 0 0.196879 0.369887 0 0.0925868 0.548006 0 0.108495 0.0237352 0 0.147639 0.417281 0.322496 0.177815 0.663732 0.643894 0.214228 0.16781 0 
0.43865  19 0.634289 0.512083 0.675591 0.00100062 0.022501 0.333408 0.574644 0.638208 0.104186 0.281305 0.387152 0.134808 0 0.0344513 0.0855022 0.453837 0.121659 0.740012 0.0189853 
0.4842  19 0.633424 0.582504 0.585003 0.00102474 0.205638 0.342437 0.102796 0.652946 0.0851022 0.277652 0.388171 0.143337 0 0.0567273 0.237 0.650981 0.0918978 0.11572 0.330281 
0.476178  19 0.308452 0 0.337079 0.000568032 0 0.0278763 0.335331 0.549833 0 0.0138323 0.265293 0 0.406191 0.186413 0.814313 0.673097 0.199 0.332812 0.709815 
0.344951  19 0.279366 0 0.721501 1.29781e-05 0 0.260341 0.110249 0.1613 0 0.00590981 0.308469 0.189375 0.311239 0 0.768296 0.695703 0.181181 0.202164 0.486783 
1.50307  19 0.459881 0.192286 0.578348 0.0205146 0.247318 0.00916788 0.123179 0.00325837 0.18594 0.961988 0.476908 0.170892 0.0681223 0.086518 0.921081 0.586241 0 0.288825 0 
0.683136  19 0.421054 0.255157 0.591965 0.0209848 0.584793 0 0.122962 0.664453 0.192116 0.168932 0.365871 0 0.207626 0.0667845 0.890201 0.581469 0 0.224748 0.015917 
0.73517  19 0.825124 0 0.222814 0 0 0.580418 0.240471 0.172187 0.00161408 0 0.0335456 0 0.540948 0.176811 0.372 0.638022 0.150221 0.188954 0.0268967 
0.580983  19 0.208448 0.224754 0.38229 0 0 0.210534 0.244575 0.43677 0.000264506 0.00392891 0.210305 0 0.418764 0.288002 0.578926 0.649716 0.140404 0.402138 0.470049 
0.395163  19 0.58788 0.0520678 0.876479 0.00684194 0.450377 0.557441 0 0.476382 0 0.0335633 0.18076 0.643362 0.285361 0.365443 0 0.66274 0.0842767 0.399027 0.0703725 
0.584688  19 0.593491 0.150536 0.826704 0 0.404109 0.466631 0 0.753464 0.0171312 0.0277653 0.32561 0.535173 0 0.56207 0.38182 0.662241 0.103383 0.772939 0.0162929 
0.46681  19 0.517748 0.573617 0.604311 6.6303e-05 0 0 0.108052 0.713357 0.106085 0.0196164 0.337292 0 0.21518 0.104879 0.864403 0.56933 0.170293 0.409968 0 
0.583906  19 0.579707 0.248363 0.665704 0.00962526 0.221005 0 0.105237 0.793223 0.160453 0.00231319 0.357474 0.62863 0.211917 0.3043 0.166173 0.554186 0.198672 0.567391 0.112689 
1.40774  19 0.510137 0.74398 0.49215 0.00566395 0.237921 0.419763 0.208085 0.457591 0.106301 0.255077 0.359284 0.00713004 0 0.000415447 0.197556 0.0388238 0.102969 0.756407 0.275133 
2.44056  19 0.465807 0.452225 0.529049 0.00576233 0.226166 0.392097 0.248308 0.460258 0.0956321 0.354516 0.309914 0 0.314701 0 0.438413 0.00361063 0.121176 0.202171 0.142132 
0.408737  19 0.360096 0.0384637 0.767125 0.0101359 0.133024 0.470833 0.0990243 0.501007 0.0178788 0.000303326 0.2753 0.222034 0.280806 0.250792 0.709304 0.680646 0.096498 0.151416 0.0307475 
0.766078  19 0.366366 0 0.666238 0.00132684 0.255081 0.582658 0.0841355 0.489526 0.0330244 0.000787315 0.31514 0.172551 0.285417 0.299695 0.0107079 0.689647 0.0421547 0.0119844 0 
0.868742  19 0.288937 0 0.460254 0 0 0.147389 0.130674 0.324545 0.42891 0 0.529926 0.0860112 0.162366 0.226692 0.594689 0.634409 0.199911 0.71497 0.0874666 
0.475599  19 0.455119 0.175478 0.582217 0.00416889 0.63284 0.205459 0.021466 0.304941 0.181293 0.164944 0.453361 0.169155 0 0.014601 0.860032 0.674159 0.290274 0.181806 0 
0.429096  19 0.338968 0.18755 0.625122 0.00227858 0.00321281 0.283062 0 0.204159 0 0.102889 0.256138 0.389362 0.378356 0.25106 0.838258 0.667498 0.16211 0.439934 0.250702 
0.40927  19 0.434243 0.314481 0.62601 0.00117818 0.0416645 0.285537 0 0.561611 0.0162145 0.172716 0.359284 0 0.0310088 0.183344 0.981866 0.770123 0 0.411774 0.0547655 
1.21162  19 0.408752 0.50717 0.68117 0.00876778 0.0482781 0.652194 0.146406 0 0.0185315 0 0.320506 0.720029 0.44199 0.538542 0.433902 0.639931 0.295837 0.548804 0 
0.723445  19 0.653759 0.249327 0.619734 0.00258343 0 0.0928343 0.510295 0.280523 0.011033 0.0894061 0.445658 0 0.352116 0.882469 0.727145 0.614716 0.144759 0.0627316 0.568393 
0.407271  19 0.77444 0.709501 0.629728 0 0 0.230387 0 0.0889299 0 0 0.141161 0.276515 0.167329 0.569537 0.833901 0.660457 0.267044 0.262161 0.11753 
0.765519  19 0.288937 0 0.460254 0 0 0.147389 0.130674 0.324545 0.42891 0 0.529926 0.0860112 0.162366 0.226692 0.594689 0.634409 0.199911 0.71497 0.0874666 
0.889708  19 0.538853 0.0347927 0.552277 0.0259083 0.558059 0.369608 0.708649 0.283548 0.647344 0.0563051 0.376988 0.181108 0.316318 0 0.684408 0.663777 0.150532 0.234886 0.374529 
0.585279  19 0 0 0.51352 0.0140042 0.618108 0.375326 0.460016 0.684807 0.154151 0.044823 0.375233 0.200675 0.317566 0.182083 0.625325 0.6915 0.228368 0.290045 0.331357 
0.775918  19 0.450247 0.56908 0.760859 0 0 0.331821 0 0.664685 0.0236609 0.0451213 0.322752 0.370971 0.452991 0.0844174 0.473421 0.669676 0.362431 0 0.0887792 
0.505739  19 0 0.629736 0.7042 0.00361203 0 0.20822 0 0.688907 0.00152551 0.0247576 0.333884 0.346587 0.334893 0.309479 0.49144 0.660108 0.120484 0.185696 0.191072 
0.743748  19 0.402954 0.845724 0.581864 0.000527056 0 0 0.0083163 0.424887 0.0407953 0.0199117 0.245413 0.331127 0.356807 0.1996 0.529051 0.723585 0.434574 0.574385 0.158703 
0.616768  19 0.782858 0.829832 0.554849 0.000679961 0 0.292917 0.0463039 0.869034 0.0216669 0 0.349297 0.0769773 0.38392 0.0793007 0.46185 0.69022 0.460273 0.559648 0.168237 
0.626135  19 0.0293987 0.173806 0.709357 0 0 0.709887 0 0.399355 0 0.0311948 0.332607 0.00768122 0.329615 0.370306 0.568237 0.342067 0.0313531 0 0 
4.43541  19 0.40759 0 0 0.0508962 0.358874 0.708632 0 0.182565 0.154887 0.000844903 0.395619 0.0453798 0.673399 0.0302586 0.652379 0.597922 0.0113905 0 0.0253792 
0.68283  19 0.546717 0.228916 0.474999 0.00949035 0.126609 0.368682 0.0315746 0.443654 0.158951 0.01973 0.0299326 0.226434 0.363725 0.10979 0.565467 0.718509 0.099242 0.661379 0.393899 
0.610205  19 0.614286 0.257207 0.818031 0 0 0.353169 0.0592861 0.515506 0.158048 0.0121817 0.0329316 0.4744 0.286009 0.0186532 0.569633 0.854938 0.166666 0.666617 0.443909 
0.988427  19 0.26591 0 0.504419 0.000191319 0.268544 0.781612 0.246485 0.499564 0.0229377 0.117761 0.32853 0.648952 0.347603 0.103721 0.00600055 0.667871 0.166607 0.109885 0.176767 
0.635615  19 0.244382 0.124625 0.511128 0.00606194 0 0.506141 0.507095 0.493547 0 0.160609 0.561438 0.0913163 0.0338142 0.259643 0.106282 0.649244 0.144948 0.130881 0 
1.38664  19 0.536807 0.204415 0.495669 0.000239904 0 0.336299 0.0708014 0.530887 0.126729 0.260295 0.00555708 0.0184963 0.308256 0.607413 0.510844 0.499957 0.0625927 0.127568 0.509117 
0.559496  19 0.237005 0.198454 0.494505 0.000209876 0.587672 0.341221 0.0771514 0.486995 0.165312 0 0.150204 0.639179 0.362077 0.641599 0.558604 0.633813 0 0.781234 0.416095 
0.337173  19 0.384429 0.0353669 0.549657 0.000961754 0.0932626 0.336043 0 0.408179 0.082572 0 0.309677 0 0.0649474 0.00858615 0.596151 0.729678 0.149332 0.253902 0.49777 
0.339484  19 0.696057 0.528007 0.525319 0.00209346 0.318201 0.618783 0.197847 0.174513 0 0 0.280602 0.169073 0.265778 0.4502 0.557399 0.627774 0.127466 0.35285 0 
0.359622  19 0 0.371954 0.587558 0.000534003 0.196594 0.346836 0.145306 0.300292 0.0706086 0.133043 0.360129 0 0 0 0.719615 0.666621 0.144871 0.533209 0.299527 
0.279615  19 0.169045 0 0.597616 0.00054834 0 0.19756 0.0650781 0.337286 0.00171686 0.02231 0.312842 0 0.362171 0 0.8372 0.67579 0.193881 0.267601 0.620785 
0.274101  19 0.337119 0.808018 0.366446 0.000119042 0.00931453 0.198477 0 0.25004 8.12326e-05 0.125978 0.98888 0.27492 0.118159 0.00312418 0.480665 0.946646 0.211147 0.215487 0.0259227 
0.377751  19 0.782558 0.237734 0.689192 0.00611362 0.19352 0.320185 0.399888 0.421756 0.0679837 0 0.438511 0.125109 0.363912 0.0339018 0.991182 0.679049 0.136872 0.144479 0.14098 
0.304736  19 0.824465 0.440417 0.76807 0 0 0.471231 0.025665 0.299744 0.0695871 0.217184 0.41175 0.00128135 0 0.0269855 0.392525 0.838612 0.223961 0.343398 0 
0.344951  19 0.279366 0 0.721501 1.29781e-05 0 0.260341 0.110249 0.1613 0 0.00590981 0.308469 0.189375 0.311239 0 0.768296 0.695703 0.181181 0.202164 0.486783 
0.459094  19 0.37304 0.47544 0.578923 0.000809767 0.206864 0.346011 0.105701 0.710033 0.0871001 0.0685585 0.269415 0.0975273 0 0.0745634 0.712502 0.589575 0.15086 0.0764685 0.345379 
0.472951  19 0.367425 0.517391 0.608396 0.00113114 0.205551 0.361192 0.10754 0.455519 0.083995 0.212712 0.210576 0.00244222 0 0.0415954 0.390992 0.641025 0.135966 0.183363 0.342777 
1.01969  19 0 0 0.754948 0.00110144 0.0427727 0 0.440181 0.467286 0.223286 0.0386198 0.309275 0 0.393263 0.587343 0.508308 0.674617 0.325666 0.219649 0.719006 
0.519855  19 0.0713673 0 0.676136 0.00177253 0 0.11381 0.389518 0.489338 0.0516249 0.0294223 0.309054 0.0945547 0.580126 0.476024 0.817157 0.673128 0.0907664 0.233467 0.210395 
0.748998  19 0.850889 0.133882 0.538978 0.00349411 0.108963 0.201021 0.385667 0.553361 0.0562426 0.0120909 0.285477 0.135507 0 0.140383 0.537675 0.772953 0.075518 0.132882 0.218727 
0.376895  19 0.70454 0.440346 0.486026 0 0.208853 0.269184 0.30721 0.64134 0.22489 0.253844 0.325016 0.0943324 0 0 0.602283 0.558682 0.132098 0.503932 0.228947 
0.553141  19 0.67068 0 0.352337 0 0.312589 0.423507 0.066668 0.488415 0.0352088 0.000819324 0.236655 0.201775 0.289258 0.315953 0.0504061 0.615443 0.0471386 0.476153 0 
0.408134  19 0.585921 0 0.263012 0.00442664 0.249255 0.352321 0.0910141 0.492474 0.0331541 0.00052302 0.324641 0.160278 0.285744 0.209716 0.490089 0.64119 0.0406003 0.0428128 0 
0.48714  19 0.186707 0.353441 0.527404 0.00607026 0.423557 0.701467 0.170253 0.272125 0.0606718 0.219203 0.431577 0.542464 0.162779 0.155705 0.574891 0.883482 0.213808 0.23397 0 
0.650677  19 0.10249 0.727081 0.528194 0.00616112 0.301767 0.435691 0.133197 0.676204 0 0.144283 0.342022 0.474452 0.208646 0.124265 0.838591 0.708007 0.20126 0.210714 0.331027 
0.558284  19 0.426945 0 0.514329 0.00926357 0.0674943 0.181147 0.198401 0.475672 0.192355 0.122581 0.306765 0.57008 0.272365 0.240769 0.982841 0.72843 0.065058 0.395388 0.171732 
0.639788  19 0.587093 0 0.55657 0.00624371 0.438602 0.191917 0.276264 0.41496 0.0264201 0.161415 0.339108 0.871962 0.401306 0.218043 0.370055 0.648849 0.201294 0.403287 0.233443 
0.75166  19 0.357693 0.284176 0.638266 0 0 0.368904 0 0.319571 0.0934871 0.201476 0.243626 0.221314 0.236926 0.182362 0.245536 0.778807 0 0.423157 0.0297531 
0.614948  19 0.391861 0.318 0.591608 0.0151583 0.480657 0.368315 0 0.381401 0.00780253 0.203652 0.336749 0 0.0167955 0.183099 0.166967 0.779539 0.00814137 0.41054 0.0729303 
0.39008  19 0.396421 0.691163 0.584454 0.00896364 0.245047 0.800663 0.00472764 0.465803 0 0.0533267 0.421949 0.0248293 0.353975 0.00984826 0.717466 0.626138 0 0.13637 0 
0.464611  19 0.302216 0.662355 0.61487 0.0061732 0.237804 0.272938 0 0.322858 0 0 0.338046 0 0.288193 0 0.547418 0.582669 0.00548799 0.101848 0 
0.993745  19 0.177587 0.532279 0.535845 0.0118331 0 0.358711 0.0387295 0 0 0.117393 0.270894 0 0.6358 0.350566 0.803843 0.608156 0.213963 0.520063 0 
1.36021  19 0.402546 0.460299 0.263021 0.00387926 0.155021 0.275501 0.343902 0 0 0 0.222227 0 0.69673 0.350369 0.0250446 0.55531 0.115996 0.582781 0.266968 
0.391125  19 0.328162 0.368196 0.585379 0.00139214 0.056011 0.787892 0 0.409918 0.0346753 0 0.308666 0.0536896 0.279014 0 0.808099 0.67716 0 0.0603022 0 
0.430247  19 0.30981 0.681102 0.431887 0 0.227152 0.80812 0 0.514657 0.00973412 0 0.360724 0.00583652 0.335478 0 0.65911 0.54825 0 0.0360581 0 
0.559852  19 0.428395 0.133246 0.335636 0.0010738 0.023375 0 0.0971454 0.461248 0.0383062 0 0.324029 0.249675 0.242364 0.196544 0.478244 0.629787 0.151516 0.237484 0.174833 
0.471177  19 0.377795 0 0.559261 0.000451027 0.406874 0.0712549 0.0225038 0.353837 0.00222521 0 0.21316 0.0921014 0.369725 0.302831 0.724208 0.666102 0.195569 0.34969 0.144123 
0.659043  19 0.0683526 0.161243 0.690054 0.00232191 0.230058 0.321134 0.138443 0.337911 0.0668372 0.185748 0.427205 0.0796982 0 0.0894148 0.052305 0.630214 0.137064 0.61548 0 
0.57716  19 0.117034 0.138188 0.686761 0.00191152 0.295704 0.32082 0.162801 0.338547 0.0786954 0 0.460249 0.146343 0.167945 0.190756 0.484803 0.612045 0.137108 0.150117 0.147502 
0.585926  19 0.613563 0.633435 0.536665 0.000758839 0.493508 0.383437 0.0946537 0.41882 0 0.0355145 0.385992 0.681047 0.461008 0.222693 0.395238 0.605613 0.209771 0.585398 0.252519 
0.493599  19 0.820114 0.494202 0.576123 0 0.718236 0.413037 0.0562495 0.367401 0 0.144843 0.263091 0.544656 0.223501 0.753358 0.491854 0.67206 0 0.77466 0 
0.658248  19 0.297336 0.448933 0.727377 0.00469246 0.0742309 0.533675 0.101507 0.599108 0.173891 0.000775932 0.234527 0.0766556 0.588752 0.405504 0.434089 0.269819 0.122073 0.571648 0.0351952 
0.478391  19 0.961065 0.464398 0.220229 0.00975919 0.147958 0.669396 0.260821 0.641441 0.212268 0 0.157927 0.530481 0.415921 0.462631 0.234303 0.625526 0.129388 0.591534 0.0280669 
0.936044  19 0 0.361806 0.644612 0.00333909 0.22603 0.346862 0.14658 0.0626927 0.0268568 0.250673 0.250908 0 0.322208 0.044307 0.734461 0.646017 0.141501 0.610987 0.4026 
0.549839  19 0 0.00448155 0.574716 0.00316463 0.256926 0.399464 0.144117 0.333788 0.0163037 0.0527645 0.366571 0 0 0.289215 0.687973 0.736021 0.145054 0.795301 0.279354 
0.474031  19 0.0688547 0.389559 0.672942 0.000359122 0.00349988 0.225453 0 0.52029 0.0272477 0.229725 0.455949 0.448707 0.0360659 0.239017 0.913256 0.664599 0.112125 0.112843 0.129852 
0.618515  19 0.0681991 0.298756 0.674846 0 0 0.176672 0.179899 0.166188 0.0442984 0 0.501962 0.291713 0.05892 0.220577 0.714635 0.662087 0.180088 0.17371 0.0957457 
0.670702  19 0.19149 0.238079 0.605373 0.00197785 0 0.45528 0.0217297 0.284446 0.292699 0.377309 0.433466 0.107255 0.154175 0.0417198 0.877169 0.521809 0.225854 0 0 
0.918242  19 0.387848 0.022889 0.607512 0.000540121 0.0425405 0.560838 0.0145912 0.296798 0.288368 0.39736 0.454526 0.160757 0.145467 0.095162 0.494035 0.678735 0.265542 0.0311136 0 
0.391924  19 0.634254 0.513476 0.501143 0.000957288 0.0413444 0.446701 0.224625 0.564081 0.0467048 0.0178178 0.380009 0.531539 0.22585 0.122629 0.682765 0.593586 0.169152 0.260943 0.0282365 
0.686175  19 0 0.486284 0.397554 0.00113496 0.159428 0.250524 0.212226 0.551874 0.0392933 0.0626526 0.39958 0.586579 0.482969 0.0106392 0.824225 0.580804 0.0691394 0.176762 0 
0.602524  19 0.250286 0.0200175 0.513803 0.0129653 0 0.383936 0 0.430781 0.0057434 0.0126182 0.0608928 0.0930086 0.0320488 0.165314 0.758212 0.684428 0.183593 0.114213 0.577349 
0.743656  19 0.279057 0.00710842 0.524481 0 0 0.417519 0 0.260429 0.0382009 0 0.309829 0.131015 0 0.170479 0.149961 0.651106 0.135176 0.100472 0.581961 
0.412597  19 0.597576 0.682052 0.731298 0.00129163 0 0.190334 0 0.45999 0 0 0.227852 0.391622 0.127364 0.42387 0.678697 0.838868 0.286692 0.375161 0.0603353 
0.517891  19 0.919325 0.512618 0.606868 0 0 0.115732 0.0719886 0.554192 0.050448 0 0.0962776 0.294918 0.140728 0.44825 0.555451 0.898529 0.176983 0.540672 0.0998048 
3.04623  19 0.288962 0.220171 0.437611 0.866275 0.12986 0.498343 0 0.356317 0.0884418 0 0 0.013972 0.0830646 0.0278275 0.506607 0.666436 0.113909 0.194671 0.212751 
1.68303  19 0.374635 0 0.693599 0.000784455 0.349975 0.480491 0 0.212086 0.0931118 0.0100842 0 0 0.0363859 0.259733 0.0180678 0.643282 0.0431433 0.0993044 0.518873 
0.544851  19 0.809564 0.19933 0.545983 0.00339717 0 0.897978 0.111223 0.481722 0.119818 0 0.4243 0.429322 0.45201 0.918239 0.848892 0.671048 0.104401 0.574546 0.00519761 
0.613302  19 0 0.32595 0.668828 0.01262 0.320928 0.0806632 0.0276475 0.203384 0.0557551 0 0.321098 0.228072 0.37734 0.223936 0.729323 0.510714 0.103149 0.255193 0.0292339 
1.20054  19 0.00329638 0.364567 0.751204 0 0 0.585984 0.01274 0.405255 0.0766794 0.38699 0.426874 0.127353 0 0.0230923 0.256807 0.105706 0.22394 0.187026 0 
1.25353  19 0.859673 0.335672 0.8783 0 0 0.550996 0.021965 0.411822 0.0878904 0.360771 0.415162 0 0.465328 0.0245862 0.25737 0.632944 0.239942 0.0595858 0.673089 
0.630448  19 0.612114 0.418533 0.633842 0.000570416 0.109944 0.341239 0.141252 0.340465 0 0.260237 0.439874 0 0 0.139313 0.123052 0.539838 0.0954728 0 0.280871 
0.505614  19 0.229022 0.612367 0.701573 0.00150513 0.264224 0.316097 0.145056 0.716936 0 0.246792 0.322128 0.78941 0 0.423291 0.148006 0.592076 0.120299 0.268498 0.157198 
0.581637  19 0.398537 0 0.519628 0.00111719 0.154573 0.452786 0.181804 0.244526 0.0727652 0 0.275977 0.136384 0.201082 0.178909 0.75898 0.650646 0.129396 0.229837 0 
0.816109  19 0.266479 0 0.522132 0.00123722 0 0.644824 0.0648421 0.195976 0 0 0.323803 0.135946 0.333985 0.387197 0.0504788 0.617244 0.127391 0.0632196 0.721542 
0.564869  19 0.318251 0.528249 0.609023 0.00784438 0.143814 0.0545359 0.0749323 0.425396 0.0197441 0.0342415 0.344867 0 0.295349 0 0.537471 0.627809 0.0336364 0.0182326 0 
0.449937  19 0.374719 0.126034 0.5832 0.00694022 0.15277 0.161763 0.0901204 0.489526 0.00211562 0 0.291142 0 0.251227 0 0.834763 0.614705 0 0.045755 0.538926 
0.462947  19 0.285213 0.0846131 0.718993 0.00192704 0.366085 0.272445 0.558761 0.0687444 0.00557914 0 0.395504 0 0.254468 0.192076 0.749483 0.676099 0 0.33603 0 
0.505611  19 0.115803 0.102839 0.728219 0.00160955 0.353745 0.518643 0 0.544692 0.0192327 0 0.159402 0.0239357 0.382245 0.190001 0.557342 0.671803 0.0611482 0.333334 0.788344 
0.457534  19 0.218845 0.0981384 0.689499 0.0106758 0.228829 0.703131 0.368815 0.508477 0 0.0398568 0.246044 0.13995 0.719534 0.314293 0.553373 0.605806 0.139119 0.300979 0.00316302 
0.614674  19 0.734347 0.0659839 0.536814 0.00829207 0.476145 0.444958 0.272806 0.171448 0 0.00992453 0.236036 0.00566488 0.742328 0.570667 0.610315 0.598841 0.139135 0.560151 0.170531 
0.364371  19 0.115147 0.0890077 0.606105 0 0.215188 0.483469 0.00113453 0.524971 0.0159499 0.0713355 0.384324 0.00743084 0 0 0.699317 0.61685 0.0415817 0.215944 0.214754 
0.808837  19 0.165503 0.161526 0.594753 0 0.21413 0.565376 0.076031 0.366658 0.0860448 0.180529 0.222349 0 0.510349 0 0.691391 0.628967 0.100991 0.206645 0.244129 
0.765066  19 0.601784 0.154132 0.581423 0 0.0296335 0.319782 0.480251 0.692544 0.0918033 0.18223 0.535856 0.0963154 0.00749888 0.243191 0.0848361 0.741049 0.13397 0 0.024503 
0.360538  19 0.270912 0.149896 0.513419 0.00636366 0 0.55543 0.526462 0.497045 0.0954166 0.204195 0.511013 0.137495 0.019257 0.000502333 0.100015 0.7045 0.147825 0.753365 0.00881472 
0.376089  19 0.849244 0.509574 0.36611 9.95707e-05 0 0.121603 0.0192083 0.316172 0.000983062 0.0170205 0.597065 0.194845 0.403518 0.01922 0.466533 0.906246 0.130467 0.257968 0.482392 
0.94204  19 0.131154 0.977558 0.366571 0.000127966 0 0.503994 0.310551 0.329049 0.00188513 0.0756497 0.0381045 0.101197 0.508519 0 0.555103 0.890254 0.229392 0.55703 0 
2.56981  19 0.444445 0.456032 0.584539 0.882933 0.00720255 0.303699 0 0.106062 0.056994 0 0.427024 0 0.380772 0.297474 0.580134 0.592919 0 0.140204 0.0873762 
2.6225  19 0.384529 0.422562 0.893755 0.614642 0.320783 0.692262 0.113368 0.981859 0.835712 0.842222 0.876845 0.0832519 0.597758 0.124991 0.109896 0.699214 0.0593417 0.0973701 0.561516 
0.429711  19 0.0759748 0.494282 0.686853 0 0.265607 0.317836 0.0935311 0.365177 0.0831494 0.149981 0.386845 0.0758197 0.0261276 0.232031 0.648688 0.610948 0.137269 0.470067 0 
0.795847  19 0.398901 0.317507 0.638731 0.0235509 0.14587 0.364035 0.35928 0.235609 0.020895 0.0484279 0 0.0789689 0.0509652 0.190719 0.512211 0.662293 0.238318 0 0.0483596 
0.650188  19 0.226931 0.638921 0.389025 0 0.107654 0.243652 0.342377 0.774575 0.379691 0.109459 0.34785 0.0967915 0.389561 0 0.597189 0.560531 0.125242 0.569081 0.290295 
0.486427  19 0.31752 0.519857 0.387461 0 0.314679 0.28677 0.323631 0.750646 0.421997 0.156622 0.331162 0.131071 0 0 0.605846 0.498319 0.127264 0.425626 0.285618 
0.562909  19 0.177186 0.266037 0.493883 0.00270905 0.102764 0.358205 0 0.854633 0.0937749 0.0105633 0.299799 0.317774 0.238179 0.341017 0.384048 0.509398 0.00408133 0 0 
0.492721  19 0.0553488 0.728499 0.670649 0.00353369 0 0 0.0736209 0.714898 0.0832909 0.0276767 0.338744 0 0.207669 0 0.717743 0.450469 0.0095266 0 0.563734 
0.927647  19 0.819034 0.482429 0.431824 9.88466e-05 0 0.829202 0.201183 0.338793 0 0.0612974 0.720359 0 0.238963 0.710615 0.373537 0.710119 0 0.223489 0.828652 
0.558662  19 0.410083 0.330846 0.537921 0.00165672 0 0.958502 0.0630933 0.333128 0 0.0288939 0.38515 0.27887 0.164964 0.712518 0.370042 0.631325 0.199772 0.300317 0.96904 
0.625121  19 0.58788 0.0520678 0.876479 0.00684194 0.450377 0.557441 0 0.476382 0 0.32944 0.18076 0.643362 0.285361 0.365443 0 0.66274 0.0842767 0.399027 0.0703725 
0.569504  19 0.208448 0.224754 0.38229 0 0 0.210534 0.244575 0.43677 0.000264506 0.00392891 0.210305 0 0.418764 0.288002 0.578926 0.649716 0.140404 0.402138 0.470049 
0.363981  19 0.3604 0.037589 0.853344 0.00113149 0.0531569 0.404022 0 0.499805 0.00209603 0 0.28157 0.224539 0.351222 0.253037 0.713125 0.676896 0.0831495 0.143584 0.0513062 
0.471368  19 0.330604 0.00320242 0.36974 0.0183307 0.214063 0.764743 0.184493 0.485699 0.0255497 0.00779722 0.282156 0.249744 0.192902 0.227432 0.740133 0.680626 0.128116 0.0969152 0.332988 
0.485262  19 0.59243 0.238452 0.547352 0.00340315 0.229546 0.113406 0.0131338 0.907481 0 0 0.292778 0.450798 0.163086 0.33863 0.536885 0.496724 0.0251164 0.531088 0 
0.483925  19 0.395636 0 0.371153 0.00392965 0.178411 0.688371 0.12973 0.518088 0 0.0390016 0.355014 0.49361 0.17354 0.341035 0.731487 0.491934 0.0294798 0.525503 0.295091 
0.684458  19 0.798223 0.0243912 0.504353 0.00151554 0.151096 0.276785 0.333004 0.542365 0.0835877 0 0.483611 0.0909542 0.358292 0 0.289255 0.68006 0.186886 0.000222694 0.00422702 
0.430757  19 0.7579 0.299916 0.458353 0.000730316 0.196438 0.354517 0.246192 0.393352 0.0670039 0.000367737 0.464792 0 0.365512 0.00476025 0.676622 0.607301 0.140374 0 0.777984 
0.418894  19 0 0 0.708764 0.0144294 0.356409 0.446039 0 0.524636 0 0.0799125 0.324459 0.585797 0.0736387 0.178128 0.284972 0.657345 0.0741427 0.493748 0.100537 
0.451824  19 0 0 0.782921 0.0104178 0.421886 0.516402 0.00238227 0.650826 0 0.0815915 0.280095 0.459972 0.246739 0.255509 0.461108 0.643864 0.0556075 0.433154 0.153943 
0.598543  19 0.278773 0.336667 0.604485 0.00127148 0.036869 0.300877 0.00825701 0.323391 0.133097 0.228354 0.324248 0.0936575 0.167316 0.162071 0.87603 0.740472 0 0.282109 0.0187065 
0.397486  19 0.329751 0.236739 0.624798 0.00141354 0.00904949 0.252526 0.0129618 0.671786 0 0.157925 0.462676 0.00882662 0.0918328 0.220171 0.862235 0.623212 0 0.0819203 0.0218035 
0.582672  19 0.408614 0.0867586 0.629208 0.00811685 0.694422 0.447126 0.746687 0.841969 0.673089 0.0252527 0.0618099 0.506157 0.109307 0.445586 0.0122084 0.658078 0.193439 0.649257 0.104539 
0.395235  19 0.389068 0.072493 0.90005 0.00811706 0.352731 0.456796 0.273288 0.688646 0.0441281 0.0320786 0.00124271 0.242629 0.278745 0.452525 0.145395 0.661349 0.202213 0.653513 0.134689 
0.716775  19 0 0.244978 0.619095 0.000161294 0.233887 0.146229 0.0542692 0.467988 0.0697502 0.188679 0.369599 0.256421 0.241243 0.0218335 0.760164 0.688869 0.12532 0.693188 0.432312 
0.870224  19 0 0.530405 0.377322 0.000274961 0.288667 0.364434 0.185241 0.187431 0.100448 0.0077238 0.56345 0.31182 0 0 0.692318 0.687296 0.0953311 0.506826 0.283176 
0.293053  19 0.739807 0.331095 0.566407 0 0.333246 0.318507 0.450693 0.740968 0.11055 0.162147 0.324873 0 0 0.0311853 0.63649 0.688418 0.125444 0.839727 0.222539 
0.827633  19 0.555269 0.278651 0.518768 0 0.29709 0.32934 0 0.722871 0.102601 0 0.325731 0.0997678 0 0.559545 0.39734 0.699249 0.11314 0.864871 0 
1.45512  19 0.451543 0.289264 0.751917 0.00155507 0.0294216 0.268898 0 0.229037 0.000236509 0.0624618 0.373994 0.0806915 0.12622 0.335108 0.758732 0.0687387 0.193667 0.200788 0.0948636 
1.07228  19 0.458189 0.289606 0.508173 0 0.317334 0 0 0.722959 0 0.123964 0.710527 0.314446 0.109616 0.235415 0.070509 0.212141 0.210659 0.567489 0 
0.530257  19 0.422945 0.331202 0.0748708 0 0.0312629 0 0.33759 0.29144 0 0.0275604 0.2732 0.157037 0.527647 0.0741243 0.99714 0.700431 0.169008 0.32209 0.319288 
0.615298  19 0 0.492693 0.28617 0.00609513 0.132934 0 0.333515 0.396479 0 0.0151963 0.271432 0.043536 0.426719 0.31101 0.657266 0.624612 0.264412 0.334373 0.722479 
0.896505  19 0.319918 0.014109 0.565009 0 0 0.320131 0.119908 0.0509517 0 0.726397 0.257 0 0.269611 0.0164295 0.788747 0.624352 0.323747 0.277701 0.289667 
0.999481  19 0.275812 0 0.57269 0 0 0.171023 0.116398 0.187942 0.126824 0.513996 0.197377 0 0.189706 0 0.841742 0.702058 0.27405 0.262828 0.538067 
0.672066  19 0.685576 0.46367 0.867241 0.00498092 0.182445 0.757535 0.162079 0.327114 0.163928 0 0.451734 0.374704 0.359432 0.398776 0.945933 0.569231 0.128173 0 0.040829 
0.486391  19 0.7368 0.45609 0.749793 0.00349286 0.1867 0.766937 0.34073 0.560743 0.0795532 0 0.384127 0.500383 0.34936 0.370236 0.0353198 0.519476 0.13795 0.719745 0.199459 
0.497569  19 0.257135 0.0648815 0.746341 0 0.0952554 0.0259001 0.546679 0.461905 0 0.00661077 0.2847 0.19292 0.35839 0.189784 0.716137 0.673562 0.10051 0.350913 0.167174 
0.541073  19 0.427987 0.0583828 0.699671 0.000609676 0.104643 0.0680513 0.390913 0.523213 0.025004 0.021745 0.282056 0.252081 0.252221 0.275537 0.718426 0.670981 0.281705 0.41077 0.75471 
0.473894  19 0.800705 0.578427 0.664505 0 0.109189 0.310804 0.290164 0.702535 0.00538338 0.0170171 0.445012 0.417559 0.333302 0.355903 0.46344 0.509303 0.0523786 0.187106 0.193232 
0.462187  19 0.157624 0.507219 0.658809 0.000803101 0.00619222 0.506279 0.2801 0.948861 0 0.0314242 0.302747 0.0554218 0.331335 0.354016 0.635078 0.652074 0.106232 0.185349 0.194092 
0.63284  19 0 0.320628 0.539161 0.00229618 0.309575 0.313366 0.242811 0.263781 0 0.0158784 0.289989 0.806489 0.277194 0.217455 0.334747 0.448325 0.179067 0.48969 0 
0.530467  19 0.494027 0.151106 0.506739 0.00557602 0.625169 0.31828 0.263181 0.237844 0.0656525 0 0.291247 0.46054 0.442486 0.0544242 0.327966 0.643948 0.164322 0.36847 0 
0.836878  19 0 0.189546 0.348486 0 0 0.12163 0.0323926 0 0 0.133271 0.317399 0.161355 0.358531 0.0745734 0.560627 0.692954 0.0936802 0.399208 0.13349 
0.352849  19 0.287949 0.0784572 0.655202 0.00791664 0.105289 0.352758 0.0349898 0.0946754 0 0 0.315827 0.12619 0.359876 0.239667 0.506839 0.489057 0.0836665 0.314075 0.213427 
0.839068  19 0.470997 0.499136 0.62402 5.6338e-07 0 0.0568917 0.153865 0.574057 0.0192724 0.00153537 0.0406235 0.282188 0.425897 0 0.810766 0.46851 0.101611 0.843147 0 
1.76978  19 0.395918 0.506442 0.618693 1.04182e-05 0 0 0.157849 0.394507 0.00603328 0.00303836 0 0.233059 0.166354 0.0165574 0.0536311 0.527276 0.63419 0.485302 0 
1.44576  19 0 0 0.766058 0.000182805 0 0.180655 0.456548 0.401943 0.0397541 0.147561 0.295701 0 0.339555 0.177385 0.0146655 0.684113 0.177188 0.236315 0.402424 
0.458037  19 0.92779 0.918842 0.784698 5.79727e-05 0.456305 0.187327 0.463118 0.610499 0 0.0436077 0.296424 0 0.370564 0.139346 0.875555 0.77427 0.186459 0.202611 0.396689 
0.477735  19 0.456051 0.334945 0.589368 0 0.0587952 0.276895 0.252383 0.534754 0.0189194 0.172274 0.343248 0.00115653 0.0342852 0.28359 0.332996 0.749198 0.0682714 0.195558 0 
0.721331  19 0.381721 0.374438 0.651893 0.00243508 0.0138248 0.578001 0.108032 0.473621 0.022332 0.159884 0.365927 0.0312953 0.0345761 0.261953 0.203246 0.729594 0 0.356469 0 
0.408958  19 0.120219 0 0.5732 0.00230445 0 0.112633 0.0434731 0.15135 7.89178e-05 0.0112468 0.265964 0 0.531605 0.0425319 0.760193 0.570605 0.138616 0.302802 0.344713 
0.589666  19 0.0938194 0 0.532236 0.00311559 0 0.300802 0.166785 0.838121 0 0.00540758 0.306618 0 0.667037 0 0.640287 0.63471 0.132357 0 0.0853977 
0.49978  19 0.507552 0.47434 0.746885 8.14976e-06 0.266695 0.0239781 0.228189 0.681875 0.0395173 0.128761 0.350811 0.0185804 0 0.0886637 0.807889 0.712284 0.0124285 0.190994 0.0428917 
0.590115  19 0.517458 0.458731 0.668167 2.00052e-05 0.795994 0.520369 0.13788 0.614765 0 0.102339 0.366598 0.0344935 0.210088 0 0.566974 0.761892 0 0 0.143461 
0.813586  19 0.613991 0.0929433 0.616169 0.00314542 0.555219 0.592404 0.0919142 0 0 0.0597009 0.167266 0.0332722 0.323629 0.634901 0.554957 0.604716 0.162652 0.613197 0.0909179 
0.454861  19 0.239815 0.0571187 0.525607 0.00126937 0.446467 0.696259 0.247549 0.213164 0 0.0269862 0.29297 0.0256982 0.197009 0.483787 0.558322 0.586042 0.213231 0.43564 0.121681 
0.500506  19 0.4653 0.622937 0.5637 0 0.673089 0.426298 0.252636 0.281067 0 0.0446921 0.224194 0.556642 0.393619 0.577381 0.0625447 0.596624 0.278616 0.65614 0.509609 
0.561195  19 0.312091 0.0345372 0.520951 0.000533171 0.0955161 0.446667 0 0.397604 0.0743256 0 0.176435 0 0.0966229 0.1634 0.901795 0.653488 0.123198 0.147458 0.489289 
0.578765  19 0.0640646 0.0731489 0.664083 0.0210101 0.267495 0.389546 0.128114 0.403085 0.106898 0.114409 0.377934 0.0657527 0.241969 0.539588 0.71806 0.677345 0.129043 0.444439 0.052076 
0.650046  19 0.069576 0.661681 0.771246 0.0034964 0.41181 0.499988 0.0321594 0.385957 0.0581969 0.173204 0.318527 0.153188 0.385347 0.251628 0.456623 0.594029 0.0810851 0.471683 0.146205 
0.366015  19 0.307046 0.236388 0.699773 0.00166131 0.385517 0.519317 0.0501758 0.638252 0 0.210795 0.295355 0.44053 0.046819 0.318105 0.346815 0.786566 0.206965 0.133474 0.058608 
0.715014  19 0.0265196 0.20564 0.784116 0.00220677 0.585188 0.439515 0 0.706833 0 0.299636 0.272528 0.376406 0 0.409467 0 0.862391 0.0421298 0.223781 0.142501 
0.67091  19 0.299314 0.0363504 0.729437 0.000545427 0.0433584 0.43247 0.117596 0.139006 0.0081824 0.127039 0.369432 0.499608 0.460127 0.681136 0.846411 0.708196 0 0 0.765023 
0.72817  19 0.627201 0.223747 0.707859 0.000923698 0.294486 0.167586 0.0714792 0.327399 0.0345754 0 0.36941 0.658667 0.461322 0.36 0.67427 0.637428 0 0.00317584 0.794111 
0.531516  19 0.455119 0.175478 0.582217 0.00416889 0.63284 0.205459 0.021466 0.304941 0.181293 0.164944 0.453361 0.169155 0 0.014601 0.860032 0.674159 0.290274 0.181806 0 
0.688857  19 0.515383 0.819827 0.624892 5.80189e-06 0.0570704 0.290637 0 0.350777 0.0289792 0 0.358893 0.497929 0.41815 0 0.815678 0.667907 0.257277 0 0.00028205 
0.40568  19 0.105241 0.476882 0.687488 0.000263215 0.356852 0.315189 0.0508668 0.454737 0.0969513 0.151326 0.408099 0 0.0313867 0.255614 0.691362 0.656216 0.136702 0.335694 0 
0.476821  19 0.0751021 0.476955 0.685295 0 0.167094 0.306662 0.0188143 0.273251 0.0868093 0.1652 0.384298 0.245794 0.0637527 0.22002 0.707921 0.672148 0.158097 0.189016 0 
0.480327  19 0.411345 0 0.700901 0.00125044 0.69896 0.528944 0.00371202 0.441248 0.0283587 0.00407391 0.0786416 0.249473 0.2012 0.165208 0.444433 0.708192 0.158848 0.317038 0 
1.19774  19 0.238464 0 0.935144 0.00119625 0.719764 0.336102 0.00482274 0 0.0472779 0.00493147 0.0871241 0.0437878 0.187025 0.140643 0.661653 0.647896 0.102968 0.423569 0 
0.450836  19 0.592786 0 0.556164 0.00157791 0.00527705 0.350919 0.175189 0.437473 0.0301444 0 0.286953 0.19636 0.0863949 0 0.588216 0.687847 0.133671 0.311132 0 
0.528394  19 0.440627 0.505781 0.516571 0.0024822 0.186893 0.654728 0.0194179 0.214609 0 0 0.271359 0.237299 0.127724 0.256074 0.572774 0.763661 0.117636 0.262013 0.738136 
0.451438  19 0.241325 0.104272 0.773807 0.00637845 0.133027 0.585583 0.14499 0.891044 0.0873556 0.0443617 0.402069 0.62074 0.279711 0.422222 0.698703 0.47261 0.124993 0.675921 0.866361 
0.412871  19 0.288071 0.162213 0.89052 0.0102391 0.131005 0.797129 0.101878 0.784736 0.16289 0.0245651 0.423943 0.250679 0.278162 0.360567 0.485596 0.748654 0.0570905 0.0763704 0.0144223 
0.331251  19 0.533717 0.105633 0.970289 0 0.401568 0.460572 0 0.791296 0.0401719 0.0476035 0.22242 0.642075 0.213284 0.419713 0 0.679702 0.11924 0.657604 0.0912443 
0.491222  19 0.660556 0.309709 0.718353 0.00322998 0.400789 0.448758 0 0.871736 0 0.00120653 0.25148 0.479456 0.0680145 0.720684 0 0.610756 0.0749808 0.439721 0.103653 
0.945816  19 0.607017 0.432144 0.690147 0.00137618 0.00855159 0.285596 0 0.373383 0.0267069 0.0115062 0.294986 0.0229728 0.320041 0.273032 0.0495753 0.558892 0.131381 0.331704 0.357499 
1.31236  19 0.309929 0.267715 0.472948 0.00137296 0.0137495 0.341848 0 0.472424 0.0359101 0 0.328982 0.00659533 0 0.263063 0.0249588 0.506897 0.162283 0.316539 0.161905 
0.744213  19 0.0892509 0 0.654845 0 0 0.189232 0 0.712767 0 0.229925 0.265065 0.0136843 0.52537 0.0457834 0.83012 0.659548 0.146345 0.323041 0.539891 
0.656275  19 0.174032 0.322345 0.563241 0.00574971 0 0.354596 0.213096 0.477869 0 0.241881 0.284346 0.0159395 0.257393 0 0.831248 0.677613 0.144079 0.0351377 0.546878 
0.339484  19 0.696057 0.528007 0.525319 0.00209346 0.318201 0.618783 0.197847 0.174513 0 0 0.280602 0.169073 0.265778 0.4502 0.557399 0.627774 0.127466 0.35285 0 
0.274101  19 0.337119 0.808018 0.366446 0.000119042 0.00931453 0.198477 0 0.25004 8.12326e-05 0.125978 0.98888 0.27492 0.118159 0.00312418 0.480665 0.946646 0.211147 0.215487 0.0259227 
0.304736  19 0.824465 0.440417 0.76807 0 0 0.471231 0.025665 0.299744 0.0695871 0.217184 0.41175 0.00128135 0 0.0269855 0.392525 0.838612 0.223961 0.343398 0 
0.408134  19 0.585921 0 0.263012 0.00442664 0.249255 0.352321 0.0910141 0.492474 0.0331541 0.00052302 0.324641 0.160278 0.285744 0.209716 0.490089 0.64119 0.0406003 0.0428128 0 
0.363981  19 0.3604 0.037589 0.853344 0.00113149 0.0531569 0.404022 0 0.499805 0.00209603 0 0.28157 0.224539 0.351222 0.253037 0.713125 0.676896 0.0831495 0.143584 0.0513062 
0.397486  19 0.329751 0.236739 0.624798 0.00141354 0.00904949 0.252526 0.0129618 0.671786 0 0.157925 0.462676 0.00882662 0.0918328 0.220171 0.862235 0.623212 0 0.0819203 0.0218035 
0.293053  19 0.739807 0.331095 0.566407 0 0.333246 0.318507 0.450693 0.740968 0.11055 0.162147 0.324873 0 0 0.0311853 0.63649 0.688418 0.125444 0.839727 0.222539 
0.352849  19 0.287949 0.0784572 0.655202 0.00791664 0.105289 0.352758 0.0349898 0.0946754 0 0 0.315827 0.12619 0.359876 0.239667 0.506839 0.489057 0.0836665 0.314075 0.213427 
1.30322  19 0.24676 0 0.589521 0 0.0859814 0.280598 0.0473308 0.523428 0.0193807 0.243994 0.301424 0 0.290374 0.250631 0.0924479 0.737701 0.0415133 0.286459 0.762932 
0.510248  19 0.0414912 0 0.592528 0 0.0725735 0.210942 0.0964551 0.382108 0 0.157125 0.299641 0.00157037 0.225593 0.150348 0.404275 0.63934 0.220572 0.284909 0.518664 
0.574852  19 0.102836 0.530027 0.53693 0 0.160694 0.3119 0 0.560768 0.00693084 0.213027 0.363351 0 0.440079 0.00236761 0.692487 0.660301 0.136101 0.026007 0 
0.429905  19 0.116187 0.251119 0.654304 0.000368465 0.342749 0.316619 0.0306753 0.829267 0.0871812 0.0410179 0.463567 0 0.419475 0.160145 0.702228 0.6411 0.133846 0.455219 0 
2.99927  19 0.752714 0.178771 0.921871 0.399611 0.618303 0.00318767 0.619642 0.705401 0.734845 0.846737 0.435167 0.34808 0.146332 0.58594 0.870858 0.0142898 0.723944 0.79371 0.878967 
0.436325  19 0.846787 0.357301 0.66377 0 0.338922 0.296548 0.276845 0.784807 0.141618 0.226327 0.544719 0 0 0.221225 0.411652 0.709288 0.066827 0.761686 0.273021 
0.497738  19 0.447579 0 0.70635 0.00266727 0.531262 0.636667 0 0.228892 0.0143381 0.00947646 0.367002 0.112049 0.290295 0.228043 0.49011 0.493877 0.181155 0.282536 0 
0.635078  19 0.220804 0.0895751 0.584239 0.00175291 0.483549 0.506547 0.17894 0.240063 0.0167201 0.00825121 0 0.853509 0.168311 0.182537 0.461894 0.36222 0.163821 0.230972 0 
0.568222  19 0.454511 0 0.325004 0 0.0335072 0.230435 0 0.295407 0.00119095 0.051165 0.2878 0.247735 0.354718 0 0.53721 0.690643 0.0828993 0.291542 0.1152 
0.541775  19 0.177958 0.175029 0.0856191 0.000289664 0.0356492 0.101801 0.0378662 0.32346 0.00121358 0.159297 0.292608 0.219567 0.355283 0.274298 0.509874 0.689445 0.0985892 0.508702 0.0613812 
0.468289  19 0.455119 0.175478 0.582217 0.00416889 0.63284 0.205459 0.021466 0.304941 0.181293 0.164944 0.453361 0.169155 0 0.014601 0.860032 0.674159 0.290274 0.181806 0 
0.271502  19 0.337119 0.808018 0.366446 0.000119042 0.00931453 0.198477 0 0.25004 8.12326e-05 0.125978 0.98888 0.27492 0.118159 0.00312418 0.480665 0.946646 0.211147 0.215487 0.0259227 
0.608025  19 0.424658 0.142714 0.65093 0.000307151 0.00449024 0.0876821 0.194838 0.598278 0.00617052 0.0260908 0.164702 0.253624 0.237153 0.477865 0.13458 0.793177 0.407483 0.44505 0.471876 
0.535385  19 0.426574 0.0656764 0.691581 0.00117356 0.126802 0.0248357 0.494015 0.580303 0.02819 0.0090846 0.407222 0.244087 0.224326 0.48023 0.758886 0.613842 0.0628427 0.442495 0.173574 
0.57315  19 0.369646 0.419566 0.620173 0.00411517 0.531667 0.379803 0.0549585 0.297742 0.15646 0.111308 0.46372 0.0370202 0.240403 0 0.861232 0.713421 0.251821 0.0424027 0.145746 
0.902551  19 0.481242 0 0.557077 0.00525362 0.523439 0.0564743 0.0859322 0.322759 0.135919 0.276585 0.473055 0.220654 0.0446841 0.164085 0.04297 0.72129 0.369799 0.345891 0.235707 
0.568046  19 0.586813 0.287664 0.632833 0.00659591 0.19023 0.813666 0.171225 0.239391 0.0923104 0 0.384906 0.338236 0.206604 0.281406 0.994459 0.592121 0.127569 0 0.0330285 
0.409835  19 0.345157 0 0.515651 0.00487374 0.179751 0.337454 0.177042 0.337811 0.0314184 0 0.343581 0.276705 0.204317 0.288144 0.956491 0.53471 0.128593 0.341048 0 
0.414435  19 0.282109 0.516182 0.483003 0 0.202741 0.781205 0.0865529 0.719663 0.0509436 0.034231 0.232281 0.132321 0.371633 0 0.665602 0.575982 0.190832 0.0340839 0 
0.557978  19 0.278204 0.381984 0.416359 0.000124886 0.229885 0.00230635 0.150102 0.426997 0.124275 0.095137 0.249874 0.0834224 0.238355 0 0.71547 0.538557 0.0269232 0.0853879 0.0789241 
0.507581  19 0.208819 0 0.664492 0.00788434 0.164948 0.157695 0.00972473 0.547335 0.0783705 0.0237913 0.328293 0.118922 0.399246 0.151723 0.341118 0.523816 0.133098 0.323924 0.298274 
0.355026  19 0.488164 0.633257 0.6525 0.00397184 0.157408 0.333077 0.0554053 0.0370852 0 0.00482234 0.300329 0.129473 0.342431 0.0289679 0.665973 0.47544 0.0328782 0.452143 0 
0.529494  19 0.645602 0.538913 0.499935 0.00251592 0.0769026 0.335232 0 0.654572 0.0796502 0.0201193 0.40893 0.263857 0.227128 0.360897 0.712084 0.471767 0 0.0729285 0.0141675 
0.651136  19 0.779651 0.616754 0.494216 0.00289578 0.0957873 0.402864 0.0325515 0.426798 0.0520061 0.0083193 0.418272 0.491939 0.232432 0.342083 0.321537 0.635413 0.0242039 0 0.0169821 
0.767029  19 0.210289 0 0.593574 0.0013279 0.00372441 0.332204 0 0.361753 0.0304905 0.00485514 0.318549 0.0808681 0 0.175102 0.226492 0.675495 0.137931 0.00630061 0.69959 
0.913007  19 0.471723 0 0.462 0.000446099 0 0.470299 0 0.234601 0.0319331 0 0.300873 0.0813219 0.246373 0.134773 0.0820388 0.719173 0.13457 0 0.446181 
1.20248  19 0.0201976 0.0448437 0.61085 0.00173341 0 0.111216 0.236065 0 7.93752e-05 0.0115858 0.279587 0 0.362003 0.176838 0.733784 0.585821 0.161276 0.346754 0.272749 
0.451522  19 0.231779 0.011276 0.465011 0.00313628 0 0.0616112 0.194891 0.419606 4.18815e-05 0.0138826 0.267855 0.0725554 0.622104 0.112287 0.752447 0.66829 0.112226 0.274117 0.22336 
0.586228  19 0.297336 0.448933 0.727377 0.00469246 0.0742309 0.533675 0.101507 0.599108 0.173891 0.000775932 0.234527 0.0766556 0.588752 0.405504 0.434089 0.269819 0.122073 0.571648 0.0351952 
0.486389  19 0.411345 0 0.700901 0.00125044 0.69896 0.528944 0.00371202 0.441248 0.0283587 0.00407391 0.0786416 0.249473 0.2012 0.165208 0.444433 0.708192 0.158848 0.317038 0 
0.864748  19 0.706207 0.469812 0.727672 0.000287419 0.164457 0.744077 0.260034 0.562084 0.0741167 0 0.356826 0 0 0.330494 0.237547 0.50978 0.140434 0.149069 0 
3.49558  19 0.240909 0.0800967 0.133233 0.264173 0.906814 0.684329 0.301247 0.696049 0.825999 0.161591 0.0790188 0.00124179 0.441503 0.791374 0.609863 0.780801 0.894483 0.676567 0.274884 
0.401851  19 0.502185 0.603975 0.689175 0 0.218426 0.418439 0.0593751 0.364285 0 0 0.306809 0.436357 0.408521 0.191103 0.521408 0.639987 0.104568 0.207905 0 
1.91072  19 0.0921102 0.415769 0.41704 0 0.253739 0.299536 0.0885899 0.330726 0 0.303244 0.278546 0.409878 0.0831603 0.248736 0.336753 0.0264253 0.191915 0.850839 0 
0.32483  19 0.485079 0.103874 0.652825 0 0.406027 0.460984 0.0516367 0.820858 0.0389119 0.0438108 0.21806 0.610755 0.253145 0.434077 0 0.664498 0.147834 0.660887 0.0614163 
0.371655  19 0.463405 0.0849119 0.949125 0 0.426133 0.462119 0 0.842164 0.0429186 0.0579759 0.309913 0.417073 0.17182 0.440198 0.087486 0.697869 0.170774 0.657434 0.074825 
0.822469  19 0.0961355 0.33593 0.593315 0.00132846 0.0484478 0.304214 0.0167952 0.322573 0.0723003 0.154715 0.301717 0.194418 0.172794 0.150475 0.756533 0.77346 0.923104 0.311203 0.000374334 
0.515668  19 0.0961403 0.344222 0.566857 0.00107095 0.0600267 0.308919 0.00374147 0.277419 0.0728674 0.258335 0.297245 0.2397 0.201072 0.198812 0.954606 0.675627 0.147838 0.297123 0.00729482 
0.445129  19 0.136946 0.270452 0.514756 0.00291528 0.167384 0.808855 0.068862 0.684049 0.25409 0 0.125047 0.429295 0.142758 0.49157 0.344933 0.645037 0.125081 0.468338 0.0158647 
0.645995  19 0.766053 0.248093 0.158224 0.0120199 0.148934 0.294095 0.139298 0.740975 0.187074 0 0.148914 0.248245 0.0637986 0.599819 0.440834 0.636945 0.120111 0.992934 0.0397452 
0.574693  19 0.777059 0.166079 0.522893 0.00145104 0.772575 0.254789 0.262973 0.230839 0.0641548 0 0.29428 0.257747 0.339591 0.531156 0.255009 0.644367 0.125456 0.351589 0 
0.725846  19 0.745848 0.0454426 0.522083 0.00569204 0.667885 0.666008 0.171968 0.219769 0.0939391 0 0.292713 0.0954991 0.415298 0.448647 0.321091 0.645601 0.14931 0.373863 0 
0.789751  19 0.270551 0.120819 0.656329 0.000469185 0.0494982 0.386664 0 0.376358 0.106747 0.16809 0.186125 0.345755 0.174187 0.21888 0.0844173 0.69963 0 0.317287 0.514428 
0.935137  19 0.380512 0.354164 0.702616 0.000327836 0.609511 0.408841 0 0.192765 0.0856476 0.121698 0.377275 0.225165 0.144056 0.610157 0.126852 0.782901 0 0 0.692702 
0.403521  19 0.773162 0.6517 0.763133 0 0.0717863 0.359519 0.163783 0.68311 0.00856404 0.0136744 0.398347 0 0.36567 0.0116445 0.591951 0.530459 0.146606 0.200172 0.660658 
0.440135  19 0.903879 0.651675 0.363737 0.000716641 0.127154 0.13369 0.403808 0.546827 0.0505078 0.059621 0.521793 0 0.372322 0 0.773214 0.704145 0.190007 0.194631 0.696723 
0.953709  19 0.456718 0.497072 0.711904 0.00104182 0.318592 0 0.179898 0.310964 0 0.0322173 0.399721 0.159821 0.496973 0.129121 0.113873 0.68645 0.219266 0.701101 0.274259 
1.08256  19 0.514965 0.651667 0.0818524 0.000248153 0.294667 0 0.447342 0.471193 0 0.0364251 0.262782 0 0.476302 0.267754 0.308109 0.668641 0.225035 0.42622 0.294038 
0.547811  19 0.0886817 0 0.689791 0.000610587 0.414031 0.460888 0.249585 0.516769 0.0242281 0.0560895 0.331493 0.700257 0.0251328 0.329176 0.513255 0.658639 0.0707665 0.533238 0.198665 
0.66448  19 0.0518928 0 0.685018 0.0172891 0.426376 0.339036 0.197866 0.489099 0.063974 0.0109142 0.328035 0 0.380532 0.610182 0.601031 0.651505 0.0843265 0.480402 0.155857 
0.548003  19 0 0.00532232 0.61323 0.0031619 0.463596 0.334523 0.165777 0.4506 0.0123526 0.00557356 0.312714 0 0.489489 0.101691 0.649436 0.715859 0.148162 0.0664621 0.363365 
3.30331  19 0.265203 0.611606 0.616551 0.787652 0.0431607 0.087808 0.406682 0.32373 0.671438 0.830033 0.520196 0.199892 0.350333 0.0241643 0.361623 0.967972 0.786716 0.468028 0.842782 
0.703653  19 0.31287 0.703183 0.651951 0.0103277 0.644059 0.533246 0.445934 0.302442 0.0246227 0.0879415 0.157429 0.628207 0.388826 0.795919 0.136677 0.637713 0.327839 0.0125079 0.398915 
0.606253  19 0.75142 0.658803 0.527887 0.00471996 0.671165 0.482819 0.121713 0.34219 0.0114731 0.0726276 0.284317 0.485748 0.402281 0.783884 0.146448 0.594237 0.333955 0.537664 0.45659 
0.448713  19 0.317958 0.0864574 0.817266 0.000437524 0.355933 0.459986 0 0.758019 0.0104514 0.0452191 0.26034 0.640607 0.283757 0.423631 0 0.822272 0.0571493 0.231342 0.120751 
0.616148  19 0.0472547 0.249659 0.739677 0 0.386953 0.437427 0 0.82119 0 0.1395 0.220109 0.310205 0 0.408013 0 0.794422 0.0457829 0.70223 0.114608 
0.483742  19 0.56142 0.514208 0.469209 0 0.0593396 0 0.0503128 0.805785 0 0.000580781 0.338046 0.266778 0.243594 0.0840375 0.55755 0.746856 0.155637 0.334532 0.258275 
0.447688  19 0.223113 0.107993 0.186556 0.00155684 0.0304909 0.171752 0.0704342 0.697706 0.0905458 0.00689694 0.312903 0.20647 0.245786 0.270589 0.566316 0.678742 0.0405531 0.412162 0.0911677 
1.21453  19 0.185995 0.218909 0.362844 0.0176492 0.266368 0.218189 0.309344 0 0.533391 0.0992751 0.336669 0.278745 0.388887 0.258996 0.772831 0.508626 0.0988648 0.192579 0 
0.543255  19 0.294969 0.696877 0.637236 0.0173507 0.193094 0.311126 0.369699 0.704615 0.00438577 0.0894373 0.313451 0.0953314 0.39481 0.226264 0.67112 0.529195 0.10138 0.717902 0.382196 
0.587049  19 0 0 0.720498 0.00884588 0.276865 0.217939 0 0.471267 0 0.132653 0.32253 0.746135 0 0.140802 0.271031 0.367731 0.174861 0.543769 0 
2.72354  19 0.0584692 0.520978 0.379367 0.342848 0.40915 0.523593 0.0942907 0.231877 0.258486 0.975308 0.791575 0.721905 0.903281 0.398783 0.699552 0.769445 0.870006 0.737104 0.638266 
2.57412  19 0.657731 0.986271 0.961314 0.774464 0.670721 0.932558 0.255879 0.808069 0.970837 0.488666 0.03782 0.664867 0.451505 0.310154 0.796158 0.441592 0.428013 0.0740504 0.537528 
0.494967  19 0.105241 0.476882 0.687488 0.000263215 0.356852 0.315189 0.0508668 0.454737 0.0969513 0.151326 0.408099 0 0.0313867 0.255614 0.691362 0.656216 0.136702 0.335694 0 
0.458703  19 0.86085 0.495739 0.525576 7.48758e-05 0.210754 0.310853 0.0597508 0.80063 0.104664 0.00271069 0.562936 0.147009 0.515244 0.0771855 0.773451 0.631671 0.123912 0.311426 0.48316 
0.509168  19 0.142323 0.513041 0.353926 0.00071061 0.049484 0.235242 0.059443 0.159944 0 0.0573914 0.423476 0.212112 0.0511131 0.00111368 0.488946 0.559795 0.126255 0.261225 0.520513 
0.846859  19 0.401979 0.484129 0.615237 0.0012161 0 0.476422 0.0634264 0.381466 0.0833192 0.166329 0.329003 0 0.137928 0.71624 0.374346 0.629264 0.192352 0.18814 0.631723 
0.809785  19 0.38709 0.56548 0.575613 0.00119678 0.22208 0.196558 0.116411 0.492361 0.0587538 0 0.141198 0.285016 0 0.787303 0.365557 0.635191 0.209088 0.333586 0.353813 
0.342858  19 0.244579 0.275723 0.588644 0.00182582 0 0.220141 0 0.666153 0 0.142887 0.549011 0.0285527 0.0526172 0.171751 0.814868 0.746737 0.0234083 0.109839 0.0400049 
1.02199  19 0.774173 0.168546 0.630898 0.000939656 0.0282068 0.233952 0 0.674279 0 0.27386 0.41086 0 0.138466 0.141928 0.0958041 0.552923 0.0134437 0.0412051 0 
0.539666  19 0.535065 0.430293 0.743168 7.47166e-06 0.403034 0.141383 0.219802 0.631942 0.0153625 0.294902 0.37162 0.090544 0 0.0439365 0.683729 0.970653 0 0.194488 0.00813553 
0.360831  19 0.785747 0.533602 0.743092 9.54881e-07 0.00530058 0.171299 0.047753 0.747191 0.0521644 0.19159 0.413075 0.0259564 0 0.0843587 0.595976 0.885821 0.0111171 0.188109 0.039639 
1.19048  19 0.213443 0 0.497816 0 0.000831125 0.328743 0.116231 0.0579093 0.000103362 0.014236 0.98204 0.00843815 0.605629 0.00414857 0.401835 0.0892352 0.124174 0.168732 0.0870882 
1.05804  19 0.22223 0.396345 0.290064 0.00298803 0.0116346 0.26603 0.144411 0.0130839 0.000104315 0.144767 0.00642665 0.324085 0.263546 0 0.539897 0.566652 0.168457 0.0725639 0.0866241 
0.868483  19 0.836173 0.0626651 0.761371 5.21838e-05 0 0.748868 0 0.0746352 0.062053 0.385172 0.321004 0.00254513 0 0.0588914 0.862805 0.830233 0.204844 0.230885 0.00553596 
1.052  19 0.854472 0.0572105 0.780056 4.81156e-05 0 0.304597 0.272 0.320136 0.0299783 0.33672 0.425962 0.00139664 0.240291 0.103682 0.13943 0.792299 0.216624 0.364445 0 
1.0504  19 0.312343 0 0.505596 0.00960487 0.484439 0.0812865 0.166982 0.248724 0.227284 0.175174 0.22395 0.641494 0.416139 0.110993 0.155193 0.585667 0.0757348 0.549292 0.170377 
0.700523  19 0.500914 0.000626236 0.545956 0.00924485 0 0.19221 0.169783 0.503278 0.132018 0.0647498 0.311238 0.155963 0.812479 0.662647 0.482089 0.659349 0.0701282 0.440535 0.172122 
1.59321  19 0.601957 0.12105 0.907037 0.330886 0.476134 0.500956 0.182655 0.0388523 0.179377 0.263027 0.843073 0.606761 0.107119 0.314025 0.659422 0.267435 0.110816 0.359813 0.581207 
0.440539  19 0.235298 0.159004 0.654516 0.00201738 0.144603 0.203046 0 0.510052 0 0.0962146 0.224126 0.524692 0 0.630196 0.676181 0.893043 0.217132 0.524458 0.00993657 
0.376682  19 0.280632 0.00534443 0.370853 0.0110753 0.210922 0.823026 0.210987 0.510464 0.036363 0.0329468 0.332467 0.189279 0.203249 0.244326 0.747382 0.645934 0.0694114 0.426102 0.304815 
0.67113  19 0.308488 0.00449835 0.368685 0.0214231 0.202416 0.821158 0.151146 0.474763 0.00812259 0 0.343166 0.474988 0.179125 0.189607 0.734975 0.511729 0.102493 0 0.3489 
0.510151  19 0.7579 0.299916 0.458353 0.000730316 0.196438 0.354517 0.246192 0.393352 0.0670039 0.000367737 0.464792 0 0.365512 0.00476025 0.676622 0.607301 0.140374 0 0.777984 
0.416709  19 0.377795 0 0.559261 0.000451027 0.406874 0.0712549 0.0225038 0.353837 0.00222521 0 0.21316 0.0921014 0.369725 0.302831 0.724208 0.666102 0.195569 0.34969 0.144123 
0.645317  19 0.386576 0.0965475 0.682441 0.0165217 0.416052 0.48204 0.00347841 0.505224 0 0.11138 0.300141 0 0.31456 0.260926 0.347301 0.713798 0.0691804 0.413784 0.103775 
0.606847  19 0 0.0613977 0.512456 0.0155865 0.409691 0.437728 0.00296618 0.769381 0.00459533 0.152902 0.322297 0.226647 0.263809 0.155811 0.555383 0.813747 0.0318238 0.42029 0.159237 
0.519534  19 0.288071 0.162213 0.89052 0.0102391 0.131005 0.797129 0.101878 0.784736 0.16289 0.0245651 0.423943 0.250679 0.278162 0.360567 0.485596 0.748654 0.0570905 0.0763704 0.0144223 
0.517193  19 0.288071 0.162213 0.89052 0.0102391 0.131005 0.797129 0.101878 0.784736 0.16289 0.0245651 0.423943 0.250679 0.278162 0.360567 0.485596 0.748654 0.0570905 0.0763704 0.0144223 
0.586099  19 0.381981 0.67965 0.513123 0.00146561 0.0122566 0.397671 0.353527 0.61953 0.0793357 0.012653 0.309597 0.57583 0.252833 0.143212 0.741295 0.551789 0.176478 0.270885 0.0627831 
0.424514  19 0.664452 0.961141 0.508555 0 0.0790442 0.466756 0.419302 0.638516 0.0120262 0.0148726 0.47289 0.134831 0.384914 0.130749 0.616814 0.673629 0.156753 0.196305 0.181795 
0.456306  19 0.391644 0.185425 0.57363 0.00757613 0.233105 0.405158 0 0.73021 1.04786e-05 0.0168201 0.564452 0.00323032 0.467577 0.0247992 0.752539 0.578444 0.0135644 0.0499233 0 
0.497753  19 0.623157 0.23122 0.582852 0.00627805 0.404925 0.923543 0 0.643059 0 0.0368882 0.372414 0.0460667 0.29957 0 0.749235 0.670501 0 0.0449272 0.33031 
0.585196  19 0.678038 0.0645738 0.535006 0.00162662 0 0.366462 0.15797 0.273926 0.0135917 0.158629 0.277298 0.567009 0.0448128 0 0.607913 0.75098 0.123422 0.335931 0 
0.402835  19 0.57532 0 0.58653 0.00153891 0.221938 0.350717 0.203993 0.380863 0.0296964 0.165508 0.280494 0.47415 0.0993608 0.418986 0.510984 0.77842 0.130654 0.281821 0 
0.376688  19 0.120219 0 0.5732 0.00230445 0 0.112633 0.0434731 0.15135 7.89178e-05 0.0112468 0.265964 0 0.531605 0.0425319 0.760193 0.570605 0.138616 0.302802 0.344713 
0.490703  19 0.395636 0 0.371153 0.00392965 0.178411 0.688371 0.12973 0.518088 0 0.0390016 0.355014 0.49361 0.17354 0.341035 0.731487 0.491934 0.0294798 0.525503 0.295091 
0.457005  19 0.172183 0.801512 0.581976 0.0030061 0.272792 0 0.2261 0.843593 0.0427276 0.138137 0.360401 0.0142416 0 0.201282 0.906683 0.714807 0.0805758 0.0161709 0.0841305 
0.466067  19 0.794996 0.735528 0.741223 0.0029373 0.272987 0.0406548 0.176526 0.995845 0.0329484 0.138651 0.345407 0.0134366 0 0.144536 0.863327 0.703967 0.144749 0 0 
0.400744  19 0.792089 0.728446 0.357246 0.002003 0.0785102 0.203611 0 0.256741 0.00011893 0 0.109925 0.192941 0.168471 0.42963 0.454218 0.591094 0.133326 0.243208 0.00721169 
0.37021  19 0.461577 0.517307 0.289968 0 0 0.440162 0.147075 0.198137 8.12964e-05 0.172856 0.341595 0.212136 0.11213 0 0.49976 0.548979 0.224715 0.279771 0 
0.506096  19 0.270794 0.0213043 0.527828 0.00606262 0.502807 0.744999 0.185847 0.150869 0.0546048 0.232044 0.411411 0.538183 0.198091 0.138118 0.349695 0.98173 0.20578 0.250848 0 
0.572182  19 0.131124 0.242378 0.527898 0.00600366 0.532252 0.624879 0.173868 0.344657 0.0367292 0.20936 0.445684 0.501457 0.134489 0.133176 0.837838 0.851719 0.20945 0.255157 0 
0.638946  19 0.501426 0.232472 0.650116 0 0.954554 0.20008 0.186882 0.678508 0 0.00226225 0.365104 0 0.108673 0.21874 0.492092 0.804975 0 0 0.7429 
1.09056  19 0.459444 0.267198 0.700704 0.000151938 0.836022 0.709652 0.158827 0.815378 0 0.562988 0.368532 0.251412 0.351571 0 0.66524 0.653297 0 0 0.362395 
0.567375  19 0.222608 0.0807325 0.425454 0.00153961 0.0110948 0 0.125563 0.308325 0 0.0184928 0.280721 0.138609 0.467438 0.1382 0.414737 0.500128 0.153796 0.314915 0.25726 
0.668161  19 0.453325 0.256109 0.531079 0.00657179 0.113481 0.239158 0.332564 0.333884 0 0.024253 0.302736 0.152831 0.525054 0.066443 0.374208 0.5152 0.161578 0.324747 0.330245 
0.381573  19 0.57615 0.01101 0.57308 0.00108306 0.0796906 0.693128 0 0.367706 0.0255151 0.0159098 0.308359 0.0245663 0.367716 0 0.80111 0.677244 0 0 0 
0.53609  19 0.221841 0.334582 0.599738 0.00154223 0.0792741 0.135231 0 0.351317 0.0219047 0.0225754 0.308896 0.0819926 0.157594 0 0.810736 0.673725 0 0 0.129289 
0.646151  19 0.674309 0.396816 0.553621 0.00350968 0.315827 0.955374 0.165175 0.452152 0.141632 0.315652 0.428942 0.454955 0.37562 0.0702118 0.598695 0.858495 0.132563 0.582044 0.00744723 
0.601443  19 0.00342664 0.288499 0.522893 0.00678243 0 0.885975 0.194132 0.564258 0.141856 0 0.429271 0.397524 0.343734 0.477114 0.457198 0.701815 0.142582 0.692476 0.00717043 
0.564393  19 0.139168 0.691291 0.529217 0.00868681 0.0400572 0.208872 0.12013 0.687495 0 0.123217 0.336338 0.344682 0.193693 0.103634 0.667954 0.778786 0.203573 0.208555 0 
1.6723  19 0.0706369 0.725042 0.409387 0.000898663 0.0816971 0.36357 0.120002 0.276961 3.85861e-05 0.140748 0.700283 0.410953 0.20451 0 0.831046 0.0452898 0.202036 0.216347 0.226291 
0.551381  19 0.21643 0.305321 0.510254 0.000708075 0.13019 0.0575046 0.487296 0.408547 0.00568314 0 0.617601 0 0.372012 0.103745 0.638357 0.563863 0.164256 0.0654194 0.804791 
0.466715  19 0.622806 0.481538 0.534081 0.000774381 0.150961 0.150806 0.184876 0.421098 0.0450918 0 0.562859 0 0.362764 0 0.66093 0.555061 0.120891 0 0.725955 
0.571764  19 0 0.00645565 0.783234 0 0.499366 0.447026 0.112013 0.790957 0 0.136964 0.32526 0.621104 0.123195 0.261336 0.476393 0.642245 0.132525 0.502893 0.161084 
0.822182  19 0 0.424499 0.0700398 0.0141376 0.515319 0.334447 0 0.720846 0.0439829 0.101246 0.3397 0.505749 0.123149 0.252208 0.645584 0.657473 0.0639321 0.463668 0.319788 
0.593688  19 0.739183 0.49268 0.485872 0.00274382 0.741255 0.500082 0.0791711 0.359237 0.0715837 0.135269 0.360665 0.654859 0.199684 0.465738 0.842828 0.715563 0 0.0108412 0.0388018 
0.77627  19 0.915976 0.508494 0.484638 0 0.721098 0.740686 0.0338577 0.379035 0 0.040119 0.197407 0.613311 0.315596 0.0742832 0.664303 0.609748 0 0.672474 0 
0.510501  19 0.381003 0.00216753 0.645591 0 0.33018 0 0.00459191 0.309367 0.000365914 0.00202671 0.266515 0.201815 0.455406 0.228768 0.730477 0.664182 0.163169 0.188654 0.188873 
0.669354  19 0.388617 0 0.447056 0.0135514 0.447133 0 0.020413 0.469046 0.00228877 0 0.204011 0 0.49017 0.350693 0.715688 0.654532 0.171887 0.349755 0 
0.588011  19 0.647041 0 0.64689 0.00142277 0.29994 0.326374 0.0263529 0.392978 0.0785933 0 0.255282 0 0.0524524 0.177937 0.599373 0.671285 0.14615 0.219943 0.93871 
0.412085  19 0.310233 0.216407 0.665565 0.000438003 0.241192 0.315977 0 0.390458 0.086008 0.00682673 0.224423 0 0.0745075 0 0.68385 0.67824 0.148426 0.232739 0.0993202 
0.411537  19 0.223257 0.230146 0.597273 0 0.287299 0.478121 0.240309 0.35539 0.0079279 0.031938 0.466282 0 0 0 0.982028 0.745108 0.115662 0.247215 0.374542 
0.693588  19 0.110677 0.231512 0.662891 0.00228249 0.231362 0.358691 0 0.641729 0.0128548 0.0468698 0.392493 0.697866 0.22104 0 0.553289 0.65616 0.1527 0.0538357 0.335598 
0.636583  19 0.43655 0.473093 0.679917 0.0127117 0.0567036 0.328683 0 0.591868 0 0.0529599 0.391245 0.0244307 0 0.148159 0.24783 0.638457 0.104473 0 0.228343 
0.636844  19 0.19748 0.000471772 0.609066 0 0.0269551 0.468293 0.00899524 0.565937 0 0.0719292 0.395792 0.78987 0.0250012 0.189117 0.150545 0.674184 0.0772762 0 0.0127205 
1.11111  19 0.216057 0.358023 0.684041 0.201061 0.380678 0.427146 0.0188371 0.479432 0.0963598 0.00631893 0 0.0129003 0.0297505 0.249362 0.720366 0.663547 0.129602 0.155565 0.194343 
1.10647  19 0.303218 0.373251 0.434304 0.261678 0.0544578 0.549288 0.0128351 0.366797 0.101036 0.146802 0.550588 0 0.0527113 0 0.663748 0.66693 0.127834 0.165067 0 
0.600892  19 0.695284 0.240673 0.504593 0.00083455 0.0291366 0.418415 0.121593 0.110976 0.0033077 0.0116006 0.385355 0.629466 0.460205 0.510983 0.614786 0.745633 0.0258097 0 0.480089 
0.524665  19 0.701447 0.232054 0.720297 0.000646607 0.640498 0.407747 0.0969368 0.0196568 0.00983492 0.0805097 0.384096 0.75656 0.461038 0.168914 0.88161 0.648372 0.238538 0.716487 0.0244649 
0.458414  19 0.0239991 0 0.710983 0.023714 0.344385 0.499398 0 0.420228 0 0.166237 0.326645 0.642751 0.037429 0.151196 0.19113 0.698118 0.0788502 0.664334 0.068184 
0.681788  19 0 0.303273 0.710475 0.0109554 0.413745 0.527829 0.119467 0.588112 0 0.19247 0.323552 0.456067 0.142069 0 0.333954 0.615057 0.10524 0.522291 0.106388 
0.569439  19 0.486249 0.700835 0.57726 0.0102383 0.242935 0.289405 0.00769538 0.542172 0 0.053873 0.378249 0.0306636 0.363789 0.0185232 0.62567 0.655065 0 0.111356 0 
0.517327  19 0.345518 0.70155 0.556055 0.011552 0.251892 0.282128 0.00753399 0.521522 0 0.0656526 0.374076 0.00577256 0.335609 0.0144727 0.562541 0.627986 0 0.149437 0 
0.631887  19 0.390966 0.0366578 0.922922 0.00141958 0.0568813 0.430124 0.0566116 0.707538 0.00621882 0.0276923 0.332704 0.426488 0.257979 0 0.754543 0.691705 0.0658035 0.284627 0 
0.593462  19 0.398243 0.0368674 0.787286 0.000616688 0.0563632 0.380612 0 0.361584 0.00427145 0.0424589 0.335583 0.0408429 0.454991 0.257457 0.808767 0.666236 0.0365799 0.0687252 0 
0.665717  19 0.738363 0.234904 0.530826 0.00321053 0.594128 0.864372 0.152698 0.282482 0.0375632 0 0.270172 0 0.322656 0.67467 0.76942 0.591782 0.146362 0.430771 0.00334625 
0.389347  19 0.673463 0.474217 0.522821 0.00170497 0.548008 0.742317 0.215214 0.219434 0 0 0.299878 0.391899 0.250686 0.252594 0.430086 0.632962 0.121547 0.151888 0.00112053 
1.8306  19 0.215157 0.621303 0.913482 0.71415 0.878021 0.379509 0.0147072 0.269079 0.0408129 0.0552578 0.872241 0.775905 0.0943235 0.626808 0.480422 0.176116 0.0776573 0.869183 0.699921 
0.701778  19 0 0.445773 0.659815 0.000478615 0.228569 0.107885 0 0.436531 0.0434141 0.246642 0.417455 0.0286707 0.0446511 0.283041 0.445941 0.569637 0.0373901 0.330321 0.167266 
0.436343  19 0.311744 0.350992 0.558486 0.00191541 0.656983 0.57109 0.0725243 0.800939 0 0.217117 0.329656 0.433629 0.0769608 0.166282 0.181092 0.816273 0.183581 0.123134 0.00653419 
0.529016  19 0.304848 0.394991 0.823426 0.00247484 0.343186 0.446741 0.0308258 0.497636 0.0466511 0.205795 0.31867 0.836119 0.0709762 0.199364 0 0.894072 0.123642 0.145904 0.383309 
0.352849  19 0.287949 0.0784572 0.655202 0.00791664 0.105289 0.352758 0.0349898 0.0946754 0 0 0.315827 0.12619 0.359876 0.239667 0.506839 0.489057 0.0836665 0.314075 0.213427 
0.436325  19 0.846787 0.357301 0.66377 0 0.338922 0.296548 0.276845 0.784807 0.141618 0.226327 0.544719 0 0 0.221225 0.411652 0.709288 0.066827 0.761686 0.273021 
0.271502  19 0.337119 0.808018 0.366446 0.000119042 0.00931453 0.198477 0 0.25004 8.12326e-05 0.125978 0.98888 0.27492 0.118159 0.00312418 0.480665 0.946646 0.211147 0.215487 0.0259227 
0.32483  19 0.485079 0.103874 0.652825 0 0.406027 0.460984 0.0516367 0.820858 0.0389119 0.0438108 0.21806 0.610755 0.253145 0.434077 0 0.664498 0.147834 0.660887 0.0614163 
2.72354  19 0.0584692 0.520978 0.379367 0.342848 0.40915 0.523593 0.0942907 0.231877 0.258486 0.975308 0.791575 0.721905 0.903281 0.398783 0.699552 0.769445 0.870006 0.737104 0.638266 
0.360831  19 0.785747 0.533602 0.743092 9.54881e-07 0.00530058 0.171299 0.047753 0.747191 0.0521644 0.19159 0.413075 0.0259564 0 0.0843587 0.595976 0.885821 0.0111171 0.188109 0.039639 
0.497753  19 0.623157 0.23122 0.582852 0.00627805 0.404925 0.923543 0 0.643059 0 0.0368882 0.372414 0.0460667 0.29957 0 0.749235 0.670501 0 0.0449272 0.33031 
0.436343  19 0.311744 0.350992 0.558486 0.00191541 0.656983 0.57109 0.0725243 0.800939 0 0.217117 0.329656 0.433629 0.0769608 0.166282 0.181092 0.816273 0.183581 0.123134 0.00653419 
0.557364  19 0.959814 0.0547881 0.331714 0.00235937 0.205681 0.283742 0.21515 0.398511 0.0788336 0.0347847 0.4906 0.201951 0.317352 0.288132 0.692819 0.607959 0.0558753 0.017076 0.700409 
0.496391  19 0.470816 0.361396 0.419468 0.00326594 0.21735 0.496892 0.232575 0.403697 0.0242021 0.0445268 0.397762 0 0.279146 0.0815394 0.71988 0.610105 0.150201 0.0185053 0.163861 
0.897242  19 0.642121 0.228903 0.404621 0.0128757 0.472523 0.309268 0.0767286 0.740969 0.203359 0.0537894 0.470475 0.165034 0.414459 0.470115 0.291647 0.677782 0.0593229 0 0.155377 
1.08159  19 0.830344 0.226685 0.0111142 0.00555795 0.355376 0.25607 0.0826297 0.702898 0.103903 0.0415563 0.432952 0.139095 0.0977829 0.035205 0.524249 0.671257 0.0291141 0 0.00473418 
0.408804  19 0.369305 0.114779 0.461233 0.0100416 0.211499 0.829625 0.0524587 0.845073 9.96817e-05 0.0153206 0.818048 0.00105369 0.457834 0.030639 0.746901 0.393138 0.161984 0.200088 0.0182596 
1.16171  19 0.236741 0.137447 0.541019 0 0.268588 0.342185 0.136217 0.341563 3.09808e-05 0.0145762 0.00204971 0.00727843 0.517982 0.0303647 0.755695 0.449353 0.175311 0.170444 0 
0.417149  19 0.391644 0.185425 0.57363 0.00757613 0.233105 0.405158 0 0.73021 1.04786e-05 0.0168201 0.564452 0.00323032 0.467577 0.0247992 0.752539 0.578444 0.0135644 0.0499233 0 
0.453733  19 0.231779 0.011276 0.465011 0.00313628 0 0.0616112 0.194891 0.419606 4.18815e-05 0.0138826 0.267855 0.0725554 0.622104 0.112287 0.752447 0.66829 0.112226 0.274117 0.22336 
0.646428  19 0.28006 0.500095 0.515403 0.000702876 0.700112 0.404428 0.00549407 0.876683 3.15291e-05 0.0627627 0.3843 0.621038 0.425784 0.143971 0.45121 0.913973 0.244999 0.175995 0.117259 
0.683424  19 0.252013 0.49327 0.490218 0.00223357 0.860195 0.0122776 0.139827 0.148386 0 0.410704 0.284597 0.708727 0 0.171295 0.538171 0.751491 0.202886 0.126959 0.18303 
0.616136  19 0.474776 0.948066 0.643557 0.00409923 0.315722 0.226209 0.0440578 0.159993 0.000221963 0.00417344 0.259518 0.174207 0.453128 0.813915 0.64252 0.440243 0.227818 0.350729 0.0319338 
0.753284  19 0.339978 0 0.648728 0.00134757 0.0760598 0.463957 0.0574143 0 0 0.00398362 0.305439 0.137119 0.368273 0.304349 0.641366 0.558803 0.150119 0.147501 0.250509 
0.500987  19 0.337059 0.30836 0.803059 0.00205795 0.0292738 0.470227 0 0.763771 0 0.12531 0.675633 0.403015 0.338918 0.440416 0.315642 0.810226 0.0294828 0.169522 0.020769 
0.443009  19 0.236664 0.201951 0.63804 0.0022101 0.0219763 0.532968 0 0.703549 0 0.115396 0.687154 0.806063 0.0309706 0.0633102 0 0.80402 0.052645 0.141432 0.0163237 
0.736641  19 0.160738 0.122441 0.661188 0.0152361 0.897703 0.145148 0.032347 0.423425 0.0627703 0.0135118 0.308411 0.104921 0.373811 0.16265 0.217713 0.647148 0.13357 0.163761 0.439727 
0.66632  19 0 0.150526 0.654457 0.00900368 0.019581 0.176161 0 0.620176 0.0815751 0.0239782 0.3122 0.108962 0.269989 0.213113 0.30943 0.543991 0.237959 0.117936 0.322899 
1.19123  19 0.475875 0.375039 0.535688 0.268693 0.410377 0.652145 0.00752677 0.427699 0 0 0.407862 0.103293 0 0 0.424098 0.479106 0.160659 0.170127 0 
1.38508  19 0.409249 0.463836 0.734586 0.389429 0.240554 0.569576 0.0161481 0.183756 0.0420889 0.0961987 0.344208 0.0719141 0.165503 0.00236869 0.475131 0.435899 0.202778 0.117664 0 
0.576209  19 0.0167043 0.261242 0.543376 0.00197335 0.318469 0.966881 0.806934 0.125299 0 0.00418627 0.383136 0.0160313 0.336094 0.219615 0.489001 0.661744 0.150731 0.0362889 0 
0.844042  19 0.70958 0.735964 0.55303 0.000127191 0.30147 0.883078 0.0306839 0 0 0 0.243908 0.0322363 0.362579 0.314357 0.242085 0.604381 0.0896131 0.105723 0 
0.71224  19 0.97678 0.158205 0.768527 0.00744573 0.125463 0 0 0.156723 0.0658601 0.0334364 0.342121 0.133979 0 0.148443 0.327243 0.63736 0.14447 0.0376009 0.237089 
0.397355  19 0.76336 0.941024 0.718766 0.00912141 0.295702 0.210295 0.073427 0.531084 0.0727002 0.134375 0.322879 0 0 0.142732 0.361898 0.586375 0.135525 0.204721 0 
1.09141  19 0 0.149758 0.636443 9.75793e-06 0.089797 0.134505 0.0991915 0.509097 0 0.311942 0.328364 0.00689645 0.228443 0.189692 0.331562 0.899359 0 0.200036 0 
0.778684  19 0.432295 0 0.702397 2.42447e-07 0.342732 0.199457 0.158251 0.271753 0.00526862 0.238088 0.310556 0.0705219 0.318029 0.138612 0.42976 0.966305 0.311664 0.149733 0.530189 
1.57316  19 0.494587 0.714847 0.535122 0 0 0.161963 0.00358796 0.228132 0.000118409 0.11732 0.0402335 0.429465 0.196773 0.0837745 0.496334 0.0165425 0.193957 0.208549 0.0284074 
0.550208  19 0.494442 0.650068 0.533222 0.000172042 0.24679 0.434633 0.00856148 0.377893 0 0.0999037 0.0577438 0.44804 0.244626 0.223009 0.517954 0.898466 0.179652 0.215332 0 
0.558596  19 0.425345 0.0192523 0.61237 0.00300609 0 0.106846 0 0.0804178 0.0041497 0.208089 0.317098 0.0759796 0.394431 0.168848 0.67997 0.716193 0.218744 0.066451 0.0550973 
0.734216  19 0.297956 0 0.566589 0.00268403 0.280515 0.252423 0 0.586892 0.0118724 0 0.636583 0.0828441 0 0.232703 0.535684 0.806348 0.00895783 0.241168 0 
0.485534  19 0 0.00534934 0.336699 0.00362927 0.531191 0.126365 0.152043 0.525135 0.0191663 0.00523048 0.307822 0.176999 0.51244 0.0379173 0.769578 0.684535 0.0829516 0.46509 0.329684 
0.383174  19 0.385325 0.00531353 0.489528 0.0115368 0.450867 0.808994 0.184173 0.425759 0.0118241 0.0261708 0.30622 0.0184324 0.150367 0.264896 0.777207 0.622617 0.0806225 0.250694 0.367594 
0.449302  19 0.310233 0.216407 0.665565 0.000438003 0.241192 0.315977 0 0.390458 0.086008 0.00682673 0.224423 0 0.0745075 0 0.68385 0.67824 0.148426 0.232739 0.0993202 
0.4356  19 0.57615 0.01101 0.57308 0.00108306 0.0796906 0.693128 0 0.367706 0.0255151 0.0159098 0.308359 0.0245663 0.367716 0 0.80111 0.677244 0 0 0 
0.640648  19 0.508809 0.00429711 0.34768 0.0114154 0.256048 0.931398 0 0.418315 0.0352498 0.0045608 0.275375 0.0482534 0.0530796 0.207562 0.624699 0.67253 0.0573662 0.146232 0.0117984 
0.402197  19 0.778453 0.00214118 0.483929 0 0.200947 0.935242 0.143898 0.543337 0.048184 0.0166448 0.305497 0.106159 0.103059 0.267266 0.555768 0.668574 0.0681724 0.388692 0.856709 
0.408969  19 0.814172 0.27997 0.610851 0.00429913 0.0815581 0.354808 0.330307 0.175992 0.0282153 0 0.352439 0.0313204 0.362431 0.0405388 0.626132 0.529705 0.10748 0.0976742 0.0235011 
0.497257  19 0.695845 0.0208226 0.66401 0.00151642 0.172582 0.352231 0.227774 0.188419 0.0472347 0 0.448579 0.112939 0.368031 0.0569146 0.66928 0.521778 0.073477 0.170077 0.951924 
1.04541  19 0.310345 0.58514 0.695317 0.0147174 0.506709 0.786349 0.271801 0.28401 0.0484442 0.0940357 0.257161 0.872168 0.360014 0 0.462184 0.594647 0.455844 0.0256618 0.109918 
0.674345  19 0.311631 0.587434 0.696742 0.0133826 0.145878 0 0.558821 0.402554 0.104369 0.085352 0.204935 0.658048 0.186786 0.661153 0.493708 0.68421 0.222853 0.109957 0.536695 
0.717776  19 0.463849 0.318577 0.121995 0.0140139 0.342921 0.22232 0 0.799478 0.0372476 0.0535918 0.276766 0.460009 0.248229 0.587777 0.818741 0.703671 0 0 0.103015 
0.728011  19 0.465224 0.268067 0.884932 0.00834699 0.19881 0.485852 0.00784847 0.516626 0.0546867 0.0566345 0.398178 0.37074 0.334241 0 0.857896 0.684003 0 0 0.0667471 
0.621236  19 0.799224 0.267179 0.656949 2.39284e-05 0.260463 0.369128 0.359345 0.078013 0.0245413 0.122731 0.981313 0.120341 0 0.0175039 0.672718 0.577418 0.135182 0 0.264321 
0.451052  19 0.730123 0.162987 0.577741 0 0.238518 0.230576 0.478436 0.496304 0.131711 0.119994 0.593336 0.408586 0.119148 0.0237463 0.687953 0.733076 0.228584 0.158289 0.250454 
0.535371  19 0.422255 0.111361 0.616244 0.0219038 0.306258 0.652335 0.138544 0.448564 0 0.111063 0.29897 0.141206 0.369382 0.150173 0.326964 0.525509 0.153191 0.331315 0 
0.529679  19 0.433175 0.196872 0.598944 0.0210833 0.437334 0.297912 0 0.633769 0 0.0664077 0.300185 0.10966 0.3381 0.324041 0.359509 0.863795 0.160928 0.4123 0.0949699 
0.554506  19 0.111055 0.376476 0.51564 0.00413894 0.168207 0.723064 0.105224 0.681228 0.0901936 0 0.196506 0.110156 0.0129427 0.0494261 0.114572 0.650798 0.127785 0.708191 0.000187824 
0.499313  19 0.126954 0.139413 0.497039 0.00250017 0.173601 0.0857924 0.0119788 0.782773 0.0112751 0.120287 0.344844 0.0627667 0.00053344 0.838263 0.65576 0.646658 0.120874 0.406361 0.00858203 
0.570266  19 0.439648 0.610216 0.692031 0.00322553 0.187048 0.449957 0.0294747 0.203591 0.128947 0 0.272389 0.114864 0.405578 0.204342 0.536689 0.878104 0.104607 0.356469 0 
0.465264  19 0.562587 0.451961 0.718261 0.0019836 0.303355 0.520752 0.0658326 0.40435 0.0843854 0.000755231 0.264575 0.745868 0.588666 0.341962 0.592788 0.498906 0.105837 0.236815 0.00582431 
3.50819  19 0.398655 0.0424392 0.20761 0.953506 0.526561 0.961444 0.488982 0.946674 0.45908 0.492439 0.107564 0.932646 0.822077 0.0425169 0.67909 0.909504 0.496544 0.0992255 0.00149719 
0.518182  19 0.082564 0.7115 0.774361 0 0 0.207453 0.3327 0.858314 0.099775 0.098485 0.359509 0.0435831 0 0 0.490669 0.765852 0 0.207096 0.0357496 
0.684707  19 0 0.0613977 0.512456 0.0155865 0.409691 0.437728 0.00296618 0.769381 0.00459533 0.152902 0.322297 0.226647 0.263809 0.155811 0.555383 0.813747 0.0318238 0.42029 0.159237 
0.46555  19 0.223257 0.230146 0.597273 0 0.287299 0.478121 0.240309 0.35539 0.0079279 0.031938 0.466282 0 0 0 0.982028 0.745108 0.115662 0.247215 0.374542 
0.530576  19 0.890448 0.879431 0.468538 0 0.109074 0.534434 0.432112 0.611445 0.0393236 0.00377143 0.357645 0.138263 0.517061 0.128375 0.676702 0.58776 0 0.152794 0.0562515 
0.564784  19 0.845932 0.602269 0.575619 0.000633333 0.0508239 0.603782 0.570219 0.409091 0.0556063 0.106095 0.444071 0.175744 0.587188 0.117615 0.699761 0.717943 0.327151 0.187477 0.136606 
0.432809  19 0.403948 0.126999 0.248645 0.00346943 0.0498833 0.765065 0 0.237052 0 0.0196632 0.6407 0.0802635 0.264655 0.19868 0.492688 0.787237 0.213744 0.207624 0.00555135 
0.459178  19 0.340638 0 0.220446 0.00311721 0.170297 0.26014 0 0.248827 0 0.0358785 0.279598 0.219597 0.112937 0.305002 0.477237 0.583322 0.200952 0.244604 0.0179789 
0.503248  19 0.247153 0 0.592091 0 0.217178 0.129575 0.128243 0.608549 0.125297 0 0.210032 0.00804866 0.0438962 0 0.461454 0.685888 0.190985 0.0906397 0.106268 
2.98018  19 0.449959 0.9402 0.58587 0.719046 0.732663 0.86678 0.926035 0.290849 0.24109 0.272297 0.468781 0.151959 0.339854 0.624764 0.552041 0.299808 0.165407 0.035406 0.720566 
0.994612  19 0 0.129301 0.530257 0.179729 0.414552 0.179593 0.0441575 0.65942 0.0888773 0.127022 0.518025 0 0.129964 0.273955 0.73185 0.502734 0.133035 0.183588 0 
1.09044  19 0.0341235 0.182652 0.53068 0.180309 0.542483 0.540195 0.043259 0.520703 0.0915434 0 0.515295 0 0.338639 0.316453 0.695362 0.621759 0.131444 0.242384 0 
0.78163  19 0.364466 0.830358 0.363223 0.00110618 0.402759 0.222422 0.166406 0.24651 0.0243359 0.0886169 0.213072 0.737794 0.189749 0.12421 0.477115 0.324757 0.189101 0.232882 0.0149229 
1.02489  19 0.272443 0.901596 0.650355 0.00168517 0.717184 0.0798855 0.210109 0.240319 0.0145747 0.0363909 0.133554 0.0778413 0.182156 0.094983 0.470782 0.103004 0.169267 0.224113 0 
0.382375  19 0.664452 0.961141 0.508555 0 0.0790442 0.466756 0.419302 0.638516 0.0120262 0.0148726 0.47289 0.134831 0.384914 0.130749 0.616814 0.673629 0.156753 0.196305 0.181795 
0.530397  19 0.395636 0 0.371153 0.00392965 0.178411 0.688371 0.12973 0.518088 0 0.0390016 0.355014 0.49361 0.17354 0.341035 0.731487 0.491934 0.0294798 0.525503 0.295091 
0.685441  19 0.408528 0.149721 0.748132 0 0.195551 0.324784 0.00532551 0.822912 0.0548132 0.0546519 0.281817 0.128587 0.175297 0.419031 0.104533 0.931046 0.0655687 0.163863 0.202302 
2.79146  19 0.419312 0.0850312 0.729981 0.00113667 0.346755 0.647757 0.00703639 0.869838 0.0776683 0.056222 0.272911 0.00129312 0.299294 0.238111 0 0.0110682 0.107271 0.249201 0.160553 
0.471023  19 0.0545652 0.461492 0.671185 0.00140304 0.0493552 0.38182 0.467999 0.433576 0.0173545 0.0555774 0.478015 0.146305 0.308004 0.024686 0.883505 0.665324 0.194034 0.27838 0.373963 
0.412164  19 0.387299 0.316087 0.810324 0.00264358 0.325319 0.565664 0.14761 0.585508 0.0278634 0.0485422 0.302435 0.126311 0.274866 0.237403 0.570985 0.462161 0.193755 0.280713 0 
0.573226  19 0.304848 0.394991 0.823426 0.00247484 0.343186 0.446741 0.0308258 0.497636 0.0466511 0.205795 0.31867 0.836119 0.0709762 0.199364 0 0.894072 0.123642 0.145904 0.383309 
0.49496  19 0.288071 0.162213 0.89052 0.0102391 0.131005 0.797129 0.101878 0.784736 0.16289 0.0245651 0.423943 0.250679 0.278162 0.360567 0.485596 0.748654 0.0570905 0.0763704 0.0144223 
0.427661  19 0.546488 0.627078 0.774571 0 0.458713 0.161796 0.273159 0.287989 0 0.0604579 0.364153 0.0780893 0.0683157 0.0459295 0.658283 0.578923 0.0323389 0.438627 0.00369869 
1.22697  19 0.556121 0.867194 0.696938 0.00279556 0.244502 0.112296 0 0 0.00559962 0 0.289584 0.128638 0.332987 0.0366122 0.667798 0.33667 0 0.361844 0.00141147 
0.540971  19 0.286036 0.235204 0.717974 0.00161246 0.741369 0.21041 0.123207 0.944003 0.00604219 0.0806416 0.348931 0.0668887 0.416282 0.222188 0.857757 0.649904 0.137721 0 0.0254055 
0.693505  19 0.439555 0.237644 0.635993 0.00148768 0.215335 0.211681 0.0791721 0.136595 0.00411345 0.0604982 0.362691 0.97962 0 0.150286 0.882109 0.628353 0.266244 0.110655 0.0221329 
0.37352  19 0.792089 0.728446 0.357246 0.002003 0.0785102 0.203611 0 0.256741 0.00011893 0 0.109925 0.192941 0.168471 0.42963 0.454218 0.591094 0.133326 0.243208 0.00721169 
1.89131  19 0.215157 0.621303 0.913482 0.71415 0.878021 0.379509 0.0147072 0.269079 0.0408129 0.0552578 0.872241 0.775905 0.0943235 0.626808 0.480422 0.176116 0.0776573 0.869183 0.699921 
0.421239  19 0.234858 0 0.531759 0.00400755 0.179619 0.616864 0.182664 0.425979 0.0265353 0 0.383671 0.283077 0.205885 0.285109 0.957371 0.562615 0.128054 0.104428 0.0148805 
0.445704  19 0.29035 0 0.536612 0.00551051 0.18844 0.17469 0.181856 0.417212 0.0364676 0 0.306108 0.301811 0.203211 0.292174 0.952655 0.576553 0.129587 0.253051 0 
0.790202  19 0.309707 0.383112 0.746105 0.00612924 0.230365 0.547265 0 0.460429 0.122076 0 0.224217 0 0 0.0213298 0.0893524 0.675779 0.203651 0 0.108835 
0.428576  19 0.311878 0.178528 0.709814 0 0.397701 0.339816 0.0251034 0.441621 0 0.055256 0.224703 0 0 0 0.922635 0.756363 0.205727 0 0.0362911 
0.40577  19 0.664452 0.961141 0.508555 0 0.0790442 0.466756 0.419302 0.638516 0.0120262 0.0148726 0.47289 0.134831 0.384914 0.130749 0.616814 0.673629 0.156753 0.196305 0.181795 
0.40042  19 0.282109 0.516182 0.483003 0 0.202741 0.781205 0.0865529 0.719663 0.0509436 0.034231 0.232281 0.132321 0.371633 0 0.665602 0.575982 0.190832 0.0340839 0 
0.421998  19 0.284619 0.588705 0.356036 0.00204379 0.290789 0.780421 0.148252 0.566853 0.0417267 0.0113029 0.282839 0.126764 0.331882 0 0.565179 0.562141 0.193625 0 0 
0.512107  19 0.167628 0.38666 0.468264 0 0.133735 0.845623 0.0601924 0.386587 0.0554002 0.0291894 0.323748 0.11914 0.423025 0 0.774699 0.631666 0.196353 0 0 
0.610906  19 0.210171 0.814349 0.481867 0.0028682 0.26313 0.251577 0.102384 0.686102 0.0413276 0.230125 0.354906 0 0.0858525 0.198709 0.383441 0.895115 0.0717854 0.134159 0.343088 
0.982497  19 0.236863 0.949678 0.57175 0.00294483 0.244828 0.0475731 0.11948 0.928559 0.0449311 0.110906 0.370526 0 0 0.202099 0.0637597 0.839489 0.116597 0.0515497 0.349741 
1.31548  19 0 0.0420901 0.599935 0.00104212 0 0.488078 0.10849 0 0.0035406 0 0.352923 0.010042 0.414062 0.288193 0.731024 0.576384 0.133714 0.144086 0.00727074 
0.47169  19 0 0.04204 0.795744 0.000786052 0.0133793 0.405115 0.24609 0.203478 0.00627354 0.0352596 0.28617 0 0.337893 0.140405 0.738013 0.659535 0.138877 0.477982 0.214956 
0.510631  19 0.167627 0 0.540956 0.00425973 0.791755 0.679744 0 0.353034 0.0339396 0.00790746 0.331243 0.220205 0.221511 0.412952 0.346861 0.604725 0.143313 0.0387784 0.168305 
0.579083  19 0.56233 0.259078 0.856798 0.00177331 0.844467 0.848467 0 0.194698 0 0.00254985 0.339011 0.0434815 0.303246 0.264241 0.370038 0.463053 0.146584 0.156184 0 
0.355773  19 0.244579 0.275723 0.588644 0.00182582 0 0.220141 0 0.666153 0 0.142887 0.549011 0.0285527 0.0526172 0.171751 0.814868 0.746737 0.0234083 0.109839 0.0400049 
0.459212  19 0.585921 0 0.263012 0.00442664 0.249255 0.352321 0.0910141 0.492474 0.0331541 0.00052302 0.324641 0.160278 0.285744 0.209716 0.490089 0.64119 0.0406003 0.0428128 0 
1.03896  19 0.137842 0.0508256 0.658495 0.000828501 0 0.167721 0.0165526 0.789431 0 0.18891 0.506005 0.00883216 0.0694725 0.249618 0.0290632 0.654099 0 0.0182641 0 
0.55575  19 0.597011 0.104584 0.59555 0.000748116 0.0272371 0.273313 0.0194379 0.798003 0 0.149778 0.46395 0.0256145 0.136236 0.205761 0.532984 0.652068 0.032384 0 0.147564 
0.822707  19 0.415378 0.426357 0.676084 0.00123109 0.110811 0.525133 0.0784417 0.455573 0.979445 0.126497 0.247784 0.348797 0.219593 0.860317 0.389379 0.601811 0.15929 0.290521 0.141983 
0.406994  19 0.414345 0 0.647719 0.00124549 0.901307 0.552108 0.0846163 0.454293 0.0582284 0 0.414593 0 0.225256 0 0.397255 0.712728 0.181861 0.33404 0.679363 
3.49813  19 0.240909 0.0800967 0.133233 0.264173 0.906814 0.684329 0.301247 0.696049 0.825999 0.161591 0.0790188 0.00124179 0.441503 0.791374 0.609863 0.780801 0.894483 0.676567 0.274884 
0.641982  19 0.739183 0.49268 0.485872 0.00274382 0.741255 0.500082 0.0791711 0.359237 0.0715837 0.135269 0.360665 0.654859 0.199684 0.465738 0.842828 0.715563 0 0.0108412 0.0388018 
0.621842  19 0.222879 0.10058 0.594794 0.00163415 0.311706 0.571585 0.11451 0.406015 0.0102871 0.00879583 0 0.484469 0.257623 0.253257 0.536051 0.405585 0.0667529 0.421539 0 
4.1409  19 0.219749 0.098947 0 0.00165196 0.403501 0.30425 0.144782 0.921562 0 0.00815373 0.0699257 0.999744 0.267687 0.146701 0.455091 0.336736 0.108154 0.32272 0 
0.552374  19 0.266963 0.46086 0.231045 0.000286627 0.0537382 0.235727 0.00492877 0.279545 0.0014612 0 0.197894 0.215731 0.107115 0.358164 0.518371 0.698852 0.148169 0.237433 0.0814034 
0.409651  19 0.528072 0.880514 0.325094 0.00186148 0.0479304 0.20545 0.00996362 0.244838 0.000583209 0.13665 0.343139 0.229248 0.241616 0.481385 0.526253 0.604709 0.112606 0.265518 0.0640637 
0.695836  19 0.0414912 0 0.592528 0 0.0725735 0.210942 0.0964551 0.382108 0 0.157125 0.299641 0.00157037 0.225593 0.150348 0.270349 0.63934 0.220572 0.284909 0.518664 
0.452815  19 0.311744 0.350992 0.558486 0.00191541 0.656983 0.57109 0.0725243 0.800939 0 0.217117 0.329656 0.433629 0.0769608 0.166282 0.181092 0.816273 0.183581 0.123134 0.00653419 
0.720906  19 0.759971 0.370057 0.745221 0.13185 0.416722 0.436567 0.312793 0.952551 0.168419 0.232152 0.54382 0 0 0.335203 0.557694 0.601837 0.0366783 0.387681 0.583444 
0.407675  19 0.967667 0.378423 0.636554 2.90939e-05 0.160584 0.310178 0.347646 0.995203 0.0612263 0.415828 0.528158 0 0 0.0130546 0.282 0.740057 0.116633 0.359928 0.0605106 
1.6553  19 0.125651 0.515596 0.594052 0 0.159593 0.427066 0.0213174 0.382917 0.00832424 0 0.439039 0 0.526802 0.00263653 0.00428644 0.775029 0.136239 0.202728 0 
0.28002  19 0.247642 0.319084 0.514554 0 0.274313 0.349021 0.123769 0.629312 0.0079798 0 0.348972 0 0.357519 0 0.902246 0.749978 0.106068 0.242177 0.14229 
1.01067  19 0.526914 0 0.176657 0 0.310542 0.514896 0 0.400355 0.0335369 0.00044463 0.30133 0.182055 0.250194 0.112597 0.00823966 0.715408 0.065087 0.0186672 0.613113 
1.14604  19 0.562639 0 0.348389 0.00251094 0.0834369 0.490192 0.0975722 0.146494 0.0329199 0.000217185 0.329396 0.045452 0.236178 0.212433 0.0286398 0.666734 0.0374808 0.0240289 0.210257 
0.568228  19 0.460476 0.0557967 0.479493 0.0037455 0 0.118786 0.040247 0.403059 0.00131001 0.188289 0.276385 0.151153 0.216428 0.312801 0.457443 0.40708 0.121681 0.510419 0.209141 
0.438425  19 0.397353 0 0.298466 0.0034338 0.198707 0.576086 0.166114 0.450023 0.00106323 0.0255654 0.28421 0.313392 0.337178 0.290224 0.827761 0.750008 0.0712716 0.530009 0.239893 
0.459108  19 0.316351 0.183411 0.353387 0.013893 0 0.411147 0.0892747 0.823687 0.193828 0.0302147 0.377776 0.271352 0.247288 0.266136 0.513521 0.735036 0.0456071 0.455979 0.0790749 
0.489274  19 0.242112 0.123732 0.777714 0.00691101 0.0043498 0.909111 0.0821234 0.798195 0.194109 0.016466 0.341204 0.263688 0.245023 0.382936 0.502896 0.765922 0.0423206 0.578745 0.0619815 
0.54841  19 0.46804 0.980936 0.300007 0 0.0321166 0.281001 0.0534536 0.132001 0.000283814 0.177573 0.340523 0.203613 0.059781 0 0.466992 0.43422 0.262224 0.282484 0 
0.473749  19 0.460958 0.852855 0.262893 0 0 0.627614 0.184342 0.122214 0 0.266332 0.313958 0.197936 0 0 0.475196 0.547987 0.23368 0.290344 0.0196316 
0.657758  19 0.829203 0.529851 0.474628 0.00684681 0.889488 0.594243 0.0552491 0.30353 0.107096 0.0955898 0.454653 0.563963 0.290663 0.479262 0.510186 0.721111 0.0664295 0 0.0218558 
0.641828  19 0 0.257766 0.512833 0.00497476 0.51061 0.56008 0.232681 0.572989 0.156661 0 0.364891 0.678844 0.163685 0.477754 0.398403 0.701321 0.103146 0.344961 0 
0.473187  19 0 0 0.724623 0.0280716 0.328085 0.813401 0.17074 0.799919 0.0194354 0.150197 0.313296 0.248144 0.0577205 0.147906 0.145326 0.693955 0.113118 0.750001 0.127242 
0.689274  19 0.734051 0 0.728687 0.0173414 0.328011 0.856087 0 0.419453 0.0320661 0.192912 0.319023 0.969864 0.012199 0.148114 0.643071 0.69334 0.0194624 0.487115 0.110264 
2.86922  19 0.669734 0.433478 0.521471 0.983852 0.704618 0.313942 0.428552 0.48795 0.743151 0.293328 0.0649618 0.708013 0.4189 0.148394 0.884734 0.503158 0.0596058 0.952616 0.567421 
0.919009  19 0.541516 0.446272 0.707336 0.00435643 0.39176 0.164504 0.314302 0.380238 0.00299639 0.497997 0.365218 0.115927 0.465142 0.0447294 0.591746 0.237158 0.032235 0.211638 0 
0.645052  19 0.533335 0.596889 0.537845 0.00122308 0.233525 0.708133 0.0382354 0.37066 0.0369751 0 0.302199 0 0.289274 0 0.354213 0.625513 0.149786 0 0.000445099 
3.76579  19 0.942166 0.286398 0.293766 0.859908 0.988498 0.255995 0.214053 0.445061 0.460934 0.402651 0.87404 0.923873 0.138175 0.970376 0.265317 0.29584 0.76993 0.600743 0.0734766 
0.446189  19 0.3604 0.037589 0.853344 0.00113149 0.0531569 0.404022 0 0.499805 0.00209603 0 0.28157 0.224539 0.351222 0.253037 0.713125 0.676896 0.0831495 0.143584 0.0513062 
0.483232  19 0.142323 0.513041 0.353926 0.00071061 0.049484 0.235242 0.059443 0.159944 0 0.0573914 0.423476 0.212112 0.0511131 0.00111368 0.488946 0.559795 0.126255 0.261225 0.520513 
0.644809  19 0.128073 0 0.880519 0.00484427 0.472076 0.359168 0 0.516967 0 0.0983358 0.316041 0.941175 0 0.160321 0.0957283 0.655975 0.0142485 0.863026 0 
0.334548  19 0.167495 0 0.987512 0.0143248 0.492023 0.426476 0.00624214 0.472243 0 0.109359 0.35742 0.65871 0.0862476 0.156507 0.0957361 0.686564 0.152197 0.939191 0.130852 
1.20309  19 0.273695 0.337801 0.718938 0.00652444 0.935051 0.754181 0.475497 0.366479 0.178603 0.152634 0.20263 0.249609 0.525898 0.0629798 0.0653681 0.829206 0.144181 0.311215 0.238743 
1.2752  19 0.399016 0.959719 0.788886 0 0.0405558 0.623576 0 0 0.0634837 0.150177 0.397013 0.0064665 0.0710854 0 0.724125 0.623762 0.339714 0.169589 0.010139 
0.40104  19 0.627089 0 0.757907 0.0014308 0.068959 0.450014 0 0.695066 0.000625744 0 0.407553 0.24836 0.50062 0.266521 0.696331 0.703024 0.0480279 0.103258 0.0495486 
0.48685  19 0.75239 0 0.929889 0.000654044 0.0713273 0.262532 0 0.637078 0.00328488 0 0.44049 0.254862 0.134655 0.178071 0.652196 0.689198 0.073814 0.0999932 0.0191796 
0.384832  19 0.526952 0.233772 0.71054 0 0.426557 0.691624 0.180663 0.220966 0 0.000453942 0.312066 0.372051 0.292508 0.265019 0.452795 0.628969 0.104159 0.106739 0 
0.535967  19 0.655223 0.189149 0.65954 0.00111615 0.60433 0 0.17467 0.473349 0 0.00142062 0.273528 0 0.220861 0.232431 0.49866 0.77752 0.147446 0.086109 0.979478 
0.49346  19 0.63349 0.66984 0.743142 0.00382119 0.270254 0.0641923 0.194259 0.766313 0.0574847 0.0479542 0.300548 0.137394 0.169759 0.14291 0.639463 0.741167 0.165537 0.0429839 0 
0.384219  19 0.770339 0.521474 0.579978 0.00132611 0.290818 0.196198 0.143296 0.686653 0.0356884 0.0159368 0.378155 0.0256331 0.0920327 0 0.81262 0.67937 0.20188 0 0 
0.741564  19 0.297336 0.448933 0.727377 0.00469246 0.0742309 0.533675 0.101507 0.599108 0.173891 0.000775932 0.234527 0.0766556 0.588752 0.405504 0.434089 0.269819 0.122073 0.571648 0.0351952 
0.597582  19 0.102836 0.530027 0.53693 0 0.160694 0.3119 0 0.560768 0.00693084 0.213027 0.363351 0 0.440079 0.00236761 0.692487 0.660301 0.136101 0.026007 0 
0.479464  19 0.0379659 0.0967513 0.663134 0 0.388282 0.355141 0.0526582 0.602041 0.0304321 0.0684533 0.316659 0.496372 0.282045 0.538279 0 0.786724 0.136267 0.703194 0.0444916 
0.630878  19 0.859359 0.0585232 0.696282 0.00661649 0.282706 0.298701 0.028368 0.0864565 0.0642179 0.12553 0.131448 0.512464 0.0465801 0.599917 0 0.60219 0.153452 0.655805 0.0909357 
0.528191  19 0.380424 0.41265 0.512824 0.00302238 0.282849 0.501942 0.113754 0.860555 0.0233756 0 0.178264 0.532882 0.028895 0.854332 0.353761 0.636233 0.0905455 0.598025 0.0190841 
0.554495  19 0.4369 0.052923 0.464805 0.00306492 0.14607 0.291786 0.055798 0.329388 0.112339 0 0.0364693 0.324982 0.33706 0.0651912 0.470203 0.681965 0.139762 0.295365 0.00791501 
0.454041  19 0.508437 0.659432 0.476327 0 0 0.494625 0.0396672 0.315055 0.00529931 0.10938 0.280494 0.484186 0.388175 0.0963851 0.64933 0.590719 0.231153 0.000270639 0.00024506 
0.454041  19 0.508437 0.659432 0.476327 0 0 0.494625 0.0396672 0.315055 0.00529931 0.10938 0.280494 0.484186 0.388175 0.0963851 0.64933 0.590719 0.231153 0.000270639 0.00024506 
0.454041  19 0.508437 0.659432 0.476327 0 0 0.494625 0.0396672 0.315055 0.00529931 0.10938 0.280494 0.484186 0.388175 0.0963851 0.64933 0.590719 0.231153 0.000270639 0.00024506 
0.463557  19 0.507811 0.659183 0.476143 0 0 0.494625 0.0396672 0.315055 0.00529931 0.10938 0.27995 0.484339 0.387818 0.0960308 0.648381 0.590306 0.230729 0.001046 0.000248046 
0.465627  19 0.652816 0.0347519 0.636853 0.00167976 0.368778 0.41843 9.79352e-05 0.279287 0.0801643 0.00600192 0.189178 0.175225 0.32145 0.210568 0.526079 0.599298 0.133198 0.136193 0 
0.46759  19 0.416139 0 0.240781 0.0161038 0.315677 0.913804 0.113901 0.398336 0 0.0299986 0.26282 0.0320476 0.18648 0.231828 0.329915 0.570062 0.196437 0.149952 0.176757 
0.46939  19 0.441664 0.80615 0.162276 0.00331904 0.00974007 0.898389 0.00270467 0.196225 0.0210005 0.0177419 0.509767 0.076064 0.452132 0.198783 0.551872 0.784038 0.0828535 0.367751 0.00681462 
0.470339  19 0.319101 0.374915 0.4052 0.00152243 0.202006 0.0187796 0 0.544067 0.000571436 0.0356793 0.301982 0.138735 0.173317 0.177438 0.645845 0.584605 0.19542 0.0547773 0.00775638 
0.470988  19 0.325408 0.543586 0.651806 0.00431754 0.197132 0.826434 0.0118272 0.595504 0.161907 0.00577061 0.222374 0.131579 0.406475 0.163684 0.590728 0.887278 0.0739173 0 0 
0.476985  19 0.598346 0.456432 0.644067 0.0058711 0 0.767633 0.21373 0.467705 0.0647518 0.183427 0.431565 0.598354 0.351929 0.330584 0.769439 0.664291 0.16292 0.355973 0.753243 
0.477162  19 0.259706 0.0538911 0.565756 0.00897957 0.335914 0.0401557 0 0.322635 0.00671328 0.00189682 0.309616 0.0947724 0.25156 0.26076 0.562002 0.359841 0.0861075 0.283549 0.165099 
0.479464  19 0.0379659 0.0967513 0.663134 0 0.388282 0.355141 0.0526582 0.602041 0.0304321 0.0684533 0.316659 0.496372 0.282045 0.538279 0 0.786724 0.136267 0.703194 0.0444916 
0.480816  19 0.601751 0.235599 0.523947 0.00158112 0.440999 0.841967 0 0.687468 0 0.0207956 0.335111 0 0.317754 0 0.792472 0.667729 0 0.00701939 0.229433 
0.480821  19 0.234133 0 0.502061 0.0049791 0.122385 0.138135 0.128404 0.848876 0.0299363 0.0255826 0.380851 0.456539 0.159012 0.304156 0.469773 0.351503 0.131123 0.156821 0.326305 
0.484764  19 0.915939 0.850225 0.512985 0.00337488 0.00258258 0.649095 0.000151976 0.681498 0.081756 0.18984 0.380594 0.131882 0.463449 0 0.740588 0.782649 0.0556433 0.552175 0.267014 
0.484764  19 0.915939 0.850225 0.512985 0.00337488 0.00258258 0.649095 0.000151976 0.681498 0.081756 0.18984 0.380594 0.131882 0.463449 0 0.740588 0.782649 0.0556433 0.552175 0.267014 
0.486738  19 0.507554 0.659183 0.476143 0 0 0.494625 0.0396672 0.315055 0.00529931 0.109052 0.280305 0.484646 0.387826 0.0954556 0.649111 0.590717 0.23087 0.000701424 0.000258401 
0.486738  19 0.507554 0.659183 0.476143 0 0 0.494625 0.0396672 0.315055 0.00529931 0.109052 0.280305 0.484646 0.387826 0.0954556 0.649111 0.590717 0.23087 0.000701424 0.000258401 
0.486738  19 0.507554 0.659183 0.476143 0 0 0.494625 0.0396672 0.315055 0.00529931 0.109052 0.280305 0.484646 0.387826 0.0954556 0.649111 0.590717 0.23087 0.000701424 0.000258401 
0.489328  19 0.293428 0.110817 0.226422 0.00794547 0.411993 0.763304 0.0727703 0.86038 0 0.0163693 0.694838 0 0.489247 0.0720085 0.635943 0.313807 0.156737 0.341463 0.023288 
0.491591  19 0.752512 0.310594 0.543941 0 0 0.397437 0.267272 0.670898 0 0.00768232 0.480596 0.193794 0.528775 0.096209 0.627398 0.659958 0.144087 0.0676047 0.224079 
0.494723  19 0.56294 0.270189 0.494487 0 0.470012 0.477375 0 0.245615 0.0032962 0.00213015 0 0.206484 0.18043 0.424269 0.352735 0.577743 0.131823 0.428005 0.117861 
0.498361  19 0.0146094 0.265836 0.523835 0.00539718 0.633563 0.60063 0.185495 0.432676 0 0 0.382663 0.229096 0.226642 0.243437 0.896361 0.645591 0.0953193 0.166476 0.00131144 
0.498833  19 0.123321 0.486178 0.53114 0 0.218169 0 0 0.507619 0 0 0.335668 0.0568431 0.316794 0.482199 0.838925 0.608439 0.12592 0.0102901 0.274664 
0.499619  19 0.623157 0.23122 0.582852 0.00627805 0.404925 0.923543 0 0.643059 0 0.0368882 0.372414 0.0460667 0.29957 0 0.749235 0.670501 0 0.0449272 0.33031 
0.499797  19 0.917088 0.850604 0.512992 0.00320437 0.00231544 0.649893 0 0.681498 0.081756 0.18984 0.380594 0.131882 0.463449 0 0.740588 0.782649 0.0556433 0.552175 0.267051 
0.499797  19 0.917088 0.850604 0.512992 0.00320437 0.00231544 0.649893 0 0.681498 0.081756 0.18984 0.380594 0.131882 0.463449 0 0.740588 0.782649 0.0556433 0.552175 0.267051 
0.508985  19 0.821866 0.169676 0.66366 1.22462e-06 0.236976 0.164826 0.357033 0.658647 0.0981197 0.132315 0.256835 0.106891 0 0.0322781 0.604895 0.99487 0 0.189973 0.155732 
0.512099  19 0 0.615382 0.209845 0.00112303 0 0.673184 0.209637 0.289656 0.0313638 0.0455105 0.282202 0.149355 0.339287 0.137421 0.627995 0.658662 0.147161 0.660256 0.150803 
0.516806  19 0.337059 0.30836 0.803059 0.00205795 0.0292738 0.470227 0 0.763771 0 0.12531 0.675633 0.403015 0.338918 0.440416 0.315642 0.810226 0.0294828 0.169522 0.020769 
0.526111  19 0.782557 0.503752 0.662805 0 0 0.578468 0.809291 0.827034 0.249704 0.0905452 0.368985 0.609542 0.389855 0.0540615 0.45469 0.234735 0.0433702 0.821379 0.265521 
0.5267  19 0.346928 0.495894 0.381188 0.00168924 0.454731 0.898451 0.0333473 0.824671 0.0530738 0.0404172 0.228578 0.123146 0.475794 0 0.654763 0.635908 0.252912 0.382247 0.213077 
0.5285  19 0 0.772521 0.497289 0 0.187484 0.273736 0.437111 0.596162 0.00594466 0.0344736 0.338027 0.152263 0.457622 0.17255 0.642416 0.658549 0.127813 0.0528938 0.0228518 
0.530711  19 0.308265 0.35208 0.648114 0.00100325 0.218699 0.350672 0.0161415 0.583032 0 0.0507849 0.27731 0.186763 0.0263614 0 0.794484 0.905531 0.205975 0.0388297 0.0219086 
0.533275  19 0.0481778 0.202666 0.515387 0.00226758 0.183202 0.546201 0.757767 0.834652 0.0608282 0.0154165 0.45908 0.115742 0.36116 0.358058 0.412466 0.574287 0.0646922 0.526615 0.341004 
0.538149  19 0.478067 0.727105 0.549821 2.48685e-05 0 0.153743 0.0547138 0.467031 0.0853728 0.333514 0.201853 0.107927 0 0.0409882 0.324316 0.463373 0.194632 0.298636 0.0371725 
0.539257  19 0.178993 0.0772342 0.593948 0.000702112 0.200523 0.738313 0.110782 0.384491 0 0.0817245 0.248673 0.0653686 0.261494 0.220121 0.350321 0.710102 0.125819 0.354772 0.776529 
0.544844  19 0.0486917 0.202029 0.515976 0.00263979 0.183486 0.54567 0.757812 0.835026 0.0607264 0.0153229 0.458784 0.115436 0.360644 0.357798 0.412948 0.574006 0.0653011 0.526958 0.341592 
0.544844  19 0.0486917 0.202029 0.515976 0.00263979 0.183486 0.54567 0.757812 0.835026 0.0607264 0.0153229 0.458784 0.115436 0.360644 0.357798 0.412948 0.574006 0.0653011 0.526958 0.341592 
0.546871  19 0.0404014 0.80868 0.667021 0 0 0.172707 0 0.264298 0.0161072 0.475336 0.0804041 0.501177 0.0123453 0.119103 0.368701 0.495817 0.188052 0.348858 0.0376847 
0.548063  19 0.304143 0.343496 0.654435 0.002648 0.288713 0.605349 0.0961436 0.713821 0.0127992 0.256392 0.290173 0.481455 0 0.142971 0.206932 0.719767 0.1851 0.0199315 0.0727243 
0.55254  19 0.0645005 0.614243 0.62212 0 0 0.379383 0.227889 0.631879 0.0281981 0.0560593 0.488525 0.157926 0.310901 0.0746843 0.418598 0.577906 0.2027 0.270167 0.642197 
0.552583  19 0.745061 0.180077 0.788918 0 0 0.351647 0 0.588744 0.0734915 0.227275 0.278843 0.481641 0.0290084 0.0717318 0.529018 0.563553 0.0272057 0.42772 0.0508554 
0.553272  19 0.433175 0.196872 0.598944 0.0210833 0.437334 0.297912 0 0.633769 0 0.0664077 0.300185 0.10966 0.3381 0.324041 0.359509 0.863795 0.160928 0.4123 0.0949699 
0.554429  19 0.092439 0.41054 0.698319 0.000355901 0.016462 0 0.0256711 0.740467 0.0939482 0.19535 0.529626 0 0 0 0.679771 0.951625 0.0247998 0.203775 0.0373116 
0.554931  19 0.65235 0.85739 0.299339 0 0.151943 0.305595 0.00354278 0.208039 0.00455577 0.151554 0.357968 0.160297 0.48779 0.0459739 0.752927 0.620367 0.139453 0.10303 0.046255 
0.554994  19 0.105111 0.317021 0.371264 0.00379516 0.780925 0.532931 0 0.286916 0 0.00369298 0.321914 0.200589 0.164149 0.420711 0.517841 0.584658 0.134697 0.125411 0.154858 
0.556838  19 0.716493 0.0010376 0.795591 0.00169128 0.495564 0.123297 0.0465009 0.550396 0.13964 0.53804 0.7989 0.225318 0.208086 0.0977037 0.621189 0.631543 0.309388 0.16486 6.14617e-05 
0.556838  19 0.716493 0.0010376 0.795591 0.00169128 0.495564 0.123297 0.0465009 0.550396 0.13964 0.53804 0.7989 0.225318 0.208086 0.0977037 0.621189 0.631543 0.309388 0.16486 6.14617e-05 
0.55913  19 0.928581 0.219749 0.721359 0 0.18302 0.545028 0.229249 0.681554 0.0135121 0.127338 0.575918 0.204472 0.569005 0.143839 0.875822 0.667818 0.170544 0 0.204764 
0.559865  19 0.423597 0.251847 0.247529 0.00012239 0.198229 0.528492 0 0.235284 0.000119213 0.0824975 0.478244 0.271368 0 0.0186907 0.493104 0.83431 0.290313 0.109151 0.00229248 
0.560105  19 0.245689 0.12038 0.252697 0.0111083 0.250598 0.815907 0.0470859 0.8118 0.0164664 0.0156753 0.960401 0 0.526724 0.103599 0.901318 0.310557 0.140794 0 0.0292511 
0.562482  19 0.32115 0.463861 0.63259 0 0.233871 0.307405 0.161928 0.363269 0.00492398 0.0190466 0.58353 0 0 0.181627 0.923814 0.693273 0.208822 0.132175 0.240147 
0.564258  19 0.256652 0.0763317 0.469846 0.0687515 0.330853 0.37271 0.894424 0.781036 0.0356159 1.58004e-05 0.28143 0.0168131 0.034813 0.101158 0.313953 0.462592 0.0472555 0.123095 0.0524444 
0.564758  19 0.0779881 0.952473 0.57003 0.0020284 0.358836 0.189149 0.128824 0.947666 0.0354249 0.0202813 0.329394 0.267385 0.178412 0.2001 0.680837 0.586444 0.185723 0 0 
0.565077  19 0.588419 0.725 0.34271 0 0 0.555271 0.0799972 0.680645 0.0251863 0.0340676 0.527117 0.38669 0.736024 0.252068 0.516562 0.586376 0.0100751 0.895594 0 
0.565077  19 0.588419 0.725 0.34271 0 0 0.555271 0.0799972 0.680645 0.0251863 0.0340676 0.527117 0.38669 0.736024 0.252068 0.516562 0.586376 0.0100751 0.895594 0 
0.565077  19 0.588419 0.725 0.34271 0 0 0.555271 0.0799972 0.680645 0.0251863 0.0340676 0.527117 0.38669 0.736024 0.252068 0.516562 0.586376 0.0100751 0.895594 0 
0.56541  19 0.787626 0.0517408 0.502466 0.0167485 9.74754e-05 0.0910084 0.0952513 0.50308 0.00939332 0.145836 0.408749 0.364924 0.367742 0.584465 0.945967 0.611661 0.158362 0 0.24506 
0.56541  19 0.787626 0.0517408 0.502466 0.0167485 9.74754e-05 0.0910084 0.0952513 0.50308 0.00939332 0.145836 0.408749 0.364924 0.367742 0.584465 0.945967 0.611661 0.158362 0 0.24506 
0.565569  19 0.542279 0.0576855 0.7234 0 0.264529 0.460929 0.0170981 0.362053 0 0.0228988 0.131349 0.0424365 0.556213 0.125189 0.665822 0.725533 0.151319 0.0434645 0.242719 
0.566431  19 0.188681 0.224532 0.592565 0.00477277 0.0507087 0.181254 0 0.651299 0 0.0217752 0.548569 0.0111047 0 0.198728 0.800474 0.704984 0.0170049 0.0856603 0.0715752 
0.567911  19 0.0958745 0.564407 0.733633 0.00263233 0.736158 0.613346 0.0490357 0.0329703 0.00316509 0.0892849 0.319411 0.330077 0 0.198826 0.217124 0.922178 0.145708 0.0248579 0 
0.568138  19 0.102836 0.530027 0.53693 0 0.160694 0.3119 0 0.560768 0.00693084 0.213027 0.363351 0 0.440079 0.00236761 0.692487 0.660301 0.136101 0.894157 0 
0.570823  19 0.28754 0.160817 0.0167862 0.00229279 0.329529 0.369352 0.0210765 0.570055 0 0.0484605 0.201374 0.209749 0.103485 0.278284 0.73037 0.653934 0.20245 0.188839 0.0381241 
0.571782  19 0.10068 0.196552 0.497011 0.00338992 0 0.39822 0.119989 0.716201 0 0.144155 0.402887 0.709378 0.134723 0.00202386 0.508249 0.521279 0.0502684 0.240394 0.146822 
0.576929  19 0.644373 0.37744 0.518838 0.00228766 0.791598 0.463755 0.00158485 0.364426 0.0553374 0 0.321889 0.113215 0.343778 0.533565 0.844945 0.709215 0 0.0150391 0.0031069 
0.577248  19 0.289097 0 0.552538 0 0.322819 0.267907 0 0.513718 0.0785869 0.00735171 0.144087 0.0747149 0.0483546 0.132593 0.458991 0.670876 0 0.294524 0.0444219 
0.578865  19 0.491201 0 0.728693 0 0.951867 0.323104 0.0845752 0.351016 0.179775 0 0.422151 0.254193 0.220945 0 0.425588 0.738113 0.280175 0.200933 0.776778 
0.580971  19 0.488669 0.937191 0.270916 0.00255357 0.0859957 0.305449 0.0128276 0.415635 0.00355792 0.205972 0.356763 0 0.456535 0 0.723904 0.669624 0.108112 0.0556324 0 
0.584834  19 0.700843 0 0.533175 0 0.240712 0.602485 0.177834 0.530476 0.0434964 0.0547164 0.182831 0.0950179 0.228166 0.0839835 0.469859 0.666758 0 0.465109 0.794253 
0.58487  19 0.30994 0.312048 0.774509 0.00202905 0.271253 0.640881 0.0765144 0.992359 0.000710862 0.231146 0.358824 0.352792 0.2731 0.14916 0.202818 0.927368 0.230894 0.124884 0.0427299 
0.587132  19 0.498032 0.442189 0.632053 0.00259552 0 0.806554 0.115445 0.486832 0.117642 0.082939 0.492014 0.369028 0.468802 0.265682 0.675125 0.771927 0.000117658 0.196565 0.443508 
0.590199  19 0.292902 0.291056 0.637266 0.00252209 0.770764 0.501423 0.0104139 0.102025 0.0141901 0 0.303299 0.40811 0.378054 0.146694 0.49247 0.71804 0.117435 0.157852 0.469317 
0.590411  19 0 0 0.525497 0.00361527 0 0.453327 0 0.426813 0.00306114 0.0601778 0.116736 0.0216494 0.605938 0.110515 0.796399 0.693707 0.234878 0.223906 0.177271 
0.59703  19 0.785651 0.0135531 0.464981 0 0 0.55833 0.354486 0.644786 0.0124978 0.0110522 0.51386 0.0897897 0.571611 0.114149 0.521641 0.681179 0.136309 0 0.143629 
0.605676  19 0.607237 0.671985 0.557604 0.0902808 0.432762 0.824729 0.0435913 0.697594 0.108977 0.0490755 0.183866 0.00381764 0.220484 0.269385 0.956358 0.498369 0.0787499 0.161278 0 
0.607078  19 0.16801 0.436563 0.545182 0.00422009 0.626912 0.199546 0.0251849 0.664153 0.0170968 0.00304131 0.368318 0.770527 0.37973 0.168579 0.276728 0.927369 0.240574 0.166363 0.0521341 
0.607208  19 0.186854 0.345753 0.743523 0.11026 0 0.46344 0.414171 0.633712 0.180996 0 0.335693 0.595768 0.421025 0.363492 0.871486 0.801611 0 0.294761 0.258401 
0.607208  19 0.186854 0.345753 0.743523 0.11026 0 0.46344 0.414171 0.633712 0.180996 0 0.335693 0.595768 0.421025 0.363492 0.871486 0.801611 0 0.294761 0.258401 
0.607208  19 0.186854 0.345753 0.743523 0.11026 0 0.46344 0.414171 0.633712 0.180996 0 0.335693 0.595768 0.421025 0.363492 0.871486 0.801611 0 0.294761 0.258401 
0.613167  19 0.27399 0.588377 0.369246 0.00435414 0.395479 0.670814 0.0598228 0.510434 0.225016 0.0994065 0.211801 0.306996 0.41214 0.0990275 0.421021 0.771098 0.14577 0.318269 0.32531 
0.613167  19 0.27399 0.588377 0.369246 0.00435414 0.395479 0.670814 0.0598228 0.510434 0.225016 0.0994065 0.211801 0.306996 0.41214 0.0990275 0.421021 0.771098 0.14577 0.318269 0.32531 
0.613438  19 0.544155 0.431338 0.580704 0.00191782 0.730118 0.58401 0.0772414 0.799551 0.0101636 0.38337 0.283382 0.459418 0 0.00687806 0.178963 0.994614 0.256907 0.103074 0.00597319 
0.621237  19 0.219335 0 0.512869 0.0210487 0.623052 0.641341 0.219587 0.32954 0.0333065 0.111069 0.147124 0.305738 0.317168 0.040347 0.455349 0.504674 0.078722 0.377139 0 
0.622686  19 0.466738 0.446378 0.424984 0.0032593 0.132164 0.381844 0.151394 0.307388 0.0335968 0.041181 0.319051 0.454499 0.321542 0.0850991 0.492973 0.70469 0.141662 0 0.124575 
0.631507  19 0 0.00531132 0.288039 0.000971521 0.450149 0.288733 0.192658 0.478158 0.020916 0.0106674 0.308442 0 0.604781 0.227875 0.769439 0.603335 0.0815948 0.559546 0.356377 
0.63415  19 0.669949 0.153774 0.901812 0.00499093 0.0886184 0.474223 0 0.507671 0 0.0586878 0.411338 0.345502 0.384708 0.0447009 0.765924 0.683574 0.00926669 0 0.0601597 
0.63489  19 0.186854 0.345753 0.743523 0.11026 0 0.46344 0.414171 0.633712 0.180996 0 0.335693 0.595768 0.421025 0.363492 0.871486 0.801611 0 0.294761 0.258401 
0.635131  19 0.605179 0.452833 0.524893 0 0 0.793807 0.338318 0.221011 0.188681 0.2287 0.361341 0.417047 0.462311 0.345679 0.678204 0.657964 0.174311 0.312634 0.58584 
0.635946  19 0.530064 0.627086 0.355402 0.00237279 0.477625 0.14388 0.306773 0.2432 1.94856e-05 0 0.0516993 0.0898288 0.0348834 0.530837 0.360867 0.586988 0.102077 0.157597 0.00768769 
0.637208  19 0.00336101 0.00534053 0.452584 0.00835457 0.410774 0 0.173378 0.411917 0.0180878 0.0189682 0.305847 0 0.414496 0.356145 0.768788 0.67082 0.0824668 0.362128 0.328075 
0.637698  19 0.23434 0.6898 0.322405 0 0.301526 0.665523 0.594112 0.378843 0.0443233 0.482861 0.262441 0.652776 0.406746 0.650078 0.405733 0.749885 0.12279 0.320041 0.264903 
0.638234  19 0.744137 0 0.73024 0 0.244658 0.355907 0.476021 0.267069 0.176831 0.0985224 0.608229 0.678391 0.166516 0.0108252 0.736108 0.738328 0.204063 0.113048 0.184075 
0.638474  19 0.371574 0.59983 0.648637 0.0083366 0.103109 0.253468 0.581218 0.40968 0.0518925 0.0873354 0.211097 0 0.391707 0 0.799456 0.712219 0.258398 0.162277 0.465991 
0.37732  19 0.250049 0.292497 0.483111 0.00950604 0.308888 0.831076 0.196405 0.785878 5.29429e-05 0.0113924 0.405288 0.0059499 0.341647 0.151681 0.829822 0.376409 0.163105 0.0685026 0 
0.271502  19 0.337119 0.808018 0.366446 0.000119042 0.00931453 0.198477 0 0.25004 8.12326e-05 0.125978 0.98888 0.27492 0.118159 0.00312418 0.480665 0.946646 0.211147 0.215487 0.0259227 
0.360831  19 0.785747 0.533602 0.743092 9.54881e-07 0.00530058 0.171299 0.047753 0.747191 0.0521644 0.19159 0.413075 0.0259564 0 0.0843587 0.595976 0.885821 0.0111171 0.188109 0.039639 
0.352849  19 0.287949 0.0784572 0.655202 0.00791664 0.105289 0.352758 0.0349898 0.0946754 0 0 0.315827 0.12619 0.359876 0.239667 0.506839 0.489057 0.0836665 0.314075 0.213427 
0.355773  19 0.244579 0.275723 0.588644 0.00182582 0 0.220141 0 0.666153 0 0.142887 0.549011 0.0285527 0.0526172 0.171751 0.814868 0.746737 0.0234083 0.109839 0.0400049 
0.349242  19 0.0691685 0 0.552406 0.00437488 0.0369685 0.210508 0 0.507207 0 0.0169179 0.3068 0.0637492 0.304756 0 0.55549 0.629605 0.0801132 0.110746 0.219792 
0.28002  19 0.247642 0.319084 0.514554 0 0.274313 0.349021 0.123769 0.629312 0.0079798 0 0.348972 0 0.357519 0 0.902246 0.749978 0.106068 0.242177 0.14229 
0.343479  19 0.725914 0.591306 0.168282 0 0.164578 0.173584 0.229225 0.253432 1.2618e-05 0 0.297922 0.0746002 0.215257 0 0.411633 0.597127 0.0608111 0.211354 0.00647796 
0.33431  19 0.354936 0.457152 0.630095 0.00108172 0.269791 0.271369 0 0.471543 0.0942964 0.0338457 0.21374 0 0.0715834 0.0493144 0.760527 0.428313 0.127546 0.232757 0.0420919 
0.363859  19 0.270871 0.0613959 0.650936 0.00519013 0.235077 0.369496 0.126403 0.00619214 0 0 0.316634 0.202881 0.23062 0.239408 0.356712 0.369879 0.0814109 0.345066 0.0972782 
0.33324  19 0.182875 0.216699 0.590835 0 0.0657738 0.355257 0 0.656345 1.01324e-05 0.170804 0.545185 0.013771 0.129924 0.191884 0.806524 0.659581 0.0256334 0.118935 0.0337936 
0.336441  19 0.282109 0.516182 0.483003 0 0.202741 0.781205 0.0865529 0.719663 0.0509436 0.034231 0.232281 0.132321 0.371633 0 0.665602 0.575982 0.190832 0.0340839 0 
0.349651  19 0.438931 0.146169 0.510228 0.00986136 0.251918 0.507268 0.00866847 0.731411 0.00662623 0.0646191 0.866116 0.00133967 0.457047 0.00375876 0.772639 0.477611 0.139538 0.130958 0.0194361 
0.313758  19 0.451987 0.188502 0.576709 0.000263299 0 0.437476 0.0913279 0.616715 0 0.0107365 0.498303 0.220162 0.322695 0.198834 0.729539 0.691586 0.163751 0.250473 0.055935 
0.325623  19 0.556065 0.02543 0.385981 0.00951699 0.341999 0.437142 0.0571483 0.906751 0 0.0215497 0.918493 0.171285 0.432842 0.0236446 0.760932 0.543723 0.16699 0.311932 0.0661794 
0.376481  19 0.511805 0 0.622905 0 0.765876 0.769122 0.0856694 0.766941 0.0537072 0.0100309 0.443772 0 0.205912 0 0.478637 0.730389 0.117486 0.154445 0.327792 
0.30637  19 0.176576 0.151885 0.538753 0.00484913 0.475682 0.599947 0.17953 0.541433 0.0190923 0 0.376482 0.7531 0.168864 0.424731 0.00476556 0.58165 0.121687 0.370149 0.00410597 
0.35933  19 0.649621 0.159722 0.711504 0 0.231276 0.684604 0.151131 0.0879979 0 0.125461 0.320627 0.166676 0.198754 0.283459 0.454073 0.608498 0.120396 0.220018 0 
0.337696  19 0.400683 0.128937 0.907496 0.00570983 0.214473 0.154246 0.00271292 0.690281 0.0321577 0.026137 0.453208 0.227169 0.340766 0.0302269 0.632964 0.68192 0.109705 0.131628 0.00129506 
0.420947  19 0.313572 0.218002 0.332345 0.00255639 0.307934 0.446347 0.0594519 0.962975 0 0.229266 0.29641 0.633024 0 0.218749 0 0.846717 0.108963 0.124172 0.0390959 
0.413449  19 0.3291 0.0105586 0.483522 0.00743975 0.595787 0.127208 0.185027 0.417969 0 0.0517121 0.306231 0 0.18367 0.259446 0.886148 0.584623 0.0622973 0.250146 0.312948 
0.408823  19 0.0207759 0.201009 0.778836 0.00132209 0.21742 0.79289 0.00862063 0.907054 0.030399 0.0331073 0.302998 0.815315 0.267852 0.436738 0 0.505053 0.132419 0.808278 0.00436716 
0.380131  19 0.293437 0.261276 0.4523 0.00194659 0.969012 0.572343 0.0719759 0.00069316 0 0.263244 0.293838 0.57427 0 0.4599 0.251532 0.720049 0.12011 0.16982 0.00680572 
0.39973  19 0.258114 0.3456 0.639187 0.00284567 0.735878 0.542521 0.0812362 0.694335 0 0.318963 0.334174 0.213209 0 0.208995 0.639955 0.625313 0.177811 0.213827 0 
0.409651  19 0.528072 0.880514 0.325094 0.00186148 0.0479304 0.20545 0.00996362 0.244838 0.000583209 0.13665 0.343139 0.229248 0.241616 0.481385 0.526253 0.604709 0.112606 0.265518 0.0640637 
0.418051  19 0.452631 0 0.643939 0.0108178 0.42183 0.750646 0.219278 0.403254 0.0937028 0.0117964 0.307455 0.0279495 0.203074 0.152181 0.944658 0.610678 0.0694936 0.402888 0.442076 
0.415906  19 0.282109 0.516182 0.483003 0 0.202741 0.781205 0.0865529 0.719663 0.0509436 0.0871897 0.232281 0.132321 0.371633 0 0.665602 0.575982 0.190832 0.0340839 0 
0.397668  19 0.76336 0.941024 0.718766 0.00912141 0.295702 0.210295 0.073427 0.531084 0.0727002 0.134375 0.322879 0 0 0.142732 0.361898 0.586375 0.135525 0.204721 0 
0.414654  19 0.813561 0.752014 0.56563 0.00167221 0.092604 0.303403 0.533562 0.30988 0.0192703 0 0.329226 0.200205 0.188764 0 0.97384 0.610801 0.140835 0.289655 0.304933 
0.414954  19 0.833846 0.287848 0.744629 1.10804e-06 0.0933738 0.167321 0 0.982663 0 0.122296 0.552819 0 0.0218919 0.0436941 0.633803 0.960035 0 0.199372 0 
0.388202  19 0.344114 0.407813 0.525074 0.0109033 0.303095 0.279999 0 0.107711 0.000189802 0.00443278 0.555747 0 0.504288 0.0266463 0.804229 0.47547 0.0851116 0.0502022 0.0256719 
0.442272  19 0.413797 0.575587 0.676212 0.00261871 0.188136 0.489315 0.0209941 0.416606 0.137033 0 0.253143 0.127144 0.387733 0.010319 0.489981 0.661282 0.0659593 0.266333 0 
0.424279  19 0.480613 0 0.580279 0 0.0583002 0.43492 0 0.47193 0.00241046 0.0169198 0.307855 0.0575818 0.463165 0 0.970488 0.582712 0.222388 0 0.0100899 
0.439939  19 0.288071 0.162213 0.89052 0.0102391 0.131005 0.797129 0.101878 0.784736 0.16289 0.0245651 0.423943 0.250679 0.278162 0.360567 0.485596 0.748654 0.0570905 0.0763704 0.0144223 
0.428479  19 0.372366 0.301058 0.831735 0.000403911 0.139664 0.313746 0.267688 0.43256 0.00372693 0.0275947 0.2839 0.137981 0.331572 0.146387 0.544481 0.575703 0.1661 0.436875 0.206354 
0.424126  19 0.660868 0.913484 0.597365 0 0.193713 0.197833 0.167376 0.902058 0.035673 0.0225985 0.42717 0 0.12368 0.0588196 0.73859 0.61298 0.162038 0 0 
0.425585  19 0.288625 0.220944 0.393286 0.0179493 0.241065 0.640871 0.029442 0.102121 0 0 0.876379 0.00101404 0.451164 0.00754608 0.711424 0.314981 0.137893 0.354514 0.00178753 
0.42301  19 0.179702 0.598136 0.735045 0 0 0.398644 0.469602 0.396687 0.0155058 0.0624712 0.388052 0.142001 0.328783 0.125897 0.797911 0.625404 0.190258 0.325489 0.616033 
0.433628  19 0.143497 0.412518 0.688102 0.00161508 0.0719026 0.221221 0 0.329665 0.0238852 0.0497486 0.658894 0.140374 0.317115 0.348721 0.811463 0.636027 0.110113 0.255367 0.429657 
0.432125  19 0.281759 0 0.345119 0.00312091 0.196659 0.582226 0.0399383 0.765144 0.0125646 0.0337299 0.230245 0.0945976 0.0358287 0 0.485777 0.573749 0.185945 0.174184 0.0201209 
0.42626  19 0.628955 0.53316 0.740525 0.000467172 0.010553 0.254465 0.0624272 0.761188 0.0402514 0.170287 0.276458 0.269142 0 0.255286 0.429583 0.908393 0.0282926 0.175861 0.0310259 
0.46555  19 0.223257 0.230146 0.597273 0 0.287299 0.478121 0.240309 0.35539 0.0079279 0.031938 0.466282 0 0 0 0.982028 0.745108 0.115662 0.247215 0.374542 
0.449199  19 0.234755 0.0652803 0.537645 0.00394343 0.178073 0.789148 0.119671 0.72382 0.035941 0.0753658 0.388378 0.308698 0.279669 0.252113 0.204604 0.49901 0.137566 0.116999 0.0473773 
0.453971  19 0.055469 0.212876 0.435426 0 0.370393 0 0.0512901 0.783848 0.17832 0.144849 0.303217 0 0.000520112 0.0834913 0.31505 0.704839 0.0745568 0.786734 0.390158 
0.453842  19 0.21878 0.457869 0.495062 0 0 0.162096 0.120496 0.673884 0.0290631 0.0530059 0.170938 0.121836 0.235563 0.00925706 0.716367 0.471124 0.212459 0.0425112 0 
0.439299  19 0.873507 0.0975439 0.316878 9.74322e-05 0.000739521 0.441868 0.881219 0.369025 0 0.0816985 0.420426 0.612042 0.395768 0.242314 0.221054 0.254054 0.0569771 0.682516 0.252727 
0.384134  19 0.630788 0.54754 0.492636 3.593e-05 0.000483501 0.183623 0 0.277885 0.0371482 0 0.375712 0.536964 0.424757 0.140786 0.667943 0.668316 0.232989 0.000414215 3.41836e-06 
0.368421  19 0.317287 0.857873 0.549175 0 0 0.746398 0.0828795 0.487879 0.0279322 0.0704148 0.51665 0.380328 0.359078 0.38544 0.917013 0.599195 0.155587 0.406664 0 
0.362992  19 0.655819 0.903321 0.525074 0 0 0.102384 0 0.159486 0 0.000203105 0.43636 0.452534 0.434215 0.720314 0.891886 0.396324 0.0813966 0.47217 0.308805 
0.362992  19 0.655819 0.903321 0.525074 0 0 0.102384 0 0.159486 0 0.000203105 0.43636 0.452534 0.434215 0.720314 0.891886 0.396324 0.0813966 0.47217 0.308805 
0.341536  19 0.630475 0.54753 0.492026 0 0 0.183623 0 0.278123 0.0373213 0.000592932 0.375388 0.536806 0.424819 0.140393 0.667807 0.668753 0.232998 0.000323051 0 
0.384134  19 0.630788 0.54754 0.492636 3.593e-05 0.000483501 0.183623 0 0.277885 0.0371482 0 0.375712 0.536964 0.424757 0.140786 0.667943 0.668316 0.232989 0.000414215 3.41836e-06 
0.398722  19 0.349624 0 0.391703 0 0.0312561 0.429939 0.405936 0.742585 0.264021 0.0211769 0.673089 0.313752 0.266692 0.0386631 0.551978 0.476448 0.107943 0.136025 0 
0.399999  19 0.508189 0.659183 0.476143 3.95329e-06 0.000874132 0.494343 0.0398311 0.315205 0.00536971 0.110329 0.28157 0.483545 0.3882 0.095879 0.647948 0.590802 0.230705 0.000666835 6.833e-06 
0.439299  19 0.873507 0.0975439 0.316878 9.74322e-05 0.000739521 0.441868 0.881219 0.369025 0 0.0816985 0.420426 0.612042 0.395768 0.242314 0.221054 0.254054 0.0569771 0.682516 0.252727 
0.454041  19 0.508437 0.659432 0.476327 0 0 0.494625 0.0396672 0.315055 0.00529931 0.10938 0.280494 0.484186 0.388175 0.0963851 0.64933 0.590719 0.231153 0.000270639 0.00024506 
0.565077  19 0.588419 0.725 0.34271 0 0 0.555271 0.0799972 0.680645 0.0251863 0.0340676 0.527117 0.38669 0.736024 0.252068 0.516562 0.586376 0.0100751 0.895594 0 
0.352849  19 0.287949 0.0784572 0.655202 0.00791664 0.105289 0.352758 0.0349898 0.0946754 0 0 0.315827 0.12619 0.359876 0.239667 0.506839 0.489057 0.0836665 0.314075 0.213427 
0.28002  19 0.247642 0.319084 0.514554 0 0.274313 0.349021 0.123769 0.629312 0.0079798 0 0.348972 0 0.357519 0 0.902246 0.749978 0.106068 0.242177 0.14229 
0.313758  19 0.451987 0.188502 0.576709 0.000263299 0 0.437476 0.0913279 0.616715 0 0.0107365 0.498303 0.220162 0.322695 0.198834 0.729539 0.691586 0.163751 0.250473 0.055935 
0.30637  19 0.176576 0.151885 0.538753 0.00484913 0.475682 0.599947 0.17953 0.541433 0.0190923 0 0.376482 0.7531 0.168864 0.424731 0.00476556 0.58165 0.121687 0.370149 0.00410597 
0.453842  19 0.21878 0.457869 0.495062 0 0 0.162096 0.120496 0.673884 0.0290631 0.0530059 0.170938 0.121836 0.235563 0.00925706 0.716367 0.471124 0.212459 0.0425112 0 
0.341536  19 0.630475 0.54753 0.492026 0 0 0.183623 0 0.278123 0.0373213 0.000592932 0.375388 0.536806 0.424819 0.140393 0.667807 0.668753 0.232998 0.000323051 0 
0.404742  19 0.596993 0.587884 0.277079 0.00169139 0.480692 0.939194 0.0380468 0.814137 0.0671404 0 0.973061 0.146806 0.249327 0 0.619577 0.632159 0.29149 0.380816 0.00187197 
1.535  19 0.556409 0 0.745215 0.00168972 0.513385 0.00865072 0.0327598 0.545567 0.106979 0.515659 0.00917567 0.240412 0.585827 0.101596 0.640733 0.636295 0.269332 0.333182 0.132296 
0.416946  19 0.256229 0.190248 0.425005 0.0135568 0.191389 0.943637 0.0996401 0.766663 0.0716554 0 0.369633 0 0.368426 0 0.861857 0.748577 0.0466581 0.118936 0.180623 
0.417021  19 0.304149 0.163238 0.489176 0 0.212474 0.739477 0.118597 0.559685 0.00755648 0 0.330089 0.268616 0.287393 0.487419 0.855472 0.750348 0.0511685 0.244166 0.0972389 
0.432333  19 0.273133 0.493056 0.481987 5.58666e-06 0.023716 0.620493 0.0874615 0.144817 0 0.00678135 0.237738 0.368138 0.379376 0 0.660593 0.570651 0.24483 0.000462069 6.88172e-06 
0.512235  19 0.205459 0.704843 0.472746 3.28191e-06 0.16158 0.761136 0.0430989 0.50758 0 0.0151319 0.298952 0.557888 0.371629 0.0142747 0.640168 0.588415 0.176499 0.00035476 6.84782e-06 
1.21809  19 0.264305 0.516923 0.48555 0.00601497 0.233111 0.78749 0 0 5.15487e-05 0 0.456729 0.234295 0.424067 0.410291 0.927609 0.413569 0.142161 0.744903 0.177741 
1.2092  19 0.711418 0.149714 0.501477 0 0 0.407743 0 0 3.83681e-05 0 0.455154 0.181507 0.373955 0.654072 0.870872 0.398388 0.124903 0.358331 0.135626 
0.333999  19 0.465573 0.350374 0.572606 0.000156013 0.0752194 0.325921 0.0448579 0.688418 0 0.00477774 0.495113 0.129676 0.168182 0.116511 0.728368 0.653061 0.164084 0.1717 0.0819037 
0.402769  19 0.292371 0 0.57394 0.000267803 0 0.674972 0.157354 0.869856 0 0.0218454 0.505686 0.267218 0.180071 0.156299 0.7383 0.670753 0.162467 0.189938 0.0367986 
0.521942  19 0.279598 0.0253985 0.408655 0.00094636 0.0200285 0.581864 0.0712117 0.652081 0.0133825 0.0449959 0.28327 0.267941 0.0388995 0 0.378682 0.535175 0.167834 0.288076 0.0299041 
0.488743  19 0.382901 0.0221337 0.682967 0.00210857 0.025612 0.551136 0.101631 0.634685 0.0073806 0.0176562 0.517015 0.0825695 0.354669 0.0189957 0.374303 0.533303 0.163827 0.249214 0.0224702 
0.531043  19 0.262526 0.915422 0.519822 0.00348965 0.00221433 0.832931 0 0.676874 0.00678478 0.195092 0.244596 0.117749 0.296183 0.00230439 0.737517 0.617559 0.201697 0.432023 0.0485355 
1.08123  19 0.248671 0.830364 0.491619 0.000593693 0.00109257 0 0.025587 0.670285 0.0901016 0.192635 0.160013 0.133144 0.575733 0.0026553 0.707823 0.502451 0 0.516624 0.225373 
0.357924  19 0.320616 0.315447 0.537181 0 0.0275869 0.493295 0.0432275 0.470144 0.0297989 0.0548455 0.618432 0 0.413998 0.215221 0.90315 0.579059 0.198545 0.214966 0.00728734 
0.633385  19 0.437145 0.823246 0.574944 0 0 0.766432 0 0.484091 0.00198221 0.0918617 0.319042 0.478678 0.455838 0.115701 0.994301 0.582733 0.163228 0 0.009966 
0.770227  19 0.154106 0.151846 0.881485 0.00486372 0.0878926 0.516238 0.091229 0.454816 0 0.0131818 0.249953 0.614137 0.0208313 0 0.521121 0.668768 0.138623 0.102838 0 
0.713313  19 0.749531 0.197551 0.433752 0.00361041 0.146265 0.607232 0 0 0 0.162844 0.308716 0.569872 0.239841 0.469076 0.155314 0.703394 0.145959 0.243899 0 
0.602041  19 0.113644 0.358581 0.70511 0.000995821 0.325485 0 0.0695212 0.679846 0.185705 0.0458987 0.330918 0.1734 0.137897 0.155153 0.472982 0.878606 0.0741016 0.110524 0.539292 
0.488936  19 0.457357 0.599951 0.539533 0.00211469 0.127508 0.532978 0.00395442 0.628996 0.180686 0.0306984 0.27113 0 0.00481967 0.0993619 0.479443 0.976171 0.0739278 0.780124 0.324227 
0.28334  19 0.19457 0 0.565334 0.00459847 0 0.188359 0 0.551509 0 0.0252847 0.302709 0.0671864 0.308228 0 0.733028 0.623042 0.0538792 0.155724 0.278036 
0.491464  19 0 0.0604986 0.238216 0.00411112 0.36752 0 0 0.62632 0 0.000449571 0.333387 0.0558489 0.305919 0 0.561298 0.629175 0.0696548 0.122087 0.242697 
0.72836  19 0.0058716 0.173526 0.446511 0 0.282218 0 0.0443197 0.785295 0.0851384 0.158512 0.305348 0.00852054 0.32877 0.139179 0.567709 0.786983 0.121378 0.974258 0 
0.558982  19 0.313802 0.323996 0.457146 0 0.394952 0.0783305 0.192845 0.785586 0.246967 0.0458962 0.252567 0 0.342741 0.129901 0.94284 0.384123 0.179776 0.435874 0.419236 
0.418047  19 0.570701 0.662127 0.57192 0.000710568 0.335558 0.23962 0.082369 0.837413 0.0462054 0.0141797 0.365839 0 0.190657 0 0.435216 0.798387 0.119836 0.154025 0.388274 
0.419007  19 0.751869 0.0176118 0.659974 0 0.792537 0.324772 0.0765128 0.558968 0.0493456 0 0.528206 0 0.0497801 0 0.471435 0.712443 0.102388 0.203265 0.398183 
0.585808  19 0.508437 0.659432 0.476327 0 0 0.494625 0.0396672 0.315055 0.00529931 0.10938 0.280494 0.484186 0.388175 0.0963851 0.64933 0.590719 0.231153 0.000270639 0.00024506 
0.614534  19 0.0404014 0.80868 0.667021 0 0 0.172707 0 0.264298 0.0161072 0.475336 0.0804041 0.501177 0.0123453 0.119103 0.368701 0.495817 0.188052 0.348858 0.0376847 
0.832168  19 0.262941 0 0.193873 0.0155898 0.271898 0.894765 0.122493 0.342755 0.0236826 0.0320994 0.153161 0 0.191528 0.214702 0.163258 0.566136 0.176384 0.635313 0.325603 
0.471304  19 0.452124 0.0262569 0.301242 0.00955221 0.234098 0.58942 0.119137 0.649745 0.0127488 0.0312226 0.288638 0 0.0973414 0.217648 0.266149 0.566498 0.112729 0.210683 0.317426 
0.40006  19 0.698766 0.605098 0.735655 0.00163854 0.00427718 0.304081 0.0295429 0.758824 0.0647965 0.191745 0.426437 0 0 0.145633 0.695563 0.804001 0.0294553 0.228885 0.24714 
0.364251  19 0.723105 0.722982 0.622964 0.000766828 0.00369012 0.496704 0.0864107 0.684722 0.0349309 0.192813 0.384437 0.00707098 0 0.156071 0.632575 0.879039 0.0212809 0.150287 0 
0.384355  19 0.739172 0.574578 0.756531 0.00775083 0.195805 0.586698 0.126699 0.895966 0 0.0223168 0.425936 0.19293 0.252211 0.269657 0.662142 0.511975 0.177659 0.064666 0.00751249 
0.503271  19 0.499964 0.871387 0.786908 0 0.172157 0 0.207434 0.808662 0.0406697 0.02271 0.429626 0 0.14514 0.109422 0.872235 0.579457 0.181231 0 0 
0.617358  19 0.452688 0.562699 0.474597 0 0.000433489 0.0396153 0.020742 0.292189 0.000110422 0.154268 0.323496 0.53028 0.426746 0.0842286 0.660734 0.642319 0.23094 0.000450313 0.000240738 
0.413341  19 0.461213 0.690159 0.46921 1.62135e-05 0.000604776 0.291322 0.0410427 0.327026 0.0327745 0.0540821 0.289937 0.530666 0.426482 0.13192 0.656236 0.554248 0.230857 0.00047227 0 
0.45629  19 0.817373 0 0.615781 0.0062118 0 0.351751 0.154943 0.0325306 0 8.0717e-05 0.36289 0.509889 0.210823 0.696757 0.454227 0.405636 0.0814045 0.371674 0.0970603 
0.460576  19 0.724134 0.1776 0.553989 0 0 0.388871 0.174763 0.00805679 0 0 0.475815 0.0820679 0.145337 0.311027 0.836845 0.381603 0.0814046 0.307647 0.139026 
0.394542  19 0.355348 0.50221 0.60188 0.00132361 0 0.445693 0 0.466809 0.0191413 0.0756682 0.371355 0 0.294801 0.513409 0.915595 0.506618 0.158077 0.266557 0.0145502 
0.649193  19 0.327222 0.963385 0.61721 0.0014872 0.295598 0.866861 0.0493081 0.48946 0.107625 0.0327293 0.272723 0 0.223405 0.52037 0.982536 0.632994 0.114061 0.302971 0.0273021 
0.865071  19 0.7512 0.307288 0.778027 0.000750572 0 0 0.0206874 0.612927 0.0477894 0.335684 0.404498 0.116811 0.258244 0.212323 0.580927 0.949573 0 0 0.0283264 
0.716196  19 0.2337 0.800268 0.72359 0.000990134 0.0502992 0 0.00870184 0.671263 0.0425494 0.208691 0.335721 0.604215 0 0.242151 0.350152 0.89933 0 0 0.0563358 
1.31278  19 0.630535 0.785586 0.437991 6.08313e-05 0.00243305 0.144022 0.0829532 0 0.0123163 0.0381554 0.408472 0.280458 0 0.119984 0.551667 0.583112 0.0785627 0.522347 0.00861873 
0.854357  19 0.647677 0.812033 0.480458 0.000449844 0.00795311 0.221932 0.0426934 0.654242 0.037918 0.234467 0.319494 0.41637 0.645518 0.540069 0.0152612 0.623237 0.0607687 0.297501 0 
0.271502  19 0.337119 0.808018 0.366446 0.000119042 0.00931453 0.198477 0 0.25004 8.12326e-05 0.125978 0.98888 0.27492 0.118159 0.00312418 0.480665 0.946646 0.211147 0.215487 0.0259227 
0.516993  19 0.34116 0.545395 0.655723 0.00298999 0.0779956 0.404045 0.447103 0.399108 0.0143297 0.0200745 0.288589 0.365556 0.392969 0.15038 0.943701 0.679902 0.170885 0.356979 0.586445 
0.407469  19 0.649621 0.159722 0.711504 0 0.231276 0.684604 0.151131 0.0879979 0 0.125461 0.320627 0.166676 0.198754 0.283459 0.454073 0.608498 0.120396 0.220018 0 
0.610655  19 0.785651 0.0135531 0.464981 0 0 0.55833 0.354486 0.644786 0.0124978 0.0110522 0.51386 0.0897897 0.571611 0.114149 0.521641 0.681179 0.136309 0 0.143629 
0.375831  19 0.375126 0.0744934 0.51208 0.00608202 0.259094 0.15511 0.0740823 0.321198 0.015632 0.0446118 0.466909 0.0506262 0.395124 0.132479 0.981273 0.647297 0.125577 0.146431 0.111476 
0.376905  19 0.316065 0 0.871672 0.00652763 0.106426 0.121108 0 0.339097 0.0181969 0.0599854 0.323652 0.154997 0.417647 0.108305 0.86412 0.675131 0.101924 0.116149 0 
0.318073  19 0.43896 0.211291 0.460723 0 0.148137 0.190674 0.131928 0.635219 0.028419 0.0234813 0.533646 0.223914 0.333276 0.0665298 0.75196 0.696263 0.174425 0.266284 0.0273774 
0.292285  19 0.483636 0.22735 0.298715 0.00378988 0 0.537648 0.0962799 0.552139 0 0 0.499447 0.221086 0.326887 0.134266 0.695507 0.689312 0.154162 0.183792 0.0646617 
0.754976  19 0.134933 0.112096 0.590183 0.000384107 0.156787 0.848002 0.17436 0.527746 0.014021 0.101096 0.314445 0.203002 0.192781 0.220116 0 0.551209 0.0994158 0.0984826 0.00680892 
0.38622  19 0.407338 0 0.565379 0.00553202 0.301125 0.578873 0.0542299 0.995029 0.0115914 0.10092 0.286887 0.181486 0.180353 0.171979 0.514642 0.586992 0.0888861 0.0297729 0.0116414 
0.507558  19 0.614692 0.0743756 0.716426 0 0.375048 0.640315 0.0889568 0.28367 0.080574 0.0225112 0.418168 0.328397 0.209922 0 0.367875 0.801939 0.297228 0.256429 0.454412 
0.407636  19 0.658201 0 0.687002 0.00147707 0.334287 0.32055 0.089539 0.634949 0.24523 0 0.424555 0.23678 0.170014 0.0312346 0.622336 0.679664 0.290183 0.21888 0.128454 
0.43336  19 0.898072 0.160846 0.913324 0.0210542 0.102049 0.0741354 0.0786459 0.439576 0.0193121 0.0157793 0.41042 0.271311 0.376697 0.37814 0.502513 0.696828 0.0888431 0.153993 0.0385992 
0.586215  19 0.718895 0.116574 0.681838 0.0188771 0 0.141174 0.00873787 0.736712 0.0181993 0.0540033 0.463102 0.315757 0.334425 0.578362 0.498939 0.68805 0.139483 0.0353359 0.229647 
1.07154  19 0 0.175785 0.760701 0.00779686 0.0735169 0.49737 0.0341382 0 0 0.00241154 0.313794 0.232405 0.315687 0.249386 0.0776762 0.281626 0.162472 0.104351 0.0107847 
0.637133  19 0.427677 0.21603 0.742607 0.00271189 0.32419 0 0.158426 0.169875 0 0 0.303268 0.25915 0.25131 0.204658 0.521175 0.325308 0.00646402 0.509991 0 
1.37611  19 0.248762 0.411569 0.51173 0 0.474542 0.209587 0.206739 0.431756 0.00714574 0 0.409825 0 0.330186 0.0480043 0.0242713 0.89726 0.223506 0.245363 0.277015 
1.26164  19 0.478052 0.2723 0.540339 0 0.386326 0.445543 0.0736754 0.574061 0.00556757 0 0.391906 0 0.356321 0.0928785 0.0480039 0.65234 0.134787 0.00264265 0.0830319 
0.616077  19 0 0.598234 0.0149753 0 0 0.588148 0 0.796435 0.0266629 0.0488864 0.355546 0.611574 0.404967 0.168132 0.376208 0.636602 0.0548719 0.805994 0.243889 
0.864521  19 0.52777 0.667244 0.626056 0.00140918 0 0.571289 0.445796 0.267024 0.212489 0.10814 0.247355 0.47589 0.410382 0.0354477 0.372671 0.826868 0.0725189 0.614264 0.200199 
0.708854  19 0.439331 0.219707 0.631673 1.22192e-06 0 0.396707 0.295506 0.136197 0 0.115009 0.282322 0.828586 0.44637 0.0863914 0.69319 0.707115 0.430148 0.165892 0.112813 
0.572967  19 0.564773 0.777069 0.65803 0 0.0442498 0.27515 0.167439 0.193826 0.0521802 0.107662 0.262603 0.476033 0.403712 0.0809201 0.618611 0.863341 0.306897 0 0 
0.561352  19 0 0.4475 0.515976 0.00318182 0.168318 0.458469 0.60554 0.308277 0.0269661 0.0534964 0.465391 0.487555 0.348247 0.36474 0.414872 0.643525 0.0503462 0.722364 0.427593 
0.828736  19 0.20269 0.567325 0.432138 0.0026606 0.114716 0.34217 0.680974 0.0330666 0.0448515 0.0262165 0.372895 0.304427 0.356637 0.389101 0.446574 0.568245 0.049818 0.470325 0.143151 
0.448335  19 0.839592 0.528262 0.617219 0.0018482 0.206081 0.342437 0.27912 0.571855 0.122709 0.00290375 0.226754 0.0965303 0.45547 0.235459 0.666888 0.476688 0.0625872 0.00290052 0
[truncated: 927,551 more chars]
