# Supplementary material for: optPBN: An Optimisation Toolbox for Probabilistic Boolean Networks
Source: PLoS One. 2014 Jul 1;9(7):e98001. doi: 10.1371/journal.pone.0098001 (PMC4077690; doi:10.1371/journal.pone.0098001)
Supplement: File S2 — Computational scripts of all examples and the corresponding original result files. The compressed zip file contains the optPBN optimisation pipeline in the form of Matlab scripts (.m) for all examples used in this study (case study 1, case study 2, toy models of Saez-Rodriguez et al., i.e. case study 3, and Boolean model of apoptosis of Schlatter et al., i.e. case study 4). For the results presented in this article, the integrated optimisation problems of the first 3 case studies were optimised by using the stand-alone version of the optPBN pipeline applying particle swarm optimisation as the optimiser on a single local machine. The last case study (Schlatter's model, i.e. case study 4), due to a complex optimisation problem, was optimised by using the grid-based version of the optPBN pipeline applying a combined differential evolution and evolutionary algorithms as the optimisers on the Grid'5000. The corresponding results from the optimisations of each model presented in the article are included in a matrix format (.mat and .log) for further analysis on the distributions of optimised parameters. A complete set of result files for four case studies and the results from additional analysis as presented in File S8 can be downloaded at https://sourceforge.net/projects/optpbn. (ZIP) [file pone.0098001.s003.zip › Case_study_4/EA_Output_Case_Study_4_Extended_15000runs_Run2.log]

1.86117  19 0.157327 0.637438 0.600636 0.269313 0.70325 0.891116 0.00496634 0.974995 0.565296 0.988486 0.869298 0.219235 0.752043 0.86452 0.736793 0.5765 0.137675 0.297969 0.90515 
1.89821  19 0.866482 0.88626 0.996817 0.479813 0.080472 0.251332 0.198753 0.0877495 0.969396 0.274856 0.915209 0.517618 0.00541667 0.587011 0.594213 0.849187 0.033598 0.910617 0.0154868 
2.05443  19 0.317228 0.953462 0.512609 0.376051 0.148668 0.151393 0.54685 0.476095 0.0994537 0.0713524 0.647745 0.348683 0.000280969 0.488878 0.968078 0.853232 0.482208 0.739046 0.915223 
1.46602  19 0.119805 0.614497 0.880746 0.0929465 0.802121 0.0457585 0.776712 0.0748826 0.309501 0.0110645 0.0200456 0.492455 0.0481564 0.461664 0.524723 0.565143 0.445762 0.579946 0.753285 
1.35418  19 0.221612 0.288811 0.190985 0.0302858 0.194856 0.456009 0.33137 0.216314 0.965419 0.862988 0.666769 0.826936 0.906639 0.757096 0.894705 0.947004 0.0259443 0.763452 0.000828856 
0.79198  19 0.233809 0.392249 0.653585 0.068269 0.661244 0.123568 0.958473 0.874009 0.2196 0.0149514 0.500971 0.538686 0.479671 0.258327 0.941555 0.975334 0.355204 0.354745 0.694541 
3.34408  19 0.383672 0.261972 0.651012 0.604689 0.0827367 0.0519493 0.0603264 0.833314 0.639496 0.743253 0.347678 0.229395 0.321764 0.732682 0.359336 0.00299994 0.0647279 0.544324 0.103559 
2.56161  19 0.260389 0.589545 0.801359 0.492242 0.901634 0.225845 0.623008 0.192408 0.329679 0.460233 0.137777 0.988433 0.474438 0.035915 0.629193 0.125768 0.221842 0.723629 0.502398 
4.01121  19 0.909764 0.435135 0.00977718 0.406785 0.318237 0.990474 0.489311 0.544209 0.331413 0.0890048 0.199076 0.521729 0.553588 0.820201 0.880358 0.504558 0.219634 0.881709 0.926734 
3.05451  19 0.869681 0.235867 0.868357 0.739263 0.97348 0.850446 0.955634 0.89613 0.590958 0.84884 0.72662 0.889863 0.480965 0.365246 0.175466 0.250397 0.752924 0.608919 0.188601 
2.18753  19 0.270032 0.704488 0.286582 0.176934 0.701447 0.804294 0.152921 0.96207 0.579685 0.528847 0.530234 0.394221 0.195061 0.159579 0.0712078 0.995445 0.637791 0.193582 0.174008 
2.93577  19 0.605447 0.156381 0.398638 0.633835 0.887123 0.793306 0.133477 0.255026 0.427152 0.0402093 0.484899 0.0399867 0.561345 0.154665 0.851967 0.822898 0.595807 0.813089 0.848986 
3.16325  19 0.740777 0.97236 0.492122 0.0668902 0.485386 0.00602058 0.115449 0.0168603 0.337996 0.481666 0.367926 0.538145 0.795636 0.173946 0 0.0226127 0.243145 0.716097 0.973296 
1.61784  19 0.760382 0.679246 0.435507 0.0659091 0 0.492751 0.440435 0.0110108 0.375277 0.569585 0.333904 0.501179 0.224961 0.170811 0 0.389375 0 0.677252 0.128962 
1.43705  19 0.64368 0.646683 0.711505 0.156323 0.465569 0.325048 0.0592475 0.926309 0.867093 0.658095 0.458106 0.161237 0.36744 0.177901 0.366335 0.55438 0.260335 0.0180611 0 
1.94695  19 0.654614 0.787635 0.584832 0.391424 0.328754 0.433078 0.1401 0.887416 0.0483462 0.699009 0.785839 0.0690838 0.851911 0.140964 0.802321 0.501454 0.144045 0.178448 0.412525 
1.20978  19 0.591587 0.262187 0.712624 0.173542 0.436231 0.507542 0.408577 0.241119 0.327462 0.344719 0.608084 0.205828 0.778032 0.703216 0.614566 0.0402301 0 0.381404 0.119242 
2.49636  19 0.217964 0.659831 0.51409 0.115803 0.374663 0.53882 0.560822 0.354524 0.193047 0 0.0971537 0.538969 0.663128 0.703289 0.15905 0 0.227118 0.276548 0.572917 
1.28821  19 0.368332 0.0926061 0.84599 0.414745 0.188523 0.803545 0.497433 0.53064 0.368433 0.944687 0.679779 0.827967 0.0844048 0.512228 0.628184 0.612163 0.0951122 0.365686 0.825307 
4.27697  19 0.531808 0.0693019 0.00208169 0.375235 0.196639 0.692328 0.494072 0.571665 0.380896 0.945605 0.62999 0.824555 0.360204 0.519626 0.223496 0.49112 0.150796 0.386017 0.867044 
3.71488  19 0.604772 0.482644 0.518626 0.935458 0 0.511112 0.272539 0.0505161 0.190475 0.347564 0.253325 0.198761 0.363117 0.815965 0.430064 0.150996 0.676628 0.668725 0.373743 
1.95232  19 0.63876 0.149863 0.754918 0.401844 0.191574 0.618862 0.541152 0 0 0.337042 0.280584 0.191299 0 0.814272 0 0.90091 0.672785 0.656203 0.576381 
2.83474  19 0.139731 0 0.428557 0.836612 0.193717 0.685865 0.047076 0.903306 0.858606 0.257367 0.284069 0.25692 0.322309 0.582958 0.449219 0.183196 0.0230882 0.42665 0.0813278 
3.7625  19 0.93245 0.805016 0.198065 0.720859 0.488705 0.218448 0.497191 0.63202 0.91871 0.939282 0.059939 0.202246 0 0.792901 0.50668 0.215417 0 0.435922 0.865821 
2.89341  19 0.93579 0 0.634027 0.68036 0.762528 0.736635 0.978005 0.537158 0.49043 0.376279 0.0771341 0.299466 0.473521 0.0816741 0.485952 0.280024 0.320974 0.482773 0.83011 
2.05838  19 0.947999 0.687646 0.743852 0.539628 0.783969 0.32779 0.259187 0.897516 0 0.380131 0.811862 0.145517 0.00186786 0.735685 0.639437 0.125192 0.0559673 0.513649 0.842652 
3.37717  19 0.200829 0.617553 0.15327 0.46511 0.786 0.393294 0.821974 0.489828 0.066565 0.0591243 0.79077 0.576544 0.726399 0.990397 0.961228 0.461798 0.770128 0.388899 0.808266 
2.68692  19 0.219395 0.793395 0.447645 0.278048 0.843435 0.0893425 0.463365 0.343114 0.397977 0.0605968 0.833666 0.0608253 0.552803 0.888009 0.953144 0.356709 0.822162 0.293869 0.641884 
1.37841  19 0.902462 0.363751 0.380788 0.0448972 0.661719 0.833871 0.944092 0.378471 0.37548 0.110768 0.681501 0.569663 0.16716 0.119168 0.746053 0.407015 0.618024 0.103709 0.332293 
2.54841  19 0.980569 0.540824 0.0961936 0.124496 0.387174 0.97526 0.804583 0.343843 0.188692 0.164114 0.210744 0.447521 0.367222 0.612089 0.353509 0.719689 0.430453 0.505456 0.966282 
1.81051  19 0.110447 0.840227 0.880725 0.413755 0.556372 0.0551785 0.184808 0.743273 0.18488 0.16165 0.170776 0.718445 0.264293 0.46686 0.616847 0.35781 0.437731 0.495981 0.795309 
2.05436  19 0.641786 0.797512 0.778834 0.510488 0.669458 0.115483 0.758048 0.636891 0 0.237089 0.118067 0.913967 0.262555 0.512011 0.571907 0.325483 0.312545 0.815564 0.882332 
2.52801  19 0.566386 0.61176 0.96954 0.632294 0.799566 0.669824 0.493828 0.0936043 0.285401 0.620674 0.378748 0.575252 0.844006 0.431521 0.853285 0.383631 0.362409 0.26 0 
2.55594  19 0.495001 0.375772 0.98213 0.719306 0.686493 0.399169 0.894858 0.0376664 0.955489 0.0904622 0.344391 0.126236 0.44933 0.658844 0.191008 0.846374 0.368049 0.0653479 0.960164 
2.4249  19 0.360388 0.112275 0.545074 0.402978 0.43205 0.426205 0.902102 0.236879 0.668427 0.40196 0.0562611 0.561764 0.340802 0.404914 0.977665 0.758258 0.783592 0.11565 0 
1.97357  19 0.587672 0.158671 0.501874 0.407878 0.498413 0.399882 0.925215 0.303155 0.311117 0.395906 0.601009 0.149289 0.131464 0.445249 0.974 0.786157 0.355673 0.85246 0 
1.41101  19 0.265858 0.0840291 0.864002 0.414484 0.207162 0.343261 0.375212 0.757076 0.405785 0.945016 0.383784 0.812854 0.212114 0.377665 0.819161 0.627187 0.0855006 0.354813 0.929856 
2.56249  19 0.907883 0.118052 0.939954 0.981754 0.0811959 0.348056 0.46939 0.846606 0.291697 0.520012 0.347362 0.793427 0.426108 0.100166 0.504714 0.701144 0.751915 0.300909 0.087852 
3.00163  19 0.555356 0.489002 0.151921 0.177685 0.787075 0.125784 0.0791785 0.650546 0.863145 0 0.770363 0.221198 0.840671 0.076214 0.0145557 0.5524 0.334184 0.534171 0.680152 
3.17169  19 0.631583 0.66048 0.297089 0.383522 0.787447 0.256165 0.603756 0.648367 0.162801 0.271213 0 0.174836 0.747724 0.279554 0.519744 0.440477 0.299017 0 0 
1.44789  19 0.525811 0.316085 0.452395 0 0.614707 0.211183 0.56808 0.874515 0.457022 0.626763 0.0946209 0.683181 0.415203 0.304254 0.291788 0.785686 0.89952 0.903486 0.281523 
1.60428  19 0.778436 0.382806 0.336791 0 0.516856 0.734288 0.214345 0.498466 0.55447 0.666932 0 0.623397 0.543974 0.383498 0.337447 0.129237 0.204093 0.386389 0.177692 
0.99186  19 0.465947 0.470687 0.661284 0.021958 0.957529 0.485523 0.753107 0.531973 0.164733 0.243276 0.796396 0.497403 0.435895 0.125606 0.375648 0.703698 0.376097 0.635968 0.039446 
1.60445  19 0.47305 0.46844 0.685788 0.0759846 0.571402 0.362302 0.731999 0.138204 0.171863 0.619462 0.931013 0.689394 0.277102 0.149181 0.0288648 0.780571 0.622425 0.789812 0.199304 
2.37526  19 0.871635 0.516241 0.123513 0.158438 0.303741 0.0533093 0.173493 0.612539 0.30536 0.599129 0.871523 0.973166 0 0.684783 0.964265 0.89498 0.421877 0.497426 0.230322 
1.74964  19 0.841472 0.576203 0.168013 0.0756531 0.399458 0.371121 0.172194 0.133222 0.729297 0.313439 0.758695 0.965488 0.243493 0.868419 0.334682 0.110164 0 0.496602 0.948253 
2.66934  19 0.164706 0.574968 0.267986 0.175094 0.655309 0.186996 0.773334 0.71134 0 0 0.283623 0.98944 0.313975 0.863423 0.57826 0.0587306 0.371437 0.798036 0.733126 
1.64371  19 0.234492 0.259643 0.841708 0.33555 0.668206 0.238441 0.551749 0.748705 0.24857 0 0.349346 0.498793 0.503168 0.871874 0.590757 0.493771 0.377709 0.794397 0.758804 
1.11143  19 0.709837 0.44841 0.755009 0.12742 0.345726 0.635687 0.695558 0.435327 0.422563 0.0127883 0.403249 0.384543 0.707168 0.677757 0.121657 0.335921 0.0887649 0.409237 0.805107 
2.47074  19 0.743993 0 0.788752 0.141525 0.372334 0.865256 0.699844 0.464834 0.376004 0.142189 0.406636 0.373008 0.446851 0.624961 0.925711 0.00776615 0.306167 0.267563 0.794281 
1.71368  19 0.265684 0.55251 0.860829 0.164808 0.0696785 0.345907 0.312334 0.405138 0.385655 0.890266 0.0939794 0.0187775 0.282631 0.38468 0.210851 0.644059 0.0831486 0.249545 0.979517 
1.5465  19 0.272039 0 0.867204 0.499712 0.335468 0.362467 0.419521 0.467738 0.334508 0.00929471 0.325868 0.709696 0 0.378469 0.141093 0.654804 0.0751121 0.270024 0.896249 
1.74711  19 0.556045 0.82643 0.168147 0 0.428695 0.553332 0.711036 0 0.574324 0.412447 0 0.40202 0.326944 0 0.638583 0.168272 0.169936 0.753549 0.547515 
1.74948  19 0.887515 0.71353 0.494737 0.0337211 0.634739 0.608025 0.715881 0.0980988 0.632193 0.4031 0.0575161 0.728585 0.774957 0.142018 0.62892 0.184828 0.222407 0.755138 0.969799 
0.926306  19 0.793023 0.624463 0.240082 0 0.780299 0 0 0.686521 0 0.875722 0.859121 0.573886 0.389098 0.448568 0.454837 0.515794 0.38358 0.250803 0.793838 
4.62296  19 0.768777 0.352188 0 0.0758545 0.824383 0 0 0.436702 0.352656 0.879855 0.825445 0.656547 0.418688 0.248468 0.103617 0.523768 0.200772 0.363291 0.82227 
2.3567  19 0.269126 0.722316 0.570344 0.500609 0.979527 0.257778 0.105891 0.350173 0.317278 0.201942 0.664283 0.0688156 0.215621 0.321194 0.733581 0.807464 0.446072 0.230529 0.145664 
2.59405  19 0.377336 0.715741 0.552 0.406462 0.747119 0.717521 0.810431 0.14589 0.61486 0.35814 0.777063 0.0785158 0.341567 0.292304 0.734562 0.753786 0.571919 0.231911 0.738913 
2.10806  19 0.617953 0.888405 0.768393 0.412296 0.455545 0.557385 0.195846 0.867825 0.329774 0.805112 0.231874 0.896737 0.253963 0.13364 0 0.744728 0.0826969 0.306845 0.731276 
1.38009  19 0.0604281 0.750823 0.904284 0.402085 0.328405 0.350587 0.0650098 0.822216 0.50883 0.650506 0.570158 0.78203 0 0.23761 0.299992 0.706354 0.0558635 0.303566 0.882333 
1.00859  19 0.587713 0.496359 0.903914 0 0.294791 0.653285 0.55802 0.423887 0.599631 0 0.664696 0.622484 0.204236 0.842221 0.753315 0.102114 0.0472698 0.289284 0.811591 
4.89285  19 0.660673 0.310196 0.0125407 0.22073 0.276805 0.434827 0.51383 0.395565 0.447854 0.692026 0.0959279 0.0900597 0.912027 0.772713 0.761414 0.0679077 0.598657 0.342881 0.81875 
2.33326  19 0 0.54614 0.765373 0.362726 0.368516 0.140378 0.229582 0.391613 0.385566 0 0.483076 0.0180382 0.777406 0.706775 0.356232 0.409361 0.561578 0.469355 0 
2.11901  19 0.688737 0.402647 0.775719 0 0.00881946 0.837518 0 0.20761 0.396695 0.27415 0.466444 0.0216588 0.956673 0.495424 0.833146 0.179975 0.590211 0.084877 0.152099 
3.60806  19 0 0 0.313395 0.506266 0.767931 0.239447 0.577783 0.768044 0.285313 0.507798 0 0.453726 0.590052 0.881968 0.245611 0.102942 0.560842 0.859933 0.716413 
1.46391  19 0.794464 0.0557968 0.267781 0 0.411731 0.246293 0.648677 0.757375 0.120878 0.1001 0.680601 0.451404 0.95179 0.949853 0.329665 0.102975 0.2743 0.772148 0.683282 
3.38542  19 0.590229 0.397384 0.715307 0.8904 0.544238 0.557296 0.662038 0.896321 0.800514 0.371335 0.0202593 0.380675 0.423291 0.0861335 0.514445 0.109627 0.726105 0.558797 0.820345 
1.96608  19 0.66982 0.0602514 0.964262 0.37745 0.128886 0.902436 0.461866 0.484902 0.486185 0.942349 0.776273 0.884412 0.596738 0.517799 0.0007832 0.453428 0.143746 0.387488 0.811433 
2.17993  19 0.205411 0.614125 0.743236 0.124718 0.540066 0.685465 0.923783 0.228301 0.816094 0.0896808 0.785578 0.623649 0.863436 0.255488 0.858441 0.287415 0.73948 0.817872 0.179077 
1.36556  19 0.112976 0.340801 0.623496 0 0.482595 0.667342 0.918609 0.360973 0.866491 0.264781 0.915184 0.694712 0.667185 0.342089 0.0657629 0.834029 0 0.928507 0 
3.16922  19 0.430544 0.524414 0.332407 0.716066 0.587851 0.673034 0.476819 0.513166 0 0 0.906606 0.571707 0.222774 0.66623 0.0327721 0.461706 0.434447 0.921699 0.962282 
1.8777  19 0.590575 0.687102 0.910162 0.531004 0.750627 0.643851 0.584555 0.536529 0 0 0.791309 0.431334 0.218318 0.889269 0.905747 0.434034 0.567694 0.793566 0.967279 
2.37215  19 0.81703 0.991145 0.876595 0.66129 0.258006 0.68141 0.0420349 0.0295802 0.674319 0.257628 0.14152 0.608957 0.222144 0.262662 0.723439 0.608299 0.159669 0.533526 0.704817 
2.31712  19 0.180425 0.141869 0.857516 0.107287 0.370806 0.0256851 0.347774 0.283083 0.275502 0.131675 0.0832866 0.99289 0.291588 0.474512 0.0490119 0.0247357 0.373546 0.435081 0.575312 
2.83968  19 0.721955 0.249992 0.701602 0.694797 0.602654 0.676666 0.630958 0.29214 0.252938 0 0.303749 0.364218 0.251384 0.639382 0.565603 0.256369 0.774535 0.0379432 0.0181846 
1.20127  19 0.810949 0.445683 0.713648 0 0.702123 0.411726 0.527962 0.549831 0.521554 0.231044 0 0.228222 0.59271 0.45808 0.775183 0.572768 0 0.291924 0.31298 
1.45201  19 0.847907 0 0.369531 0 0.401754 0.477427 0.529115 0.0210158 0.535093 0.0663838 0.611916 0.604708 0.175196 0.656952 0.565871 0.411094 0.254207 0.122412 0.398047 
1.58062  19 0.919859 0.725452 0.372455 0 0.58585 0.00975395 0.201192 0.613954 0.436386 0.104918 0.653579 0.662947 0.0503417 0.722533 0.704122 0.421986 0.956127 0.123028 0.400699 
1.05689  19 0.26502 0.310306 0.631453 0.0417406 0.585592 0 0.0287236 0.167146 0 0.0281916 0.776543 0.623712 0.5421 0.524639 0.690931 0.246788 0.27972 0.430444 0.533702 
1.43538  19 0.181925 0 0.40348 0.0598928 0.765403 0 0.55787 0.0160249 0.325762 0.190744 0.889311 0.572587 0.561661 0.506119 0.96735 0.959247 0.352839 0.44322 0.610659 
2.53575  19 0.563364 0.270512 0.365496 0.424488 0.73883 0.791372 0.774883 0.205986 0.0495866 0.0729107 0.0986568 0.944568 0.926255 0.220658 0.0536194 0.599573 0.323925 0.0625206 0.180797 
2.47321  19 0 0.172291 0.73136 0.540418 0.00697252 0.666654 0.920392 0.232238 0.420487 0.23117 0.647126 0.671688 0.762844 0.565216 0.948927 0.742583 0.692797 0.534869 0.11108 
2.59581  19 0.357342 0.486799 0.552692 0.305048 0.579745 0.19819 0.864029 0 0.748035 0 0 0.00523634 0.716251 0.487416 0.614436 0.558072 0.66973 0.143388 0.147867 
2.22263  19 0.267073 0.482585 0.528744 0.311403 0.646781 0.449426 0.838113 0.7764 0.775224 0.395205 0.508208 0.368549 0.728811 0.501394 0.907805 0.80057 0.737332 0.16111 0.185731 
1.46323  19 0.744856 0.616727 0.717876 0.38339 0.0636544 0.691829 0.0512165 0.753083 0 0.711102 0.787472 0.950628 0.0613343 0.0566823 0.188324 0.892535 0 0.477926 0.828314 
2.18046  19 0.784451 0.261456 0.502612 0.557943 0 0.814246 0 0.841636 0.0893202 0.314321 0.742245 0.0376147 0.214015 0.276986 0.198888 0.557092 0 0.516692 0.186589 
2.40542  19 0.4782 0.626426 0.854133 0.470529 0.153697 0 0.958884 0.550752 0.611153 0 0 0.635151 0.0552315 0.382242 0.195 0.221568 0.608444 0.556917 0.424649 
2.13013  19 0.168704 0.367772 0.823041 0.564672 0.210524 0.0624422 0.961505 0.866253 0.5988 0.402123 0.361266 0.765107 0.358463 0.38791 0.296573 0.711396 0.435195 0.47415 0.690168 
0.655209  19 0.233809 0.392249 0.653585 0.068269 0.661244 0.123568 0.958473 0.874009 0.2196 0.0149514 0.500971 0.538686 0.479671 0.258327 0.941555 0.975334 0.355204 0.354745 0.694541 
2.97489  19 0.524565 0.654803 0.40073 0.322199 0.139685 0.154036 0.143003 0.0439778 0.794142 0.26676 0.378948 0.326716 0.79825 0.681364 0.650304 0.502743 0.772166 0.703342 0.524314 
0.971397  19 0.128001 0.506361 0.682422 0.0775301 0.686167 0.677205 0.309579 0 0 0.148997 0.0824899 0.74658 0.758111 0.838184 0.548149 0.668211 0.317733 0.518448 0.64187 
2.47932  19 0.487331 0.12832 0.908718 0.599421 0.668615 0.668601 0.553581 0.687684 0.152521 0.149071 0.010083 0 0.0425642 0.904639 0.597473 0.324495 0.320581 0.335796 0.882364 
4.19656  19 0.315677 0.411875 0.147966 0.696011 0.439453 0.525996 0.823271 0.00914888 0.449973 0.0313464 0.268629 0.0365707 0.700009 0.40292 0.753458 0.755243 0.271593 0.912288 0.897458 
3.77952  19 0.316645 0.646804 0.266392 0.541162 0.572728 0.522566 0.794868 0.100636 0.978345 0.478054 0.0834458 0.00579188 0.511767 0.621281 0.729754 0.839953 0.306785 0.0791908 0.26961 
2.43446  19 0.392336 0.917786 0.563859 0.351992 0.750598 0.57769 0.876305 0.435119 0.044692 0.23821 0.189697 0.341617 0.510363 0.197497 0.734821 0.455312 0.656345 0.273797 0.149594 
2.06788  19 0.610871 0.85618 0.839277 0.39071 0.13296 0.207995 0.890383 0.184058 0.0420827 0.41428 0.377306 0.0925717 0.514188 0 0.844654 0.689487 0.838474 0.339708 0.291305 
1.68379  19 0.466357 0.231919 0.964374 0.127422 0.502958 0.254179 0.95485 0 0.242689 0.217373 0.300293 0.363423 0.857193 0.0933013 0.345524 0.679736 0.0370254 0.768624 0.376038 
1.64285  19 0.404099 0.247351 0.887208 0.148583 0.509232 0.00102181 0.922095 0.0924716 0.51084 0.144944 0.346035 0.378313 0.860872 0.0200936 0.32196 0.703354 0 0.694857 0.329513 
1.17044  19 0.350715 0.748939 0.696771 0 0.431313 0.781741 0.671994 0.662738 0.118682 0.99276 0.763443 0.824941 0.7322 0.528872 0.795989 0.440749 0.376416 0.599374 0.273715 
0.876094  19 0.370499 0.61202 0.621199 0 0.219583 0.782653 0.837462 0.870321 0 0.888054 0.679019 0.796076 0.276579 0 0.7964 0.780491 0.608606 0.573147 0.381626 
0.989264  19 0.781404 0.548827 0.482659 0 0.943919 0.884588 0 0.606106 0.507105 0.312913 0 0.17071 0.424784 0.219551 0.598512 0.501616 0.0892336 0.662669 0 
1.4998  19 0.572353 0.618288 0.314922 0 0.418252 0.888609 0.462011 0.637203 0.492075 0.295993 0 0.190971 0.497363 0.201033 0.461174 0.497644 0.771276 0.662726 0 
2.38358  19 0.305056 0.794271 0.556218 0.51526 0.656853 0.958974 0 0.357784 0.371878 0.346776 0.694462 0.0346293 0.726132 0.43559 0.620281 0.625264 0.0820702 0.0656419 0.000182714 
1.38945  19 0.0584492 0.724829 0.690911 0.122264 0.381581 0.12277 0 0.623153 0.841224 0.00490828 0.12092 0 0.785343 0.280486 0.700502 0.454961 0.182346 0.162054 0.864439 
3.25212  19 0.427598 0.215429 0.171703 0.344306 0 0.393314 0.236015 0.81065 0.324637 0.264209 0.138503 0.455408 0.757896 0.0146375 0.549355 0.601912 0.453113 0.32662 0.354802 
2.55229  19 0.429006 0.183382 0.688576 0.353471 0 0.404782 0.807929 0.989419 0.496746 0 0 0.382958 0.743829 0 0 0.116146 0.207187 0.454661 0.155012 
2.56496  19 0.748564 0.361308 0.552475 0.680251 0.767506 0.700686 0.602385 0.222837 0.49926 0.371328 0.32405 0.944401 0.526987 0.62483 0.784994 0.671754 0.221964 0.536374 0.288347 
3.5906  19 0.59763 0.394215 0.540056 0.630261 0.893733 0.652192 0.124313 0.116643 0.460301 0.515845 0.915115 0.892087 0.531651 0.0225445 0.570797 0.0679909 0.785543 0.485524 0.275683 
2.2594  19 0.71936 0.840071 0.576976 0.470819 0.273154 0.512367 0.882673 0.645622 0.936174 0.17541 0.162915 0.487446 0.584481 0.91078 0.643443 0.589501 0.381581 0.694787 0.2819 
2.65849  19 0.202123 0.368774 0.753123 0.909179 0.570726 0.71373 0.222865 0.395161 0.712822 0.0479973 0.890288 0.447862 0.778019 0.337439 0.448561 0.329267 0.172102 0.647752 0.242161 
2.69652  19 0.0183617 0.26218 0.689512 0.57206 0.293549 0.644932 0.0876728 0.267239 0.502852 0.489803 0.501547 0.297917 0.394077 0.561924 0.859798 0.482916 0.621441 0.28559 0.0346841 
3.22154  19 0 0 0.691038 0.508562 0.335425 0.940531 0.218942 0.275167 0.515618 0.0783772 0.69468 0 0.138468 0.550667 0.795217 0.0528979 0.577103 0.269835 0.0657867 
2.36254  19 0.978261 0.670685 0.0562685 0.0324333 0.0242649 0.00215771 0.170361 0.580365 0.800848 0.87606 0.921828 0.958518 0.461942 0.46027 0.970996 0.58928 0.679949 0.496502 0.560669 
2.58895  19 0.980569 0.540824 0.0961936 0.124496 0.387174 0.97526 0.804583 0.343843 0.188692 0.164114 0.210744 0.447521 0.367222 0.612089 0.353509 0.719689 0.430453 0.505456 0.966282 
1.17642  19 0 0.768578 0.876126 0.253803 0.264607 0.479921 0.478128 0.449031 0.573676 0.0102693 0.55042 0.78787 0.249567 0.283716 0.769551 0.159021 0.0613469 0.361379 0.94695 
1.63348  19 0.439179 0 0.874458 0.308091 0.251659 0.21097 0.290255 0.197875 0.0498769 0.601611 0.474939 0.805174 0.253239 0.351899 0.915789 0.195496 0.12126 0.306481 0.923648 
2.58434  19 0.624902 0.478425 0.689073 0.639397 0.998571 0.725554 0.46038 0.0643318 0.217855 0.48244 0.425381 0.771181 0.211323 0.587381 0.231889 0.708133 0.434561 0.137128 0 
4.48425  19 0.478032 0.602754 0.051379 0.719415 0.708044 0.822135 0.692126 0.016612 0.369616 0.191137 0.335312 0.462362 0.160784 0.637892 0.459005 0.532919 0.349961 0.11895 0.334163 
1.21721  19 0.9085 0.174447 0.341478 0.0968395 0.642503 0.860502 0.175211 0.715559 0.308294 0 0.586007 0.407137 0.169994 0.0899372 0.303728 0.890248 0.604748 0.0273382 0.217547 
2.35406  19 0.419747 0.510603 0.358053 0 0.672448 0.852018 0.680959 0.386411 0.313423 0 0.556952 0.542955 0.151516 0.0985739 0.930315 0.0132719 0.632854 0.0773675 0.327187 
2.56757  19 0.93315 0.409281 0.358195 0.309541 0.641731 0.812683 0.947972 0.291021 0.382612 0.0544971 0.636906 0.533003 0 0.168883 0.567465 0.430682 0.775785 0.130035 0 
1.95027  19 0.166329 0.463189 0.305881 0 0.679758 0.67763 0.000221961 0.413772 0.387191 0.154365 0.958059 0.585753 0 0.168204 0.516584 0.168702 0.670062 0.0733564 0.375443 
2.10201  19 0.0531377 0.803221 0.974475 0.498793 0.779094 0.340769 0.795286 0.665221 0.518779 0.0577465 0.962525 0.167936 0.904476 0.0331087 0.192534 0.206053 0.0591271 0.497005 0.377392 
3.02649  19 0.0226071 0.728547 0.971739 0.283785 0.768836 0.340227 0.909807 0.736232 0.673499 0.748327 0.158183 0.00940974 0.833077 0.170753 0 0.601537 0.592744 0.530434 0 
1.44407  19 0.929317 0.809714 0.874174 0.294511 0.438587 0.371074 0.700828 0.817375 0.203695 0.899843 0.810161 0.163052 0.149657 0.073226 0.221971 0.315267 0.0946652 0.627078 0.305399 
2.53323  19 0.924029 0.853278 0.626709 0.493276 0.277364 0.305449 0 0.297106 0.707499 0.66713 0.723103 0.094054 0.397647 0.214208 0.308336 0.65625 0.275855 0.512927 0.476239 
2.27026  19 0.343124 0.391225 0.534936 0.481518 0.669779 0 0.96681 0.297913 0.28469 0.917061 0.449026 0.591362 0.522919 0 0.780555 0.925964 0.0250633 0.508244 0.00547604 
2.15467  19 0.204732 0.416298 0.612544 0.531991 0.626498 0 0.951916 0.322813 0.0189392 0.273061 0.628365 0.58366 0.435436 0 0.808143 0.99186 0.387275 0.255359 0.196213 
1.40351  19 0.0776024 0.0568888 0.924905 0 0.511479 0.482675 0.26643 0.525721 0.17616 0.239475 0.149262 0.308364 0.214737 0.30944 0.214457 0.334137 0.576124 0.181586 0.1206 
1.33653  19 0.763378 0.995722 0.534821 0 0.589928 0.433896 0.442692 0.512466 0.379676 0.200925 0.167438 0.903035 0.00488485 0.279914 0.316926 0.342021 0.530266 0.536047 0.215671 
2.5427  19 0 0.339736 0.694045 0.788839 0.108075 0.295861 0.774519 0.293135 0 0 0.726038 0.600239 0.220497 0.0702421 0.118177 0.476776 0.474839 0.502418 0.773909 
2.7107  19 0 0.426855 0.682619 0.550855 0.63687 0.675159 0 0.186673 0.120127 0.0138463 0.947061 0.593263 0.0893027 0.00153661 0.755714 0.104466 0.458415 0.662888 0 
1.53593  19 0.813771 0.814638 0.999193 0.244156 0.281925 0.0971226 0.205719 0 0.698827 0.274791 0.918521 0.547393 0.182166 0.559359 0.636618 0.462313 0 0.130702 0.14393 
4.40826  19 0.82431 0.957122 0.0781752 0.455035 0.460557 0.277248 0.13158 0 0.0982348 0.276115 0.86498 0.516844 0 0.556611 0.570575 0.282774 0.44402 0.485625 0 
3.24168  19 0.443463 0.996567 0.447389 0.672866 0 0.427752 0.935774 0 0.334117 0.201058 0.417157 0.590562 0.572006 0.397249 0.709371 0.776767 0.44046 0.38028 0.465423 
4.01901  19 0.44472 0.863918 0.0764448 0.655303 0 0.583425 0.938936 0.0352088 0.070165 0.387723 0.358671 0.663645 0.316571 0.433159 0.347233 0.905846 0.900395 0.807031 0.488918 
1.60989  19 0.38975 0.247768 0.426872 0.10916 0.52467 0.453892 0.253996 0.254228 0.719097 0.0787633 0.763011 0.911709 0 0.716014 0.950198 0.0853942 0.0634096 0.776334 0 
0.788714  19 0.428723 0.205004 0.418702 0.0174824 0.385046 0.13781 0.171798 0.306162 0.00144211 0.500127 0.796735 0.953035 0.712003 0.780881 0.648139 0.6963 0.35772 0.789702 0.13504 
2.23394  19 0.717787 0.558237 0.850195 0.409371 0.671657 0.182036 0.240963 0.500972 0.866769 0.668 0.584686 0.278515 0.338747 0.0803971 0.299212 0.953139 0.787614 0.716167 0.934593 
2.50819  19 0.468427 0.524791 0.822084 0.56719 0.626481 0.653221 0.230963 0.588938 0.703682 0.781043 0.426277 0.113987 0.372759 0.24043 0.964944 0.837003 0.938674 0.764455 0.758363 
1.13149  19 0.613549 0.174856 0.683778 0 0.283766 0.660452 0.59042 0.0809338 0.554308 0 0.748534 0.251919 0.408447 0.827397 0.40809 0.168896 0 0.174992 0.0592167 
2.49907  19 0.693668 0.340901 0.6729 0.526729 0.219893 0.54247 0.589692 0.553014 0.569604 0.413867 0.248239 0.409313 0.629457 0.782388 0.308267 0.41546 0.346231 0.505804 0.447529 
1.59682  19 0.560625 0.643716 0.703327 0.187375 0.817341 0.364039 0.00215939 0.501137 0.0572812 0.498816 0.314351 0.109392 0.159008 0.549301 0.622988 0.457607 0.534766 0 0.452961 
0.957906  19 0.65528 0.167655 0.851721 0.0205834 0.806905 0.527402 0.838276 0.826954 0.0479217 0.417438 0.394535 0.190393 0.566477 0.547458 0.759714 0.342812 0 0.582966 0.339182 
3.57144  19 0.543466 0.582096 0.586017 0.529683 0.0537353 0.834936 0.909133 0.325801 0.349674 0.415565 0.749316 0.366964 0.0643131 0.638702 0.0520614 0.10756 0.639563 0.00868171 0.997172 
2.21258  19 0.582985 0.28803 0.780261 0.225631 0.412295 0.275662 0.757929 0.843061 0.504419 0.0417119 0.381367 0.472568 0.219438 0.205837 0.637088 0.23578 0.959396 0 0.732404 
0.925446  19 0.185006 0.403624 0.657732 0.0698152 0.365336 0.673896 0.11075 0.687417 0.233015 0.025068 0.498844 0.601823 0.380412 0.363029 0.927031 0.531089 0.392937 0.142279 0.324092 
0.997308  19 0.114774 0.396144 0.737523 0.078547 0.716865 0 0.441666 0.636228 0.488366 0.0599902 0.548095 0.305901 0.452413 0.262456 0.888931 0.840758 0.346832 0.319275 0.404625 
1.94567  19 0.506841 0.152828 0.993176 0.653259 0.280955 0.259211 0.810642 0.0855876 0.0299793 0.242089 0.449486 0.302618 0.628665 0.762424 0.226616 0.801348 0.431982 0.726468 0.378639 
4.26102  19 0.519722 0.153369 0.0507117 0.432611 0.787904 0 0.685081 0.0801784 0.354694 0.3138 0.947257 0.198848 0.413143 0.865879 0.14132 0.807391 0.0528962 0.689853 0.386768 
0.926306  19 0.793023 0.624463 0.240082 0 0.780299 0 0 0.686521 0 0.875722 0.859121 0.573886 0.389098 0.448568 0.454837 0.515794 0.38358 0.250803 0.793838 
1.20127  19 0.810949 0.445683 0.713648 0 0.702123 0.411726 0.527962 0.549831 0.521554 0.231044 0 0.228222 0.59271 0.45808 0.775183 0.572768 0 0.291924 0.31298 
0.655209  19 0.233809 0.392249 0.653585 0.068269 0.661244 0.123568 0.958473 0.874009 0.2196 0.0149514 0.500971 0.538686 0.479671 0.258327 0.941555 0.975334 0.355204 0.354745 0.694541 
0.971397  19 0.128001 0.506361 0.682422 0.0775301 0.686167 0.677205 0.309579 0 0 0.148997 0.0824899 0.74658 0.758111 0.838184 0.548149 0.668211 0.317733 0.518448 0.64187 
1.17044  19 0.350715 0.748939 0.696771 0 0.431313 0.781741 0.671994 0.662738 0.118682 0.99276 0.763443 0.824941 0.7322 0.528872 0.795989 0.440749 0.376416 0.599374 0.273715 
0.876094  19 0.370499 0.61202 0.621199 0 0.219583 0.782653 0.837462 0.870321 0 0.888054 0.679019 0.796076 0.276579 0 0.7964 0.780491 0.608606 0.573147 0.381626 
0.989264  19 0.781404 0.548827 0.482659 0 0.943919 0.884588 0 0.606106 0.507105 0.312913 0 0.17071 0.424784 0.219551 0.598512 0.501616 0.0892336 0.662669 0 
0.997308  19 0.114774 0.396144 0.737523 0.078547 0.716865 0 0.441666 0.636228 0.488366 0.0599902 0.548095 0.305901 0.452413 0.262456 0.888931 0.840758 0.346832 0.319275 0.404625 
1.60078  19 0.268384 0.259346 0.629475 0 0.549937 0 0.199114 0.291985 0 0.0983562 0.681569 0.5962 0.498805 0.749385 0.617739 0.139943 0.353358 0.315351 0.305856 
0.683098  19 0.284478 0.362462 0.637104 0.0257397 0.594333 0 0.927566 0.108007 0.0159182 0.0718324 0.88121 0.620128 0.516112 0.866449 0.602133 0.882841 0.322511 0.408897 0.589076 
0.819411  19 0.425305 0.276774 0.454782 0 0.275494 0.301959 0.105178 0.121974 0 0.567511 0.817209 0.967117 0.664312 0.0771448 0.500188 0.635427 0.144324 0.712432 0 
0.659315  19 0.34282 0.236981 0.256284 0 0.329058 0.209483 0.365259 0.348098 0.0477316 0.116256 0.697327 0.873018 0.306732 0.555603 0.743371 0.711176 0.397337 0.541124 0.735126 
0.922885  19 0.69923 0.659508 0.711892 0 0.546789 0.781642 0.399367 0.349429 0.871457 0.129974 0.627044 0.775087 0.204102 0.169512 0.266888 0.313241 0.0169552 0.375503 0.546386 
0.894148  19 0.544818 0.452502 0.626535 0 0.119441 0.571487 0.503195 0.762837 0.325445 0.283185 0.591602 0.122193 0.205577 0.182243 0.387049 0.0927062 0.0647343 0.442901 0.626021 
0.887031  19 0.412898 0.780535 0.905063 0.130715 0.0336752 0.643356 0 0.366008 0 0.857775 0.808013 0.896089 0.529512 0.643219 0.243258 0.865873 0.0200043 0.745293 0 
0.692611  19 0.240311 0.132526 0.942295 0 0.10027 0.552275 0.0460493 0.207914 0.119921 0.775089 0.836534 0.900037 0.501317 0.421963 0.747119 0.899513 0 0.842321 0.663606 
1.15349  19 0.663003 0.344979 0.507455 0 0.326756 0.455577 0.0284587 0.63703 0.749484 0.143814 0.40185 0.0822624 0.822122 0 0.609812 0.757301 0 0.714622 0.173565 
1.93895  19 0.120265 0.631298 0.478786 0.0659324 0.428316 0.0429987 0.0203672 0.507844 0.737998 0.340951 0.389258 0.0530055 0.24765 0.471396 0.503358 0.280691 0.451414 0.676598 0.205208 
1.51313  19 0.830991 0.355627 0.41001 0.15812 0.713589 0.489093 0.898937 0.748958 0.621345 0.00437865 0.446195 0.569042 0.161351 0 0.783925 0.359852 0.285652 0.116165 0.371015 
0.793536  19 0.846164 0.197079 0.990662 0.0559234 0.791569 0.676484 0.825988 0.366068 0.351449 0.191202 0.712563 0.573783 0.167966 0 0.638094 0.423112 0.153972 0.103419 0.22285 
2.4037  19 0.128275 0.355717 0.657175 0.617778 0.59633 0.130709 0.0848898 0.27879 0.234231 0.016637 0.564976 0.328904 0.446599 0.388088 0.448138 0.972164 0.54814 0.397023 0 
0.548741  19 0.490944 0.317738 0.68617 0 0.638215 0 0.00947919 0.969374 0.216137 0.00822059 0.2152 0.358562 0.447647 0.496197 0.884284 0.717134 0.147858 0.157785 0 
1.11898  19 0.60141 0.218549 0.841371 0.238929 0.651143 0.527221 0.619689 0.8737 0.199859 0.388466 0.480105 0.211194 0.81436 0.503045 0.668633 0.0071238 0 0.383733 0.194195 
1.23366  19 0.683986 0.198374 0.736887 0.143743 0.507774 0.512065 0.267987 0.0956804 0.158846 0.368431 0.360333 0.193086 0.743771 0.59704 0.805459 0.254098 0 0.293887 0.370605 
2.61535  19 0.674836 0.597525 0.397328 0.0638537 0.598353 0.0504739 0.148226 0.600027 0.866074 0.0262577 0.192634 0.724579 0.225714 0.732168 0.554359 0 0.476433 0.467592 0.343946 
2.2715  19 0.135717 0.747468 0.243671 0.2476 0.661073 0.141342 0.787972 0.614983 0 0.0755563 0.728008 0.763202 0.0458104 0.796667 0.657815 0.164297 0.0920025 0 0.75827 
1.23306  19 0.0994812 0.343976 0.618414 0 0.397221 0.131746 0.937606 0.136891 0 0.619092 0.525207 0.631252 0.50534 0.239156 0.0673584 0.969435 0.399808 0.186821 0.757581 
0.892526  19 0.0868962 0.381909 0.628064 0.0701397 0.569399 0.38197 0.968062 0.750554 0.440833 0.10649 0.0529422 0.76012 0.531932 0.358436 0.359678 0.984555 0 0.960295 0.807982 
2.63007  19 0.695444 0.423896 0.775629 0.516719 0 0.500935 0.218325 0.28351 0.560001 0.230858 0.153672 0 0.606045 0.465985 0.269751 0.478294 0.269981 0.0528285 0.446067 
3.27576  19 0.692535 0.404552 0.813322 0.562827 0.311622 0.861642 0.713484 0.721271 0.357553 0.439594 0.4366 0.184909 0.695328 0.395696 0.363318 0.0708978 0.417328 0.0388937 0.0755302 
2.76514  19 0.756499 0.000860029 0.396592 0.373977 0.450489 0.535819 0.569605 0.153274 0.458533 0.147432 0.608059 0.672391 0.162132 0.616702 0.568892 0.174301 0.234864 0.554511 0.149959 
2.78746  19 0.914992 0.122594 0.256723 0.16706 0.322857 0.540436 0.442275 0 0.753519 0 0.603763 0.414087 0.184717 0.772593 0.926557 0.204833 0.315359 0.29704 0.0920275 
1.53818  19 0.690694 0.425784 0.694716 0.0416368 0.72059 0.519501 0.343328 0.165947 0 0.0913541 0.77582 0.884189 0.785691 0.850693 0.561651 0.163001 0.441731 0.474955 0.801784 
1.27512  19 0 0.491269 0.700893 0.139429 0.503373 0.674208 0.406982 0 0 0.0967697 0.352877 0.544415 0.779506 0.751748 0.528823 0.321386 0.133943 0.487817 0.189504 
0.998701  19 0.595171 0.573004 0.808333 0 0.64554 0.612138 0.719497 0.393697 0.426218 0.0880152 0.675658 0.627112 0.21231 0.433674 0.746457 0.280389 0.159511 0.233842 0.261693 
0.95598  19 0.629363 0.506498 0.47404 0.0131961 0.350594 0.787909 0.473837 0.396104 0.584322 0 0.664061 0.666867 0.222319 0.515079 0.752353 0.365099 0 0.352967 0.779892 
2.35908  19 0 0.741566 0.787355 0.329678 0.240384 0 0.685077 0.297666 0.410521 0.0267043 0.560367 0 0.771741 0.741538 0 0.520549 0.434545 0.461429 0.0724482 
2.6869  19 0 0.614576 0.750584 0.528376 0.162181 0 0 0.539491 0.354195 0.190982 0.523399 0 0.777031 0.733197 0.652759 0.538938 0.675683 0.482765 0 
1.41508  19 0.651692 0.0819428 0.347513 0 0.394406 0.366825 0.532739 0.505894 0 0.322571 0.609737 0.359143 0.932734 0.0452468 0 0.59817 0.29042 0.83541 0.712857 
2.83761  19 0.894449 0.14186 0.246236 0.261425 0.331132 0.228551 0.47432 0.158549 0.0241719 0.234022 0.720156 0.2246 0.987454 0.634845 0.37626 0.24469 0.333438 0.802054 0.144813 
1.2447  19 0.371995 0.204339 0.799477 0.281585 0.231219 0.765459 0.55169 0.701616 0.139164 0.866115 0.678958 0.784877 0.447247 0.410459 0.631276 0.860879 0.0387476 0.47817 0.00843705 
1.45116  19 0.37153 0.155404 0.748966 0.337743 0.200047 0.803066 0.520852 0.693887 0.302402 0.924276 0.678892 0.782558 0.421074 0.239101 0.959435 0.622571 0.190109 0.535798 0.365256 
1.40415  19 0.265605 0.689625 0.883233 0.20139 0.0325813 0.325165 0.107308 0 0.303484 0.302388 0.237653 0.765621 0 0.535679 0.0946273 0.253215 0 0.810662 0 
2.36283  19 0.488772 0.287631 0.984321 0.811193 0 0.158011 0.331438 0.0108015 0.641702 0.306256 0.28561 0.889714 0.0420761 0.697128 0.0522666 0.775 0 0.476157 0.186546 
1.23937  19 0.266634 0.803496 0.306676 0.101106 0.387053 0.978866 0.712774 0.684074 0.0637423 0.766644 0.114585 0.9068 0.106448 0.39694 0.800923 0.779166 0.380215 0.675507 0.128601 
1.11524  19 0.305789 0.800523 0.281709 0 0.616851 0.672324 0.739156 0.67634 0.0620134 0.13656 0.48173 0.746923 0.774396 0.587862 0.98117 0.315022 0.376719 0.563849 0 
1.94108  19 0.865552 0.317879 0.538347 0.0268437 0.738265 0.0466123 0.352548 0.405056 0.694831 0.44239 0 0.0716059 0.423157 0.395115 0.0288428 0.57366 0 0.404723 0.267445 
0.83355  19 0.855421 0.682307 0.564928 0.0824641 0.723295 0.790398 0.211887 0.523418 0.336029 0.0735276 0.140908 0.186784 0.264873 0.516462 0.844115 0.34936 0 0.425455 0.272851 
1.58716  19 0 0.792544 0.891641 0.413176 0.552461 0.361006 0.1745 0.848002 0.245833 0 0.151883 0.59239 0.270523 0.135834 0.959127 0.740775 0.426772 0.502218 0.784547 
2.03135  19 0.223753 0.846979 0.792691 0.41334 0.518655 0.00631284 0.187748 0.856818 0.241341 0.502033 0.132293 0.546683 0.268844 0.387423 0.11182 0.331694 0.220731 0.405796 0.778155 
1.35816  19 0.0584492 0.724829 0.690911 0.122264 0.381581 0.12277 0 0.623153 0.841224 0.00490828 0.12092 0 0.785343 0.280486 0.700502 0.454961 0.182346 0.162054 0.864439 
2.08043  19 0.317228 0.953462 0.512609 0.376051 0.148668 0.151393 0.54685 0.476095 0.0994537 0.0713524 0.647745 0.348683 0.000280969 0.488878 0.968078 0.853232 0.482208 0.739046 0.915223 
2.56887  19 0.503743 0.679565 0.686542 0.74332 0.205387 0.727076 0.869571 0.353453 0.0295018 0.624281 0.838281 0.824808 0.227115 0 0.476006 0.563662 0.609111 0.55039 0.385958 
1.63815  19 0.226868 0.650636 0.626781 0 0.226496 0.85843 0.920697 0.433372 0.0530934 0.386647 0.0710666 0.490289 0.256486 0 0.780491 0.320701 0.617151 0.490779 0.38063 
2.66275  19 0.721955 0.249992 0.701602 0.694797 0.602654 0.676666 0.630958 0.29214 0.252938 0 0.303749 0.364218 0.251384 0.639382 0.565603 0.256369 0.774535 0.0379432 0.0181846 
1.59578  19 0.404099 0.247351 0.887208 0.148583 0.509232 0.00102181 0.922095 0.0924716 0.51084 0.144944 0.346035 0.378313 0.860872 0.0200936 0.32196 0.703354 0 0.694857 0.329513 
3.81727  19 0.835733 0.613615 0.0276904 0.109945 0 0 0.343974 0.631992 0.286367 0.297102 0.853784 0.748834 0 0.452643 0.159375 0.200698 0.114081 0.401451 0.432674 
1.85968  19 0.921899 0.507633 0.354234 0.26008 0.319055 0.150593 0.480189 0.434136 0.351897 0.0777001 0.764207 0.636067 0 0.37315 0.250453 0.552461 0.0774881 0.592769 0.395861 
1.24579  19 0.633725 0.518961 0.872172 0 0.451268 0.553512 0.293834 0.462242 0.751763 0.193343 0.670066 0.692087 0.234805 0.584156 0.68452 0.331483 0.369194 0 0.799999 
1.62601  19 0.639399 0.54614 0.947849 0 0.35952 0.610478 0.285325 0.358883 0.676556 0 0.738633 0.368608 0.307011 0.34689 0.331738 0.658158 0.778763 0.667707 0.708179 
1.75873  19 0.330264 0.631659 0.842494 0.0916841 0.792212 0 0.797864 0.0435789 0.249702 0 0 0.473817 0.0802793 0.616803 0.825349 0.585379 0.597204 0.420033 0.735094 
1.90921  19 0.0967208 0.522351 0.754616 0.10814 0.611374 0.107608 0.821385 0.0412992 0.298377 0.605735 0 0.545386 0.0401091 0.3897 0.0988169 0.571677 0.433724 0.404679 0.860134 
4.01743  19 0.946703 0.819816 0 0.224312 0.439852 0.392231 0.497213 0.896645 0.192169 0.759823 0.809403 0.581888 0 0 0.324473 0.943574 0.337801 0.446645 0.338397 
4.18876  19 0.856017 0.871448 0 0.111726 0.445648 0 0.135353 0.847319 0.308975 0.0116192 0.86713 0.202691 0.0838549 0.0732902 0.904941 0.226604 0.548385 0.591046 0.332172 
0.97264  19 0.128001 0.506361 0.682422 0.0775301 0.686167 0.677205 0.309579 0 0 0.148997 0.0824899 0.74658 0.758111 0.838184 0.548149 0.668211 0.317733 0.518448 0.64187 
0.831824  19 0.233809 0.392249 0.653585 0.068269 0.661244 0.123568 0.958473 0.874009 0.2196 0.0149514 0.500971 0.538686 0.479671 0.258327 0.941555 0.975334 0.355204 0.354745 0.694541 
3.09029  19 0.542338 0.740958 0.483374 0.283556 0.0864766 0.165373 0.291011 0.798371 0.468051 0.682523 0.142237 0.19201 0.257101 0.101474 0.0683624 0.0430467 0.115737 0.73644 0.00845622 
2.64388  19 0.301194 0.297293 0.854907 0.327364 0.107564 0.139493 0.0881129 0.592394 0.4269 0.819069 0.0525831 0.252524 0.315542 0.0401463 0 0.296821 0.10025 0.388578 0.156664 
2.64952  19 0.748564 0.361308 0.552475 0.680251 0.767506 0.700686 0.602385 0.222837 0.49926 0.371328 0.32405 0.944401 0.526987 0.62483 0.784994 0.671754 0.221964 0.536374 0.288347 
2.76544  19 0.748564 0.361308 0.552475 0.680251 0.767506 0.700686 0.602385 0.222837 0.49926 0.371328 0.32405 0.944401 0.526987 0.62483 0.784994 0.671754 0.221964 0.536374 0.288347 
1.42872  19 0 0.335912 0.967426 0.168648 0.241994 0.522709 0.692962 0.908035 0.619927 0.0106607 0.0517273 0.870363 0.713086 0.201567 0.139709 0.123556 0.120903 0.39881 0.848925 
1.43176  19 0.428069 0.348945 0.917848 0.31589 0.44114 0.496388 0.326049 0.726886 0.629197 0.00154167 0.903721 0.94219 0.524198 0.0336125 0.127846 0.144133 0 0.305709 0.480504 
1.83828  19 0.191379 0.537767 0.882533 0.383847 0.504341 0.535393 0.502227 0.42331 0.109899 0.41807 0.152077 0.745205 0.549782 0.299898 0.630673 0.328503 0.275648 0.388904 0.129853 
1.41688  19 0.161153 0.444679 0.921937 0.0247326 0.614235 0.405266 0.48655 0.544711 0.179763 0.239891 0.143178 0.179034 0.516876 0.0651264 0.669526 0.367115 0.348038 0.0337903 0.656732 
2.51388  19 0.491949 0.456351 0.546961 0.383417 0.508243 0.424879 0.975438 0.257735 0.405535 0.700357 0.0854109 0.636195 0.365211 0.342594 0.343123 0.781494 0.86299 0.757725 0 
1.64703  19 0.524227 0.187558 0.636516 0.169501 0.411273 0.390638 0.720686 0.129665 0 0.347844 0.156275 0.589765 0.34838 0.194423 0.050556 0.753413 0.571434 0.123266 0.055858 
2.04548  19 0.850651 0.580005 0.704867 0.146103 0.491392 0.135321 0.997699 0.0614964 0.959972 0.40031 0.126237 0.555063 0.367152 0.378891 0.362809 0.61487 0.497765 0.0254107 0 
1.05503  19 0.826251 0.65423 0.935304 0.128123 0.497147 0.396309 0.908167 0.653236 0.299419 0.473776 0.381473 0.536916 0.367264 0.196535 0.369496 0.711386 0.272978 0 0.0987038 
2.71866  19 0.523463 0.57352 0.0555415 0.0708391 0.727839 0 0.509461 0.315522 0.0591245 0.104981 0.405789 0.678486 0.51101 0.772934 0.6503 0.232703 0.283183 0.134318 0.539211 
1.45272  19 0.180609 0.693721 0.881268 0.0766654 0.635026 0.31812 0 0.195644 0 0 0.0434607 0.451086 0.627356 0.661952 0.657023 0.218943 0.326141 0.464537 0.526926 
1.36726  19 0.986368 0.467366 0.185417 0 0.597942 0.355289 0.806146 0 0.413976 0.125605 0.35027 0.52047 0 0.694529 0.639617 0.115003 0.0593008 0.531071 0.303498 
2.90117  19 0.050074 0.951201 0.261945 0.30428 0.462008 0.358906 0 0.136764 0.916135 0.201246 0.30491 0.0835644 0.422578 0.877299 0.448743 0.109348 0.00911178 0.503182 0.70551 
1.36184  19 0.847907 0 0.369531 0 0.401754 0.477427 0.529115 0.0210158 0.535093 0.0663838 0.611916 0.604708 0.175196 0.656952 0.565871 0.411094 0.254207 0.122412 0.398047 
1.21077  19 0.9085 0.174447 0.341478 0.0968395 0.642503 0.860502 0.175211 0.715559 0.308294 0 0.586007 0.407137 0.169994 0.0899372 0.435578 0.890248 0.604748 0.0273382 0.217547 
2.4906  19 0.892594 0.803301 0 0 0.313562 0.360202 0.497583 0.628372 0.890457 0 0.209205 0.0493862 0.170603 0.0637843 0.126846 0.254701 0 0.338009 0.929325 
4.35237  19 0.0260321 0.264828 0.1505 0.340595 0.310166 0.371452 0.479231 0.155581 0.763781 0.120316 0.902966 0.893039 0.254047 0.798327 0.317615 0 0.0960622 0.432481 0.953814 
2.21216  19 0.316618 0.314692 0.370887 0 0.758896 0 0.638974 0.547636 0.326435 0 0.566448 0.53841 0.0814454 0.299648 0.927881 0.0371011 0.461797 0.319379 0.389929 
1.23288  19 0.367906 0 0.380521 0.0828282 0.77895 0.239868 0.599151 0.18827 0.326753 0.0710097 0.98368 0.545115 0.183659 0.435471 0.975069 0.63068 0.224049 0.0654262 0.412894 
2.54381  19 0.326365 0.525154 0.837726 0.569094 0.126454 0.0703163 0.961638 0.570146 0.600196 0.516637 0.181542 0.809168 0.289836 0.388973 0.199014 0.223843 0.435899 0.458639 0.75408 
2.53279  19 0.481005 0.315297 0.824276 0.444468 0.162244 0.000236235 0.95837 0.694046 0.601008 0.598825 0.349117 0.630359 0.270909 0.382492 0.20442 0.600895 0.611851 0.538301 0.63768 
1.83301  19 0.110447 0.840227 0.880725 0.413755 0.556372 0.0551785 0.184808 0.743273 0.18488 0.16165 0.170776 0.718445 0.264293 0.46686 0.616847 0.35781 0.437731 0.495981 0.795309 
0.898996  19 0.465947 0.470687 0.661284 0.021958 0.957529 0.485523 0.753107 0.531973 0.164733 0.243276 0.796396 0.497403 0.435895 0.125606 0.375648 0.703698 0.376097 0.635968 0.039446 
1.76334  19 0.68782 0.277624 0.766462 0.285569 0.392593 0.495852 0.798534 0.24886 0.501504 0 0.312069 0.383028 0.717127 0.0151178 0.132043 0.201793 0.0322412 0.433738 0.492677 
2.07161  19 0.502401 0.337183 0.736258 0.342104 0.460756 0.687124 0.651041 0.602531 0.498669 0.00926666 0 0.384719 0.736393 0.832644 0 0.0677256 0.10752 0.399388 0.079656 
2.32808  19 0.365345 0.294297 0.124382 0.122964 0.214074 0.586882 0.209339 0.53445 0.971309 0.871495 0.631799 0.510145 0.859423 0.530426 0.495458 0.949687 0 0.77564 0 
1.02717  19 0.717519 0.412935 0.244637 0 0.765091 0.258338 0.28439 0.395695 0.927566 0.686127 0.62573 0.156529 0.0996717 0.495547 0.685755 0.952626 0.0589286 0.757042 0 
2.08666  19 0.169062 0.211173 0.784186 0.47822 0.177641 0.678696 0.226416 0.687162 0.269561 0.107962 0.420842 0.750165 0.668169 0.43583 0.0518121 0.371868 0.380088 0.0185979 0.393538 
0.806276  19 0.237405 0.389241 0.579715 0 0.626155 0.6708 0 0.687683 0.221272 0.0332782 0.934331 0.107505 0.652483 0.24572 0.653393 0.682495 0.412696 0.729188 0.808437 
2.13074  19 0.293166 0.675114 0.544333 0.107859 0.656108 0.211388 0.427521 0.0382182 0.861035 0.351135 0.617726 0.171558 0.730072 0.543479 0.990424 0.764263 0.83127 0.22229 0.21654 
2.11762  19 0.261738 0.292639 0.546131 0.383723 0.645946 0.61429 0.628907 0.824567 0.149275 0.378069 0.536413 0.383054 0.727422 0.547429 0.153756 0.734222 0.469353 0.252382 0.363319 
2.07157  19 0.895131 0.312168 0.50203 0.325279 0.408658 0.592061 0.946029 0.251936 0.737324 0.183579 0.472296 0.303277 0.0351886 0.723922 0.222399 0.227966 0.0509891 0.420999 0.0422619 
4.15143  19 0.282537 0.747412 0.066829 0.603376 0.289196 0.670599 0.292259 0.243915 0.640576 0 0.447003 0.347957 0.396302 0.732148 0.3463 0.271625 0.101601 0.425813 0.395341 
1.40562  19 0.621567 0.235916 0.867361 0.103318 0.93347 0.333454 0.449916 0 0.127084 0.173064 0.493363 0.657424 0.345251 0.332358 0.399425 0.650739 0.0406833 0.218653 0.863979 
4.17571  19 0.399888 0.0262529 0.0405493 0.101375 0.733966 0.208955 0.441141 0 0.187809 0.729765 0.21207 0.128047 0.845064 0 0.235649 0.698247 0.0830237 0.735829 0.285285 
3.59314  19 0.551489 0.520754 0.102502 0.433804 0.783514 0.894828 0.64216 0.50257 0.670785 0.0204456 0.310282 0.258196 0.841676 0.12221 0.770711 0.365309 0.321589 0.488793 0.417656 
3.18065  19 0.553833 0.499984 0.334213 0.718053 0.797246 0.868802 0 0.580656 0.32293 0 0.414199 0.125019 0.843925 0.358874 0.228687 0.525409 0.373725 0.381009 0.803725 
1.53159  19 0.0665175 0.609763 0.608465 0.15574 0.795537 0.517327 0.37096 0 0.415276 0.16782 0.373029 0.709935 0.233272 0.202867 0.625204 0.675025 0.081863 0.402508 0.378954 
2.53303  19 0.144655 0.413792 0.717257 0.164447 0.526974 0.556267 0.411125 0 0 0.254184 0.361723 0.711945 0.943915 0.0271309 0.436168 0.0440862 0.260808 0.578355 0.70916 
0.994864  19 0.373405 0.450666 0.650372 0.0458639 0.561301 0.349618 0.970416 0.493884 0.187055 0.0267406 0.551369 0.537786 0.441893 0.208302 0.206626 0.784298 0.372774 0.386558 0.167975 
0.658164  19 0.204972 0.459525 0.66498 0.0147804 0.0811227 0.524459 0.86619 0.56342 0.193102 0.0735144 0.625127 0.532321 0.477943 0.250516 0.670784 0.761882 0.345052 0.474535 0.193297 
1.43868  19 0.0834815 0.5988 0.758348 0 0.876606 0.349979 0.690584 0.206934 0.0325374 0.373977 0.972919 0.273949 0.165586 0.19534 0 0.903379 0.738659 0.845884 0.336339 
3.22699  19 0.0359502 0.5934 0.707177 0.732414 0.509822 0.342895 0.233431 0 0.248483 0.394712 0.933563 0.781629 0.230244 0 0.245515 0 0 0.394022 0.293155 
1.57032  19 0.607302 0.683488 0.967658 0 0.427836 0.22316 0.337185 0 0.96358 0.18951 0.289317 0.206822 0.457685 0.415351 0.387093 0.422505 0.347297 0.758391 0.318179 
1.41824  19 0.457939 0.645906 0.110951 0 0.481724 0.856643 0.320866 0.43717 0.552624 0.0524905 0.192914 0.213189 0.440725 0.0631329 0.0930295 0.856822 0.569809 0.765359 0 
1.31441  19 0.244477 0.0229877 0.112012 0.0407183 0.751456 0.442262 0.21884 0.0526603 0.199612 0.607237 0.771805 0.993584 0.633152 0.993433 0.854596 0.955003 0 0.888774 0.224016 
3.22516  19 0.229564 0.530597 0.0104558 0.0260283 0.473428 0.540993 0.502196 0.15482 0.192188 0.732715 0.829121 0.807156 0.737033 0.698842 0.909378 0.638569 0 0.835306 0 
0.861149  19 0.595149 0.679099 0.678648 0 0.431668 0.864151 0.717751 0.818297 0.626079 0.0924261 0.73923 0.55585 0.402715 0.482409 0.484449 0.401055 0.313574 0.667433 0.416924 
1.6666  19 0.829656 0.973526 0.235598 0 0.400439 0.522708 0.625693 0 0.211341 0.822772 0.610392 0.757483 0.0611758 0.605851 0.868011 0.414938 0.402242 0.651498 0.273794 
2.12928  19 0.9979 0.170105 0.436393 0.198187 0.364345 0.613665 0.639991 0.148426 0.727052 0.374695 0 0.857999 0.443286 0.182689 0.84241 0 0 0.842952 0.658736 
2.81019  19 0.938003 0.400615 0.37476 0.362808 0.745199 0.615893 0.796481 0.0417872 0.376482 0.425446 0 0.171195 0.555966 0.16488 0.650817 0.58564 0 0.800167 0.918304 
2.27018  19 0.53518 0.492524 0.738179 0.172859 0.338511 0.623751 0.329532 0.200166 0.487473 0.70089 0.77291 0.0309914 0.639744 0.299314 0.080537 0.400049 0.335001 0.671108 0.173934 
0.773994  19 0.608711 0.0791243 0.803174 0 0.285575 0.481975 0.806438 0.495166 0.0843818 0 0.773853 0.501556 0.627744 0.044493 0.3982 0.483778 0.391045 0.367697 0.0386305 
2.0083  19 0.0417361 0.376985 0.339576 0.145202 0.220977 0.454095 0.409985 0.262618 0.767655 0 0.827069 0.781367 0 0.229531 0.925726 0.0998854 0.0631976 0.287948 0.974885 
1.35483  19 9.56986e-05 0.195147 0.309198 0.0517478 0.601211 0.47986 0.272753 0.336241 0.709177 0.0799349 0.609043 0.779 0.132638 0.788726 0.824796 0.133953 0.0604716 0.197149 0.00804992 
1.50335  19 0.181925 0 0.40348 0.0598928 0.765403 0 0.55787 0.0160249 0.325762 0.190744 0.889311 0.572587 0.561661 0.506119 0.96735 0.959247 0.352839 0.44322 0.610659 
2.26961  19 0.784451 0.261456 0.502612 0.557943 0 0.814246 0 0.841636 0.0893202 0.314321 0.742245 0.0376147 0.214015 0.276986 0.198888 0.557092 0 0.516692 0.186589 
2.98414  19 0.524565 0.654803 0.40073 0.322199 0.139685 0.154036 0.143003 0.0439778 0.794142 0.26676 0.378948 0.326716 0.79825 0.681364 0.650304 0.502743 0.772166 0.703342 0.524314 
2.1217  19 0.506841 0.152828 0.993176 0.653259 0.280955 0.259211 0.810642 0.0855876 0.0299793 0.242089 0.449486 0.302618 0.628665 0.762424 0.226616 0.801348 0.431982 0.726468 0.378639 
1.71542  19 0.471727 0.502777 0.840584 0.327862 0.933651 0.276287 0.437977 0.39974 0.307949 0.258371 0.883746 0.584732 0.21068 0.792073 0.209182 0.421118 0.182704 0.918104 0.984668 
1.78852  19 0.166411 0.685671 0.905955 0.560393 0.752246 0.741426 0.432088 0.415636 0.303023 0.195321 0.606782 0.297946 0.294113 0.670919 0.59373 0.669585 0 0.0581547 0.985468 
2.42058  19 0 0.54614 0.765373 0.362726 0.368516 0.140378 0.229582 0.391613 0.385566 0 0.483076 0.0180382 0.777406 0.706775 0.356232 0.409361 0.561578 0.469355 0 
2.16127  19 0.204732 0.416298 0.612544 0.531991 0.626498 0 0.951916 0.322813 0.0189392 0.273061 0.628365 0.58366 0.435436 0 0.808143 0.99186 0.387275 0.255359 0.196213 
3.52872  19 0.609742 0 0.427493 0.254142 0.70222 0.255225 0.559985 0.382723 0.588426 0.330036 0.429337 0.102761 0.770558 0.686762 0.631175 0 0.462595 0.594692 0 
2.19032  19 0.545059 0.312244 0.823313 0.315659 0.485266 0.545238 0.44336 0.279959 0.422411 0.340449 0.426537 0.1383 0.795042 0.706579 0.634006 0.436742 0.725327 0.283533 0 
1.02142  19 0.00060054 0.334931 0.692375 0.00609692 0.449766 0 0.785206 0.392244 0.28183 0.0631314 0.540705 0.634867 0.361591 0.259915 0.177429 0.89206 0.551657 0.334186 0.797345 
0.804021  19 0.388596 0.475011 0.655813 0.0600936 0.766279 0.232929 0.90943 0.987797 0.194374 0.040135 0.507548 0.619136 0.479858 0.0450046 0.702748 0.25453 0.0186476 0.349709 0.916619 
2.66688  19 0 0.240845 0.650689 0.341412 0.295082 0.479595 0.494004 0.737999 0.583498 0 0.548968 0.939278 0.190621 0.458383 0.72898 0.013972 0.117309 0.136217 0.958992 
1.43388  19 0.190791 0.105087 0.901781 0.467072 0.347188 0.48053 0.443671 0.749845 0.544199 0.0011963 0.541625 0.71732 0.226621 0.241453 0.580546 0.206666 0.0337945 0.427391 0.476559 
1.18087  19 0.451814 0.357113 0.641858 0.0254469 0.114046 0.600818 0.81261 0.814197 0 0.0130012 0.137918 0.628251 0.258897 0 0.0552501 0.744878 0.212226 0.561823 0.209216 
1.57995  19 0.445936 0.224635 0.715493 0.123326 0.184197 0.707976 0.819694 0.987746 0.117052 0.351503 0.88958 0.764465 0.488627 0 0.155128 0.466384 0.378801 0.509776 0.359117 
2.71029  19 0.898814 0.00472275 0.486636 0.509592 0.484784 0 0.0352502 0.0625289 0.78465 0.110812 0.0811863 0.223106 0.873804 0.995476 0.147096 0.0117109 0 0.62471 0.930175 
4.09707  19 0.859421 0.855886 0.555027 0.677201 0.485716 0 0.604621 0 0.248458 0.0862176 0 0.610279 0.238517 0.752255 0 0 0.0916901 0.488907 0.815468 
0.882708  19 0.383438 0.283239 0.622636 0.071194 0.644628 0.83057 0.905705 0.466773 0.568115 0.0225592 0.383097 0.565381 0.626052 0.667527 0.422036 0.337478 0.027867 0.436089 0.878643 
1.49937  19 0.581359 0.402133 0.686126 0.112473 0.319255 0.317026 0 0.177769 0.239207 0.00571169 0.700909 0.317584 0.533919 0.733357 0.895149 0.282868 0.306943 0.399935 0.883924 
1.88685  19 0.110447 0.840227 0.880725 0.413755 0.556372 0.0551785 0.184808 0.743273 0.18488 0.16165 0.170776 0.718445 0.264293 0.46686 0.616847 0.35781 0.437731 0.495981 0.795309 
1.64856  19 0.38975 0.247768 0.426872 0.10916 0.52467 0.453892 0.253996 0.254228 0.719097 0.0787633 0.763011 0.911709 0 0.716014 0.950198 0.0853942 0.0634096 0.776334 0 
1.90075  19 0.909 0.472362 0.673479 0.427989 0.0824392 0.0208294 0 0.839166 0 0.282655 0.274532 0.977743 0 0 0.0507642 0.631439 0 0.516679 0.965676 
0.741094  19 0.291207 0.919967 0.786898 0.233042 0.0190323 0.864139 0 0.693209 0 0.377553 0.748361 0.977727 0 0.45266 0.311989 0.0883081 0.00481622 0.518017 0.0257256 
2.43922  19 0.500038 0.367642 0.566956 0.628809 0.565138 0.463089 0.142267 0.386823 0.325538 0.284262 0.655087 0.0184381 0.789524 0.471811 0.697835 0.45877 0 0.381194 0.17999 
1.62418  19 0.563317 0.132503 0.955198 0 0.348734 0.441761 0.560272 0.0580195 0.326325 0.350185 0.536042 0 0.793789 0.819204 0.577094 0 0 0.382281 0 
0.655209  19 0.233809 0.392249 0.653585 0.068269 0.661244 0.123568 0.958473 0.874009 0.2196 0.0149514 0.500971 0.538686 0.479671 0.258327 0.941555 0.975334 0.355204 0.354745 0.694541 
0.793536  19 0.846164 0.197079 0.990662 0.0559234 0.791569 0.676484 0.825988 0.366068 0.351449 0.191202 0.712563 0.573783 0.167966 0 0.638094 0.423112 0.153972 0.103419 0.22285 
1.11524  19 0.305789 0.800523 0.281709 0 0.616851 0.672324 0.739156 0.67634 0.0620134 0.13656 0.48173 0.746923 0.774396 0.587862 0.98117 0.315022 0.376719 0.563849 0 
1.21077  19 0.9085 0.174447 0.341478 0.0968395 0.642503 0.860502 0.175211 0.715559 0.308294 0 0.586007 0.407137 0.169994 0.0899372 0.435578 0.890248 0.604748 0.0273382 0.217547 
0.658164  19 0.204972 0.459525 0.66498 0.0147804 0.0811227 0.524459 0.86619 0.56342 0.193102 0.0735144 0.625127 0.532321 0.477943 0.250516 0.670784 0.761882 0.345052 0.474535 0.193297 
1.31441  19 0.244477 0.0229877 0.112012 0.0407183 0.751456 0.442262 0.21884 0.0526603 0.199612 0.607237 0.771805 0.993584 0.633152 0.993433 0.854596 0.955003 0 0.888774 0.224016 
0.773994  19 0.608711 0.0791243 0.803174 0 0.285575 0.481975 0.806438 0.495166 0.0843818 0 0.773853 0.501556 0.627744 0.044493 0.3982 0.483778 0.391045 0.367697 0.0386305 
0.741094  19 0.291207 0.919967 0.786898 0.233042 0.0190323 0.864139 0 0.693209 0 0.377553 0.748361 0.977727 0 0.45266 0.311989 0.0883081 0.00481622 0.518017 0.0257256 
2.8915  19 0.234389 0.389869 0.636243 0.1286 0.651827 0 0.465734 0.0259007 0.21863 0.0185563 0.485722 0.419437 0.336399 0.248795 0.0447823 0.0675007 0.386345 0.566305 0.692822 
2.30073  19 0.236292 0.391078 0.69313 0.0932283 0.643982 0.644129 0.656576 0.00781788 0.220884 0.0174606 0.502967 0.626778 0.468812 0.266554 0.823353 0.150731 0.368811 0.0384723 0.765303 
0.66293  19 0.864121 0.0760056 0.715433 0.00201846 0.574982 0.557379 0.346576 0.458931 0.274114 0.00376315 0.161736 0.827808 0.168444 0 0.875382 0.208875 0.0447121 0.449861 0.574132 
3.70395  19 0.616084 0.66316 0.101139 0.228488 0.427062 0.220478 0.0899889 0.745609 0.583672 0.878414 0.819136 0.789712 0.288953 0.0862704 0.0106795 0.970334 0.340017 0.168658 0.363976 
1.27309  19 0.703698 0.618778 0.833985 0 0.562178 0.473901 0.338501 0.24187 0.873493 0.190758 0.46862 0.787196 0.184668 0.186356 0.0513138 0.596595 0.386042 0.416478 0.449212 
1.11525  19 0.699022 0.694485 0.654802 0 0.593754 0.889846 0.223632 0.185343 0.873082 0.210978 0.481432 0.742276 0.20303 0.518724 0.452745 0.434635 0 0.336846 0.501943 
1.77253  19 0.0615432 0 0.521911 0 0.26613 0.522326 0.908705 0.461172 0.0372355 0.411987 0.251986 0.382276 0.0597746 0 0.49469 0.198128 0.577803 0.693613 0.34954 
2.17544  19 0.478337 0.372598 0.758948 0 0.474535 0.378714 0.728494 0.431842 0.00823176 0.349381 0.482812 0.528284 0.0227193 0 0 0.369731 0.615713 0.740312 0.423268 
1.12244  19 0.238259 0.450784 0.951374 0.12532 0.502742 0.433517 0.35572 0.0448518 0 0.701741 0.384566 0.543828 0.763403 0.650681 0.60154 0.732704 0.237433 0.567819 0.136221 
0.950467  19 0.14563 0.422973 0.621711 0.135599 0.503235 0.544805 0.156986 0.822117 0 0.565412 0.360778 0.537242 0.295349 0.916657 0.581553 0.86298 0.160037 0.106931 0.136403 
1.07532  19 0.141858 0.447861 0.646673 0.0907596 0.538516 0.313724 0.137799 0.539704 0.305074 0 0.0402741 0.806458 0.50128 0.113274 0 0.666949 0.159482 0.438796 0.0706438 
0.877686  19 0.0335966 0.446089 0.611455 0.0279172 0.598622 0.365307 0.973594 0.52326 0.29221 0 0.849432 0.805548 0.517303 0.135216 0.459084 0.742477 0.391228 0.40401 0.279108 
0.885908  19 0.270808 0.426608 0.650591 0.0264272 0.303917 0.322306 0.261496 0.854562 0.177288 0.142105 0.481769 0.66093 0.324168 0.289468 0.910172 0.669292 0.486661 0.427681 0.76155 
0.916043  19 0.83848 0.359369 0.820884 0.0653335 0.0943896 0.188738 0.734372 0.349688 0.854941 0.4623 0.912686 0.136638 0.0718665 0.597945 0.973109 0.925312 0.110104 0.697062 0.175945 
2.40321  19 0.463313 0.178289 0.609694 0.0590971 0.7409 0.38618 0.186902 0.185326 0.541223 0.111365 0.725043 0.759396 0.0796919 0.806423 0.8655 0.110363 0.428032 0.359428 0.973911 
1.91841  19 0.19177 0.467391 0.397916 0.0931827 0.255548 0.513828 0.187095 0.146504 0.811236 0.0429389 0.693798 0.00341987 0.0844614 0.785329 0.909485 0.0951213 0.101527 0.449853 0.442581 
1.85686  19 0.379688 0.344194 0.652786 0.0172246 0.647678 0.0256758 0.627886 0.391394 0.210246 0 0.579726 0.563904 0.150678 0.564025 0.902281 0.0192699 0.0729969 0.301279 0.324511 
1.82669  19 0.712801 0.175227 0.480827 0 0.614196 0.568412 0.629285 0.981369 0.309402 0 0.476905 0.405503 0.250582 0.405099 0.71871 0.0406149 0.275683 0.402611 0.447275 
0.767849  19 0.595389 0.627244 0.6851 0.0615424 0.442914 0.6595 0.428376 0.350003 0.214121 0.0816868 0.670435 0.860191 0.201762 0.44188 0.283599 0.249326 0 0.0128315 0.716022 
0.698746  19 0.905164 0.758415 0.599485 0 0.350659 0.893841 0.43683 0.358913 0.172701 0.209601 0.617321 0.785022 0.209204 0.0333838 0.320938 0.416144 0 0.730265 0.883025 
1.23856  19 0.506587 0.492474 0.699142 0.0106076 0.786829 0.459515 0.774446 0.530155 0.0933804 0.244569 0.808583 0.351175 0.541128 0.0817737 0.0880419 0.582513 0.264596 0.901658 0.208617 
1.20156  19 0.7295 0.484281 0.702356 0.00646784 0.10716 0.454889 0.705458 0.534961 0.147511 0.252929 0.40878 0.532979 0.408507 0 0.0960771 0.804156 0.422423 0.596893 0.253338 
0.870004  19 0.237405 0.389241 0.579715 0 0.626155 0.6708 0 0.687683 0.221272 0.0332782 0.934331 0.107505 0.652483 0.24572 0.653393 0.682495 0.412696 0.729188 0.808437 
2.89699  19 0.721955 0.249992 0.701602 0.694797 0.602654 0.676666 0.630958 0.29214 0.252938 0 0.303749 0.364218 0.251384 0.639382 0.565603 0.256369 0.774535 0.0379432 0.0181846 
2.60931  19 0.457585 0.106382 0.428903 0.145094 0.764975 0.0664918 0.659991 0.375695 0.266991 0.198423 0.62734 0 0 0.353881 0.728929 0.00138258 0.462652 0.387232 0.197295 
2.91082  19 0.394814 0.01346 0.404785 0.320886 0.72026 0.0793541 0.544431 0.376285 0.430683 0 0.402669 0.235875 0.306631 0.403312 0.645437 0.0444444 0.461402 0.355609 0.180842 
1.09255  19 0.386453 0.784629 0.990358 0.05759 0.117596 0.798387 0.853542 0.370981 0.477955 0.259134 0.730428 0.745719 0.66951 0.637264 0.197075 0.747415 0.0211954 0.363895 0 
0.861137  19 0.380206 0.760577 0.593654 0.12011 0.112538 0.616535 0.342484 0.392006 0 0.424494 0.545409 0.959544 0.547192 0.642319 0.168061 0.410467 0.0265018 0.723661 0.545864 
1.19981  19 0.290049 0.985258 0.745799 0.241795 0 0.78453 0 0.59924 0.39665 0.0169724 0.980943 0 0 0.413669 0.734814 0.417809 0.0140078 0.205707 0.801665 
1.6062  19 0.401847 0.876918 0.773387 0.531922 0.219699 0.97298 0 0.599455 0.218226 0.419582 0.375904 0 0.0331345 0.472787 0.404579 0.583585 0 0.139061 0.00673627 
3.9015  19 0.205989 0.835537 0.628169 0.745678 0.543322 0.604923 0.503535 0.407309 0.885685 0.502255 0.987815 0.170919 0.405274 0.86337 0.504859 0.00714287 0.0532957 0.478146 0.557527 
0.840233  19 0 0.41567 0.70508 0.087659 0.676522 0.381157 0.574975 0.974531 0.502212 0.102102 0.526276 0.518179 0.390628 0.154044 0.980232 0.761589 0.356927 0.402024 0.47566 
1.26019  19 0.0390869 0.674933 0.780804 0.276398 0.411553 0.698183 0.483489 0.44104 0.0872676 0.151408 0.66287 0.0686035 0.270497 0 0.247361 0.30524 0 0.417716 0.543494 
0.5795  19 0.466516 0.722238 0.318896 0 0.729269 0.835818 0.384505 0.419242 0.031269 0.0681119 0.48293 0.515815 0.0920604 0 0.328395 0.331344 0.0547455 0.346638 0.604848 
1.66075  19 0 0.792544 0.891641 0.413176 0.552461 0.361006 0.1745 0.848002 0.245833 0 0.151883 0.59239 0.270523 0.135834 0.959127 0.740775 0.426772 0.502218 0.784547 
0.75012  19 0.237405 0.389241 0.579715 0 0.626155 0.6708 0 0.687683 0.221272 0.0332782 0.934331 0.107505 0.652483 0.24572 0.653393 0.682495 0.412696 0.729188 0.808437 
0.915839  19 0.203802 0.478909 0.307106 0.046327 0.829839 0.537092 0.575791 0.614731 0.444236 0.093568 0.252526 0.459914 0.00368782 0.186147 0.315209 0.952406 0.366505 0.370741 0.870351 
2.78541  19 0.577685 0.449408 0.587803 0.607492 0.765038 0.695193 0.283654 0.0828817 0.215682 0.0541816 0.639883 0.0339772 0.681883 0.420961 0.722543 0.727284 0.298618 0.390653 0.677391 
1.31963  19 0.285453 0.934023 0.446658 0.0120271 0.501757 0.264277 0.0808177 0.291956 0.188306 0.76501 0 0.714506 0.443739 0.361838 0.502108 0.736174 0.532019 0.64926 0.692345 
2.96818  19 0.0606626 0.51084 0.281258 0.605915 0.523974 0.686074 0.245083 0.874775 0.181306 0.887517 0.54511 0.816794 0.541953 0.753206 0.619762 0.528323 0 0.377546 0.341003 
1.55347  19 0.542421 0.144471 0.517979 0.167915 0.157534 0.584101 0.0143794 0.0301953 0 0.00532318 0.0802706 0.553921 0.391315 0.323621 0.0521642 0.0801058 0.0979718 0.513136 0.355159 
1.08981  19 0.274023 0.434149 0.859815 0 0.109549 0.614668 0.977187 0.719257 0.287379 0.0644375 0.211186 0.534879 0.275941 0.23685 0.0607638 0.035068 0.0344368 0.645099 0.105039 
0.786363  19 0.185804 0.300633 0.458128 0 0.178907 0.13705 0.234794 0.419325 0.170959 0.51494 0.638078 0.258118 0.0300154 0.490865 0.709224 0.969245 0.629811 0.732881 0.13002 
1.48974  19 0.812786 0.473731 0.515619 0.3486 0.913727 0.1659 0.673075 0.47571 0 0.0898812 0.657498 0.198051 0.0983315 0.49473 0.943646 0.972237 0.191612 0.74742 0.348383 
1.10184  19 0.165266 0.458612 0.315805 0.0706584 0.649707 0.402844 0.800568 0.946666 0.303509 0 0.487379 0.516405 0.694571 0.383357 0.929514 0.480513 0.352409 0.538457 0.355728 
1.10257  19 0.272434 0.772187 0.288656 0.0530818 0.660795 0.633588 0.924423 0.930288 0.109399 0.0201163 0.518277 0.400416 0.565211 0.549518 0.968719 0.498624 0.366121 0.186065 0.61541 
1.62302  19 0.0967208 0.522351 0.754616 0.10814 0.611374 0.107608 0.821385 0.0412992 0.298377 0.605735 0 0.545386 0.0401091 0.3897 0.0988169 0.571677 0.433724 0.404679 0.860134 
2.74964  19 0.500038 0.367642 0.566956 0.628809 0.565138 0.463089 0.142267 0.386823 0.325538 0.284262 0.655087 0.0184381 0.789524 0.471811 0.697835 0.762519 0 0.381194 0.17999 
2.74161  19 0.3872 0.0492143 0.679143 0.317116 0.562602 0 0 0.864449 0.229898 0.0415368 0.20554 0.157989 0.472509 0.493659 0.0795701 0.0249845 0.123514 0 0 
3.06765  19 0.528504 0.706473 0.745946 0.393215 0.665673 0 0.0679028 0.127319 0.218354 0.096295 0.239591 0.318049 0.366948 0.506526 0.917397 0.011328 0.231971 0 0.652596 
0.715211  19 0.416555 0.200255 0.558312 0 0.694241 0.22438 0.210115 0.899952 0.242209 0.0255073 0.152599 0.560083 0.29865 0.195116 0.932384 0.975087 0.292229 0.353955 0.675471 
1.77847  19 0.456169 0.651594 0.522382 0 0.706467 0 0.637376 0.881946 0.242547 0.0282047 0.673316 0.579924 0.287697 0.230066 0.926882 0.0630634 0.316872 0.39776 0.704479 
1.95301  19 0.15956 0.419726 0.807538 0 0.344537 0.231022 0.254905 0.66224 0.374509 0 0.579059 0 0.93123 0.335822 0.359479 0.314254 0.735683 0.463567 0.130753 
2.99715  19 0.325251 0.464822 0.61619 0.39389 0.121166 0.148348 0.263247 0.686539 0.311955 0 0.452231 0.0367121 0.0945821 0.0448948 0.371131 0.00502007 0.439571 0.468225 0.61933 
1.08519  19 0.131106 0.372943 0.678824 0.0784027 0.71232 0.508679 0.325903 0 0 0.130394 0.460759 0.321871 0.32734 0.245937 0.500618 0.645598 0.315049 0.470883 0.310876 
1.06462  19 0.131505 0.487788 0.754074 0.0774751 0.696909 0.661713 0.376942 0.744864 0.729506 0.170336 0.487743 0.904829 0.896454 0.95919 0.035308 0.604291 0.312999 0.344109 0.505971 
1.7028  19 0.450131 0.495261 0.825832 0.475787 0.21928 0.735131 0.340988 0.357258 0.17219 0.886895 0.681523 0.774054 0.244753 0.619283 0.472512 0.990357 0.256356 0.505555 0.364515 
1.88897  19 0.457406 0.0606911 0.907231 0.0699311 0.249394 0.775074 0.756011 0.392667 0.0808755 0.706621 0.711286 0.752916 0.525705 0.165238 0.496604 0.126371 0.465439 0.490244 0 
1.26982  19 0.284244 0.786244 0.227736 0.046794 0.517655 0.848453 0.863644 0.474184 0.0134567 0.934331 0.454989 0.554847 0.548734 0.639389 0.508192 0.805202 0.333761 0.423992 0.403775 
0.775841  19 0.263489 0.750288 0.795574 0.0587041 0.410847 0.830031 0.990426 0.807024 0.00400213 0.0253441 0 0.572552 0.38094 0.766533 0.704609 0.761133 0.33581 0.550691 0.531634 
1.52428  19 0.921663 0.629891 0.554938 0 0.427075 0.855889 0.729662 0.689632 0.0168087 0.776949 0 0.268169 0.290782 0.0611898 0.7271 0.486976 0 0.695433 0.200912 
0.902381  19 0.454001 0.572556 0.478014 0 0.235405 0.885319 0.522227 0.559764 0.0615692 0.389107 0.181666 0.861649 0.391789 0.247855 0.610347 0.751027 0 0.615252 0.164132 
0.992403  19 0.370499 0.61202 0.621199 0 0.219583 0.782653 0.837462 0.870321 0 0.888054 0.679019 0.796076 0.276579 0 0.7964 0.780491 0.608606 0.573147 0.381626 
2.77367  19 0.721955 0.249992 0.701602 0.694797 0.602654 0.676666 0.630958 0.29214 0.252938 0 0.303749 0.364218 0.251384 0.639382 0.565603 0.256369 0.774535 0.0379432 0.0181846 
1.90066  19 0.836953 0 0.347811 0.163317 0.468449 0.462841 0.426721 0.0607895 0.678937 0.0209845 0.875479 0.604946 0.0737543 0.384955 0.705651 0.363868 0.0852122 0.367162 0.0253868 
1.63935  19 0.419261 0.227585 0.371348 0.0966725 0.234579 0.446048 0.539839 0.0220758 0.724085 0.0351337 0.652937 0.827648 0 0.620146 0.508821 0.154756 0.00356115 0.0986951 0.718192 
1.23883  19 0.635366 0.191483 0.710494 0.113423 0.0689581 0.539226 0.202587 0.080462 0.116377 0.0842504 0.517268 0.137783 0.467584 0.227847 0.24429 0.450705 0 0.288322 0.280716 
1.27808  19 0.613154 0.236152 0.81016 0.138913 0.0704584 0.582653 0.494783 0.0689088 0.115307 0.257061 0.377352 0.390227 0.930768 0.55299 0.198724 0.334392 0.0324915 0.260588 0.0469369 
1.44907  19 0.0584492 0.724829 0.690911 0.122264 0.381581 0.12277 0 0.623153 0.841224 0.00490828 0.12092 0 0.785343 0.280486 0.700502 0.454961 0.182346 0.162054 0.864439 
1.42985  19 0.0584492 0.724829 0.690911 0.122264 0.381581 0.12277 0 0.623153 0.841224 0.00490828 0.12092 0 0.785343 0.280486 0.700502 0.454961 0.182346 0.162054 0.864439 
0.782465  19 0.480828 0.502271 0.86185 0.142669 0.826875 0.633898 0.643579 0.278732 0.16915 0.0420609 0.946657 0.93965 0.403411 0.622355 0.473054 0.709993 0.0315206 0.819698 0 
1.26528  19 0.37044 0.570222 0.894244 0.135691 0.896046 0.569782 0.590126 0.00524698 0.0295018 0.247048 0.684753 0.786276 0.382901 0.566215 0.291461 0.892893 0.0158782 0.696304 0 
2.39726  19 0.592627 0.297356 0.517656 0.586589 0.8717 0.5669 0.89135 0.84547 0.0897869 0.335581 0.556105 0.162675 0.533286 0.268214 0.215429 0.750198 0 0.526283 0.144594 
2.28442  19 0.159844 0.286727 0.545567 0.494587 0.317865 0.820056 0.253195 0.849683 0.140587 0.3868 0.603765 0.034377 0.094312 0.677494 0.182142 0.695733 0 0.371131 0.290066 
2.12231  19 0.0557757 0.281036 0.446465 0.0304757 0.9026 0.298445 0.40014 0.513691 0 0.585859 0.0665321 0 0.636614 0.188529 0.0661295 0.614393 0.141024 0.465935 0.0811605 
1.46373  19 0.994598 0.278114 0.568119 0.012385 0.727171 0.406071 0.225027 0.367327 0.384168 0.391364 0.868964 0.111003 0.347003 0.00736858 0.101728 0.605225 0.0633425 0.606818 0.209559 
1.3337  19 0.679349 0.533669 0.873661 0.19758 0.397081 0.427247 0.423429 0.48193 0 0.781529 0.587283 0.971073 0.543388 0.64164 0 0.875574 0.141718 0 0.0551481 
0.947294  19 0.482329 0.0969188 0.837327 0.143156 0.441122 0.334342 0.773429 0.472699 0.288457 0.159073 0.213875 0.463593 0.357093 0.611875 0.431481 0.848436 0.254152 0.183494 0.0110054 
1.10566  19 0.865235 0.602597 0.996039 0.250364 0.043732 0.0312267 0.172768 0.695033 0.147327 0.268785 0.0655285 0.905008 0 0 0.122277 0.852875 0.0071594 0.575543 0.491692 
1.92827  19 0.964373 0.566631 0.687997 0.553142 0.897557 0.0146002 0.338397 0.930156 0.166322 0.286909 0.0914787 0.0579973 0 0.0622168 0.0247875 0.286851 0 0.580451 0.327856 
1.15116  19 0.704116 0.238301 0.79566 0.0196448 0.444252 0.570921 0 0.142563 0.500776 0.2852 0.389236 0.224903 0.252055 0.568611 0.0861737 0.265874 0.0313306 0.233112 0.143273 
0.876028  19 0.807263 0.123816 0.896034 0.0244521 0.597878 0.469044 0.62201 0.0118293 0 0.426428 0.344344 0.106758 0.0592108 0.58574 0.139579 0.239088 0.00359817 0.231273 0.244276 
2.87771  19 0.557275 0.350571 0.541199 0.836133 0.404471 0.481576 0.0174713 0.155269 0.376893 0.00394336 0.472197 0.241334 0.52968 0.65455 0.785367 0.648384 0.216113 0.448002 0.039297 
0.948472  19 0.550729 0.38775 0.738475 0 0.329155 0.465593 0 0.184338 0.52343 0.115838 0.502457 0.657499 0.526045 0.646132 0.760018 0.34012 0.20664 0.453587 0.737595 
1.13837  19 0.222927 0.187 0.663625 0.151946 0.335639 0.168821 0.863409 0.593827 0.151462 0 0.510754 0.761141 0.362516 0 0.923929 0.581493 0.45269 0.351686 0.0351181 
0.741971  19 0.394112 0.171382 0.581139 0 0.404563 0.0901619 0.439583 0.930341 0.209721 0.0519217 0.491584 0.383371 0.25464 0.423519 0.041184 0.980757 0.410277 0.248447 0.903834 
2.9341  19 0.565708 0.29378 0.148779 0.300697 0.192443 0.135069 0.00205016 0 0 0.176807 0.913939 0.126981 0.665276 0.211993 0.80377 0.553313 0.109496 0.0140514 0.0760522 
1.635  19 0.451847 0.231781 0.58274 0.312386 0.34502 0.518988 0.106226 0.555912 0.228795 0.601476 0.841607 0.764218 0.664174 0 0.32003 0.704984 0.0993628 0.91288 0 
1.18278  19 0.683986 0.198374 0.736887 0.143743 0.507774 0.512065 0.267987 0.0956804 0.158846 0.368431 0.360333 0.193086 0.743771 0.59704 0.805459 0.254098 0 0.293887 0.370605 
0.801701  19 0.608711 0.0791243 0.803174 0 0.285575 0.481975 0.806438 0.495166 0.0843818 0 0.773853 0.501556 0.627744 0.044493 0.3982 0.483778 0.391045 0.367697 0.0386305 
1.44578  19 0.110441 0.948234 0.731112 0.269933 0.6462 0.801432 0.217545 0.0461274 0 0.154839 0.182821 0.727335 0.133067 0.282559 0.625771 0.557095 0.342761 0.520624 0.700218 
2.00955  19 0.103631 0.743275 0.920873 0.442118 0.681941 0.731924 0.163659 0.0887998 0.20324 0.164903 0.071307 0.744735 0.310688 0.47837 0.57158 0.214657 0.287364 0.507632 0.639091 
0.971952  19 0.247525 0.459405 0.652409 0.0124123 0.0805468 0.488767 0.518873 0.729619 0.161981 0.093298 0.617429 0.236701 0.334127 0.301017 0.626422 0.326656 0.35854 0.476777 0.441595 
1.03938  19 0.214179 0.454855 0.679765 0.00711215 0.110897 0.493773 0.576731 0.525943 0.31583 0 0.611358 0.316128 0.542854 0.183847 0.391089 0.34678 0.284211 0.465355 0.219087 
1.226  19 0.43984 0.260658 0.239487 0 0.241095 0.422796 0 0.196905 0.408795 0.685065 0.828134 0.646241 0.664867 0.298533 0.286792 0.681925 0.0559027 0.680315 0 
1.31644  19 0.46883 0.164369 0.620637 0.126409 0.303653 0.544636 0.184641 0.0622292 0.357533 0.597559 0.838838 0.315199 0.64272 0.0891064 0.754918 0.720206 0.0255305 0.751863 0.0542992 
2.24538  19 0.460372 0.252608 0.668338 0.582002 0.444831 0.557212 0.278937 0.571004 0.192924 0.338395 0.624778 0.360593 0.550138 0.481779 0.414654 0.380013 0.230973 0.316202 0.396846 
1.78297  19 0.555272 0.461364 0.533331 0.265615 0.428714 0.669699 0.910393 0.983101 0.414917 0.012639 0.709421 0.514639 0.725454 0.474427 0.639477 0.440908 0.260923 0.679226 0.244188 
1.24876  19 0.0698162 0.921962 0.717274 0 0.0352085 0.624922 0.76901 0.280908 0.0678494 0.229554 0.411044 0.261202 0.400687 0.193667 0.793716 0.10546 0.166563 0.576337 0.372378 
0.866308  19 0.20659 0.509549 0.710661 0 0 0.991835 0.762176 0.674317 0.0847474 0.723608 0.362195 0.150062 0.27223 0 0.804169 0.639633 0.245504 0.722723 0.385471 
1.60182  19 0.106937 0.760667 0.467901 0.303445 0.534041 0.481481 0 0.561455 0.115043 0.125173 0.82724 0.754728 0.370532 0.639643 0.61473 0.445939 0.14699 0.616398 0.745423 
1.54882  19 0.120976 0.875536 0.816971 0.358534 0.614803 0.131541 0.512737 0.603653 0.206722 0.115116 0.550918 0.717782 0.340551 0.465733 0.617919 0.246197 0.177044 0.195639 0.748327 
1.32769  19 0.37153 0.155404 0.748966 0.337743 0.200047 0.803066 0.520852 0.693887 0.302402 0.924276 0.678892 0.782558 0.421074 0.239101 0.959435 0.622571 0.190109 0.535798 0.365256 
2.47128  19 0.892594 0.803301 0 0 0.313562 0.360202 0.497583 0.628372 0.890457 0 0.209205 0.0493862 0.170603 0.0637843 0.126846 0.254701 0 0.338009 0.929325 
1.62001  19 0.619268 0.535807 0.642499 0.14139 0.567918 0.171562 0.0439468 0.271995 0 0.0110108 0.943991 0.59962 0.841028 0.732625 0.755505 0.0930536 0.210363 0.40348 0.283559 
1.92719  19 0.579963 0.502105 0.421315 0.123072 0.405558 0.310953 0 0.199175 0.608841 0 0.152184 0.0265042 0.332893 0.73427 0.895455 0.447175 0.386376 0.412392 0.945438 
0.98636  19 0.0909905 0.412317 0.614277 0.0318802 0.556284 0.379545 0.542859 0.793895 0.561874 0.233587 0.00858445 0.306296 0.520135 0.629913 0.404321 0.870556 0 0.284356 0.913386 
1.26536  19 0.156573 0.322042 0.897529 0.0770564 0.537478 0.378324 0.293262 0.726263 0.405644 0.225073 0.0486184 0.81929 0.534371 0.222483 0.331106 0.381865 0.291495 0.102918 0.739207 
1.97864  19 0.980991 0.128931 0.42169 0 0.706052 0.0485216 0.453545 0 0.328829 0.425879 0.548996 0 0.221071 0.00747634 0.547788 0.324255 0.479436 0.540409 0.276988 
0.979798  19 0.404773 0.156242 0.446176 0.0619915 0.292084 0.455213 0.707135 0.189776 0.328667 0.441912 0.546481 0.530872 0.197703 0.951626 0.595575 0.198932 0 0.352595 0.231169 
0.844226  19 0.595149 0.679099 0.678648 0 0.431668 0.864151 0.717751 0.818297 0.626079 0.0924261 0.73923 0.55585 0.402715 0.482409 0.484449 0.401055 0.313574 0.667433 0.416924 
0.927807  19 0.305789 0.800523 0.281709 0 0.616851 0.725283 0.739156 0.67634 0.0620134 0.13656 0.48173 0.746923 0.774396 0.587862 0.98117 0.315022 0.376719 0.563849 0 
0.911473  19 0.114494 0.370602 0.725103 0.179886 0 0.904888 0.361178 0.348335 0.207087 0.132219 0.747704 0.684373 0.466178 0.0543462 0.684543 0.416354 0.0163795 0.569334 0.528269 
0.898202  19 0.14995 0.286719 0.703298 0.0550224 0.209164 0.732055 0.508165 0.477316 0.501502 0.49568 0.712027 0.776416 0.712753 0.641716 0.909589 0.462616 0.0216999 0.534109 0.427713 
1.52349  19 0 0.448856 0.616766 0 0.47013 0.466305 0.827719 0 0.454446 0.702661 0.0858418 0.715106 0.590486 0.621839 0.267812 0.815073 0.305193 0.716445 0 
1.32381  19 0.100167 0.486458 0.545435 0.111479 0.651507 0.639197 0.665154 0.3589 0 0.124097 0.0856743 0.757738 0.212921 0.905065 0.529672 0.752353 0.80576 0.399299 0.298367 
0.89569  19 0.856558 0.126512 0.703622 0 0.250894 0.43325 0.68945 0.358731 0.115836 0 0.780539 0.187741 0.685654 0.47614 0.439825 0.467535 0.3954 0.451748 0.0552027 
0.927289  19 0.504542 0.495126 0.825249 0 0.314449 0.192565 0.825753 0.610363 0.106312 0.246003 0.783838 0.360298 0.707345 0.419164 0.686945 0.449957 0.391229 0.528876 0.0502981 
1.43981  19 0.406434 0.574978 0.923415 0.328422 0.726172 0.348543 0.308211 0.311306 0.30343 0.134109 0.892773 0.716203 0.26018 0.993015 0.131783 0.155192 0.035732 0.906865 0.768446 
1.63308  19 0.467703 0.390134 0.807793 0.313352 0.794713 0.354274 0.322901 0.610969 0.626359 0.289199 0.892947 0.527173 0.543556 0 0.24447 0.507944 0 0.202329 0.69779 
0.789262  19 0.191514 0.561238 0.512365 0 0.438628 0.742457 0.844963 0.754708 0.329269 0.827103 0.486625 0.988936 0.289482 0 0.755536 0.726694 0.23879 0.565462 0 
0.613206  19 0.533054 0.620642 0.446393 0 0.249633 0.922959 0 0.880198 0.205466 0.396849 0.362009 0.965551 0.270395 0.0389317 0.671923 0.859677 0.160328 0.572827 0.0971927 
1.33336  19 0.493486 0.335593 0.744363 0 0.417114 0.318442 0 0.114196 0.605856 0.516654 0.32633 0.404316 0.609365 0.489243 0.420707 0.628224 0.228983 0 0 
0.941327  19 0.932047 0.695138 0.48049 0 0.225227 0.216653 0.400369 0.139914 0.219749 0.571651 0.163844 0.93738 0.486459 0.47444 0.431305 0.606451 0.197334 0.270795 0 
1.41615  19 0 0.477087 0.565449 0 0.723474 0.622691 0.582374 0 0.326394 0.196954 0.0799215 0.666883 0.709402 0.403346 0.63593 0.709358 0.362563 0.513578 0.587575 
2.53882  19 0 0.569027 0.693085 0.262982 0.645229 0.684614 0.607319 0 0.131601 0.306084 0.0464123 0.17239 0.82333 0.397334 0.564434 0.614861 0.488067 0.789822 0.75631 
1.3064  19 0.758515 0.60231 0.702255 0 0.525672 0.614967 0.82376 0.632912 0.642994 0.0758823 0.829733 0.543456 0.441226 0.235209 0.608539 0.162028 0.29434 0.811747 0.487492 
1.54406  19 0.740675 0.533998 0.691558 0.0420673 0.416824 0.071631 0.650563 0.966276 0.557514 0.134041 0.837689 0.570188 0.374492 0.397128 0.412357 0.113197 0.297346 0.45649 0.559026 
2.614  19 0.298074 0.507889 0.682356 0.0882969 0.91711 0.0951213 0.610001 0.729546 0.339522 0.440175 0.25739 0.857273 0.145506 0.485829 0.32311 0 0.00120723 0.607615 0.606606 
2.51996  19 0.362451 0.687873 0.93765 0.22607 0.0328881 0.386792 0 0.63803 0.130772 0.247161 0.543033 0.08572 0 0.457618 0.280075 0 0.00750027 0.329489 0.648014 
1.52015  19 0.162786 0.7835 0.833739 0.109188 0.000593762 0.192941 0.81905 0 0.193421 0.911196 0 0.968377 0.36782 0.488779 0.0991284 0.951442 0.105935 0.369614 0.550072 
1.19079  19 0.477271 0.84554 0.92899 0.0994285 0.34698 0.150935 0.671513 0.241033 0 0.969601 0.166153 0.811268 0.44619 0.657359 0.146446 0.848681 0.395265 0.861504 0.866074 
0.966993  19 0.0868962 0.381909 0.628064 0.0701397 0.569399 0.38197 0.968062 0.750554 0.440833 0.10649 0.0529422 0.76012 0.531932 0.358436 0.359678 0.984555 0 0.960295 0.807982 
0.846539  19 0.0868962 0.381909 0.628064 0.0701397 0.569399 0.38197 0.968062 0.750554 0.440833 0.10649 0.0529422 0.76012 0.531932 0.358436 0.359678 0.984555 0 0.960295 0.807982 
1.08837  19 0.347627 0.416923 0.663964 0.104231 0.7707 0 0.378415 0.701741 0.527215 0 0.490773 0.232622 0.264385 0.413361 0.77362 0.96852 0.597961 0.354516 0.302656 
0.812614  19 0.37757 0.452557 0.711766 0.0138082 0.713327 0.475601 0.453339 0.625137 0.353655 0 0.592802 0.338316 0.396132 0.0840693 0.785387 0.115396 0.0982856 0.382973 0.354727 
0.756563  19 0.388818 0.49969 0.488385 0.00331503 0.270971 0.873394 0.843792 0.422291 0.289333 0 0.611419 0.682188 0.226875 0.507022 0.133564 0.0652274 0 0.332715 0.174796 
0.827706  19 0.524951 0.474088 0.325381 0 0.332672 0.0293349 0.61887 0.428287 0.47855 0 0.767677 0.758722 0.153871 0.58257 0.921253 0.281452 0.0618404 0.356757 0.0697151 
0.548741  19 0.490944 0.317738 0.68617 0 0.638215 0 0.00947919 0.969374 0.216137 0.00822059 0.2152 0.358562 0.447647 0.496197 0.884284 0.717134 0.147858 0.157785 0 
2.73232  19 0.688244 0.0214212 0.36273 0.20511 0.623046 0.594183 0.601023 0.789548 0.0967591 0.236701 0.48128 0.5818 0.824183 0.527702 0.914944 0 0.012606 0.646742 0 
1.43732  19 0.384088 0.0556918 0.866366 0.467057 0.219953 0.87419 0.585843 0.751964 0.449374 0 0.488301 0.769444 0.416916 0.158746 0.654298 0.327362 0.0384743 0.467879 0.321209 
1.42707  19 0.206976 0.193467 0.790616 0.403034 0.203847 0.349591 0.461303 0.765862 0.66355 0.526836 0.572292 0.768115 0.273113 0.441283 0.644924 0.964 0.0400942 0.465804 0.667059 
0.655209  19 0.233809 0.392249 0.653585 0.068269 0.661244 0.123568 0.958473 0.874009 0.2196 0.0149514 0.500971 0.538686 0.479671 0.258327 0.941555 0.975334 0.355204 0.354745 0.694541 
0.773994  19 0.608711 0.0791243 0.803174 0 0.285575 0.481975 0.806438 0.495166 0.0843818 0 0.773853 0.501556 0.627744 0.044493 0.3982 0.483778 0.391045 0.367697 0.0386305 
0.741094  19 0.291207 0.919967 0.786898 0.233042 0.0190323 0.864139 0 0.693209 0 0.377553 0.748361 0.977727 0 0.45266 0.311989 0.0883081 0.00481622 0.518017 0.0257256 
0.75012  19 0.237405 0.389241 0.579715 0 0.626155 0.6708 0 0.687683 0.221272 0.0332782 0.934331 0.107505 0.652483 0.24572 0.653393 0.682495 0.412696 0.729188 0.808437 
0.715211  19 0.416555 0.200255 0.558312 0 0.694241 0.22438 0.210115 0.899952 0.242209 0.0255073 0.152599 0.560083 0.29865 0.195116 0.932384 0.975087 0.292229 0.353955 0.675471 
2.99715  19 0.325251 0.464822 0.61619 0.39389 0.121166 0.148348 0.263247 0.686539 0.311955 0 0.452231 0.0367121 0.0945821 0.0448948 0.371131 0.00502007 0.439571 0.468225 0.61933 
0.812614  19 0.37757 0.452557 0.711766 0.0138082 0.713327 0.475601 0.453339 0.625137 0.353655 0 0.592802 0.338316 0.396132 0.0840693 0.785387 0.115396 0.0982856 0.382973 0.354727 
0.548741  19 0.490944 0.317738 0.68617 0 0.638215 0 0.00947919 0.969374 0.216137 0.00822059 0.2152 0.358562 0.447647 0.496197 0.884284 0.717134 0.147858 0.157785 0 
1.73029  19 0.82275 0.156783 0.476307 0 0.575388 0.241594 0.650383 0.980698 0.3342 0 0.543874 0.354759 0.206308 0.404325 0.70619 0.0429956 0.169099 0.423573 0.259369 
3.4585  19 0.63838 0.596503 0.292237 0.843415 0.733233 0.328136 0.0677407 0.886832 0.846206 0.559507 0.750966 0.944834 0.864387 0.958966 0.111542 0.845223 0.180495 0.131408 0.189317 
1.24867  19 0.012983 0.846547 0.483349 0 0.657479 0.44256 0.691388 0.959874 0.161852 0.030746 0.646761 0.0879909 0.71821 0.347527 0.155658 0.64184 0.338926 0.399614 0.34079 
1.18899  19 0.92625 0.282535 0.481808 0 0.617381 0.529137 0.636155 0.518514 0.125817 0.00779287 0.681703 0.276052 0.309235 0.109449 0.0616661 0.298292 0.287338 0.463255 0.644027 
1.28235  19 0 0.466835 0.700724 0.0910963 0.64186 0.403363 0.881062 0.976484 0.458224 0.0993652 0.532397 0.517503 0.480458 0.0440209 0.916949 0.442303 0.357723 0.527763 0.35541 
1.65201  19 0.225476 0.399302 0.359511 0.0748415 0.688831 0.401781 0.876833 0.981322 0.497538 0.0447162 0.468094 0.517769 0.665549 0.0915746 0.000279099 0.464741 0.355487 0.529921 0.530827 
1.30715  19 0.050712 0.171896 0.565191 0.017523 0.683057 0.215128 0.410742 0.619528 0.169973 0.224482 0.889889 0.395945 0.322087 0.0293581 0.119806 0.0513306 0.04849 0.6609 0.0832031 
1.44513  19 0.706006 0.122889 0.576378 0.0165213 0.259699 0.164679 0.458445 0.0584416 0.140451 0.304093 0.953928 0.0755883 0.385662 0.585704 0.13068 0.787491 0.497549 0.215298 0.831026 
1.34239  19 0.69398 0.672598 0.950607 0.368874 0.13077 0 0.666645 0.641625 0.181326 0.295032 0 0.93332 0.194816 0.188486 0.0639156 0.570782 0.00615072 0.557203 0.506987 
2.59405  19 0.891249 0.566759 0.0579243 0.0921859 0 0.898072 0.224384 0.271735 0.80649 0.226523 0.0850306 0.704437 0.210327 0.680032 0.546445 0.940074 0.0026894 0.440095 0.497177 
0.73419  19 0.376333 0.447812 0.040694 0.00197999 0.116445 0.870875 0.854131 0.489227 0.323108 0.0301645 0.653683 0.634518 0.626076 0.589723 0.381062 0.878298 0.260987 0.317028 0.0794479 
1.00678  19 0.193898 0.936343 0.952319 7.1626e-05 0.115319 0.618407 0.755186 0.327161 0.259573 0.219752 0.599522 0.267972 0.682705 0.81672 0.14569 0.856862 0.219572 0.334355 0.0502893 
2.26169  19 0.453838 0.773461 0.210159 0 0.0246753 0.849566 0.0923929 0.357912 0.178281 0 0.491352 0.0961917 0.0256382 0 0.422909 0 0.102612 0.500521 0.785477 
0.642641  19 0.521735 0.793798 0.396727 0 0.427463 0.920984 0.614167 0.377889 0.145345 0.00491777 0.457068 0.530108 0.142295 0.0255865 0.448811 0.511656 0 0.552689 0.933649 
1.08515  19 0.826135 0.0141961 0.500203 0 0.623212 0.850146 0.207429 0.0748006 0.557549 0.106901 0.434096 0.706272 0.162489 0.104814 0.429463 0.971884 0.18264 0 0.371376 
0.835948  19 0.629228 0.445891 0.583154 0.037795 0.662341 0.85308 0.240605 0.43062 0.558681 0 0.532287 0.825159 0.178778 0.278762 0.429948 0.863494 0.202474 0.0711861 0.498139 
1.92346  19 0.352916 0.298018 0.231239 0.100374 0.389334 0.762612 0.798024 0.691893 0 0 0.289172 0.735062 0.626942 0.884617 0.97152 0.143742 0.433602 0.536865 0.00306223 
0.951664  19 0.342064 0.215879 0.0684106 0 0.768425 0.776673 0.87451 0.673131 0 0.521673 0.520172 0.711597 0.570677 0.805716 0.968256 0.395639 0.528515 0.540894 0 
0.872643  19 0.595149 0.679099 0.678648 0 0.431668 0.864151 0.717751 0.818297 0.626079 0.0924261 0.73923 0.55585 0.402715 0.482409 0.484449 0.401055 0.313574 0.667433 0.416924 
0.746716  19 0.237405 0.389241 0.579715 0 0.626155 0.6708 0 0.687683 0.221272 0.0332782 0.934331 0.107505 0.652483 0.24572 0.653393 0.682495 0.412696 0.729188 0.808437 
0.850147  19 0.270808 0.426608 0.650591 0.0264272 0.303917 0.322306 0.261496 0.854562 0.177288 0.142105 0.481769 0.66093 0.324168 0.289468 0.910172 0.669292 0.486661 0.427681 0.76155 
1.3371  19 0.165266 0.458612 0.315805 0.0706584 0.649707 0.402844 0.800568 0.946666 0.303509 0 0.487379 0.516405 0.694571 0.383357 0.929514 0.480513 0.352409 0.538457 0.355728 
0.770992  19 0.711921 0.129395 0.561512 0 0.36093 0.479905 0.660717 0.192323 0.263389 0.209346 0.895101 0.245018 0.335001 0.38297 0.851558 0.68639 0.266057 0.44907 0.0790272 
0.640482  19 0.0893146 0.0366946 0.705507 0 0.502436 0.741171 0.914778 0.901294 0.0895609 0.0157054 0.661771 0 0.378431 0.398936 0.352188 0.66854 0.198251 0.593129 0.0672325 
0.894148  19 0.305789 0.800523 0.281709 0 0.616851 0.724092 0.739156 0.67634 0.0620134 0.13656 0.48173 0.746923 0.774396 0.587862 0.98117 0.315022 0.376719 0.563849 0 
0.863351  19 0.305789 0.800523 0.281709 0 0.616851 0.738396 0.739156 0.67634 0.0620134 0.13656 0.48173 0.746923 0.774396 0.587862 0.98117 0.315022 0.376719 0.563849 0 
0.832237  19 0.580098 0.613864 0.697309 0 0.397659 0.525404 0 0.382873 0.457626 0.124628 0.649661 0.611731 0.0651509 0.711965 0.759699 0.224656 0.0546474 0 0.71816 
1.15625  19 0.5495 0.578801 0.706239 0 0.341334 0.511879 0 0.112167 0.397585 0.0765481 0.722509 0.60925 0.184387 0.604045 0.17354 0.243177 0 0.0849851 0.717727 
1.80428  19 0.784624 0.493418 0.585128 0.382431 0.348437 0.154237 0.636394 0.482608 0 0.495018 0.621002 0.074873 0.406316 0.473738 0.341433 0.913972 0.138766 0.981283 0.217236 
0.977974  19 0.697329 0.501407 0.96635 0.160049 0.673355 0.413441 0.670167 0.482928 0 0.425018 0.57146 0.0313722 0.173513 0.486811 0.342425 0.981977 0.121391 0.0014516 0.0707463 
0.942781  19 0.122592 0.722199 0.692772 0 0.373945 0.224574 0.928309 0.399517 0.0850906 0.720819 0.404508 0.118602 0 0 0.379492 0.614636 0.38951 0.705294 0.350345 
2.53688  19 0.222642 0.641061 0.719778 0 0.209405 0.391008 0.876077 0.746021 0.087176 0.745963 0.302064 0.294908 0.35987 0 0.849964 0 0.225914 0.679249 0.401031 
1.07258  19 0.390907 0.302062 0.761749 0 0.85289 0.730931 0.649907 0.159758 0.666532 0.088536 0.496794 0.224713 0.310902 0.192917 0.670755 0.169899 0.00797702 0.469729 0.326345 
2.1675  19 0.374906 0.673089 0.636019 0.160668 0.256191 0.681636 0.511327 0 0.254667 0.173253 0.477293 0.482476 0.389085 0.160661 0.57863 0.25895 0.35287 0.467116 0.321914 
1.27316  19 0.433107 0.620991 0.489448 0 0.570614 0.0100558 0 0.915314 0.440305 0.0270208 0 0.560819 0.236918 0.401064 0.734916 0.204098 0.310786 0.288125 0.587267 
1.29031  19 0.369249 0.62413 0.518702 0 0.891221 0 0.0580324 0.917693 0.141334 0.058917 0 0.558907 0.242912 0.442783 0.995848 0.205082 0.278219 0.638774 0.535491 
2.22995  19 0.389037 0.224055 0.0853865 0.0645129 0.571917 0.337464 0.590348 0.346195 0.251018 0.941714 0.0332846 0.826168 0.495106 0.666922 0.198118 0.837778 0.536846 0.138703 0.874772 
2.1492  19 0 0.0531199 0.0427935 0.0244102 0.408159 0.189884 0.609287 0.498869 0.837788 0.841175 0.175774 0.611297 0.523896 0.625111 0.432769 0.862126 0.457339 0.664142 0.861239 
1.25915  19 0.7295 0.484281 0.702356 0.00646784 0.10716 0.454889 0.705458 0.534961 0.147511 0.252929 0.40878 0.532979 0.408507 0 0.0960771 0.804156 0.422423 0.596893 0.253338 
0.855483  19 0.932047 0.695138 0.48049 0 0.225227 0.216653 0.400369 0.139914 0.219749 0.571651 0.163844 0.93738 0.486459 0.47444 0.431305 0.606451 0.197334 0.270795 0 
1.53585  19 0.542421 0.144471 0.517979 0.167915 0.157534 0.718027 0.0143794 0.0301953 0 0.00532318 0.0802706 0.553921 0.391315 0.323621 0.0521642 0.0801058 0.0979718 0.513136 0.355159 
2.14892  19 0.236292 0.391078 0.69313 0.0932283 0.643982 0.644129 0.656576 0.00781788 0.220884 0.0174606 0.502967 0.626778 0.468812 0.266554 0.823353 0.150731 0.368811 0.0384723 0.765303 
0.972319  19 0.0048575 0.62611 0.637014 0 0.437745 0.705126 0.385062 0.293923 0.504284 0.308045 0.694613 0.620848 0.200102 0.0374393 0.579293 0.357178 0 0.676148 0.762148 
1.03819  19 0.980256 0.789338 0.546209 0 0.446309 0.957095 0.691017 0.388266 0.343052 0.163942 0.614419 0.860975 0.16342 0.0459803 0.0562503 0.288841 0.131524 0.68099 0.526275 
0.758958  19 0.527955 0.951019 0.552816 0 0.250584 0.123402 0.343833 0 0 0.345933 0 0.858132 0.450374 0.716948 0.331269 0.558592 0.107695 0.263904 0.0460228 
0.929368  19 0.49206 0.744353 0.43908 0.00212737 0.756945 0.127367 0.331472 0.18391 0.254695 0.728295 0.689481 0.910139 0.461294 0.498776 0.592778 0.588255 0.112778 0.288074 0.400273 
2.96937  19 0.293874 0.387507 0.535315 0.320378 0 0.116236 0 0.255811 0.306988 0.36818 0.91601 0.615582 0 0.0561863 0.204114 0 0.00396628 0.432895 0 
0.87004  19 0.199384 0.606547 0.91858 0.258903 0 0.889404 0 0.488276 0.205492 0.3938 0.898429 0.965799 0 0.421806 0.340228 0.0722153 0.00128634 0.440155 0.113526 
0.851376  19 0.372358 0.600239 0.597254 0 0.110988 0.758233 0 0.83173 0.210265 0.455859 0.956349 0 0.724402 0 0.64982 0.825163 0.164633 0.644905 0.0652369 
0.507443  19 0.167659 0.66651 0.559538 0 0.154003 0.81522 0 0.696279 0.219456 0 0.467725 0.189351 0.136331 0.114402 0.672908 0.906772 0.138038 0.740764 0.135172 
0.755388  19 0.305478 0.209033 0.526051 0 0.59843 0 0.352971 0.90971 0.0717157 0.0152508 0.512635 0.416565 0.37013 0.538196 0 0.837619 0.445318 0.378517 0.763094 
0.718726  19 0.69026 0.0528027 0.695104 0 0.590576 0.347658 0.322304 0.895841 0.143144 0.0455 0.49974 0.328189 0.26264 0.589046 0.499307 0.845562 0.407568 0.138565 0.565105 
1.50617  19 0.76482 0.765004 0.534527 0 0.215261 0.487847 0.427384 0.176377 0.191635 0.245472 0.607442 0.540032 0.282552 0.0933132 0.153622 0.301688 0.422245 0.830276 0.72587 
0.98638  19 0.91555 0.617743 0.491403 0 0.572364 0.562264 0.549163 0.544476 0.158599 0 0.662745 0.592001 0.269541 0.242049 0.158586 0 0 0.392035 0.727182 
1.46737  19 0.319543 0.0768628 0.967189 0.0364572 0.857037 0.942125 0.987144 0.0171469 0.392608 0.183301 0.724587 0.498238 0 0 0.820559 0.415716 0.204143 0.103891 0.622397 
0.525964  19 0.488062 0.294785 0.929022 0.0609432 0.655556 0.95534 0.302606 0.564405 0.338786 0.198492 0.864076 0.469843 0 0.108913 0.738626 0.408042 0.0629752 0.103885 0 
0.800835  19 0.0974876 0.499406 0.522216 0 0 0.51575 0.018484 0.945538 0.463751 0.0503546 0.648669 0.32196 0.902551 0.530983 0.645003 0.730003 0.363097 0.842232 0.581776 
0.946496  19 0.0410527 0.401933 0.420372 0 0.0663227 0.507466 0.676888 0.758157 0.393769 0.103714 0.617749 0.430314 0.294857 0 0.575345 0.256062 0.236072 0.476949 0 
0.813762  19 0.18353 0.566704 0.938802 0.0456604 0.987445 0.337194 0.460515 0.303385 0.27916 0.105953 0.543773 0.780708 0.385351 0.534417 0.373057 0.943987 0.00382126 0.702366 0.575149 
1.3525  19 0.422362 0.3768 0.779702 0.0597841 0.903611 0.56471 0.773626 0 0.402883 0.0695773 0.944473 0.753419 0.541701 0.377793 0.320366 0.861261 0.0130692 0.566948 0.660636 
0.603354  19 0.289984 0.910957 0.622086 0 0.28453 0.181787 0.421705 0.448738 0.173301 0.550776 0.623838 0.968417 0.101991 0.498742 0.293684 0.57134 0.114334 0.729042 0 
0.748474  19 0 0.887796 0.495387 0 0.394542 0.957752 0.373185 0.342472 0.171936 0.378791 0.613761 0.492543 0 0.401882 0.464756 0.213701 0 0.732853 0.275171 
1.38062  19 0.557622 0.102994 0.698298 0.106204 0.36221 0.148433 0.391885 0.174293 0.318442 0 0.493579 0.876065 0.318441 0.529284 0.32075 0.390941 0.361105 0.572236 0.409008 
1.73434  19 0.588187 0.673025 0.646505 0.0513905 0.358054 0.72121 0.544644 0.329847 0.725369 0 0.630791 0.237043 0.686636 0.455083 0.536083 0.339542 0.608018 0.555417 0.375416 
4.08009  19 0.329048 0.87096 0 0.0755945 0.705006 0.254258 0.953605 0.666959 0.0962547 0.205032 0.481436 0.0265743 0.195847 0.449942 0.817141 0.140908 0.173531 0.542037 0.0795343 
1.72517  19 0.3176 0.83467 0.356379 0.0309769 0.531004 0.359564 0.381441 0.679161 0 0.00742908 0.480221 0.12831 0.421693 0.759253 0.10208 0.260693 0.545206 0.693305 0.0725115 
1.12303  19 0.350838 0.479837 0.846908 0 0.495268 0.562255 0.692355 0.572192 0.377337 0.219263 0.227477 0.11631 0.287418 0.378118 0.0922622 0.310013 0.031626 0.574966 0.124862 
0.633716  19 0.361176 0.362388 0.786904 0.018504 0.365277 0.584951 0.191885 0.805935 0.447453 0 0.304864 0.423835 0.263374 0.299239 0.062326 0.292734 0.0336417 0.254982 0.0923376 
0.530647  19 0.476899 0.508744 0.902719 0 0.704174 0.911581 0.0122243 0.944259 0.210893 0 0.250565 0.447546 0.360837 0.904183 0.857711 0.759226 0.15483 0.139855 0 
0.69736  19 0.493495 0.208616 0.865119 0 0.665118 0 0.014953 0.976239 0.219895 0.280927 0.126637 0.874942 0.573344 0.663275 0.680182 0.667229 0.149805 0.38597 0 
0.63098  19 0.332827 0.330416 0.67872 0 0.657771 0 0 0.8998 0.213748 0.00341082 0 0.373356 0.44134 0.482709 0.883714 0.871557 0.0888721 0.199162 0 
0.574515  19 0.543515 0.282939 0.704566 0.0174654 0.653413 0.037838 0 0.879818 0.219547 0.0039247 0.265361 0.319173 0.466688 0.659509 0.934532 0.709144 0.0324518 0.19077 0 
1.48521  19 0 0.458175 0.60703 0 0.599768 0.212425 0.778438 0.492451 0.294569 0 0.642286 0.532216 0.67558 0.176488 0.424419 0.215657 0.398627 0.45942 0.569846 
0.796184  19 0.0833794 0.439942 0.615129 0 0.199238 0.514105 0.483141 0.649644 0.302611 0 0.943324 0.982505 0.598639 0.183756 0.465692 0.880422 0.379154 0.463051 0.588244 
1.48711  19 0.847547 0.222884 0.404744 0.0722146 0.145586 0.552436 0 0.447439 0.402299 0.193596 0.501635 0.547317 0.502761 0 0 0.58031 0.13297 0.666614 0.266885 
0.774442  19 0.698067 0.139265 0.475811 0.0216925 0.177756 0.590009 0.926617 0.356771 0.50496 0.103505 0.212181 0.559861 0.202753 0.240395 0.365144 0.506825 0.133769 0.070985 0.204552 
0.738704  19 0.40423 0.35388 0.933034 0.0628755 0.77506 0.698936 0.784599 0.449711 0.292962 0.15451 0.360056 0.601965 0.095966 0.0654881 0.902526 0.725774 0 0 0 
1.22097  19 0.288708 0.00399532 0.710454 0.0603755 0.814722 0.679195 0.712375 0.493002 0.277751 0.100329 0.498389 0.549194 0.262435 0 0.471997 0.0502826 0.07417 0.115798 0 
1.33864  19 0 0.747977 0.401712 0.237673 0 0.227324 0.00132746 0.410131 0 0.458399 0.711634 0.199143 0 0.422172 0.428313 0.346569 0 0.58013 0.0258793 
4.12986  19 0.45845 0.914917 0.167625 0.286933 0.343452 0.0809075 0 0.0619718 0.473371 0.466903 0.702429 0.694432 0.058472 0.390927 0 0 0.0787625 0.420447 0.0255028 
1.14178  19 0.246906 0.435117 0.643684 0.0848287 0.228879 0.695661 0.794171 0.68202 0.497412 0.251917 0.335116 0.162119 0.26676 0.405567 0.776718 0.630748 0.421536 0.485555 0.299598 
0.75526  19 0.40232 0.513816 0.726989 0.0182807 0.435356 0 0.236955 0.690593 0.693004 0 0.42844 0.273858 0.272082 0 0.78507 0.491092 0.183404 0.380746 0.288307 
0.849812  19 0.856209 0.125409 0.617695 0.0466454 0.918096 0.566427 0.850674 0.36131 0.26612 0.0559875 0.691349 0.590234 0.633528 0.0499651 0.504977 0.457049 0.0939128 0.0300502 0.0327801 
1.44391  19 0.84693 0.13924 0.97995 0 0.474483 0.638341 0.797079 0.361513 0.345063 0.160832 0.738263 0.306331 0.748799 0.0657121 0.438366 0.447813 0.462466 0.177652 0.0114747 
1.18667  19 0.131505 0.487788 0.754074 0.0774751 0.696909 0.661713 0.376942 0.744864 0.729506 0.170336 0.487743 0.904829 0.896454 0.95919 0.035308 0.604291 0.312999 0.344109 0.505971 
1.0131  19 0.856558 0.126512 0.703622 0 0.250894 0.43325 0.68945 0.358731 0.115836 0 0.780539 0.187741 0.685654 0.47614 0.439825 0.467535 0.3954 0.451748 0.0552027 
1.37486  19 0.0769818 0.666698 0.697129 0.299712 0.275208 0.347091 0.319352 0.678772 0.218982 0.160724 0 0.772838 0.727442 0.426078 0.100371 0.738624 0.240552 0.439119 0 
1.4397  19 0.12324 0.55684 0.708897 0.061437 0.421294 0.302649 0.374416 0.512318 0.043636 0 0 0.788993 0.539078 0.0315911 0 0.411972 0.0584202 0.416266 0 
0.765149  19 0.864121 0.0760056 0.715433 0.00201846 0.574982 0.557379 0.346576 0.458931 0.274114 0.00376315 0.161736 0.827808 0.168444 0 0.875382 0.208875 0.0447121 0.449861 0.574132 
1.02047  19 0.807263 0.123816 0.896034 0.0244521 0.597878 0.469044 0.62201 0.0118293 0 0.426428 0.344344 0.106758 0.0592108 0.58574 0.139579 0.239088 0.00359817 0.231273 0.244276 
0.778778  19 0.199667 0.545029 0.964872 0.199227 0.120056 0.552614 0.643342 0.046984 0.0178039 0.132316 0.674653 0.681468 0.402284 0.566163 0.830588 0.59161 0.0158877 0.519323 0.28061 
0.899518  19 0.352999 0.607502 0.946215 0.171266 0.0455341 0.689978 0.64548 0.428723 0.106703 0.152526 0.752074 0.795863 0.345624 0 0.52026 0.533408 0.0156579 0.70012 0.773657 
0.902904  19 0.218736 0 0.765505 0 0.399563 0.563354 0 0.38255 0.651121 0.232683 0.638315 0.400676 0.516743 0.520179 0.47952 0.238571 0 0.282798 0.0966676 
1.33196  19 0.937301 0 0.874268 0 0.409823 0.95885 0 0 0.181556 0.380265 0.355008 0.180349 0.201193 0.794851 0 0.177545 0 0.287556 0.22738 
3.3802  19 0.360473 0.763651 0.131196 0.363681 0.51226 0.701295 0.479756 0.640896 0.0588399 0.138957 0.402201 0 0.378726 0 0.137517 0.306177 0 0.482625 0.116178 
1.78485  19 0.185505 0.629205 0.562671 0 0.418786 0.707233 0.537514 0.507455 0.0660877 0.142363 0.655587 0.0644863 0.753429 0.378965 0.113587 0.301346 0.491587 0.617772 0 
1.38032  19 0.290963 0.00899434 0.472723 0.0612858 0.876647 0.547314 0.839907 0 0.397514 0.341559 0.57517 0.624012 0.144143 0.27278 0.797808 0.380338 0.0773213 0 0.289456 
1.73817  19 0.818315 0.31599 0.690081 0.0466398 0.73857 0.449311 0.829775 0.0189006 0.324361 0.0109631 0.61235 0.550964 0 0 0.653952 0.417047 0.308963 0 0.117348 
1.02157  19 0.531586 0.276204 0.772316 0 0.461329 0 0.507838 0.932527 0.229493 0.00490914 0.509832 0.434084 0.521862 0.250751 0.761542 0.474655 0.421276 0.164729 0.0274519 
0.629382  19 0.488947 0.422314 0.804942 0 0.470277 0.62902 0.022901 0.581619 0.141831 0.00803109 0.959779 0.338302 0.41937 0.414538 0.291989 0.447388 0.12281 0.294284 0 
0.769053  19 0.466827 0.368564 0.404458 0 0.21596 0.709839 0.508398 0.469431 0.187114 0.349988 0.707298 0.895713 0.777071 0.373466 0.520386 0.408517 0 0.62769 0.453789 
3.04461  19 0.0396215 0.379116 0.934598 0.614662 0.978785 0.941125 0.399685 0.00646115 0.622469 0.189832 0.366969 0.986416 0.41303 0.948343 0.489878 0.14118 0.524088 0.320399 0.0350522 
1.18794  19 0.787206 0.296432 0.713641 0 0.633549 0 0 0.0212486 0.117888 0 0.244624 0.110612 0.460293 0.451241 0.617176 0.812213 0.0541013 0.319798 0.323238 
0.678243  19 0.103327 0.352584 0.631948 0 0.688924 0.179411 0.717459 0.922829 0.00373672 0.101937 0.185778 0.429728 0.518017 0.426318 0.839476 0.501217 0.0776081 0 0 
1.53884  19 0.120976 0.875536 0.816971 0.358534 0.614803 0.131541 0.512737 0.603653 0.206722 0.115116 0.550918 0.717782 0.340551 0.465733 0.617919 0.246197 0.177044 0.195639 0.748327 
0.724109  19 0.905164 0.758415 0.599485 0 0.350659 0.893841 0.43683 0.358913 0.172701 0.209601 0.617321 0.785022 0.209204 0.0333838 0.320938 0.416144 0 0.730265 0.883025 
2.33149  19 0.914799 0 0.799218 0.017499 0.574078 0.389748 0.38062 0.352236 0.209741 0.108767 0.267891 0.703037 0.196547 0 0.902893 0 0.0702469 0.387383 0.683347 
0.608583  19 0.236549 0 0.650867 0.00718944 0.55833 0.439777 0.485506 0.682151 0.543243 0 0.232697 0.465282 0.337486 0.54887 0.197192 0.548033 0.0581452 0.612674 0.33321 
1.0755  19 0.0361612 0.532964 0.681284 0.108479 0.8998 0.536216 0.398075 0.53361 0.206312 0.133681 0.539361 0.427586 0.314693 0.395652 0.458182 0.560124 0.332126 0.464433 0.367232 
1.10347  19 0.415796 0.43627 0.680105 0.103856 0.479312 0.409637 0.646027 0 0 0.131176 0.139413 0.368218 0.280821 0.335965 0.488115 0.600943 0.321269 0.461928 0.204059 
0.59897  19 0.941137 0.670053 0.828635 0.0698781 0.155184 0.880464 0.00321256 0.695349 0.229711 0.148012 0.743068 0.114134 0.122829 0 0.596006 0.870765 0.457873 0.522483 0.385329 
2.22597  19 0.0154699 0.585226 0.0584062 0.076001 0.249629 0.901466 0.0270444 0.693157 0.223558 0.0211857 0.000822883 0.278681 0.171331 0.360496 0 0.639985 0 0.639619 0.735113 
1.01657  19 0.18377 0.906442 0.778905 0.199152 0 0.862845 0.052454 0.277684 0 0.294125 0.302825 0.839413 0 0.466543 0.159777 0.310039 0.191772 0.517821 0.501845 
0.798354  19 0.368762 0.898073 0.826372 0.227934 0.268109 0.869299 0.167676 0.15301 0 0.289747 0.517689 0.1986 0.085438 0.435025 0.475176 0.0821637 0 0.520352 0 
2.65416  19 0.688244 0.0214212 0.36273 0.20511 0.623046 0.594183 0.601023 0.789548 0.0967591 0.236701 0.48128 0.5818 0.824183 0.527702 0.914944 0 0.012606 0.646742 0 
1.19326  19 0.703698 0.618778 0.833985 0 0.562178 0.473901 0.338501 0.24187 0.873493 0.190758 0.46862 0.787196 0.184668 0.186356 0.0513138 0.596595 0.386042 0.416478 0.449212 
0.811542  19 0.233809 0.392249 0.653585 0.068269 0.661244 0.123568 0.958473 0.874009 0.2196 0.0149514 0.500971 0.538686 0.479671 0.258327 0.941555 0.975334 0.355204 0.354745 0.694541 
0.891895  19 0 0.41567 0.70508 0.087659 0.676522 0.381157 0.574975 0.974531 0.502212 0.102102 0.526276 0.518179 0.390628 0.154044 0.980232 0.761589 0.356927 0.402024 0.47566 
0.707724  19 0.386581 0.449528 0.479689 0 0.28484 0.746621 0.875051 0.477216 0.303017 0 0.546493 0.795626 0.227689 0.367361 0.269336 0.022101 0 0.346333 0.216106 
0.725132  19 0.402275 0.815906 0.492321 0 0.284594 0.573961 0.743378 0.593361 0.324198 0.188057 0.611992 0.59188 0.202646 0.356567 0.59361 0.128897 0 0.328984 0.208194 
2.1948  19 0.239579 0.057501 0.69508 0.0262729 0.369213 0.385846 0.825085 0.094047 0.272264 0 0.521978 0.613213 0.524061 0.298775 0.484692 0.096392 0.552056 0.381192 0.721223 
0.943647  19 0.137486 0.0542154 0.70032 0.0460016 0.602752 0.298327 0.82114 0.485835 0.142635 0 0.521706 0.297292 0.507933 0 0.189624 0.524886 0.0866828 0.342759 0.732768 
0.859601  19 0.480828 0.502271 0.86185 0.142669 0.826875 0.633898 0.643579 0.278732 0.16915 0.0420609 0.946657 0.93965 0.403411 0.622355 0.473054 0.709993 0.0315206 0.819698 0 
1.76995  19 0.450131 0.495261 0.825832 0.475787 0.21928 0.735131 0.340988 0.357258 0.17219 0.886895 0.681523 0.774054 0.244753 0.619283 0.472512 0.990357 0.256356 0.505555 0.364515 
1.00285  19 0.514293 0.212793 0.424429 0 0.440642 0.151961 0.766606 0.55288 0.212884 0.90465 0.73607 0.270168 0.226739 0.374432 0.70542 0.75885 0.499433 0.706477 0.16348 
0.608439  19 0.121477 0.155762 0.433702 0 0.362667 0.38413 0.75169 0.555844 0.242634 0.568093 0.846189 0.27058 0.118275 0.0685298 0.71224 0.982351 0.452689 0.68284 0.122943 
2.3642  19 0.44335 0.949624 0.145312 0.245618 0 0.141425 0 0.632414 0 0.100455 0.689542 0.126023 0 0.392581 0.448363 0.194215 0.00715506 0.508015 0 
2.5098  19 0 0.928196 0.700312 0.191662 0.303104 0.462044 0 0.719532 0 0.735079 0.0727956 0.801274 0.0528764 0.366068 0.210413 0 0.00448381 0.682339 0 
1.02438  19 0.00545659 0.351305 0.829289 0.0513089 0.773341 0.494163 0 0.143049 0.199444 0 0 0.823202 0.562364 0.068648 0.172804 0.718346 0.0178906 0.490884 0.108804 
2.88099  19 0.725614 0.871652 0.601757 0.227665 0.802553 0.034631 0.949821 0.332017 0.770575 0.643331 0.458855 0.884499 0.296876 0.10533 0.572447 0.159953 0.823221 0.530404 0.742492 
2.37825  19 0.528215 0 0.968449 0.0503356 0.240042 0.305855 0.825661 0.374513 0.469826 0 0.169476 0.928431 0.211987 0 0.952792 0 0.145587 0.166853 0 
0.915584  19 0.433044 0.493224 0.873907 0.0553426 0.192995 0.749506 0.822232 0.60242 0.377171 0.644258 0.153338 0.622608 0.156756 0 0.514966 0.284728 0.124329 0.298816 0.0176893 
0.679303  19 0.783449 0.315441 0.86742 0.142688 0.729873 0.470012 0.640413 0.223538 0.00168837 0.456005 0.714154 0.778775 0.206752 0.579166 0.546063 0.528893 0.0256302 0.598221 0 
1.22736  19 0.851805 0.554181 0.877119 0.154019 0.885901 0.670603 0.625557 0.325448 0.174606 0.225986 0.293517 0.0309504 0.324651 0.587592 0.310731 0.309855 0.0383309 0.625337 0.00338877 
0.97137  19 0.930964 0.260133 0.44452 0 0.790091 0.56851 0.410633 0.863203 0.352396 0.854358 0.536247 0.126366 0.0515677 0 0.429517 0.741876 0.702682 0.198994 0.0409041 
2.05356  19 0.943291 0.494167 0.465305 0.122357 0.746107 0.0623188 0.160224 0 0.29194 0.390947 0 0.185356 0.126912 0.255503 0.432274 0.470226 0.255108 0.20022 0.18637 
0.804708  19 0.155147 0.327249 0.531039 0 0.390923 0.751112 0.693538 0.578211 0.172364 0 0.915969 0.283788 0.649367 0.178942 0.595732 0.437625 0 0.737946 0.681851 
0.682992  19 0.249131 0.313082 0.617073 0.0368103 0.593336 0.65488 0.531132 0.650212 0.09033 0.0125638 0.613746 0.873709 0.713669 0.819087 0.770462 0.699531 0.28253 0.663081 0.686601 
1.06627  19 0.239685 0.432503 0.814614 0.0418138 0.467618 0.0178458 0.0921121 0.183285 0.284759 0.194761 0.404778 0.542027 0.703314 0.331236 0.847543 0.757204 0.206333 0.533187 0.0157076 
0.888724  19 0.233592 0.390245 0.887172 0.0890206 0.659597 0.449744 0.241919 0.147062 0.205515 0 0.537396 0.544325 0.545305 0.446591 0.888879 0.910791 0.363301 0.323252 0.534397 
1.45126  19 0.529012 0.103281 0.741906 0.467481 0.580432 0.818533 0.689983 0.850924 0.248761 0.0246049 0.516846 0.388519 0.429327 0.44433 0.986292 0.643291 0.166297 0.483489 0 
1.0539  19 0.533662 0.329152 0.770782 0.192082 0.659678 0 0.128862 0.928951 0.319873 0.100678 0 0.895173 0.438328 0.398074 0.970826 0.71939 0.13854 0.411587 0.0287441 
0.640482  19 0.0893146 0.0366946 0.705507 0 0.502436 0.741171 0.914778 0.901294 0.0895609 0.0157054 0.661771 0 0.378431 0.398936 0.352188 0.66854 0.198251 0.593129 0.0672325 
0.507443  19 0.167659 0.66651 0.559538 0 0.154003 0.81522 0 0.696279 0.219456 0 0.467725 0.189351 0.136331 0.114402 0.672908 0.906772 0.138038 0.740764 0.135172 
0.525964  19 0.488062 0.294785 0.929022 0.0609432 0.655556 0.95534 0.302606 0.564405 0.338786 0.198492 0.864076 0.469843 0 0.108913 0.738626 0.408042 0.0629752 0.103885 0 
0.603354  19 0.289984 0.910957 0.622086 0 0.28453 0.181787 0.421705 0.448738 0.173301 0.550776 0.623838 0.968417 0.101991 0.498742 0.293684 0.57134 0.114334 0.729042 0 
0.633716  19 0.361176 0.362388 0.786904 0.018504 0.365277 0.584951 0.191885 0.805935 0.447453 0 0.304864 0.423835 0.263374 0.299239 0.062326 0.292734 0.0336417 0.254982 0.0923376 
0.530647  19 0.476899 0.508744 0.902719 0 0.704174 0.911581 0.0122243 0.944259 0.210893 0 0.250565 0.447546 0.360837 0.904183 0.857711 0.759226 0.15483 0.139855 0 
0.629382  19 0.488947 0.422314 0.804942 0 0.470277 0.62902 0.022901 0.581619 0.141831 0.00803109 0.959779 0.338302 0.41937 0.414538 0.291989 0.447388 0.12281 0.294284 0 
0.608439  19 0.121477 0.155762 0.433702 0 0.362667 0.38413 0.75169 0.555844 0.242634 0.568093 0.846189 0.27058 0.118275 0.0685298 0.71224 0.982351 0.452689 0.68284 0.122943 
0.74321  19 0.257426 0.534107 0.678934 0 0.58066 0 0.223552 0.899989 0.249405 0.00768385 0 0.430631 0.432833 0.46572 0.761848 0.782526 0.193689 0.253834 0 
0.636257  19 0.324365 0.093147 0.660312 0 0.603645 0 0.577527 0.900565 0.19694 0.00417822 0.589522 0.657432 0.464206 0.461018 0.48969 0.770696 0.0673997 0.422087 0.0311388 
0.59831  19 0.417284 0.248458 0.49015 0 0.691887 0.290077 0.0379547 0.272548 0.0727639 0.0312882 0.141676 0.433048 0.314356 0.318669 0.671955 0.912646 0.284682 0.266721 0.618135 
1.41668  19 0.41657 0.3815 0.650091 0 0.537578 0.195332 0.552261 0.280803 0.000603485 0.0934461 0.165405 0.514845 0.307316 0.159966 0.519759 0.17515 0.316273 0.409631 0.605418 
0.616595  19 0.519624 0.326847 0.654103 0.0214614 0.635521 0.455516 0.736952 0.801301 0.301315 0.179209 0.281517 0.457049 0.229292 0.580174 0.899221 0.717388 0.0383169 0 0 
1.04208  19 0.422293 0.276662 0.59942 0 0.723305 0.309467 0.0600069 0.0156186 0.270463 0.0932826 0.228511 0.631279 0.64479 0.572731 0.945595 0.727864 0.0385981 0.272297 0 
0.733853  19 0.146612 0.661843 0.55227 0 0.238806 0.733519 0.137936 0.536835 0.176069 0.0103918 0.482793 0.150469 0 0.141724 0.401963 0.991674 0.170179 0.716573 0.274149 
0.57231  19 0.190071 0.685668 0.510531 0 0.164691 0.218235 0.216023 0.514286 0.253151 0.0945494 0.49866 0.152254 0.166193 0.00883369 0.736408 0.747631 0.0294686 0.738254 0.0364406 
1.32892  19 0.225105 0.239879 0.663117 0.0848674 0.288006 0.182864 0.397573 0.150418 0.303358 0.445887 0 0.941965 0.395605 0.490481 0.398718 0.40968 0.33876 0.0989766 0 
1.11263  19 0.613005 0.98659 0.564672 0 0.279773 0.192583 0.40847 0.164925 0.305384 0.456334 0.282832 0.929287 0.46868 0.44918 0.496485 0.606915 0.354343 0.153088 0.167931 
1.14163  19 0.306436 0.458141 0.555969 0.00929583 0.533452 0 0.37266 0.594882 0.0179073 0.00364594 0.502732 0.353338 0.387844 0.753504 0.027291 0.557594 0.58886 0.84572 0.609852 
0.911835  19 0.316021 0.993495 0.606877 0 0.605988 0.426322 0.353486 0.900856 0.038009 0.017464 0.48129 0.404147 0.351359 0.797489 0.13032 0.371698 0.433172 0.729895 0.300234 
2.47492  19 0.346995 0 0.465936 0.00113084 0.524472 0.105786 0.50089 0.193999 0.252681 0 0.600915 0.0803046 0.582406 0.46652 0.579432 0 0.132749 0.315503 0.221512 
2.80336  19 0.844816 0.872306 0.472082 0.000675376 0.724868 0.167393 0.623356 0.059548 0.313778 0.194833 0.541508 0.328234 0.466709 0.454635 0.650015 0 0.150722 0.376354 0.205374 
0.635967  19 0.492678 0.143326 0.775886 0 0.761424 0.00418942 0.019618 0.629073 0.178943 0.208195 0.562225 0.413609 0.555164 0.704191 0.873933 0.391064 0.134656 0.410977 0 
0.424293  19 0.490749 0.104598 0.886062 0 0.675879 0.912568 0.0143889 0.489052 0.111155 0 0.343661 0.368608 0.501156 0.687139 0.852608 0.653747 0.148442 0.36513 0 
0.956228  19 0.670677 0 0.700915 0.141255 0.469716 0 0 0.735849 0.333993 0 0.27528 0.338244 0.193624 0.787139 0.565059 0.934116 0.00601919 0.030731 0 
0.755009  19 0.203659 0.849455 0.70686 0.119494 0.632296 0.129767 0 0.841108 0.259321 0.0665235 0.265496 0.361702 0.391839 0.456998 0.818131 0.403296 0.0205596 0.349568 0 
1.59998  19 0.847547 0.222884 0.404744 0.0722146 0.145586 0.552436 0 0.447439 0.402299 0.193596 0.501635 0.547317 0.502761 0 0 0.58031 0.13297 0.666614 0.266885 
0.523392  19 0.488062 0.294785 0.929022 0.0609432 0.655556 0.95534 0.302606 0.564405 0.338786 0.198492 0.864076 0.469843 0 0.108913 0.738626 0.408042 0.0629752 0.103885 0 
0.871759  19 0 0.377463 0.939879 0.0507265 0.366633 0.39464 0.626305 0.466389 0.228 0 0.0990415 0.972827 0.174835 0.015828 0.316826 0.748261 0 0.0364719 0.121034 
0.894548  19 0.425944 0.753309 0.796676 0.0501481 0.625958 0.5745 0.853976 0.325923 0.597809 0 0.0563745 0.939019 0.230702 0.0500274 0.764165 0.894111 0.047658 0.345525 0.104421 
0.919322  19 0.342064 0.215879 0.0684106 0 0.768425 0.776673 0.87451 0.673131 0 0.521673 0.520172 0.711597 0.570677 0.805716 0.968256 0.395639 0.528515 0.540894 0 
0.713517  19 0.236549 0 0.650867 0.00718944 0.55833 0.0274494 0.485506 0.682151 0.543243 0 0.232697 0.465282 0.337486 0.54887 0.197192 0.548033 0.0581452 0.612674 0.33321 
0.984088  19 0 0.509481 0.523297 0 0.0983287 0.431292 0.0179944 0.641681 0.0762004 0.0629653 0.223393 0.114332 0.256456 0.340293 0.0888533 0.468984 0.266081 0.757492 0.670458 
1.44561  19 0 0.306283 0.518693 0 0 0.546966 0.0224226 0.159292 0.804746 0.0721389 0.489209 0.356706 0.104793 0.524398 0.149236 0.307042 0.285052 0.977887 0.365465 
0.77417  19 0.345176 0.378088 0.651519 0 0.652635 0.0646352 0 0.790878 0.213689 0.0172506 0 0.611498 0.368858 0.347964 0.82 0.854912 0.0817498 0.555188 0 
2.54577  19 0.360243 0.280895 0.657223 0 0.652397 0 0 0.0754756 0.206232 0 0.514422 0.401725 0.572448 0.400225 0.0494802 0.0360474 0.27184 0.597552 0.562195 
2.76787  19 0.298361 0.458262 0.883394 0.43027 0 0.955165 0 0.696237 0.192011 0.706024 0.790784 0.330035 0 0.316615 0.251001 0 0.204565 0.358921 0.219528 
1.27864  19 0.305 0.286871 0.971895 0.0469408 0.0122822 0.938956 0 0.696234 0 0.573307 0.562422 0.669756 0 0.460625 0.133503 0.159559 0.315857 0.494992 0 
1.99026  19 0.459947 0.205063 0.926095 0.522252 0.388089 0.654543 0.760952 0.442474 0.170709 0 0.742737 0.624845 0.616568 0.00149741 0.289198 0.521671 0.373421 0.0223056 0.591236 
1.27137  19 0.415835 0.307825 0.959804 0 0.290368 0.661869 0.828879 0.503538 0.0749939 0 0.894252 0.631141 0.609961 0.0855063 0.219532 0.439054 0.671861 0.381447 0.0770621 
0.757928  19 0.994585 0.589221 0.85919 0.178296 0.177167 0.643453 0 0.785649 0.199079 0.153696 0.776974 0.353401 0.297366 0.428024 0.499527 0.944284 0 0.794569 0 
1.34906  19 0.0439128 0.709991 0.858961 0.172723 0 0.51112 0.27647 0.587833 0.229709 0.174194 0.87098 0.109888 0.243954 0.59604 0.490047 0.80314 0.436982 0.739559 0.435018 
1.57521  19 0.288324 0.592933 0.745024 0.13704 0.309674 0.698752 0 0.691899 0 0.145057 0.579473 0.398417 0.326911 0.0959908 0 0 0 0.411761 0.256243 
1.58462  19 0.310118 0.0497316 0.846543 0.207138 0.227714 0.252137 0 0.693006 0 0.675495 0.632952 0.894115 0.195901 0.539057 0 0.0516316 0.0884594 0.537084 0 
1.8176  19 0.148385 0.706879 0.786478 0 0.180605 0.751033 0 0.681788 0.27538 0 0.284696 0.429718 0.146429 0.0634426 0.604807 0.0241586 0.14302 0.703715 0.0542979 
0.556868  19 0.330317 0.729108 0.500977 0.0257634 0.138786 0.810933 0 0.740632 0.313022 0 0.739172 0.567005 0.134802 0.182593 0.644292 0.512892 0.14447 0.792265 0.222656 
1.79522  19 0.698136 0 0.884923 0 0.249951 0.482542 0.53731 0.591926 0.27051 0 0.675393 0.3637 0.572083 0.0348159 0.0698556 0.189682 0.3251 0.366964 0 
1.35721  19 0.528615 0 0.781491 0.00143022 0.180264 0.480971 0.706625 0.418109 0.258118 0 0.882687 0.454028 0.574705 0.00546019 0.164553 0.14318 0.190586 0.359254 0 
2.2795  19 0 0.382042 0.0708956 0.0610261 0.794672 0 0.264474 0.410055 0.422323 0 0.184935 0.702347 0.454111 0.0826623 0.113812 0.986845 0.168539 0.424841 0.539075 
1.00596  19 0.630515 0.267891 0.360964 0.0840041 0.732222 0 0.612523 0.42413 0.365249 0 0.829369 0.532086 0.219773 0.188368 0.733453 0.951258 0.00822142 0.289392 0.684317 
0.542646  19 0.185797 0 0.423526 0 0.555033 0.599537 0.248886 0.531655 0.257244 0.521476 0.840566 0.110553 0 0.184731 0.700772 0.978571 0.481035 0.695677 0.228961 
1.99897  19 0.0277543 0.16906 0.377763 0 0.579652 0.113326 0.829419 0.466307 0.23135 0.905554 0.809886 0.433624 0 0.195112 0.688495 0.0473093 0.472363 0.64959 0 
0.761638  19 0.305999 0.372734 0.717752 0 0.663671 0 0 0.745811 0.207729 0 0 0.335315 0.360347 0.27299 0.69936 0.729496 0.277084 0.205246 0.703471 
0.579756  19 0.386217 0.296428 0.760679 0 0.637251 0.243516 0 0.81123 0.210714 0.00154528 0 0.413071 0.640796 0.418489 0.0175003 0.887568 0.389735 0.272857 0 
1.00452  19 0.508767 0.294421 0.554666 0.165241 0.508631 0.275018 0.412831 0.32806 0.220518 0.144936 0.434752 0.534124 0.223819 0.248748 0.783865 0.726116 0.0310237 0.364998 0.121517 
1.20957  19 0.487977 0.12857 0.543106 0.185191 0.284864 0.276998 0.350114 0.369604 0.18656 0 0.72784 0.607306 0.162007 0.177634 0.0478244 0.665381 0.0994824 0.350367 0.150375 
1.34845  19 0 0.452492 0.820281 0.0124263 0.664077 0.614201 0.428419 0.525777 0.357471 0 0.615586 0.308938 0.654366 0.085569 0.00351228 0.322984 0.0486395 0.264895 0.139102 
1.05161  19 0.247514 0.356571 0.457217 0.0267907 0.722715 0.584947 0.173434 0.38248 0.348745 0 0.559477 0.346335 0.381239 0.0709655 0.109913 0.417882 0 0.491397 0.0393771 
1.32368  19 0 0.681514 0.694113 0.048021 0.65931 0.673503 0.540218 0.806219 0.649811 0.0918865 0.726811 0.569238 0.39546 0.00767822 0.211504 0.453052 0.355704 0.683441 0.501854 
1.39853  19 0 0.376135 0.693885 0.130974 0.510618 0.679932 0.521022 0.750179 0.555891 0.0909437 0.814225 0.525644 0.400568 0.288118 0.822345 0.289693 0.310332 0.397534 0.401736 
1.03064  19 0.0304134 0.426519 0.592896 0.0145729 0.690361 0.193385 0.797792 0.053596 0.0704347 0.239872 0.126976 0.414464 0.472502 0.598073 0.0824075 0.595745 0.0790924 0.425526 0 
2.96491  19 0.0696883 0.308303 0.561072 0 0.689351 0.19402 0.718453 0.990867 0.0261214 0.0877316 0.126852 0.44338 0.363685 0 0.0692213 0 0.0582871 0.628895 0.117061 
0.575893  19 0.695356 0 0.661463 0 0.385776 0.733779 0.581902 0.698433 0.183706 0.188544 0.665233 0 0.166734 0.171474 0.343987 0.730571 0.131092 0.579933 0.168922 
0.687443  19 0.388066 0.564212 0.745062 0 0.505845 0.77379 0.364898 0.984826 0.0488213 0.148968 0.631225 0.234407 0.341525 0.528018 0.357882 0.630416 0 0.66821 0.976135 
0.616274  19 0.816397 0.384566 0.573233 0 0.669772 0.611105 0.29452 0.556568 0.329257 0 0.854214 0.770096 0.25798 0 0.879406 0.7074 0.0364967 0.478486 0.503776 
0.898015  19 0.625361 0.160995 0.640619 0.119979 0.744786 0.572171 0.460329 0.44089 0.278699 0 0 0.785476 0.186741 0.205477 0.963975 0.698658 0.0388263 0.697332 0.688535 
0.757834  19 0.343474 0.422803 0.450302 0 0.265612 0.0471794 0.921749 0.926084 0.226519 0.117822 0 0.651031 0.401356 0.374648 0.559601 0.955118 0.0512757 0.25805 0.179617 
2.26532  19 0.303181 0.411787 0.622058 0 0.0989336 0.633228 0 0.780693 0.290389 0.179991 0.419422 0.557744 0.345347 0.529844 0.575305 0 0.0640629 0.181972 0.229057 
0.738768  19 0.478773 0.455828 0.913073 0 0.47708 0.848146 0.01731 0.0865809 0.243793 0 0.0691727 0.435201 0.359679 0.721133 0.503346 0.475289 0.117096 0.364317 0 
0.423815  19 0.472166 0.533925 0.880748 0 0.651144 0.904251 0.0178524 0.556441 0.180012 0.00686386 0 0.309981 0.398177 0.684079 0.689157 0.599997 0.16422 0.133886 0 
1.08196  19 0.212491 0.146777 0.49679 0.00698893 0.600068 0.197126 0.238661 0.574176 0.123391 0.0193463 0.508273 0.410532 0.415872 0.758443 0 0.593865 0.602764 0.407128 0.733887 
0.631881  19 0.405626 0.204432 0.543889 0 0.600347 0.296163 0.253015 0.809333 0.0248504 0.00259601 0.517475 0.43148 0.36154 0.74215 0.0653001 0.978394 0.416726 0.406842 0.738113 
1.29706  19 0.905088 0.26552 0.556009 0 0.346198 0.872062 0.386405 0.305329 0.256011 0.276148 0.0482648 0.565502 0.199365 0.0233397 0.259501 0.0385391 0.0563463 0.813811 0.724848 
0.987796  19 0 0.318993 0.679447 0.0053135 0.432475 0.433729 0.386735 0.344242 0.719471 0.424062 0.69495 0.655826 0.202747 0.0252951 0.817104 0.0289685 0 0.603086 0.710933 
1.77804  19 0.180655 0.625715 0.490577 0 0.480426 0.531389 0.547271 0.530569 0.12257 0.120275 0.66578 0 0.434973 0.191123 0.164788 0.238325 0.487784 0.289322 0.960452 
0.814889  19 0.0480962 0.627211 0.488058 0 0.541264 0.674581 0.533907 0.546049 0.13115 0.190748 0.660905 0.175108 0.421302 0.423905 0.179439 0.301521 0.0778803 0.703489 0.263958 
1.11136  19 0.376482 0.354946 0.870635 0.210543 0.806804 0.386775 0.330422 0.245808 0.155812 0.148045 0.86882 0.677689 0.223197 0.975623 0.631866 0.663523 0.13317 0.419454 0.135855 
1.00873  19 0.605131 0.89641 0.915421 0.0837699 0.833424 0.931864 0.965718 0.261021 0.231916 0.0945763 0.951009 0.0964937 0.264475 0.957016 0.465355 0.554713 0 0.0593819 0 
1.14267  19 0.137629 0.815479 0.664688 0.0109107 0.477944 0.29573 0.410048 0.357563 0.409579 0.647606 0.706434 0.976297 0.521461 0.468501 0.0439128 0.693924 0.289194 0.400979 0.379332 
1.27085  19 0.910341 0.577272 0.660117 0.0740792 0.245254 0.275154 0.424315 0.0717827 0.268023 0.637942 0.182292 0.546231 0.39688 0.297343 0.998368 0.774481 0.171747 0.428793 0 
1.29452  19 0.232968 0.629976 0.755149 0.314718 0 0.668084 0.468831 0.927248 0 0.44194 0.824408 0.197172 0 0.458722 0.484985 0.225609 0.168751 0.477582 0 
0.830938  19 0.245881 0.217845 0.850312 0.250362 0 0.619502 0 0.896814 0 0.139552 0.794231 0.792898 0 0.537585 0.41212 0.481589 0 0.549162 0.0454011 
0.572738  19 0.447684 0.399925 0.490293 0 0.388948 0.713809 0 0.781647 0.258895 0.0297738 0.477075 0.678181 0.260878 0.186861 0.141181 0.759793 0.325726 0.674831 0.684354 
0.73665  19 0.241422 0.404248 0.451636 0 0.777637 0.742492 0.918148 0.488025 0.265944 0.0088101 0.0838415 0.793926 0.0278651 0.2026 0.218636 0.845638 0.163291 0.155318 0.382925 
1.39444  19 0.21116 0.675588 0.903708 0.310704 0 0.265813 0 0.483487 0.205493 0.380191 0.840424 0.799788 0.00862856 0.430087 0.276127 0.358609 0.216308 0.454614 0.301285 
1.88732  19 0.188802 0.580406 0.917067 0.339062 0 0.912364 0 0.545135 0.205497 0.541768 0.0593991 0.106581 0.0611699 0.437616 0.716077 0 0 0.483402 0.17083 
1.17904  19 0 0.403953 0.716081 0.000659519 0.642611 0.732382 0 0.8758 0.286015 0.0339866 0.484531 0 0.638761 0.193427 0.358974 0.649058 0.578408 0.756009 0.364631 
1.37863  19 0.220115 0.34801 0.763045 0.175116 0.595378 0.106051 0 0.663281 0.215301 0.0362471 0.752384 0.167273 0.669082 0.159638 0.351775 0.688705 0.434828 0.601549 0.778488 
1.19089  19 0.471099 0.766096 0.847367 0.33114 0.679458 0.29561 0.282118 0.343619 0.0702587 0.641413 0.697988 0.987611 0.192611 0.489968 0.476878 0.668278 0 0.534501 0 
1.3174  19 0.523119 0.854894 0.48805 0.273486 0 0.0914008 0.411507 0.211592 0 0.538993 0.735172 0.886875 0 0.451187 0.669975 0.656981 0.0267322 0.483408 0.132323 
0.543258  19 0.490944 0.317738 0.68617 0 0.638215 0 0.00947919 0.969374 0.216137 0.00822059 0.2152 0.358562 0.447647 0.496197 0.884284 0.717134 0.147858 0.157785 0 
0.637391  19 0.361176 0.362388 0.786904 0.018504 0.365277 0.584951 0.191885 0.805935 0.447453 0 0.304864 0.423835 0.263374 0.299239 0.062326 0.292734 0.0336417 0.254982 0.0923376 
0.834969  19 0.45916 0.41746 0.753586 0.0117567 0.316291 0.13315 0.150674 0.665482 0.729261 0 0.277463 0.382029 0.147995 0.427855 0 0.118694 0.0242667 0.259445 0.219765 
2.7639  19 0.734594 0.411831 0.734203 0.0340867 0.487473 0.00699243 0.350509 0.57067 0.450743 0 0.304256 0.299333 0.312657 0.16221 0 0 0.0405262 0.275853 0.192891 
3.75253  19 0.300849 0.768479 0.266432 0.785729 0.175234 0.0704038 0.191907 0.517497 0.901469 0.76061 0.702954 0.779076 0.138769 0.443055 0.148177 0.79918 0.690119 0.234947 0.393784 
1.96231  19 0 0.55263 0.765574 0.0510167 0.272182 0.418958 0.81599 0.0989121 0.303032 0.0115133 0.101763 0.521568 0.320108 0.214702 0 0.138842 0.282373 0.484135 0.668901 
1.73197  19 0.192173 0.483477 0.375967 0.199894 0.548743 0.335574 0.718995 0.0558566 0.0486461 0.172782 0.336115 0.158887 0.287918 0.386844 0.885728 0.493484 0.259205 0.537623 0.195435 
1.55336  19 0.597635 0.510436 0.390743 0.157045 0.558859 0.0365226 0.139835 0.0649458 0.0246719 0.464767 0.887107 0.579924 0.464533 0.330236 0.545638 0.450397 0.296146 0.291196 0.206686 
2.49585  19 0 0 0 0 0.603017 0.680547 0.630775 0.675312 0.113293 0.000375013 0.654271 0.727091 0.436235 0.385565 0.407685 0.623355 0.899903 0.677515 0 
0.838178  19 0.698151 0.260994 0.133762 0 0.835361 0.975115 0.808811 0.65852 0 0.296601 0.61748 0.618073 0.297657 0.344567 0.881854 0.422232 0.559487 0.419186 0 
0.974214  19 0.555963 0.403075 0.692221 0.0625042 0.871898 0.809296 0.591297 0.729935 0.351793 0.280217 0.448867 0.601577 0.466906 0.0610715 0.741623 0.227718 0.149988 0.304143 0.121943 
1.58703  19 0.601205 0.489462 0.694652 0.0462281 0.135659 0.620146 0.632913 0.0107828 0.47639 0.272444 0.366148 0.477717 0.104486 0 0.548102 0.376858 0.414115 0.358561 0.0125223 
1.4737  19 0.55059 0.44413 0.676747 0.0380251 0.0494148 0.453466 0.712586 0 0.457988 0.0179284 0.395868 0.48243 0.498326 0.35115 0.14454 0.866911 0.555419 0.587181 0.210094 
0.819443  19 0.692557 0.535211 0.768234 0.0554869 0.772129 0.533952 0.789533 0.56139 0.123917 0.0842774 0.488123 0.561795 0.528897 0.278485 0.238417 0.781222 0 0.585883 0.701608 
4.44783  19 0.411363 0.610338 0.0624848 0.596631 0.769107 0.171678 0.624589 0.0142767 0.705478 0.929565 0.920747 0.331919 0.590188 0.380049 0.834435 0.416842 0.531357 0.397404 0.115063 
2.95264  19 0.167536 0.33135 0.0657922 0.0617772 0.664045 0.160811 0.266294 0.645181 0.291771 0.0562352 0.809054 0.483932 0.11665 0.163731 0.036322 0.210974 0.364445 0.0986106 0.536946 
1.54072  19 0.184739 0.525041 0.586859 0.125018 0.674166 0.592082 0.152859 0 0.179195 0 0.619436 0.495797 0.457857 0.452807 0.452054 0.865877 0.142782 0.55464 0.134774 
4.91957  19 0.328898 0.368558 0.00123261 0.065186 0.652805 0.271516 0.283568 0 0.237864 0.186977 0.277379 0.524984 0.688699 0.109969 0.379048 0.0705498 0.242267 0.0900702 0.849514 
1.25083  19 0 0.411159 0.674829 0.086813 0.270767 0.0949731 0.560045 0.135757 0.504764 0.247413 0.3478 0.825938 0.374302 0.26985 0.993201 0.750685 0.305938 0.451144 0.452536 
0.909959  19 0.156803 0.414963 0.674581 0.0877104 0.687265 0.233081 0.493277 0.96828 0.503635 0.168211 0.434068 0.708066 0.312635 0.238009 0.779521 0.799802 0.294971 0.383227 0.438713 
2.45461  19 0.153413 0.387458 0.931398 0.445525 0.877016 0.578543 0 0 0.286221 0.0969557 0.429496 0 0.624972 0.200556 0.513065 0.66516 0.445368 0.408689 0.148378 
2.69685  19 0.275501 0.384638 0.0687667 0 0.922308 0.585644 0.515495 0.672958 0.695643 0.146829 0.271744 0 0.358185 0.0383546 0.564385 0 0.571497 0.190704 0.530947 
1.42157  19 0.258914 0.505609 0.577464 0 0.695948 0.506234 0.985299 0.590983 0.10337 0.0632805 0.357877 0.56847 0.213772 0.141401 0.158677 0.0409732 0.0948469 0.50645 0.895607 
2.31472  19 0.593805 0.588345 0.385461 0 0.0238284 0.578228 0.178958 0.487248 0.0769238 0.244468 0.502059 0.63492 0.289613 0.256532 0.158346 0 0.128217 0.365014 0.895364 
0.898053  19 0.18353 0.566704 0.938802 0.0456604 0.987445 0.337194 0.460515 0.303385 0.27916 0.105953 0.543773 0.780708 0.385351 0.534417 0.373057 0.943987 0.00382126 0.702366 0.575149 
0.488534  19 0.476899 0.508744 0.902719 0 0.704174 0.911581 0.0122243 0.944259 0.210893 0 0.250565 0.447546 0.360837 0.904183 0.857711 0.759226 0.15483 0.139855 0 
0.938324  19 0.0624078 0 0.637197 0.00164283 0.757963 0.580886 0.135757 0.406816 0.174214 0.0735582 0.663219 0.583486 0.651337 0.496061 0.651763 0.25127 0.176271 0.0228752 0.484039 
0.784755  19 0.552198 0.0860587 0.545163 0.0347677 0.812302 0.559121 0.316964 0.236021 0.218017 0.0555616 0.721317 0.586058 0.205448 0 0.234209 0.294182 0.128998 0.0660903 0 
1.14247  19 0.826135 0.0141961 0.500203 0 0.623212 0.850146 0.207429 0.0748006 0.557549 0.106901 0.434096 0.706272 0.162489 0.104814 0.429463 0.971884 0.18264 0 0.371376 
0.829513  19 0.305478 0.209033 0.526051 0 0.59843 0 0.352971 0.90971 0.0717157 0.0152508 0.512635 0.416565 0.37013 0.538196 0 0.837619 0.445318 0.378517 0.763094 
0.92673  19 0.478308 0.561718 0.405588 0 0.360971 0.664562 0.120319 0.28407 0.532624 0.0646235 0.783919 0.333762 0.811128 0.425898 0.732759 0.725903 0.0603035 0.90725 0.793716 
0.94911  19 0.26035 0.343603 0.515001 0.0432598 0.231742 0.687245 0.166198 0.715778 0.362755 0.0522694 0.433489 0.246901 0.0255102 0.32745 0.0220285 0.7308 0.0685803 0.422863 0 
0.805606  19 0 0.140906 0.76274 0.000573867 0.490403 0.541607 0.324999 0.410399 0.278243 0.00451279 0.537848 0.793888 0.664992 0.231171 0.750682 0.887624 0.344952 0.456839 0.572614 
0.92813  19 0.648482 0.269575 0.733666 0.00114756 0.410176 0.567042 0.294249 0.426629 0.267332 0.0026905 0.168456 0.860045 0.226537 0.017874 0.536533 0.752117 0.532376 0.44787 0.568218 
0.92517  19 0.472531 0.718293 0.73449 0 0.557364 0.647002 0.32376 0.873842 0.4801 0.139978 0.252454 0.557556 0.499735 0.503812 0.283871 0.474826 0.311333 0.898383 0.578563 
0.869751  19 0.533468 0.712196 0.620621 0 0.34762 0.703226 0.815501 0.869666 0.640871 0.0512559 0.809927 0.551713 0.341594 0.413448 0.428028 0.464389 0.311855 0.339452 0.482765 
0.874898  19 0.418224 0.371919 0.923706 0.105771 0.783172 0.570764 0.812607 0.349985 0.364411 0.160715 0.104332 0.712602 0.212578 0.0686117 0.639267 0.540182 0.125276 0 0 
0.709271  19 0.170796 0.35072 0.247637 0.00653275 0.421598 0.655526 0.789261 0.398307 0.208619 0.141091 0.414458 0.519365 0.0462896 0.0522888 0.89729 0.699762 0 0 0 
0.748635  19 0.0620888 0.904624 0.597196 0 0.351536 0.929059 0.461 0.555623 0.172882 0.218554 0.380272 0.818979 0.26444 0.0600538 0.538187 0.405393 0 0.734729 0.973907 
0.940558  19 0.223478 0.00190087 0.617529 0 0.367425 0.984382 0.421128 0.389444 0.172612 0.227899 0.653587 0.081331 0.531904 0.123058 0.346816 0.398413 0 0.727041 0.760119 
0.897734  19 0.113414 0.542107 0.846481 0 0.452767 0.455424 0.465486 0.499925 0.26379 0.0110495 0.943518 0.206344 0.663175 0.110405 0.589728 0.533672 0.400264 0.712494 0.00668367 
0.741391  19 0.761022 0.340563 0.615982 0 0.441072 0.421731 0.129579 0.55871 0.214011 0 0.845311 0.280713 0.646867 0 0.709308 0.652805 0.392183 0.391239 0 
1.2717  19 0.252347 0.733262 0.505749 0 0.51053 0.185645 0.38585 0.820151 0.219239 0.216792 0.274218 0 0.638728 0.41528 0.361308 0.630042 0.131581 0.616434 0.865309 
1.14859  19 0.0921942 0.677003 0.619685 0 0.576099 0.441737 0.338414 0.230274 0.220875 0.0311297 0.828064 0 0.568424 0.504683 0.428862 0.663398 0.448032 0.287285 0.225314 
0.792999  19 0.202764 0.655301 0.523263 0 0.290103 0.177359 0.597814 0.458567 0.238692 0.554327 0.59587 0.232854 0.122859 0.389625 0.413465 0.939618 0.42995 0.668446 0 
1.58674  19 0.135411 0.18759 0.382982 0 0.281244 0.357516 0.793859 0.587008 0.208925 0.556679 0.851758 0.0878039 0.101896 0 0.312376 0.176496 0.586154 0.740079 0.105026 
2.69206  19 0.367668 0.883636 0.176682 0.109854 0.553354 0.472295 0.421859 0.833479 0 0.011684 0.502249 0.103653 0.250016 0.477891 0.288504 0.175668 0.786518 0.527808 0.0795836 
1.49979  19 0.366385 0.822214 0.405343 0.273229 0.547252 0.801743 0.175466 0.910279 0 0.0868192 0.528526 0.154048 0.183874 0.366312 0.119076 0.186714 0 0.716232 0 
0.952657  19 0.511728 0.245476 0.868437 0.149134 0.564656 0.904868 0.431057 0.210505 0.371635 0.194426 0.0310577 0.331998 0.326118 0.767917 0.872681 0.35238 0.0663488 0.0597475 0 
0.897285  19 0.712524 0.519106 0.933416 0.115503 0.826259 0.597189 0.633109 0.603989 0.0946053 0.22778 0.945424 0.452486 0.257921 0.0317706 0.197391 0.426076 0.0476337 0.759809 0.00505898 
0.632822  19 0.519809 0.42375 0.717411 0 0.468407 0.604778 0.355649 0.411349 0.292433 0.00679386 0.316853 0.598244 0.343442 0.0383208 0.928086 0.195474 0.0635869 0.425348 0.583061 
0.762636  19 0.338076 0.413113 0.719053 0.013215 0.598904 0.588243 0.403289 0.709906 0.201541 0.00603309 0.28494 0.736965 0.16656 0.0602659 0.897339 0.162685 0.0150319 0.416342 0.493704 
1.67191  19 0.247368 0.647291 0.52849 0.212151 0.420788 0.424519 0.772267 0.221167 0.550163 0 0.0137397 0.4002 0.134562 0.50072 0.0614217 0.218812 0.10924 0.658222 0.446663 
0.564021  19 0.176046 0 0.596668 0 0.305589 0.105741 0.711974 0.800951 0.0308021 0 0.0548975 0.385199 0.249978 0.447018 0 0.149338 0.101194 0.529418 0.586168 
0.456963  19 0.359806 0.50272 0.559904 0 0.629494 0.903129 0.267275 0.816224 0.208622 0.0155613 0.241753 0.222855 0.261866 0.0794105 0.896969 0.911424 0.328402 0.745607 0 
2.36868  19 0.19078 0.278317 0.559817 0 0.563587 0.726724 0.225084 0.736581 0.22782 0.0310875 0.469775 0.462393 0.282047 0.0818213 0.0498061 0.00293035 0.206328 0.43611 0.0427516 
0.615491  19 0.842108 0.0429953 0.440801 0.00262804 0.337849 0.651774 0.561823 0.467137 0.226607 0.413946 0.0731177 0.896225 0.0507966 0.431463 0.793797 0.164593 0.0473323 0.646831 0.49632 
0.609064  19 0.936387 0.293316 0.578396 0.00260295 0.18509 0.679507 0.509809 0.469503 0.230178 0.447554 0.154858 0.807016 0.109719 0.189555 0.850187 0.162282 0.0441324 0.48357 0.60061 
2.68493  19 0.251826 0.41573 0.808538 0.196469 0.630955 0.39191 0.136776 0.0667857 0.110199 0.225522 0.638308 0.278333 0.179624 0.42571 0.345825 0 0.0322515 0.69583 0 
0.534541  19 0 0.398082 0.725139 0.00667632 0.139798 0.505461 0.107945 0.228274 0.00629244 0.382695 0.748029 0.260754 0 0.433153 0.511275 0.088188 0.0227957 0.323713 0.235622 
0.525964  19 0.488062 0.294785 0.929022 0.0609432 0.655556 0.95534 0.302606 0.564405 0.338786 0.198492 0.864076 0.469843 0 0.108913 0.738626 0.408042 0.0629752 0.103885 0 
0.603354  19 0.289984 0.910957 0.622086 0 0.28453 0.181787 0.421705 0.448738 0.173301 0.550776 0.623838 0.968417 0.101991 0.498742 0.293684 0.57134 0.114334 0.729042 0 
0.761638  19 0.305999 0.372734 0.717752 0 0.663671 0 0 0.745811 0.207729 0 0 0.335315 0.360347 0.27299 0.69936 0.729496 0.277084 0.205246 0.703471 
0.423815  19 0.472166 0.533925 0.880748 0 0.651144 0.904251 0.0178524 0.556441 0.180012 0.00686386 0 0.309981 0.398177 0.684079 0.689157 0.599997 0.16422 0.133886 0 
0.631881  19 0.405626 0.204432 0.543889 0 0.600347 0.296163 0.253015 0.809333 0.0248504 0.00259601 0.517475 0.43148 0.36154 0.74215 0.0653001 0.978394 0.416726 0.406842 0.738113 
0.898053  19 0.18353 0.566704 0.938802 0.0456604 0.987445 0.337194 0.460515 0.303385 0.27916 0.105953 0.543773 0.780708 0.385351 0.534417 0.373057 0.943987 0.00382126 0.702366 0.575149 
0.748635  19 0.0620888 0.904624 0.597196 0 0.351536 0.929059 0.461 0.555623 0.172882 0.218554 0.380272 0.818979 0.26444 0.0600538 0.538187 0.405393 0 0.734729 0.973907 
0.456963  19 0.359806 0.50272 0.559904 0 0.629494 0.903129 0.267275 0.816224 0.208622 0.0155613 0.241753 0.222855 0.261866 0.0794105 0.896969 0.911424 0.328402 0.745607 0 
1.31412  19 0.450268 0 0.561469 0.173544 0.265086 0.0324373 0.37552 0.321871 0.17232 0 0.581764 0.235515 0.152213 0.125333 0.108712 0.810727 0.0946675 0.816833 0.136035 
1.08961  19 0.322374 0.692981 0.55386 0.178048 0.289539 0.069757 0.342787 0.521039 0.215448 0 0.52574 0.702639 0.123576 0.125972 0.969718 0.745381 0.105091 0.812384 0.128068 
0.63605  19 0.466614 0.127149 0.683252 0 0.509207 0.12123 0.321883 0.900808 0.227283 0.00602732 0.535374 0.19035 0.522226 0.474587 0.484385 0.845215 0.178157 0.34223 0.0268349 
0.532328  19 0.364444 0.0642658 0.65066 0 0.698993 0.27809 0.58711 0.900188 0.163901 0.00162263 0.540916 0.693401 0.545172 0.407549 0.431202 0.69731 0.186773 0.5051 0.0372069 
0.98899  19 0.623358 0 0.643965 0.0145492 0.411788 0.715204 0.328739 0.654846 0 0.276933 0.318973 0 0.142784 0.467167 0.148119 0.809918 0 0.724433 0.18139 
0.754134  19 0.462563 0.0790312 0.735396 0 0.287959 0.881698 0.569042 0.709927 0.101607 0 0.677445 0.00994367 0.16434 0.506654 0.283863 0.845089 0.144838 0.349785 0.241332 
0.59795  19 0.253978 0.377506 0.578629 0 0.550121 0.875742 0 0.241668 0.292016 0.0806175 0.1378 0.435665 0.361768 0.5509 0.456706 0.339689 0.0509958 0.648827 0.159306 
1.12461  19 0.0335916 0.300976 0.795061 0 0.542758 0.387317 0.58137 0.423288 0 0.123645 0.0499488 0.437917 0.358357 0 0.338956 0.321578 0.0896555 0.379114 0.175561 
1.17089  19 0.288988 0.631854 0.679016 0 0.282636 0.184332 0.216065 0.4359 0.190583 0.396801 0.726799 0.741575 0.536481 0.299669 0.287739 0.459701 0.4116 0.65222 0.410659 
0.759327  19 0.281155 0.559527 0.607859 0 0.0646651 0.199433 0.793408 0.643545 0.149198 0.130853 0.548914 0.729145 0 0.34105 0.289712 0.681298 0.264249 0.803803 0.324242 
1.29409  19 0.497553 0.493105 0.672435 0.0352827 0.785767 0.789561 0.707909 0.722903 0.0374637 0.576137 0.477381 0.650302 0.523731 0.446356 0.668384 0.160829 0.20378 0.351824 0.16165 
4.07785  19 0.549578 0.269209 0 0.0855743 0.750261 0.768378 0.000568601 0.752629 0.282589 0.606183 0.420956 0.701866 0.438944 0.593041 0.961291 0.166976 0 0.467714 0.131911 
0.811822  19 0.460683 0 0.467202 0.0247284 0.802643 0.578979 0.267278 0.215404 0.180903 0.0790129 0.835395 0.337944 0.243348 0 0.221173 0.462043 0.13188 0.176538 0 
0.54362  19 0.492151 0.152712 0.431906 0 0.301781 0.589025 0.0408239 0.53407 0.151813 0.0184808 0.722011 0.462739 0.364127 0.0896424 0.312138 0.486125 0.130909 0.180774 0 
0.627468  19 0.257908 0.533857 0.812526 0 0.541805 0.662456 0.344344 0.97483 0 0.156325 0.699081 0.20342 0.276755 0.622215 0.542499 0.612188 0.293498 0.539292 0.360853 
0.763227  19 0.400308 0.417994 0.825754 0 0.485432 0.579148 0.298662 0.325494 0.191376 0.227987 0.564257 0.190325 0.264764 0.10161 0.412371 0.615397 0.183049 0.486227 0.353287 
0.75057  19 0 0.701882 0.735346 0.00929695 0.749494 0.597736 0.642134 0.364487 0.241386 0.105636 0.646592 0.789041 0.261478 0.339532 0.39567 0.933745 0.0300356 0.401486 0.608533 
0.781462  19 0.0140377 0.647835 0.6623 0.0480585 0.249287 0.500574 0.420347 0.254463 0.152012 0.105393 0.565832 0.786323 0.174813 0.228892 0.369641 0.921994 0.00373189 0.202384 0.529577 
0.81056  19 0.0620888 0.904624 0.597196 0 0.351536 0.929059 0.461 0.555623 0.172882 0.218554 0.380272 0.818979 0.26444 0.0600538 0.538187 0.405393 0 0.734729 0.973907 
0.80298  19 0.203659 0.849455 0.70686 0.119494 0.632296 0.129767 0 0.841108 0.259321 0.0665235 0.265496 0.361702 0.391839 0.456998 0.818131 0.403296 0.0205596 0.349568 0 
0.886179  19 0.103237 0.707866 0.558158 0.0547987 0.7022 0 0 0.984841 0.313315 0.152574 0.602855 0.203596 0.395454 0.455673 0.218701 0.442361 0.0729911 0.513421 0.16194 
1.14169  19 0.157124 0.851029 0.699333 0.126666 0.558809 0 0.131072 0.795786 0.234142 0.0949747 0.216768 0.191549 0.375005 0.442133 0.00411869 0.467099 0.0741189 0.334073 0.100763 
1.0934  19 0.223478 0.00190087 0.617529 0 0.367425 0.984382 0.421128 0.389444 0.172612 0.227899 0.653587 0.081331 0.531904 0.123058 0.346816 0.398413 0 0.727041 0.760119 
0.709123  19 0.245881 0.217845 0.850312 0.250362 0 0.619502 0 0.896814 0 0.139552 0.794231 0.792898 0 0.537585 0.41212 0.481589 0 0.549162 0.0454011 
0.586581  19 0.874914 0.378017 0.573776 0 0.666372 0.811426 0.0374299 0.741026 0.311471 0 0.119172 0.591843 0.367046 0.132661 0.9668 0.739589 0.358192 0.531048 0.461209 
0.558649  19 0.553825 0.370637 0.768184 0 0.663628 0.795357 0.0874992 0.733148 0.363103 0 0.259882 0.579675 0.353102 0.051654 0.694849 0.702753 0.187252 0.565171 0.776453 
0.568279  19 0.936387 0.293316 0.578396 0.00260295 0.18509 0.679507 0.509809 0.469503 0.230178 0.447554 0.154858 0.807016 0.109719 0.189555 0.850187 0.162282 0.0441324 0.48357 0.60061 
0.503724  19 0.185797 0 0.423526 0 0.555033 0.599537 0.248886 0.531655 0.257244 0.521476 0.840566 0.110553 0 0.184731 0.700772 0.978571 0.481035 0.695677 0.228961 
0.461368  19 0.375909 0.467611 0.525357 0.00361645 0.583544 0.438514 0.423648 0.732247 0.0178598 0.0101966 0.204585 0.178728 0.199936 0 0.328256 0.175303 0.0235445 0.444616 0.185015 
1.18833  19 0.326579 0.574897 0.486781 0.021403 0.550614 0.461255 0.410026 0.703404 0 0.00366058 0.273111 0.000467153 0.239936 0.611271 0.00223094 0.181753 0 0.456412 0.0395943 
0.99029  19 0.296272 0.200539 0.517725 0 0.80298 0.214303 0.16682 0.962726 0 0.0355369 0.473007 0.505436 0.686241 0.40203 0 0.801218 0.493102 0.396995 0.344988 
0.748148  19 0.320995 0.313134 0.530103 0.015107 0.319326 0.511118 0.278733 0.990554 0 0.0277633 0.510313 0.348885 0.146666 0.552103 0.0174959 0.73395 0.437382 0.361691 0.170505 
0.692605  19 0.361176 0.362388 0.786904 0.018504 0.365277 0.584951 0.191885 0.805935 0.447453 0 0.304864 0.423835 0.263374 0.299239 0.062326 0.292734 0.0336417 0.254982 0.0923376 
0.70873  19 0.241422 0.404248 0.451636 0 0.777637 0.742492 0.918148 0.488025 0.265944 0.0088101 0.0838415 0.793926 0.0278651 0.2026 0.218636 0.845638 0.163291 0.155318 0.382925 
0.952209  19 0.0379433 0.651221 0.778982 0.215425 0.159958 0.909895 0 0.712118 0.402347 0.0196896 0.289443 0.346355 0.212694 0.427896 0.367058 0.225303 0 0.696519 0 
0.907817  19 0.650593 0.449387 0.81665 0.152128 0.217364 0.183726 0.133389 0.753439 0.554236 0.141864 0.965746 0.351916 0.319457 0.428176 0.674827 0.964544 0 0.204172 0 
0.664057  19 0.564117 0.0326341 0.973754 0.0289563 0.82544 0.822731 0.018315 0.571467 0.342761 0.107625 0.831584 0.461071 0.14834 0.735648 0.643365 0.0830752 0.0186646 0.11317 0 
0.746688  19 0.521931 0.18938 0.901838 0.133055 0.805297 0.422736 0.312693 0.443025 0.340702 0.224767 0.21827 0.519829 0.174667 0.24262 0.896168 0.730814 0.119337 0.168526 0 
1.29532  19 0.483315 0.281725 0.620994 0.187513 0.665519 0.00774909 0.515339 0.289811 0.270173 0 0.310572 0.556292 0.550432 0.51095 0.826302 0.695143 0.20623 0.364988 0.027162 
0.832983  19 0.492718 0.0700876 0.949858 0 0.676857 0.0646714 0.342462 0.412425 0.260194 0 0.300721 0.590551 0.0959989 0.687156 0.844744 0.732059 0.114349 0.364969 0.174567 
0.842375  19 0.499915 0.418998 0.732744 0.0127413 0.607868 0 0.291812 0.660406 0.933606 0 0.280997 0.775394 0.163743 0.0884925 0.355123 0.156965 0.0125627 0.248223 0.115959 
0.733696  19 0.390529 0.410954 0.708751 0.0114234 0.510962 0.11576 0.035262 0.709755 0.192918 0.00215038 0.275982 0.784333 0.155268 0.293245 0.842606 0.167501 0.0231604 0.340498 0.164334 
0.57482  19 0.737532 0.251856 0.620051 0 0.748468 0.927976 0 0.609709 0.0715316 0.213119 0.646839 0.498745 0.388063 0.510156 0.850321 0.666 0.410544 0.524657 0 
0.582663  19 0.637558 0.14353 0.299939 0 0.782379 0.976966 0.385105 0.573571 0.230235 0.0724575 0.559092 0.364406 0.272837 0.739256 0.868861 0.68254 0.449659 0.416167 0 
1.29743  19 0.194096 0.741761 0.528413 0.0792456 0.498705 0.484899 0.692188 0.172128 0.234955 0.133908 0.110651 0.0911441 0.568003 0.313951 0.507543 0.582616 0.12933 0.273042 0.615014 
1.28274  19 0.19893 0.506694 0.864644 0.0222908 0.452127 0.742235 0.456613 0.559435 0.185696 0.200537 0.147525 0 0.661369 0.120128 0.291196 0.595227 0.130524 0.480135 0 
0.566934  19 0.176046 0 0.596668 0 0.305589 0.105741 0.711974 0.800951 0.0308021 0 0.0548975 0.385199 0.249978 0.447018 0 0.149338 0.101194 0.529418 0.586168 
0.573118  19 0.447684 0.399925 0.490293 0 0.388948 0.713809 0 0.781647 0.258895 0.0297738 0.477075 0.678181 0.260878 0.186861 0.141181 0.759793 0.325726 0.674831 0.684354 
0.775492  19 0.472248 0.129978 0.637312 0.0894583 0.764373 0.605368 0.43186 0.712348 0.312323 0 0 0.662789 0.2353 0.304453 0.971584 0.721223 0.0388388 0.0390269 0 
0.91115  19 0.622314 0.162213 0.65643 0.138382 0.584456 0.627699 0.334335 0.806638 0.309033 0.249292 0.299083 0.438257 0.185752 0.519718 0.930176 0.716323 0.0383648 0 0.0632962 
0.833485  19 0.159831 0.371289 0.766242 0.026317 0.601108 0 0 0.697151 0.271453 0 0 0.771797 0.199581 0.243017 0.939587 0.704693 0.134413 0.369628 0.7183 
0.782461  19 0.149789 0.572866 0.689802 0.056044 0.602646 0.282697 0 0.697867 0.19317 0 0 0.353648 0.291382 0.310902 0.820634 0.757612 0.28927 0.32714 0.711043 
1.02638  19 0.360706 0.0523194 0.602074 0.000750205 0.58328 0.541098 0.212509 0.497826 0 0 0.161676 0.748391 0.165877 0.0466111 0.808862 0.951772 0 0.552251 0.380912 
0.731903  19 0.434807 0.197126 0.763348 0.0177997 0.60217 0.46995 0.278983 0.643986 0.528493 0.105193 0.200656 0.753175 0.163875 0.07532 0.692347 0.250917 0 0.747323 0.434687 
0.505482  19 0.408449 0.403997 0.497456 0 0.519387 0.669349 0.156712 0.788568 0.117716 0.0243466 0.461866 0.809995 0.189527 0.72404 0.0873996 0.655761 0.270248 0.531345 0.647641 
0.654182  19 0.473218 0.222438 0.529528 0 0.2851 0.392924 0 0.767651 0.259863 0.00661 0.471857 0.439721 0.327649 0.157789 0.174908 0.572543 0.240875 0.584865 0.698906 
1.00025  19 0.367153 0.535201 0.609212 0 0.628335 0.98945 0.797989 0.0571308 0.585641 0.0146854 0.23175 0.0955171 0.238909 0.0882085 0.899905 0.914175 0.230325 0.297226 0 
0.747285  19 0.431255 0.463434 0.512401 0.0577456 0.625483 0.452412 0.607727 0.713573 0.310017 0.0195941 0.299482 0.227645 0.218813 0.071686 0.799153 0.91946 0.433512 0.175825 0.100896 
1.17843  19 0.00849505 0.50139 0.716666 0.128797 0.269047 0.908048 0 0.220311 0.46622 0.105365 0.336874 0.717131 0.451878 0.143982 0.516575 0.782031 0.0721735 0.578656 0.468217 
2.63036  19 0.0397947 0.441446 0.761605 0 0.230999 0.776716 0.54322 0.164305 0.547982 0.108585 0.375184 0.653865 0.2913 0.187249 0.635214 0 0.0677874 0.419108 0.592353 
0.556692  19 0.408076 0.616245 0.740035 0 0.467736 0.575747 0.36441 0.691309 0.0483406 0.122493 0.653984 0.689646 0.343901 0 0.937429 0.201536 0.0244887 0.622393 0.481757 
0.926365  19 0.333118 0.355547 0.751241 0 0.516089 0.832384 0.357705 0.170574 0.357716 0.166892 0.496317 0.290946 0.342166 0 0.506397 0.601745 0.0535946 0.74824 0.765716 
0.548827  19 0.663499 0.519047 0.779856 0.0401811 0 0.647679 0.0935599 0.631498 0.0408875 0.0941428 0.498884 0.559821 0.307818 0.624329 0.379957 0.101364 0.0473651 0.523896 0.4258 
0.828024  19 0.587947 0.473562 0.591891 0.0762392 0.730504 0.66484 0.67579 0.826075 0.344179 0.0987967 0.51197 0.555862 0.465277 0.385852 0.490565 0.12284 0.0101233 0.0562399 0.889517 
0.484622  19 0.0241319 0 0.42565 0.00130667 0.411569 0.618683 0.491929 0.512643 0.248706 0.453119 0.426392 0.498033 0 0.240512 0.640334 0.457481 0.180734 0.720948 0.193273 
0.768142  19 0.485438 0 0.428804 0 0.481663 0.563104 0.0269557 0.596037 0.273353 0.430951 0.498646 0.170998 0.0395259 0 0.721087 0.718228 0.676238 0.735206 0.385657 
0.57672  19 0.440352 0.657755 0.61813 0.0366672 0.290643 0.939675 0.0126683 0.621768 0.390351 0 0.694017 0.638671 0.485829 0.692328 0.569642 0.709008 0.144091 0.96146 0.303612 
0.577924  19 0.426172 0 0.987956 0.00417415 0.56089 0.875279 0.0134153 0.709604 0.0192211 0 0.212762 0.360134 0.0352664 0.542246 0.912895 0.708295 0.146817 0.826557 0.296095 
0.972691  19 0.422632 0.334294 0.743055 0 0.607994 0.614693 0.369886 0.566382 0.226771 0.0113443 0.888467 0.0213053 0.0520433 0.0758873 0.753588 0.45352 0.47884 0.523819 0.0331649 
1.74902  19 0.347755 0.13462 0.0442874 0 0.591596 0.585175 0.156861 0.547297 0.305162 0.483244 0.785426 0.213486 0 0.195976 0.518177 0.155723 0.638926 0.0882854 0.437626 
0.848367  19 0.26035 0.343603 0.515001 0.0432598 0.231742 0.687245 0.166198 0.715778 0.362755 0.0522694 0.433489 0.246901 0.0255102 0.32745 0.0220285 0.7308 0.0685803 0.422863 0 
0.546495  19 0.417284 0.248458 0.49015 0 0.691887 0.290077 0.0379547 0.272548 0.0727639 0.0312882 0.141676 0.433048 0.314356 0.318669 0.671955 0.912646 0.284682 0.266721 0.618135 
0.558587  19 0.157973 0.629171 0.632364 0 0 0.26239 0 0.572809 0.244022 0 0.121325 0.289576 0.254289 0 0.750597 0.917524 0.112486 0.609638 0.0973855 
0.62911  19 0.141265 0.619985 0.643986 0 0 0.29333 0 0.573416 0.208241 0 0.469195 0.196307 0.0225725 0.0573181 0.720354 0.858208 0.168698 0.28343 0.167888 
1.05762  19 0.25772 0.430196 0.641244 0 0.646197 0.0395522 0.0637077 0.023896 0.222973 0.0046853 0.00811036 0.401813 0.372736 0.454388 0.265607 0.726314 0.242614 0.307563 0 
0.78159  19 0.248036 0.568455 0.783027 0 0.702328 0.084976 0.759078 0.517573 0.00469869 0.000586537 0 0.419261 0.66705 0.455316 0.331089 0.52717 0.266264 0 0.192031 
2.29352  19 0.185375 0.44181 0.0968225 0.151335 0.18772 0.173237 0.167462 0.950147 0.281164 0.0307461 0.41896 0.589547 0.193629 0.625026 0.610005 0.985871 0 0.866439 0.114439 
1.04181  19 0.692489 0.744098 0.598096 0.150754 0.697388 0.187278 0.22837 0.454857 0.0532467 0.0105584 0.0598565 0.588842 0.341308 0.322134 0.58012 0.966922 0 0.829992 0 
0.947756  19 0.310075 0.587136 0.993977 0 0.321936 0.647075 0.277439 0.309389 0.284541 0 0.42894 0.269487 0.52754 0.0523696 0.801172 0.21073 0.181166 0.44444 0.619026 
1.02495  19 0.408292 0.309394 0.765742 0 0.378869 0.419278 0.331434 0.576061 0.298716 0 0.0311637 0.769085 0.244649 0.0630056 0.587464 0.189681 0.185694 0.584332 0.794241 
1.27865  19 0.280152 0.480728 0.309366 0.0284998 0.530378 0.0364095 0.274411 0.0856067 0.0228109 0.359519 0.974445 0.491434 0.395311 0.183795 0.220072 0.478818 0.338828 0.178459 0.221879 
1.76186  19 0.712064 0.513485 0.405356 0.0603362 0.534893 0.0443688 0.470506 0.152918 0.022238 0.489393 0.478555 0.539135 0.397266 0.360005 0 0.579695 0.652709 0.690023 0.175071 
0.745942  19 0.98947 0.41596 0.993387 0 0.268833 0.884827 0 0.558118 0.210296 0.487836 0.127942 0.160881 0.101203 0.430655 0.72789 0.224598 0.0265248 0.483383 0.444764 
0.582228  19 0.271541 0.376523 0.00951412 0 0.0791943 0.868877 0.733132 0.463395 0.217659 0.480184 0.139818 0.968219 0.117059 0.341388 0.734189 0.19982 0.0346939 0.483448 0.0636161 
1.31354  19 0.370845 0.38451 0.684335 0 0.794504 0.599759 0.215392 0.299201 0.231962 0.00714991 0.685345 0.733408 0.197843 0 0 0.904312 0.150816 0.352221 0.613172 
2.61877  19 0.204619 0.425633 0.731816 0.189062 0.782934 0.312617 0.359446 0.385366 0.953713 0.904261 0.277 0.855081 0.310838 0.689884 0.0562442 0.275345 0.823691 0.82377 0.179392 
0.827157  19 0.240238 0.495456 0.677493 0.0818924 0.53577 0.114253 0.246668 0.913409 0.0354828 0.0334701 0 0.240086 0.337008 0.486958 0.779282 0.770033 0.178956 0.232619 0 
0.652967  19 0.235254 0.644403 0.678697 0 0.583065 0.145443 0.433491 0.856824 0.42766 0.109199 0 0.624285 0.337164 0.324131 0.757151 0.779801 0.199107 0.173746 0 
1.11095  19 0.562605 0.386837 0.170486 0 0.590759 0.404652 0 0.0465892 0.184151 0 0.603205 0.0825464 0.466344 0.845518 0.204341 0.620002 0.159891 0.905443 0 
0.925248  19 0.372152 0.576941 0.83364 0 0.838122 0.276993 0 0.726991 0.225198 0.266351 0.516503 0.0321572 0.177632 0.821751 0.199648 0.86232 0.156573 0.15825 0 
0.578898  19 0.289984 0.910957 0.622086 0 0.28453 0.181787 0.421705 0.448738 0.173301 0.550776 0.623838 0.968417 0.101991 0.498742 0.293684 0.57134 0.114334 0.729042 0 
0.712068  19 0.257426 0.534107 0.678934 0 0.58066 0 0.223552 0.899989 0.249405 0.00768385 0 0.430631 0.432833 0.46572 0.761848 0.782526 0.193689 0.253834 0 
0.818607  19 0.378515 0.030782 0.924659 0.03973 0.385478 0.372461 0.6135 0.426167 0.220918 0 0.811971 0.790658 0.402916 0.0150128 0.226165 0.28246 0.133717 0.148739 0.0393087 
0.750437  19 0.347572 0.344409 0.890231 0.09016 0.289855 0.318376 0.623597 0.507542 0.249486 0 0.586898 0.544208 0.13015 0.0243581 0.262663 0.0953332 0 0 0.053263 
0.960328  19 0.210299 0.406441 0.966898 0.0448416 0.843533 0.0425852 0.49623 0.258151 0.302339 0.449608 0.562036 0.67031 0.0399006 0.496197 0.224871 0.873311 0.0479273 0.683944 0.0148701 
1.16721  19 0.225865 0.401438 0.943223 0.0467104 0.866335 0.883654 0.732134 0.0314043 0.501036 0.134918 0.534847 0.741869 0.220017 0.481075 0.509271 0.724578 0.162096 0.714284 0.126547 
0.839678  19 0.417926 0 0.494668 0.00227512 0.119838 0.820279 0.578626 0.650622 0.230414 0.415768 0.371189 0.742083 0 0.377189 0.812071 0 0 0.466392 0.273066 
0.811715  19 0.517172 0.512111 0.402946 0.00437282 0.34515 0.841563 0.360655 0.364782 0.2261 0.218118 0 0.778715 0.54107 0.422037 0.0370894 0.225768 0.0515928 0.323223 0.372355 
1.04533  19 0.489318 0.297165 0.632324 0 0.596629 0.13098 0.0160219 0.0416927 0.203362 0.00836524 0.254243 0.357055 0.423405 0.518837 0.411914 0.862128 0.141459 0.106833 0 
0.938346  19 0.492678 0.217518 0.716853 0 0.656924 0.441001 0.0112837 0.0490522 0.227341 0.00837296 0 0.346969 0.436914 0.47169 0.682422 0.641444 0.142782 0.218986 0 
1.8567  19 0.11616 0 0.517843 0 0.507128 0.579168 0.257369 0.74531 0.273893 0.829865 0.941965 0.0731056 0 0.111583 0.884845 0.0388304 0.611666 0.219353 0.419779 
0.899109  19 0 0.0436498 0.315308 0.00597129 0.469482 0.561726 0.26487 0.319609 0.279908 0.207149 0.892195 0.550469 0.020631 0.287401 0.500045 0.596824 0.401224 0.671736 0.155653 
0.663008  19 0.458249 0.551171 0.580218 0 0.50589 0.114143 0.424946 0.629098 0.101515 0.143636 0.367664 0.30584 0.364109 0.572203 0.422993 0.606571 0.0462967 0.214421 0.0357814 
0.868316  19 0.386567 0.197915 0.79974 0.0896574 0.508238 0.721069 0.398829 0.720766 0.0117408 0.147375 0.375983 0.183879 0.336106 0.219211 0.290799 0.709022 0 0.650673 0.890725 
0.878042  19 0.403458 0.209963 0.968845 0.024048 0 0.870967 0 0.373744 0.301357 0.0556338 0.460695 0.554915 0.109055 0.578913 0.584772 0.239844 0.137585 0.422199 0 
0.730217  19 0.352501 0.381126 0.884055 0.00126342 0 0.851712 0.00849602 0.556706 0.284235 0.494579 0.126678 0.336222 0.15232 0.832174 0.22955 0.592021 0.0606646 0.402594 0 
0.850773  19 0.414351 0.534661 0.752781 0.0525328 0.481021 0.212684 0.162092 0.121986 0.15093 0 0.341507 0.353693 0.445869 0.578265 0.217523 0.781231 0.127532 0.211492 8.91055e-05 
0.746384  19 0.658691 0.534922 0.664228 0.0166667 0.687374 0 0.384271 0.88304 0.35538 0.00588085 0 0.414385 0.486454 0.368767 0.669368 0.783667 0.183848 0.436452 0 
0.862634  19 0 0.378058 0.988142 0.000844867 0.704273 0.0282256 0.0505624 0.623344 0.17555 0.0176562 0 0.257206 0.431733 0.76287 0.695703 0.184727 0.159855 0.149246 0.245379 
0.607455  19 0 0.180459 0.863007 0.00184119 0.7748 0.643852 0.0304142 0.560325 0.175452 0.00436083 0.936498 0.692779 0.768344 0.578553 0.667541 0.560258 0.159601 0.100964 0 
0.955237  19 0.00601102 0.353728 0.510223 0.00709044 0.150386 0.422839 0.133637 0.287214 0.207845 0 0.382264 0.262915 0.0271086 0.357964 0.182599 0.815005 0.0534154 0.417296 0 
2.24341  19 0.0891397 0.349656 0.71545 0 0.150926 0.600741 0.0939045 0.627854 0.519168 0.275863 0.652331 0.246622 0.015666 0.284127 0.644157 0 0.0860046 0.294601 0.291306 
0.574873  19 0.491754 0.668252 0.702316 0.00024624 0.174375 0.720522 0.159162 0.477962 0.178713 0.00581766 0.474893 0.307695 0.195332 0.0639582 0.482955 0.104657 0 0.637861 0.0975268 
0.778122  19 0.350057 0.689979 0.420623 0 0.10279 0.707422 0 0.554935 0.249543 0.0100373 0.326115 0.595396 0 0.238907 0.399124 0.914615 0.18199 0.566458 0.35125 
0.696754  19 0.840096 0.455612 0.957029 0.0831045 0.588113 0.676672 0.133928 0.299028 0.297819 0 0.159414 0.554109 0.343082 0.173142 0.40633 0.560835 0 0.0591877 0 
0.866021  19 0.757356 0.439765 0.879725 0.0842339 0.362261 0.763982 0.709059 0.218222 0.18034 0 0.65989 0.294778 0.176668 0.108767 0.400322 0.466967 0.184766 0.055557 0 
0.860866  19 0.254229 0 0.304355 0.00123237 0.573084 0.10428 0.190847 0.552062 0.334657 0.690337 0.169146 0.276008 0 0 0.98461 0.989727 0.474792 0.650487 0.507315 
2.5632  19 0.208846 0.314917 0.30188 0.00301167 0.533925 0.387469 0.166623 0.531286 0.12415 0.930275 0.789126 0.0981873 0 0.697027 0.110784 0.0128777 0.489118 0.71379 0 
1.78462  19 0.41643 0 0.767324 0.287271 0.0689561 0.492518 0.419751 0.626011 0.206905 0 0.795298 0.432521 0.443873 0.656162 0.512185 0.168704 0.195185 0.453677 0 
1.55421  19 0.390989 0.603621 0.745227 0.387628 0.163336 0.713988 0.358339 0.212389 0.0520987 0.327638 0.911735 0.210171 0 0.00345278 0.210801 0.215985 0.169619 0.359658 0 
0.683697  19 0.445333 0.321231 0.941242 0.0468317 0.709726 0.1503 0.343959 0.738577 0.293466 0.319264 0.932012 0.144675 0.273055 0.102647 0.631833 0.507027 0 0.161796 0.251474 
0.657357  19 0.448582 0.126681 0.743888 0 0.76397 0.513579 0.433726 0.647189 0.324541 0.342168 0.195859 0.667962 0.318893 0.317114 0.38658 0.59047 0.0548046 0.103655 0.0470021 
2.00299  19 0.588964 0.277155 0.569404 2.13334e-05 0.0205998 0.116651 0.373907 0.839914 0.192229 0.0936632 0.534131 0.692537 0.3288 0.467509 0.252229 0.0361669 0.560338 0.356287 0.570911 
1.45882  19 0.141605 0.329005 0.575354 0 0.0250359 0.303849 0.547249 0.403593 0.119416 0.317771 0.282392 0.606158 0.23732 0.706993 0.890232 0.258832 0.60965 0.396487 0.728568 
1.12409  19 0.316021 0.993495 0.606877 0 0.605988 0.426322 0.353486 0.900856 0.038009 0.017464 0.48129 0.404147 0.351359 0.797489 0.13032 0.371698 0.433172 0.729895 0.300234 
1.30991  19 0.415835 0.307825 0.959804 0 0.290368 0.661869 0.828879 0.503538 0.0749939 0 0.894252 0.631141 0.609961 0.0855063 0.219532 0.439054 0.671861 0.381447 0.0770621 
1.03586  19 0.337156 0.25564 0.718253 0.168287 0.425453 0.788188 0.183181 0.697748 0.221989 0.158134 0.651288 0.118676 0.144926 0.41331 0.731112 0.195319 0.0729514 0 0.087501 
0.948931  19 0.38139 0.872559 0.827963 0.0309384 0 0.940142 0 0.254329 0.191254 0 0.150517 0.118541 0.271873 0.121677 0.623059 0.125045 0.107661 0 0 
0.884413  19 0.428008 0.294396 0.547944 0 0.532696 0.1774 0.0344306 0.413241 0.00660909 0.00631793 0.141139 0.430935 0.337384 0.385651 0.817889 0.323905 0.307732 0.299062 0.148831 
0.667849  19 0.397438 0.114298 0.438856 0 0.759124 0.289194 0.0523244 0.367762 0.184783 0.0528684 0.14992 0.432033 0.27868 0 0.528824 0.898374 0.384595 0.222364 0.207149 
0.511447  19 0.476899 0.508744 0.902719 0 0.704174 0.911581 0.0122243 0.944259 0.210893 0 0.250565 0.447546 0.360837 0.904183 0.857711 0.759226 0.15483 0.139855 0 
0.70822  19 0.0893146 0.0366946 0.705507 0 0.502436 0.741171 0.914778 0.901294 0.0895609 0.0157054 0.661771 0 0.378431 0.398936 0.352188 0.66854 0.198251 0.593129 0.0672325 
0.846485  19 0.407906 0.304237 0.762448 0 0.0212732 0.0744069 0 0.802741 0.0991421 0.300446 0 0.489463 0.747952 0.39173 0.240211 0.396308 0.202169 0.157418 0 
1.63481  19 0.369503 0.46074 0.761594 0.231698 0.376871 0.417256 0.227246 0.697689 0.156123 0 0.79937 0.330499 0.766235 0.4493 0.301962 0.490618 0.468271 0.211771 0 
0.589683  19 0.732291 0.51748 0.90089 0 0.553259 0.327623 0 0.55434 0.189245 0.0124191 0.265844 0.320556 0.408632 0.183604 0.675506 0.562651 0.332305 0.382543 0 
0.693726  19 0.203799 0.573178 0.0912815 0 0.526362 0.937039 0 0.556931 0.160484 0.00916959 0.702232 0.324977 0.57174 0.158957 0.693645 0.567974 0.369063 0.363919 0 
0.634648  19 0.451628 0 0.633965 0 0.632916 0.431033 0.460701 0.867083 0 0 0.493528 0.465144 0.315922 0.815922 0.132884 0.859039 0.578202 0.5776 0.763566 
1.17717  19 0.120202 0.223705 0.409566 0.0109261 0.574887 0.296829 0.39791 0.64104 0 0.0713227 0.496322 0.404858 0.427839 0.00528773 0.0544802 0.996443 0.094264 0.555261 0.765991 
0.705479  19 0.506377 0.323985 0.657398 0 0.601458 0.880045 0.397402 0.540015 0.114686 0 0.379318 0.516467 0.11821 0 0.913327 0.160738 0.0631235 0.500978 0.906234 
1.16728  19 0.497891 0.444573 0.843077 0.044661 0.566746 0.827947 0.390383 0.0585409 0.323619 0.0831702 0.0676454 0.401736 0.278153 0 0.87779 0.0772443 0.0415101 0.0750307 0.0983015 
0.711395  19 0.0633414 0.176265 0.487045 0.00469885 0.386988 0.65083 0.545926 0.495445 0.285643 0.326491 0 0.418191 0.0362262 0.424155 0.398541 0.0568345 0.0288599 0.648137 0.434737 
0.894971  19 0.45059 0.0779122 0.477125 0.00116318 0.301339 0.630747 0.541657 0.449258 0.268624 0.538327 0.237522 0.154206 0 0.430742 0.108811 0.126117 0.0276199 0.615434 0.669116 
0.423815  19 0.472166 0.533925 0.880748 0 0.651144 0.904251 0.0178524 0.556441 0.180012 0.00686386 0 0.309981 0.398177 0.684079 0.689157 0.599997 0.16422 0.133886 0 
0.456963  19 0.359806 0.50272 0.559904 0 0.629494 0.903129 0.267275 0.816224 0.208622 0.0155613 0.241753 0.222855 0.261866 0.0794105 0.896969 0.911424 0.328402 0.745607 0 
0.503724  19 0.185797 0 0.423526 0 0.555033 0.599537 0.248886 0.531655 0.257244 0.521476 0.840566 0.110553 0 0.184731 0.700772 0.978571 0.481035 0.695677 0.228961 
0.57482  19 0.737532 0.251856 0.620051 0 0.748468 0.927976 0 0.609709 0.0715316 0.213119 0.646839 0.498745 0.388063 0.510156 0.850321 0.666 0.410544 0.524657 0 
0.484622  19 0.0241319 0 0.42565 0.00130667 0.411569 0.618683 0.491929 0.512643 0.248706 0.453119 0.426392 0.498033 0 0.240512 0.640334 0.457481 0.180734 0.720948 0.193273 
0.558587  19 0.157973 0.629171 0.632364 0 0 0.26239 0 0.572809 0.244022 0 0.121325 0.289576 0.254289 0 0.750597 0.917524 0.112486 0.609638 0.0973855 
0.683697  19 0.445333 0.321231 0.941242 0.0468317 0.709726 0.1503 0.343959 0.738577 0.293466 0.319264 0.932012 0.144675 0.273055 0.102647 0.631833 0.507027 0 0.161796 0.251474 
0.894971  19 0.45059 0.0779122 0.477125 0.00116318 0.301339 0.630747 0.541657 0.449258 0.268624 0.538327 0.237522 0.154206 0 0.430742 0.108811 0.126117 0.0276199 0.615434 0.669116 
0.943015  19 0.186477 0.282833 0.528297 0.0137326 0.631553 0.888589 0.301211 0.0853858 0.312508 0.0652622 0 0.459421 0.120877 0.556913 0.401515 0.41603 0.0580988 0.030666 0.146232 
0.517161  19 0.289457 0.411517 0.0506555 0 0.707025 0.862368 0.211814 0.609978 0.314072 0.11694 0.327796 0.460289 0.253641 0.760778 0.666421 0.354704 0.0627125 0.652712 0.131524 
0.64577  19 0.257908 0.533857 0.812526 0 0.541805 0.662456 0.344344 0.97483 0 0.156325 0.699081 0.20342 0.276755 0.622215 0.542499 0.612188 0.293498 0.539292 0.360853 
0.582933  19 0.936387 0.293316 0.578396 0.00260295 0.18509 0.679507 0.509809 0.469503 0.230178 0.447554 0.154858 0.807016 0.109719 0.189555 0.850187 0.162282 0.0441324 0.48357 0.60061 
0.596355  19 0.567533 0.45359 0.294775 0 0.830296 0.675472 0 0.710175 0.343528 0.103932 0.687289 0.380411 0.266817 0.707035 0.669069 0.0826852 0.0133242 0.106375 0 
0.658034  19 0.553711 0.101109 0.733629 0.0378859 0.82272 0.961264 0 0.677772 0.343276 0.108206 0.852923 0.52912 0.106894 0.582859 0.685082 0.116202 0.0190192 0.0952696 0.315062 
1.06799  19 0.406196 0 0.247146 0.0216811 0.370873 0.747482 0.0982301 0.410732 0.179607 0.0756694 0.149324 0.525085 0.274579 0 0.483329 0.648358 0.396375 0.166659 0.338676 
0.694585  19 0.391305 0 0.342624 0 0.369885 0.304445 0.0584878 0.383868 0.187717 0.0451156 0.150249 0.280564 0.274032 0 0.563691 0.552086 0.320058 0.115947 0.405381 
0.678894  19 0.257426 0.534107 0.678934 0 0.58066 0 0.223552 0.899989 0.249405 0.00768385 0 0.430631 0.432833 0.46572 0.761848 0.782526 0.193689 0.253834 0 
0.659021  19 0.253978 0.377506 0.578629 0 0.550121 0.875742 0 0.241668 0.292016 0.0806175 0.1378 0.435665 0.361768 0.5509 0.456706 0.339689 0.0509958 0.648827 0.159306 
0.455794  19 0.122851 0 0.596456 0.00200206 0.687722 0.665676 0 0.536099 0.134167 0 0.405804 0.597592 0.973833 0.582522 0.859891 0.546962 0.0681412 0.0278176 0.0329528 
0.618472  19 0.419475 0 0.0634566 0.00341461 0.883234 0.202515 0 0.582712 0.128699 0 0.28376 0.941318 0.983901 0.580405 0.45612 0.53911 0.168164 0.00215391 0 
0.802653  19 0.245881 0.217845 0.850312 0.250362 0 0.619502 0 0.896814 0 0.139552 0.794231 0.792898 0 0.537585 0.41212 0.481589 0 0.549162 0.0454011 
0.673076  19 0.458249 0.551171 0.580218 0 0.50589 0.114143 0.424946 0.629098 0.101515 0.143636 0.367664 0.30584 0.364109 0.572203 0.422993 0.606571 0.0462967 0.214421 0.0357814 
0.44382  19 0.650045 0.518785 0.770155 0.00319203 0.688488 0.39209 0.137457 0.543458 0.0790967 0.0570656 0.155823 0.621665 0.453442 0.572565 0.309565 0.727546 0.290356 0.535249 0 
0.580667  19 0.667835 0.518479 0.912198 0.020831 0.51593 0.740544 0 0.643241 0.0223654 0.118184 0.521528 0.217442 0.366688 0.75037 0.633792 0.354253 0 0.317425 0.423328 
1.31861  19 0.411162 0.536985 0.7483 0.0207309 0.406905 0.126139 0.256627 0 0.293151 0 0.339494 0.203556 0.641543 0.650601 0.234543 0.383616 0.159202 0 0 
1.31641  19 0.416593 0.361152 0.750024 0.0994548 0.412343 0.280831 0.201703 0 0.272313 0 0.485814 0.225561 0.439242 0.528062 0.296888 0.810429 0.14677 0.421956 0.294409 
0.723058  19 0.249319 0.207923 0.804985 0.0909666 0.218011 0.317605 0.305363 0.57383 0.411627 0.17007 0.397077 0.374712 0 0.00647876 0.627221 0.512857 0 0.600369 0.433367 
1.06614  19 0.178646 0.570467 0.632491 0 0.24644 0 0.686245 0.650494 0.277174 0.134844 0.547284 0.57916 0 0.410967 0.0719167 0.335604 0.263093 0.983669 0.353363 
0.916973  19 0.317569 0.903048 0.616364 0.0513782 0.291226 0.18853 0.149277 0.458088 0.438506 0 0.708228 0.719789 0.13225 0.771944 0.357722 0.639164 0.124855 0.0306791 0.451343 
0.796242  19 0.45468 0.545544 0.615868 0.0414721 0.291078 0.453472 0 0.552378 0.54001 0 0.715826 0.824235 0.637748 0.742635 0.336974 0.801499 0.114739 0.00755026 0.575657 
0.912546  19 0.335803 0.491393 0.636272 0 0.733268 0.0505219 0.417787 0.0630709 0.0784535 0.0856256 0.445268 0.696808 0.607072 0.219245 0.452598 0.789671 0.0291883 0.446305 0.0371481 
0.639998  19 0.344252 0 0.721596 0 0.737282 0.564524 0.575283 0.889779 0.17853 0.0736482 0.59818 0.694377 0.414144 0.471518 0 0.539569 0.113041 0.592814 0.375846 
0.92082  19 0.27729 0.475198 0.423852 0 0.88176 0.0130061 0.405389 0.704172 0 0.0411961 0.660532 0.174173 0.189176 0.690569 0.0206975 0.392998 0.0419519 0.41021 0 
0.577735  19 0.384591 0.598436 0.53786 0.0020788 0.864126 0.172753 0.392075 0.802885 0 0.0868903 0.382552 0.398352 0.237932 0.379794 0.806133 0.807433 0.291261 0.409584 0 
0.921018  19 0.130824 0.33777 0.660578 0.126962 0.293693 0.155563 0.417885 0.445301 0.173833 0.541807 0.642314 0.680977 0.118725 0.322452 0.194376 0.641002 0.112619 0.757424 0 
0.918027  19 0.218046 0.800331 0.597968 0.0939851 0.28874 0.0966538 0.448977 0.491968 0.172427 0.930115 0.647532 0.643874 0.0867563 0.419019 0.311167 0.406958 0.114181 0.74701 0 
0.746086  19 0.34322 0.488283 0.449914 0.0362756 0.650421 0.291517 0.553657 0.153374 0.0935629 0.0148664 0.222588 0.235242 0.0371875 0 0.369661 0.329371 0 0.624943 0.14217 
0.908733  19 0.362503 0.522545 0.382515 0.0230401 0.574485 0.522202 0.655958 0.766871 0 0.00728688 0.118788 0.208391 0.41994 0 0.416922 0.251168 0 0.624865 0.088839 
0.689038  19 0.390529 0.410954 0.708751 0.0114234 0.510962 0.11576 0.035262 0.709755 0.192918 0.00215038 0.275982 0.784333 0.155268 0.293245 0.842606 0.167501 0.0231604 0.340498 0.164334 
0.915658  19 0.372152 0.576941 0.83364 0 0.838122 0.276993 0 0.726991 0.225198 0.266351 0.516503 0.0321572 0.177632 0.821751 0.199648 0.86232 0.156573 0.15825 0 
0.689058  19 0.440446 0.310462 0.615373 0 0.242248 0.315341 0.600483 0.798318 0.39656 0 0.258944 0.411864 0.325441 0.626132 0.235077 0.955088 0.0849741 0.518841 0.827236 
2.17948  19 0.593587 0.276534 0.736657 0.477748 0.311979 0 0.0713535 0.772215 0.191334 0 0.187176 0.407756 0.35076 0.407593 0.60187 0.05226 0.0751236 0.51567 0.652149 
1.22326  19 0.349465 0.379696 0.216663 0 0.567702 0.162703 0 0.175542 0.178934 0.355058 0 0.291048 0.89295 0.36462 0.265354 0.581293 0.174851 0.802679 0 
1.47722  19 0.458629 0.228175 0.689005 0 0 0 0 0.250014 0.152071 0.575814 0 0.484893 0.986649 0.332544 0.250158 0.273312 0.182552 0 0 
0.631254  19 0.931521 0.600734 0.7906 0.00689021 0.681272 0.995949 0 0.640229 0.121828 0 0.099553 0.74805 0.4305 0.859872 0.948427 0.340715 0.0871311 0 0.564529 
1.50216  19 0.294003 0.545851 0.989679 0 0.57884 0.827976 0 0.698245 0.120053 0.00694061 0 0 0.299759 0.760008 0.678584 0.479042 0.232692 0.312754 0 
0.55714  19 0.157973 0.629171 0.632364 0 0 0.26239 0 0.572809 0.244022 0 0.121325 0.289576 0.254289 0 0.750597 0.917524 0.112486 0.609638 0.0973855 
0.65941  19 0.141265 0.619985 0.643986 0 0.13185 0.29333 0 0.573416 0.208241 0 0.469195 0.196307 0.0225725 0.0573181 0.720354 0.858208 0.168698 0.28343 0.167888 
0.686335  19 0.488208 0.0204478 0.711087 7.76173e-05 0.34404 0.68524 0.714262 0.457706 0.142729 0.356224 0.167038 0.149738 0 0.405973 0.21422 0.136086 0.0130702 0.620988 0 
0.43328  19 0.501382 0 0.78323 0 0.266976 0.64491 0.0515632 0.461281 0.148364 0.38722 0.308158 0.177224 0 0.143119 0.43883 0.100811 0.0304281 0.644665 0.596523 
0.828764  19 0.332859 0 0.740703 0 0.657105 0.276328 0.522229 0.841618 0.281878 0.00646883 0.746619 0.689788 0.868707 0.262389 0.242947 0.434257 0.189259 0.363947 0.0524032 
0.573211  19 0.374361 0 0.622411 0 0.635752 0.440853 0.361511 0.672074 0 0.0362779 0.860126 0.650979 0.865975 0.346168 0.613449 0.686958 0.0326785 0.311177 0.290856 
0.581798  19 0.506029 0 0.824646 0 0.614591 0.723067 0.360881 0.359167 0.176889 0.0611156 0.461421 0.302407 0.27133 0 0.330058 0.786704 0.182127 0.370055 0.193872 
0.78339  19 0.375603 0.083579 0.788825 0 0.656908 0 0.326856 0.342291 0.17392 0.279948 0.252429 0.110308 0.177597 0.0741046 0.723647 0.682205 0.170868 0.459538 0.107918 
1.56789  19 0.41643 0 0.767324 0.287271 0.0689561 0.492518 0.419751 0.626011 0.206905 0 0.795298 0.432521 0.443873 0.656162 0.512185 0.168704 0.195185 0.453677 0 
0.561995  19 0.289984 0.910957 0.622086 0 0.28453 0.181787 0.421705 0.448738 0.173301 0.550776 0.623838 0.968417 0.101991 0.498742 0.293684 0.57134 0.114334 0.729042 0 
0.556585  19 0.454212 0.527636 0.470042 0 0.507661 0.636178 0.353984 0.496296 0.131369 0.144414 0.117157 0.435847 0.43652 0.682071 0.774259 0.953773 0.0600909 0.507076 0.356972 
0.471114  19 0.413306 0.552274 0.875221 0.00149426 0.70495 0.494251 0.348536 0.115505 0 0.14117 0.960512 0.224918 0.109523 0.487844 0.748156 0.822094 0.201322 0.690603 0.358329 
2.20896  19 0.601044 0.512311 0.816777 0.0451984 0.271125 0.222788 0.354846 0.648638 0.226397 0.207231 0.414648 0.751864 0.0469053 0.507897 0.544917 0 0.0254443 0.374856 0.516476 
1.19944  19 0.638833 0.62259 0.883122 0.024221 0.270554 0.232749 0.271324 0.849266 0.219451 0.20479 0.0324649 0.0239188 0.144654 0.547009 0.475616 0.671004 0.0165684 0.581629 0.37432 
2.22548  19 0 0 0.789852 0.0240232 0.335778 0.0379779 0.710093 0.554893 0.0826347 0 0.272766 0.376079 0.298261 0.754699 0.0500176 0 0.109865 0.123954 0.716837 
3.4427  19 0.342566 0.54292 0.519517 0.936821 0.959437 0.410364 0.905479 0.63935 0.641596 0.556861 0.492492 0.241937 0.52764 0.469983 0.305198 0.941975 0.605154 0.311546 0.95054 
0.783437  19 0.457329 0.207834 0.432684 0 0.748086 0.550268 0 0.401176 0.239439 0.0942053 0.173424 0.423022 0.456052 0 0.618321 0.910035 0.293552 0.177765 0.32198 
0.830793  19 0.541712 0.0167575 0.431811 0 0.756155 0.0531126 0 0.362547 0.194717 0.0223615 0.215777 0.471249 0.0793158 0.0602775 0.551718 0.947754 0.525868 0.179103 0.170497 
1.33328  19 0.323094 0.385823 0.949503 0.0134998 0.604724 0 0 0.867813 0.262928 0 0 0.256607 0.589406 0.374328 0.634284 0.111775 0.188182 0.0503202 0.673367 
0.588096  19 0.316047 0.447421 0.94746 0 0.674926 0 0 0.928849 0.295624 0 0.254231 0.302147 0.523517 0.335355 0.662584 0.986606 0.190305 0.140115 0.93241 
0.620833  19 0.405626 0.204432 0.543889 0 0.600347 0.296163 0.253015 0.809333 0.0248504 0.00259601 0.517475 0.43148 0.36154 0.74215 0.0653001 0.978394 0.416726 0.406842 0.738113 
0.639125  19 0.451628 0 0.633965 0 0.632916 0.431033 0.460701 0.867083 0 0 0.493528 0.465144 0.315922 0.815922 0.132884 0.859039 0.578202 0.5776 0.763566 
0.940986  19 0.202922 0.070706 0.510562 0 0.567419 0.185008 0.720058 0.814612 0 0 0.395895 0.370807 0.364519 0.45911 0.326158 0.154986 0.234562 0.591028 0.158286 
0.477283  19 0.225622 0.250964 0.463995 0 0.535732 0.202082 0.877951 0.792893 0.00463937 0 0.489805 0.823716 0.355206 0.762289 0 0.769629 0.204436 0.223705 0.500887 
1.73867  19 0.736966 0.272602 0.832625 0.610418 0 0.496369 0.0371455 0.882479 0.0813764 0.0815121 0.803846 0.515588 0.108086 0.878522 0.419363 0.486262 0.0776162 0.0615998 0.029337 
1.27516  19 0.597797 0.389524 0.835541 0.299204 0.29895 0.504507 0 0.180318 0.103111 0.0568614 0.718286 0.217713 0 0.363257 0.403581 0.48265 0 0.228416 0.051589 
0.738276  19 0.0294592 0.329306 0.710886 0.000304723 0 0.147934 0.00612637 0.558323 0.167713 0.00603313 0.380704 0.216383 0 0.0062119 0.673014 0.79028 0.158708 0.069326 0 
0.787811  19 0.00727587 0.837466 0.778608 0.000898736 0.101044 0.448441 0 0.561123 0.16681 0.00333235 0.489254 0.754068 0.064219 0.403388 0.674182 0.439949 0.155244 0.110414 0.199041 
0.857249  19 0.0874287 0.182038 0.509956 0 0.516209 0.796437 0.47337 0.360438 0.16913 0.312732 0.00391118 0.423484 0.425419 0.460408 0.446718 0.826706 0.0559618 0.628463 0.574303 
0.730662  19 0.108954 0.157971 0.441915 0.000305016 0.49613 0.936724 0.497774 0.489512 0.423979 0.284984 0.207172 0.40637 0.108203 0.644115 0.206292 0.861949 0.0843886 0.558488 0.346944 
2.15263  19 0.0717304 0.577387 0.548044 0.000497642 0.273284 0.714083 0.44137 0.940597 0.351604 0.106871 0 0.616923 0.0376346 0.355467 0.870915 0 0.265924 0.619072 0.0961269 
1.76251  19 0 0.318616 0.552259 0.00116204 0.388432 0.293503 0.446181 0.317494 0.504653 0.157523 0.0156329 0.849462 0.250996 0.36082 0.774417 0.0660248 0.17914 0.0889753 0 
0.485386  19 0.40359 0.204108 0.567033 0 0.559196 0.293956 0.302371 0.968883 0 0.11043 0.501867 0.548373 0.363046 0.572567 0.137874 0.879452 0.110407 0.424878 0.0915028 
0.477697  19 0.40548 0 0.511059 0 0.664563 0.219843 0.317979 0.649393 0.0361453 0 0.50733 0.387881 0.359948 0.596564 0.41153 0.862565 0.0947513 0.554065 0.788371 
1.42081  19 0.497338 0.116163 0.161084 0.0582471 0.475535 0.126699 0.587899 0.698222 0.420467 0.177028 0.691134 0.227963 0.335853 0.251389 0.317706 0.502563 0.0818127 0.303539 0.312359 
0.981893  19 0.392294 0.196219 0.642586 0.0263466 0.0902433 0.144004 0.489997 0.719613 0.426706 0.426008 0.133368 0.677328 0.523798 0.0884652 0.864373 0.579651 0.0247497 0.390484 0.317051 
4.00397  19 0.503582 0.0396211 0.318823 0.678827 0.869496 0.981492 0.828956 0.73232 0.902178 0.286411 0.255991 0.321086 0.755849 0.349398 0.273657 0.130057 0.370064 0.704393 0.864797 
0.685201  19 0 0.161995 0.215444 0 0.568222 0.596695 0.267178 0.4953 0.234632 0.514634 0.703023 0.224231 0.180097 0.344613 0.868387 0.725386 0.249747 0.100677 0.226562 
0.731078  19 0.13447 0.735721 0.883801 0.0385949 0.208556 0.961691 0.459538 0.587052 0.150859 0.00803454 0.62557 0.637991 0.0805308 0.856483 0.408288 0.696526 0.282868 0.0310628 0 
0.644221  19 0 0.333421 0.886727 0 0.501799 0.586967 0.189386 0.530774 0.133744 0.00839511 0.757074 0.818636 0.288056 0.577142 0.5495 0.520633 0.0370524 0.0418187 0 
1.10697  19 0.506215 0.366051 0.374435 0 0.304745 0.0847403 0.0262041 0.777438 0.245103 0.378595 0.278368 0.411047 0.135036 0.443988 0.93494 0.418701 0.612026 0.751692 0.156627 
0.896165  19 0.442117 0.288105 0.289294 0 0.672921 0.493837 0.0261922 0.808457 0.0311603 0.478701 0.426804 0.628394 0.804731 0.196721 0.451225 0.820492 0.163076 0.974688 0.405194 
1.18485  19 0.581223 0.227275 0.195767 0 0.301108 0.908986 0.855803 0.34402 0.513129 0.871489 0 0.124638 0 0.431762 0.292685 0.291516 0.0335715 0.929978 0.450285 
1.10531  19 0.610873 0.34071 0.31074 0.0429879 0.303492 0.210373 0.365923 0.448728 0.0660441 0.34935 0.553669 0.245956 0.0386549 0.431643 0 0.433035 0.0511132 0.938004 0.424041 
0.552184  19 0.397511 0 0.757953 0 0.592195 0.0986343 0.334665 0.99876 0.17033 0 0.534159 0.68695 0.752973 0.501154 0.426415 0.628496 0.186931 0.494128 0.263706 
0.935745  19 0.37401 0.0112128 0.673863 0 0.511992 0.0166471 0.373186 0.118402 0.188721 0 0.520507 0.757525 0.624798 0.278094 0.442855 0.708005 0.184409 0.487886 0.183937 
1.9728  19 0.498997 0.704876 0.619396 0 0.0127051 0.320681 0 0.802017 0.220147 0.0229352 0 0.212646 0.206669 0 0.625511 0 0.00285828 0.307971 0.0286078 
1.16892  19 0.388231 0.989803 0.427162 0 0.0102528 0.153065 0 0.404728 0.218861 0 0.197981 0.363061 0.215927 0.018036 0.630281 0.0686835 0.171386 0 0 
1.29821  19 0.141709 0.306681 0.14998 0.000874528 0.851242 0.123831 0.514879 0.588454 0.228353 0.324871 0.212211 0.335154 0.22786 0 0.656152 0.18134 0.186913 0.231026 0.251424 
1.50818  19 0.660949 0.40829 0.0605267 0.00188542 0.916228 0.0923275 0.172637 0.406915 0.150628 0 0 0.0684743 0 0.345225 0.857441 0.172137 0.205642 0.308848 0.370151 
0.62042  19 0.396777 0.505974 0.86221 0.000170105 0.0423911 0.854063 0.20187 0.555055 0.172721 0.545496 0.631816 0.3454 0.18047 0 0.439394 0.21785 0.03006 0.636333 0 
0.784114  19 0.401691 0.542245 0.818064 0.000159668 0.233477 0.884276 0.187002 0.568745 0.164884 0 0.417859 0.347979 0.137646 0.877983 0.296924 0.829822 0.0868057 0.632171 0.127946 
0.886145  19 0.499249 0.0557845 0.604427 0 0.594889 0.42594 0.325833 0.86659 0.000261265 0.0182122 0.490923 0.463669 0.35203 0.802655 0.132174 0.439085 0.499119 0.646593 0.160218 
1.06928  19 0.509538 0.0488018 0.640861 0 0.599296 0.431682 0.381703 0.913955 0.0510595 0.00882425 0.479158 0.491653 0.353356 0.818098 0.130844 0.441766 0.644674 0.576472 0.190799 
1.04636  19 0.178492 0.584213 0.575817 0.167559 0.420287 0.0691506 0.0581895 0.663608 0.192452 0.0776974 0.114256 0.502598 0.0017344 0.346599 0.155001 0.508205 0.0890872 0.258107 0.37516 
0.685851  19 0.17504 0.598996 0.608512 0 0 0.0664241 0.516524 0.607258 0.227459 0.0792606 0.215199 0.804332 0.276113 0.365768 0.320088 0.572057 0.305916 0.288435 0.198122 
0.505891  19 0.171879 0.241042 0.656132 0 0.928706 0.91486 0 0.914902 0.032668 0.156207 0.156117 0.488223 0.396745 0.489345 0.942255 0.787208 0.176895 0.59721 0 
0.497773  19 0.603052 0.288751 0.609328 0 0.794202 0.878995 0 0.382582 0 0.119063 0.325304 0.549788 0.375325 0.510951 0.188056 0.782786 0.498291 0.569478 0.119514 
1.07653  19 0.278957 0.550553 0.769259 0 0.537965 0.890243 0.347553 0.0526262 0.269454 0.183795 0.265241 0.657498 0.353123 0.295777 0.809012 0.64106 0.335939 0.491552 0.358383 
0.770445  19 0.311911 0.529215 0.768032 0 0.516269 0.0529847 0.351539 0.774364 0.106806 0.15617 0.65165 0 0.257026 0.338396 0.602239 0.613336 0.41726 0.643453 0.363038 
1.49186  19 0.101686 0.673854 0.733416 0.00797442 0.372901 0.162736 0 0.809871 0.230865 0 0.128091 0.0743175 0.323537 0.522252 0.417105 0.0549336 0.180212 0.510767 0.164828 
0.585096  19 0.575774 0.747712 0.925691 0 0 0.236043 0 0.321378 0.218892 0 0.143545 0.315617 0.170051 0 0.437407 0.893239 0.0196516 0.815286 0.160934 
0.572049  19 0.922594 0.422301 0.90938 0.0892776 0.415944 0.39913 0.0425071 0.593505 0.192509 0.00107692 0.740095 0.449483 0.145181 0.0275581 0.671514 0.480758 0.059225 0.27172 0.183747 
0.7733  19 0.320847 0.443358 0.929064 0 0.30144 0.0210987 0.486325 0.511887 0.183997 0.00226721 0.113982 0.21154 0.179668 0.0445402 0.935071 0.371095 0.126792 0 0.145951 
0.83384  19 0.889515 0.271193 0.57671 0.0161784 0.698624 0.156596 0.0341134 0.622343 0.31252 0.00231244 0 0.323264 0.374511 0.566176 0.229191 0.375807 0.34928 0.524703 0.0397069 
0.86048  19 0.50716 0.309123 0.557723 0.0807187 0.659066 0.385602 0.0113113 0.786525 0.311536 0.174405 0.499386 0.723893 0.378985 0.340942 0.602452 0.32868 0.193443 0.511727 0.0906395 
0.57827  19 0.0757339 0.294785 0.929022 0.0609432 0.655556 0.95534 0.302606 0.564405 0.338786 0.198492 0.864076 0.469843 0 0.108913 0.738626 0.408042 0.0629752 0.103885 0 
0.688431  19 0 0.180459 0.863007 0.00184119 0.7748 0.643852 0.0304142 0.560325 0.175452 0.00436083 0.936498 0.692779 0.768344 0.578553 0.667541 0.560258 0.159601 0.100964 0 
0.560557  19 0.408449 0.403997 0.497456 0 0.519387 0.669349 0.156712 0.788568 0.117716 0.0243466 0.461866 0.809995 0.189527 0.72404 0.0873996 0.655761 0.270248 0.531345 0.647641 
0.791224  19 0.408449 0.403997 0.497456 0 0.519387 0.669349 0.156712 0.788568 0.117716 0.0243466 0.461866 0.809995 0.189527 0.72404 0.0873996 0.359884 0.270248 0.531345 0.647641 
1.31469  19 0.796903 0.220753 0.560266 0.00120223 0.3933 0.1914 0.140755 0.513298 0.18919 0.243585 0.801481 0.652138 0.613789 0.0992196 0 0.762096 0.180093 0.213689 0.514936 
0.578239  19 0.144096 0.229305 0.54942 0.00234185 0.211529 0.576878 0.0726476 0.525054 0.109479 0 0.837873 0.3576 0.144048 0.0683634 0.307348 0.749068 0.086841 0.112792 0.370829 
1.44536  19 0.134967 0.408202 0.623085 0.0588704 0.667876 0.432389 0.683965 0.00662643 0.146422 0 0.207808 0.150876 0.554983 0.299038 0.400958 0.640796 0.194892 0.258101 0.415628 
0.941273  19 0.245193 0.369339 0.496256 0.0527368 0.713629 0.207736 0.604739 0.555944 0.222927 0 0.56862 0 0.567815 0.364242 0.420909 0.745018 0.174472 0.595864 0.116825 
0.690809  19 0.197494 0.42496 0.431261 0.02289 0.472289 0.387904 0.426787 0.3836 0 0 0.385443 0.637013 0.189384 0 0.307487 0.328906 0.0387397 0.591053 0 
2.48409  19 0.105 0.608695 0.497397 0 0.2592 0.387669 0.426732 0.57038 0.0711236 0.0371089 0 0.54942 0.186023 0 0.327813 0 0.008057 0.583683 0.386713 
2.60367  19 0.543489 0.268079 0.546364 1.7887e-05 0 0.193898 0.371776 0.544866 0.413566 0.115107 0.494269 0.19558 0.348845 0.203249 0.176234 0 0.163665 0.706792 0.766466 
1.13165  19 0.37253 0.301147 0.50053 4.7089e-06 0.0919429 0.0812638 0.373009 0.27229 0.193589 0.19189 0.513474 0.115458 0.335972 0 0.270093 0.570569 0.00913365 0.626555 0.477209 
0.645612  19 0.397438 0.114298 0.438856 0 0.759124 0.289194 0.0523244 0.367762 0.184783 0.0528684 0.14992 0.432033 0.27868 0 0.528824 0.898374 0.384595 0.222364 0.207149 
1.15062  19 0.692489 0.744098 0.598096 0.150754 0.697388 0.187278 0.22837 0.454857 0.0532467 0.332845 0.0598565 0.588842 0.341308 0.322134 0.58012 0.966922 0 0.829992 0 
2.09109  19 0.340658 0.667171 0.570273 0.36324 0.0505202 0.337418 0.278988 0.612268 0.986176 0.401711 0.917742 0.5625 0.284025 0.641935 0.991255 0.68679 0.300719 0.529902 0.113592 
0.733997  19 0.456352 0.785496 0.581355 0 0.424746 0.292987 0.435418 0.542308 0.154278 0.15763 0.297064 0.278319 0.369182 0.750546 0.312662 0.469056 0.0552106 0.0611535 0.268285 
2.16007  19 0 0.199711 0.618324 0 0.301263 0.15836 0.324525 0.768827 0.463013 0.00640106 0.123442 0.345282 0.261288 0.419454 0.0501255 0 0.169476 0.534146 0.616334 
0.549715  19 0.429941 0.155058 0.584254 0 0.323758 0.0318171 0.273544 0.826215 0.0274692 0 0 0.405966 0.301609 0.669846 0.125811 0.438304 0.232746 0.509065 0.497296 
1.42137  19 0.25392 0.353593 0.281735 0 0.578757 0.52392 0.174135 0.464121 0.27218 0.198349 0.13187 0.267457 0.530154 0.59336 0.774897 0.337561 0.507985 0.649557 0.576753 
1.57816  19 0.254123 0.24574 0.195417 0 0.552079 0.600866 0.0807112 0.364458 0.285932 0.93975 0.123548 0.354638 0.0690041 0.417603 0.538363 0.255365 0.466253 0.649445 0.650886 
0.994499  19 0.161993 0.391956 0.836084 0.000794953 0.59178 0 0.121605 0.504477 0.238601 0 0.0202673 0.162471 0 0.794327 0 0.200083 0.162538 0.293706 0.710261 
1.27893  19 0 0.359806 0.543419 0.000725517 0.600591 0.280361 0.166089 0.621694 0.210264 0.556148 0.104684 0.289674 0.412935 0.511807 0.639311 0.179065 0.1484 0.293811 0.13038 
1.12542  19 0.626675 0.332767 0.595694 0 0.590547 0.451055 0.638719 0.0858054 0.394941 0.0606091 0.277848 0.179243 0.419391 0.397465 0.0144686 0.759912 0.144256 0.934383 0 
2.39923  19 0.41228 0.358395 0 0 0.589984 0.345377 0 0.794579 0.50758 0 0.668862 0.0210486 0.325303 0.372558 0.215957 0.840258 0.183313 0.75749 0 
0.652273  19 0.485438 0 0.428804 0 0.481663 0.563104 0.0269557 0.596037 0.273353 0.430951 0.498646 0.170998 0.0395259 0 0.721087 0.718228 0.676238 0.735206 0.385657 
0.407611  19 0.472166 0.533925 0.880748 0 0.651144 0.904251 0.0178524 0.556441 0.180012 0.00686386 0 0.309981 0.398177 0.684079 0.689157 0.599997 0.16422 0.133886 0 
2.50618  19 0.121329 0.334987 0.44783 0 0.790563 0.891092 0 0.258595 0.378356 0.0821924 0.0288609 0.26495 0.437101 0.385444 0.430527 0 0.0633514 0.619982 0.376967 
0.98742  19 0.0421341 0.302224 0.710311 0.0617066 0.408679 0.899471 0 0.236754 0.346507 0.0942806 0.160513 0.247139 0.33799 0.822612 0.491382 0.4116 0.0549794 0.628752 0.260818 
0.645467  19 0.480504 0.453164 0.491884 0 0.778913 0.99061 0.0123577 0.373901 0.164297 0.0290166 0.00247743 0.576022 0.457415 0.194022 0.705584 0.492516 0.0417316 0.495603 0 
0.612829  19 0.455345 0.507215 0.0663872 0 0.817672 0.859454 0.017587 0.494717 0.237889 0 0.444913 0.565988 0.282449 0.641562 0.421156 0.670787 0.0520166 0.484561 0.164414 
0.834044  19 0.206138 0.237145 0.471944 0 0.640877 0.845723 0.24038 0.728706 0.244793 0 0.303885 0.179389 0.107017 0.187842 0.947897 0.630788 0.509529 0.682384 0.268869 
0.676148  19 0.182033 0.416366 0.574377 0 0.539283 0.00974177 0.27122 0.784468 0.260392 0 0.138575 0.0765903 0.353106 0.106272 0.861189 0.906973 0.481633 0.683543 0 
0.451096  19 0.365992 0.0882657 0.568084 0 0.669892 0.384746 0.147321 0.620005 0 0.0070693 0.427949 0.362042 0.476598 0.212248 0.425333 0.98298 0.0957361 0.51386 0.453357 
0.804791  19 0.413945 0.837673 0.371705 0 0.389056 0.492339 0.200344 0.520667 0.196921 0.000668698 0.354461 0.491626 0 0.23865 0.543964 0.944624 0.388066 0.443437 0.902766 
1.37796  19 0.887264 0.519183 0.460078 0 0.674402 0.027693 0.0617162 0.767219 0.371633 0 0.18076 0.749588 0.264253 0.0775956 0.788537 0.185253 0.245903 0.45086 0.483455 
1.99569  19 0.00146785 0.28033 0.680278 0 0.711053 0.630461 0 0.656544 0.350008 0 0.125253 0.452087 0.287834 0.155401 0.036949 0.118746 0.694604 0.542508 0.463873 
1.04029  19 0.398351 0.354014 0.82202 0 0.652721 0.174234 0.227163 0.488556 0.371295 0.156025 0 0.299246 0.438792 0.267393 0.694659 0.328746 0 0.113865 0 
0.639659  19 0.306543 0.40942 0.623579 0.0188944 0.661674 0.922755 0 0.67994 0.249207 0.104061 0.745428 0.323402 0.494229 0.0269317 0.720054 0.376811 0.162514 0.210559 0.239102 
0.503724  19 0.185797 0 0.423526 0 0.555033 0.599537 0.248886 0.531655 0.257244 0.521476 0.840566 0.110553 0 0.184731 0.700772 0.978571 0.481035 0.695677 0.228961 
0.44382  19 0.650045 0.518785 0.770155 0.00319203 0.688488 0.39209 0.137457 0.543458 0.0790967 0.0570656 0.155823 0.621665 0.453442 0.572565 0.309565 0.727546 0.290356 0.535249 0 
0.580667  19 0.667835 0.518479 0.912198 0.020831 0.51593 0.740544 0 0.643241 0.0223654 0.118184 0.521528 0.217442 0.366688 0.75037 0.633792 0.354253 0 0.317425 0.423328 
0.916973  19 0.317569 0.903048 0.616364 0.0513782 0.291226 0.18853 0.149277 0.458088 0.438506 0 0.708228 0.719789 0.13225 0.771944 0.357722 0.639164 0.124855 0.0306791 0.451343 
0.43328  19 0.501382 0 0.78323 0 0.266976 0.64491 0.0515632 0.461281 0.148364 0.38722 0.308158 0.177224 0 0.143119 0.43883 0.100811 0.0304281 0.644665 0.596523 
0.477283  19 0.225622 0.250964 0.463995 0 0.535732 0.202082 0.877951 0.792893 0.00463937 0 0.489805 0.823716 0.355206 0.762289 0 0.769629 0.204436 0.223705 0.500887 
0.552184  19 0.397511 0 0.757953 0 0.592195 0.0986343 0.334665 0.99876 0.17033 0 0.534159 0.68695 0.752973 0.501154 0.426415 0.628496 0.186931 0.494128 0.263706 
0.549715  19 0.429941 0.155058 0.584254 0 0.323758 0.0318171 0.273544 0.826215 0.0274692 0 0 0.405966 0.301609 0.669846 0.125811 0.438304 0.232746 0.509065 0.497296 
0.99828  19 0.235626 0.775981 0.79276 0 0.610162 0 0.345423 0.00972469 0.00397943 0 0.534992 0.0251845 0.452338 0.609023 0.516427 0.617278 0.345237 0.503048 0.375149 
0.619338  19 0.456349 0.742568 0.762071 0 0.539398 0.683201 0.339369 0.993911 0.216166 0.0841113 0.474869 0.908647 0.705281 0.534136 0.472779 0.621141 0.326235 0.549183 0.256129 
0.600076  19 0.305865 0.457642 0.847415 0.0270569 0.68702 0.969127 0 0.703783 0.110475 0 0.344672 0.348909 0.391457 0.0313795 0.718441 0.360421 0.177286 0.343872 0.195459 
0.578851  19 0.301078 0.582227 0.689066 0.00939889 0.545002 0.827345 0 0.683339 0.227148 0 0.734279 0.294691 0.554859 0.0439313 0.672102 0.437079 0.135398 0.215377 0.229703 
0.720262  19 0.390529 0.410954 0.708751 0.0114234 0.510962 0.11576 0.035262 0.709755 0.192918 0.00215038 0.275982 0.784333 0.155268 0.293245 0.842606 0.167501 0.0231604 0.340498 0.164334 
0.956635  19 0.202922 0.070706 0.510562 0 0.567419 0.185008 0.720058 0.814612 0 0 0.395895 0.370807 0.364519 0.45911 0.326158 0.154986 0.234562 0.591028 0.158286 
0.924606  19 0.239814 0.845748 0.358288 0 0.317433 0.585746 0.209785 0.500306 0.191084 0.0452643 0.210474 0.368878 0.591135 0.304195 0.619072 0.365229 0.352479 0.394046 0.715595 
0.911769  19 0.614897 0.731843 0.327417 0 0.407692 0.481192 0.158379 0.671663 0.212663 0.415279 0.0830906 0.467862 0.52141 0.406984 0.625358 0.469967 0.0367154 0.302082 0.494941 
0.816071  19 0.866074 0 0.659061 0.00103262 0.716758 0.0624415 0 0.219234 0.128762 0 0.505035 0.651947 0.0809314 0.539035 0.011967 0.518224 0.212467 0.0419003 0 
0.613051  19 0.497101 0 0.689432 0.0022288 0.699303 0.214651 0.140158 0.672668 0.116462 0 0.531975 0.718279 0.793844 0.606319 0.26311 0.54701 0.158527 0.12034 0.327996 
0.607302  19 0.575774 0.747712 0.925691 0 0 0.236043 0 0.321378 0.218892 0 0.143545 0.315617 0.170051 0 0.437407 0.893239 0.0196516 0.815286 0.160934 
1.33539  19 0.416593 0.361152 0.750024 0.0994548 0.412343 0.280831 0.201703 0 0.272313 0 0.485814 0.225561 0.439242 0.528062 0.296888 0.810429 0.14677 0.421956 0.294409 
1.40397  19 0.262232 0.121774 0.470106 0 0.451736 0.74643 0.00171437 0.667968 0.258672 0 0.274822 0.175074 0.0712228 0.419439 0.215816 0.153906 0.208402 0.629109 0.0819646 
0.463802  19 0.160038 0.272136 0.470973 0.000974247 0.881216 0.871868 0.530815 0.94144 0.238045 0 0.314711 0.165574 0.109534 0.0936583 0.714022 0.670017 0.227385 0.637585 0.225601 
2.94584  19 0.939197 0.643035 0.384522 0.934248 0.185491 0.962395 0.276755 0.917764 0.0642842 0.750249 0.790135 0.991363 0.219644 0.870512 0.570326 0.928206 0.44877 0.599424 0.328065 
1.20915  19 0.736706 0 0.856887 0 0.0160483 0.63393 0.0694701 0.440855 0.141693 0.130759 0.273702 0 0.224214 0.251324 0.0479752 0.355858 0.00609283 0.242001 0.41381 
0.657281  19 0.672351 0.520264 0.718922 0.00564199 0.689416 0.857825 0.806291 0.757304 0.101875 0 0.201582 0.974422 0.398155 0.8001 0.649085 0.341032 0.000602618 0 0.353554 
1.39075  19 0.155274 0.564962 0.40173 0.0473318 0.658355 0.349636 0.405061 0.00220277 0.12749 0.0124974 0.0552139 0.745964 0.317525 0.917857 0.719611 0.340824 0.0070613 0.063968 0.237263 
0.765085  19 0.231179 0.263514 0.311177 0.0395013 0.498512 0.408749 0.260269 0.372924 0 0 0.223547 0.533361 0.0787428 0.264288 0.464706 0.2732 0.154652 0.640441 0 
0.632075  19 0.242805 0.430497 0.524674 0.00935046 0.542168 0.585033 0.691114 0.380158 0 0.626807 0.567602 0.81839 0.092706 0.368131 0.426167 0.360754 0 0.615262 0.345777 
0.905776  19 0.0582172 0.565027 0.878858 0 0.663964 0.0829815 0.0807209 0.491626 0.247317 0 0 0.175478 0.041999 0.665487 0 0.190593 0.163225 0.211934 0.358851 
0.610624  19 0.520053 0.324423 0.882886 0 0.609748 0.218865 0.0207332 0.542343 0.231445 0 0 0.180667 0.41443 0.803316 0.835741 0.356823 0.163736 0.249433 0 
1.00214  19 0.932751 0.271764 0.124537 0.0343694 0.567275 0.148878 0.148271 0.591315 0.131317 0.00852005 0.465055 0.295311 0.384354 0.753013 0.378072 0.554942 0.0964991 0.451458 0.423896 
0.579719  19 0.412952 0.216806 0.923378 0.0417459 0.301656 0.208892 0 0.656993 0 0.136365 0.646214 0.538476 0.277091 0.739152 0.846201 0.233517 0 0.07923 0.419409 
0.874928  19 0.567804 0 0.458943 0 0.180084 0.534547 0 0.551615 0.178673 0.480012 0.577998 0.567652 0.248558 0.313376 0.00459309 0.706727 0.107739 0.670583 0.353945 
0.992128  19 0.357138 0 0.778624 0 0.102619 0.588802 0 0.0441505 0.185068 0.000722043 0.344294 0.26939 0.087499 0.148683 0.164302 0.307445 0.12871 0.664654 0.295996 
0.475058  19 0.413306 0.552274 0.875221 0.00149426 0.70495 0.494251 0.348536 0.115505 0 0.14117 0.960512 0.224918 0.109523 0.487844 0.748156 0.822094 0.201322 0.690603 0.358329 
0.475105  19 0.413306 0.552274 0.875221 0.00149426 0.70495 0.494251 0.348536 0.115505 0 0.14117 0.960512 0.224918 0.109523 0.487844 0.748156 0.822094 0.201322 0.690603 0.358329 
2.16416  19 0.334501 0.404485 0 0 0.842727 0.937767 0.174954 0.563617 0.220058 0.208728 0.281526 0.806846 0.274833 0.758947 0.868018 0.170522 0.111369 0.62636 0.210435 
0.743046  19 0.308352 0.413981 0.253762 0 0.794049 0.761353 0.218618 0.580524 0.246863 0.0458161 0.344946 0.335075 0.236996 0.780038 0.226071 0.493577 0.259959 0.709561 0.0421073 
0.907428  19 0.380525 0.914603 0.689307 0.0183375 0.226321 0 0 0.478931 0.190521 0 0.674912 0.310031 0.470745 0.0187593 0.306359 0.882036 0.0137386 0.210652 0.153089 
1.29041  19 0.66113 0.913229 0.107833 0.00227958 0 0.768152 0 0 0.192457 0.0361689 0.543279 0.323313 0 0.00815629 0.448036 0.917355 0.14476 0.740449 0.228297 
0.972373  19 0.460021 0.543797 0.588495 0.0546105 0.463022 0.578504 0.136086 0.612864 0.714563 0.191473 0.263773 0.334298 0.437204 0.826143 0.387159 0.600635 0.120831 0.120917 0 
0.830682  19 0.458558 0.547272 0.619716 0.0128483 0.279945 0.322401 0.218385 0.541291 0.588741 0.0198309 0.585547 0.24968 0.352818 0.669098 0.43252 0.584115 0.0660027 0.30717 0.0517124 
0.592331  19 0.192537 0.190266 0.669785 0.0193425 0.81962 0.227816 0.204661 0.835887 0.0449449 0.0310033 0.187868 0.687813 0.418216 0.530276 0.867998 0.46248 0.0829842 0.580463 0 
0.864112  19 0.0956173 0.240861 0.663207 0 0.776731 0.0862214 0 0.93071 0.0237468 0.211212 0.172595 0.544501 0.403432 0.330673 0.110568 0.28071 0.161824 0.569633 0.0851454 
1.04284  19 0.131002 0.69704 0.883112 0.025762 0.292843 0.781549 0.237838 0.770594 0.167643 0.0461654 0.423315 0 0.140189 0.960377 0.390892 0.697751 0.00770922 0.0726662 0.197169 
3.05245  19 0.457107 0.182864 0.403744 0.59787 0.543249 0.478905 0.289905 0.0577563 0.452888 0.708905 0.906609 0.254225 0.0931655 0.852627 0.100869 0.740931 0.0646437 0.268349 0.747651 
0.500441  19 0 0 0.480136 0.0145687 0.677985 0.939489 0 0.417768 0.148255 0.000211748 0.544997 0.836816 0.747839 0.565315 0.820016 0.456747 0.0358183 0.307788 0.0228152 
0.480594  19 0.261603 0 0.514056 0 0.674764 0.940492 0 0.842781 0.122657 0 0.482814 0.61444 0.941285 0.126761 0.800333 0.433949 0.136064 0.256305 0 
0.964777  19 0.225248 0.171348 0.616076 0.000252885 0.533251 0.549855 0.493277 0.328409 0.621534 0.193062 0.403698 0.463463 0.103934 0.894324 0.14749 0.857765 0.0437845 0.56353 0.432351 
3.98365  19 0.420369 0.0842374 0.157042 0.622938 0.187547 0.0601414 0.0935575 0.524206 0.833571 0.705209 0.903721 0.929959 0.825941 0.308404 0.147012 0.76528 0.253989 0.39882 0.710873 
0.489062  19 0.589595 0.012765 0.742166 0.00305926 0.657236 0.332499 0.295909 0.715029 0.0832051 0.0585794 0.00510157 0.688589 0.448792 0.566698 0.241911 0.668708 0.29767 0.590465 0 
0.606712  19 0.609332 0.715199 0.736535 0.00595966 0.708429 0.387304 0 0.517191 0.0926746 0.0418083 0.0855795 0.652546 0.461179 0.600604 0.579953 0.585332 0.426608 0.547719 0.232855 
0.70945  19 0.36819 0.436912 0.0583007 0 0.495475 0.0430317 0 0.544767 0.198221 0.055543 0.11013 0.420636 0.460356 0.285922 0.940511 0.356431 0.160081 0.367154 0.0957379 
0.756825  19 0.334389 0.48377 0.693924 0 0.529014 0.597754 0.587983 0.471803 0 0.199919 0.17322 0.447143 0.447631 0.160007 0.939778 0.417695 0.190081 0.43114 0.0684083 
0.677793  19 0.2938 0.400465 0.385896 0.0327473 0.802236 0.439239 0.215911 0.474249 0.291376 0.171806 0.444829 0.554156 0.271338 0.907546 0.881652 0.244543 0.000497714 0.691415 0.0918073 
4.30112  19 0.260326 0.405886 0 0.0768721 0.794158 0.285936 0.203762 0.165836 0.294216 0.000131737 0.297381 0.515851 0.397306 0.872985 0.806089 0.131282 0.0746983 0.803982 0 
0.667556  19 0.308628 0.477886 0.513202 0 0.368659 0.683499 0.51997 0.863636 0.127019 0.318369 0.388922 0.23611 0.205952 0.533125 0.848486 0.669893 0.376727 0.510727 0.33743 
0.97883  19 0.325817 0.718807 0.876403 0.00102499 0.576623 0.633774 0.405853 0.714492 0 0 0.241927 0.24315 0.0732385 0.721013 0.17749 0.370989 0.349168 0.548156 0.204477 
1.33651  19 0.368987 0.120208 0.825584 0 0.502791 0 0 0.11268 0.180102 0.345239 0.616509 0.110875 0.865278 0.283012 0.282678 0.584744 0.177251 0.763 0.00302736 
1.1705  19 0.378533 0.527388 0.0969928 0 0.5515 0.0540846 0.121361 0.100831 0.193049 0.466378 0 0.809064 0.667145 0.355802 0.295034 0.694117 0.170413 0.771683 0.215711 
0.73377  19 0.604114 0.656505 0.915559 0.00396073 0.160585 0.0480793 0.356088 0.819077 0 0.193062 0.706611 0.258398 0.0917711 0.605881 0.472669 0.638517 0 0.596599 0.362591 
1.1542  19 0.163749 0.629023 0.903929 0 0.52639 0.253375 0.351369 0.871409 0.29812 0.222542 0.117089 0 0.0860291 0.566407 0.517201 0.667322 0.421343 0.520653 0.37033 
3.47608  19 0.0910014 0.213963 0.0352909 0.0942329 0.327521 0.985413 0.203154 0.823899 0.505121 0 0 0.424566 0 0.0460756 0.755274 0.568105 0.0420618 0.925583 0.425094 
2.98073  19 0.596188 0.2082 0.0485465 0.0820761 0.261109 0.675011 0.987326 0.442981 0.446876 0.818381 0 0.143477 0 0.466118 0.402543 0.524043 0 0.72598 0.440905 
0.607466  19 0.384591 0.598436 0.53786 0.0020788 0.864126 0.172753 0.392075 0.802885 0 0.0868903 0.382552 0.398352 0.237932 0.379794 0.806133 0.807433 0.291261 0.409584 0 
1.21558  19 0.25392 0.353593 0.281735 0 0.578757 0.52392 0.174135 0.464121 0.27218 0.198349 0.13187 0.267457 0.530154 0.59336 0.774897 0.337561 0.507985 0.649557 0.576753 
0.607479  19 0.375106 0.204313 0.764641 0.000788423 0.67975 0.520947 0.327425 0.225561 0.0758098 0.200404 0.834902 0.136032 0.0850784 0.624936 0.71531 0.688216 0.173289 0.387807 0.310534 
0.468201  19 0.421204 0 0.91455 0 0.661706 0.585057 0.321164 0.435216 0.155323 0.157158 0.372393 0.270551 0.141924 0.66196 0.754191 0.637417 0.16849 0.777917 0.426508 
4.12558  19 0 0 0 0.00108796 0.165067 0.870092 0.0568677 0.241335 0.223379 0.0847309 0.27179 0.487249 0 0.286576 0.647908 0.802149 0.182833 0.696662 0.39642 
0.692364  19 0.30113 0.167506 0.650719 0.0019776 0.38419 0.320936 0.213237 0.526134 0.266295 0.438514 0.492858 0.321791 0.349571 0.302792 0.643756 0.969441 0.183106 0.494072 0.603691 
1.94416  19 0.50357 0.539236 0 0 0.799812 0.841875 0.0608891 0.515409 0.219333 0 0.442719 0.431196 0.239846 0.684772 0.480064 0.702549 0.0610686 0.412495 0.186514 
0.636227  19 0.471782 0.512278 0.330298 9.08158e-05 0.450125 0.877222 0 0.447072 0.26749 0 0.465346 0.503347 0.365159 0.869521 0.393038 0.689435 0.0200601 0.429229 0.166286 
1.42428  19 0.309026 0.303344 0.0636035 0.0412743 0.840926 0.241519 0.397213 0.548866 0.181824 0.191379 0.709652 0.298915 0.264042 0.103499 0.879435 0.39477 0.0261095 0 0.340597 
0.618133  19 0.305103 0.300803 0.917064 0.0218958 0 0.256128 0.274293 0.642976 0.39843 0.189571 0.970396 0.367479 0.227231 0 0.593743 0.466722 0.00663501 0.108259 0.585192 
0.670434  19 0.616453 0.141901 0.992644 0 0.699417 0.950649 0.343615 0.636541 0.17286 0.0392173 0.00238138 0.328177 0.408893 0.394748 0.650803 0.728907 0.18443 0 0.781208 
0.721943  19 0.427905 0.317295 0.778044 0 0.659146 0.880617 0.268639 0.611614 0.176608 0.269163 0 0.46109 0.431489 0.383779 0.56424 0.813026 0.181886 0.255165 0 
0.349777  19 0.324091 0.119262 0.622843 0 0.740309 0.587669 0.0896522 0.544546 0 0.0224819 0.604277 0.210656 0.213103 0 0.776918 0.468047 0.118537 0.492835 0.225125 
0.952797  19 0.405966 0.440389 0.693055 0 0.804799 0.487699 0 0.574622 0 0 0.195487 0.528683 0.498867 0 0.189433 0.983808 0.0927154 0.438287 0.0246866 
0.785122  19 0.329819 0 0.673183 0.0256921 0.512805 0.498423 0.0489895 0.550969 0.249168 0.465899 0.745334 0.535015 0.568745 0 0.663174 0.438259 0.175412 0.943022 0.245012 
0.745793  19 0.266841 0.0596587 0.420014 0.00846889 0.62327 0.023819 0.596283 0.502532 0.249119 0.587434 0.744826 0.561076 0.09074 0.321829 0.628736 0.391436 0.180527 0.971678 0.178722 
0.475859  19 0.397812 0.205029 0.0785179 0.00155108 0.799621 0.672062 0.019063 0.528313 0.121847 0.0370176 0.610202 0.834467 0.203248 0.607561 0.669678 0.743172 0.157926 0.102721 0 
0.606244  19 0.0299036 0.391879 0.403166 0.000294921 0.815274 0.680476 0.0025358 0.739704 0.094544 0.111352 0.623127 0.727422 0.32986 0.631137 0.668754 0.24513 0.134758 0.100321 0 
1.20379  19 0.386499 0.572632 0.226831 0.00010284 0.365979 0.986026 0.171399 0.572508 0.136963 0.144267 0.566329 0.00760715 0.183891 0.362465 0.191073 0.123646 0.159518 0.737066 0 
1.06746  19 0.402011 0.415601 0.574472 0.000311555 0.356987 0.800364 0.218228 0.640022 0.136929 0.495061 0.563603 0 0.173195 0.679031 0.31342 0.164366 0.143566 0.536003 0 
1.07775  19 0.413567 0.186335 0.320507 0 0.420861 0.270532 0.0518881 0.803623 0.12858 0.267557 0.260885 0.704472 0.958023 0.0709532 0.537712 0.243787 0.168999 0.800495 0.0913155 
1.73791  19 0.419238 0.453393 0.379457 0 0.0587635 0.326707 0.021493 0.108173 0.217296 0.233923 0.270028 0.843506 0.256077 0.227977 0.616112 0.0677296 0.165046 0.103994 0.637487 
0.478716  19 0.311096 0 0.588193 0 0.513864 0.539231 0.440226 0.51772 0 0.267431 0.455753 0.473274 0.373796 0.929066 0.266178 0.907498 0.100867 0.62616 0.144426 
0.857032  19 0.544208 0 0.545243 0 0.62044 0 0.436036 0.54099 0.200481 0 0.445516 0.29109 0.692418 0.90327 0.241269 0.795155 0.0299639 0.52375 0.253205 
0.611956  19 0.480504 0.453164 0.491884 0 0.778913 0.99061 0.0123577 0.373901 0.164297 0.0290166 0.00247743 0.576022 0.457415 0.194022 0.705584 0.492516 0.0417316 0.495603 0 
0.517561  19 0.603052 0.288751 0.609328 0 0.794202 0.878995 0 0.382582 0 0.119063 0.325304 0.549788 0.375325 0.510951 0.188056 0.782786 0.498291 0.569478 0.119514 
1.30927  19 0.0418537 0.250739 0.355876 0 0.82673 0.440614 0 0.0588075 0.370167 0.278864 0.533027 0 0.464219 0.0357343 0.394652 0.57924 0.135492 0.251027 0 
0.938195  19 0.193127 0.331376 0.806286 0 0.793846 0.105513 0 0.919065 0.278009 0.0568973 0 0.142764 0.498828 0.292904 0.469785 0.349173 0.149019 0.236205 0.488192 
1.25873  19 0.340294 0.254738 0.381922 0 0.570961 0.301865 0.0722482 0.829265 0.0769265 0 0.37443 0.489742 0.392293 0.45554 0.0220611 0.096775 0.190929 0.373152 0.216418 
1.28746  19 0.334901 0.109596 0.491066 0 0.648859 0.309225 0.337689 0.812628 0.103441 0.0046422 0.419491 0.629828 0.17419 0.158683 0.151747 0.28872 0.574669 0.435796 0.133101 
1.01495  19 0.143118 0.341559 0.712398 0 0.435782 0.156279 0.147906 0.433402 0.170453 0.688268 0.399928 0.318599 0.161942 0.233129 0.153103 0.601509 0.125419 0 0 
0.800136  19 0.140462 0.328983 0.710792 0.175928 0.0420249 0.149396 0.386766 0.541909 0.168204 0.654787 0.494618 0.432762 0.0711703 0.383802 0.44861 0.853142 0.169552 0.331259 0 
0.854239  19 0.384098 0.134304 0.436729 0 0.763479 0.0883836 0.0729334 0.351249 0.209795 0.0737046 0.133479 0.43135 0.372764 0 0.47066 0.889274 0.418954 0.189673 0.29695 
0.717549  19 0.434207 0.0589113 0.434044 0 0.753384 0.0467236 0.0273834 0.351832 0.152435 0.0371982 0.16718 0.430761 0.365775 0 0.541503 0.903336 0.353083 0.186599 0.125837 
0.708247  19 0.158112 0.30415 0.679194 0.000246484 0 0.776293 0.0841412 0.522101 0.116379 0 0.385881 0.305426 0 0 0.646787 0.757346 0.177879 0.60066 0.0196227 
0.723206  19 0 0.447091 0.730574 0.000281654 0.26852 0.298234 0 0.502403 0.118486 0.12146 0.319864 0.319643 0.520484 0.113305 0.766521 0.836445 0.0954309 0.20361 0.371761 
0.701199  19 0.41045 0.352642 0.858495 0.087401 0.46177 0.622893 0.0343709 0.589033 0.2012 0.00444734 0.846892 0.0501798 0.277874 0.128559 0.666944 0.481499 0 0.304752 0.114159 
0.648168  19 0.990018 0.395177 0.978861 0.0788832 0.342998 0.261998 0.0306478 0.682173 0.218661 0.00280904 0.316781 0.784074 0.21597 0.306596 0.666133 0.482313 0.180069 0.262926 0.290933 
2.51221  19 0.458085 0.483915 0.816914 0.0452506 0.605451 0.746645 0.0333134 0.683492 0.39946 0.0467923 0.788849 0.59231 0.127031 0.745861 0.907649 0 0.0146772 0.0498169 0.190939 
0.939726  19 0.687842 0.711315 0.763759 0.0306791 0.229678 0.499209 0 0.491685 0.388195 0.0452367 0.883913 0.653957 0.0968874 0.737924 0.99858 0.234942 0.107464 0.060111 0.36269 
0.501816  19 0.796849 0.289242 0.547975 0.00255221 0.774573 0.0544231 0 0.670696 0 0.141845 0.286718 0.455331 0.198036 0.361105 0.0937937 0.322716 0.0660398 0.681824 0.107173 
0.779006  19 0.643546 0.23185 0.548377 0.000477419 0.948437 0.99564 0 0.44221 0 0.204194 0.338028 0.630798 0.362547 0.685274 0.0138994 0.889168 0.851912 0.596691 0.106428 
0.552434  19 0.365992 0.0882657 0.568084 0 0.669892 0.384746 0.147321 0.620005 0 0.0070693 0.427949 0.362042 0.476598 0.212248 0.425333 0.98298 0.0957361 0.51386 0.453357 
0.604405  19 0.306543 0.40942 0.623579 0.0188944 0.661674 0.922755 0 0.67994 0.249207 0.104061 0.745428 0.323402 0.494229 0.0269317 0.720054 0.376811 0.162514 0.210559 0.239102 
0.514263  19 0.134713 0.288529 0.576948 0.0122709 0.210526 0.50621 0.233725 0.499155 0.110346 0 0.864944 0.264994 0.130429 0 0.30799 0.733096 0.0492697 0.15373 0.5428 
0.544443  19 0.143237 0.283725 0.411372 0 0.212661 0.500721 0.267694 0.577009 0.136927 0 0.925915 0.179475 0.175381 0 0.209856 0.778024 0.19896 0.125708 0.306381 
1.19059  19 0.420354 0.231863 0.48331 0.0508201 0.555046 0.399634 0.32368 0.107504 0.184634 0.000859687 0.346715 0.525542 0.226323 0.746857 0 0.986816 0.581514 0.0972521 0.720353 
0.674802  19 0.452038 0.506568 0.497495 0.0258161 0.529395 0.335719 0.233403 0.510513 0 0.00178147 0.706419 0.628911 0.362131 0.762153 0.140984 0.763544 0.361917 0.238012 0.558261 
0.894369  19 0.454871 0.486166 0.620344 0 0.634153 0.548012 0.506998 0.881874 0.082472 0.188922 0.379282 0.445691 0.313164 0.723595 0.00697049 0.891483 0.705864 0.553762 0.472122 
0.869955  19 0.453884 0.220501 0.633562 0 0.591011 0.680299 0.418767 0.985247 0.19537 0.00717945 0 0.442462 0.281078 0.744463 0.624133 0.823262 0.79621 0.550336 0.872185 
3.93176  19 0.874663 0.234589 0.103103 0.69198 0.078054 0.678751 0.914061 0.56869 0.506083 0.234538 0.0241884 0.537548 0.728973 0.44794 0.793419 0.870999 0.615163 0.415383 0.450449 
0.942778  19 0.27729 0.475198 0.423852 0 0.88176 0.0130061 0.405389 0.704172 0 0.0411961 0.660532 0.174173 0.189176 0.690569 0.0206975 0.392998 0.0419519 0.41021 0 
0.487438  19 0 0.503713 0.834561 0 0.500231 0.603718 0.364555 0.425295 0 0 0.694044 0.926404 0.287489 0.623521 0.542629 0.482542 0.135768 0.183972 0 
0.680745  19 0.257093 0.519879 0.853952 0 0.539733 0.698816 0.183578 0.983085 0 0.0276779 0.677189 0.0627209 0.281484 0.63907 0.549731 0.504955 0.26609 0.110653 0 
4.19504  19 0.213527 0.17936 0.00627217 0.988273 0.820653 0.275411 0.0765018 0.935137 0.782189 0.657312 0.487598 0.823401 0.189339 0.6992 0.753264 0.100946 0.0633691 0.323714 0.880398 
0.453446  19 0.484975 0 0.451286 0 0.842739 0.458148 0.111459 0.740293 0.0353925 0 0.540941 0.381529 0.396543 0.600909 0.666434 0.682513 0.085893 0.601767 0.320587 
0.466697  19 0.497095 0 0.0533692 0 0.64048 0.677852 0.707559 0.364459 0.188115 0.0564995 0.834945 0.0412425 0.133094 0 0.439942 0.714147 0.184139 0.356305 0.088891 
1.1628  19 0.482888 0.325731 0.832962 0 0.609389 0.938181 0.569682 0.360822 0.172908 0.064405 0.889517 0.100259 0.335909 0.0434577 0.139744 0.528895 0.308422 0.29305 0.09055 
1.55614  19 0.254123 0.24574 0.195417 0 0.552079 0.600866 0.0807112 0.364458 0.285932 0.93975 0.123548 0.354638 0.0690041 0.417603 0.538363 0.255365 0.466253 0.649445 0.650886 
0.553219  19 0.157973 0.629171 0.632364 0 0 0.26239 0 0.572809 0.244022 0 0.121325 0.289576 0.254289 0 0.750597 0.917524 0.112486 0.609638 0.0973855 
0.663731  19 0.419475 0 0.0634566 0.00341461 0.883234 0.202515 0 0.582712 0.128699 0 0.28376 0.941318 0.983901 0.580405 0.45612 0.53911 0.168164 0.00215391 0 
0.597618  19 0.458249 0.551171 0.580218 0 0.50589 0.114143 0.424946 0.629098 0.101515 0.143636 0.367664 0.30584 0.364109 0.572203 0.422993 0.606571 0.0462967 0.214421 0.0357814 
0.879693  19 0.134443 0.217681 0.523282 0 0.649956 0.0175485 0.28167 0.671753 0.344232 0 0.559834 0.401259 0.4035 0.768439 0.346115 0.887795 0.652492 0.693459 0.206989 
0.794858  19 0.485754 0 0.508906 0 0.631565 0 0.272964 0.624146 0.142894 0 0.227513 0.414633 0.421487 0.43716 0.00532886 0.874146 0.499717 0.566745 0.0818298 
0.621248  19 0.275607 0.643234 0.662761 0 0.571984 0.794217 0.28875 0.248027 0.112792 0.0307318 0.00227746 0.226594 0.407001 0.734321 0.773991 0.76156 0.271688 0.631494 0.654978 
0.539408  19 0 0.265913 0.629039 0 0.58688 0.816785 0 0.862333 0.145526 0 0.000762827 0.430408 0.402599 0.704513 0.387848 0.834222 0.17654 0.580892 0.383034 
0.568187  19 0.37 0.240223 0.616704 0 0.938327 0.37729 0 0.960916 0.0332168 0.041535 0.0746243 0.53894 0.370125 0.488212 0.35997 0.62464 0 0.431946 0 
0.618898  19 0 0.245325 0.733097 0 0.600955 0.509435 0.153494 0.966239 0.0304306 0.275155 0.453557 0.50179 0.394382 0.688724 0.63509 0.696169 0.00904382 0.748177 0.424614 
0.650748  19 0.367791 0.0946943 0.530093 0 0.701845 0.294385 0.0691768 0.8303 0.0670022 0.00844583 0.561873 0.370348 0.559458 0.0139439 0.375729 0.977103 0 0.654631 0.40734 
1.85376  19 0.371884 0.0836998 0.684137 0 0.642531 0.601652 0.0908146 0.557183 0 0 0.68383 0.333655 0.482219 0.00317019 0.39464 0.030675 0.217827 0.349484 0.26044 
0.627292  19 0 0.333421 0.886727 0 0.501799 0.586967 0.189386 0.530774 0.133744 0.00839511 0.757074 0.818636 0.288056 0.577142 0.5495 0.520633 0.0370524 0.0418187 0 
0.668418  19 0.182033 0.416366 0.574377 0 0.539283 0.00974177 0.27122 0.784468 0.260392 0 0.138575 0.0765903 0.353106 0.106272 0.861189 0.906973 0.481633 0.683543 0 
2.75551  19 0.603665 0.248437 0.00880653 0.0189058 0.54046 0.349816 0 0.442275 0.187436 0.108641 0.650142 0.427809 0.349414 0.945235 0.631888 0.544531 0 0.219833 0.225656 
2.26173  19 0.659351 0.828225 0.0193661 0.0211714 0.471245 0.0407428 0 0.782846 0.180789 0.18572 0.821421 0 0.599057 0.0761699 0.700576 0.0208492 0 0.435037 0.516085 
0.759007  19 0.259038 0.415393 0.0795308 0 0.539038 0.564492 0.179108 0.396572 0.334974 0.109719 0.211558 0.432709 0.658964 0.732305 0.660371 0.362514 0 0.653064 0.671185 
1.28832  19 0.274529 0.327042 0.24098 0 0.761652 0.55775 0.158513 0.525011 0.310005 0.16425 0.107366 0.364991 0.337693 0.556334 0.633579 0.337069 0.583484 0.651841 0.380647 
0.812388  19 0.374337 0 0.780745 0 0.623856 0.0239093 0.451751 0.907009 0.137284 0 0.552313 0.569436 0.580481 0.865711 0.30245 0.544126 0.395703 0.569593 0.183648 
0.713991  19 0.455011 0 0.58304 0 0.623237 0.119147 0.388756 0.830112 0 0 0.532046 0.64842 0.590053 0.514091 0.0553826 0.914246 0.607793 0.469466 0.452028 
0.632609  19 0.22452 0.372501 0.333321 0 0.531755 0.442635 0.0196457 0.572915 0.116333 0 0.49322 0.39184 0.712775 0 0.722122 0.580318 0.0079909 0.261805 0.399877 
0.731523  19 0.0556702 0.245169 0.880814 0 0.466911 0.491978 0.0432619 0.557122 0.0675576 0 0.327433 0.42525 0.943069 0.108108 0.671635 0.478028 0.209577 0.0941488 0.08819 
1.32248  19 0.0696904 0.0132982 0.839328 0.000116899 0.440928 0.66322 0.304559 0 0.161856 0.242465 0.613408 0.705191 0.722335 0.584064 0.653498 0.593097 0.318986 0.657858 0 
1.19054  19 0.056285 0.254312 0.796102 0.00126211 0.857261 0.932751 0.214184 0 0.301037 0.228627 0.931522 0.649984 0.233663 0.523316 0.598336 0.680032 0.127162 0.247944 0.177274 
2.24548  19 0.381279 0.0807998 0.910147 0.77318 0.0768287 0.942917 0.516732 0.970277 0.117417 0.445233 0.16079 0.730863 0.939073 0.352082 0.795024 0.99098 0.98516 0.860526 0.927551 
3.08305  19 0.168506 0.422046 0.0317592 0.0912627 0.54472 0.614557 0.0306156 0.481511 0.310427 0 0.785194 0.442619 0.263905 0.123782 0.455067 0.380973 0.0486295 0.620145 0.178585 
0.791254  19 0.362503 0.522545 0.382515 0.0230401 0.574485 0.522202 0.655958 0.766871 0 0.00728688 0.118788 0.208391 0.41994 0 0.416922 0.251168 0 0.624865 0.088839 
1.19133  19 0.141709 0.306681 0.14998 0.000874528 0.851242 0.123831 0.514879 0.588454 0.228353 0.324871 0.212211 0.335154 0.22786 0 0.656152 0.18134 0.186913 0.231026 0.251424 
0.503724  19 0.185797 0 0.423526 0 0.555033 0.599537 0.248886 0.531655 0.257244 0.521476 0.840566 0.110553 0 0.184731 0.700772 0.978571 0.481035 0.695677 0.228961 
0.44382  19 0.650045 0.518785 0.770155 0.00319203 0.688488 0.39209 0.137457 0.543458 0.0790967 0.0570656 0.155823 0.621665 0.453442 0.572565 0.309565 0.727546 0.290356 0.535249 0 
0.43328  19 0.501382 0 0.78323 0 0.266976 0.64491 0.0515632 0.461281 0.148364 0.38722 0.308158 0.177224 0 0.143119 0.43883 0.100811 0.0304281 0.644665 0.596523 
0.477283  19 0.225622 0.250964 0.463995 0 0.535732 0.202082 0.877951 0.792893 0.00463937 0 0.489805 0.823716 0.355206 0.762289 0 0.769629 0.204436 0.223705 0.500887 
0.463802  19 0.160038 0.272136 0.470973 0.000974247 0.881216 0.871868 0.530815 0.94144 0.238045 0 0.314711 0.165574 0.109534 0.0936583 0.714022 0.670017 0.227385 0.637585 0.225601 
0.905776  19 0.0582172 0.565027 0.878858 0 0.663964 0.0829815 0.0807209 0.491626 0.247317 0 0 0.175478 0.041999 0.665487 0 0.190593 0.163225 0.211934 0.358851 
0.349777  19 0.324091 0.119262 0.622843 0 0.740309 0.587669 0.0896522 0.544546 0 0.0224819 0.604277 0.210656 0.213103 0 0.776918 0.468047 0.118537 0.492835 0.225125 
0.466697  19 0.497095 0 0.0533692 0 0.64048 0.677852 0.707559 0.364459 0.188115 0.0564995 0.834945 0.0412425 0.133094 0 0.439942 0.714147 0.184139 0.356305 0.088891 
0.794674  19 0.467323 0.657424 0.869341 0 0 0.0898265 0.546889 0.243674 0.149957 0.191297 0.597312 0.305687 0.240527 0.181261 0.441738 0.671918 0.0318395 0 0.0943223 
0.684393  19 0.502691 0.593325 0.496101 0 0.26931 0.0746565 0.365791 0.606397 0.0486648 0.135602 0.358134 0.309421 0.175435 0.0242815 0.436057 0.622169 0.0358554 0.189091 0.165929 
0.787928  19 0.320354 0.446692 0.295508 0.0231852 0.774404 0.589293 0 0.514289 0.0691319 0.00532491 0.725534 0.503305 0.390453 0.256443 0.686987 0.237433 0.161856 0.0599104 0.246008 
2.13215  19 0.392459 0.555369 0.177203 0.0915941 0.594105 0.407805 0.334966 0.395177 0.0764918 0.73655 0.205386 0.216049 0.0147476 0.811431 0.156483 0.811807 0.823023 0.775089 0.863314 
0.628686  19 0.355416 0.398014 0.613727 0 0.0938788 0.533359 0.0303442 0.802297 0.163239 0.0281867 0 0.691359 0.543146 0.385797 0 0.373092 0.00800917 0.504455 0 
0.658069  19 0.354792 0.163458 0.657886 0.0110395 0.893193 0.334793 0.00942869 0.917514 0.110942 0.0461678 0.0187011 0.781008 0.197196 0.594177 0.723267 0.991026 0.00809185 0.414388 0.0901628 
0.866592  19 0.548115 0.749034 0.838348 0 0.0107383 0.238686 0 0.287568 0.951206 0 0.44989 0.401575 0.200411 0 0.520766 0.948877 0.177096 0.347122 0.146302 
1.41685  19 0.49641 0.787308 0.922515 0 0.309295 0.0474519 0.394793 0 0.11061 0 0.569916 0.430819 0.225826 0.0619595 0.423669 0.639101 0.398165 0.767868 0.416708 
1.10793  19 0.485693 0.358069 0.821479 0 0 0.876859 0.241484 0 0.00133535 0.061652 0.378405 0.302667 0.140139 0 0.596778 0.816954 0.205721 0.57081 0.319698 
0.464586  19 0.193308 0.667173 0.874252 0.00196783 0 0.722381 0.0902399 0.321217 0 0.0715383 0.681101 0.283347 0.0454504 0.438171 0.773149 0.78825 0.202235 0.693152 0.268297 
1.6384  19 0.465633 0.481304 0.638287 0.0685432 0.399441 0.754513 0.111725 0.417397 0.77835 0.154525 0.260162 0.523266 0.319404 0.217525 0.458107 0.051001 0.13212 0.121348 0.3454 
1.04358  19 0.456331 0.520775 0.665838 0.0803868 0.666599 0.752115 0.11795 0.645533 0.00686291 0.159531 0.262997 0.492042 0.440257 0.390445 0.253812 0.135642 0.115816 0.125904 0.0846978 
0.905422  19 0.159547 0.293765 0.502463 0.00105342 0.189701 0.831405 0.30967 0.217378 0.33389 0 0.346327 0.0824692 0.014815 0.0164866 0.690803 0.680785 0.185527 0.625697 0.109598 
0.717463  19 0.16011 0.291432 0.298276 0.00137323 0.591914 0.913587 0.786831 0.948855 0.216014 0 0.307002 0.906855 0.0633653 0.0567867 0.648841 0.659705 0.200605 0.634471 0.0340392 
0.598642  19 0.372388 0.420806 0.489197 0 0.723945 0.229012 0.114413 0.767045 0.177233 0.0637101 0.104482 0.441298 0.348506 0.315991 0.365734 0.63729 0.0980522 0.835489 0.114569 
0.464263  19 0.382593 0.382161 0.136531 0 0.0205623 0.433306 0.0311211 0.0297446 0.0206098 0 0.0521627 0.525752 0.453219 0.551232 0.318272 0.641721 0.118859 0.916522 0 
0.811892  19 0.418618 0.480382 0.106715 0 0.818674 0.432403 0 0.110504 0.206985 0.202928 0.178616 0.196477 0.143609 0.357577 0.807931 0.636554 0.155213 0.0416098 0.61416 
2.10597  19 0.416908 0.517506 0.35532 0.00180043 0.64717 0.428497 0 0.116013 0 0.197945 0.93131 0.209132 0.263136 0.544558 0.725608 0 0.206382 0 0.288197 
0.979793  19 0.23876 0.13449 0.328267 0 0.117045 0.591238 0.242405 0.521093 0.0620119 0.000745629 0.111838 0 0.199888 0.554912 0.150743 0.767194 0.358699 0.234875 0.110626 
0.598216  19 0.258483 0.26771 0.36312 0.0155554 0.283566 0.593782 0.237198 0.53334 0.22457 0.00152361 0.041781 0 0.0830335 0 0.274133 0.783152 0.227503 0.179925 0.206549 
0.487299  19 0.578031 0.287215 0.843533 0.044117 0.447711 0.611737 0.197291 0.587524 0 0.000708484 0.836924 0.306068 0.287636 0.389929 0.706477 0.482483 0.0122355 0.230021 0 
0.645388  19 0.0850562 0.560436 0.865858 0.0880446 0.485933 0.601152 0.33502 0.583464 0.0351026 0.00102472 0.64334 0.749473 0.282141 0.290031 0.661783 0.481373 0 0.301481 0.0354841 
0.752439  19 0.524217 0 0.543028 0.0119057 0.647617 0 0.687839 0.533037 0.395214 0.238514 0.696261 0.554151 0.0528432 0.320475 0.394648 0.54031 0.0146583 0.191495 0.17244 
0.794144  19 0.389491 0.310736 0.461275 0.0080211 0.589692 0.43312 0.146528 0.538806 0.0928291 0.74639 0.587025 0.143393 0.110008 0.836222 0.48386 0.680358 0.106911 0.0177488 0.0482979 
0.68571  19 0.479157 0.465427 0.537928 0 0.516211 0 0.166902 0.593736 0.133307 0 0.0940694 0 0.485828 0.132582 0.902526 0.700522 0.337159 0.674324 0 
1.41543  19 0.149206 0.400043 0.460509 0 0.483057 0.460611 0.117019 0.636384 0.165461 0.0122947 0 0 0.377811 0.082711 0.774543 0.887354 0.292107 0.522694 0 
0.600962  19 0.341099 0.581994 0.716691 0 0.510442 0.696769 0.357489 0.423119 0.0468107 0.0435519 0.422087 0.0752123 0.367161 0.776242 0.436118 0.353751 0.140634 0.320101 0 
0.533328  19 0.00679169 0.650094 0.619826 0 0.594075 0.663069 0.299438 0.296034 0.0136076 0.0131567 0.400591 0.450125 0.292006 0.71347 0.872224 0.885023 0.130631 0.0234565 0.548276 
0.835014  19 0.266011 0.250809 0.970905 0 0.456779 0.356391 0.0559524 0.893139 0.100597 0.281775 0.238473 0.630382 0.950571 0.0706659 0.554375 0.51928 0.155902 0.379299 0.0890633 
0.902143  19 0.111476 0.217942 0.210391 0 0.471151 0.517715 0.0496706 0.769234 0.149607 0.375057 0.331575 0.818006 0.963742 0.0921322 0.60031 0.343717 0.182968 0.83472 0.0892025 
0.796439  19 0.231179 0.263514 0.311177 0.0395013 0.498512 0.408749 0.260269 0.372924 0 0 0.223547 0.533361 0.0787428 0.264288 0.464706 0.2732 0.154652 0.640441 0 
0.697754  19 0.604114 0.656505 0.915559 0.00396073 0.160585 0.0480793 0.356088 0.819077 0 0.193062 0.706611 0.258398 0.0917711 0.605881 0.472669 0.638517 0 0.596599 0.362591 
0.700704  19 0.646832 0 0.880957 0.000987823 0.257896 0.248493 0.0938828 0.461308 0.131001 0.621465 0.420109 0.463279 0 0 0.431089 0.0373826 0 0.535627 0.960747 
0.714046  19 0.151682 0 0.835885 0.000610527 0.698091 0.464575 0.0760722 0.267487 0.143659 0.543699 0.38189 0.0786379 0 0 0.113766 0.264081 0 0.0641187 0.214542 
0.553539  19 0.37 0.240223 0.616704 0 0.938327 0.37729 0 0.960916 0.0332168 0.041535 0.0746243 0.53894 0.370125 0.488212 0.35997 0.62464 0 0.431946 0 
0.689286  19 0.455011 0 0.58304 0 0.623237 0.119147 0.388756 0.830112 0 0 0.532046 0.64842 0.590053 0.99184 0.0553826 0.914246 0.607793 0.469466 0.452028 
0.799077  19 0.586335 0.170197 0.660077 0.000450062 0 0.797518 0.40608 0.76954 0.00956497 0.105892 0.383556 0 0.226818 0.337903 0.253239 0.393927 0.021946 0.294538 0.492153 
1.07495  19 0.666503 0.668928 0.00592164 0.00178494 0.138873 0.727919 0.375659 0.483359 0 0.15269 0.258274 0.198816 0.2223 0.20653 0.279464 0.424336 0 0.279508 0.329296 
0.703047  19 0.745173 0.00703759 0.529317 0 0.70003 0.51237 0.165557 0.526974 0 0.00291388 0.418451 0.535048 0.715764 0.244108 0.190662 0.226794 0.0780228 0.299012 0.118409 
0.459603  19 0.297289 0.157139 0.561046 0.000844107 0.634561 0.464444 0.0577984 0.765168 0.122008 0.0134519 0.401635 0.20088 0.656033 0.181629 0.722761 0.70993 0.0789581 0.771449 0.298786 
0.458513  19 0.497095 0 0.0533692 0 0.64048 0.677852 0.707559 0.364459 0.188115 0.0564995 0.834945 0.0412425 0.133094 0 0.439942 0.714147 0.184139 0.356305 0.088891 
1.18858  19 0.262232 0.121774 0.470106 0 0.451736 0.74643 0.00171437 0.667968 0.258672 0 0.274822 0.175074 0.0712228 0.419439 0.215816 0.153906 0.208402 0.629109 0.0819646 
2.19966  19 0.108425 0.276259 0.285608 0.122959 0.655171 0.528725 0.9465 0.93432 0.652734 0.511988 0.424879 0.592465 0.412326 0.971851 0.21093 0.833603 0.79093 0.461946 0.848001 
0.919963  19 0.20886 0.508742 0.791853 0.00155161 0.682705 0.487633 0.115378 0.567125 0.112522 0.0553286 0.669238 0.0269985 0.50785 0.619569 0.54073 0.496248 0.278788 0.152318 0 
0.965012  19 0.264015 0.0161545 0.672859 0.133926 0.690326 0.711995 0.0432039 0.434523 0.00462123 0 0.764753 0.490924 0.656516 0.171898 0.813974 0.312193 0.253081 0.250874 0.109741 
2.18459  19 0.307867 0.0812158 0.649405 0 0.654545 0.0454997 0.0884653 0.448568 0 0 0.4181 0.298372 0.293569 0.0885554 0.294519 0 0.209792 0.3324 0 
0.632791  19 0.433265 0.0401311 0.629385 0 0.591484 0 0.304563 0.986971 0.201237 0 0.0671711 0.66164 0.478056 0.425092 0.357061 0.712303 0.360881 0.519271 0.321013 
0.721343  19 0.463874 0 0.733943 0 0.59175 0.177678 0.376671 0.98919 0.166769 0.00446328 0 0.422958 0.800798 0.699483 0.385273 0.551565 0.416848 0.46998 0.17867 
0.729141  19 0.0904806 0.45675 0.387393 0.0209057 0.27535 0.446643 0.203524 0.772585 0.0638769 0 0.891884 0.285565 0.0262214 0 0.445832 0.671495 0 0.071979 0.914818 
0.92102  19 0.149469 0.362408 0.767216 0.0126308 0.188261 0.489596 0.200875 0.868796 0.0634572 0.160256 0.0371439 0.325124 0 0 0.00442192 0.795336 0.223983 0.358203 0.360311 
1.10999  19 0.251588 0.759141 0.195078 0.0282254 0.369642 0.163844 0.552289 0.355377 0.602753 0.0429064 0.357435 0.918508 0.524544 0.161465 0.390832 0.96341 0.240944 0.216488 0.879781 
0.548646  19 0.497101 0 0.689432 0.0022288 0.699303 0.214651 0.140158 0.672668 0.116462 0 0.531975 0.718279 0.793844 0.606319 0.26311 0.54701 0.158527 0.12034 0.327996 
0.707211  19 0.306543 0.40942 0.623579 0.0188944 0.661674 0.922755 0 0.67994 0.249207 0.104061 0.745428 0.323402 0.494229 0.0269317 0.720054 0.376811 0.162514 0.210559 0.239102 
1.44104  19 0.155274 0.564962 0.40173 0.0473318 0.658355 0.349636 0.405061 0.00220277 0.12749 0.0124974 0.0552139 0.745964 0.317525 0.917857 0.719611 0.340824 0.0070613 0.063968 0.237263 
0.428726  19 0.66336 0.335722 0.564361 0.00125997 0.55393 0.793886 0.343953 0.47315 0 0.173559 0.308204 0.422901 0.253692 0.603497 0.255181 0.352161 0.0999399 0.577639 0 
0.779062  19 0 0.586505 0.480872 0.00338347 0.46779 0 0 0.498196 0 0.146162 0.814494 0.832831 0.322867 0.299472 0.0994357 0.362008 0.146926 0.72992 0.00793812 
0.536431  19 0.472994 0.41873 0.759665 0.015972 0.499277 0.155192 0.180379 0.786596 0.240773 0.00268553 0.111692 0 0.380329 0.0395572 0.85626 0.74322 0.011879 0.512184 0.170567 
0.772744  19 0.147919 0.412423 0.548417 0.0154505 0.523987 0 0.0980699 0.751778 0.259787 0.00207752 0.335824 0 0.0809022 0.219116 0.840189 0.176401 0 0.669995 0.154366 
0.445013  19 0.555336 0.120665 0.71911 0 0.681628 0.332371 0.254218 0.864671 0.037801 0.0137542 0 0.637936 0.448707 0.608483 0.303766 0.678864 0.276152 0.835797 0.219188 
0.447695  19 0.492691 0 0.824438 0.00269341 0.756564 0.332873 0.273912 0.669283 0.0197802 0.0109993 0 0.706989 0.416949 0.553467 0.279911 0.762688 0.308383 0.251588 0 
0.671608  19 0.470128 0.549947 0.60055 0 0.271059 0.661629 0 0.466006 0.012307 0.209974 0.371529 0.630327 0.373548 0.870621 0.163692 0.800528 0.715019 0.65746 0.119457 
2.636  19 0.747069 0.866315 0.645351 0.466661 0.0418528 0.102629 0.0589997 0.116881 0.689272 0.0734283 0.362145 0.0343432 0.635784 0.383082 0.316259 0.481619 0.365193 0.387894 0.41827 
1.16623  19 0.409658 0.608644 0.746283 0.00187239 0.692123 0 0.910363 0.746376 0 0.169667 0.466518 0.451809 0.0802343 0.06389 0.84346 0.188377 0.250534 0.340084 0.134322 
0.477793  19 0.383294 0.6178 0.822866 0.00268752 0.0557247 0.618111 0.400887 0.816751 0 0.0123161 0.50972 0.535594 0.356792 0.205984 0.829273 0.692642 0.31054 0.434419 0.173023 
0.49528  19 0.4781 0.0183806 0.382747 0 0.694232 0.323894 0.271696 0.763652 0.0769039 0.136362 0.383729 0.329894 0.401501 0.617479 0.838273 0.693553 0.0770172 0.459284 0.486633 
0.481482  19 0.476652 0 0.549349 0 0.161143 0.502866 0 0.701399 0.0155208 0 0.46944 0.445861 0.384158 0.605463 0.742376 0.702182 0.0860352 0.445749 0.0792164 
0.463305  19 0.504129 0 0.510954 0.00067314 0.559334 0.923836 0 0.46552 0.0369198 0.0955301 0.473592 0.617951 0.192099 0.522864 0.622735 0.472213 0.212212 0.271466 0.0943485 
1.64297  19 0.583704 0.0750793 0.502864 0.000613858 0.690537 0.936396 0 0.00440845 0.130414 0.183374 0.51231 0.614552 0.925283 0 0 0.224396 0.0578962 0.572286 0.0891951 
2.20844  19 0.388017 0 0.848203 0.000414695 0.0441895 0.885631 0.0892323 0.416382 0.166002 0.666413 0.477426 0.551862 0 0.513732 0.173355 0 0.152028 0.095561 0.130776 
0.489854  19 0.38251 0 0.893251 0 0.0805939 0.503689 0.0908702 0.390501 0.165181 0.300949 0.307123 0.374019 0.0703221 0.0486144 0.708179 0.190932 0.0531286 0.963787 0.666636 
1.2867  19 0.340294 0.254738 0.381922 0 0.570961 0.301865 0.0722482 0.829265 0.0769265 0 0.37443 0.489742 0.392293 0.45554 0.0220611 0.096775 0.190929 0.373152 0.216418 
0.555417  19 0.311096 0 0.588193 0 0.513864 0.539231 0.440226 0.51772 0 0.267431 0.455753 0.473274 0.373796 0.929066 0.266178 0.907498 0.100867 0.62616 0.144426 
1.04394  19 0 0.329521 0.167267 0.0148413 0.174002 0.349728 0.241537 0.648452 0.61834 0.030321 0.667756 0.328434 0.074695 0.660548 0.7242 0.415645 0.0958517 0.382601 0.64418 
0.841818  19 0.383798 0.308328 0.742747 0.026766 0.143906 0.357785 0.272726 0.592111 0.58827 0.127633 0.439635 0.338126 0.346827 0.525729 0.777516 0.544522 0.0494273 0 0.664701 
0.761828  19 0.386318 0 0.713156 0.0139738 0.656118 0.793882 0.569952 0.700145 0.162482 0.025377 0 0.514004 0.479459 0.115561 0.365172 0.906342 0.424879 0.763802 0.0339684 
0.571928  19 0.648027 0.206335 0.669248 0.0152522 0.652834 0.909532 0.0936694 0.748472 0.183212 0.0458121 0.517746 0.923375 0.469805 0.035015 0.341274 0.677782 0.200293 0.360932 0.123303 
0.4878  19 0.538729 0.606599 0.924254 0 0.0385861 0.737734 0.0779286 0.411117 0.125395 0.011622 0.38641 0.252732 0.161496 0.182954 0.403267 0.76485 0.178625 0.796717 0.241082 
0.670606  19 0.485504 0 0.928303 0 0 0.068326 0.142982 0.44607 0.228754 0.103328 0.399922 0.323828 0.176108 0.767624 0.591883 0.630407 0.0307423 0.8231 0.485636 
0.773694  19 0.168445 0.409165 0.462374 0.000525572 0.730416 0.0305166 0.21703 0.794103 0.278672 0 0.108756 0.0691651 0.966251 0.00360095 0.914429 0.522561 0.326765 0.376016 0 
0.94276  19 0.181202 0.394018 0.371946 0.000574531 0.804013 0.0528123 0.465145 0.777618 0.280701 0 0.130579 0.331008 0.257366 0.128678 0.989464 0.760986 0.544497 0.719863 0.174923 
0.503498  19 0.50423 0.522159 0.0481367 0 0.613366 0.921751 0.126716 0.251099 0.161109 0.0612768 0.789459 0 0.161251 0 0.438209 0.722947 0.164419 0.506183 0.0287492 
0.833187  19 0.585077 0.12398 0.580034 0.00530018 0.675839 0.907236 0.836886 0.257577 0.211584 0.0424319 0.519685 0.541578 0 0.513946 0.354465 0.624577 0.107839 0.360465 0.199062 
1.85621  19 0.417355 0.431787 0.255743 3.64398e-05 0.413212 0.0784576 0 0.724573 0.13598 0.210265 0.168542 0.0036097 0.720896 0.298315 0.23779 0.158138 0.167367 0.842731 0.0305812 
1.02768  19 0.393868 0.104015 0.400613 0 0.468478 0.54861 0.000579538 0.717582 0.13072 0.189294 0.0265368 0.172118 0.401278 0 0.531956 0.31335 0.170839 0.784802 0.11035 
0.586212  19 0 0.512309 0.385538 0 0.633229 0.450605 0.379772 0.409777 0 0 0.331706 0.282422 0.213086 0.657687 0.372449 0.374022 0.067983 0.490465 0 
0.870036  19 0.275961 0.463052 0.947092 0 0.689823 0.205948 0.362195 0.351469 0 0.0291827 0.682034 0.211297 0.272929 0.708587 0.026312 0.399812 0.0574348 0.238027 0 
0.780047  19 0.450009 0.460265 0.707388 0 0.668377 0.641582 0.500823 0.404655 0.17201 0.210063 0.210706 0.474868 0.401142 0.139341 0.816947 0.784336 0.504652 0.536331 0 
0.441885  19 0.427286 0.314451 0.828382 0 0.67793 0.989724 0.402403 0.402022 0.0841937 0.292439 0.329378 0.451529 0.323403 0.722573 0.996626 0.808245 0.217488 0 0 
2.59202  19 0.258303 0.422419 0.0172002 0.0220217 0.744633 0.675128 0.189207 0.342169 0.331202 0.0576966 0.201762 0.442144 0.692549 0.625264 0.618727 0.192805 0.0615477 0.594486 0.990696 
0.710422  19 0.259089 0.412168 0.00154567 0 0.559087 0.518336 0.185732 0.46418 0.313506 0.197863 0.143494 0.439379 0.810123 0.766164 0.519373 0.280195 0.0728506 0.727947 0.156099 
0.92102  19 0.254611 0.414162 0.0497877 0.00507177 0.658191 0.362411 0.00157334 0.581519 0.130559 0 0.397808 0.15488 0.77061 0 0.512865 0.579924 0.243087 0.178385 0.307463 
0.672476  19 0.399017 0 0.3175 0.000596544 0.531967 0.271571 0.00182773 0.58666 0.121592 0 0.334135 0.157042 0.0992985 0.595088 0.552406 0.578722 0.174594 0.385209 0.0335672 
0.594814  19 0.465218 0.330085 0.569767 0 0.367604 0 0.756842 0.671205 0.0694341 0.13066 0.448054 0.355734 0.326261 0.355939 0.390389 0.445265 0.0829142 0 0 
0.919506  19 0.446555 0.970379 0.577417 0 0.448651 0.0681246 0.677768 0.541471 0.105681 0.249143 0.561031 0.248004 0.439574 0.828879 0.414792 0.951942 0.0240208 0 0.0653531 
0.710812  19 0 0.497305 0.422535 0.0500981 0.0680552 0.436651 0.265541 0.688148 0.0610592 0.0418602 0.797331 0.624176 0.327322 0.726553 0.57426 0.9189 0 0.103129 0.50691 
2.30721  19 0.180048 0.489969 0.332934 0.0499962 0.600426 0.673047 0 0.714964 0.0804486 0.221257 0.84118 0.591863 0.300583 0.671029 0.944433 0 0.206259 0.0973969 0 
1.25156  19 0.125407 0 0.403757 0.0434973 0.56235 0 0.434012 0.366885 0.272633 0.154321 0.0754386 0.563935 0.0405419 0.645953 0.469167 0.516204 0.564607 0.123278 0.25222 
2.46323  19 0.291911 0.0392878 0.476827 0 0.688829 0 0.535865 0.410146 0.221899 0.00194763 0.67026 0.565915 0 0 0.129838 0 0.536854 0.842726 0.612697 
0.761387  19 0.209956 0 0.491295 0.00673546 0.671091 0.00972346 0.444672 0.49411 0.217354 0.488843 0.275969 0.772572 0.196434 0.305281 0.699306 0.501271 0.18575 0.964765 0.148331 
1.00435  19 0.342569 0 0.742326 0.0125157 0.556532 0.023085 0.497236 0.225721 0.257422 0.550953 0.0864562 0.533008 0.0964105 0.304892 0.439389 0.594464 0.180311 0.0192425 0.170442 
0.543542  19 0.157653 0.390492 0.58674 0.00097188 0.124401 0.550766 0.690058 0.548922 0.237401 0 0.302859 0.25958 0.294055 0.0732636 0.74791 0.938312 0.163934 0.601109 0.147727 
0.645725  19 0.157904 0.436063 0.582249 0.000346804 0 0.162266 0 0.988008 0.244102 0 0.0402141 0.191817 0.249222 0.113437 0.740868 0.999107 0.133613 0.648495 0.231598 
0.597858  19 0.0295042 0.0707698 0.870863 0.000662485 0.515094 0.796364 0.0407136 0.322599 0.126407 0.0105045 0.741521 0.747177 0.153229 0.570934 0.529456 0.519812 0.191718 0.0418481 0 
0.792707  19 0.961959 0.166744 0.553306 0.000577359 0.58644 0.330452 0.196677 0.399111 0.127068 0 0.809876 0.792502 0.048817 0.592891 0 0.518702 0.215485 0.0418852 0 
0.646764  19 0.921607 0.646964 0.613665 0.00527557 0.115313 0.427173 0.083098 0.557703 0.0727994 0.112766 0 0.356491 0.759218 0.719937 0.309379 0.723908 0.174913 0.492437 0.257036 
0.775651  19 0.344008 0.392331 0.923984 0 0.288691 0.397441 0.0773963 0.537509 0.059825 0.0511694 0.212342 0.787311 0.400083 0.131745 0.308127 0.727139 0.0654047 0.178091 0.0396857 
0.710996  19 0.566262 0.511079 0.767281 0.00232507 0.683649 0 0.0433313 0.658328 0.205195 0 0.275055 0.165826 0.139149 0.294635 0.607838 0.325498 0.0257247 0.30825 0.0532425 
0.586662  19 0.0836646 0.720992 0.856579 0.00960522 0.0943354 0.341844 0.0677567 0.860752 0.227881 0.108402 0.275402 0.580131 0.159388 0.318259 0.0395468 0.13183 0.015489 0.299071 0.350573 
1.08415  19 0.744031 0.665076 0.674899 0.0052245 0.708833 0.271131 0.722701 0.796495 0.101131 0.00196462 0.524717 0.778371 0.281529 0.0238191 0 0.976689 0.156618 0.332438 0.412903 
0.768652  19 0.346245 0.282303 0.451275 0.00498502 0.636367 0.231686 0.737465 0.828238 0.103607 0.00228004 0.134905 0.756749 0.112709 0.769845 0.858783 0.0127548 0 0.45604 0.26198 
0.528644  19 0 0 0.480136 0.0145687 0.677985 0.939489 0 0.417768 0.148255 0.000211748 0.544997 0.836816 0.747839 0.565315 0.820016 0.456747 0.0358183 0.307788 0.0228152 
2.27266  19 0.2938 0.400465 0.385896 0.445075 0.802236 0.439239 0.215911 0.474249 0.291376 0.171806 0.444829 0.554156 0.271338 0.907546 0.881652 0.244543 0.000497714 0.691415 0.0918073 
0.712493  19 0.332464 0.32134 0.8846 0 0.563636 0.223946 0.277849 0.409379 0.300672 0 0 0.102775 0.184459 0.665064 0.700243 0.29502 0.0772309 0.45234 0.021019 
0.657724  19 0.563726 0.36022 0.901558 0 0.643384 0.228125 0.326189 0.964371 0.255459 0.149258 0.1631 0.152715 0.110117 0.600509 0.845932 0.67334 0.357671 0.563408 0 
1.2309  19 0.59857 0.106479 0.690316 0 0.417999 0.935313 0.310826 0.399046 0.171541 0.320702 0.788281 0.175823 0.32567 0 0.0734545 0.611425 0.164162 0.732514 0.41724 
1.3145  19 0.531928 0.0163133 0.369983 0 0 0.592421 0.217614 0.363852 0.176521 0.523607 0.736675 0.168662 0.369473 0.152968 0.107423 0.535751 0.407928 0.316371 0.256456 
0.475634  19 0.72102 0 0.0334495 0.00134532 0.771927 0.657926 0 0.601367 0.111924 0.157357 0.318914 0.211402 0.148699 0.616471 0.637635 0.469956 0.0501445 0.793045 0.130206 
0.765186  19 0.813078 0.0951812 0.669247 0.003779 0.817927 0 0.177836 0.425669 0.18644 0.160914 0.281231 0.388699 0.134914 0.242313 0.696128 0.344703 0.168033 0.654987 0.1012 
0.623083  19 0.55507 0.458469 0.566503 0 0.657201 0.710039 0 0.193091 0 0 0.578195 0.82931 0.0947714 0.311139 0.55931 0.376757 0.185994 0.496572 0.340075 
0.608326  19 0.0344785 0.543749 0.475084 0.00711197 0.710297 0.49619 0.24367 0.431964 0 0.924005 0.558119 0.878018 0.0818396 0.407437 0.534434 0.496715 0.115204 0.500974 0.289921 
0.639579  19 0.509799 0 0.848321 0 0.303284 0.0752803 0.178402 0.317888 0.249109 0.0909907 0.885508 0.648383 0.343289 0.0191525 0.802937 0.645904 0.255053 0.449394 0.515564 
0.529193  19 0.461898 0.250302 0.73367 0.0501925 0.675261 0.388793 0.462051 0.699708 0.261875 0.0413627 0.894999 0 0.103504 0.0133727 0.659034 0.823325 0.00111088 0.489142 0.231958 
1.07047  19 0.38852 0.279512 0.777382 0 0.702385 0.0815602 0 0.898939 0 0 0.698178 0.495039 0.418969 0.271088 0.477846 0.112694 0.178238 0.60708 0.143981 
0.979106  19 0 0.18111 0.711219 0 0.735854 0.0989326 0.172423 0.00670961 0.0125718 0.118786 0.443602 0.711494 0.484939 0.451437 0.323202 0.749305 0.152666 0.561688 0.233213 
2.30064  19 0.295612 0 0.633925 0 0.751361 0.509126 0 0.530235 0 0.244723 0.281171 0.509803 0.546647 0 0.203167 0.0153044 0.104621 0.541858 0.0382899 
0.649805  19 0.322209 0.584031 0.647774 0 0.658073 0.533341 0.493281 0.561036 0 0.276141 0.420548 0.530242 0.459101 0.722211 0.160336 0.975992 0.0944268 0.620772 0.0905596 
0.572431  19 0 0.215243 0.782815 0.000176972 0.597437 0.520537 0.205024 0.803176 0.0715854 0.125401 0.497488 0.385569 0.0132994 0.169363 0.634878 0.689244 0.0801586 0.791816 0.773565 
0.619173  19 0 0.190824 0.775918 0.000208171 0.767533 0.692954 0.123676 0.274096 0 0.285725 0.386447 0.407164 0.246308 0.145507 0.629219 0.71557 0.123394 0.890818 0.367246 
0.668108  19 0.455011 0 0.58304 0 0.623237 0.119147 0.388756 0.830112 0 0 0.532046 0.64842 0.590053 0.514091 0.0553826 0.914246 0.607793 0.469466 0.452028 
0.887466  19 0.643546 0.23185 0.548377 0.000477419 0.948437 0.99564 0 0.44221 0 0.204194 0.338028 0.630798 0.362547 0.685274 0.0138994 0.889168 0.851912 0.596691 0.106428 
0.97349  19 0.516573 0.581479 0.340104 0.0388567 0.654695 0.314964 0.217997 0.522452 0.436228 0 0.443852 0.102833 0.268015 0.920723 0.978572 0.35896 0.0774054 0.456852 0.0610789 
0.807796  19 0.266823 0.433259 0.419156 0.012952 0.116139 0.338377 0.215395 0.540103 0.187229 0 0.606658 0.421576 0.382528 0.900022 0.00495606 0.721537 0 0.132018 0.07357 
0.665292  19 0.416284 0.244697 0.67072 0.0352672 0.383353 0.353864 0 0.889363 0.0443462 0.0971101 0 0.539106 0.234465 0.416951 0.508969 0.32645 0 0.499271 0.231142 
0.655182  19 0.386229 0.244925 0.730532 0.032033 0.372014 0.2496 0 0.751317 0.037654 0.163333 0.188967 0.538566 0.254852 0.47614 0.946305 0.530052 0 0.116821 0.293128 
0.496942  19 0.02333 0.267715 0.777668 0 0.233222 0.874605 0 0.981847 0.142457 0 0.365446 0.672361 0.40636 0.448026 0.363486 0.838038 0.166862 0.567015 0.398496 
0.91091  19 0 0.277867 0.827755 0 0.781131 0.0275163 0.1334 0.968403 0.153283 0 0 0.36492 0.440245 0.0966904 0.318906 0.821506 0.169413 0.126358 0.439545 
0.808707  19 0.239941 0.0207292 0.230361 1.5399e-05 0.746849 0 0.498068 0.538387 0.114562 0.483793 0.42248 0.261204 0.207171 0.10362 0.502511 0.555785 0.227667 0.644656 0.214062 
0.700527  19 0.21233 0.0997692 0.493857 0.000685937 0.572796 0.0519444 0.456775 0.706822 0.120748 0.230651 0.411425 0.584541 0.560976 0 0.804391 0.693191 0.0849538 0.32443 0.207728 
1.0145  19 0.424885 0 0.365943 0.00280209 0.685896 0.0998666 0.056818 0.291052 0.126353 0.0248632 0.147923 0.749186 0.528677 0.128114 0.148066 0.467722 0.274805 0.189101 0.330159 
0.639467  19 0.425058 0.0141149 0.622097 0.00313627 0.676394 0.0817653 0.12199 0.579348 0.156913 0 0.39649 0.548497 0.532371 0 0.523565 0.938528 0.245833 0.161929 0.215281 
1.4073  19 0.190884 0.309493 0.41294 0.000433851 0.0695911 0.573413 0.375969 0.614201 0.111849 0.163068 0.478981 0.128866 0.266781 0.279442 0.569076 0.0974981 0.221189 0.0932848 0.323034 
0.56649  19 0.121668 0.370429 0.410019 0 0.553525 0.725522 0.192525 0.672444 0.129958 0.0410184 0.617554 0.0396995 0.31237 0.424592 0.765798 0.621531 0.193748 0.112981 0 
0.593407  19 0.667815 0 0.623051 0.000255715 0.413257 0.347305 0.0114787 0.598011 0.0140154 0.101987 0.463272 0.602553 0.337342 0.556302 0.401203 0.311825 0.236925 0.187544 0.0576866 
0.596446  19 0.450452 0.540333 0.817452 0.00212282 0.455229 0.598018 0.178228 0.796855 0.0451699 0.0504896 0.695963 0.133926 0.541376 0.782572 0.696052 0.559479 0.28839 0.232995 0.203241 
0.616207  19 0.344008 0.392331 0.923984 0 0.288691 0.397441 0.0773963 0.537509 0.059825 0.0511694 0.212342 0.787311 0.400083 0.131745 0.308127 0.727139 0.0654047 0.178091 0.0396857 
0.61629  19 0.116168 0.419623 0.653199 0.0179053 0 0.73278 0 0.638442 0.0306635 0.0753897 0.846832 0.540192 0.0466308 0.407312 0.691259 0.464679 0.0190703 0.668096 0.228708 
0.616405  19 0.448326 0.447922 0.582642 0.000208509 0.74287 0.0934962 0 0.691938 0.302128 0 0.00236923 0 0.0886709 0.020588 0.771455 0.868362 0.152288 0.608802 0.372483 
0.617766  19 0.0562056 0.227633 0.499371 0.000168902 0.80572 0.0513988 0.312826 0.72656 0.131254 0 0.154604 0.329607 0.440976 0.138431 0.608847 0.767855 0.125122 0.806688 0.130706 
0.631361  19 0.342131 0.541989 0.685244 0 0 0.586395 0.00615084 0.23415 0.178612 0.0283446 0.0726327 0.734909 0.538685 0.422331 0.00539984 0.402898 0.104936 0.581877 0.0959057 
0.635408  19 0.157738 0.409962 0.58461 0.0141609 0.683315 0 0.217993 0.744203 0.276444 0.00213724 0.235892 0.0309258 0.328203 0.27501 0.892153 0.461392 0.05129 0.33549 0.153101 
0.637126  19 0.533045 0.137864 0.520614 0.000719877 0.421477 0.295822 0.0871345 0.645904 0.124535 0 0.401267 0.138997 0.993844 0.273137 0.979315 0.0416705 0.0130908 0.979398 0.932698 
0.638571  19 0.384741 0.926044 0.917598 0 0.436649 0.673563 0.404778 0.849877 0.078868 0.0107572 0.17895 0.515 0.467298 0.124216 0.398666 0.803278 0.382706 0.724344 0.0709774 
0.640865  19 0.329688 0.272115 0.419789 0.00559751 0.548096 0.23957 0.24603 0.794534 0.299116 0.0024449 0.121296 0.455831 0.446111 0.103849 0.857367 0.693504 0.00133785 0.454284 0.217637 
0.643412  19 0.304813 0.118868 0.593475 0 0.550928 0.777625 0.403546 0.539871 0.0493392 0.272142 0.463238 0.370336 0.308889 0.959331 0.135276 0.883787 0.0689682 0.16834 0.145641 
0.64533  19 0.108891 0.780954 0.825804 0.00768816 0.2463 0.74501 0 0.846044 0.231333 0.152623 0.316985 0.43917 0.163787 0.269065 0.913789 0.904048 0 0.711056 0.310496 
0.645801  19 0.381945 0.860654 0.856686 0.00620853 0.211213 0.596645 0.42714 0.794903 0 0.00135031 0.736483 0.514945 0.398575 0.227689 0.131593 0.791555 0.339605 0.475924 0.310608 
0.646789  19 0.183987 0 0.278821 0 0.709419 0.496645 0.156397 0.504593 0.0654592 0 0.426681 0.232085 0.665367 0 0.504558 0.236845 0.012881 0.195052 0.125253 
0.650055  19 0.0713578 0.799491 0.435799 0 0.65205 0.45008 0.107382 0.550867 0.18861 0.17758 0.121856 0.387596 0.336173 0.468468 0.676521 0.281403 0.0821429 0.535317 0.259516 
0.654042  19 0.405137 0 0.622195 0 0.730322 0.758161 0.115522 0.540794 0.199607 0.0253627 0.319449 0.136268 0.475298 0 0.595936 0.281731 0.219282 0.543613 0.2274 
0.657982  19 0.140289 0.0238868 0.282873 0.000961913 0.479348 0.551383 0.46095 0.627348 0.0845323 0.226734 0.438103 0.56276 0.61466 0 0.793586 0.7251 0.175594 0.420787 0.108269 
0.672607  19 0.0669575 0.575581 0.296724 0.010951 0.690137 0.0889529 0 0.878272 0.232521 0 0.288586 0.901105 0.14978 0.228974 0 0.63971 0 0.749503 0.11634 
0.677239  19 0.0165233 0.423848 0.347477 0.0384051 0.185141 0.465646 0.235504 0.676418 0.0591509 0 0.526005 0.636662 0.354795 0.673774 0.927563 0.72198 0 0.111067 0.580666 
0.681098  19 0.146026 0 0.513918 0 0.400746 0 0.239644 0.0712563 0 0.0836936 0.186378 0.2486 0.393847 0.421395 0.507538 0.810807 0.236152 0.635869 0.245276 
0.683726  19 0.405563 0 0.582971 0 0.51977 0.571467 0.243485 0.536718 0 0.273905 0.37297 0.283492 0.366477 0.934687 0.23169 0.912486 0.15712 0.0407249 0.22252 
0.684376  19 0.333702 0.351163 0.819565 0.00261122 0.648459 0.729639 0.683138 0.454794 0.0706673 0.331984 0.466818 0.35353 0.30886 0.266788 0.693489 0.873936 0.223086 0 0.404715 
0.691571  19 0.474696 0.780065 0.798023 0 0.198934 0.0752992 0.387583 0.343139 0.317355 0.163407 0.953457 0.894679 0.346745 0.785346 0.631224 0.727074 0.14288 0.728289 0.30868 
0.699229  19 0.224025 0.377396 0.706436 0.0139142 0.396745 0.419761 0.245267 0.191297 0.188346 0 0.0657456 0.466946 0.35736 0.472211 0.0364776 0.706195 0 0.127822 0.106874 
0.699546  19 0.384145 0.219704 0.0611937 0 0.868426 0.419871 0.0849287 0.13374 0.19563 0.0175462 0.72736 0.73034 0.171432 0.305286 0.267404 0.735447 0.144064 0.236858 0 
0.701189  19 0.517658 0.193394 0.117858 0 0.220968 0.433837 0.341618 0.201987 0.131922 0.0509053 0.777988 0.484221 0.559662 0.511087 0.338646 0.722522 0.100523 0.0889122 0 
0.701548  19 0.121644 0.810334 0.928862 0.00236974 0.686289 0.518302 0.273086 0.293065 0.0814311 0.38625 0.368633 0.375862 0.356654 0.496409 0.499023 0.651689 0.16641 0 0.404901 
0.703968  19 0.124283 0.227471 0.408061 0.00989208 0.553457 0.89876 0.0913774 0.578761 0.166334 0 0.320876 0 0.58032 0.305141 0.597119 0.534981 0.107054 0.115309 0.00855724 
0.707207  19 0.505177 0.691467 0.104806 0 0.168801 0.450223 0 0.629107 0.120869 0 0.580496 0.391547 0.0746948 0.899216 0.325801 0.705698 0.124778 0.498267 0.0430231 
0.709006  19 0.566262 0.511079 0.767281 0.00232507 0.683649 0 0.0433313 0.658328 0.205195 0 0.275055 0.165826 0.139149 0.294635 0.607838 0.325498 0.0257247 0.30825 0.0532425 
0.714051  19 0.47775 0.425778 0.536233 0 0.178547 0.62314 0.404127 0.460773 0.183512 0.22674 0.308202 0.357422 0.164598 0.169949 0.254165 0.421835 0.00124546 0.592094 0.590397 
0.715142  19 0.64422 0.45679 0.399307 0.00416993 0.669273 0.537159 0.475299 0.542505 0.188642 0.228097 0.367907 0.332626 0.0977188 0.119839 0.823046 0.904102 0.603832 0.876354 0.155654 
0.717463  19 0.16011 0.291432 0.298276 0.00137323 0.591914 0.913587 0.786831 0.948855 0.216014 0 0.307002 0.906855 0.0633653 0.0567867 0.648841 0.659705 0.200605 0.634471 0.0340392 
0.718349  19 0.444201 0.190323 0.767167 0.0133216 0.150432 0.558877 0 0.152423 0.110172 0 0.487434 0.263301 0.391327 0.58993 0.156281 0.855764 0.238128 0.550693 0.243913 
0.719956  19 0.182832 0.398094 0.395875 2.21739e-05 0.646331 0.488814 0.540065 0.843396 0.275428 0.603536 0.877829 0.250906 0 0.197351 0.628602 0.939638 0.540222 0.713725 0.234968 
0.721076  19 0.202896 0.188034 0.841511 0.0308687 0.650938 0.44166 0.655276 0.916331 0.516045 0 0.649538 0.414027 0.0990726 0.319128 0.689074 0.724901 0 0.492789 0.210204 
0.723091  19 0.393787 0.214676 0.601069 7.58384e-05 0.580313 0.0325263 0.212406 0.264776 0.0975938 0.0253097 0.327144 0.292976 0.112521 0.625826 0.912533 0.815068 0.151764 0.00287923 0.474211 
0.724028  19 0.060378 0.327546 0.334957 0.00404287 0.593553 0.389311 0.18179 0.474966 0.376156 0.155808 0.278142 0.456515 0.57975 0.472234 0.749505 0.269353 0.0711965 0.670822 0.120574 
0.727452  19 0.123166 0.700678 0.407028 0.0251855 0.550126 0.485101 0.093831 0.497149 0.219594 0.00970532 0.979752 0.539943 0.404985 0.590285 0.56426 0.580086 0.256022 0.113229 0 
0.735389  19 0.0850209 0.531287 0.46552 0.00174356 0 0.346092 0.180759 0.967059 0.313184 0.134603 0.337157 0.53641 0 0.5801 0.233054 0.0413486 0 0.579777 0.213846 
0.738011  19 0.4201 0.279929 0.828414 0.0528966 0.696257 0.133636 0.462377 0.649723 0.016696 0.388945 0.221051 0.487225 0.311954 0.491561 0.844075 0.473461 0 0.0256213 0 
0.753224  19 0.314701 0.322979 0.606146 0.010722 0.22672 0.280017 0.142068 0.523672 0.229029 0 0.201509 0.153283 0.146546 0.218069 0.00527687 0.319456 0.0346696 0.246265 0.225708 
0.762388  19 0.389332 0.418112 0.97007 0.00397739 0.676849 0.86578 0.608908 0.277338 0.205222 0.21128 0.0879294 0.753229 0.380801 0.212825 0.74999 0.941114 0.495887 0.638162 0.179811 
0.767223  19 0.376867 0.564855 0.100524 0.00305957 0.425115 0.147349 0.359647 0.355077 0.107868 0.126102 0.589582 0.0794037 0.185435 0.80475 0.465174 0.674649 0.0806143 0.532975 0.28395 
0.773636  19 0.524217 0 0.543028 0.0119057 0.647617 0 0.687839 0.533037 0.395214 0.238514 0.696261 0.554151 0.0528432 0.320475 0.394648 0.54031 0.0146583 0.191495 0.17244 
0.795695  19 0.410014 0.0530772 0.608057 0.0043601 0.368262 0 0.23129 0.604643 0.265535 0 0.381153 0.484055 0.41666 0.206015 0.273239 0.933499 0 0.0825423 0.199698 
0.801978  19 0.169512 0.409641 0.561759 0.0227039 0.523589 0 0.170431 0.757084 0.258065 0 0.324012 0.0572289 0.397256 0.246229 0.811588 0.341501 0.296753 0.269379 0.178108 
0.802815  19 0.478335 0.37827 0.740973 0 0.125762 0.313219 0.126231 0.425684 0.709316 0.166786 0.480426 0.41437 0 0.0199499 0.76392 0.263061 0.0413599 0 0.571457 
0.805939  19 0.585077 0.12398 0.580034 0.00530018 0.675839 0.907236 0.836886 0.257577 0.211584 0.0424319 0.519685 0.541578 0 0.513946 0.354465 0.624577 0.107839 0.360465 0.199062 
0.80625  19 0.494908 0.607176 0.617464 0.0318602 0.145973 0.299125 0.350625 0.681618 0.0407799 0.201051 0 0.524896 0.300254 0.554469 0.528521 0.0287733 0 0.112641 0.308571 
0.807173  19 0.338936 0.265723 0.725685 0 0.627052 0.137199 0.412543 0.0321273 0 0 0.410046 0.297652 0.429756 0.205484 0.722534 0.101456 0.0738073 0.637616 0.100391 
0.817473  19 0.138568 0.0261041 0.63348 0.00698072 0 0.367629 0 0.731421 0.277454 0.177055 0.253714 0.484 0 0.28353 0 0.104242 0 0 0.287017 
0.821652  19 0.414875 0.441536 0.347877 0.000577722 0.644376 0.643 0.453735 0.565442 0.0558601 0 0.44856 0.00471086 0.476854 0.5291 0.367662 0.350801 0.113831 0.408193 0.822015 
0.824561  19 0.740759 0.142992 0.490141 0 0.627216 0.0488945 0.455968 0.914429 0 0.011223 0.365236 0.449802 0.540375 0.139722 0.341087 0.242104 0.15037 0.482254 0.174494 
0.826735  19 0.504552 0.482449 0.650997 0.021925 0.675517 0.489286 0.627707 0.824565 0.479486 0 0.667137 0.817476 0.107179 0.311816 0.667714 0.89504 0 0.5003 0.28484 
0.836309  19 0.193845 0.196334 0.591606 0.00130421 0.27904 0 0.140034 0.204883 0.264173 0.00190429 0.520343 0.444081 0.645792 0.439509 0.791728 0.798661 0.275678 0.530417 0.291902 
0.843677  19 0.129372 0.237667 0.541461 0.00559191 0.714948 0 0.487532 0.78705 0.254304 0.322136 0.182085 0.0557732 0.109992 0.2291 0.753227 0.648907 0.197361 0.0435976 0.208621 
0.844917  19 0 0.934936 0.987323 0.0035729 0 0.281116 0.115023 0.80768 0.200054 0.0899628 0.194119 0.591848 0.521696 0.400095 0 0.840833 0.04081 0.258933 0.384129 
0.84723  19 0.151114 0.854896 0.956441 0.0156058 0.204354 0.321652 0.0958288 0.764273 0.228561 0.0611826 0 0.535455 0.184261 0.0580717 0.267479 0.479028 0.235882 0.298852 0.321578 
0.862606  19 0.478349 0 0.395439 0.00872922 0.637063 0.236192 0.701869 0.413372 0.319681 0.217062 0.827407 0.622054 0 0.396227 0.782302 0.696388 0 0 0.0208595 
0.876982  19 0.264682 0.292303 0.167415 0.000429502 0.807681 0.0290194 0.388896 0.950093 0.267025 0 0.061232 0.356559 0.383219 0.114586 0.614281 0.808094 0.466549 0 0.437917 
0.886463  19 0.234441 0.0406894 0.678884 0.000722684 0.560679 0 0.443609 0.657648 0.0806075 0.23525 0.431221 0.659694 0.682516 0 0.742827 0.715618 0.309151 0.496394 0.256638 
0.88995  19 0.463874 0 0.733943 0 0.59175 0.177678 0.376671 0.98919 0.166769 0.00446328 0 0.422958 0.800798 0.699483 0.385273 0.551565 0.416848 0.46998 0.17867 
0.902173  19 0.384025 0.251138 0.772688 0.0191709 0.159455 0.541605 0.144075 0.433983 0.187687 0.0058984 0.0208265 0.700426 0.705645 0.0275178 0.267372 0.929964 0.311282 0.062771 0.11433 
0.932794  19 0.305853 0.632552 0.884056 0.000607178 0 0.597882 0.158938 0.295115 0.171523 0.0534563 0 0.0702541 0.0252947 0.567991 0.794211 0.0583542 0.0707327 0.398928 0.215508 
0.933361  19 0.556155 0.847686 0.0777022 0 0.374109 0.0802258 0.348493 0.190359 0.288172 0.183866 0.959489 0.46304 0.247303 0.667304 0.532281 0.463632 0.126718 0.865597 0.902664 
0.950409  19 0.418618 0.480382 0.106715 0 0.818674 0.432403 0 0.110504 0.206985 0.202928 0.178616 0.196477 0.143609 0.357577 0.807931 0.636554 0.155213 0.0416098 0.61416 
0.964205  19 0.300608 0.554554 0.713144 0.0177959 0 0.251398 0.289738 0.801747 0.186586 0 0.855508 0.403915 0.400406 0.36072 0 0.819463 0 0.136724 0.122555 
0.998613  19 0.639526 0 0.602739 0.0154007 0.730414 0.10733 0.10806 0.710252 0.195575 0.0624656 0.218148 0.00930591 0.440095 0.196494 0.272106 0.68046 0.199964 0.303882 0.119415 
1.01051  19 0.66496 0.153703 0.530372 0 0.426292 0.797922 0 0.457137 0 0.336735 0.308144 0.125317 0.0917681 0.590342 0.279754 0.111715 0.0984259 0.611514 0 
1.0208  19 0.318217 0.191488 0.424066 0.00918006 0.657474 0.1461 0.504765 0.0927607 0.248943 0.248582 0.034417 0.518571 0.10196 0.171956 0.753497 0.645768 0.236819 0 0.165718 
1.02098  19 0.582568 0.3105 0.657592 0.0201197 0.64819 0 0.79164 0.428294 0.426719 0.245327 0.250886 0.536164 0.308114 0.201773 0.348495 0.769508 0 0 0.113197 
1.02343  19 0.480054 0.141274 0.985308 0 0.485964 0.155108 0.194405 0.810657 0.219111 0.123043 0 0.874513 0.395507 0.019535 0.884174 0.239084 0.171288 0.652523 0.605344 
1.0247  19 0.297571 0 0.364854 0.00155092 0.926087 0 0.181402 0.425873 0.324492 0.147353 0.0854783 0.368482 0.912254 0.426867 0.568518 0.277269 0.162008 0.676855 0.16073 
1.0341  19 0.266011 0.250809 0.970905 0 0.456779 0.356391 0.0559524 0.893139 0.100597 0.281775 0.238473 0.630382 0.950571 0.0706659 0.554375 0.51928 0.155902 0.379299 0.0890633 
1.03839  19 0.848191 0.656632 0.136749 0.00153584 0.673367 0.72201 0.0820677 0.578365 0.112177 0.154571 0.282466 0 0.642947 0.617396 0.685195 0.468209 0.0911123 0 0.0545522 
1.07644  19 0.392464 0.605992 0.637078 0.000798759 0.040876 0.511143 0.0210247 0.0408125 0.167354 0.0269482 0.00587287 0.668095 0.535807 0.210696 0.0211246 0.391145 0.100772 0.703398 0.293251 
1.08116  19 0.139625 0.823576 0.161836 0 0.423374 0.549382 0.139871 0.31549 0.340537 0.165412 0.316256 0.607399 0.61367 0.105078 0.251645 0.246735 0.0978013 0.7596 0.201123 
1.10162  19 0.45129 0 0.683926 0.000913614 0.292373 0.507823 0.322225 0.0967418 0.174924 0.76119 0.371868 0.152546 0 0.906787 0.711016 0.177028 0.079227 0.060072 0.0662116 
1.22987  19 0 0.296355 0.721829 0.00345675 0 0.482845 0.103798 0.891963 0.413344 0.210903 0.274686 0.575496 0.431911 0.171422 0 0.595422 0 0.225325 0.442809 
1.2714  19 0.625764 0.237617 0.75244 0.201022 0.665042 0.641396 0.364016 0.717961 0.139417 0.135461 0.652645 0.743331 0.334864 0.895897 0.310035 0.15363 0.151165 0.0949231 0.185486 
1.32575  19 0.981925 0.0726272 0.818362 0.0533002 0.768014 0.448201 0.971993 0.840656 0.709088 0.266251 0.507639 0.790636 0.111348 0.626832 0.802162 0.254419 0.492367 0.774101 0.0427831 
1.32575  19 0.981925 0.0726272 0.818362 0.0533002 0.768014 0.448201 0.971993 0.840656 0.709088 0.266251 0.507639 0.790636 0.111348 0.626832 0.802162 0.254419 0.492367 0.774101 0.0427831 
1.33494  19 0 0.534385 0.860719 0.00280617 0 0.277897 0.0508659 0.485141 0.292186 0.524994 0.34819 0.527436 0.300212 0.190259 0 0.0541393 0.00542807 0.506338 0.673769 
1.35195  19 0.0778643 0.602136 0.830082 0.291291 0.784236 0.810393 0.376954 0.979283 0.378419 0.215854 0.668006 0.321942 0.812578 0.249964 0.75665 0.634389 0.145536 0.412669 0.786798 
1.40857  19 0 0.490366 0.552332 0 0.509833 0.965805 0.303053 0.0318789 0.0945443 0.00203826 0.283413 0.53885 0.311033 0.738278 0.440714 0.157624 0.149124 0 0.597418 
1.42441  19 0.216378 0 0.419159 0.000797775 0.704409 0.506557 0.130035 0.504865 0.0938942 0.0120636 0.407528 0.606778 0.880219 0.116075 0.0464396 0.10287 0.150686 0.321567 0.180554 
1.47942  19 0.361618 0.312727 0.786981 0 0.648247 0.185012 0.030143 0.0570937 0.191767 0 0.314785 0.0448712 0.493857 0.61887 0.441289 0.174554 0.161395 0.642981 0.00106765 
1.49573  19 0.385939 0.555049 0.654799 0 0.722634 0.734552 0.863218 0.0454334 0.00607897 0.060441 0.00573078 0 0.307151 0.0336034 0.640127 0.720292 0.132391 0.343932 0.154797 
1.52764  19 0.694744 0.244343 0.640299 0.154354 0.771741 0.514207 0.657622 0.246925 0.24653 0.565941 0.0892715 0.304297 0.0645917 0.887204 0.902621 0.234844 0.186949 0.639416 0.781611 
1.52764  19 0.694744 0.244343 0.640299 0.154354 0.771741 0.514207 0.657622 0.246925 0.24653 0.565941 0.0892715 0.304297 0.0645917 0.887204 0.902621 0.234844 0.186949 0.639416 0.781611 
1.53463  19 0.54922 0.591937 0.764182 0.00371579 0.646791 0.174362 0 0.850766 0.168941 0.00297447 0.164127 0 0 0.477977 0.487635 0.108046 0.169794 0.29982 0.0531856 
1.64249  19 0.444379 0.0847052 0.622938 0 0.722788 0.193566 0.11921 0.550054 0.0425862 0 0.592557 0.588404 0.102021 0 0.816781 0.0660922 0.249388 0.0471564 0.214367 
1.65253  19 0.659498 0.34032 0.726399 0.242825 0.318593 0.88418 0.0764628 0.437992 0.221278 0.363157 0.943096 0.646526 0.697976 0.20043 0.0351651 0.273093 0.0992648 0.130998 0.183525 
0.43328  19 0.501382 0 0.78323 0 0.266976 0.64491 0.0515632 0.461281 0.148364 0.38722 0.308158 0.177224 0 0.143119 0.43883 0.100811 0.0304281 0.644665 0.596523 
0.428574  19 0.389468 0.0612043 0.821815 0.00286688 0.519236 0.663257 0.480843 0.744506 0.0584559 0.0113675 0.133926 0.733403 0.463165 0.555977 0.0714714 0.662552 0.235868 0.0993386 0 
0.424757  19 0.609808 0.0461595 0.804309 0.00131759 0.872181 0.702304 0.502071 0.685245 0.0465261 0.011379 0.344948 0.676968 0.507675 0.550734 0.344113 0.968431 0.420402 0.440321 0 
0.322406  19 0.470219 0.399396 0.073473 0 0.685034 0.564189 0.861564 0.364837 0 0.0294569 0.881464 0.0985103 0.0632232 0.00997572 0.427175 0.668084 0.158769 0.217531 0.00678917 
0.428726  19 0.66336 0.335722 0.564361 0.00125997 0.55393 0.793886 0.343953 0.47315 0 0.173559 0.308204 0.422901 0.253692 0.603497 0.255181 0.352161 0.0999399 0.577639 0 
0.393321  19 0.506084 0.587522 0.609463 0 0.462455 0.94843 0 0.729341 0.0159175 0.049525 0.711564 0 0.411074 0 0.711433 0.706616 0.0487434 0.43369 0.0612818 
0.346133  19 0.444967 0.707095 0.0305904 0.000121585 0.705576 0.843297 0.273568 0.236751 0 0.051255 0.405819 0 0.187521 0 0.385509 0.746183 0.152097 0.472569 0 
0.416828  19 0.392372 0.0346848 0.724645 0.00728324 0.234748 0.319934 0.378493 0.666182 0.0272187 0.102304 0.148033 0.605966 0.382052 0.565227 0.040639 0.790695 0.101935 0.216332 0.108987 
0.411411  19 0.889753 0 0.39872 5.97035e-05 0.729032 0.326475 0 0.342549 0.0366743 0.088344 0.44721 0.576516 0.268957 0.464139 0.405729 0.653796 0.192488 0.317204 0.190722 
0.55497  19 0 0.323383 0.781197 0 0.239194 0.546184 0.108292 0.907472 0.114667 0.00119892 0.402312 0.498479 0.418909 0.217886 0.624845 0.755539 0.154399 0.566956 0.231451 
0.445013  19 0.555336 0.120665 0.71911 0 0.681628 0.332371 0.254218 0.864671 0.037801 0.0137542 0 0.637936 0.448707 0.608483 0.303766 0.678864 0.276152 0.835797 0.219188 
0.463802  19 0.160038 0.272136 0.470973 0.000974247 0.881216 0.871868 0.530815 0.94144 0.238045 0 0.314711 0.165574 0.109534 0.0936583 0.714022 0.670017 0.227385 0.637585 0.225601 
0.539454  19 0.472994 0.41873 0.759665 0.015972 0.499277 0.155192 0.180379 0.786596 0.240773 0.00268553 0.111692 0 0.380329 0.0395572 0.85626 0.74322 0.011879 0.512184 0.170567 
0.487229  19 0.190928 0.761653 0.869864 0.000651495 0 0.951939 0.0798066 0.374613 0.09132 0.0267245 0.0113208 0.361202 0.214758 0.760869 0.682647 0.153913 0.0554766 0.751798 0.248424 
0.473213  19 0.501382 0 0.78323 0 0.266976 0.64491 0.0515632 0.461281 0.148364 0.38722 0.308158 0.177224 0 0.143119 0.43883 0.100811 0.0304281 0.644665 0.596523 
0.456971  19 0.462745 0.688878 0.43317 0 0.662809 0.858639 0.83489 0.361375 0 0.059008 0.83158 0.267198 0.216144 0 0.260577 0.707705 0.219024 0.377885 0.121964 
0.458513  19 0.497095 0 0.0533692 0 0.64048 0.677852 0.707559 0.364459 0.188115 0.0564995 0.834945 0.0412425 0.133094 0 0.439942 0.714147 0.184139 0.356305 0.088891 
0.51745  19 0.396909 0.644311 0.153958 0.00554989 0.187899 0.649197 0.131495 0.287511 0.179408 0.0526232 0.00655065 0.290631 0.158953 0.319883 0.0576272 0.887379 0.22949 0.433142 0.0852903 
0.463305  19 0.504129 0 0.510954 0.00067314 0.559334 0.923836 0 0.46552 0.0369198 0.0955301 0.473592 0.617951 0.192099 0.522864 0.622735 0.472213 0.212212 0.271466 0.0943485 
0.475634  19 0.72102 0 0.0334495 0.00134532 0.771927 0.657926 0 0.601367 0.111924 0.157357 0.318914 0.211402 0.148699 0.616471 0.637635 0.469956 0.0501445 0.793045 0.130206 
0.525981  19 0.412189 0.270595 0.725855 0.0220819 0.732512 0.263686 0.390414 0.67808 0.0418249 0.00233833 0.0279908 0.503422 0.341399 0.466269 0.19501 0.632508 0.367502 0.115876 0.0366019 
0.523797  19 0.245263 0.0948544 0.600832 0.00470958 0.8176 0.656533 0.00452766 0.396089 0.0268992 0.630858 0.703771 0.260505 0.0970777 0.376238 0.536157 0.528956 0.111522 0.490425 0.42352 
0.542485  19 0.44727 0.280811 0.825869 0 0.649575 0.789102 0.213257 0.661217 0 0.275581 0.0223863 0.502584 0.307764 0.515621 0.0193464 0.381828 0.0708983 0 0 
0.446107  19 0.50775 0.0142784 0.252055 0 0.231774 0.437398 0.287742 0.858404 0.137044 0.0727835 0.41511 0.180457 0.491206 0.389106 0.847862 0.53175 0.0494925 0.623361 0.62904 
0.448231  19 0.167213 0.497536 0.813346 0 0.61311 0.397851 0.204247 0.891502 0 0.00832133 0.323374 0.481632 0.563451 0.640181 0.336891 0.554137 0.20252 0.801699 0.0998611 
0.471274  19 0.225622 0.250964 0.463995 0 0.535732 0.202082 0.877951 0.792893 0.00463937 0 0.489805 0.823716 0.355206 0.762289 0 0.769629 0.204436 0.223705 0.500887 
0.512639  19 0.553512 0.609245 0.852983 0.000303634 0.628866 0.776997 0.436989 0.409778 0.10405 0 0.406335 0.281806 0.134369 0.239928 0.216796 0.849734 0.248994 0.596077 0.154753 
0.553146  19 0.382645 0.552774 0.798545 0.00245825 0.722615 0.515254 0.149809 0.604232 0.0398389 0.0343698 0.465674 0.524997 0.364387 0.0166284 0.953629 0.644509 0.285741 0.514549 0 
0.496873  19 0.424453 0.608227 0.731515 0.000137231 0.90221 0.725934 0.568702 0.8707 0.151464 0 0.506219 0.482702 0.185893 0.031686 0.718755 0.786031 0.161803 0.904053 0.211096 
0.515656  19 0.267171 0 0.92155 0 0.042642 0.485335 0.635071 0.267399 0.155407 0.140845 0.310237 0.393983 0.261677 0.0481252 0.714437 0.892992 0.122634 0.906971 0.91688 
0.506993  19 0.33067 0.101808 0.113851 0 0.096785 0.509382 0.222382 0.295927 0.115525 0.403595 0.311213 0.442042 0.0564352 0.059862 0.736447 0.528069 0.110912 0.0473733 0.0886048 
0.436237  19 0.650045 0.518785 0.770155 0.00319203 0.688488 0.39209 0.137457 0.543458 0.0790967 0.0570656 0.155823 0.621665 0.453442 0.572565 0.309565 0.727546 0.290356 0.535249 0 
0.531934  19 0.0831811 0.452596 0.563002 0.000278853 0 0.802289 0 0.588489 0.251009 0 0.730629 0.447802 0.215852 0.285803 0.815075 0.500876 0.134871 0.67933 0.278421 
0.538856  19 0.0640423 0.210939 0.357789 0.000894705 0.555119 0.323498 0.0355813 0.612147 0.127167 0.0503546 0.400556 0.0974184 0.271772 0.321247 0.82613 0.400746 0.117031 0.961626 0.2695 
0.544103  19 0.472994 0.41873 0.759665 0.015972 0.499277 0.155192 0.180379 0.786596 0.240773 0.00268553 0.111692 0 0.380329 0.0395572 0.85626 0.74322 0.011879 0.512184 0.170567 
0.57103  19 0.662707 0.14526 0.74074 0 0.611905 0.318816 0.290037 0.262263 0.0304002 0.0155099 0.270667 0.782521 0.215569 0.680461 0.392128 0.43422 0.263376 0.680091 0.167966 
0.564201  19 0.10011 0.507537 0.619764 0.00589233 0.792652 0.278307 0.100736 0.456097 0 0.429346 0.60174 0.411879 0.083982 0.473225 0.518326 0.495132 0.127053 0.612256 0.233153 
0.561424  19 0.160038 0.272136 0.470973 0.000974247 0.881216 0.871868 0.530815 0.94144 0.238045 0 0.314711 0.165574 0.109534 0.0936583 0.714022 0.670017 0.227385 0.637585 0.225601 
0.570529  19 0.357588 0.862368 0.620392 0.00872601 0.311269 0.127536 0.248696 0.668129 0.0924953 0.260729 0.562335 0.532441 0.0600415 0.664955 0.510098 0.680773 0.0423227 0 0.495402 
0.589618  19 0.514046 0.151617 0.7902 0.00199118 0.267396 0.784824 0.193971 0.636576 0.349314 0.187922 0.352937 0.277395 0.344198 0.554027 0.933682 0.164417 0.0481006 0.782852 0.698354 
0.587984  19 0.459186 0.133926 0.634224 0 0.273901 0.240847 0.0958987 0.826628 0.0768645 0.105622 0.452431 0.233052 0.404487 0.0140563 0.916624 0.36793 0.249022 0.672801 0.477659 
0.574313  19 0.537378 0.692983 0.768732 0.00285831 0.638029 0 0.336941 0.713436 0.216342 0 0.535515 0.36571 0.708992 0.661849 0.577572 0.364025 0.104402 0.20381 0 
0.576098  19 0.462961 0.225117 0.603699 0.0214034 0.755409 0.532228 0.148594 0.786991 0.181833 0 0 0.784227 0.489525 0.271846 0.329821 0.774642 0.170226 0.259514 0 
0.585252  19 0.23367 0.836343 0.626687 0.0232019 0.0929171 0.78935 0.0346947 0.148942 0 0.0918361 0.0115791 0.19638 0 0.416639 0.901239 0.155804 0.0222078 0.657346 0.256867 
0.589999  19 0.472994 0.41873 0.759665 0.015972 0.499277 0.155192 0.180379 0.786596 0.240773 0.00268553 0.111692 0 0.380329 0.0395572 0.85626 0.74322 0.011879 0.512184 0.170567 
1.20823  19 0.820564 0.319936 0.852367 0.0245986 0.156415 0.765672 0.730594 0.745393 0.312753 0.69216 0.561484 0.889346 0.893181 0.680323 0.696635 0.339614 0.390379 0.258286 0.802027 
1.08442  19 0.798204 0.990979 0.976037 0.0368956 0.0116925 0.438721 0.399161 0.948959 0.240723 0.819811 0.481549 0.307949 0.600461 0.25562 0.856742 0.737843 0.729632 0.582181 0.168183 
1.08442  19 0.798204 0.990979 0.976037 0.0368956 0.0116925 0.438721 0.399161 0.948959 0.240723 0.819811 0.481549 0.307949 0.600461 0.25562 0.856742 0.737843 0.729632 0.582181 0.168183 
1.08442  19 0.798204 0.990979 0.976037 0.0368956 0.0116925 0.438721 0.399161 0.948959 0.240723 0.819811 0.481549 0.307949 0.600461 0.25562 0.856742 0.737843 0.729632 0.582181 0.168183 
1.06262  19 0.397886 0.860523 0.997473 0.0282773 0.716996 0.563001 0.144159 0.773393 0.0749365 0.655283 0.16078 0.54275 0.700809 0.897819 0.242871 0.355188 0.234632 0.321981 0.27465 
0.964125  19 0.0673641 0.580823 0.276173 0.0122575 0.534911 0.893207 0.97138 0.865083 0.44822 0.370552 0.515688 0.351411 0.842176 0.627962 0.599576 0.806827 0.361317 0.386626 0.209986 
0.964125  19 0.0673641 0.580823 0.276173 0.0122575 0.534911 0.893207 0.97138 0.865083 0.44822 0.370552 0.515688 0.351411 0.842176 0.627962 0.599576 0.806827 0.361317 0.386626 0.209986 
1.06262  19 0.397886 0.860523 0.997473 0.0282773 0.716996 0.563001 0.144159 0.773393 0.0749365 0.655283 0.16078 0.54275 0.700809 0.897819 0.242871 0.355188 0.234632 0.321981 0.27465 
1.21161  19 0.740639 0.909634 0.411968 0.0349097 0.336911 0.28614 0.636667 0.541944 0.635151 0.447921 0.583806 0.0943024 0.247834 0.912992 0.75538 0.804494 0.631199 0.663265 0.263963 
1.2714  19 0.625764 0.237617 0.75244 0.201022 0.665042 0.641396 0.364016 0.717961 0.139417 0.135461 0.652645 0.743331 0.334864 0.895897 0.310035 0.15363 0.151165 0.0949231 0.185486 
0.428574  19 0.389468 0.0612043 0.821815 0.00286688 0.519236 0.663257 0.480843 0.744506 0.0584559 0.0113675 0.133926 0.733403 0.463165 0.555977 0.0714714 0.662552 0.235868 0.0993386 0 
0.424757  19 0.609808 0.0461595 0.804309 0.00131759 0.872181 0.702304 0.502071 0.685245 0.0465261 0.011379 0.344948 0.676968 0.507675 0.550734 0.344113 0.968431 0.420402 0.440321 0 
0.416828  19 0.392372 0.0346848 0.724645 0.00728324 0.234748 0.319934 0.378493 0.666182 0.0272187 0.102304 0.148033 0.605966 0.382052 0.565227 0.040639 0.790695 0.101935 0.216332 0.108987 
0.463305  19 0.504129 0 0.510954 0.00067314 0.559334 0.923836 0 0.46552 0.0369198 0.0955301 0.473592 0.617951 0.192099 0.522864 0.622735 0.472213 0.212212 0.271466 0.0943485 
0.446107  19 0.50775 0.0142784 0.252055 0 0.231774 0.437398 0.287742 0.858404 0.137044 0.0727835 0.41511 0.180457 0.491206 0.389106 0.847862 0.53175 0.0494925 0.623361 0.62904 
0.512639  19 0.553512 0.609245 0.852983 0.000303634 0.628866 0.776997 0.436989 0.409778 0.10405 0 0.406335 0.281806 0.134369 0.239928 0.216796 0.849734 0.248994 0.596077 0.154753 
0.436237  19 0.650045 0.518785 0.770155 0.00319203 0.688488 0.39209 0.137457 0.543458 0.0790967 0.0570656 0.155823 0.621665 0.453442 0.572565 0.309565 0.727546 0.290356 0.535249 0 
0.585252  19 0.23367 0.836343 0.626687 0.0232019 0.0929171 0.78935 0.0346947 0.148942 0 0.0918361 0.0115791 0.19638 0 0.416639 0.901239 0.155804 0.0222078 0.657346 0.256867 
1.13946  19 0.156873 0.691615 0.830573 0.000783712 0.695258 0.184714 0.442684 0.430485 0.109216 0.0129755 0.409066 0.429503 0.0504394 0.218979 0 0.297182 0.364455 0.615781 0.0481897 
1.40069  19 0.583605 0.640255 0.193848 0.000711955 0.600161 0.877642 0.825622 0.459233 0.122435 0 0.401409 0.191969 0.0420652 0.25952 0.213588 0.218046 0.378213 0.41626 0.0830869 
0.630896  19 0.0314091 0.251572 0.0980203 0.00263217 0.0499125 0.0159332 0.0015834 0.652165 0.110997 0.148191 0.374472 0.292676 0.16888 0.767049 0.640326 0.301952 0.0432464 0.713912 0.0924453 
4.01443  19 0.575747 0.295766 0 0.000793583 0.81712 0.733468 0.291914 0.533637 0.108187 0.17636 0.571202 0.205298 0.141741 0.503052 0.649967 0.641854 0.0696656 0.835275 0 
1.11647  19 0.0871621 0.962048 0.566032 0 0.367358 0.34054 0.390354 0.670177 0.0889214 0.270026 0.38938 0.561573 0.541536 0.347824 0 0.756996 0 0.459318 0.143163 
0.490215  19 0.218947 0.93214 0.4799 0.00556793 0.32532 0.25259 0.368115 0.584369 0 0.0327965 0.217385 0.483613 0.321737 0.872397 0.457162 0.837663 0.0913429 0 0.126356 
0.944994  19 0.0530133 0.311067 0.69188 0.00878978 0.520634 0.0316146 0.336452 0.594237 0.12171 0.10647 0.50782 0.0574319 0.307582 0.510294 0.165626 0.605972 0.0528299 0.288702 0.206001 
0.851131  19 0.156536 0.314712 0.684085 0.0101374 0.827385 0 0.297702 0.945428 0.33481 0.0970182 0.204993 0.0112725 0.462981 0.784926 0.755368 0.644868 0.0484798 0.453512 0.164939 
0.577557  19 0.268822 0.319263 0.52578 0.00243617 0.189262 0.847064 0 0.418299 0.227181 0.173318 0.295016 0.397767 0.134911 0.235491 0.808015 0.904106 0.503691 0.742228 0.102579 
0.896254  19 0.233248 0.853971 0.846965 0.00929591 0.32088 0.798892 0.0437348 0.538164 0.173511 0.259769 0.326088 0.483475 0.186768 0.207006 0.83476 0.904051 0.744964 0.891444 0.106899 
0.716375  19 0.455231 0 0.402732 0.013635 0.595988 0.176271 0.674719 0.463979 0.41632 0.272365 0.518482 0.116623 0 0.273745 0.518887 0.704318 0.165874 0.15557 0 
1.19385  19 0.412223 0 0.461348 0.0138576 0.617561 0.21312 0.71124 0.590469 0.360316 0.248053 0.427651 0.0143497 0.235632 0.219652 0.119343 0.694909 0 0 0.0341997 
1.19258  19 0.136901 0.210571 0.63385 0.0105072 0.316594 0.31653 0.0634726 0.530785 0.219089 0.121953 0.204961 0.614349 0.199068 0.222448 0.00541913 0.0137365 0.0148316 0.280605 0.267649 
0.777556  19 0.364979 0.452051 0.626157 0.00949743 0.142351 0.372174 0.204824 0.800249 0.217684 0.0598711 0.19686 0.280809 0.179923 0.277014 0 0.025957 0 0.349522 0.291063 
0.500158  19 0.0977257 0.286015 0.82951 0 0.767485 0.697685 0.159244 0.862252 0.0347884 0.0525792 0 0.497429 0.41048 0.530904 0.0699569 0.727744 0.169861 0.809624 0.343269 
0.550331  19 0.247893 0.330399 0.803069 0 0.312238 0.551938 0.107029 0.974387 0 0.0076569 0.140755 0.49762 0.355167 0.254186 0.0486618 0.882232 0.170272 0 0.138135 
0.937005  19 0 0.512033 0.282983 0.000273281 0.499383 0.394039 0.18168 0.570865 0.103197 0.0484521 0.34285 0 0.256081 0.590833 0.297462 0.699782 0.0723907 0.917793 0.130552 
0.585635  19 0.697949 0.0812101 0.864356 0.000808824 0.711378 0.380689 0.040399 0.612941 0.138729 0.0560209 0.397049 0.804374 0.648182 0.43898 0.0654714 0.588235 0.125145 0.861802 0.152889 
0.922885  19 0.465987 0.198232 0.675894 0.0305346 0.758437 0.291938 0.327927 0.738626 0 0.0530962 0.0336148 0.513327 0.454164 0.352266 0.3063 0.628079 0.38033 0.195672 0.11344 
1.06088  19 0.319985 0.295735 0.457997 0.0338594 0.743238 0.309022 0.373005 0.691244 0 0 0.0286412 0.49098 0.241781 0.477174 0.52897 0.645679 0.435543 0.159942 0 
1.97156  19 0.344196 0.687207 0 0 0 0.496582 0 0.236202 0.102201 0.0397659 0 0.492629 0.354815 0.590557 0 0.799992 0.15983 0.440912 0.131851 
2.1768  19 0.369164 0.47046 0 0 0.56552 0.763477 0 0.234032 0.00426132 0.0592599 0.127221 0 0.358667 0 0.415434 0.717127 0.150024 0.445786 0.0485888 
0.945223  19 0.234441 0.0406894 0.678884 0.000722684 0.560679 0 0.443609 0.657648 0.0806075 0.23525 0.431221 0.659694 0.682516 0 0.742827 0.715618 0.309151 0.496394 0.256638 
0.664816  19 0.384741 0.926044 0.917598 0 0.436649 0.673563 0.404778 0.849877 0.078868 0.0107572 0.17895 0.515 0.467298 0.124216 0.398666 0.803278 0.382706 0.724344 0.0709774 
1.25303  19 0.951777 0.221052 0.679284 0.00768233 0.0446279 0.514855 0.558137 0.34972 0.277642 0.470187 0.484857 0.273989 0.485315 0.537073 0 0.793239 0.415231 0.581724 0.174046 
0.572839  19 0.48164 0.466729 0.987172 0.0150065 0.181974 0.480216 0.208302 0.942334 0.29728 0.0765442 0.48422 0.24257 0.641906 0.444539 0.646836 0.846787 0.0906267 0.550428 0.177674 
0.822409  19 0 0.296356 0.175825 0 0.894005 0.418423 0.0192536 0.559116 0.0421484 0.0504171 0.319965 0.98343 0.290828 0.144993 0.790413 0.576689 0.0440696 0.113504 0.184562 
0.61624  19 0.270633 0.220461 0.42533 0.00100522 0.371585 0.320511 0.0885103 0.543424 0.0633632 0.0501712 0.198076 0 0.250486 0.328371 0.447353 0.472159 0.134833 0.321218 0.205698 
0.826286  19 0.316544 0.594933 0.0819259 0.00314588 0.745493 0.427474 0.267991 0.658859 0.123365 0.795225 0.72824 0.405136 0.438851 0.502286 0.598434 0.518891 0.148315 0.82056 0.389771 
0.650201  19 0 0.375208 0.824065 0.00787174 0.167608 0.375321 0.110252 0.589679 0 0.694337 0.567074 0.424127 0.149899 0.439455 0.350813 0.634986 0.131682 0.574752 0.318957 
0.688896  19 0.420688 0.165945 0.117424 0 0 0.500078 0.167537 0.647636 0.0911495 0.115088 0.616982 0.54649 0.645253 0.540866 0 0.703469 0.234381 0.498103 0.113151 
0.660947  19 0.534682 0.950468 0.459115 0.000592611 0.0133459 0.694287 0.415508 0.611609 0.13656 0.0689778 0.700334 0.178411 0 0.418915 0.509996 0.712204 0.167048 0.498548 0 
1.07457  19 0.497146 0.189037 0.837833 0.000885381 0.588481 0.0361238 0.349153 0.902001 0.041078 0.146835 0.0152785 0.263989 0.0960264 0.0253645 0.25459 0.683746 0.149936 0.188341 0.114246 
1.07022  19 0.212684 0.623275 0.641551 0.00275635 0.634736 0.716939 0.141066 0.54335 0.0203242 0 0.0456006 0 0 0.436983 0.194896 0.698586 0.154705 0.342547 0.0407159 
0.518566  19 0.371593 0.123696 0.827838 0 0.692574 0.243685 0 0.851428 0 0.0252447 0 0.4792 0.18463 0.468307 0.160621 0.720857 0.00294129 0.594394 0.214784 
0.398146  19 0.825435 0.179208 0.817534 0.0268067 0.6729 0.425509 0.329206 0.855366 0 0.0202378 0 0.694152 0.168063 0.745706 0.231211 0.675598 0.121116 0.52893 0.225288 
0.700823  19 0.595652 0.808941 0.72348 0 0 0 0.283595 0.374292 0.12831 0 0.832685 0.484547 0.337468 0.603304 0.720403 0.751512 0.146311 0.630921 0.318913 
0.660068  19 0.379511 0.783389 0.87204 0 0.000616547 0.305566 0.288988 0.325178 0.362291 0.11992 0.486291 0.995441 0.345296 0.520034 0.633495 0.705082 0.121455 0.249865 0.338785 
0.322406  19 0.470219 0.399396 0.073473 0 0.685034 0.564189 0.861564 0.364837 0 0.0294569 0.881464 0.0985103 0.0632232 0.00997572 0.427175 0.668084 0.158769 0.217531 0.00678917 
0.947414  19 0.460354 0 0.157917 0.0165663 0.645018 0.307713 0 0.969878 0.41111 0.120167 0.401477 0.175483 0.646871 0.330043 0.220705 0.567058 0.0398065 0.710176 0.246413 
2.09678  19 0.756707 0.143011 0.736494 0.238378 0.721971 0.0908942 0.964101 0.617696 0.944785 0.0417251 0.102788 0.141028 0.369402 0.809718 0.632909 0.384553 0.614944 0.416355 0.393926 
0.737159  19 0.0369725 0 0.4911 0.000225197 0.991834 0.845483 0 0.510118 0.118608 0 0.29992 0.265162 0.389385 0.272039 0.492488 0.131683 0.156042 0.83495 0.339178 
0.734345  19 0.528796 0.593422 0.761155 0 0.691681 0.681786 0.301906 0.668633 0.0235943 0.0600413 0.325162 0 0.384747 0.234774 0.779242 0.721598 0.517666 0.32684 0.03582 
0.899714  19 0.490852 0.522405 0.748152 0 0.618342 0.288536 0.388593 0.719749 0.0426434 0.0181102 0.302721 0 0.409384 0.578129 0.356281 0.649374 0 0.466564 0.0551316 
0.632277  19 0.16929 0.183622 0.374477 0.00150014 0.265348 0.216871 0.123408 0.582031 0.327249 0 0.64886 0.428701 0.473108 0.569835 0.794399 0.994035 0.179764 0.394868 0.396364 
1.36976  19 0.144648 0.231822 0.745941 0.00189411 0.270034 0 0.11207 0 0.306923 0.217336 0.766912 0.448917 0.906747 0.508103 0.706206 0.567428 0.238421 0.569221 0.240729 
0.464608  19 0.488299 0.63682 0.581663 0.000229663 0.878881 0.0188425 0 0.72825 0.20647 0.0221076 0.773916 0 0.235536 0 0.744096 0.907603 0.181479 0.66289 0.087859 
1.78607  19 0.530806 0.417894 0.592274 0 0.485458 0 0 0.721066 0 0.0133151 0 0 0.220207 0.0200816 0.704715 0.90198 0.162442 0.540943 0.373966 
0.576573  19 0.401499 0.465586 0.624502 0.0144378 0.260402 0.487813 0.626672 0.84786 0.222583 0.112286 0.522561 0.685622 0.239859 0.350916 0.72066 0.895219 0.0546424 0.58106 0.446712 
0.763772  19 0.259639 0.390791 0.789319 0.0303002 0 0.490929 0.62837 0.0935442 0.0352567 0.113663 0.159232 0.518062 0.166094 0.0342299 0.699173 0.893831 0.0154721 0.896075 0.123986 
0.842689  19 0.462459 0.394722 0.930333 0 0.652962 0.794461 0.650521 0.369766 0 0.307368 0 0.298401 0.251873 0.525454 0 0.330838 0.224147 0.188554 0.0574838 
0.326986  19 0.456786 0.269531 0.52319 0 0.661583 0.890315 0 0.460974 0 0 0.0862173 0.405299 0.200283 0.37053 0.110718 0.777914 0.104484 0.262158 0.124536 
0.504159  19 0.446904 0 0.468083 3.89075e-05 0 0.363541 0 0.705612 0.22548 0.129235 0.726091 0.53636 0.253492 0.518659 0.661752 0.441028 0.172187 0.2605 0.294163 
0.38914  19 0.278809 0 0.488747 0.0003198 0.251697 0.494267 0 0.297006 0.0507208 0.0983894 0.471751 0.463786 0.278334 0.418164 0.630581 0.445491 0.149892 0.727371 0.187183 
1.52752  19 0.981925 0.0196685 0.818362 0.0533002 0.768014 0.448201 0.971993 0.840656 0.709088 0.266251 0.507639 0.790636 0.111348 0.626832 0.802162 0.254419 0.492367 0.774101 0.0427831 
0.901493  19 0.740759 0.142992 0.490141 0 0.627216 0.0488945 0.455968 0.914429 0 0.011223 0.365236 0.449802 0.540375 0.139722 0.341087 0.242104 0.15037 0.778131 0.174494 
0.59157  19 0.477439 0 0.485411 0.0208798 0.360997 0.813111 0.197439 0.641062 0.14754 0.218468 0.22058 0 0.129262 0.0856779 0.732453 0.572731 0.0293553 0.547185 0.301105 
0.456576  19 0.13837 0 0.499402 0.00782393 0.369497 0.738825 0.0401267 0.770078 0.103426 0.242158 0.276742 0.133497 0 0.299944 0.500095 0.634383 0.0446895 0.319406 0.49493 
0.669842  19 0.444919 0.69201 0.425396 0.000711475 0.662867 0.922411 0.471991 0.618876 0.00557626 0.0550705 0.438207 0.000765476 0.380732 0.580031 0.386809 0.785659 0.153839 0.416017 0 
0.728568  19 0.449054 0.744466 0.326425 0.000139119 0.717213 0.601139 0.340271 0.535264 0.0772931 0.00270698 0.407868 0.0034803 0.535285 0 0.375822 0.625818 0.136655 0.407673 0.529147 
0.516318  19 0.200648 0.240538 0.494372 0 0.508578 0.1573 0.0579941 0.0844562 0.00518086 0.0314023 0.0594327 0.479968 0.357705 0.365823 0 0.791775 0.234942 0.209942 0.22255 
0.495115  19 0.228701 0.305505 0.501103 0 0.440793 0 0.6904 0.255912 0.00194377 0.0279254 0.215382 0.358098 0.339876 0.892398 0.112412 0.77007 0.194772 0.688989 0.604571 
0.662691  19 0.240178 0 0.640496 6.32377e-06 0 0.414138 0.255763 0.350588 0.0952259 0.555457 0.384996 0.39559 0.273944 0.566679 0.728954 0.632675 0.0391638 0.0439335 0.209873 
0.839216  19 0.128741 0.987689 0.04327 0 0.0417881 0.67519 0.14758 0.369583 0.127588 0 0 0.337833 0.162342 0.0938844 0.713706 0.182386 0.127698 0.858092 0.20847 
2.39855  19 0.498828 0.69419 0.520696 0.00801463 0.0623146 0.400604 0.228178 0.994497 0.370059 0.123616 0.644668 0.542299 0.440406 0.590754 0.207929 0.000932983 0.410985 0.424175 0.248139 
2.79863  19 0 0.657203 0.748801 0 0.240961 0.42013 0.433284 0.0511329 0.340285 0.00896108 0.519335 0.515013 0.143735 0.456775 0.195629 0 0.461995 0.508071 0.24617 
0.900438  19 0.308311 0.852212 0.61461 0.0171972 0.363412 0.023913 0.0995019 0.19622 0.173048 0.277151 0.999178 0.438101 0.0680951 0.574372 0.720961 0.136349 0.0368356 0.509625 0.554821 
0.740845  19 0.377046 0.877597 0.619796 0.00257937 0.313366 0 0.291026 0.995508 0.158146 0.19844 0.663688 0.615478 0.00693874 0.886003 0.512352 0.381765 0.0255068 0.494793 0.478407 
0.547141  19 0.866409 0.390983 0.0251835 0 0.653168 0.411992 0.48702 0.451387 0.319678 0.157177 0.334776 0.35474 0.0245566 0 0.841424 0.296844 0.0440402 0.230484 0.00864422 
0.858857  19 0.575393 0.304787 0.596919 0.0213554 0.672435 0.705441 0.464295 0.449443 0.291342 0.246604 0.315164 0.357197 0 0 0.811511 0.96105 0.83378 0.877067 0.210563 
0.799556  19 0.619287 0.980315 0.629582 0.0222713 0.10531 0.173781 0.165285 0.513547 0 0.0201722 0.210691 0.253238 0 0.252691 0.914527 0.568072 0.0100738 0.81338 0.253421 
1.02429  19 0.594302 0.554037 0.658778 0.0202631 0.847945 0.228993 0 0.292386 0.0194537 0.310983 0.155573 0.080915 0.453308 0.471422 0.967617 0.688222 0.00190825 0.584093 0.243463 
0.779465  19 0.211455 0.2027 0.66333 0.02171 0 0.035247 0 0.79275 0 0.11875 0 0.24603 0.0394092 0.402162 0.854407 0.381333 0.00506554 0.644392 0.295132 
3.34541  19 0.958823 0.0274408 0.820361 0.817808 0.997689 0.43592 0.275472 0.736743 0.842802 0.303934 0.707602 0.429577 0.428001 0.825226 0.169502 0.0277609 0.626818 0.148013 0.23877 
0.741792  19 0.385981 0.826646 0.783333 0 0.392644 0.271573 0.375087 0.507353 0.285024 0.00782421 0.629159 0.400013 0.538184 0.642966 0.503943 0.193247 0.103971 0.70918 0.744532 
0.954913  19 0.425183 0.565862 0.876004 0 0.778883 0 0.0389275 0.207274 0.308861 0 0.159702 0.266833 0.175006 0.588786 0.547833 0.540353 0.234693 0.403061 0.908822 
1.22025  19 0.110657 0.684823 0.236115 0.0164401 0.738149 0.965971 0.336095 0.873859 0.135689 0.967865 0.561713 0.104294 0.591126 0.2786 0.610799 0.54441 0 0.174544 0.19406 
1.79736  19 0.0863013 0.968737 0.127784 0.0081796 0.0638381 0.394782 0 0.538844 0.231481 0.193317 0.281035 0 0.590706 0.288146 0.796639 0.498643 0.869706 0.392423 0.205343 
0.617834  19 0.706038 0 0.333736 0.00204557 0.923896 0.0192214 0.0896533 0.778332 0.0621736 0.0265549 0.17425 0.422651 0.12615 0.200635 0.688586 0.261046 0.0644788 0.560503 0.107192 
0.506698  19 0.58638 0.0729612 0.389903 0.00414785 0.872631 0.916459 0 0.779264 0.196259 0.0883368 0.205206 0.120199 0.0473357 0.914345 0.739968 0.318397 0.0401319 0.967344 0.166366 
1.3077  19 0.378737 0.183447 0.550177 0 0.524582 0.467159 0.373596 0.534425 0.145481 0.261723 0.476494 0.243482 0.414413 0.874657 0.327236 0.0530201 0.0759469 0.180784 0.120509 
0.91849  19 0.199687 0.0876466 0.588795 0 0.465913 0.0437505 0.47408 0.543557 0 0.282826 0.262693 0.395556 0.463147 0.34253 0.35226 0.78292 0.0734863 0.157712 0.168507 
0.594024  19 0.0545027 0.766819 0.456001 0.000157916 0.247319 0.578255 0.175113 0.59133 0.284912 0.220404 0.820884 0.389203 0.112942 0.119401 0.795006 0.291913 0.113874 0.860653 0.216528 
0.800874  19 0.0642746 0.197846 0.756696 0 0.208593 0.653507 0.0795037 0.567784 0.223825 0 0.938618 0.375489 0 0.305591 0.834523 0.502348 0.119747 0.679257 0.334053 
0.432207  19 0.280092 0.307345 0.363119 0.00226774 0.442205 0.854951 0.300547 0.473528 0 0.262672 0.217224 0.450745 0.0235124 0.298816 0.305064 0.246411 0.024679 0.53311 0.0351187 
0.601466  19 0.385229 0.651431 0.781241 0.00153613 0.583711 0.896638 0.276912 0.495335 0 0.0563549 0.245867 0.566199 0 0.465124 0.465358 0.385559 0.0224882 0.243868 0 
0.849858  19 0.116015 0.588936 0.505465 0.00604726 0.0157944 0.310152 0.13297 0.385727 0.245741 0.204135 0.276531 0.492851 0.182523 0.420023 0.358973 0.860484 0 0 0.366956 
0.874508  19 0.134389 0.499942 0.737918 0.00573558 0.38009 0.402397 0 0.639806 0.219669 0.187606 0.314925 0.524514 0 0.409814 0 0.450563 0.192592 0 0.399338 
0.649664  19 0.106047 0.484526 0.647937 0 0.620921 0.601298 0.106081 0.838619 0 0.00145988 0.558753 0.170578 0.133564 0.72529 0.558414 0.573371 0.157732 0.764716 0.0338872 
0.533828  19 0.36079 0.528811 0.730773 0 0.550351 0.470126 0.0728105 0.707029 0 0.0145621 0.34342 0.817062 0.838314 0.797475 0.75804 0.580481 0.247709 0.983229 0.0364578 
0.485523  19 0.384556 0.792456 0.846618 0.000633839 0.394118 0.742945 0 0.588976 0 0 0.31636 0.343622 0.194186 0.242501 0.472716 0.794003 0.0497518 0.691724 0.22454 
0.610596  19 0.860491 0 0.852925 0.0070641 0.539978 0.577617 0.234461 0.498345 0.308768 0.0893079 0.304871 0.56502 0.1402 0.330462 0.73866 0.108469 0 0.666083 0.345683 
0.445066  19 0.375498 0.0846394 0.42688 0 0.136196 0.350377 0.633437 0.247827 0.0356556 0.155654 0.721853 0.224222 0.197038 0 0.700935 0.637969 0.178209 0.157125 0.333899 
0.56069  19 0.336344 0.414275 0.746126 0 0.78529 0.637188 0.719776 0.358118 0 0.0375934 0.487506 0.312475 0.252464 0.0445197 0.349445 0.966292 0.157477 0.0467852 0.112116 
0.548572  19 0.592359 0.117966 0.456295 0.000987083 0.96524 0.854769 0.105397 0.897135 0.154468 0.100622 0.390087 0.562662 0.108964 0.691243 0.621502 0.768321 0.234956 0.165863 0.19186 
0.692838  19 0.615655 0 0.518298 0.000816026 0.833717 0.858447 0.562801 0.923675 0.215237 0.0552735 0.361091 0.117459 0.124842 0.61513 0.758777 0.430515 0.213006 0.578376 0.0616616 
0.603365  19 0.501179 0.478273 0.62843 0.0224569 0.927257 0.508079 0.214964 0.639645 0.179659 0 0.0343275 0.818353 0.446588 0.354249 0.169676 0.555433 0.214958 0.061532 0 
0.695746  19 0.355207 0 0.637186 0.0292003 0.818072 0.484741 0.130183 0.887007 0.180586 0 0 0.768982 0.489364 0.269206 0.219241 0.861648 0.220508 0.10721 0.0604008 
1.12762  19 0.423844 0.701485 0.779884 0 0.943686 0.56763 0 0.298061 0.245496 0.0484518 0.222784 0.171746 0.292853 0 0.0667837 0.781455 0.0984638 0.628907 0.118334 
0.674497  19 0.495678 0.472685 0.690769 0 0.176879 0.613943 0.0364337 0.276031 0.170534 0.0164662 0 0.195258 0.569901 0.502219 0.266463 0.34527 0.220122 0.438577 0.103747 
0.71749  19 0.479199 0 0.607267 0.000132024 0.882893 0.459265 0.442953 0.61719 0 0.0915613 0.504002 0.269101 0.304639 0.018378 0.338413 0.144181 0.117835 0.299569 0.0966646 
0.668845  19 0.351451 0.100507 0.439862 0.000146319 0.614348 0.133752 0.367856 0.777965 0.0933042 0.111595 0.226391 0.573806 0.369733 0.114245 0.584737 0.870726 0.152702 0.333823 0.165259 
0.652033  19 0.100129 0.730768 0.818992 0.00321914 0.0420876 0.820604 0 0.795876 0.228805 0 0.722062 0.43627 0.328478 0.262641 0.93561 0.0436418 0 0.724454 0.284347 
0.624955  19 0.0795281 0.719131 0.690911 0.00151361 0.326871 0.764798 0 0.712628 0.246726 0.0786598 0.357686 0.444654 0.18123 0.275821 0.864917 0.858271 0.192042 0.676523 0.305053 
0.556431  19 0.56358 0 0.0224143 0 0.637581 0.555843 0.403149 0.567619 0.137253 0.00317718 0.91038 0 0.351492 0 0.369918 0.712661 0.184041 0.335714 0.107708 
0.387001  19 0.138635 0 0.111589 0.000147594 0.68792 0.736622 0.641743 0.651876 0.12074 0.0146657 0.410244 0.176917 0.052225 0 0.327718 0.728739 0.173814 0.433759 0.0963397 
0.697836  19 0.280473 0.355414 0.814668 0.028187 0.191113 0.567265 0.134171 0.645644 0.220595 0.167743 0.588937 0.623134 0.400481 0.575111 0.906688 0.463023 0.17556 0.356516 0.916697 
1.55216  19 0.664237 0.710796 0.317897 0.0258158 0.359747 0.353668 0.10405 0.48502 0.168034 0.242384 0.0723281 0.579986 0.33999 0.566528 0.789471 0.145392 0.346096 0.736122 0.153185 
1.77846  19 0.331398 0.462056 0.725816 0.00458023 0.499961 0.0856939 0.412387 0.67576 0.199911 0.202698 0.26333 0.630366 0.355591 0.546942 0 0.024964 0.100097 0.221135 0.170088 
0.544842  19 0.486773 0.143284 0.70965 0.00697262 0.0313795 0.141861 0.375657 0.633126 0.181293 0.0904019 0.021436 0.429178 0.194492 0.538771 0.465024 0.827985 0.10233 0.228506 0.119636 
1.895  19 0.511983 0.352883 0 0 0.540942 0.533828 0.849956 0.112085 0.00182811 0.0294998 0.943533 0.762162 0 0 0.792456 0.687179 0.195346 0.223376 0 
3.96851  19 0.329339 0.296702 0 0.704123 0.577217 0.547248 0.864574 0.532205 0.0021835 0.0013776 0.190623 0 0 0 0.387038 0.680894 0.171744 0.217915 0.235607 
2.01175  19 0 0 0.0297596 0.00138614 0.324193 0.525953 0.477135 0.6647 0.124004 0.226731 0.540182 0.676081 0.417815 0.153428 0.355402 0.019005 0.174291 0.591516 0 
0.909635  19 0.36957 0 0.368319 0.00144716 0.269975 0.523734 0.514277 0.76001 0 0.226735 0.370374 0.558461 0.496641 0 0.261831 0.699719 0.261284 0.31554 0 
1.13626  19 0.171995 0 0.253431 0 0.652665 0.500727 0.156721 0.512466 0 0.0400024 0.479174 0 0.709825 0 0.28448 0.23945 0.00927367 0 0.158306 
0.908031  19 0.142674 0 0.241908 0 0.668365 0.479884 0.141938 0.439616 0.270771 0 0.407096 0.292135 0.649267 0.056138 0.39947 0.242341 0 0.329231 0.0627931 
0.785599  19 0.633816 0.151119 0.632428 0 0.512707 0.213749 0.459579 0.42714 0.30419 0.190766 0.480805 0.734118 0.315826 0.148342 0.375751 0.765488 0 0.382832 0.0772947 
1.05535  19 0.482073 0.511178 0.502196 0 0.668044 0 0.956269 0.496905 0.291878 0 0.42165 0 0.226565 0.273941 0.379225 0.767164 0 0.0387616 0.0752217 
0.360869  19 0.506084 0.587522 0.609463 0 0.462455 0.94843 0 0.729341 0.0159175 0.049525 0.711564 0 0.411074 0 0.711433 0.706616 0.0487434 0.43369 0.0612818 
0.978059  19 0.318217 0.191488 0.424066 0.00918006 0.657474 0.1461 0.504765 0.0927607 0.248943 0.248582 0.034417 0.518571 0.10196 0.171956 0.753497 0.645768 0.236819 0 0.165718 
0.787556  19 0.410014 0.0530772 0.608057 0.0043601 0.368262 0 0.23129 0.604643 0.265535 0 0.381153 0.484055 0.41666 0.206015 0.273239 0.933499 0 0.0825423 0.199698 
0.808022  19 0.138568 0.0261041 0.63348 0.00698072 0 0.367629 0 0.731421 0.277454 0.177055 0.253714 0.484 0 0.28353 0 0.104242 0 0 0.287017 
0.544427  19 0.524965 0 0.953628 0.000597948 0.387695 0.468674 0.338678 0.318508 0.0967067 0.101817 0.246428 0.538165 0.294073 0.629011 0.684974 0.661296 0.23278 0.221553 0.302344 
0.530139  19 0.305963 0 0.915508 0.000355555 0.172306 0.718194 0.00513176 0.218116 0.0302417 0.132434 0.552193 0.309125 0.291927 0.366113 0.604797 0.565304 0.115633 0.786567 0.0301495 
0.512385  19 0 0.363609 0.363053 0.000250321 0.381592 0.243501 0 0.481513 0.110166 0.0912074 0.17347 0.0495461 0.0531228 0.336705 0.752986 0.482956 0.14345 0.124575 0.331852 
0.60425  19 0.169989 0.172213 0.353982 0.000927981 0.703213 0.541575 0.0307676 0.787097 0.264873 0.107823 0.556429 0.0788635 0.361305 0.240137 0.812165 0.408925 0.109626 0.17157 0.357905 
0.977382  19 0.759808 0.626918 0.21868 0.00574789 0.210522 0.738816 0.137901 0.163841 0.168054 0.0254292 0.244607 0.24291 0.00575365 0.327273 0 0.783545 0.295247 0.360836 0 
0.718941  19 0.14181 0.800368 0.703678 0.0109585 0.18073 0.750035 0.114132 0.758361 0.192403 0.10383 0.246808 0.199695 0.0493478 0.274623 0 0.885893 0.220059 0.489485 0.0390138 
0.886265  19 0.852332 0 0.400256 0.0116303 0.797608 0.353239 0 0.491295 0 0 0.352043 0.98849 0.255202 0.921997 0.27994 0.519558 0.548929 0.341656 0.241273 
0.946732  19 0.800003 0 0.395213 0 0.896896 0.307024 0 0.462636 0.30756 0 0.405899 0.614212 0.272467 0.753852 0.186134 0.649377 0.442151 0.168574 0.138712 
0.723957  19 0.0916815 0.680936 0.503539 0 0 0.614955 0 0.565751 0.331955 0.033874 0.778521 0.722624 0.187125 0.291133 0.813977 0.47977 0.151649 0.70196 0.281117 
0.571032  19 0.0999577 0.273707 0.692197 0.000489253 0 0.625673 0 0.570572 0.269544 0.0306581 0.508228 0.104337 0.223043 0.27886 0.8244 0.546491 0.117362 0.830626 0.285914 
0.898817  19 0.725549 0.104945 0.707226 0.00321846 0.217611 0.920828 0.406333 0.638094 0.289641 0.194515 0.299365 0.0584572 0.643724 0.00945113 0.980479 0.379849 0.149309 0.0303836 0.327718 
0.619114  19 0.734746 0.089932 0.856681 0.000959489 0.0649114 0.307283 0.330607 0.63743 0.243742 0.155162 0.333651 0.383084 0.018592 0.278467 0.74534 0.664475 0 0.6265 0.898433 
0.499318  19 0.872834 0.0565561 0.819677 0.00453674 0.564773 0.580039 0.679913 0.807475 0.314334 0 0.10409 0.76847 0.491932 0.614573 0.664375 0.390848 0.0606331 0.711699 0 
0.539618  19 0.50248 0.0669886 0.81872 0.0125137 0.492184 0.606629 0.635591 0.802538 0.335978 0.160599 0 0.728606 0.435599 0.530862 0.133355 0.926086 0.259307 0.0370596 0.00219855 
0.835728  19 0.297901 0.891179 0.793822 0.00215124 0.552245 0.65101 0.179855 0.596824 0.161613 0.116101 0.435601 0.698386 0.381495 0 0.966684 0.520219 0.362354 0.656826 0 
0.619187  19 0.335404 0.223514 0.792274 0.00265743 0.486078 0.368698 0.112628 0.585835 0.28658 0 0.442272 0.502129 0.344796 0 0.947285 0.482393 0.223503 0.41964 0 
1.79961  19 0.327564 0.480525 0.736665 0.0147612 0.15556 0 0.0109216 0.254663 0.369792 0.000447547 0 0 0.316914 0.184895 0.301469 0.614942 0.151453 0.427569 0.115336 
1.17337  19 0.103065 0.231015 0.74307 0.0140349 0.375204 0 0.239113 0.740986 0.187404 0.00342355 0.461161 0.0170173 0.283392 0.464769 0.206934 0.319291 0.223011 0.521107 0.181367 
0.92297  19 0.483987 0.686231 0.163504 0.00367357 0.177262 0.688815 0.0932863 0.100974 0.140465 0.0553629 0 0.323352 0.0950756 0 0.0594338 0.990253 0.195696 0.427217 0.0540267 
1.98758  19 0.325801 0.629066 0.142261 0.00690918 0.198314 0.842441 0.105918 0.533654 0.121194 0.0221041 0 0.270179 0.174776 0.878113 0 0.0107302 0.172871 0.387686 0.0796446 
0.463305  19 0.504129 0 0.510954 0.00067314 0.559334 0.923836 0 0.46552 0.0369198 0.0955301 0.473592 0.617951 0.192099 0.522864 0.622735 0.472213 0.212212 0.271466 0.0943485 
0.446107  19 0.50775 0.0142784 0.252055 0 0.231774 0.437398 0.287742 0.858404 0.137044 0.0727835 0.41511 0.180457 0.491206 0.389106 0.847862 0.53175 0.0494925 0.623361 0.62904 
0.398146  19 0.825435 0.179208 0.817534 0.0268067 0.6729 0.425509 0.329206 0.855366 0 0.0202378 0 0.694152 0.168063 0.745706 0.231211 0.675598 0.121116 0.52893 0.225288 
0.322406  19 0.470219 0.399396 0.073473 0 0.685034 0.564189 0.861564 0.364837 0 0.0294569 0.881464 0.0985103 0.0632232 0.00997572 0.427175 0.668084 0.158769 0.217531 0.00678917 
0.38914  19 0.278809 0 0.488747 0.0003198 0.251697 0.494267 0 0.297006 0.0507208 0.0983894 0.471751 0.463786 0.278334 0.418164 0.630581 0.445491 0.149892 0.727371 0.187183 
0.839216  19 0.128741 0.987689 0.04327 0 0.0417881 0.67519 0.14758 0.369583 0.127588 0 0 0.337833 0.162342 0.0938844 0.713706 0.182386 0.127698 0.858092 0.20847 
0.617834  19 0.706038 0 0.333736 0.00204557 0.923896 0.0192214 0.0896533 0.778332 0.0621736 0.0265549 0.17425 0.422651 0.12615 0.200635 0.688586 0.261046 0.0644788 0.560503 0.107192 
0.485523  19 0.384556 0.792456 0.846618 0.000633839 0.394118 0.742945 0 0.588976 0 0 0.31636 0.343622 0.194186 0.242501 0.472716 0.794003 0.0497518 0.691724 0.22454 
0.754876  19 0.244168 0.19965 0.139508 0 0.465415 0 0 0.11464 0.00138076 0.142296 0.0818469 0.655477 0.300452 0.319154 0 0.385512 0.236934 0.21906 0.232203 
0.842999  19 0 0.349763 0.100379 0 0.399768 0.685108 0 0.239883 0.00900363 0.268095 0.0601128 0.486744 0.445715 0.440089 0 0.71191 0.237633 0.190454 0.210151 
1.09699  19 0.469407 0.310329 0.545148 0.00351699 0.280487 0.381107 0.28094 0.52205 0.188518 0.132563 0.510725 0.566176 0.451127 0.649222 0.351663 0.026456 0.0307924 0.231799 0.278217 
2.30617  19 0.439674 0.702578 0.508363 0.000582492 0.403878 0.419857 0.218577 0.189757 0.471514 0.0668613 0.679862 0.2509 0.414492 0.747349 0.172798 0.0369075 0.342366 0.414307 0.214919 
0.499766  19 0.603557 0.0881188 0.410298 0.00407993 0.889452 0.846198 0 0.778458 0.16073 0.126393 0.234757 0.404991 0.0305979 0.990113 0.735094 0.375562 0.0545583 0.920375 0.205661 
0.615997  19 0.483058 0.104972 0.358186 0.00477447 0.913082 0.485252 0 0.778585 0.120056 0.122264 0.190949 0 0.0911826 0.881391 0.740844 0.372457 0.021107 0.738343 0.207443 
0.647937  19 0.168954 0.581387 0.347035 0.00717597 0.169198 0.396884 0.0468994 0.763534 0.250713 0.140954 0.39728 0.271793 0.227574 0.330437 0.680149 0.576626 0.0659558 0.130732 0.356281 
0.675541  19 0.139077 0.627804 0.560574 0.00347189 0.197388 0.406609 0.0398586 0.931929 0.252876 0.189858 0.690681 0.442545 0.266655 0.506762 0.383939 0.462244 0.138702 0.197248 0.355868 
0.758709  19 0.58138 0.256836 0.896841 0.000707763 0.868547 0.321695 0.718034 0.69435 0.157979 0.00572033 0.615752 0.123947 0.601959 0.71163 0.550814 0.97274 0.460458 0.26992 0 
2.02569  19 0.683697 0 0.784331 0.00236097 0.866066 0.305398 0.568248 0.686288 0.115158 0.00727348 0 0.18953 0.434703 0.800678 0.478656 0.0210032 0.449431 0.608423 0.0284931 
0.582707  19 0.22339 0.233059 0.115097 0 0.27115 0.42498 0.676569 0.650049 0.119435 0 0.476224 0.598019 0.747976 0.516531 0.146815 0.702695 0.183457 0.451078 0.107091 
1.02057  19 0.16979 0.109437 0.11173 0 0.991413 0.68471 0.584516 0.650343 0.13265 0.0266198 0.60609 0.241988 0.56839 0.258766 0 0.741334 0.181697 0.443811 0.09988 
0.693167  19 0.622528 0 0.607697 0.00437865 0.451788 0.546107 0.247787 0.503328 0.400319 0.120384 0.207504 0.626829 0.129018 0.330437 0.489046 0.2173 0 0.928123 0.417577 
0.63522  19 0.222455 0 0.909686 0.0031209 0.665492 0.769513 0.196181 0.474284 0.134482 0.0961942 0.201104 0.881789 0.179838 0.330635 0.590731 0.120482 0 0.540014 0.325828 
0.75523  19 0.00259146 0.786976 0.0879791 0.00335755 0.0721963 0.175102 3.59394e-05 0.650634 0.187471 0.0365223 0.851296 0.543485 0.174326 0.602265 0.823509 0.393251 0.136132 0.703503 0.25272 
0.675381  19 0.0803858 0.348954 0.483227 0.00133659 0.0636516 0.0235288 0 0.648134 0.124179 0.0746654 0.44263 0.592234 0.164046 0.838533 0.89149 0.479842 0.197729 0.698853 0.166013 
0.512938  19 0.465013 0.27423 0.728079 0.000912245 0.341976 0.7422 0.154229 0.953653 0.241681 0.0687357 0.388028 0.507023 0.102919 0.1327 0.685329 0.749786 0.256138 0.604481 0.152732 
0.617072  19 0.799106 0.527023 0.495521 0.00147296 0.169297 0.79922 0.110674 0.933284 0.279943 0.0934442 0.399285 0.489721 0.18211 0.795951 0.919916 0.749098 0.190372 0.000794775 0.276375 
0.803897  19 0.128741 0.987689 0.04327 0 0.0417881 0.67519 0.14758 0.369583 0.127588 0 0 0.337833 0.162342 0.0938844 0.713706 0.182386 0.127698 0.858092 0.20847 
0.664678  19 0.420688 0.165945 0.117424 0 0 0.500078 0.167537 0.647636 0.0911495 0.115088 0.616982 0.54649 0.645253 0.540866 0 0.703469 0.234381 0.498103 0.113151 
0.886974  19 0.21132 0.88568 0.720006 0.00333158 0.545684 0.168065 0.411601 0.5942 0.018499 0.00940658 0.464808 0.50723 0 0.594965 0 0.87829 0.163072 0.582436 0.149155 
1.41378  19 0.146651 0.772713 0.740743 0.00494122 0.263451 0.210645 0.389943 0.481993 0.12405 0.0411597 0.295707 0.49074 0.148637 0.157125 0 0.0791774 0.119088 0.433007 0.0305991 
2.19367  19 0.436212 0.115586 0.0551744 0.00334352 0.0160753 0.383 0 0.799082 0.0606065 0.0972159 0.381017 0 0.108098 0.166719 0.304973 0 0.0388864 0.921086 0.200261 
0.924099  19 0.632363 0.0965122 0.500367 0.00115889 0.968618 0.530052 0 0.747435 0.317872 0.0772165 0.268628 0.465163 0 0.895305 0.221706 0.00875953 0.00765391 0.139259 0.151267 
0.528121  19 0.488298 0 0.776037 0.00193986 0.506284 0.191994 0.357731 0.75234 0.0558382 0.00834121 0.0875337 0.636417 0.399517 0.563758 0.411504 0.662093 0.317619 0.528458 0.0665752 
0.761849  19 0.507884 0.0651874 0.851506 0 0.570464 0.193623 0.398393 0.748904 0.0475457 0.0160418 0.369817 0 0.460018 0.580274 0.44088 0.650616 0.17555 0.607891 0 
0.469749  19 0.438698 0 0.388801 0.00538838 0.573563 0.853763 0 0.482446 0.0885824 0.0967322 0.458952 0.623361 0.223979 0.712538 0.663701 0.392193 0.159375 0.575139 0.13419 
0.563065  19 0.544783 0 0.313973 0.000186264 0.569335 0.914902 0 0.490085 0 0.0995691 0.344439 0.583628 0.146701 0.631153 0.594743 0.435492 0.343891 0 0 
0.798724  19 0 0.18977 0.705978 0.00211556 0.309983 0.138226 0.0100472 0.719652 0.233111 0.0529245 0.345727 0.480011 0.198219 0.219295 0.0644925 0.807489 0.315336 0.591479 0.359569 
0.816052  19 0 0.510572 0.656313 0.00380459 0.317686 0.804647 0 0.650892 0.228767 0.0676672 0.373927 0.449029 0.370771 0.301533 0.0559708 0.915705 0.106545 0.382828 0.266906 
0.870753  19 0.400864 0.313943 0.622631 0.0156722 0 0.31175 0.138473 0.350195 0.239978 0.0671764 0.178739 0.361573 0.112301 0.147369 0 0.777164 0 0.0863017 0.317348 
0.765428  19 0.352387 0.577663 0.737887 0.00648185 0.0793289 0.314852 0.3271 0.245109 0.199438 0.0660758 0.181523 0.213649 0.0830542 0.220218 0.0371809 0.73871 0.0738094 0.227228 0.128908 
0.71106  19 0.953573 0 0.530601 0.00444821 0.650159 0.104 0.778202 0.911435 0.0541379 0.00477481 0.168765 0.775905 0.546419 0.509445 0.704429 0.998856 0.0565119 0.0945291 0.177422 
0.575198  19 0.803579 0.169742 0.611957 0.00576013 0.479341 0.12554 0.767939 0.495466 0.149526 0.0444422 0.131276 0.710726 0.452614 0.59738 0.377612 0.8902 0.0845508 0.465701 0.0284731 
0.706981  19 0.63334 0.437233 0.775873 0.0199931 0 0 0 0.834719 0 0.0267707 0.0675979 0.245346 0.0270282 0.351929 0.536991 0.437161 0.0128351 0.542705 0.504291 
1.04586  19 0 0.265984 0.255107 0.0376034 0.0919144 0.228979 0.0332919 0.100835 0.118252 0.109673 0 0.244898 0.0143371 0.369493 0.787918 0.361908 0 0.401667 0.0894271 
0.885999  19 0 0.667536 0.757395 0.000231864 0.254907 0.586089 0.601202 0.296152 0.163346 0.4063 0.859587 0.648847 0.0413031 0.199755 0.792869 0.0499873 0.0423996 0.625668 0.194937 
1.00516  19 0 0.502639 0.00375887 0.000136314 0.0883425 0.553191 0.582588 0.229702 0.516632 0.0774542 0.726144 0.0857507 0.133485 0.124856 0.792496 0.66864 0.0486143 0.291606 0.234104 
0.617484  19 0.306993 0.261794 0.372427 0.000855109 0.711285 0.692602 0.0131887 0.26596 0.249729 0.174468 0.606269 0.218921 0.0681881 0.241994 0.810115 0.897439 0.121555 0.997918 0.483678 
0.584167  19 0.174869 0.222605 0.389402 0.00265356 0 0.57776 0 0.376365 0.269397 0.167636 0.270837 0.376304 0.168297 0.238346 0.80881 0.534845 0.11818 0.866688 0.406975 
1.16398  19 0.373973 0 0.926568 0.000785131 0.697753 0.643766 0.846909 0.361132 0.168521 0.0321351 0.941513 0.416048 0.709102 0.137972 0 0.649078 0.164804 0.345629 0.126492 
0.921967  19 0.385891 0.399078 0.0707702 0.000615287 0.716327 0.624386 0.270075 0.572068 0.0836581 0.0620791 0.254582 0.247307 0.565617 0.314465 0 0.648533 0.115111 0 0 
0.636848  19 0.418812 0.252582 0.488332 0.00416685 0.615715 0.690383 0.151676 0.868866 0 0.227592 0.278096 0.450163 0.4288 0.406326 0.33783 0.244368 0.0818887 0.626204 0.134049 
0.486175  19 0.623218 0.284836 0.265738 0.00395279 0.594975 0.625366 0.432864 0.784785 0 0.158071 0.0715428 0.450507 0 0.269091 0.32915 0.249846 0.032988 0.761958 0.0234534 
0.595509  19 0.469369 0.688042 0.688211 0.00348654 0.341984 0.593174 0.307858 0.529318 0.259866 0.0624034 0.245813 0.149577 0.399509 0.129697 0.853849 0.805513 0.0972394 0.528523 0.13026 
0.863441  19 0.484783 0.773254 0.862982 0 0.175988 0.470278 0.0761886 0.191437 0.307989 0.0741247 0.573965 0.205391 0.67414 0 0.640977 0.81432 0.0886444 0.567897 0.199525 
0.961095  19 0.446405 0.699313 0.358317 0.000180863 0.696566 0.0457251 0.819128 0.518587 0.0381086 0.0279115 0.421847 0.00369237 0.57891 0.11116 0.385564 0.706241 0.158773 0.405676 0 
0.72416  19 0.44979 0.736421 0.414279 0.000454072 0.74265 0.0205533 0.358483 0.505025 0.0782954 0.0575289 0.434033 0.00420517 0.338526 0.0682588 0.388217 0.675504 0.139967 0.408968 0.700441 
0.368649  19 0.593847 0.292087 0.642574 0 0.731959 0.390701 0.245401 0.801381 0.0223223 0.0453909 0.70789 0 0.464246 0 0.721287 0.715252 0.141815 0.369587 0.0501909 
0.425269  19 0.562597 0.0420593 0.545799 0 0.508214 0.567059 0 0.643284 0.0223304 0 0.705844 0 0.599262 0 0.712174 0.725896 0.0920108 0.367293 0.296714 
2.66341  19 0.741817 0.263454 0.6575 0.751918 0.17066 0.834963 0.0924231 0.534988 0.675868 0.0783988 0.862034 0.587381 0.234662 0.937442 0.610057 0.927262 0.862001 0.126818 0.381202 
0.676682  19 0.224689 0.451261 0.747668 0.00291402 0.439213 0.77272 0.240121 0.313087 0 0.265553 0.228424 0.392884 0 0.204761 0.222124 0 0 0.416162 0.0300226 
0.791798  19 0.636894 0 0.462358 0 0.788523 0.908853 0.120606 0.279488 0.0972204 0.0966277 0.714424 0.604035 0.0835127 0.49154 0.43172 0.0324053 0.028487 0.292814 0.200098 
2.17674  19 0.347111 0.470947 0.552666 0.0157151 0.0160386 0.862968 0.0726649 0.74806 0.0877687 0.101997 0.618093 0.253711 0.205621 0.833445 0.693339 0.0160696 0.286997 0.48511 0.156613 
0.672571  19 0.43159 0.248916 0.451918 0 0.0886298 0.81619 0.115841 0.563154 0.274694 0 0.290521 0.33475 0.0258449 0.295925 0.748799 0.370999 0.107748 0.946304 0.21421 
0.81851  19 0.158447 0.622177 0.445797 0 0.770053 0.382592 0.963139 0.579556 0.210728 0 0.716335 0.317563 0 0.270862 0.776644 0.558944 0.0953876 0.795599 0.379533 
0.437207  19 0.444476 0 0.0670279 0 0.637206 0.565671 0.085083 0.49209 0.170995 0.00169568 0.229123 0.473489 0.200169 0.174847 0.231347 0.886091 0.240555 0.219172 0.0861082 
0.716252  19 0.406191 0.33546 0.549407 0 0.688183 0.538843 0 0.293125 0.16225 0.0114008 0 0.674946 0.491598 0.263675 0.422412 0.575312 0.250754 0.0562201 0 
0.653214  19 0.388879 0.11759 0.701311 0.00583532 0.35394 0.507378 0.570975 0.809313 0 0.0361527 0.573842 0.667626 0.282396 0.320298 0 0.548569 0 0.0967365 0 
0.856313  19 0.400886 0.665934 0.690576 0.0145491 0.397529 0.743304 0.699149 0.815645 0.301147 0.142019 0.698004 0.681653 0.560652 0.647611 0 0.559211 0.240404 0.00468447 0.310918 
0.808881  19 0.457212 0.0293177 0.633234 0 0.224687 0.221151 0.162533 0.635801 0.291491 0.188979 0.49584 0.606645 0.142601 0.0883238 0.416502 0.382324 0 0 0.373221 
0.733689  19 0.0707773 0 0.632134 0.010334 0 0.190336 0.0217575 0.807552 0.278904 0.180592 0.401528 0.544947 0 0.156683 0 0.312705 0 0.013161 0.0285886 
0.708301  19 0.601552 0.976655 0.692092 0.000740169 0.559999 0.286986 0.0243781 0.674034 0.241855 0.0258275 0.572092 0 0.428615 0.162401 0.687116 0.555993 0.0299888 0.358182 0 
0.398015  19 0.636419 0.499246 0.674821 0 0.650085 0.779669 0 0.690295 0 0.0929948 0.796351 0 0.399926 0 0.766298 0.619776 0 0.386712 0.0675986 
0.959414  19 0.468171 0 0.214579 0 0.114609 0.40543 0.383203 0.119536 0.238706 0.100744 0.360155 0 0.448469 0.634322 0.720345 0.795991 0.0451748 0.419988 0.723038 
0.828174  19 0.29577 0 0.217389 0 0.311016 0.399042 0.291773 0.103386 0.137693 0.0949785 0.615184 0.178364 0.225273 0.581375 0.98583 0.381903 0.0407464 0.858388 0.81797 
0.534182  19 0.412795 0.148768 0.421414 0.00865171 0.0568343 0.161668 0.201326 0.637694 0.268015 0.06417 0.609659 0.429078 0.212505 0.548054 0.592338 0.995943 0.132074 0.374978 0.0866051 
0.741255  19 0.333341 0.176188 0.65627 0.00393273 0.33468 0.178351 0.376127 0.569577 0.291246 0.0120501 0.853137 0.42868 0.42244 0.580949 0.418663 0.901664 0.164948 0.30098 0.0673388 
0.485208  19 0.548445 0.363518 0.548558 0.00229694 0.408175 0.420084 0.188018 0.431692 0 0.475534 0.486372 0.52553 0 0.502642 0.634853 0.430963 0.221778 0 0 
0.731695  19 0.353755 0 0.165736 0.000597627 0.380493 0.712967 0 0.339335 0.0632917 0.095454 0.554888 0.626153 0 0.509759 0.615251 0.518683 0.222986 0 0.162708 
0.531546  19 0.771232 0.661661 0.533722 0.00481841 0.699271 0.425117 0.339651 0.489641 0.141632 0.0577221 0.292617 0.498444 0.402606 0.572311 0.261712 0.690706 0.336648 0.494607 0 
0.515901  19 0.771425 0.559976 0.871544 0.00544435 0.688124 0.382105 0.231276 0.510444 0.0426015 0.0579228 0.0388187 0.432609 0.426714 0.570545 0.257233 0.755697 0.249347 0.609962 0 
0.492855  19 0.130008 0.0620117 0.473031 0.000373715 0.918663 0.556598 0.0182664 0.286342 0.040906 0.0976806 0.349836 0.540164 0.155146 0.471401 0.6305 0.904389 0.245226 0.0531544 0.190585 
0.686774  19 0.5444 0.00372841 0.497246 8.17415e-05 0.795344 0.521493 0 0.14211 0.199953 0.0991736 0.369057 0.497627 0.28473 0.517853 0.628496 0.867352 0.255635 0.349166 0.191483 
0.834501  19 0.1422 0.273219 0.583884 0.00188963 0.439557 0.787439 0.280453 0.35077 0.102653 0.0798817 0.226862 0.562475 0.272149 0.315266 0.287194 0 0 0.460289 0.435603 
1.5724  19 0.301703 0.0797755 0.995227 0.00740072 0.711692 0.566078 0.212333 0.0222637 0.336207 0 0.353112 0.562898 0.400774 0.315474 0.126614 0 0 0.822262 0.410155 
1.49466  19 0.609672 0.0643959 0.188489 0.00482929 0.872687 0.737094 0.268625 0.781175 0.209722 0.0749588 0.319042 0 0.494128 0.524934 0.354319 0.150149 0.249887 0.341723 0.159826 
0.726015  19 0.619364 0.0624958 0.221815 0.00501012 0.872031 0.608412 0 0.670331 0.199535 0.111545 0.235868 0 0.321016 0.540175 0.713801 0.542985 0.344701 0.720606 0.231048 
0.847047  19 0.538055 0.574079 0.00303677 0 0.905339 0.0584572 0.546196 0.969023 0.144515 0 0.431717 0.478146 0 0.168307 0.212351 0.76226 0.209827 0.71005 0.185404 
1.38756  19 0.520936 0.542135 0.594824 0 0.303385 0.686578 0.283384 0.0467796 0.238724 0 0.23084 0.0586286 0.401812 0 0.210009 0.331068 0.275145 0.485795 0.232406 
0.558135  19 0.384337 0.681174 0.69673 0 0.224181 0.300279 0.376824 0.608782 0.187534 0 0.482948 0.309131 0.549217 0.534704 0.710155 0.481164 0.10113 0.661172 0.862535 
1.26459  19 0.395504 0.374156 0.789064 0 0.376814 0.278121 0.374823 0.668868 0.354856 0.00872471 0 0.348631 0.353002 0.535284 0.363063 0.0695091 0.103344 0.454463 0 
0.589464  19 0.270633 0.220461 0.42533 0.00100522 0.371585 0.320511 0.0885103 0.543424 0.0633632 0.0501712 0.198076 0 0.250486 0.328371 0.447353 0.472159 0.134833 0.321218 0.205698 
0.67376  19 0.697949 0.0812101 0.864356 0.000808824 0.711378 0.380689 0.040399 0.612941 0.138729 0.0560209 0.397049 0.804374 0.648182 0.43898 0.0654714 0.588235 0.125145 0.861802 0.152889 
0.601103  19 0.517376 0.479452 0.691107 0.0274503 0.357174 0.0479363 0.276723 0.645147 0.116 0 0.0145446 0.215844 0.350488 0.466028 0.298955 0.516155 0.170993 0.180552 0 
0.46095  19 0.568415 0.477474 0.588549 0.0203297 0.256365 0.520418 0.377457 0.984923 0.220979 0.000310287 0.0214627 0.917555 0.379904 0.322132 0.199916 0.554457 0.193242 0.185271 0 
0.655448  19 0.370659 0.0816617 0.821967 0.0118951 0.461649 0.533844 0.309593 0.665408 0.393761 0.075412 0.157935 0.592862 0.392839 0.562982 0.00891554 0.94439 0.335876 0 0 
0.730935  19 0.360896 0.0817303 0.691538 0.0141276 0.47007 0.33681 0.471451 0.389643 0.114428 0.161439 0.0858747 0.589552 0.458487 0.519032 0.0914443 0.75346 0.125693 0 0.082821 
0.507034  19 0.497908 0 0.465999 0.00112331 0.0447264 0.94462 0 0.329472 0 0.116078 0.476284 0.431638 0.335431 0.520885 0.618802 0.511976 0.269616 0.264272 0.231394 
0.580619  19 0.598119 0 0.650912 0.000950749 0.680191 0.188308 0 0.432318 0.207595 0.0997831 0.470527 0.354813 0.101303 0.52025 0.632485 0.554996 0.184188 0.286487 0 
3.98044  19 0.534796 0 0 0.000400903 0.479197 0.380151 0.495576 0.878825 0.135307 0 0.199088 0.117177 0.535942 0.25222 0.348579 0.958256 0.196566 0.46059 0.143628 
4.35865  19 0.559184 0 0 0.000787412 0.750694 0.382764 0.259276 0.743652 0.149781 0 0.252612 0 0.278959 0.227866 0.123558 0.587746 0.201339 0.448297 0.0657649 
0.923733  19 0.140521 0 0.681907 0.0125296 0.921805 0 0.307727 0.916226 0.0310945 0.185956 0.222406 0 0.46066 0.999357 0.759825 0.699754 0.0967914 0.770735 0.203607 
0.967076  19 0.202152 0.0147375 0.680651 0 0.764126 0 0.254021 0.83124 0.022255 0.23794 0.228582 0 0.510307 0.331759 0.740059 0.687 0.312758 0.510208 0.272952 
1.32867  19 0.378982 0.26551 0.986316 0 0.48296 0.649909 0.422866 0.0580822 0.108966 0.252787 0.165576 0.759774 0.490683 0.355831 0.352133 0.382214 0.465616 0.423435 0.075639 
0.813961  19 0.389109 0.938799 0.738791 0 0.484106 0.827062 0.428649 0.570419 0.0767496 0.118633 0.0486142 0.711086 0.490337 0.415305 0.461281 0.354403 0.285403 0.482137 0.0812447 
1.29821  19 0.620962 0.613849 0.075739 0.0178053 0.197157 0.878454 0 0.968572 0.337863 0.00142485 0.475385 0.215903 0.379836 0.458711 0.827188 0.345103 0.315456 0.607523 0.174213 
0.672811  19 0.477345 0.692339 0.252289 0.00086074 0.57583 0.719466 0.324766 0.909648 0.0539149 0.053298 0.389034 0.209395 0.341425 0.466038 0.162979 0.756553 0.0422598 0.43908 0.188754 
1.96377  19 0.388129 0.596157 0.656334 0.0249011 0.590761 0.391165 0.246958 0.701077 0.144106 0.0741395 0.216982 0.231453 0.214379 0.243318 0.398352 0.028299 0.348453 0.287869 0.550885 
2.5738  19 0.396193 0.557002 0.46628 0.0186967 0 0.373539 0.0519747 0.725518 0.298579 0.0487015 0.353712 0.363602 0.229378 0.105761 0 0 0.402876 0.398767 0.0390418 
0.642832  19 0.263823 0.491236 0.303118 0.0029418 0.376729 0.751741 0.25415 0.422529 0.0195307 0.339694 0.531612 0.340115 0 0.244939 0.302459 0 0 0.372635 0.0371153 
0.437718  19 0.259743 0.372695 0.130193 0.000845165 0.318652 0.739779 0.11175 0.59048 0.0284548 0.304159 0 0.895988 0.00441744 0.28881 0.127262 0.175261 0.0827606 0.751989 0.0336117 
0.615021  19 0.230708 0 0.643339 0.000169581 0.564658 0.00713336 0.433119 0.911997 0 0.0742267 0.555807 0.377767 0.152151 0.925722 0.68174 0.755072 0.141352 0.542669 0.281891 
0.700435  19 0.139641 0.168771 0.686749 0.00039855 0.638411 0.0674746 0.527082 0.795116 0.0539311 0.248157 0.468854 0.663723 0.14494 0.425271 0.466682 0.521896 0.26374 0.632125 0.0637652 
0.839397  19 0.64782 0.104216 0.945002 0.0119661 0.714503 0.245287 0.0566704 0.414972 0.375395 0.334747 0.519282 0.216302 0.0830168 0.4718 0.468046 0.602625 0.151846 0.176194 0.344765 
0.810328  19 0.0187879 0 0.642592 0.011153 0.793824 0.357108 0.184979 0.485407 0.50231 0.793304 0.541366 0.428852 0.137216 0.428574 0.459862 0.647596 0.17536 0.365972 0.086188 
2.22497  19 0.0553488 0.111226 0.558402 0.0022827 0.116502 0.15563 0 0.665285 0.165022 0.103609 0.282788 0.186783 0.109303 0.393809 0.459432 0 0.133006 0.824774 0.367065 
0.566761  19 0.100118 0.114912 0.429665 0.00877004 0.113061 0.0999251 0.515973 0.640732 0.159359 0 0 0.254874 0.39236 0.655235 0.466197 0.525511 0.0896092 0.113129 0.340846 
1.78467  19 0.634367 0 0.0234682 0.0185611 0.387586 0.518817 0.379864 0.517457 0.127845 0 0.0029513 0 0.134744 0 0.314733 0.658743 0.196058 0.30293 0.0705555 
0.447043  19 0.517299 0 0.152133 0 0.735649 0.726222 0.19782 0.551487 0.130809 0 0.593181 0 0.187995 0.0588995 0.39981 0.649092 0.281053 0.445051 0.149551 
0.557693  19 0.604189 0.258339 0.757108 0.0208992 0.937376 0.531428 0.730726 0.642776 0.0771958 0.00919038 0.280511 0.32759 0.156903 0.600603 0.759927 0.869245 0.17706 0.758983 0 
1.04112  19 0.605823 0 0.672891 0.00566655 0.138421 0.515733 0.605772 0.726227 0.0201849 0.00445626 0.463235 0.393986 0.180339 0.809016 0.90063 0.211028 0.330087 0.34292 0.0221019 
0.397136  19 0.558954 0 0.620751 0.000424501 0.575213 0.919187 0.229575 0.429984 0 0.0877234 0.624844 0.199933 0.157055 0.560689 0.425978 0.611353 0.203726 0.333788 0.106402 
0.452391  19 0.465551 0 0.621749 0.000349725 0.586214 0.968113 0 0.524008 0 0.050289 0.546383 0.415477 0.227598 0.275909 0.736596 0.435995 0.186787 0.239888 0.0998375 
0.476954  19 0.357002 0.390379 0.808405 0.00853402 0.704422 0.551936 0.638478 0.841624 0.169877 0.0964634 0 0.476571 0.383572 0.650222 0.187987 0.937349 0.0777887 0.925841 0.0157925 
0.906751  19 0.535408 0.104241 0.822512 0.0176285 0 0.624748 0.628537 0.91922 0.0553193 0.149238 0 0.788237 0.441064 0.221351 0 0.937846 0 0.109443 0.018434 
0.771128  19 0.59234 0.000416364 0.960806 0.000893657 0.722925 0.462356 0.135038 0.70868 0.142815 0.0507237 0.0454627 0.791553 0.603368 0.234532 0.0592608 0.950279 0.237216 0.674444 0.0149814 
0.526423  19 0.217153 0 0.656453 0.00828372 0.679875 0.37244 0.125973 0.810693 0.150602 0 0.241365 0.756321 0.524894 0.499775 0.0476883 0.603525 0.206127 0.464122 0.138849 
1.01415  19 0.318217 0.191488 0.424066 0.00918006 0.657474 0.1461 0.504765 0.0927607 0.248943 0.248582 0.034417 0.518571 0.10196 0.171956 0.753497 0.645768 0.236819 0 0.165718 
0.43027  19 0.650045 0.518785 0.770155 0.00319203 0.688488 0.39209 0.137457 0.543458 0.0790967 0.0570656 0.155823 0.621665 0.453442 0.572565 0.309565 0.727546 0.290356 0.535249 0 
0.512922  19 0.502151 0.437849 0.81371 0.0176139 0.642815 0.665466 0.625582 0.89034 0.29271 0.0902407 0.0341193 0.791467 0.4294 0.473424 0.100817 0.997274 0.252015 0.0484964 0.00422656 
1.36916  19 0.503051 0 0.963198 0.0147425 0.36746 0.514042 0.923484 0.906386 0.37241 0.0828398 0 0.796425 0.431097 0.370431 0.131639 0.0961327 0.229725 0.0248118 0.000394765 
0.577324  19 0.246337 0.496376 0.437885 0.0205927 0.266974 0.529462 0.172443 0.822715 0 0.0217103 0.11709 0.422107 0.475028 0.402824 0.179449 0.767876 0.188387 0.0471332 0 
0.640321  19 0.48662 0.459219 0.614921 0 0.516496 0 0.149913 0.638862 0.0742599 0 0.0972632 0.621299 0.445495 0.368991 0.144102 0.544867 0.191135 0.23447 0 
0.397572  19 0.06274 0.251676 0.880366 0.000506546 0.343728 0.65407 0 0.619211 0 0.0290164 0.374455 0.0956298 0.282077 0 0.52359 0.560655 0.126575 0.700221 0.0788437 
0.794016  19 0.0488042 0.433262 0.948158 0 0 0.621414 0.948897 0.426993 0.388706 0.0301599 0.365913 0.105113 0.28406 0.0127216 0.299604 0.496002 0.17744 0.209712 0 
4.15023  19 0.380379 0.413542 0.0918783 0.863362 0.80641 0.0888466 0.56083 0.784365 0.683491 0.0339792 0.857804 0.474822 0.772882 0.07647 0.58031 0.474526 0.464656 0.455339 0.124483 
0.520119  19 0.33897 0.513701 0.691095 0.00704343 0.712765 0.333987 0.987885 0.791632 0.112271 0.0689019 0.249868 0.357106 0.0281078 0.623546 0.245 0.89498 0.201772 0.538941 0.0469004 
0.739783  19 0.268915 0.791623 0.898027 0.000500109 0.0729853 0.262665 0.20576 0.539576 0.0958991 0 0.582087 0.272614 0.0694339 0.421199 0.341732 0.817145 0.112425 0.747702 0.173461 
0.487592  19 0.448611 0.781034 0.837305 0.000398232 0.65487 0.683683 0.0376148 0.744792 0.000192487 0 0.613657 0.42404 0.163845 0.0733093 0.533192 0.819159 0.0167311 0.645046 0.269027 
0.852976  19 0.287163 0.76054 0.585716 0.000152227 0.614343 0.0325355 0.557619 0.563775 0.0333013 0.183564 0.270149 0 0.230687 0 0.325179 0.946769 0.22627 0.142223 0.207829 
0.737916  19 0.275971 0.879718 0.589371 0.000150996 0.824176 0.0194545 0.506052 0.45766 0.182892 0 0.356864 0.584143 0.152223 0.425114 0.564018 0.93743 0.058863 0.291923 0.0476789 
0.565341  19 0.338381 0.573142 0.86095 0.00056288 0.55129 0.529628 0.0415048 0.595101 0.0684927 0.0120761 0.360778 0.173488 0.1033 0.26202 0.623863 0.551081 0.0485117 0.630449 0.202045 
0.621718  19 0.565996 0.75092 0.863504 0.000713721 0.514881 0.488478 0.0135772 0.59904 0 0.0763096 0.331052 0.880559 0.550933 0.39606 0.031408 0.840527 0.0194055 0.632124 0.185837 
1.30352  19 0.27814 0.144841 0.628221 0.00528256 0.43042 0 0.209005 0.482041 0.0663177 0.146441 0.297219 0.614306 0.475068 0.0476983 0.0397367 0.903598 0 0.324652 0.252875 
0.755868  19 0.186222 0 0.691681 0.012184 0.679768 0.281475 0.476375 0.679298 0.116667 0.152903 0.47237 0.675033 0.483968 0.10285 0.571116 0.671061 0 0.191371 0.258236 
0.432358  19 0.174141 0 0.836179 0.00724364 0.784757 0.741674 0.128282 0.794361 0 0.0937355 0.196829 0.496069 0.20146 0.57036 0 0.568399 0 0.783701 0.177785 
0.510309  19 0.176925 0.295877 0.827525 0.000983883 0.151511 0.744228 0.0805269 0.87168 0.121859 0 0.198718 0.507158 0.342337 0.671172 0 0.597269 0.375037 0.87982 0.127272 
0.937817  19 0.213981 0.0779005 0.821737 0.0717154 0.536415 0.552363 0.480746 0.731792 0.437272 0.336001 0.139357 0.736722 0.411551 0.633888 0.375203 0.344992 0.190037 0.150261 0 
0.969087  19 0.121988 0.0413217 0.822611 0 0.418707 0.486427 0.754365 0.820438 0.0228116 0.0754211 0.515822 0.769595 0 0.614418 0.000467181 0.565402 0.446738 0.128678 0.0242322 
0.55809  19 0.37409 0.0674087 0.704197 0.0019391 0.269383 0.0601936 0.347608 0.968878 0.195268 0.201881 0.962381 0.614257 0.195465 0.634456 0.569567 0.172681 0.054036 0.76552 0.640024 
1.05675  19 0.402285 0.545596 0.641171 0.00111476 0.402244 0.000838599 0.393635 0.0849982 0.186426 0.195012 0.894188 0.621046 0.309928 0.147392 0.301419 0.641094 0.0736517 0.617629 0.551899 
0.322406  19 0.470219 0.399396 0.073473 0 0.685034 0.564189 0.861564 0.364837 0 0.0294569 0.881464 0.0985103 0.0632232 0.00997572 0.427175 0.668084 0.158769 0.217531 0.00678917 
0.38914  19 0.278809 0 0.488747 0.0003198 0.251697 0.494267 0 0.297006 0.0507208 0.0983894 0.471751 0.463786 0.278334 0.418164 0.630581 0.445491 0.149892 0.727371 0.187183 
0.499766  19 0.603557 0.0881188 0.410298 0.00407993 0.889452 0.846198 0 0.778458 0.16073 0.126393 0.234757 0.404991 0.0305979 0.990113 0.735094 0.375562 0.0545583 0.920375 0.205661 
0.368649  19 0.593847 0.292087 0.642574 0 0.731959 0.390701 0.245401 0.801381 0.0223223 0.0453909 0.70789 0 0.464246 0 0.721287 0.715252 0.141815 0.369587 0.0501909 
0.398015  19 0.636419 0.499246 0.674821 0 0.650085 0.779669 0 0.690295 0 0.0929948 0.796351 0 0.399926 0 0.766298 0.619776 0 0.386712 0.0675986 
0.492855  19 0.130008 0.0620117 0.473031 0.000373715 0.918663 0.556598 0.0182664 0.286342 0.040906 0.0976806 0.349836 0.540164 0.155146 0.471401 0.6305 0.904389 0.245226 0.0531544 0.190585 
0.437718  19 0.259743 0.372695 0.130193 0.000845165 0.318652 0.739779 0.11175 0.59048 0.0284548 0.304159 0 0.895988 0.00441744 0.28881 0.127262 0.175261 0.0827606 0.751989 0.0336117 
0.397572  19 0.06274 0.251676 0.880366 0.000506546 0.343728 0.65407 0 0.619211 0 0.0290164 0.374455 0.0956298 0.282077 0 0.52359 0.560655 0.126575 0.700221 0.0788437 
0.944113  19 0.645645 0.0167772 0.751585 0.0252232 0.514003 0.452864 0.463567 0.795406 0 0.0152745 0 0.659447 0.269702 0.125472 0 0.737242 0.0301065 0.0225348 0.0497312 
0.630869  19 0.787311 0.155901 0.700409 0 0.231664 0.52513 0.587088 0.842611 0 0.0427425 0 0.659086 0.282175 0.56153 0.247794 0.00938738 0 0 0.336418 
0.988059  19 0.394668 0.291494 0.157994 0.0187383 0.21712 0.394442 0.458722 0.628347 0.436681 0.12908 0.205052 0.786363 0.27306 0.259663 0 0.565394 0.181465 0 0 
0.859473  19 0.56862 0.477682 0.478276 0.000656336 0.602824 0.39858 0.277997 0.607992 0.493009 0.0965837 0.258692 0.520916 0.286452 0.638116 0 0.49535 0.423663 0.54987 0.107023 
2.07066  19 0.744324 0.0907472 0.584163 0.00412513 0.475234 0.86496 0 0.816433 0.149672 0.140081 0.337689 0.397992 0 0.0977664 0.393416 0 0.0171347 0.932489 0.161334 
0.611536  19 0.295443 0 0.564193 0.0041973 0.356634 0.884744 0 0.735524 0.0953381 0.150339 0.265422 0.39257 0 0.0588409 0.909377 0.560729 0.0874122 0.54814 0.212205 
1.03961  19 0.217581 0.19739 0.462924 0.0119439 0.0501904 0.339067 0.172956 0.429958 0.335936 0.972405 0.404203 0.284235 0.244741 0.316024 0.50036 0.59823 0.142108 0.0701699 0.390857 
0.660565  19 0.209773 0.404498 0.35394 0.0115495 0.449581 0.381728 0 0.775124 0.24146 0.411879 0.520108 0.475959 0.260659 0.357755 0.699965 0.596282 0.19184 0.449312 0.211505 
0.976227  19 0.807489 0.468194 0.0348785 0.00537949 0.613506 0.425907 0.335257 0.547189 0.242839 0.044029 0.202993 0.0945148 0.290001 0.544167 0.545441 0.555101 0.381064 0.626924 0.303342 
0.62926  19 0.620082 0.579257 0.408628 0.00506839 0.907951 0.365842 0.0788071 0.534251 0.269811 0.119303 0 0.498771 0.461518 0.545783 0.171583 0.826013 0.241054 0.574607 0 
0.640543  19 0.370659 0.0816617 0.821967 0.0118951 0.461649 0.533844 0.309593 0.665408 0.393761 0.075412 0.157935 0.592862 0.392839 0.562982 0.00891554 0.94439 0.335876 0 0 
1.45859  19 0.609672 0.0643959 0.188489 0.00482929 0.872687 0.737094 0.268625 0.781175 0.209722 0.0749588 0.319042 0 0.494128 0.524934 0.354319 0.150149 0.249887 0.341723 0.159826 
1.21684  19 0.463679 0.0692793 0.791971 0.00276078 0.469084 0 0.331413 0.066041 0.265572 0.24335 0.623088 0.512288 0.206552 0.63225 0.592013 0.04587 0.00027133 0.728211 0.485392 
1.14683  19 0.463775 0.0685471 0.836547 0.00036483 0.434202 0.149289 0.383753 0.0526733 0.24263 0.273373 0.248062 0.36693 0.43365 0.668341 0.661035 0.515803 0 0.783321 0.986245 
1.18677  19 0.235782 0.0470474 0.812826 0.00266262 0.453166 0.832766 0.119677 0.465638 0.0644839 0.0994742 0.302714 0.864715 0.173238 0.446136 0.833366 0.162451 0.36487 0.182478 0.391586 
2.29695  19 0.262821 0.0597325 0.883031 0 0.722639 0.910371 0.454736 0.961675 0.103511 0.0831753 0.347364 0.799554 0 0.27708 0 0 0.387391 0.295759 0.432366 
0.525585  19 0.314207 0.10161 0.649651 0.00174969 0.799473 0.358864 0.169241 0.584834 0.0714416 0.0371668 0.207537 0.687632 0.648945 0.512612 0.393535 0.720634 0.261499 0.783795 0.0844822 
0.664512  19 0.174543 0.641025 0.640465 0.000873412 0.654945 0.229359 0.201063 0.340389 0.110765 0.0357791 0.119127 0.627267 0.276624 0.53613 0.134283 0.560947 0.276202 0.627606 0 
1.38023  19 0.426109 0.592438 0.0903779 0.021091 0.0705184 0.396232 0.693711 0.0382072 0.100054 0.0105694 0.58145 0.505352 0 0.335228 0.222901 0.759474 0.19351 0 0 
0.868485  19 0.614745 0.527162 0.074662 0.00563136 0.539313 0.325043 0.625047 0.961612 0.0308141 0.0030338 0.0341755 0.406353 0 0.150207 0.201378 0.76817 0.206195 0 0.134644 
1.65865  19 0.580876 0.43312 0.739315 0.0189305 0.645271 0.794937 0 0.823893 0 0.0930303 0.378797 0 0.399873 0.153512 0 0.521022 0.307354 0.094274 0.0396691 
1.40968  19 0.519427 0.497789 0.67927 0.00521208 0.51451 0.809867 0.154538 0.643228 0.00272218 0.0911733 0 0.857624 0.443312 0 0.244082 0.649386 0.30517 0 0.0880702 
1.77161  19 0.808236 0.0533376 0.638053 0.0105701 0.563754 0.0597532 0.748128 0.856552 0.201098 0.0322772 0.43299 0.886703 0.456796 0.499167 0.107512 0.0250783 0.121329 0.515865 0 
0.575625  19 0.0412648 0.338386 0.616339 0.0059547 0.425825 0.0951296 0.525587 0.231311 0.0881105 0.058728 0 0.880673 0.285961 0.463257 0.398275 0.86239 0.115995 0.501444 0.0735997 
0.890036  19 0.0988108 0.677842 0.766744 0 0 0.675055 0 0.295613 0 0.0469352 0.945033 0.183264 0.0444534 0.0526254 0.763334 0.164117 0.160227 0.567341 0.065443 
0.616846  19 0.0925804 0.716366 0.74307 0 0 0.816908 0.167901 0.514705 0.172257 0 0.770535 0 0.0764068 0.00422669 0.736554 0.484841 0 0.995328 0.119992 
0.450892  19 0.500762 0.0938033 0.497907 0.00203695 0.141964 0.254854 0.0559529 0.431545 0.0224168 0.397058 0.496038 0.649165 0.0169952 0.516862 0.636903 0.553348 0.243275 0 0 
0.579111  19 0.571512 0.681362 0.606018 0.0019025 0.264222 0.581236 0.266482 0.431315 0.108895 0.318727 0.473997 0.475552 0 0.505635 0.634012 0.489109 0.2553 0.0499282 0 
0.898735  19 0.413188 0.35936 0.0405615 2.69942e-05 0.946474 0.47498 0.0920214 0.426492 0.167344 0.241163 0.22482 0.788802 0.162159 0.0978417 0.17469 0.445662 0.366952 0.492705 0.117831 
0.612928  19 0.353294 0.209421 0.112307 0.000179446 0.855556 0.511608 0.106221 0.51613 0.110467 0 0.0526314 0.73605 0.333811 0.165098 0.162918 0.732349 0.145082 0.544159 0.0901162 
0.538386  19 0.578649 0.615524 0.575189 0 0.629332 0.396507 0.321173 0.770862 0.0173431 0.0428784 0.844117 0 0.438628 0 0.475342 0.839664 0.0671887 0.497129 0.108249 
1.56883  19 0.572824 0.481263 0.543527 0 0.883442 0.466566 0.263754 0.800216 0.0333702 0.0357112 0.00234243 0 0.426968 0 0.793476 0.746045 0.112175 0.423503 0.117871 
0.60976  19 0.694874 0.635687 0.565001 0.000329136 0.28868 0.90128 0.213731 0.491427 0 0.0896582 0.434155 0.1484 0.162546 0.817488 0.577465 0.751583 0.189933 0.000712216 0.123985 
0.598247  19 0.896729 0.671439 0.446388 0.00194197 0.715539 0.851615 0.236173 0.169831 0 0.0927978 0.362678 0.555686 0.146548 0.534062 0.974873 0.751912 0.183995 0.0787699 0.191158 
0.503624  19 0.587376 0.290951 0.435329 0.0026889 0.799596 0.556602 0.461384 0.781675 0 0.0505438 0.25273 0 0 0.357626 0.423879 0.623539 0.123542 0.197532 0.0451014 
0.540941  19 0.582157 0.289108 0.180639 0.000991098 0.57296 0.396135 0.315969 0.786818 0 0.0709261 0.588901 0.468294 0 0.345438 0.776003 0.54831 0.124759 0.469014 0.0571296 
0.638521  19 0.510525 0.562214 0.68798 0.0367239 0.337697 0.520834 0.310822 0.644274 0.0986483 0.0277179 0.186656 0.185623 0.345037 0.0706993 0.366936 0.545637 0.148633 0.373292 0 
1.08531  19 0.51704 0.638716 0.691663 0.0369307 0.347023 0.323096 0.313186 0.49358 0.232164 0.0774006 0.00285994 0.155383 0.372113 0.627751 0.893724 0.0614592 0.0737975 0.693582 0.187471 
0.679201  19 0.138853 0.0522475 0.837301 0.0743545 0 0.0506488 0.212409 0.815819 0.273907 0.185994 0.455877 0.52925 0 0.123337 0.182495 0.348503 0.148377 0.0861039 0.0326707 
0.717284  19 0.00766912 0 0.639224 0.0276767 0 0.381556 0 0.709224 0.361329 0.291376 0.328558 0.820476 0.0301748 0.0683664 0.297376 0.328367 0.0940278 0.204163 0.0179325 
0.507545  19 0.874829 0.257301 0.611341 0.00689361 0.489625 0.195369 0.700843 0.493358 0.115436 0.0233267 0.154685 0.67554 0.373523 0.737421 0.388937 0.53261 0.129221 0.5481 0.20099 
0.567107  19 0.627239 0.0921482 0.609959 0.00574757 0.484054 0.0979039 0.931201 0.494218 0.307401 0.051573 0.144871 0.714285 0.322108 0.415109 0.390558 0.977582 0.113134 0.574325 0 
0.49768  19 0.573373 0.0473884 0.90403 0.0023088 0.373151 0.299133 0.0489331 0.555257 0.0584272 0.0286484 0.142112 0.274573 0.357121 0.293363 0.42411 0.668132 0.227943 0.533856 0.243518 
0.518172  19 0.431864 0.219094 0.438041 0.00170934 0.492002 0.289527 0.260564 0.639651 0.0602533 0.0279549 0.0771508 0.189472 0.23196 0.522123 0.426766 0.612547 0.170919 0.462746 0.149622 
0.517581  19 0.767178 0.0922332 0.657096 0.00062644 0.6764 0.188538 0 0.256303 0 0.135024 0.470693 0.680051 0.151684 0.432453 0.59226 0.569651 0.16213 0.369681 0.0700757 
0.536111  19 0.162948 0 0.70211 0.000636112 0.621437 0.0597388 0.62804 0.620589 0.120009 0.2601 0.470214 0.612072 0.0851169 0.449071 0.635165 0.562902 0.255637 0.696113 0.0657907 
0.625041  19 0.61228 0.652663 0.711019 0.0045386 0.703005 0.427797 0.160978 0.474403 0.165421 0.057049 0.293885 0.447772 0.39772 0.572688 0.332402 0.707614 0.286734 0.500154 0 
0.546582  19 0.699086 0.45996 0.572488 0.00495124 0.69276 0.431448 0.170773 0.543924 0.123651 0.0571784 0.358599 0.600791 0.458029 0.572378 0.314197 0.674418 0.330412 0.518117 0 
0.524651  19 0.226806 0.707074 0.233006 0.0106192 0.672467 0.311913 0.200334 0.686804 0.00956928 0.193737 0.342794 0.00957552 0.227463 0.0681972 0.775083 0.557235 0.12237 0.139237 0.386295 
0.866516  19 0.254572 0.521887 0.635538 0.00046799 0.352857 0.165102 0.359102 0.809945 0.127155 0.129822 0.279485 0 0.228807 0 0.22382 0.699746 0.181519 0.141827 0.20558 
0.764694  19 0.505082 0.0475568 0.853875 0 0.846091 0.0408854 0 0.619653 0.0576115 0 0.322376 0.535722 0.151493 0.519699 0.814087 0.323935 0.186268 0.0471088 0.00907247 
0.541744  19 0.469361 0 0.522528 0.0182082 0.844239 0.358088 0.724454 0.677102 0.0197187 0.0238621 0.213235 0.303424 0.142042 0.585892 0.699989 0.806234 0.197536 0.521431 0 
0.488231  19 0.497908 0 0.465999 0.00112331 0.0447264 0.94462 0 0.329472 0 0.116078 0.476284 0.431638 0.335431 0.520885 0.618802 0.511976 0.269616 0.264272 0.231394 
1.0728  19 0.632363 0.0965122 0.500367 0.00115889 0.968618 0.530052 0 0.747435 0.317872 0.0772165 0.268628 0.465163 0 0.895305 0.221706 0.00875953 0.00765391 0.139259 0.151267 
0.9706  19 0 0.157224 0.541839 0.00376806 0 0.536321 0.13652 0.187805 0.294334 0.251491 0.687372 0.621862 0.234669 0.366369 0.280353 0.465544 0.039835 0.232748 0.340929 
0.579316  19 0.374304 0.000809354 0.51695 0.00261412 0.0497588 0.439411 0.199323 0.69537 0.226289 0.14414 0.310881 0.432365 0.142001 0.447075 0.346056 0.495389 0.226264 0.137824 0.354278 
0.655883  19 0.116819 0.123213 0.707383 0.0018894 0.539795 0.191388 0.426772 0.709757 0 0.00373218 0.205975 0.707153 0.457812 0.355747 0.561197 0.853287 0.316648 0.58335 0.277641 
0.704892  19 0.362348 0.221003 0.801516 0.00185304 0.524124 0.17358 0 0.759094 0.243721 0.0641155 0.410119 0.518489 0.242146 0.452695 0 0.674032 0.31548 0.580585 0 
0.635541  19 0.491697 0.239922 0.759885 0.00261529 0.0941964 0.453008 0.166413 0.484862 0.10148 0.612424 0.561849 0.628864 0.648346 0.630683 0.632016 0.996969 0.264747 0.554203 0.200237 
1.64998  19 0.577581 0.720874 0.00288699 0.00211313 0.35306 0.439462 0.0844038 0.452431 0 0.278663 0.479195 0.168119 0 0.642753 0.642749 0.556922 0.260036 0.298052 0 
0.447477  19 0.435712 0.127806 0.544848 0.000152147 0.681369 0.327384 0.280604 0.401476 0 0.0735348 0.99077 0 0.0560004 0.118166 0.605144 0.711877 0.183143 0.266064 0.0125636 
0.779889  19 0.470611 0.731409 0.421471 0.000194453 0.680827 0.192988 0.946243 0.2994 0.136987 0.0946669 0.569159 0 0.0695885 0.257408 0.24212 0.616433 0.1565 0.269854 0.0066128 
0.6537  19 0.384094 0.196432 0.79017 0.00417107 0.447927 0.681274 0.355657 0.550483 0.400812 0.0695533 0.18955 0.510618 0.397948 0.562549 0.28765 0.943093 0.317923 0 0 
0.801333  19 0.336923 0.16956 0.881814 0.00729511 0.396126 0.0110222 0.284745 0.622036 0.245389 0.0079056 0.322137 0.419345 0.401458 0.55556 0 0.892735 0.275027 0 0.0428828 
0.728724  19 0.544267 0 0.276704 0.000792869 0.146276 0.502032 0 0.259071 0.0309479 0.0718921 0.945253 0.76747 0.168379 0.336525 0.1492 0.393586 0.235185 0 0.232306 
0.972262  19 0.378767 0.000248962 0.326045 0.000602954 0.652116 0.504845 0.120038 0.381827 0.0815378 0.135055 0.465343 0.625672 0 0.618366 0.840623 0.184897 0.212611 0.60159 0.034889 
0.522382  19 0.771425 0.559976 0.871544 0.00544435 0.688124 0.382105 0.231276 0.510444 0.0426015 0.0579228 0.0388187 0.432609 0.426714 0.570545 0.257233 0.755697 0.249347 0.609962 0 
0.618726  19 0.388879 0.11759 0.701311 0.00583532 0.35394 0.507378 0.570975 0.809313 0 0.0361527 0.573842 0.667626 0.282396 0.320298 0 0.548569 0 0.0967365 0 
0.557673  19 0.0112602 0.00969476 0.411516 0.0153116 0.284204 0.365453 0.534645 0.68885 0.151387 0.0272732 0.208809 0.249118 0.255502 0.604198 0.85626 0.629417 0.115326 0.406807 0.697523 
0.798822  19 0.00259399 0.0841796 0.518313 0.00124472 0.0766686 0 0.5839 0.641662 0.147301 0.0935394 0 0.205788 0.547564 0.616787 0.727639 0.561222 0.0583148 0.581349 0.482719 
1.03949  19 0.26871 0.347563 0.880717 7.68634e-05 0.922422 0.032068 0.11935 0.949789 0.236714 0.0850589 0.265742 0.481678 0.123408 0.151811 0.683509 0.37965 0.400235 0.587954 0.126152 
0.458187  19 0.673216 0.114778 0.915648 0.000311992 0.124359 0.207353 0.127567 0.98074 0.0663254 0.048304 0.372539 0.500939 0.116262 0.132904 0.685222 0.361094 0.0907991 0.642998 0.143706 
0.538014  19 0.122663 0.049645 0.430918 0 0.267755 0.685584 0.450726 0.850968 0.159055 0 0.371014 0.539952 0.206939 0.141766 0.557628 0.535308 0.210259 0.361586 0.326372 
0.629238  19 0.0200754 0.18046 0.505886 0.00341572 0.323592 0.257447 0.0263217 0.642047 0.256666 0.00319916 0.364265 0.536509 0.310399 0.427296 0.566285 0.673337 0.0515082 0.588808 0.132898 
0.561475  19 0.706288 0 0.295617 0.000310845 0.0306419 0.778528 0.22017 0.456086 0.147217 0.0197913 0.952495 0 0.125538 0.0181668 0.453472 0.490799 0.342422 0.430926 0.240512 
2.076  19 0.857628 0 0 0 0.500831 0.720201 0.189279 0.352481 0.105013 0.0711353 0.453068 0.118981 0.172925 0 0.288835 0.770076 0.555706 0.457077 0 
0.445846  19 0.412795 0.148768 0.421414 0.00865171 0.0568343 0.161668 0.201326 0.637694 0.268015 0.06417 0.609659 0.429078 0.212505 0.548054 0.592338 0.995943 0.132074 0.374978 0.0866051 
0.501988  19 0.771425 0.559976 0.871544 0.00544435 0.688124 0.382105 0.709024 0.510444 0.0426015 0.0579228 0.0388187 0.432609 0.426714 0.570545 0.257233 0.755697 0.249347 0.609962 0 
0.65998  19 0.766503 0.26206 0.73699 0.00683317 0.67324 0.125713 0.902978 0.859161 2.72547e-05 0.0155299 0.0177963 0.730069 0.678126 0.630235 0.703246 0.594338 0.0959128 0.068738 0.192072 
0.441258  19 0.77526 0.122619 0.6435 0.0267495 0.673691 0.210137 0.327646 0.828002 0.020444 0.00907577 0.250092 0.815098 0.324631 0.55922 0.188319 0.609347 0.0589465 0.361065 0.168038 
0.697903  19 0.668583 0.0834009 0.465546 0.00287628 0.612219 0.326437 0.0466352 0.261314 0.329037 0.019667 0.257651 0.326433 0.171493 0.302502 0.416568 0.522614 0.116733 0.867486 0.489221 
0.59647  19 0.605328 0.088004 0.48058 0.00200609 0.0611215 0.354229 0 0.537416 0.20966 0.0230149 0.267003 0.845672 0 0.450521 0.428743 0.544113 0.117369 0.865723 0.488543 
0.890032  19 0.623036 0.472016 0.812052 0.000424554 0.143982 0.466882 0.253258 0.918538 0 0 0.156102 0.231843 0.484229 0.0363326 0.0574301 0.645908 0.215765 0.248479 0.0423716 
0.575455  19 0.625089 0.249325 0.573889 0.00924646 0.723747 0.553081 0 0.87082 0.0270318 0.0898738 0.732455 0 0.482616 0 0.445856 0.675755 0.0999523 0.480096 0.0394144 
0.586792  19 0.321234 0.0883583 0.406846 0.000685021 0.33422 0.110597 0.0281656 0.539269 0.0669143 0.0958601 0.41333 0 0.189778 0.317252 0.601148 0.472178 0.216282 0.273827 0.146961 
0.494539  19 0.37018 0 0.429411 0.000534564 0.311494 0.724676 0.0599125 0.567388 0.0238294 0.0963004 0.0768699 0.86814 0.274966 0.307831 0.652454 0.472172 0.11351 0.333157 0.203963 
0.479084  19 0.3674 0 0.578296 0.0127288 0.173952 0.47807 0 0.316658 0.0891142 0.126363 0.234458 0.438657 0.133414 0.593739 0.754921 0.52513 0.190186 0.321559 0.243298 
0.640334  19 0.238918 0.178416 0.392323 0 0.41758 0.622918 0.125045 0.322324 0.198824 0.0842191 0.75535 0.38267 0.420939 0.680999 0.812045 0.176084 0.0443658 0.331937 0.178257 
0.733537  19 0.557536 0.87051 0.698293 0.00361421 0.183088 0.427231 0.264138 0.485371 0.386823 0.0409749 0.241331 0.371077 0.670146 0 0.584834 0.870189 0.11122 0.577046 0.133227 
0.645642  19 0.461161 0.880603 0.667683 0.00338411 0.526841 0.328275 0.391686 0.519706 0.14108 0.0445039 0.160129 0.430829 0.443254 0.299419 0.308544 0.756252 0.0444312 0.490236 0.14064 
0.582104  19 0.386683 0.420872 0.405698 0.0118338 0.10499 0.92958 0.35612 0.851308 0.0670739 0.0646743 0 0.647098 0.299435 0.37186 0.416942 0.455108 0.144149 0.126623 0.117389 
0.956998  19 0.464646 0.0206591 0.519449 0.0212001 0.363053 0.487209 0.529425 0.123752 0.245249 0.0746717 0.345079 0.534895 0.276504 0.500994 0.029771 0.526773 0.178425 0.747073 0 
0.764528  19 0.58914 0.141869 0.750528 0.023631 0.666403 0.730765 0.888222 0.779533 0.0852062 0 0.27957 0.312354 0.0214774 0.494724 0.705531 0.265106 0.14627 0.72924 0.00237797 
0.695958  19 0.596287 0.270103 0.764681 0.00325441 0.193958 0.408473 0.346392 0.351828 0.0422398 0 0.245579 0.327597 0.0903162 0.762876 0.0101557 0.716024 0.323027 0.737918 0.013742 
0.711757  19 0.992474 0 0.493874 0.00528754 0.688756 0.742399 0.0151597 0.463569 0.0850449 0 0.828739 0.805965 0 0.489473 0.498177 0.141988 0.0242637 0.278283 0.194263 
0.816384  19 0.653809 0 0.498965 0 0.71489 0.118833 0.381077 0.779661 0.0390307 0.0456857 0 0.583865 0 0.482816 0.561851 0.123603 0.0634929 0.211521 0.167602 
4.20038  19 0.199911 0.92419 0.132711 0.594953 0.699005 0.880193 0.249261 0.308065 0.547727 0.791034 0.36892 0.867789 0.41449 0.90319 0.551431 0.141607 0.746534 0.991263 0.933813 
1.20393  19 0.330223 0.494231 0.74159 0.0214914 0.503354 0.501535 0.309425 0.697382 0.339086 0.147057 0.131484 0.0870037 0.428025 0.83775 0.0239562 0.946144 0.360915 0 0.167307 
0.688613  19 0.511739 0.333635 0.742119 0 0.657622 0.568677 0.062756 0.528289 0 0.0994224 0.556634 0.784573 0.0675112 0 0.629852 0.536382 0.131514 0.399921 0.16726 
0.583469  19 0.482651 0.66232 0.481904 0 0.742987 0.365017 0.0551258 0.730031 0 0.0958501 0.530114 0.122119 0.568987 0.0345539 0.636779 0.673733 0.229404 0.395403 0.0836144 
0.909111  19 0.208768 0.128758 0.78294 0 0.835025 0.309193 0.685921 0.565654 0.287788 0.0525618 0.00227283 0.107128 0.0323833 0.0757252 0.63171 0.478976 0.00813907 0.445703 0.0446312 
0.599125  19 0.120754 0.193365 0.684778 0 0.595945 0.245798 0.823774 0.610042 0.310995 0.0867998 0.595066 0.371538 0.189989 0.390513 0.772136 0.722609 0.100825 0.864914 0.221934 
1.3811  19 0.397107 0.0398638 0.685677 0.00984984 0.463393 0 0.232233 0.646798 0.0952454 0.267546 0.197056 0 0.49164 0.5662 0.247133 0.687849 0.32571 0.551496 0.0445936 
1.66149  19 0.234839 0.0350407 0.747342 0 0.698327 0.539483 0.278159 0.771735 0.203617 0.0959323 0.239165 0.67538 0.349266 0.355078 0.724466 0.0722839 0.341383 0.653436 0 
2.59646  19 0.319195 0.468114 0.605167 0.0163098 0.335789 0.99144 0.0845087 0.74038 0.064975 0.0702476 0 0.218144 0.513901 0.229708 0.773005 0 0.266334 0 0.0892082 
2.16687  19 0.28238 0.501163 0.582545 0.0201993 0 0.859771 0.134292 0.845863 0.0588034 0.0454604 0 0.411356 0.485926 0.383718 0.925919 0 0.294899 0.114784 0.178282 
0.854701  19 0.563939 0.408823 0.559334 0.00102446 0.684436 0.815665 0.120332 0.525007 0.100384 0.077374 0.891262 0.440274 0.397295 0 0.218377 0.584604 0 0.377523 0.106196 
2.78864  19 0.358533 0.27365 0.497961 0.407459 0.444447 0.38522 0.279812 0.395061 0.57153 0.535875 0.911473 0.564549 0.00546566 0.57493 0.502308 0.319007 0.749272 0.225856 0.077027 
1.09886  19 0.605038 0.523315 0.462823 0.00647972 0.54713 0.333235 0.193406 0.739091 0 0.161071 0 0.387456 0.0623619 0.196804 0.246717 0.0885415 0.133828 0.702473 0.0244359 
0.577128  19 0.60533 0.048281 0.407664 0.00530433 0.570529 0.3236 0.0940974 0.125486 0 0.165607 0.289357 0.455217 0 0.113805 0.559914 0.43155 0.0905219 0.667147 0.0024915 
0.694461  19 0.309532 0.0352794 0.923075 0.0010991 0.730763 0.745266 0.608112 0.816005 0.140292 0.0394067 0.579167 0.26004 0.145138 0.746665 0.19694 0.858638 0.0343998 0.392863 0.0382009 
0.673525  19 0.549911 0.0459342 0.11733 0.0012361 0.739241 0.612571 0.498831 0.981952 0.112764 0.0333178 0.263843 0.394869 0.343413 0 0.315708 0.78661 0.155986 0.290222 0.0184292 
0.70363  19 0.397298 0.140042 0.437264 0.000748805 0.0317244 0.14273 0.217848 0.635358 0.296961 0.230548 0.478762 0.400504 0.181639 0.527929 0.379237 0.113343 0.0626736 0.508635 0 
1.25242  19 0.426229 0.0274718 0.551626 0.0114518 0.0872695 0.168751 0.169187 0.637909 0.300036 0.0524691 0.544728 0.535969 0.21204 0.610052 0.468131 0.0497976 0.0831428 0.276486 0.307444 
0.496933  19 0.392748 0.395526 0.654963 0.000884655 0.319092 0.745137 0.182632 0.815466 0.268457 0.0837313 0.780642 0.637728 0.0798059 0.113171 0.689538 0.588823 0.075129 0.706478 0.186751 
0.38812  19 0.643302 0.202336 0.661404 0.000734393 0.596533 0.741228 0.12233 0.993537 0.150929 0.0627114 0.429589 0.0958564 0.201827 0 0.731139 0.723843 0.253737 0.56261 0.0654892 
0.570599  19 0.265439 0.115223 0.392316 0.000684479 0.323162 0.419025 0.0117493 0.291168 0.06588 0.112992 0.54085 0.38965 0.321735 0.450389 0.748207 0.319614 0.167621 0.562236 0.0095775 
0.761153  19 0.270322 0 0.54503 0.000362145 0.0347771 0.37981 0.0115659 0.268244 0.209967 0.0265921 0.405268 0.345829 0.0966391 0.436454 0.766336 0.581924 0.140474 0.839992 0.324637 
0.634756  19 0.261863 0.207993 0.473118 0.000185262 0.277162 0.452411 0.879346 0.75581 0.12005 0 0.461961 0.195793 0.865685 0.652671 0.401397 0.450456 0.101511 0.81938 0.178448 
0.492479  19 0.361412 0.177079 0.360256 0.00399585 0.143257 0.482175 0.724184 0.714218 0.119488 0 0.356023 0.866485 0.288102 0.578519 0.70235 0.817221 0.144639 0.47753 0.188008 
1.12882  19 0.506031 0.0802755 0.495539 0 0.745561 0.561429 0.0772641 0 0.292077 0.0481763 0.357223 0.457205 0.495652 0.525063 0.731463 0.411301 0.128864 0.341526 0.218721 
0.653388  19 0.579679 0 0.501527 0.00139811 0.542058 0.47739 0.106099 0.550138 0.213038 0.286309 0.248276 0.445567 0.424633 0.386601 0.645281 0.0654449 0.0074896 0.711352 0.144805 
0.794277  19 0.217153 0 0.656453 0.00828372 0.679875 0.37244 0.125973 0.810693 0.150602 0.303749 0.241365 0.756321 0.524894 0.499775 0.0476883 0.603525 0.206127 0.464122 0.138849 
0.716706  19 0.275971 0.879718 0.589371 0.000150996 0.824176 0.0194545 0.506052 0.45766 0.182892 0 0.356864 0.584143 0.152223 0.425114 0.564018 0.93743 0.058863 0.291923 0.0476789 
2.80775  19 0.681666 0.503776 0.786725 0.553595 0.270187 0.0886176 0.556631 0.0959824 0.426349 0.367429 0.333661 0.480343 0.84127 0.547287 0.775604 0.7934 0.838642 0.134564 0.423477 
0.615632  19 0.611522 0.484246 0.81543 0.0172416 0.960161 0.546017 0.130499 0.62449 0.100564 0.000831563 0.284898 0.331613 0.413482 0.623367 0 0.86957 0.0244315 0.712251 0 
0.700104  19 0.16917 0 0.816453 0.0128974 0.673541 0.367464 0.397482 0.778646 0.207543 0 0.353042 0.151294 0.387341 0.719428 0.579162 0.585174 0.316609 0.680153 0.302664 
0.679911  19 0.250175 0 0.569793 0.0160801 0.590408 0.36462 0.842909 0.860013 0.0947928 0 0.409602 0.515866 0.426896 0.627628 0 0.573682 0.262195 0.424089 0 
0.68338  19 0.254386 0.258045 0.901928 0.000535848 0.728503 0.955932 0.220049 0.558242 0.0458066 0.0630267 0.610174 0.287186 0.0582353 0.559394 0.300689 0.745071 0.224537 0.270544 0.187558 
0.669566  19 0.673669 0 0.0306494 0.000524973 0.533851 0.0784497 0.195081 0.506909 0.0995923 0.103419 0.584187 0.201347 0.115455 0.43583 0.33253 0.738775 0.187709 0.667124 0.134052 
0.744669  19 0.543863 0.070205 0.861307 0 0.377312 0.414784 0.0097179 0.400079 0.255924 0.0693353 0.291263 0.912756 0.742778 0.493821 0.0342809 0.66348 0.0261133 0.0903554 0.0521079 
0.534048  19 0.710543 0.129659 0.676702 0.00713329 0.935514 0.503418 0.0184368 0.598677 0 0.0284718 0.300595 0.923094 0.0158403 0.160695 0.0297567 0.244411 0.00916852 0.809486 0.191647 
0.519755  19 0.502151 0.437849 0.81371 0.0176139 0.642815 0.665466 0.625582 0.89034 0.29271 0.0902407 0.0341193 0.791467 0.4294 0.473424 0.100817 0.997274 0.252015 0.0484964 0.00422656 
0.603138  19 0.548445 0.363518 0.548558 0.00229694 0.408175 0.420084 0.188018 0.431692 0 0.475534 0.486372 0.52553 0 0.502642 0.634853 0.430963 0.221778 0 0 
2.12466  19 0.0201034 0.803503 0.677777 0.000596339 0.640696 0.577198 0.0239352 0.173674 0.253683 0.130746 0.290272 0.199877 0.198733 0.0587476 0.604379 0.0517064 0.314629 0 0.0107313 
0.959488  19 0 0.264604 0.549564 0.00022122 0.599339 0.407217 0.026591 0.126805 0.176192 0.0733514 0.413016 0.181624 0.507523 0.594727 0.687083 0.585667 0.0261247 0 0.186309 
1.17104  19 0.59116 0 0.415633 0 0.773001 0.197521 0.123258 0.791823 0.102924 0 0 0.617975 0.318173 0.497006 0.155419 0.080353 0.193768 0.319158 0.122083 
0.44476  19 0.423689 0 0.603328 0 0.800986 0.350407 0.154434 0.523817 0.0781667 0 0.611708 0.607684 0.397744 0.448095 0.557019 0.59254 0.0403649 0.290152 0.139546 
0.863206  19 0.0973244 0.34993 0.538031 0 0.24503 0.34683 0 0.0985576 0.103607 0.120559 0.626607 0.462069 0.327861 0.359716 0.907211 0.456284 0.244429 0.133239 0.207315 
0.415774  19 0 0.349517 0.299041 0.00198403 0.459706 0.213891 0 0.618995 0 0.225814 0.0104526 0.525561 0.0509451 0.364214 0 0.772299 0.228353 0.747479 0.16974 
0.633182  19 0.276107 0 0.635401 0.00727397 0.0340052 0.904416 0.584626 0.465986 0.172644 0.0592247 0.631648 0.644409 0.19271 0.271883 0.0856315 0.698764 0.0486171 0.0963111 0.0448753 
0.510311  19 0.316679 0.710297 0.688122 0.00343252 0.0177692 0.835692 0.606921 0.627893 0 0.0268541 0.734201 0.743183 0.376681 0.406093 0.401476 0.307007 0.00574316 0.0269589 0.0229035 
0.499766  19 0.603557 0.0881188 0.410298 0.00407993 0.889452 0.846198 0 0.778458 0.16073 0.126393 0.234757 0.404991 0.0305979 0.990113 0.735094 0.375562 0.0545583 0.920375 0.205661 
0.368649  19 0.593847 0.292087 0.642574 0 0.731959 0.390701 0.245401 0.801381 0.0223223 0.0453909 0.70789 0 0.464246 0 0.721287 0.715252 0.141815 0.369587 0.0501909 
0.398015  19 0.636419 0.499246 0.674821 0 0.650085 0.779669 0 0.690295 0 0.0929948 0.796351 0 0.399926 0 0.766298 0.619776 0 0.386712 0.0675986 
0.536111  19 0.162948 0 0.70211 0.000636112 0.621437 0.0597388 0.62804 0.620589 0.120009 0.2601 0.470214 0.612072 0.0851169 0.449071 0.635165 0.562902 0.255637 0.696113 0.0657907 
0.447477  19 0.435712 0.127806 0.544848 0.000152147 0.681369 0.327384 0.280604 0.401476 0 0.0735348 0.99077 0 0.0560004 0.118166 0.605144 0.711877 0.183143 0.266064 0.0125636 
0.441258  19 0.77526 0.122619 0.6435 0.0267495 0.673691 0.210137 0.327646 0.828002 0.020444 0.00907577 0.250092 0.815098 0.324631 0.55922 0.188319 0.609347 0.0589465 0.361065 0.168038 
0.38812  19 0.643302 0.202336 0.661404 0.000734393 0.596533 0.741228 0.12233 0.993537 0.150929 0.0627114 0.429589 0.0958564 0.201827 0 0.731139 0.723843 0.253737 0.56261 0.0654892 
0.415774  19 0 0.349517 0.299041 0.00198403 0.459706 0.213891 0 0.618995 0 0.225814 0.0104526 0.525561 0.0509451 0.364214 0 0.772299 0.228353 0.747479 0.16974 
0.499687  19 0.228624 0.10224 0.483118 0.00140106 0.388388 0.458796 0.0219276 0.241152 0.0544659 0.236526 0.559314 0.282719 0.039281 0.458969 0.792964 0.567598 0.247007 0.583938 0.000371601 
0.452745  19 0.400692 0.109423 0.543481 0.00165625 0.287072 0.372389 0.0660436 0.420406 0.0698467 0.165056 0.493375 0.578134 0 0.5358 0.793606 0.633169 0.183389 0.704123 0.00509608 
0.438649  19 0.594267 0.417636 0.610252 0 0.603412 0.586546 0.343214 0.407916 0.0755518 0.308098 0.435754 0.761438 0.0964579 0.476073 0.632048 0.485244 0.173955 0.0759608 0 
0.415812  19 0.492261 0.631493 0.728616 0.00232698 0.25287 0.579518 0.292987 0.481035 0 0.339077 0.492197 0.48504 0.0393056 0.710613 0.628319 0.540688 0.114761 0.470611 0.0358008 
1.37646  19 0.126909 0.284289 0.518 0.000128271 0.695578 0.395307 0 0.388844 0.139518 0.131147 0.106533 0 0.134226 0.357722 0.0779795 0.441522 0.275239 0.196904 0.130147 
0.770953  19 0 0.274478 0.53492 0.000594913 0.322948 0.384253 0.192551 0.281633 0 0.116846 0.117415 0.248307 0 0.357745 0.729058 0.396923 0.291914 0.21481 0.00942684 
0.805522  19 0.138853 0.0522475 0.837301 0.0743545 0 0.0506488 0.212409 0.815819 0.273907 0.185994 0.455877 0.52925 0 0.123337 0.182495 0.348503 0.148377 0.0861039 0.0326707 
0.431534  19 0.3674 0 0.578296 0.0127288 0.173952 0.47807 0 0.316658 0.0891142 0.126363 0.234458 0.438657 0.133414 0.593739 0.754921 0.52513 0.190186 0.321559 0.243298 
0.529592  19 0.219225 0.62663 0.636786 0.00149993 0.494467 0.210634 0.00199992 0.433214 0.124057 0.0649933 0.067319 0.636612 0.177032 0.56083 0 0.213217 0.148801 0.386283 0 
0.625179  19 0.273785 0.78075 0.662928 0.000771087 0.81567 0.348396 0.0586094 0.22982 0.114714 0.060766 0.215081 0.668965 0.398865 0.506928 0.0699802 0.920373 0.0803496 0.818318 0 
0.540594  19 0.625089 0.249325 0.573889 0.00924646 0.723747 0.553081 0 0.87082 0.0270318 0.0898738 0.732455 0 0.482616 0 0.445856 0.675755 0.0999523 0.480096 0.0394144 
0.4936  19 0.710543 0.129659 0.676702 0.00713329 0.935514 0.503418 0.0184368 0.598677 0 0.0284718 0.300595 0.923094 0.0158403 0.160695 0.0297567 0.244411 0.00916852 0.809486 0.191647 
0.7999  19 0.697811 0.0544392 0.663665 0.0112803 0.596547 0.161203 0 0.180408 0.0581211 0.10965 0.65637 0.596884 0 0.451673 0.302309 0.848837 0.139668 0.148643 0.103005 
0.815449  19 0.956235 0.441234 0.625702 0 0.468442 0.144654 0 0.149765 0.185445 0.135015 0.739984 0.847997 0 0.559592 0.736011 0.805598 0.0842724 0.549931 0.0974834 
0.531778  19 0.43175 0.313978 0.566221 0.0128043 0.380578 0.125925 0.350942 0.836472 0.0958295 0.0716744 0.458959 0.763517 0.320224 0.859876 0.570336 0.600398 0.238856 0.662039 0.0269667 
0.626213  19 0.0762112 0.425233 0.238595 0.0129979 0.0962393 0.251967 0.35701 0.782412 0.216653 0.00891375 0.382247 0.624968 0.424787 0.740368 0.495362 0.462219 0.137346 0.300683 0.320411 
0.620191  19 0.120754 0.193365 0.684778 0 0.595945 0.245798 0.823774 0.610042 0.310995 0.0867998 0.595066 0.371538 0.189989 0.390513 0.772136 0.722609 0.100825 0.16079 0.221934 
1.10397  19 0.217581 0.19739 0.462924 0.0119439 0.0501904 0.339067 0.172956 0.429958 0.335936 0.972405 0.404203 0.284235 0.244741 0.316024 0.50036 0.59823 0.142108 0.0701699 0.390857 
0.59706  19 0.605328 0.088004 0.48058 0.00200609 0.0611215 0.354229 0 0.537416 0.20966 0.0230149 0.267003 0.845672 0 0.450521 0.428743 0.544113 0.117369 0.865723 0.488543 
3.37581  19 0.143992 0.670354 0.102226 0.297824 0.746229 0.414166 0.0697298 0.8018 0.410633 0.963718 0.41331 0.84787 0.488452 0.101147 0.758137 0.595855 0.150428 0.749066 0.114003 
0.899248  19 0.195482 0.0690886 0.393635 0.000298733 0.501181 0.315291 0.388394 0.107027 0.206181 0.0912041 0.341937 0.491449 0.490589 0.633252 0.660747 0.479488 0.0638119 0.728745 0.773126 
0.685652  19 0.60764 0 0.859598 0.000312909 0.369983 0.388384 0.423157 0.0877415 0.0558565 0.0226118 0.567504 0.331403 0.424373 0.556199 0.645896 0.509226 0.188503 0.774863 0.923708 
0.46551  19 0.483503 0.192258 0.65296 0 0.0180835 0.350574 0.223996 0.550275 0.0630521 0.0282307 0.609257 0.471943 0.392534 0.398437 0.427936 0.612632 0.0352091 0.165941 0.167935 
0.639166  19 0.502882 0 0.92771 0.000523287 0.60696 0.33621 0.122917 0.516928 0.145756 0 0.626451 0.506114 0.11067 0.388935 0.598481 0.629724 0.052891 0.183229 0.16298 
0.621787  19 0.585488 0.694947 0.0187219 0 0.502064 0.331082 0.485295 0.986759 0 0.139852 0.436772 0.246119 0.522779 0.0543871 0.827593 0.666438 0.227149 0.502568 0.089857 
0.725298  19 0.580889 0.536393 0.517502 0 0.602349 0.371429 0.216867 0.053811 0.0168084 0.0481045 0.249411 0.0849011 0.370622 0.041794 0.408287 0.761813 0.20497 0 0.0777463 
0.505952  19 0.581703 0.397276 0.125886 0.00130208 0.875961 0.753029 0.146254 0.829417 0.150209 0.0539433 0.898354 0.656379 0.308061 0 0.50167 0.603424 0.185434 0.527387 0.105762 
0.651441  19 0.49517 0.517145 0.749898 0.00138261 0.793243 0.592453 0.605967 0.914478 0.157126 0.0620825 0.121891 0.603374 0.313985 0 0.710987 0.690773 0.130114 0.206612 0 
1.77839  19 0.580316 0.0777052 0.292257 0.00569169 0.491767 0.520325 0.224016 0.750633 0.0351035 0.400035 0.464382 0.550717 0.0638515 0.522955 0.520663 0.0611589 0.251017 0 0.159875 
0.840666  19 0.511177 0.0666363 0.246705 0.00342422 0.573981 0.344629 0.102897 0.722715 0.235461 0 0.540544 0.367157 0.260643 0.524298 0.278874 0.32883 0.241903 0 0 
0.709623  19 0.661928 0.321677 0.768922 0.000943261 0.0837195 0.890673 0 0.553824 0.011901 0.0642179 0.177347 0.324204 0.301072 0 0.654255 0.642953 0.0169795 0.503755 0.0325416 
1.07711  19 0.620205 0.326776 0.561544 0.000496561 0.149314 0.884644 0 0.696082 0 0.0421884 0.00562392 0.44291 0.232273 0.0736037 0.698078 0.657348 0 0.401434 0.0113908 
0.306125  19 0.0627925 0.118475 0.722337 0.000129049 0 0.743554 0.250361 0.519216 0.0322747 0.037872 0.718269 0.045789 0.191603 0.00253916 0.495362 0.491075 0.128162 0.687533 0.114255 
0.370671  19 0.095815 0.664438 0.770573 0.000630926 0.450158 0.805972 0.129644 0.652151 0.0107556 0.0294172 0.495057 0.0535611 0.0911373 0.00495065 0.791921 0.512996 0.181705 0.555023 0.111605 
0.628141  19 0.451738 0.230183 0.693949 0.000101794 0.571795 0.292769 0.258845 0.757401 0 0.0149806 0.143741 0.322302 0.325646 0.0435337 0.457102 0.508149 0.124618 0.354015 0.161126 
0.454302  19 0.462658 0.149205 0.380749 0 0.377827 0.237009 0.264052 0.608928 0 0.0401569 0.0413522 0.336119 0 0.899551 0.34509 0.755911 0.208473 0.56366 0.158944 
0.859572  19 0.0973244 0.34993 0.538031 0 0.24503 0.34683 0 0.0985576 0.103607 0.120559 0.626607 0.462069 0.327861 0.359716 0.907211 0.456284 0.244429 0.133239 0.207315 
0.508231  19 0.603557 0.0881188 0.410298 0.00407993 0.889452 0.846198 0 0.778458 0.16073 0.126393 0.234757 0.404991 0.0305979 0.990113 0.735094 0.375562 0.0545583 0.920375 0.205661 
0.934162  19 0.326209 0 0.935821 0.00803131 0.00694921 0 0.618841 0.487366 0.0902804 0.0782008 0.583301 0.276051 0.104952 0.341671 0.0226944 0.724227 0.0465129 0.0437357 0.125925 
0.964391  19 0.690597 0 0.0504999 0.00904611 0.577913 0.962526 0.528352 0.515525 0.158185 0.0977534 0.595186 0.64969 0.207903 0.499032 0 0.711242 0.214542 0.0468633 0.161882 
0.574366  19 0.559111 0.248606 0.411668 0.00202362 0.775516 0.565416 0.381842 0.817163 0 0.0782252 0.475195 0.420275 0 0.355487 0.225297 0.575335 0.129735 0.0059914 0 
0.53491  19 0.524406 0.255611 0.578139 0.00378931 0.851077 0.563167 0.575415 0.737225 0 0.0859599 0.2152 0 0 0.292002 0.296817 0.631562 0.128439 0.161892 0.138535 
1.02875  19 0.407841 0 0.422695 2.59038e-05 0.739168 0.72802 0.77492 0.406407 0.0568138 0.0968076 0.711505 0 0.268753 0.3244 0.0715183 0.420365 0.110732 0.308438 0.175441 
0.45833  19 0.387969 0.621805 0.422855 0.000442886 0.705423 0.64596 0.418246 0.412577 0.0373222 0.0940125 0.720779 0.517434 0.178648 0.283639 0.735188 0.586765 0.164844 0.324895 0 
1.32045  19 0.26086 0.0136225 0.198324 0.000787872 0.481468 0.743764 0.738283 0.853099 0.104338 0.0346461 0 0 0 0.719524 0.163601 0.333747 0.0891951 0.596886 0.0399449 
0.792098  19 0.24522 0.413679 0.491581 0.000820373 0.272462 0.746824 0.046883 0.899491 0.184836 0 0 0.511513 0.116621 0.63265 0.230271 0.0518073 0.0621827 0.905112 0.0375148 
0.682294  19 0.438424 0.142903 0.599948 0.00394558 0.177179 0.101902 0 0.627208 0.184237 0.246437 0.298216 0.475979 0 0.592564 0.59441 0.364502 0.212832 0.563149 0.143237 
1.09406  19 0 0.141581 0.73402 0.00271882 0.378669 0.225502 0 0.587864 0.198889 0.521085 0.345922 0.525661 0.548504 0.284085 0.532721 0.460468 0 0.57921 0.108789 
0.868516  19 0.517291 0 0.396268 0.000758908 0.349759 0.381307 0.010095 0.27852 0.0737734 0.127817 0.709705 0.201737 0.199985 0.412494 0.213981 0.330028 0.164156 0.0934142 0.209586 
0.649806  19 0.319627 0.0683526 0.317687 0.000649074 0.0692729 0.470288 0.0119907 0.277877 0.049501 0.0828781 0.0877703 0.805457 0.188799 0.473907 0.878943 0.366812 0.241966 0.12387 0 
0.417797  19 0.680191 0.203894 0.571776 0.000510679 0.201507 0.185639 0.0233527 0.826061 0.131524 0.0235812 0.302408 0 0.0740553 0.140832 0.83353 0.42114 0.0950961 0.526002 0.195996 
0.491994  19 0.0966167 0.413578 0.540284 0.000242984 0.408342 0.216462 0.22564 0.906997 0.0994127 0.0517745 0.34552 0.284429 0.198319 0 0.683922 0.502257 0.155101 0.695716 0.123673 
0.882504  19 0.344172 0.676268 0.662529 0.00133834 0.492818 0.185696 0.392879 0.465232 0.140908 0.078932 0.224235 0.590845 0.41915 0.010484 0.38282 0.751205 0.042009 0.453532 0.390965 
0.772117  19 0.572853 0.904818 0.738471 0.0047355 0.54769 0.350671 0.55621 0.483272 0.143144 0.0597079 0.12186 0.318891 0.374757 0.0940853 0.517718 0.779831 0.0329693 0.444328 0.0681776 
0.779905  19 0.58893 0.305955 0.784023 0.00274869 0.431603 0.464421 0.167946 0.520841 0.0621935 0.457617 0.0676174 0.591996 0.459937 0.378821 0.449839 0.701745 0.264419 0.544257 0.226241 
1.02968  19 0.546173 0.0650829 0.777109 0.00225054 0.371908 0.309747 0.126731 0.573511 0.0459612 0.529843 0.112475 0.384509 0.732031 0.316581 0.433895 0.914135 0.241676 0.553979 0.23408 
0.577741  19 0.370553 0.618356 0.353864 0.0147992 0.349174 0.444223 0.21433 0.193956 0 0.104836 0.111485 0.733833 0.381305 0.414675 0.416904 0.519571 0.132809 0.0460192 0.154167 
0.572156  19 0.597327 0.485885 0.427688 0.00393658 0 0.640367 0.174007 0.427053 0 0.0904508 0 0.577294 0.374734 0.329765 0.417016 0.465038 0.120061 0.202364 0 
0.853787  19 0.0973244 0.34993 0.538031 0 0.24503 0.34683 0 0.0985576 0.103607 0.120559 0.626607 0.462069 0.327861 0.359716 0.907211 0.456284 0.244429 0.133239 0.207315 
0.429892  19 0.361412 0.177079 0.360256 0.00399585 0.143257 0.482175 0.724184 0.714218 0.119488 0 0.356023 0.866485 0.288102 0.578519 0.70235 0.817221 0.144639 0.47753 0.188008 
0.55521  19 0.318675 0.106915 0.50239 0.000695262 0.872171 0.131616 0.0281804 0.559886 0.0749438 0.0154471 0.231113 0.241612 0.455942 0.676703 0.354194 0.553303 0.220256 0.960543 0.062609 
1.50947  19 0.571731 0.451011 0.933597 0.413443 0.726802 0.457656 0.0955172 0.411763 0.196844 0.250508 0.405077 0.745452 0.728828 0.383406 0.607865 0.495701 0.207056 0.0502266 0.275808 
0.678173  19 0.342209 0.823252 0.695135 0.00196962 0.0454779 0.667401 0.747383 0.661842 0 0.0148728 0.11381 0.765066 0.37607 0.364689 0.426296 0.0254463 0 0.427476 0 
0.708367  19 0.186814 0.743203 0.68541 0.00330106 0.459775 0.340997 0.738905 0.619849 0 0.0395746 0.373768 0.725997 0.322117 0.361011 0.383166 0.483515 0 0 0 
0.680317  19 0 0.353795 0.0531339 0.00224644 0.496872 0.0551752 0 0.629364 0 0.362815 0.0549348 0.525573 0.00393982 0.281486 0.323747 0.854827 0.234269 0.0522565 0.101244 
0.539601  19 0.302813 0.361548 0.349822 0.00223944 0.483201 0.178943 0.0186729 0.469381 0 0.166184 0.426012 0.525541 0.0798748 0.446232 0.325656 0.645249 0.225543 0.938184 0.298183 
2.6973  19 0.319195 0.468114 0.605167 0.0163098 0.335789 0.99144 0.0845087 0.74038 0.064975 0.0702476 0 0.218144 0.513901 0.229708 0.773005 0 0.266334 0 0.0892082 
0.46357  19 0.500762 0.0938033 0.497907 0.00203695 0.141964 0.254854 0.0559529 0.431545 0.0224168 0.397058 0.496038 0.649165 0.0169952 0.516862 0.636903 0.553348 0.243275 0 0 
3.91317  19 0.33515 0.341722 0 5.76859e-05 0.670415 0.559894 0.0492282 0.518548 0.0205159 0.0822821 0.254685 0.716785 0.0597385 0.215952 0.428868 0.569374 0.134912 0.474104 0.160524 
0.840337  19 0.512995 0.386789 0.687988 0 0.914643 0.524208 0.0640086 0.534199 0.0250806 0.0316946 0.410933 0.757282 0 0 0.195159 0.59024 0.136101 0.571969 0.126989 
0.781915  19 0.279534 0.0314237 0.501854 0.00410913 0.137155 0.0283956 0 0.721399 0.11879 0.200532 0.300288 0.919861 0.0147041 0 0.792373 0.491751 0.154379 0.482597 0.190526 
0.588249  19 0.373909 0.235732 0.51298 0.00392627 0.216527 0.882959 0.652025 0.745607 0.109583 0.0937352 0.381704 0.878746 0 0.793293 0.703859 0.823822 0.0878076 0.577697 0.178516 
0.589982  19 0.501905 0 0.550997 0 0.728557 0.431321 0.275311 0.743019 0.0993191 0.0669404 0.366893 0.657827 0.50497 0.444109 0.517964 0.29081 0.195588 0.401235 0.129206 
0.512115  19 0.356093 0.0560995 0.723006 0.000273681 0.726009 0.432829 0.0198259 0.483587 0.0619757 0.000966938 0.650729 0.640519 0.242515 0.426585 0.556143 0.858648 0.113995 0.325386 0.178999 
0.356963  19 0.57524 0.0432271 0.18587 0.000730841 0.365367 0.336347 0.276525 0.525359 0.0371147 0.034405 0.515914 0.304318 0.201546 0.335931 0.418996 0.672647 0.235271 0.541653 0 
0.400703  19 0.570194 0 0.199802 0.00141599 0.346059 0.284718 0.149978 0.459375 0.0161108 0.0367738 0.599672 0.559057 0.208571 0.347327 0.858168 0.687138 0.245768 0.475329 0.0140452 
0.673294  19 0.629503 0.361468 0.912532 0 0.691417 0.475805 0.293464 0.535511 0.0147454 0.06394 0.587303 0.594097 0.0679052 0.482107 0.646049 0.669511 0.2466 0.44793 0.183974 
0.599142  19 0.627554 0.358305 0.919558 8.11316e-05 0.758225 0.444589 0 0.546694 0 0.116696 0.551565 0.106075 0.061533 0.247384 0.161926 0.82273 0.109293 0.306791 0.160551 
4.10954  19 0.255541 0.301652 0 0.00109257 0.31347 0.280194 0 0.707749 0.112605 0.334851 0 0.226719 0.0817157 0.476691 0.04016 0.110349 0.123722 0.140275 0 
3.94089  19 0.258911 0.466645 0 0.00117073 0.303498 0.507126 0.0578661 0.442299 0 0.228456 0.091617 0.38237 0 0.0304858 0.0452787 0.189661 0.0282041 0.436172 0.028993 
0.7522  19 0.394478 0.198624 0.584889 0 0.419757 0.428655 0.230578 0.696297 0.129476 0 0.342429 0.0915236 0.79518 0.79276 0.41722 0.379339 0.0250841 0.558302 0.159084 
0.601684  19 0.519328 0.77648 0.667157 0.00270497 0.213074 0.269047 0.0557101 0.838903 0.142212 0.0641329 0.466945 0.431811 0.434677 0.40478 0.287519 0.859493 0.0649794 0.876333 0.166103 
0.899638  19 0.700022 0.217904 0.122333 0.00426447 0.745569 0.433065 0.553854 0.0426282 0.0202578 0.151441 0.322821 0.00544055 0.245566 0 0.26871 0.862366 0.120054 0.277183 0.300159 
0.823069  19 0.0667922 0 0.113109 0.00943884 0.67381 0.446457 0.438977 0.851172 0.0432326 0.147563 0.2253 0.125645 0.378057 0.0336385 0.518526 0.50905 0.155031 0.281073 0 
0.459642  19 0.607205 0 0.839753 0.00332377 0.77408 0.248834 0.356237 0.586487 0.131389 0.0385752 0.26217 0.668256 0.341838 0.259119 0.496511 0.942505 0.111446 0.332593 0.272137 
0.769418  19 0.460085 0.566735 0.950327 0 0.280222 0 0.500562 0.445366 0.0732513 0.0283367 0.396848 0.450078 0.058007 0.390816 0.603398 0.635228 0.263521 0.551497 0.242261 
0.917903  19 0.310446 0.318516 0.611322 0.0143495 0.254863 0.666321 0.00537892 0.749792 0.0771913 0 0.456322 0.0904798 0.785227 0.532196 0.157572 0.509201 0.0329329 0.833193 0.210022 
0.68783  19 0.144509 0.359583 0.605266 0.011414 0.243008 0.94935 0 0.854577 0.105806 0.0774547 0.378612 0.275875 0.627083 0.156062 0.452915 0.545482 0.00903626 0.413174 0.0542273 
0.899913  19 0.171926 0.629532 0.37661 9.34602e-05 0.541762 0.16233 0.704237 0.219237 0.134557 0.129581 0.692015 0 0.257282 0.126442 0.240419 0.740219 0.151316 0.216207 0.0216235 
1.12621  19 0.532731 0.421415 0.466109 0.000220253 0.541884 0.17322 0.0820022 0.0550372 0.137336 0.0992864 0.470279 0 0.179302 0.0985057 0.221912 0.637835 0.18889 0.256302 0.0858075 
0.785019  19 0.668583 0.0834009 0.465546 0.00287628 0.612219 0.326437 0.0466352 0.261314 0.329037 0.019667 0.257651 0.326433 0.171493 0.302502 0.416568 0.522614 0.116733 0.867486 0.489221 
0.617173  19 0.706288 0 0.295617 0.000310845 0.0306419 0.778528 0.22017 0.456086 0.147217 0.0197913 0.952495 0 0.125538 0.0181668 0.453472 0.490799 0.342422 0.430926 0.240512 
0.978727  19 0.0675168 0.00624729 0.416508 0 0.555811 0 0.678729 0.603226 0.13183 0.216908 0.512231 0.283344 0.71927 0.38257 0.701614 0.593705 0.284929 0.864488 0.670672 
0.61351  19 0.214864 0.00730105 0.648729 0.0152972 0.91145 0 0.688462 0.65369 0.119764 0.170235 0.51087 0.380367 0.224226 0.431183 0.435516 0.545571 0.115798 0.802107 0 
0.580201  19 0 0 0.260474 0.00185596 0.587506 0.0887788 0.570222 0.61909 0.13883 0.212277 0.169555 0.51851 0.0848328 0.337889 0 0.822168 0.238168 0.738463 0.142649 
0.410493  19 0.164902 0.135397 0.27485 0.000858799 0.466382 0.182609 0 0.619623 0.0047682 0.26659 0.466331 0.509247 0.0830206 0.357081 0.477514 0.768423 0.220231 0.772744 0.191926 
0.917706  19 0.453623 0.0393674 0.804217 5.53639e-05 0.539104 0.0485469 0.0876485 0.56076 0.0281296 0.00776534 0.0500791 0.781337 0.233255 0.128521 0.677788 0.461609 0.0959832 0.143514 0.185918 
0.610579  19 0.37515 0.00408741 0.366803 0.000122013 0.00269802 0.821966 0.106315 0.533693 0.0112315 0.179267 0.220235 0.110687 0.29828 0.138116 0.696219 0.495078 0.167889 0.563578 0.139354 
0.574488  19 0.54366 0.633937 0.465801 0 0.659894 0.598445 0 0.280079 0.0522732 0.102744 0.525712 0.482625 0.386456 0.531382 0.356385 0.456541 0.170511 0.124182 0.183576 
0.594206  19 0.797301 0.222378 0.525855 0 0.0173098 0.418987 0.033008 0.181969 0.0823654 0.10393 0.486436 0.45944 0.330573 0.376201 0.365362 0.311306 0.115813 0.505624 0.184796 
0.550128  19 0.278809 0 0.488747 0.0003198 0.251697 0.494267 0 0.297006 0.0507208 0.0983894 0.471751 0.463786 0.278334 0.418164 0.630581 0.445491 0.149892 0.727371 0.187183 
0.639485  19 0.162948 0 0.70211 0.000636112 0.621437 0.0597388 0.62804 0.620589 0.120009 0.2601 0.470214 0.612072 0.0851169 0.449071 0.635165 0.562902 0.255637 0.696113 0.0657907 
0.448657  19 0.460749 0.097575 0.543464 0.00195967 0.937175 0.754987 0.0770049 0.894634 0 0.145032 0.576054 0.229281 0.131577 0.282194 0.40392 0.65756 0.240359 0.525018 0.494778 
0.668206  19 0.256992 0.345348 0.511641 0.0110528 0.027269 0.45368 0 0.614411 0.205825 0.0658403 0.26432 0 0.158378 0.472459 0.49097 0.603197 0.269578 0.349881 0.236148 
0.573536  19 0.0179973 0.0839352 0.492775 0.0163172 0.369349 0.566316 0.0199661 0.306668 0.0485211 0.138582 0.327497 0.546462 0.15212 0.652533 0.625282 0.570566 0.211233 0.0819792 0.185706 
2.70864  19 0.867048 0.853036 0.500346 0.60784 0.342938 0.378837 0.198305 0.388677 0.664637 0.450329 0.679885 0.655267 0.522404 0.267518 0.827282 0.558735 0.237781 0.92062 0.444033 
0.86992  19 0.00259399 0.0841796 0.518313 0.00124472 0.0766686 0 0.5839 0.641662 0.147301 0.0935394 0 0.205788 0.547564 0.616787 0.727639 0.561222 0.0583148 0.581349 0.482719 
0.591874  19 0.694874 0.635687 0.565001 0.000329136 0.28868 0.90128 0.213731 0.491427 0 0.0896582 0.434155 0.1484 0.162546 0.817488 0.577465 0.751583 0.189933 0.000712216 0.123985 
0.497454  19 0.371275 0.14122 0.553364 0.00331657 0 0.595363 0.116502 0.667391 0.130731 0.0061259 0.491015 0.706399 0.292405 0.605573 0.857523 0.853914 0.23582 0.367555 0.0929976 
0.501746  19 0.405457 0.246251 0.118841 0.00576639 0 0.538772 0.939925 0.825541 0.111977 0 0.490832 0.954429 0.547358 0.540192 0.559795 0.771152 0.151267 0.389119 0.285034 
0.765851  19 0.403861 0.098032 0.495139 0.00456259 0.536516 0.514874 0.490439 0.520288 0.25518 0.0707703 0.543871 0.597904 0.397564 0.400213 0 0.313245 0.00613786 0.804218 0.13473 
0.742091  19 0.452132 0.0526285 0.588353 0.00181945 0.473822 0.483658 0.168944 0.527144 0.133727 0.221619 0.138824 0.707307 0.335959 0.317017 0 0.0131435 0 0.598355 0.167364 
0.850464  19 0.627682 0.156359 0.956262 0.000582409 0 0.107913 0.162293 0.13733 0.183199 0.0470846 0.319518 0.448575 0 0 0.868618 0.509401 0.150742 0.235187 0.163382 
0.589394  19 0.614932 0.119687 0.899515 0.000122917 0.283858 0.179548 0.167848 0.526942 0.0207088 0.0527211 0.34291 0.554252 0 0.493451 0.308313 0.314318 0.110685 0.168452 0.205878 
0.45488  19 0 0 0.500409 0.000390661 0.0218397 0.443339 0.0864294 0.208625 0.0346084 0.058974 0.625961 0.454155 0.326827 0.608638 0.566134 0.666058 0.114453 0.919705 0.24268 
2.76553  19 0.603303 0.0661324 0.327731 0.364209 0.611287 0.712205 0.858401 0.704213 0.614134 0.387095 0.68219 0.516113 0.800672 0.153026 0.73951 0.561799 0.597595 0.118907 0.474536 
0.596662  19 0.363929 0 0.760714 0.000515379 0.26009 0.542774 0.000239361 0.540974 0.164665 0.124944 0 0.595716 0.256107 0.435183 0.91556 0.652213 0.0752295 0.0977461 0.0149784 
0.539646  19 0.375188 0 0.627477 0 0.25807 0.541447 0.101915 0.634509 0.102689 0.0901953 0 0.938088 0.290409 0.300365 0.153331 0.342206 0.0282849 0.265478 0.166148 
1.47192  19 0.896729 0.671439 0.446388 0.00194197 0.715539 0.851615 0.236173 0.169831 0 0.0927978 0.362678 0.555686 0.146548 0.534062 0.974873 0.0788229 0.183995 0.0787699 0.191158 
0.582202  19 0.120754 0.193365 0.684778 0 0.595945 0.245798 0.823774 0.610042 0.310995 0.0867998 0.595066 0.371538 0.602317 0.390513 0.772136 0.722609 0.100825 0.864914 0.221934 
0.9261  19 0.489889 0.515762 0.500381 0.00134425 0.711121 0.393139 0.0549808 0.878851 0 0.4875 0.508637 0.735093 0.557473 0 0.636784 0.660228 0.228223 0.0426693 0.0481124 
0.988268  19 0.49848 0.664069 0.482367 0 0.794306 0.355923 0.0554618 0.69135 0.0276624 0.477369 0.485916 0 0.774003 0.15817 0.636779 0.682298 0.230407 0.235619 0.0232855 
0.308571  19 0.777044 0.138436 0.560961 0 0.743609 0.29732 0 0.947846 0 0.129901 0.739795 0 0.229716 0.0627136 0.662667 0.641244 0.146974 0.443259 0.0716521 
0.30352  19 0.578951 0.12652 0.602713 0.00777643 0.702476 0.490657 0 0.388855 0.0173313 0.0935475 0.860303 0 0.284978 0.049175 0.61079 0.578913 0.134073 0.316324 0.0293917 
0.436615  19 0.51539 0.0548966 0.608953 0 0.740086 0.540924 0.0897206 0.606912 0.108906 0.0258533 0.707524 0.659631 0.366749 0.557264 0.792141 0.438192 0.0288694 0.286152 0.166594 
2.68789  19 0.128114 0.11728 0.255744 0.143329 0.478728 0.267629 0.271228 0.116019 0.326669 0.801578 0.303685 0.226085 0.839514 0.207913 0.718754 0.690094 0.635845 0.965298 0.821507 
0.626037  19 0.330789 0.524258 0.650692 0 0.575882 0.300968 0.0123776 0.549707 0.124748 0.0747868 0.184484 0.680659 0.210414 0.311775 0.799006 0.406312 0.0502897 0.351424 0.132826 
0.561098  19 0.387093 0.875521 0.688762 0 0.26472 0.776811 0.28787 0.512402 0.174194 0.0722876 0.0442305 0.986229 0.408867 0.305644 0.197692 0.650812 0.100142 0.371726 0.137849 
0.563404  19 0.520702 0 0.749248 0.0142135 0.719805 0.814019 0.0153297 0.661447 0.187083 0 0.721379 0 0.0783636 0.00777736 0.709905 0.424334 0.19766 0.863352 0.120441 
0.691787  19 0.0520209 0.156452 0.750928 0.00549927 0.259955 0.833265 0.198894 0.819823 0.198558 0 0.281368 0.425357 0.0459211 0.20064 0.717057 0.39107 0.0740886 0.772566 0.0193358 
0.432619  19 0.710543 0.129659 0.676702 0.00713329 0.935514 0.503418 0.0184368 0.598677 0 0.0284718 0.300595 0.923094 0.0158403 0.160695 0.0297567 0.244411 0.00916852 0.809486 0.191647 
0.609994  19 0.510525 0.562214 0.68798 0.0367239 0.337697 0.520834 0.310822 0.644274 0.0986483 0.0277179 0.186656 0.185623 0.345037 0.0706993 0.366936 0.545637 0.148633 0.373292 0 
0.606778  19 0.0112602 0.00969476 0.411516 0.0153116 0.284204 0.365453 0.534645 0.68885 0.151387 0.0272732 0.208809 0.249118 0.255502 0.604198 0.85626 0.629417 0.115326 0.406807 0.697523 
0.573233  19 0.0112602 0.00969476 0.411516 0.0153116 0.284204 0.365453 0.534645 0.68885 0.151387 0.0272732 0.208809 0.196159 0.255502 0.604198 0.85626 0.629417 0.115326 0.406807 0.697523 
1.01586  19 0.569182 0.805252 0.587658 0.00412025 0.605139 0.539787 0 0.0528424 0.106861 0.0921197 0.23405 0.422451 0 0.873308 0.834219 0.693312 0.0446494 0.589132 0.20114 
0.55601  19 0.612964 0.460965 0.663459 0.00378787 0.243962 0.802641 0 0.561447 0 0.091275 0.240789 0.426103 0 0.594017 0.661256 0.531759 0.0220958 0.0253335 0.158367 
0.749734  19 0.209773 0.404498 0.35394 0.0115495 0.449581 0.381728 0 0.775124 0.24146 0.411879 0.520108 0.475959 0.260659 0.357755 0.699965 0.596282 0.19184 0.449312 0.211505 
0.456382  19 0.122663 0.049645 0.430918 0 0.267755 0.685584 0.450726 0.850968 0.159055 0 0.371014 0.539952 0.206939 0.141766 0.557628 0.535308 0.210259 0.361586 0.326372 
0.464719  19 0.787019 0.14016 0.698166 0.0036032 0 0.749086 0.591652 0.591955 0 0.0314006 0.456196 0.758268 0.267679 0.425774 0.431365 0.318955 0 0.00932637 0 
0.487979  19 0.587551 0 0.690977 0 0.169887 0.513716 0.584995 0.944019 0 0.0301019 0.197822 0.783662 0.411023 0.547009 0.199841 0.303321 0.00295669 0.010048 0 
0.551279  19 0.657168 0.914867 0.436592 0.000823263 0.642234 0.730767 0.129129 0.386127 0.204674 0.0598828 0.324488 0.929036 0.20281 0.20153 0.615338 0.63044 0.202431 0.641707 0.0224214 
0.319352  19 0.490699 0 0.632686 0.000822681 0.399373 0.739719 0.0560449 0.554093 0.0411149 0.0500893 0.567914 0.102072 0.217326 0.0588039 0.692615 0.376736 0.119171 0.430997 0.243359 
0.477184  19 0.000842985 0.398082 0.725139 0.00667632 0.139798 0.505461 0.107945 0.228612 0.00613472 0.382177 0.746984 0.260506 0.000999178 0.434149 0.51134 0.0889111 0.0228664 0.323645 0.235263 
0.48287  19 0.365314 0.178212 0.413277 0.00216125 0.542372 0.315431 0.114595 0.628898 0.194602 0.150843 0.520058 0.52572 0.180365 0.469576 0.852183 0.875423 0.221601 0.55674 0.354531 
0.487204  19 0.178417 0.986987 0.686519 0 0.432675 0.325772 0.308077 0.779077 0 0.0257626 0.167001 0.368088 0.322867 0.342161 0.421576 0.477294 0.18195 0.476818 0.0424678 
0.487242  19 0.185945 0 0.423526 0 0.555033 0.599537 0.248759 0.531899 0.257344 0.520666 0.839819 0.110898 0.00129635 0.185469 0.702056 0.978691 0.480364 0.695441 0.22964 
0.487242  19 0.185945 0 0.423526 0 0.555033 0.599537 0.248759 0.531899 0.257344 0.520666 0.839819 0.110898 0.00129635 0.185469 0.702056 0.978691 0.480364 0.695441 0.22964 
0.487242  19 0.185945 0 0.423526 0 0.555033 0.599537 0.248759 0.531899 0.257344 0.520666 0.839819 0.110898 0.00129635 0.185469 0.702056 0.978691 0.480364 0.695441 0.22964 
0.490571  19 0.652957 0.079368 0.608616 0.00294456 0.0571663 0.307314 0 0.380703 0.190421 0.0629806 0.145959 0.82538 0.130046 0.457221 0.0257319 0.465217 0.203868 0.468129 0.418818 
0.490735  19 0.592592 0 0.475256 0.00209028 0.360077 0.38904 0.291358 0.399772 0.0213895 0 0.562552 0.432074 0.32204 0.42196 0.241275 0.603246 0.117433 0.550238 0 
0.493134  19 0.333663 0.299231 0.29466 0.00311061 0.172275 0.599742 0.0677204 0.588125 0.131811 0 0.463153 0.558104 0.320411 0.467179 0.0847669 0.63017 0.233699 0.747039 0.030099 
0.495107  19 0.841115 0.0442008 0.441421 0.00262568 0.33839 0.65125 0.561256 0.468317 0.226561 0.413946 0.0731177 0.894807 0.0514313 0.431837 0.79393 0.16545 0.0469591 0.646082 0.495979 
0.495107  19 0.841115 0.0442008 0.441421 0.00262568 0.33839 0.65125 0.561256 0.468317 0.226561 0.413946 0.0731177 0.894807 0.0514313 0.431837 0.79393 0.16545 0.0469591 0.646082 0.495979 
0.498653  19 0.368615 0.000487059 0.677022 0.00508367 0.169802 0.803928 0.140547 0.363676 0.0788595 0.102513 0.215553 0.385095 0.116346 0.727288 0.715372 0.48992 0.165555 0.343798 0.0912917 
0.49875  19 0.488864 0.295181 0.929022 0.0609432 0.655556 0.95534 0.302092 0.564668 0.338815 0.198846 0.86307 0.469934 0.000804097 0.110452 0.738009 0.408163 0.0634521 0.105162 0.00101991 
0.498956  19 0.43175 0.313978 0.566221 0.0128043 0.380578 0.125925 0.350942 0.836472 0.0958295 0.0716744 0.458959 0.763517 0.320224 0.859876 0.570336 0.600398 0.238856 0.662039 0.0269667 
0.499973  19 0.530081 0.0441284 0.678144 0.0049737 0.0658555 0.197979 0 0.467058 0.0379601 0.51559 0.44209 0.619363 0 0.457222 0.416 0.543922 0.232222 0.0837863 0 
0.500942  19 0 0.398082 0.7249 0.00666964 0.140862 0.506188 0.107464 0.229288 0.0066577 0.381323 0.747365 0.26042 2.75267e-05 0.433436 0.511275 0.088188 0.0227957 0.323713 0.235622 
0.501284  19 0.842349 0.0428164 0.441697 0.00304319 0.338432 0.652026 0.561326 0.467576 0.226152 0.413987 0.0739828 0.895503 0.0511028 0.431291 0.793291 0.164549 0.0471714 0.646294 0.495797 
0.501284  19 0.842349 0.0428164 0.441697 0.00304319 0.338432 0.652026 0.561326 0.467576 0.226152 0.413987 0.0739828 0.895503 0.0511028 0.431291 0.793291 0.164549 0.0471714 0.646294 0.495797 
0.50154  19 0.710543 0.129659 0.676702 0.00713329 0.935514 0.503418 0.0184368 0.598677 0 0.0284718 0.300595 0.923094 0.0158403 0.160695 0.0297567 0.244411 0.00916852 0.809486 0.191647 
0.503953  19 0.488062 0.294785 0.929022 0.0610262 0.656067 0.955649 0.302425 0.56405 0.339428 0.198405 0.864296 0.469515 0.000979891 0.108913 0.738626 0.408042 0.0629752 0.103885 0 
0.503953  19 0.488062 0.294785 0.929022 0.0610262 0.656067 0.955649 0.302425 0.56405 0.339428 0.198405 0.864296 0.469515 0.000979891 0.108913 0.738626 0.408042 0.0629752 0.103885 0 
0.505709  19 0.270298 0.294004 0.329298 0.000144145 0.182965 0.641884 0.163025 0.880223 0.143065 0.0573146 0.632541 0.630422 0.306668 0.807886 0.473394 0.812697 0.192537 0.537455 0.0704869 
0.505952  19 0.581703 0.397276 0.125886 0.00130208 0.875961 0.753029 0.146254 0.829417 0.150209 0.0539433 0.898354 0.656379 0.308061 0 0.50167 0.603424 0.185434 0.527387 0.105762 
0.507443  19 0.167659 0.66651 0.559538 0 0.154003 0.81522 0 0.696279 0.219456 0 0.467725 0.189351 0.136331 0.114402 0.672908 0.906772 0.138038 0.740764 0.135172 
0.507443  19 0.167659 0.66651 0.559538 0 0.154003 0.81522 0 0.696279 0.219456 0 0.467725 0.189351 0.136331 0.114402 0.672908 0.906772 0.138038 0.740764 0.135172 
0.511547  19 0.653462 0.129869 0.416874 0.000838489 0.566009 0 0.0254501 0.843509 0.168108 0.162591 0.222548 0.285701 0.0325679 0.689169 0.716717 0.380112 0.0877636 0.549549 0.191624 
0.512744  19 0.571752 0.481181 0.460999 0.00020639 0.746983 0.203318 0.363384 0.354443 0.0406091 0.102142 0.0820729 0.543427 0.115143 0.485627 0.471528 0.839356 0.192771 0.176364 0.174735 
0.515758  19 0.417585 0.249173 0.49015 0 0.691887 0.290077 0.0379547 0.272406 0.0730715 0.0308072 0.141424 0.433395 0.314453 0.320021 0.672436 0.912778 0.284329 0.266253 0.617184 
0.519168  19 0.815655 0.384376 0.573311 6.67632e-06 0.669628 0.61125 0.293519 0.556225 0.328731 0.000468801 0.852959 0.769727 0.258525 0.00122174 0.879397 0.70788 0.036584 0.478049 0.503431 
0.521783  19 0.124828 0.00121602 0.528372 0.0139129 0.273697 0.569535 0 0.0587235 0.0314143 0.0612907 0.237252 0.561028 0.144622 0.591578 0.698089 0.487258 0.164222 0.241286 0.61961 
0.523049  19 0.0958026 0.749446 0.557804 0.000625609 0.450318 0.937022 0.223496 0.890573 0 0.0509066 0.470534 0.38583 0.167772 0.00385671 0.79199 0.497643 0.168198 0.690427 0.112605 
0.523392  19 0.488062 0.294785 0.929022 0.0609432 0.655556 0.95534 0.302606 0.564405 0.338786 0.198492 0.864076 0.469843 0 0.108913 0.738626 0.408042 0.0629752 0.103885 0 
0.523392  19 0.488062 0.294785 0.929022 0.0609432 0.655556 0.95534 0.302606 0.564405 0.338786 0.198492 0.864076 0.469843 0 0.108913 0.738626 0.408042 0.0629752 0.103885 0 
0.530399  19 0.59746 0.0933586 0.700173 0.00838743 0 0.651629 0.421575 0.681926 0 0.09762 0.441368 0.538096 0.264613 0.314874 0.556735 0.266927 0 0.0865394 0.183792 
0.531369  19 0.665168 0.0850176 0.410876 0 0.0223531 0 0.00893059 0.82544 0.132679 0.159247 0.27201 0.11927 0.0295839 0.7152 0.878443 0.41542 0.0933634 0.841459 0.205634 
0.534009  19 0.146633 0.173683 0.620746 0.00365081 0.0445291 0.62501 0.143565 0.661499 0.183231 0 0.357843 0.799107 0.127992 0.497085 0.859409 0.580148 0.273684 0.543321 0.199552 
0.536203  19 0.284323 0 0.442327 0.016164 0.446618 0.53802 0.569007 0.716863 0.0528641 0.138876 0.289826 0.349403 0.00265777 0 0.822902 0.540544 0.221042 0.367916 0.0566665 
0.538287  19 0.885457 0.0646217 0.217057 0 0.362745 0.126808 0.273416 0.672632 0.0276676 0.114306 0.686548 0.362158 0.234095 0.483318 0.276473 0.739773 0.256293 0.660736 0.0321788 
0.543841  19 0.111156 0.352607 0.445477 0.00966084 0.328285 0.590379 0 0.150241 0 0.118457 0.526747 0.393526 0.295857 0.202326 0.504583 0.445957 0.153891 0.0691194 0.242512 
0.543956  19 0.121477 0.155762 0.433702 0 0.362667 0.384541 0.75118 0.556744 0.242326 0.566369 0.845458 0.270567 0.118687 0.0696898 0.712946 0.982944 0.452418 0.68284 0.122943 
0.543956  19 0.121477 0.155762 0.433702 0 0.362667 0.384541 0.75118 0.556744 0.242326 0.566369 0.845458 0.270567 0.118687 0.0696898 0.712946 0.982944 0.452418 0.68284 0.122943 
0.54675  19 0.373037 0.363719 0.369592 0.0124215 0.605514 0.439077 0.0149845 0.93585 0.0755883 0.0731901 0.529871 0.798604 0.158515 0.307834 0.934405 0.558971 0.177876 0.341569 0.027417 
0.547914  19 0.600581 0.0990736 0.56738 0.000149497 0.646143 0.499169 0 0.681062 0.236345 0.13949 0.2583 0.363004 0.0270922 0.886734 0.577256 0.405906 0.0272041 0.173206 0.205654 
0.549009  19 0.519624 0.326823 0.654257 0.0216888 0.635829 0.455788 0.735722 0.80032 0.302294 0.179572 0.281507 0.456722 0.230017 0.581062 0.898971 0.717628 0.0388312 0 0 
0.549009  19 0.519624 0.326823 0.654257 0.0216888 0.635829 0.455788 0.735722 0.80032 0.302294 0.179572 0.281507 0.456722 0.230017 0.581062 0.898971 0.717628 0.0388312 0 0 
0.549415  19 0.190463 0.685607 0.511375 0.000310543 0.164691 0.218235 0.216023 0.514286 0.252343 0.0943164 0.498163 0.152338 0.166656 0.00951237 0.736927 0.746414 0.0286806 0.737653 0.0365807 
0.550276  19 0.447684 0.399925 0.490293 0 0.389171 0.713971 9.29422e-05 0.78145 0.259117 0.0292941 0.476394 0.678181 0.260878 0.186861 0.141181 0.759793 0.325726 0.674831 0.684354 
0.552464  19 0.44733 0.399143 0.490727 0 0.388948 0.713809 0 0.781647 0.258895 0.0297738 0.477075 0.678181 0.260878 0.186823 0.141696 0.759838 0.324969 0.674116 0.683585 
0.552464  19 0.44733 0.399143 0.490727 0 0.388948 0.713809 0 0.781647 0.258895 0.0297738 0.477075 0.678181 0.260878 0.186823 0.141696 0.759838 0.324969 0.674116 0.683585 
0.553317  19 0.178952 0.475517 0.331265 0.00678121 0.550003 0.503385 0.000729863 0.890072 0 0 0.342899 0.667541 0.188994 0.310036 0.655956 0.595795 0.253383 0.596721 0 
0.553349  19 0.0776691 0.796327 0.802407 0.000547935 0.515373 0.76744 0.162675 0.725455 0 0.023281 0.241386 0.0647838 0.0757348 0.230102 0.531065 0.72809 0.189581 0.831782 0.133353 
0.554054  19 0.623477 0.0124864 0.498486 0 0.916023 0.841744 0.287175 0.880422 0.0142172 0.133054 0.762532 0.0844805 0.119724 0.297057 0.298437 0.665915 0.253025 0.596273 0.100123 
0.554392  19 0.711527 0.147945 0.551581 0.00197732 0.32732 0.251289 0.0248413 0.716612 0.157291 0.214452 0.37548 0.677623 0 0.223261 0.789808 0.438126 0.201266 0.49774 0.26394 
0.554699  19 0.241857 0.555462 0.995989 0.000672175 0.387304 0.754823 0.102813 0.742792 0.178419 0.017343 0.599266 0 0.0783 0 0.0869328 0.477046 0.136663 0.504771 0.0882181 
0.555298  19 0.0339464 0.0186564 0.754917 2.20403e-05 0.516138 0.584773 0.249067 0.752766 0.0317362 0.0398643 0.720097 0.0340999 0.25283 0.00214791 0.29244 0.530529 0.124373 0.00261871 0.117403 
0.55545  19 0.176555 0.000352642 0.59683 1.30529e-07 0.306283 0.105854 0.710893 0.800522 0.030783 0 0.0548975 0.385199 0.249978 0.447018 0 0.149338 0.101526 0.528793 0.585439 
0.557737  19 0.447684 0.399925 0.490293 0 0.388948 0.713809 0.000308726 0.781577 0.259151 0.0298739 0.476489 0.67752 0.260679 0.18728 0.141676 0.759582 0.325726 0.674831 0.684354 
0.56201  19 0.0662463 0.20521 0.730893 0 0.376762 0.643945 0.108237 0.559953 0.0506301 0.0429734 0.271615 0.206683 0.0985559 0 0.668224 0.544729 0.0220889 0.322185 0.269113 
0.56383  19 0.242149 0.000326101 0.398664 0.000499187 0.39577 0.661014 0.100978 0.401362 0.189899 0.0869619 0.483035 0.499573 0.255406 0.426479 0.617128 0.38857 0.165384 0.592859 0.21962 
0.565882  19 0.129072 0.00246536 0.584023 0.01321 0.127967 0.453928 0.329599 0.124336 0.0486235 0.164073 0.251931 0.587516 0.0828843 0.584807 0.80701 0.48905 0.144055 0.284453 0.666247 
0.568171  19 0.581238 0.806092 0.554228 0.000449358 0.599661 0.487875 0.556967 0.440893 0.0510552 0.0982064 0.733971 0.5363 0.156217 0.438309 0.16351 0.929466 0.174361 0.306009 0.0909735 
0.569932  19 0.599322 0.0954593 0.866818 0.00758512 0.402097 0.153928 0 0.695047 0.291987 0.0624408 0.212827 0.285706 0.0575556 0.281203 0.86382 0.384373 0.0314434 0.0669729 0.205715 
0.572007  19 0 0.776946 0.449844 0.00653472 0.497724 0.217384 0.817141 0.257157 0.0122586 0.135354 0.244691 0.0753738 0.152543 0 0.499458 0.605274 0.148729 0.17259 0.0703085 
0.572248  19 0.317074 0.441409 0.878869 0.011502 0.218986 0.849891 0 0.919587 0.111184 0.0780317 0.526061 0.276041 0.636543 0.0697261 0.737854 0.643682 0.0439422 0.538969 0.0732967 
0.573799  19 0.361176 0.362388 0.786904 0.018504 0.365277 0.584951 0.191885 0.805935 0.447453 0 0.304864 0.423835 0.263167 0.300692 0.0631193 0.293683 0.0343224 0.254273 0.092023 
0.580942  19 0.364185 0.00208792 0.664915 0.00271721 0.0779218 0.911171 0.0352819 0.340611 0.091263 0.199624 0.218417 0.509698 0.0664471 0 0.715321 0.5152 0.181031 0.332643 0.109056 
0.58116  19 0.519328 0.77648 0.667157 0.00270497 0.213074 0.269047 0.0557101 0.838903 0.142212 0.0641329 0.466945 0.431811 0.434677 0.40478 0.287519 0.859493 0.0649794 0.876333 0.166103 
0.585252  19 0.0963378 0.652676 0.707712 6.36759e-05 0.396567 0.574614 0.186633 0.96124 0 0.0606814 0.332567 0.167628 0.0497252 0 0.830409 0.517658 0.161574 0.489391 0.108148 
0.592069  19 0.352389 0.15812 0.441241 0.00229234 0.136996 0.435791 0 0.769422 0.0372557 0.148588 0.406619 0.435652 0.0119962 0.583187 0.710353 0.676233 0.0602527 0.805606 0.219236 
0.592865  19 0.374702 0 0.719901 0.000275434 0.26893 0.496863 0 0.419413 0.167421 0 0.133948 0.480409 0.102001 0.0113375 0.266913 0.446309 0.0547893 0.270705 0.0108598 
0.59352  19 0.488932 0.42255 0.80506 0 0.470277 0.62902 0.022901 0.581619 0.141831 0.00803109 0.959779 0.337908 0.418896 0.41468 0.29205 0.447925 0.122093 0.294296 0.000197669 
0.598423  19 0.609982 0.20786 0.465671 0.000261659 0 0.576058 0.13996 0.208362 0.114521 0.0455721 0.468239 0.0625358 0.140948 0.0369675 0.965421 0.410224 0.162737 0.541332 0.146057 
0.599726  19 0.360905 0.362378 0.787022 0.0184861 0.365469 0.585576 0.19203 0.805672 0.447284 3.14579e-06 0.304864 0.423835 0.263374 0.299239 0.062326 0.292734 0.0336417 0.255052 0.0928181 
0.599726  19 0.360905 0.362378 0.787022 0.0184861 0.365469 0.585576 0.19203 0.805672 0.447284 3.14579e-06 0.304864 0.423835 0.263374 0.299239 0.062326 0.292734 0.0336417 0.255052 0.0928181 
0.601374  19 0.501905 0 0.550997 0 0.728557 0.431321 0.275311 0.743019 0.0993191 0.0669404 0.366893 0.657827 0.50497 0.444109 0.517964 0.29081 0.195588 0.401235 0.129206 
0.604981  19 0.455164 0.698582 0.696484 0.00264158 0.558764 0.306344 0.785534 0.767422 0 0.0381607 0.423154 0.6576 0.320599 0.36106 0.349036 0.511141 0 0.107859 0.169319 
0.605929  19 0.794824 0.158162 0.571505 0.00100588 0.218679 0.34937 0.0300555 0.852969 0.0554507 0 0.279681 0.554205 0 0.491207 0.802491 0.491967 0.196291 0.749229 0 
0.605958  19 0.548987 0.110342 0.743338 0.000350349 0.842093 0.726328 0.125365 0.349234 0.117108 0 0.43623 0.315631 0.0865961 0.582154 0.747107 0.71166 0.156381 0.637568 0.0744322 
0.606284  19 0.812761 0.00898448 0.179741 0.00815773 0.606538 0.456402 0 0.690738 0.067901 0.137462 0.219407 0.427371 0.148781 0.13509 0.764348 0.230819 0.0352286 0.451716 0.19583 
0.610095  19 0.460617 0.203841 0.674516 0.00184634 0.845634 0 0.086074 0.447859 0.0806024 0.0624063 0.183245 0.606452 0.174178 0.77611 0.805268 0.651288 0.182404 0.670622 0 
0.613011  19 0.186283 0.529656 0.684673 0.00207635 0.582099 0.233809 0.754056 0.612932 0.114083 0.0347334 0.362525 0.234157 0.315236 0.369855 0.817031 0.829046 0 0.208129 0.704123 
0.614016  19 0.547349 0.883872 0.0860885 0.00573908 0.597014 0.493995 0.130079 0.492095 0.200948 0.0562594 0.332602 0.469614 0.410562 0.0417108 0.804693 0.616476 0.0032255 0.498886 0.00985595 
0.615486  19 0.520847 0.404287 0.725899 0.00603433 0.702108 0.0108559 0 0.13413 0.031523 0.11527 0.743008 0.530732 0.0432729 0.234481 0.329898 0.4877 0.128292 0.276326 0 
0.616396  19 0.435413 0.0900587 0.62323 0.000767873 0.0665006 0.281854 0 0.454629 0.115641 0.0557492 0.283176 0.827428 0 0.472968 0.721276 0.697054 0.203789 0.145666 0.47808 
0.617362  19 0.361314 0.362483 0.787088 0.0184909 0.365382 0.585276 0.191885 0.805935 0.447453 0 0.304864 0.423835 0.263374 0.299239 0.062326 0.292734 0.0336417 0.254982 0.0918443 
0.61933  19 0.731792 0.0929868 0.441128 0.00192343 0 0.937875 0.00572747 0.659374 0.0351221 0.108973 0.626922 0.449772 0.320752 0.611669 0.650498 0.726805 0.0271799 0.920297 0.258924 
0.619718  19 0.556404 0 0.0721608 0.000522043 0 0.651946 0.0922738 0.461415 0.160817 0.0706747 0.816123 0.366723 0.158196 0.497237 0.314507 0.731307 0.177 0.358903 0.232868 
0.622484  19 0.0179973 0.0839352 0.492775 0.0163172 0.369349 0.566316 0.0199661 0.306668 0.0485211 0.138582 0.327497 0.546462 0.15212 0.652533 0.625282 0.570566 0.211233 0.0819792 0.185706 
0.627514  19 0.627554 0.358305 0.919558 8.11316e-05 0.758225 0.444589 0 0.546694 0 0.116696 0.551565 0.106075 0.061533 0.247384 0.161926 0.82273 0.109293 0.306791 0.160551 
0.632822  19 0.519809 0.42375 0.717411 0 0.468407 0.604778 0.355649 0.411349 0.292433 0.00679386 0.316853 0.598244 0.343442 0.0383208 0.928086 0.195474 0.0635869 0.425348 0.583061 
0.633716  19 0.361176 0.362388 0.786904 0.018504 0.365277 0.584951 0.191885 0.805935 0.447453 0 0.304864 0.423835 0.263374 0.299239 0.062326 0.292734 0.0336417 0.254982 0.0923376 
0.639422  19 0.723117 0.43878 0.700532 0.0446713 0.454262 0.744404 0.314159 0.537623 0.0533575 0.0244354 0.0590235 0.242797 0.202747 0.0195393 0.426946 0.538082 0.151624 0.532652 0.0336636 
0.640482  19 0.0893146 0.0366946 0.705507 0 0.502436 0.741171 0.914778 0.901294 0.0895609 0.0157054 0.661771 0 0.378431 0.398936 0.352188 0.66854 0.198251 0.593129 0.0672325 
0.640482  19 0.0893146 0.0366946 0.705507 0 0.502436 0.741171 0.914778 0.901294 0.0895609 0.0157054 0.661771 0 0.378431 0.398936 0.352188 0.66854 0.198251 0.593129 0.0672325 
0.640482  19 0.0893146 0.0366946 0.705507 0 0.502436 0.741171 0.914778 0.901294 0.0895609 0.0157054 0.661771 0 0.378431 0.398936 0.352188 0.66854 0.198251 0.593129 0.0672325 
0.436805  19 0.509008 0.0758406 0.615098 0.00258693 0.899183 0.934597 0.322834 0.882477 0 0.0795066 0.71702 0.074261 0.552618 0 0.539866 0.715787 0.139385 0.417794 0.0934548 
0.38812  19 0.643302 0.202336 0.661404 0.000734393 0.596533 0.741228 0.12233 0.993537 0.150929 0.0627114 0.429589 0.0958564 0.201827 0 0.731139 0.723843 0.253737 0.56261 0.0654892 
0.415774  19 0 0.349517 0.299041 0.00198403 0.459706 0.213891 0 0.618995 0 0.225814 0.0104526 0.525561 0.0509451 0.364214 0 0.772299 0.228353 0.747479 0.16974 
0.410641  19 0.264713 0.497328 0.671973 0.0471897 0 0.747253 0.339711 0.528558 0.0376545 0.0368262 0.294513 0 0.128882 0 0.404677 0.471807 0.125932 0.402447 0.121628 
0.357843  19 0.37546 0.219761 0.754536 0.00176808 0.872428 0.806891 0.629655 0.532516 0 0.0277415 0.549919 0 0.235979 0 0.405905 0.745137 0.129096 0.913429 0.0914496 
0.308571  19 0.777044 0.138436 0.560961 0 0.743609 0.29732 0 0.947846 0 0.129901 0.739795 0 0.229716 0.0627136 0.662667 0.641244 0.146974 0.443259 0.0716521 
0.30352  19 0.578951 0.12652 0.602713 0.00777643 0.702476 0.490657 0 0.388855 0.0173313 0.0935475 0.860303 0 0.284978 0.049175 0.61079 0.578913 0.134073 0.316324 0.0293917 
0.319352  19 0.490699 0 0.632686 0.000822681 0.399373 0.739719 0.0560449 0.554093 0.0411149 0.0500893 0.567914 0.102072 0.217326 0.0588039 0.692615 0.376736 0.119171 0.430997 0.243359 
0.413569  19 0.610987 0 0.291688 6.64925e-05 0.0345853 0.838856 0.174408 0.564455 0.0833188 0.213414 0.314862 0.107389 0.203345 0 0.804055 0.497027 0.183159 0.509575 0.287522 
0.392571  19 0.718298 0.0496182 0.546218 0 0.616767 0.233747 0.0139573 0.362336 0.0394651 0.422187 0.672933 0.613565 0 0.429375 0.257041 0.511631 0.114464 0.075301 0 
0.404696  19 0.446776 0.690644 0.644619 0.00137238 0.381913 0.896552 0.35744 0.428285 0.0607693 0.31562 0.387606 0.859895 0.11811 0.46886 0.633021 0.547457 0.158729 0.0560828 0 
0.34814  19 0.625412 0.693708 0.531404 0.00198749 0.288418 0.786491 0.236033 0.398169 0.0304463 0.245456 0.492144 0.831453 0.124366 0.491902 0.632309 0.52172 0.13655 0.00904203 0 
0.300883  19 0.643302 0.202336 0.661404 0.000734393 0.596533 0.741228 0.12233 0.993537 0.150929 0.0627114 0.429589 0.0958564 0.201827 0 0.731139 0.723843 0.253737 0.56261 0.0654892 
0.327846  19 0.200336 0.199669 0.653538 4.81958e-06 0.319889 0.581187 0.251811 0.466733 0.031125 0.0404473 0.728234 0.0323079 0.223992 0.000763798 0.444109 0.657174 0.14044 0.445384 0.164904 
0.320447  19 0.442859 0.212317 0.689774 0.00012025 0.521362 0.79875 0.250476 0.690718 0 0.0450944 0.849019 0.146762 0.14747 0.0417555 0.459228 0.482639 0.124408 0.264607 0.138087 
0.345937  19 0.360206 0.184506 0.710338 9.16906e-05 0.163162 0.460261 0.262035 0.400844 0.0350344 0.0321784 0.766034 0.0746253 0.323334 0.0505015 0.473603 0.50109 0.126024 0.67625 0.101274 
0.429802  19 0.392486 0.532469 0.669572 0.0112497 0.527649 0.146078 0 0.824724 0.11002 0.0651612 0.0749017 0.587002 0.294785 0.8266 0.31116 0.563611 0.0927478 0.329223 0 
0.239279  19 0.622532 0.264398 0.618388 0 0.147113 0.208372 0.155553 0.677895 0.0175413 0.0499395 0.668522 0 0.308162 0 0.776278 0.673923 0.0809174 0.336604 0.0338475 
0.356895  19 0.610759 0.292619 0.73349 0.000506481 0.107505 0.489288 0.189897 0.697546 0.0261961 0.0447776 0.432484 0.308389 0.330087 0 0.669567 0.666925 0.148023 0.454434 0.060156 
0.427966  19 0.77526 0.122619 0.6435 0.0267495 0.673691 0.210137 0.327646 0.828002 0.020444 0.00907577 0.250092 0.815098 0.324631 0.55922 0.188319 0.609347 0.0589465 0.361065 0.168038 
0.372393  19 0.319615 0.179522 0.517377 0.0036122 0.319474 0.539847 0.201364 0.614298 0.126738 0 0.364679 0.74021 0.433152 0.692208 0.756548 0.758992 0.119643 0.514462 0.144092 
0.398015  19 0.636419 0.499246 0.674821 0 0.650085 0.779669 0 0.690295 0 0.0929948 0.796351 0 0.399926 0 0.766298 0.619776 0 0.386712 0.0675986 
0.43457  19 0.156096 0.169699 0.275971 0.00808139 0.380059 0.364948 0 0.852589 0 0.2882 0.322333 0.594944 0.0432569 0.459633 0.699147 0.667786 0.189335 0.302751 0.0250628 
0.40305  19 0.571828 0.912574 0.327266 0.000421226 0.873187 0.973237 0.295862 0.346078 0.0344417 0.117749 0.668551 0.481791 0.217248 0.375678 0.7803 0.737363 0.185033 0.292805 0.0139332 
0.372112  19 0.539375 0.345383 0.65339 0.0148616 0.575456 0.697615 0.112123 0.927599 0.071925 0.075632 0.430677 0 0.222741 0 0.619726 0.692909 0.251726 0.604017 0.0547088 
0.404432  19 0.636419 0.499246 0.674821 0 0.650085 0.779669 0 0.690295 0 0.0929948 0.796351 0 0.399926 0 0.766298 0.619776 0 0.386712 0.0675986 
0.395239  19 0.511333 0.0188314 0.702701 0.0122768 0.608026 0.606147 0 0.403973 0 0.164155 0.86057 0.357343 0.260288 0.115843 0.617277 0.530778 0.116167 0.414386 0.00360948 
0.443875  19 0.231149 0.187969 0.782104 0.000276646 0.241327 0.562261 0.279067 0.392072 0.000661954 0.0938818 0.964935 0 0 0.0338947 0.724153 0.891323 0.256567 0.467036 0 
0.439031  19 0.095815 0.664438 0.770573 0.000630926 0.450158 0.805972 0.129644 0.652151 0.0107556 0.0294172 0.495057 0.0535611 0.0911373 0.00495065 0.791921 0.512996 0.181705 0.555023 0.111605 
0.443173  19 0.51539 0.0548966 0.608953 0 0.740086 0.540924 0.0897206 0.606912 0.108906 0.0258533 0.707524 0.659631 0.366749 0.557264 0.792141 0.438192 0.0288694 0.286152 0.166594 
0.468916  19 0.217865 0 0.698177 0 0.784217 0.902765 0.480479 0.921351 0.179723 0.0896466 0.36881 0.245958 0.233047 0 0.702349 0.456212 0.234933 0.772482 0.224773 
0.448413  19 0.532055 0.244334 0.556426 0.0130397 0.761773 0.579203 0 0.440387 0.0783505 0.117492 0.654406 0.336329 0.377731 0.164651 0.608787 0.553714 0.134891 0.222134 0.0212674 
0.464119  19 0.824868 0.121723 0.402058 0.00055055 0.58835 0.391954 0 0.671652 0.101645 0.151083 0.182561 0.851685 0.400477 0.561992 0.812863 0.32201 0.133496 0.920445 0.25177 
0.444604  19 0.764316 0.332558 0.567878 0 0.123862 0.523328 0.247117 0.491332 0 0.191091 0.440489 0.0423907 0.154273 0.402714 0.603346 0.516713 0.207624 0.000793651 0 
0.461962  19 7.68112e-05 0 0.336641 5.77886e-05 0.43721 0.0390063 0.083285 0.599464 0.028833 0.0920652 0.575548 0 0.225729 0 0.364113 0.770892 0.215883 0.55405 0.199897 
0.448168  19 0.919257 0.055847 0.517433 0.00550922 0.326798 0.715609 0.0371539 0.685091 0 0.0570086 0.457957 0.667735 0.30188 0.376691 0.67965 0.671948 0.235179 0.104394 0 
0.45027  19 0.52119 0.0447671 0.356337 0 0.675424 0.250955 0.00145552 0.321271 0.0526252 0.0438935 0.492566 0.711536 0.195122 0.432187 0.374256 0.792545 0.139179 0.626285 0.0047121 
0.449669  19 0.556729 0 0.918013 0.000716176 0.066838 0.160142 0.214568 0.413306 0.0199395 0.0514507 0.587374 0.562999 0.289593 0.273245 0.224924 0.767052 0.34187 0.615733 0.0718869 
0.468249  19 0.533876 0.309496 0.671723 0.0106911 0.408238 0.0920216 0.318606 0.87582 0.0729979 0.0697812 0.468644 0.263804 0.143015 0 0.643649 0.730534 0.248315 0.583513 0.0770655 
0.456139  19 0.589139 0.0780381 0.229212 0.000914 0.369825 0.271982 0.281075 0.603892 0.0247201 0.30086 0.511493 0.581024 0.226452 0.353415 0.453862 0.720366 0.242248 0.521334 0.219125 
0.443929  19 0.618803 0.339339 0.515328 0.00175785 0.233753 0.890276 0.480683 0.625237 0.106976 0.077428 0.28799 0.0729096 0 0.1891 0.676422 0.886622 0.00261182 0.603946 0.0118706 
0.467802  19 0.204051 0.523773 0.674336 0.00152399 0.473221 0.317657 0 0.588328 0.104185 0.0807695 0 0.632767 0.158554 0.601527 0 0.469449 0.246562 0.670837 0 
0.454372  19 0.462658 0.149205 0.380749 0 0.377827 0.237009 0.264052 0.608928 0 0.0401569 0.0413522 0.336119 0 0.899551 0.34509 0.755911 0.208473 0.56366 0.158944 
0.478003  19 0.773715 0.314615 0.44754 0.00530885 0.163989 0.883646 0.966255 0.689627 0.0369312 0.0872253 0.187348 0.285615 0.325991 0.887518 0.660745 0.573251 0.014339 0.497966 0.00397674 
0.481778  19 0.378598 0.00583905 0.301369 0.0043034 0.0986849 0.279602 0.501257 0.583511 0.123282 0.0249211 0.202434 0.48734 0.213345 0.736115 0.531492 0.600811 0.116616 0.324684 0.367058 
0.43758  19 0.476899 0.508744 0.902213 3.14138e-07 0.704224 0.911334 0.0124585 0.944248 0.210807 0.000521875 0.251429 0.447546 0.360837 0.904183 0.857711 0.759226 0.15483 0.139855 0 
0.428424  19 0.360231 0.50245 0.56033 0.000453153 0.62995 0.903935 0.266687 0.815932 0.209107 0.0155613 0.241753 0.222855 0.261866 0.0794105 0.896969 0.911345 0.328217 0.74499 0.000290119 
0.436622  19 0.330317 0.729108 0.500977 0.0257634 0.138786 0.810933 0 0.740632 0.313022 0.00025393 0.738016 0.566844 0.135569 0.183864 0.644694 0.513338 0.145142 0.792267 0.222656 
0.407565  19 0.476899 0.508744 0.902719 0 0.704174 0.911581 0.0122243 0.944137 0.209664 0.000141947 0.25167 0.447003 0.36125 0.904122 0.857848 0.758713 0.15483 0.139855 0 
0.407565  19 0.476899 0.508744 0.902719 0 0.704174 0.911581 0.0122243 0.944137 0.209664 0.000141947 0.25167 0.447003 0.36125 0.904122 0.857848 0.758713 0.15483 0.139855 0 
0.477184  19 0.000842985 0.398082 0.725139 0.00667632 0.139798 0.505461 0.107945 0.228612 0.00613472 0.382177 0.746984 0.260506 0.000999178 0.434149 0.51134 0.0889111 0.0228664 0.323645 0.235263 
0.477184  19 0.000842985 0.398082 0.725139 0.00667632 0.139798 0.505461 0.107945 0.228612 0.00613472 0.382177 0.746984 0.260506 0.000999178 0.434149 0.51134 0.0889111 0.0228664 0.323645 0.235263 
0.460153  19 0.185797 0 0.423526 0.000314138 0.555548 0.60001 0.249365 0.530819 0.257603 0.521875 0.840399 0.111254 0.00110863 0.185345 0.701181 0.978487 0.481035 0.695677 0.228961 
0.460153  19 0.185797 0 0.423526 0.000314138 0.555548 0.60001 0.249365 0.530819 0.257603 0.521875 0.840399 0.111254 0.00110863 0.185345 0.701181 0.978487 0.481035 0.695677 0.228961 
0.477184  19 0.000842985 0.398082 0.725139 0.00667632 0.139798 0.505461 0.107945 0.228612 0.00613472 0.382177 0.746984 0.260506 0.000999178 0.434149 0.51134 0.0889111 0.0228664 0.323645 0.235263 
0.495107  19 0.841115 0.0442008 0.441421 0.00262568 0.33839 0.65125 0.561256 0.468317 0.226561 0.413946 0.0731177 0.894807 0.0514313 0.431837 0.79393 0.16545 0.0469591 0.646082 0.495979 
0.536203  19 0.284323 0 0.442327 0.016164 0.446618 0.53802 0.569007 0.716863 0.0528641 0.138876 0.289826 0.349403 0.00265777 0 0.822902 0.540544 0.221042 0.367916 0.0566665 
0.554054  19 0.623477 0.0124864 0.498486 0 0.916023 0.841744 0.287175 0.880422 0.0142172 0.133054 0.762532 0.0844805 0.119724 0.297057 0.298437 0.665915 0.253025 0.596273 0.100123 
0.38812  19 0.643302 0.202336 0.661404 0.000734393 0.596533 0.741228 0.12233 0.993537 0.150929 0.0627114 0.429589 0.0958564 0.201827 0 0.731139 0.723843 0.253737 0.56261 0.0654892 
0.308571  19 0.777044 0.138436 0.560961 0 0.743609 0.29732 0 0.947846 0 0.129901 0.739795 0 0.229716 0.0627136 0.662667 0.641244 0.146974 0.443259 0.0716521 
0.30352  19 0.578951 0.12652 0.602713 0.00777643 0.702476 0.490657 0 0.388855 0.0173313 0.0935475 0.860303 0 0.284978 0.049175 0.61079 0.578913 0.134073 0.316324 0.0293917 
0.427966  19 0.77526 0.122619 0.6435 0.0267495 0.673691 0.210137 0.327646 0.828002 0.020444 0.00907577 0.250092 0.815098 0.324631 0.55922 0.188319 0.609347 0.0589465 0.361065 0.168038 
0.398015  19 0.636419 0.499246 0.674821 0 0.650085 0.779669 0 0.690295 0 0.0929948 0.796351 0 0.399926 0 0.766298 0.619776 0 0.386712 0.0675986 
0.501883  19 0.151441 0.507666 0.568836 0.0018911 0.698477 0.637593 0.0319536 0.740632 0.180967 0 0.197451 0 0.334101 0.140575 0.951599 0.971873 0.329281 0.555702 0 
1.91029  19 0.635034 0.661248 0.558861 0 0.707464 0.883492 0.210062 0.90933 0.245094 0.212633 0.343273 0.313762 0.0632269 0.0758149 0.815825 0.0234253 0.290099 0.839374 0.254988 
0.5705  19 0.519624 0.326823 0.654257 0.0216888 0.635829 0.455788 0.735722 0.80032 0.302294 0.179572 0.281507 0.456722 0.230017 0.581062 0.898971 0.717628 0.0388312 0 0 
0.535828  19 0.488864 0.295181 0.929022 0.0609432 0.655556 0.95534 0.302092 0.564668 0.338815 0.198846 0.86307 0.469934 0.000804097 0.110452 0.738009 0.408163 0.0634521 0.105162 0.00101991 
0.551361  19 0.361009 0.301988 0.639986 0.0050119 0.310114 0.258595 0.266263 0.0930398 0 0.310086 0.687774 0.30736 0.405704 0.952234 0.52858 0.734143 0.112324 0.243862 0.066801 
1.62802  19 0.179282 0.416038 0.704908 0.0132333 0.344445 0 0.0703607 0.269915 0.127411 0.445183 0.389671 0.252337 0.433729 0.925769 0.552506 0.154413 0.313312 0.513848 0.071819 
0.469147  19 0.360231 0.50245 0.56033 0.000453153 0.62995 0.903935 0.266687 0.815932 0.209107 0.0155613 0.241753 0.222855 0.261866 0.0794105 0.896969 0.911345 0.328217 0.74499 0.000290119 
0.605938  19 0.488062 0.294785 0.929022 0.0610262 0.656067 0.955649 0.302425 0.56405 0.339428 0.198405 0.864296 0.469515 0.000979891 0.108913 0.738626 0.408042 0.0629752 0.103885 0 
0.462857  19 0.53257 0.369369 0.279906 8.54286e-08 0.71384 0.382237 0 0.290197 0.0752322 0.0169399 0.201161 0.436945 0.404058 0.899948 0.890272 0.746359 0.110019 0.156392 0.236907 
0.635573  19 0.504887 0.628386 0.312027 5.5909e-08 0.714582 0.363863 0.0189261 0.147869 0.120122 0.026193 0.18256 0.443508 0.357252 0.553439 0.9664 0.87126 0.0864407 0.0464075 0 
0.554979  19 0.0963378 0.652676 0.707712 6.36759e-05 0.396567 0.574614 0.186633 0.96124 0 0.0606814 0.332567 0.167628 0.0497252 0 0.830409 0.517658 0.161574 0.489391 0.108148 
0.578439  19 0.0963378 0.652676 0.707712 6.36759e-05 0.396567 0.574614 0.186633 0.96124 0 0.0606814 0.332567 0.167628 0.0497252 0 0.830409 0.517658 0.161574 0.489391 0.108148 
0.408681  19 0.345882 0 0.423362 0.00136395 0.277612 0.179028 0.383175 0.640203 0.0580839 0.0512066 0.352608 0.255359 0.229744 0.198372 0.832966 0.527731 0.081079 0.50727 0.0283378 
0.597095  19 0.901156 0.963053 0.569825 0.000281033 0.186685 0.419196 0.50807 0.648582 0.202873 0.0942119 0.182953 0.185997 0 0.294397 0.865694 0.999774 0 0.684841 0 
0.484181  19 0.136587 0.394254 0.640669 0.000748793 0.673608 0.782593 0.12397 0.326076 0.121992 0.0877688 0.467152 0.112042 0.11957 0 0.758235 0.722408 0.320717 0.555054 0.0532548 
0.609111  19 0.650658 0.502438 0.585162 0.000826606 0.741274 0.770896 0.118684 0.267687 0.254054 0.0386954 0.492005 0.10443 0.162155 0 0.762738 0.933515 0.280239 0.557835 0.0540124 
0.313731  19 0.751328 0.37559 0.629527 0 0.0331155 0.392572 0.171515 0.61586 0.0544884 0.0384844 0.826185 0 0.338628 0 0.835323 0.589222 0.0567566 0.415496 0.0668431 
0.559592  19 0.477083 0.130008 0.363124 0 0.128431 0 0.187978 0.774915 0.128403 0.0333497 0.262863 0 0.32715 0.269136 0.831448 0.589957 0.132927 0.527456 0.0122767 
0.4404  19 0.685413 0.270281 0.444049 0.00276377 0.33476 0.629059 0.138914 0.742271 0.0439457 0 0.11467 0.7797 0.735989 0.685188 0.75257 0.754491 0.144644 0.621154 0.0758567 
0.483661  19 0.139499 0.275571 0.542305 0.00397217 0.329144 0.523354 0.234315 0.717914 0.225718 0 0.230904 0.656335 0.508658 0.613256 0.763425 0.420904 0.118717 0.452582 0.167891 
0.287504  19 0.986992 0.186585 0.738711 0.0123732 0.807358 0.899542 0 0.686791 0.0340707 0.133521 0.295022 0 0.0601211 0 0.790377 0.656412 0.0915709 0.377771 0.073371 
0.288702  19 0.846745 0.851835 0.608935 0 0.67714 0.617907 0 0.669479 0.00679368 0.081498 0.363918 0 0.115896 0 0.748011 0.663547 0.191275 0.384242 0.0762811 
0.413068  19 0.531553 0.571584 0.150562 0 0.000906506 0.750478 0.297206 0.538884 0 0.279513 0.490516 0.487337 0.151554 0.662732 0.73676 0.621265 0.14416 0 0 
0.380513  19 0.71972 0.349796 0.50721 0 0.0676882 0.737919 0.195764 0.487887 0 0.276845 0.367892 0.744603 0.101378 0.527791 0.586749 0.565532 0.127441 0 0 
0.552892  19 0.8148 0.0352268 0.731878 0.0199871 0.424832 0.262042 0.321609 0.834048 0.282134 0.012054 0.266678 0.881097 0.327141 0.321227 0.232877 0.627259 0.0250973 0.218993 0.196152 
0.559462  19 0.507022 0.216665 0.69473 0.0221692 0.482657 0.352587 0.196721 0.799406 0.255937 0 0.30277 0.386786 0.244843 0.235717 0.152986 0.690018 0.0476847 0.294924 0.0602543 
0.590284  19 0.663188 0.304568 0.618232 0 0.169152 0.464475 0.210339 0.613441 0.108481 0.0161036 0.305798 0.215433 0.14901 0.496312 0.311663 0.393023 0.227358 0.191271 0.00538163 
0.573915  19 0.59838 0.323178 0.705848 0 0.016033 0.55932 0.279724 0.69775 0.023988 0.342231 0.330728 0.156869 0.115921 0.441638 0.74965 0.329372 0.189289 0.121547 0.0741086 
0.516375  19 0.256575 0.199396 0.602317 0.000112613 0.31999 0.594054 0.236918 0.609488 0.156927 0 0.840263 0.804805 0.259252 0.738584 0.844938 0.796534 0.146522 0.513332 0.156919 
0.498906  19 0.238989 0.199944 0.682422 0.00287709 0.319901 0.558726 0.234425 0.483107 0.0232976 0.0326593 0.545615 0.913543 0.352451 0.0373775 0.814335 0.620123 0.115054 0.465921 0.146628 
0.472012  19 0.200322 0.289241 0.522708 0.000317862 0.259257 0.58815 0.345129 0.390426 0 0.0797468 0.627125 0 0.245039 0.332575 0.59092 0.683801 0.176104 0.332149 0.170333 
0.332236  19 0.194484 0.130688 0.993681 0 0.453074 0.567084 0.298501 0.516082 0.0342526 0.0786747 0.793341 0 0.144472 0 0.385561 0.65865 0.133781 0.474002 0.253316 
0.698531  19 0.511761 0.385753 0.728536 0 0.626141 0.781863 0.000169848 0.79627 0.268345 0.00805536 0.769209 0.443492 0.232089 0.126243 0.218357 0.63424 0.444481 0.592934 0.246292 
1.53139  19 0.458194 0.540303 0.537008 0 0.346094 0.810034 5.01597e-05 0.798315 0.282683 0.0999183 0.781508 0 0.424927 0.126821 0.0510754 0.557919 0.486882 0.530318 0.000257955 
0.6371  19 0.157521 0.522464 0.484928 0.00676799 0.501665 0.494382 0.132428 0.97873 0.0307864 0.0466185 0.367978 0.599583 0.150135 0.0290237 0.666511 0.57768 0.258678 0.411476 0.067312 
0.563932  19 0 0.376042 0.467942 0.000443658 0.151807 0.486321 0.240243 0.63309 0.0365699 0.0410876 0.46075 0.591394 0.171858 0.068453 0.652994 0.605827 0.134808 0.534313 0.0708892 
2.19947  19 0.705077 0.00897302 0.320393 0.00182827 0.56326 0.645652 0.165665 0.394209 0.319881 0.140716 0.680086 0.141965 0.267186 0.1078 0.689259 0.00735418 0.492731 0.719768 0.0399376 
0.396977  19 0.430301 0.291943 0.660129 0.0174523 0.549036 0.621909 0.16986 0.93516 0.270841 0.0771209 0.497785 0.069486 0 0 0.719257 0.738753 0.282325 0.723008 0 
0.74504  19 0.154136 0.377322 0.459581 0.0171112 0.320273 0.593032 0 0.340365 0 0.135658 0.289134 0.490456 0.141374 0.0248394 0.588337 0.515262 0.15373 0.0721696 0.172808 
0.729525  19 0.0417896 0.104825 0.51538 0.0171517 0.329186 0.563238 0.0119648 0.299293 0.0563529 0.130927 0.351614 0.607244 0.317174 0.113937 0.598178 0.4631 0.198002 0.0720157 0.240663 
0.500873  19 0.603237 0.38091 0.251819 0.00841869 0.840633 0.451518 0 0.125754 0 0.0844639 0.93836 0 0.30028 0.163213 0.503705 0.540009 0.147236 0.150463 0 
0.584051  19 0.448854 0.361415 0.59929 0.00807163 0.376779 0.598846 0 0.395191 0 0.0917946 0.867499 0.398804 0.351962 0.183358 0.526443 0.519516 0.13216 0 0.103783
[truncated: 930,129 more chars]
