# Supplementary material for: optPBN: An Optimisation Toolbox for Probabilistic Boolean Networks
Source: PLoS One. 2014 Jul 1;9(7):e98001. doi: 10.1371/journal.pone.0098001 (PMC4077690; doi:10.1371/journal.pone.0098001)
Supplement: File S2 — Computational scripts of all examples and the corresponding original result files. The compressed zip file contains the optPBN optimisation pipeline in the form of Matlab scripts (.m) for all examples used in this study (case study 1, case study 2, toy models of Saez-Rodriguez et al., i.e. case study 3, and Boolean model of apoptosis of Schlatter et al., i.e. case study 4). For the results presented in this article, the integrated optimisation problems of the first 3 case studies were optimised by using the stand-alone version of the optPBN pipeline applying particle swarm optimisation as the optimiser on a single local machine. The last case study (Schlatter's model, i.e. case study 4), due to a complex optimisation problem, was optimised by using the grid-based version of the optPBN pipeline applying a combined differential evolution and evolutionary algorithms as the optimisers on the Grid'5000. The corresponding results from the optimisations of each model presented in the article are included in a matrix format (.mat and .log) for further analysis on the distributions of optimised parameters. A complete set of result files for four case studies and the results from additional analysis as presented in File S8 can be downloaded at https://sourceforge.net/projects/optpbn. (ZIP) [file pone.0098001.s003.zip › Case_study_4/EA_Output_Case_Study_4_Extended_15000runs_Run3.log]

0.964206  19 0.21472 0.164142 0.481557 0.00113191 0.458852 0.434054 0.0549984 0.674137 0.377481 0.284889 0.713337 0.716089 0.0403685 0.897337 0.734842 0.800824 0.723922 0.305416 0.452824 
2.44671  19 0.25899 0.155059 0.137288 0.158761 0.185648 0.717766 0.752481 0.355681 0.0473565 0.403645 0.40666 0.0994667 0.541527 0.828306 0.396117 0.904053 0.0464796 0.0236782 0.0847324 
0.642023  19 0.143251 0.519055 0.924545 0.026204 0.7506 0.368744 0.301354 0.720056 0.0855599 0.359417 0.571778 0.644867 0.0204136 0.749097 0.900231 0.883471 0.258129 0.0119816 0.402459 
1.39163  19 0.934039 0.981911 0.937037 0.404762 0.651921 0.717104 0.017255 0.302146 0.218343 0.200636 0.905335 0.714443 0.520999 0.437602 0.703953 0.832672 0.373241 0.817366 0.478824 
1.60388  19 0.98078 0.180977 0.115136 0.0331367 0.688496 0.606197 0.262881 0.83605 0.627893 0.897659 0.087601 0.954261 0.784305 0.422435 0.31559 0.966658 0.294946 0.783121 0.918609 
1.35233  19 0.0894579 0.291877 0.877663 0.222206 0.459148 0.167956 0.976513 0.269912 0.815206 0.0306629 0.271816 0.235654 0.567655 0.932333 0.757742 0.828584 0.301353 0.489417 0.801347 
1.12832  19 0.291753 0.259463 0.542527 0.0182733 0.0832519 0.037763 0.619978 0.568397 0.72835 0.215583 0.921714 0.932475 0.240697 0.422124 0.900684 0.402832 0.381714 0.122137 0.25856 
1.24336  19 0.460921 0.347631 0.963897 0.0918566 0.0682673 0.324574 0.552936 0.12546 0.925311 0.413165 0.78142 0.904939 0.382235 0.714106 0.282261 0.742669 0.106636 0.768385 0.956229 
1.90638  19 0.432813 0 0.916082 0.142913 0.769611 0.0405324 0.0733055 0.773241 0.919107 0.62214 0.312929 0.482261 0.981796 0.168257 0.976067 0.67749 0.960899 0.430187 0.616538 
1.62616  19 0.720862 0.495063 0.931633 0.105747 0.760149 0.309343 0 0.789747 0.922744 0.580146 0.371663 0.351882 0.938543 0.244132 0.606474 0.537816 0.534902 0.395198 0.151504 
0.644258  19 0.727132 0.387365 0.422928 0.00204882 0.51738 0.958584 0.951817 0.969858 0.56885 0.522567 0.00910339 0.779461 0.0279363 0.745854 0.774651 0.272635 0.013749 0.322198 0.287238 
3.90518  19 0.0984509 0.447943 0.294171 0.931476 0.520046 0.356584 0.811773 0.958963 0.566342 0 0.677125 0.765892 0.403782 0.753099 0.789144 0.0461472 0.444922 0.758569 0.205008 
2.38648  19 0.45793 0.661401 0.638022 0.0686239 0.528734 0.0809669 0.664009 0.0520076 0.403642 0.287519 0.718083 0.17577 0.435091 0.681122 0.499071 0.280938 0.822995 0.200287 0 
3.36698  19 0.649216 0.65227 0.727479 0.780413 0.608528 0 0.435956 0.405373 0.505564 0.504098 0.800878 0.918552 0.286757 0.616656 0 0.150153 0.708292 0.214675 0.559278 
3.05863  19 0.375077 0.299306 0.273733 0.35983 0.579296 0.442837 0.467931 0.101718 0.141785 0.163022 0.531972 0.369546 0.622842 0.588487 0.389293 0.632421 0.63627 0.323809 0.513486 
2.41518  19 0.542242 0.328965 0.90556 0.387884 0.638044 0.292784 0.478835 0.0290522 0.125091 0.156887 0.289211 0.473282 0.571442 0.7691 0.370721 0.51809 0.634151 0.316941 0 
3.56443  19 0.303929 0.582846 0.0397774 0.132003 0.0232217 0.116479 0.57904 0.465624 0.543368 0.929255 0.344023 0.643403 0.608518 0.352776 0.915498 0.702046 0.120943 0.177272 0.236603 
3.40197  19 0.319091 0.464574 0.0854148 0.263268 0.0117991 0.11392 0.450053 0.32286 0.355608 0.79813 0.649862 0.811071 0.61773 0.621194 0.915377 0.759521 0.304866 0 0.783779 
2.19466  19 0.536308 0.810845 0.675411 0.337331 0.189709 0.0347485 0.871668 0.103481 0.480391 0.386409 0.617053 0.362551 0 0.394929 0.316746 0.933249 0.79104 0.167633 0.010193 
1.99028  19 0.514992 0.55378 0.753198 0.32776 0.237523 0.265136 0.988798 0.256454 0.578604 0.427992 0.604907 0.395074 0.0506128 0.131336 0.343577 0.458066 0.630652 0 0.00680697 
1.33063  19 0.427622 0.304179 0.901273 0.30128 0.8818 0.987372 0.824684 0.775943 0.874653 0.664702 0.603094 0.733976 0.197311 0.528954 0.512516 0.484403 0.26269 0.505437 0.166809 
1.27167  19 0 0.826432 0.888134 0.390689 0.447065 0.733437 0.137903 0.599349 0.876346 0 0.416631 0.804142 0.219502 0 0.506666 0.549242 0 0.517156 0.202394 
1.45215  19 0.297656 0.437499 0.419994 0 0.330708 0.35391 0.66363 0.0762878 0.539299 0.048107 0 0.477414 0.283538 0.325257 0.963531 0.543198 0.552753 0.225528 0.0968236 
4.17114  19 0.0552718 0.469447 0.116282 0.245029 0.205508 0.0241966 0.635994 0.863829 0.546401 0.875266 0.440462 0.106309 0.341373 0.466772 0.867022 0.0434108 0.42806 0.640749 0.0831901 
1.21281  19 0.0568627 0.256205 0.749893 0.355198 0.462188 0.60034 0.950694 0.875272 0.0239566 0.110162 0.785328 0.626187 0.0762072 0.764821 0.533225 0.927541 0.0968164 0.642965 0.216484 
3.66311  19 0.459872 0.258761 0.137327 0.303502 0 0.263536 0.953548 0.0102808 0.549462 0.174598 0.775213 0.723464 0 0.718963 0.589495 0.885981 0.375112 0.394014 0.234037 
3.83175  19 0.693325 0.00024864 0.0374217 0.357165 0.705351 0.974972 0.36545 0.723066 0.738367 0.0500755 0.780424 0.670902 0.488088 0.622746 0.739753 0.828523 0.170774 0.962548 0.730979 
2.46043  19 0.606649 0.59808 0.786156 0.867138 0.664659 0.998699 0.394465 0.236256 0.554313 0.502385 0.0828984 0.523608 0.231729 0.413832 0.638587 0.814354 0.332892 0.766738 0.903187 
2.64404  19 0.674248 0.381899 0.432619 0 0.826729 0.268665 0 0.146589 0.189799 0.352747 0.137432 0 0.0493427 0.78939 0.106907 0.108859 0.341997 0.333143 0.286487 
3.52911  19 0.298581 0.996183 0.32753 0.824753 0.470411 0.841154 0.658107 0.433752 0.492536 0.440968 0.345611 0.688437 0.755194 0.22957 0.99731 0.754409 0.848897 0.564006 0.56561 
3.05766  19 0.873402 0.487069 0.821312 0.911614 0.829443 0.040638 0.975442 0.953827 0.599678 0.810475 0.720587 0.985773 0.78869 0.0278057 0.50143 0.513896 0.554796 0.660029 0.68189 
2.13312  19 0.030043 0.25811 0.47833 0 0.832631 0.190375 0.847769 0.101825 0.434345 0.500641 0.726316 0.20701 0.43754 0.713307 0.540797 0.238586 0.598354 0.167716 0.372325 
1.39101  19 0.641903 0.0492355 0.472945 0 0.775223 0.36773 0 0.670993 0.244156 0.646282 0.508855 0.633551 0.346384 0.283802 0.574914 0.498346 0.957947 0.895822 0.563655 
3.14307  19 0.659816 0 0.670684 0.821373 0.813526 0.327121 0.536034 0.816707 0.271496 0.646005 0.545949 0.129507 0.344081 0.549065 0.797043 0.334578 0.956077 0.326498 0.517568 
3.13864  19 0.253373 0.410094 0.328235 0.373527 0.772345 0.405518 0 0.137198 0.497443 0.752085 0.573521 0.392224 0.938354 0.242385 0.952477 0.556077 0.581359 0.335131 0.394478 
3.22669  19 0.827708 0.44495 0.606132 0.579012 0.366908 0.123875 0.684626 0.254984 0.478803 0.820318 0.484787 0.402256 0.779305 0.517916 0.164707 0.540607 0.7191 0.883218 0 
2.2324  19 0.40624 0.485357 0.89105 0.399297 0.0352814 0.478832 0.253596 0.301993 0.665567 0.235308 0.562856 0.494078 0.807404 0.2923 0.519797 0.45905 0.347672 0.233919 0.51789 
1.64891  19 0.121616 0.842227 0.952264 0.158258 0.914798 0.980553 0.29397 0.720495 0.80017 0.885711 0.898533 0.938528 0.450387 0.636063 0.144567 0.747099 0.581112 0.26282 0.211802 
3.22191  19 0.13319 0.908383 0.426065 0.636427 0.778665 0.695349 0.699293 0.773157 0.193955 0.790255 0.517606 0.0433388 0.615674 0.386642 0.400149 0.772403 0.503197 0.697084 0.356451 
2.48048  19 0.25899 0.155059 0.137288 0.158761 0.185648 0.717766 0.752481 0.355681 0.0473565 0.403645 0.40666 0.0994667 0.541527 0.828306 0.396117 0.904053 0.0464796 0.0236782 0.0847324 
3.37845  19 0.865288 0.533019 0.925016 0.589112 0.506227 0.474508 0.207521 0.146368 0.492548 0.348773 0.493358 0.734409 0.327968 0 0.291636 0 0.214231 0.466215 0.118345 
2.68372  19 0.830664 0.319221 0.926533 0.50125 0 0.105008 0.982498 0.131274 0.898571 0.314986 0.669739 0.925306 0.201147 0 0.219528 0.187083 0.354799 0.484662 0.646273 
2.89958  19 0.986073 0.573761 0.972799 0.390411 0.85777 0.62699 0.0555401 0.366346 0.643859 0.968028 0.575487 0.951801 0.780296 0.0808887 0.732717 0.257446 0.840229 0.0849404 0.760521 
2.15714  19 0.330678 0.675226 0.625926 0.463576 0.454586 0.406063 0.724 0.726583 0.39474 0.0433068 0.379642 0.527766 0.187735 0.0964719 0.840769 0.63336 0.451298 0.811915 0.230019 
1.71627  19 0.161112 0.489555 0.569768 0.269373 0.628543 0.920922 0.920979 0.525259 0.232283 0.242849 0.463765 0.575833 0.112807 0.599708 0.392915 0.887935 0.624003 0.118415 0.357934 
3.39134  19 0.158992 0.417551 0.159375 0.161773 0.852259 0 0.866781 0.299738 0.0808048 0.209914 0.0897554 0.632709 0.232125 0.109932 0.495201 0.0143452 0.208788 0.0199297 0.860301 
1.57163  19 0.415422 0.848611 0.539788 0.0287395 0.348399 0.082307 0.369124 0.525605 0.846957 0.345738 0.158409 0.493313 0.337927 0 0.891641 0.303908 0.46412 0.31955 0.347562 
2.8175  19 0 0.136058 0.553075 0.347996 0.347837 0.800855 0.506963 0.182452 0.629638 0.400095 0.0875388 0.329927 0.256805 0.0429696 0.710691 0.307284 0.502289 0.320991 0.28974 
2.82177  19 0.305256 0.116061 0.460564 0.354192 0.816577 0.435226 0.391643 0.307211 0.399723 0.566358 0.954305 0.710095 0.400908 0.462953 0.810374 0.213981 0.956991 0.316275 0.460705 
1.63008  19 0.329386 0.0493282 0.622138 0.226575 0.845829 0.360943 0.481696 0.673644 0.179279 0.640905 0.366619 0.692537 0.408925 0.516606 0.570584 0.904185 0.743946 0.724661 0.50135 
2.11336  19 0.891613 0.981904 0.700243 0.422727 0.150409 0.698436 0.710197 0.694282 0.629579 0.0604944 0.823366 0.496995 0.19665 0.19954 0.915416 0.614301 0.909481 0.800683 0.768238 
2.44886  19 0.882658 0.857931 0.689445 0.417959 0 0.722804 0.528936 0.71591 0.483141 0.950554 0.530942 0.221 0.213464 0.463373 0.726037 0.579646 0.897191 0.740056 0.811741 
1.98949  19 0.0525948 0.110972 0.55281 0.114084 0.153434 0.133915 0.997206 0.840036 0.167143 0.293175 0.957361 0.547627 0.334473 0.86014 0.183011 0.290216 0.689396 0.586889 0.250939 
2.9199  19 0.083911 0.0793524 0.519289 0.235954 0 0 0.99522 0.108916 0.12269 0.501341 0.308882 0.398795 0.131645 0.74196 0.00220718 0.194076 0.577555 0.54219 0 
2.33488  19 0.591572 0.179767 0.770121 0.439445 0 0.21651 0.844729 0.450979 0.157873 0.240765 0.233742 0.263835 0.158453 0 0.058523 0.815825 0.423327 0.318289 0.444126 
2.46786  19 0.418234 0.424827 0.768143 0.568621 0.248816 0.204635 0.398335 0.615819 0.904321 0.239565 0.315998 0.933505 0.18386 0.52028 0.0452762 0.293833 0.428572 0.110891 0.365233 
2.78825  19 0.187124 0.211366 0.236686 0.406445 0.362649 0.831361 0.553765 0.183452 0 0.196769 0.0871728 0.0420179 0.113429 0.303948 0.836482 0.37948 0.432318 0.597707 0.321888 
4.04064  19 0.73119 0.280495 0.0446727 0.302566 0.217906 0.0632717 0.676471 0.361692 0.112921 0.243004 0.385915 0.343573 0.183724 0.116164 0.609275 0.0605417 0.410134 0.689397 0.200618 
2.71355  19 0.313429 0.617566 0.632238 0.101022 0.0558019 0.685318 0.916566 0 0 0.850871 0.497315 0.916268 0.565153 0.324736 0.997242 0.0267212 0.761509 0.117584 0.204075 
3.72106  19 0.463253 0.803155 0.197029 0.094763 0.469071 0.319044 0.983297 0 0.180946 0.562482 0.460422 0.721053 0.563939 0.337919 0.0149098 0 0.567038 0.362694 0.438505 
1.8906  19 0.959497 0.82258 0.730107 0.30216 0.00489889 0.732825 0.725553 0.709895 0.305037 0.47146 0.45876 0.955115 0.559413 0.476761 0.681734 0.62937 0.867368 0.794781 0.624615 
2.79357  19 0.402901 0.547981 0.518837 0.71253 0.344848 0.00914748 0.704099 0.16542 0.465695 0.756329 0.689976 0.535064 0.197927 0.205289 0.862515 0.73068 0.158056 0.730147 0.394388 
2.33736  19 0.495197 0.245125 0.416065 0.356954 0.956696 0.232067 0.880399 0.78881 0.397536 0.125442 0.461792 0.473316 0.781898 0.574927 0 0.872998 0.311925 0.749142 0.817163 
2.52816  19 0.871628 0.22404 0.451134 0.38886 0.793739 0.403105 0.906645 0.216333 0.685766 0 0.472069 0.348189 0.897675 0.815111 0 0.79699 0.332598 0.172243 0.757357 
1.87886  19 0.850199 0.119836 0.939846 0.520178 0.252353 0.289695 0.0189607 0.140976 0.285714 0.215949 0.469286 0.0924981 0.998775 0.655213 0.588498 0.734941 0.0421687 0.991465 0.864658 
2.31037  19 0.788372 0.997283 0.916833 0.752546 0.776727 0.444001 0 0.144565 0.559204 0.365827 0.484542 0.506419 0.805735 0.806242 0.567673 0.654437 0 0.0792441 0.226953 
1.50153  19 0.934039 0.981911 0.937037 0.404762 0.651921 0.717104 0.017255 0.302146 0.218343 0.200636 0.905335 0.714443 0.520999 0.437602 0.703953 0.832672 0.373241 0.817366 0.478824 
3.64035  19 0.412667 0.49616 0.319837 0.882847 0.871304 0.687272 0.361962 0.818707 0.564261 0.87241 0.892078 0.179597 0.728707 0.961563 0.429886 0.707198 0.401794 0.899509 0.929505 
1.43762  19 0.22197 0.543118 0.0736712 0 0.477067 0.4599 0.63171 0.178562 0.69403 0.431372 0.221347 0.0601841 0 0.632048 0 0.548454 0.228004 0.629071 0.594605 
1.36052  19 0.264187 0.540914 0.199235 0 0.441168 0 0.511175 0.192412 0.884275 0.419337 0.274851 0.0957294 0 0.143063 0 0.510644 0.191817 0.653369 0.735491 
1.13656  19 0 0.267861 0.623203 0 0.456779 0.0840983 0.0987886 0.507734 0 0.589318 0.839507 0.740001 0.312894 0.0179522 0.89004 0.847396 0.74256 0.0448715 0.215588 
1.26317  19 0.649178 0.568821 0.204025 0.0867755 0.785794 0.282825 0.216493 0.495697 0.0576941 0.681371 0.858296 0.758123 0.579434 0.217065 0.902055 0.637268 0.0432445 0.874937 0.74068 
2.44979  19 0.614899 0.258334 0.324965 0.327304 0.82734 0.514038 0.176757 0.389736 0.699562 0.83553 0.524924 0.909609 0.0353172 0.873768 0.558664 0.454705 0 0.132202 0.60219 
2.07022  19 0.40203 0.245666 0.406349 0.289553 0.828949 0.248631 0.298 0.382049 0.0338713 0.0414413 0.277796 0.73165 0.0342122 0.908615 0.624442 0.376893 0.362243 0.0504349 0.315007 
1.32413  19 0.652029 0.123137 0.875226 0.279216 0 0.749536 0.0171192 0.198908 0 0.169004 0.0310373 0 0.0920782 0.177182 0.463985 0.640103 0.0639439 0.381717 0.27356 
3.68085  19 0.614174 0.199693 0.121803 0.454992 0 0 0.115345 0.0860735 0 0.371182 0.188932 0 0.159756 0.565789 0.657745 0.281477 0 0.299991 0.363962 
2.9931  19 0.466135 0.433459 0.766703 0.806144 0.720926 0.561344 0.971095 0.0682661 0.843021 0.347916 0.0118606 0.449919 0.577427 0.26757 0.218481 0.787184 0.423664 0.115406 0.820891 
2.52022  19 0.366921 0.129375 0.710707 0.581964 0.702945 0.788333 0.964588 0.986865 0.794742 0.369366 0.979711 0.402336 0.599608 0.278784 0.346962 0.593815 0.555372 0.0216707 0.12033 
1.82574  19 0.0738643 0.350296 0.602797 0.0993608 0.340631 0.134466 0.0372991 0.0764582 0.802725 0.402677 0.919896 0.123124 0.35873 0.846597 0.536882 0.623152 0.812044 0.884484 0.203262 
2.64241  19 0.193744 0.595825 0.54432 0.348037 0 0.649827 0.00750704 0.0866167 0.742248 0.392057 0.842967 0.420359 0.0226899 0.818506 0 0.524262 0.806553 0.401908 0.174058 
3.27582  19 0.136807 0.130032 0.222419 0.570953 0.482608 0 0.360483 0.656893 0.443352 0.300588 0.246645 0.42107 0 0.711832 0.930614 0.996653 0.201843 0.414864 0.42435 
3.00866  19 0.212236 0.44711 0.23505 0.573392 0.216666 0.749029 0.408774 0.654917 0.0108595 0.39683 0.866404 0.93941 0.548735 0.736965 0.849677 0.86337 0.226559 0 0.422963 
2.37268  19 0.717652 0.63235 0.285504 0.173066 0.53503 0.10262 0.424747 0.766154 0.725915 0.66858 0.250378 0.261105 0.760708 0.644559 0.599826 0.235586 0.171118 0.495307 0.0540143 
2.45329  19 0.708626 0.52596 0.173681 0.149463 0.0651842 0.123958 0.0815021 0.381184 0.611902 0.321598 0.097917 0.262843 0.81709 0.568681 0.835039 0.789709 0.22643 0.0101362 0.818583 
3.16371  19 0.665374 0.489854 0.727076 0.484162 0.280607 0.279117 0.859903 0 0.549324 0.609328 0.551293 0.0866359 0.734488 0.648493 0.505439 0.15894 0.450736 0 0 
2.04654  19 0.664777 0.229182 0.836031 0.456996 0.217646 0.107343 0.906622 0.490998 0.269238 0.400541 0.51737 0.625289 0.55223 0.629003 0.550335 0.489601 0.43777 0.472927 0 
2.55068  19 0.771072 0.881344 0.748615 0.652429 0.308765 0.0427092 0.571924 0.891463 0.108 0.439333 0.0653118 0.939579 0.591756 0.361715 0.707279 0.598753 0.637316 0.704275 0.667969 
3.56737  19 0.938645 0.957352 0.744369 0.939367 0 0.691804 0.858288 0.668111 0.994538 0.485795 0.936767 0.953341 0 0.619057 0.723878 0 0.35909 0.815882 0.640652 
4.7539  19 0.644944 0.856659 0.0709953 0.821824 0.892978 0.250478 0.00727603 0.241196 0.764225 0.462531 0.553438 0.0350006 0.773939 0.895397 0.0581012 0.26219 0.902912 0.836721 0.769587 
4.04327  19 0.548002 0.198413 0.620157 0.793161 0.0946757 0.981253 0.00729955 0 0.761951 0.401716 0 0.486569 0.744179 0.0732552 0.16721 0.0640888 0.863757 0.763551 0.674283 
3.11353  19 0.366534 0.793931 0.770226 0.750455 0.421038 0.0541857 0.374471 0.253331 0.0731431 0.549419 0.0266957 0.202571 0.26932 0.411743 0.739981 0.0587228 0.188385 0.174888 0.732593 
2.87089  19 0.377336 0.910411 0.911938 0.827976 0.617048 0.00419153 0.467317 0 0.0389671 0.630974 0.827857 0.573453 0.180017 0.425721 0.847732 0.14245 0.136268 0.615006 0.792184 
1.40466  19 0.103405 0.286391 0.731077 0.213434 0.626305 0.437176 0.236575 0.289623 0.814016 0.188589 0.288484 0.51067 0.504327 0.721028 0.545168 0.83904 0 0.572497 0.456275 
2.37522  19 0.0645694 0.901372 0.148388 0.10211 0.806773 0.77864 0.0206793 0.516759 0.988324 0.416003 0.765219 0.755059 0.312622 0.479184 0.0265816 0.507517 0.249489 0.610965 0.0147144 
3.38372  19 0.610371 0.73022 0.57886 0.925144 0.216615 0.762496 0.775237 0.11461 0.631709 0.0151339 0.883223 0.0467189 0.067712 0.755922 0.365134 0.83305 0.66372 0.905766 0.644674 
1.80048  19 0.508506 0.603372 0.480267 0.0683801 0.346139 0.455128 0.712332 0.116571 0.327224 0.322439 0.866887 0.0108187 0.129646 0.845754 0 0.856226 0.670968 0.880774 0.485041 
2.77433  19 0.861477 0.117535 0.530866 0.509866 0.2073 0.635225 0.830472 0.699288 0.265745 0.742331 0.746223 0.948596 0.715224 0.508448 0.172471 0.424001 0.850985 0.712815 0.602739 
2.47767  19 0.588299 0.490728 0.880881 0.559073 0.360163 0.431913 0.733326 0.70431 0.270686 0.425283 0.200752 0.997387 0.677726 0.215807 0.819656 0.624115 0.869798 0.655488 0.864704 
2.10477  19 0.731787 0.448686 0.742985 0.201739 0.197809 0.376061 0.671913 0.393975 0.171438 0.624424 0.400524 0.0383969 0.391527 0.595469 0.0643519 0.57263 0.282229 0.0415773 0.845964 
1.69806  19 0.856674 0.624336 0.691802 0.216406 0.61496 0.33983 0.715485 0.594291 0.253769 0.671211 0.60865 0.0129578 0.0639221 0.0486445 0.554132 0.308258 0.45491 0.957677 0.908823 
1.34655  19 0.104879 0.0163517 0.996845 0.179026 0.175173 0.674399 0.169902 0.905291 0.690154 0.999983 0.312978 0.841808 0.424066 0.828938 0.395654 0.447598 0.179853 0.10598 0.737043 
1.21988  19 0.104879 0.0163517 0.996845 0.179026 0.175173 0.674399 0.169902 0.905291 0.690154 0.999983 0.312978 0.841808 0.424066 0.828938 0.395654 0.447598 0.179853 0.10598 0.737043 
1.42064  19 0.146575 0.116394 0.553348 0.316336 0.187953 0.476012 0.58362 0.202961 0 0.712985 0.595483 0.878134 0.20804 0.445549 0.286273 0.608866 0.0110432 0.972176 0.685298 
1.75776  19 0.412847 0.0729514 0.625359 0.47903 0.217742 0.487686 0.267379 0.209585 0.0145251 0.66983 0.877605 0.898075 0.256066 0.490468 0.226572 0.663916 0.0769267 0.937337 0.031231 
2.03276  19 0.77639 0.111818 0 0 0.773805 0.907329 0.284419 0.929648 0.295427 0.272879 0.0682888 0.960649 0.781773 0.590635 0.389787 0.0708879 0 0.619248 0.502156 
4.71637  19 0.655867 0.118478 0 0.178613 0.774659 0.413728 0.281115 0.759379 0.510212 0.648587 0.0774185 0.952438 0.805822 0.367454 0.210512 0.096912 0.819771 0.563027 0.444617 
2.79071  19 0.619725 0.853069 0.663452 0.335959 0 0.00621696 0.593457 0.735657 0 0.740679 0.392602 0.759912 0.561177 0.685446 0.361366 0.139899 0.548644 0.820632 0.623418 
4.65314  19 0.604474 0.728928 0.00350543 0.240156 0 0.15216 0.565839 0.490765 0.447836 0.530686 0.399618 0.772948 0.0137195 0.635858 0.187392 0 0.739079 0.970456 0.253229 
3.68589  19 0.503394 0.637476 0.119283 0.555518 0.38007 0.655065 0.238386 0.932863 0.760019 0.969695 0.729719 0.792501 0.356422 0.788742 0.947277 0.522939 0.395878 0.135971 0.456718 
2.46545  19 0.197001 0.35571 0.737831 0.645186 0.513292 0.620478 0.459977 0.887262 0.59477 0.955581 0.741612 0.943003 0.335088 0.825448 0.583604 0.387179 0.305338 0.372859 0.00338184 
3.03368  19 0.0996676 0.276845 0.883341 0.904241 0.633838 0.792835 0.776928 0.919437 0.237906 0.530334 0.372479 0.0542469 0.664692 0.218124 0.17979 0.901815 0.255841 0.369373 0.815716 
2.25428  19 0.971086 0.993685 0.567122 0.148654 0.0225852 0.339451 0.95525 0.85875 0.316159 0.402215 0.899435 0.484979 0.233634 0.762046 0.155022 0.305225 0.712282 0.5578 0.350611 
2.9039  19 0.0930343 0.264164 0.342045 0.0392534 0.0535673 0.429731 0.510653 0.099945 0.364991 0.612528 0.332506 0.453207 0.0330453 0.629604 0.423098 0 0.363732 0.641579 0.787856 
2.23376  19 0.232989 0.256864 0.759108 0.124867 0.79928 0.57136 0.421257 0.329885 0.324498 0.343211 0.54 0.307312 0.308436 0.602936 0.0132817 0.111435 0.251851 0.500247 0.950107 
4.12449  19 0.676282 0.730354 0.123863 0.538649 0.150642 0.111051 0.821036 0.639239 0.570899 0.35434 0.626333 0.504897 0 0.23052 0.559828 0.0110868 0.2748 0.285652 0.737621 
3.0816  19 0.680913 0.545687 0.128414 0.420053 0.927775 0.764431 0.889287 0.667388 0.189841 0.666868 0.654987 0.551438 0 0.436044 0.6882 0.693292 0 0.369655 0.445698 
2.13013  19 0.914532 0.0234733 0.543896 0.433911 0.119691 0.393826 0.796897 0.824759 0.313612 0 0.908929 0.408296 0.432211 0.763871 0.173683 0.925876 0.524672 0.546118 0.426159 
3.14091  19 0.850492 0.902199 0.54696 0.813518 0 0 0.798469 0.760943 0.393825 0.452699 0.83456 0.29232 0.456461 0.0327218 0.106677 0.923206 0.313372 0.58635 0.20701 
1.75299  19 0.383269 0.049846 0.736977 0.246955 0.143492 0.426402 0.244288 0.522808 0.233944 0.0265372 0.227269 0.920346 0.916973 0.560312 0.185 0.397576 0.576341 0.566688 0.793671 
3.72579  19 0 0.443191 0.219317 0.210421 0.146386 0.480907 0.937158 0.812622 0.750096 0.925589 0.544167 0.199427 0.459585 0.63556 0.737172 0 0.80348 0.795556 0.892593 
1.25704  19 0.483279 0.0146691 0.710648 0.200361 0.0157981 0.0579265 0.625832 0.953797 0.174247 0.474829 0.904789 0.831766 0.324913 0.77209 0.811149 0.658728 0.527804 0.00592213 0.186377 
1.78595  19 0.172837 0.962069 0.481011 0.182922 0.0175793 0.199887 0.091802 0.393404 0.647766 0.330364 0.901849 0.346972 0.739506 0.788188 0.544038 0.879151 0.213652 0.486532 0.319574 
1.0604  19 0.400863 0.0327795 0.889695 0 0.64289 0.429899 0 0.704303 0.410761 0.677448 0.636181 0.420427 0.188101 0.895944 0.987284 0.608995 0.620067 0.564765 0.205936 
2.53039  19 0.197025 0.201818 0.886069 0 0.696496 0 0 0.619176 0.406168 0.0526818 0.951255 0.353934 0.928727 0.624213 0.454762 0 0.467783 0.436234 0.0769709 
1.42715  19 0 0 0.977682 0 0.977867 0.101346 0.157711 0.917211 0.764093 0.709685 0.226957 0.547532 0.651541 0.480447 0.72773 0.260742 0.21657 0.767082 0.694015 
1.62925  19 0.0706095 0 0.979355 0 0.918682 0.142388 0.706499 0.77204 0.868423 0.725874 0.238628 0.546102 0.85237 0.169615 0.570372 0.780752 0.658705 0.301222 0.641708 
1.68355  19 0.283687 0.406885 0.807753 0.22087 0.876937 0.368046 0.0896463 0.406666 0.107739 0.265197 0.327532 0.123927 0.673954 0.0758513 0.447256 0.866639 0.494048 0.800303 0.608198 
1.81934  19 0.89667 0.660841 0.917245 0.40587 0.441047 0.0699883 0.662887 0.588377 0.88626 0.976352 0.758404 0.812938 0.150343 0.844323 0.534318 0.900623 0.680309 0.786997 0.204376 
3.01233  19 0 0.277285 0.935915 0.842836 0.485641 0 0.287349 0.00746543 0.41012 0.547755 0.0562042 0.178381 0 0.324971 0.103604 0.508416 0.380986 0.362132 0.89598 
2.31705  19 0.648146 0.278833 0.708301 0.603676 0.58597 0.114991 0.667349 0.827343 0.46758 0.255836 0 0.208293 0.188384 0.171093 0.191094 0.759768 0.404371 0.386123 0.0817233 
1.94267  19 0.390796 0.87644 0.614055 0.454986 0.562425 0.9587 0.257705 0.82544 0.605582 0.835976 0.628898 0.799745 0.0676562 0 0.765934 0.697702 0.529379 0.592493 0.620246 
2.12633  19 0 0.868055 0.236886 0.0639582 0.377391 0.910379 0.681111 0.00955403 0.744693 0.998933 0.566719 0.57939 0.329295 0 0.775627 0.506861 0.526527 0.438259 0.442221 
2.80465  19 0.745975 0.722164 0.516107 0.482442 0.520951 0.941231 0.886769 0.31237 0.780133 0.497657 0.831072 0.821792 0.0634092 0.694709 0.982969 0.29126 0.508672 0.890625 0.505315 
2.95309  19 0.745975 0.722164 0.516107 0.482442 0.520951 0.941231 0.886769 0.31237 0.780133 0.497657 0.831072 0.821792 0.0634092 0.694709 0.982969 0.29126 0.508672 0.890625 0.505315 
3.38014  19 0.737119 0 0 0 0.0380851 0 0.142364 0.56159 0 0.449524 0.545966 0.206086 0.119217 0.514418 0.304266 0 0.590967 0.558805 0.939327 
1.50693  19 0.746673 0.0981805 0.815189 0.235004 0.312286 0.486201 0.421932 0.442758 0.124313 0.811113 0.578639 0.244355 0.122046 0.609973 0.197537 0.905838 0.524102 0.949949 0.875403 
4.06224  19 0.970441 0.254805 0.0193224 0.297219 0.167773 0.403267 0.175229 0.565466 0.277095 0.355915 0.929075 0.169597 0.25862 0.941143 0.448381 0.339494 0.44405 0.578545 0.0132202 
4.59921  19 0.961724 0.349209 0.0582502 0.537428 0.689446 0.476773 0.221375 0 0.245976 0.405226 0.0307061 0.345414 0.270817 0.43317 0.734184 0.286767 0.758753 0.434901 0.643094 
2.4902  19 0.752656 0 0.321679 0.239626 0 0.810348 0.31644 0.791734 0.6274 0.671523 0.250801 0.150495 0.779704 0.302905 0.415554 0.596235 0.217134 0.441245 0.106903 
2.33554  19 0.370547 0.345919 0 0 0.683392 0.8498 0.526705 0.866991 0.279478 0.4596 0.389698 0.642763 0.72558 0.43766 0.329136 0.53299 0.459638 0.884826 0 
1.67917  19 0.534084 0.522471 0.298635 0.0623268 0.999971 0.369872 0.988171 0.81568 0.697214 0.17411 0.447433 0.697481 0 0.0232706 0.279396 0.112349 0.161779 0.64777 0.907529 
3.83701  19 0.614782 0.630272 0.0176626 0.123131 0.0396851 0.081045 0.664377 0.837845 0.754605 0 0.557961 0.79004 0.237427 0.32343 0.292249 0.232208 0.0593738 0.39583 0.949474 
1.05145  19 0.146234 0.605895 0.943588 0.219002 0.806526 0.546035 0 0.352139 0.0808316 0.306713 0.778842 0.703765 0.0571461 0.57964 0.968613 0.941079 0.414572 0 0.119804 
1.7731  19 0.119425 0.575012 0.897038 0.481808 0.782308 0.568502 0.160029 0.721947 0.0768085 0.262779 0.474688 0.740664 0.0153238 0.673052 0.840252 0.544102 0.427407 0.123947 0.540464 
3.30222  19 0.652014 0.184235 0.1919 0.146364 0.351388 0.293006 0.081422 0.117775 0 0.329228 0.278475 0.0209041 0.238589 0.721848 0.0773399 0.0323096 0.207043 0.486157 0 
3.16058  19 0.204599 0.1918 0.412833 0.186713 0.527118 0.764834 0.42872 0.219233 0.303166 0.348321 0.347458 0.381098 0.499901 0.732167 0.0680081 0 0.122164 0.748796 0.045592 
2.11008  19 0 0.387137 0.384436 0.102134 0.211564 0.0233588 0.0101164 0 0.597177 0.128547 0.108905 0.674253 0 0.721471 0.588638 0.744951 0.805142 0.899217 0.695645 
2.38449  19 0.115125 0.539751 0.995779 0.0987265 0.353415 0.553625 0.787314 0.346738 0.605863 0.409621 0.352294 0.567855 0 0.624133 0.887684 0.11289 0.81391 0.933262 0.178891 
4.2683  19 0.647783 0.512544 0.115458 0.676073 0.457997 0.491954 0.924593 0.790066 0.243327 0.399769 0.875949 0.619189 0.575425 0.0257992 0.454493 0 0.331471 0.676356 0.532098 
4.10037  19 0.897752 0.24964 0.247909 0.671318 0.576144 0.435113 0.978085 0.750913 0.417691 0.317633 0.914944 0.79968 0.497579 0.972127 0.488631 0 0.199923 0.987248 0.170996 
0.964206  19 0.21472 0.164142 0.481557 0.00113191 0.458852 0.434054 0.0549984 0.674137 0.377481 0.284889 0.713337 0.716089 0.0403685 0.897337 0.734842 0.800824 0.723922 0.305416 0.452824 
0.642023  19 0.143251 0.519055 0.924545 0.026204 0.7506 0.368744 0.301354 0.720056 0.0855599 0.359417 0.571778 0.644867 0.0204136 0.749097 0.900231 0.883471 0.258129 0.0119816 0.402459 
0.644258  19 0.727132 0.387365 0.422928 0.00204882 0.51738 0.958584 0.951817 0.969858 0.56885 0.522567 0.00910339 0.779461 0.0279363 0.745854 0.774651 0.272635 0.013749 0.322198 0.287238 
1.33063  19 0.427622 0.304179 0.901273 0.30128 0.8818 0.987372 0.824684 0.775943 0.874653 0.664702 0.603094 0.733976 0.197311 0.528954 0.512516 0.484403 0.26269 0.505437 0.166809 
2.23376  19 0.232989 0.256864 0.759108 0.124867 0.79928 0.57136 0.421257 0.329885 0.324498 0.343211 0.54 0.307312 0.308436 0.602936 0.0132817 0.111435 0.251851 0.500247 0.950107 
1.0604  19 0.400863 0.0327795 0.889695 0 0.64289 0.429899 0 0.704303 0.410761 0.677448 0.636181 0.420427 0.188101 0.895944 0.987284 0.608995 0.620067 0.564765 0.205936 
1.68355  19 0.283687 0.406885 0.807753 0.22087 0.876937 0.368046 0.0896463 0.406666 0.107739 0.265197 0.327532 0.123927 0.673954 0.0758513 0.447256 0.866639 0.494048 0.800303 0.608198 
1.81934  19 0.89667 0.660841 0.917245 0.40587 0.441047 0.0699883 0.662887 0.588377 0.88626 0.976352 0.758404 0.812938 0.150343 0.844323 0.534318 0.900623 0.680309 0.786997 0.204376 
1.16673  19 0.191333 0.152484 0.612317 0.0289162 0.792383 0.272982 0.902212 0.0693078 0.548927 0.527549 0.583623 0.301857 0 0.704107 0.760433 0.868802 0.254771 0.150935 0.390774 
2.61932  19 0.16049 0.631313 0.0474646 0.00651417 0.752404 0.173923 0.226659 0.271178 0.312982 0.491805 0.752693 0.161946 0.133429 0.707986 0.478297 0.0357666 0.374479 0.0494293 0.411218 
2.26742  19 0 0.345609 0.595007 0.29648 0.105958 0.401659 0.0250922 0.245301 0.815637 0.519582 0.842955 0.474388 0.160088 0.60905 0.35322 0.658227 0.743254 0 0.16611 
1.61708  19 0.254638 0.723065 0.583112 0 0 0.73157 0.129009 0 0.230235 0.526442 0.84114 0.703018 0.223444 0.950514 0.942763 0.695191 0.722129 0.262837 0.183981 
2.93757  19 0.291436 0.478899 0.870371 0.600403 0.00687844 0.118593 0 0.946986 0.76644 0.726971 0.669563 0.406417 0.605113 0.612493 0.590352 0.216667 0.676206 0.698011 0.69254 
1.9872  19 0.202151 0 0.766254 0 0.946607 0.0278253 0.380936 0.907245 0.780816 0.774796 0.712749 0.566981 0.734596 0.339475 0.799979 0.32498 0.719714 0.709645 0.677116 
2.18041  19 0.845723 0.18865 0.307207 0.0713807 0.999688 0.067313 0.139271 0.319797 0.386992 0.546339 0.055486 0.629287 0.974391 0.430813 0.834811 0.216817 0.341834 0 0.766585 
2.2406  19 0.316042 0.229089 0.371162 0.225975 0.981852 0.487602 0.0413959 0.296644 0.305502 0.552176 0.0765451 0.325143 0.894966 0.452488 0.810906 0.301504 0.0799613 0.452271 0.716126 
2.8355  19 0.342869 0.351105 0.272194 0.190563 0.786379 0.950882 0.388408 0.913169 0.441234 0.260315 0.101527 0.0558873 0.722756 0.142493 0.228789 0.634397 0.487229 0.876799 0 
4.34132  19 0.382655 0.231502 0 0.134167 0.571092 0.932846 0.592137 0.887412 0.386743 0.721831 0.640187 0.556559 0.727891 0.114088 0.351744 0.618908 0.477012 0.871301 0 
4.18332  19 0.324038 0.510775 0.0989334 0.60506 0.418593 0.361433 0.417419 0.602524 0 0.503758 0.99827 0.0275841 0.211562 0.577198 0.760804 0 0.185832 0.0573607 0.27691 
2.46429  19 0.176221 0.852816 0.676864 0.751724 0.223214 0.0201093 0.424659 0.69633 0.0932883 0.480146 0.0873017 0.817226 0.449963 0.561946 0.815921 0.911707 0.181379 0.193208 0.808052 
2.42671  19 0.653678 0.232903 0.866861 0.115291 0.907172 0.29876 0.07815 0.297924 0.307495 0.78978 0.365588 0.218013 0.316125 0 0.788064 0.0842748 0.713293 0.386966 0.0608356 
1.99544  19 0.745015 0.277799 0.294269 0.110007 0.778903 0.324758 0 0.0275003 0.498562 0.551055 0.30163 0.294388 0.194256 0.527624 0.10802 0.990835 0.779574 0.306465 0.0338488 
1.08939  19 0 0.628563 0.638163 0.0623069 0.787285 0.159833 0.499098 0.189768 0.755399 0 0 0.502233 0.350303 0.76292 0.545874 0.832086 0 0.572674 0.422043 
1.21834  19 0.769677 0.114984 0.790008 0.0725385 0.687446 0.222189 0.184252 0.25231 0.81846 0.298086 0.175674 0.444504 0.716621 0.653291 0.548619 0.895625 0.27603 0.483734 0.438593 
1.77394  19 0.220085 0.709467 0.55451 0.310896 0.0769862 0.33726 0.718651 0.193399 0.0167238 0.339442 0.698207 0.603773 0.0668625 0.408866 0.101911 0.938047 0.650402 0.218229 0.0677911 
1.14584  19 0.165134 0.874588 0.823183 0.195857 0 0.226546 0.1869 0.367496 0.658125 0.301617 0.823424 0.863139 0.0443626 0.365292 0.943655 0.935331 0.2707 0.170837 0.0912656 
1.49483  19 0.0894579 0.291877 0.877663 0.222206 0.459148 0.167956 0.976513 0.269912 0.815206 0.0306629 0.271816 0.235654 0.567655 0.932333 0.757742 0.828584 0.301353 0.489417 0.801347 
2.10862  19 0.77639 0.111818 0 0 0.773805 0.907329 0.284419 0.929648 0.295427 0.272879 0.0682888 0.960649 0.781773 0.590635 0.389787 0.0708879 0 0.619248 0.502156 
1.86119  19 0.19415 0.302393 0.889934 0.259404 0.468622 0.204857 0.351792 0.25336 0.765141 0.208162 0.162563 0 0.625838 0.905 0.62111 0.601875 0.102069 0.264857 0.784555 
1.63026  19 0 0.285215 0.549272 0.129916 0.125962 0.229889 0.845863 0.359654 0.848096 0 0.737418 0.691248 0.23654 0.884956 0.859315 0.473304 0.339511 0.793747 0.924814 
2.33933  19 0.543531 0.611496 0.716545 0.360542 0.85824 0.913195 0.658457 0.0112423 0.433009 0.590969 0.497042 0.221945 0.0901582 0.330447 0.886411 0.796958 0.703089 0.270478 0.106165 
2.46205  19 0.553734 0.61382 0.671231 0.522141 0.682996 0.696272 0.877169 0.215651 0.201181 0.51912 0 0.319025 0.555728 0.387073 0.701026 0.947146 0.402184 0.206956 0.169223 
1.61636  19 0.749932 0.830029 0.531972 0.0818086 0.345881 0.328173 0.206823 0.0876804 0 0.287956 0.846597 0 0.00996466 0.845865 0 0.876662 0.657925 0.877247 0.465286 
1.98608  19 0.226419 0.541662 0.501157 0.0543007 0.342172 0.582689 0.921021 0.13973 0.594582 0.318039 0.889095 0.0165674 0.343819 0.845606 0 0.667353 0.712221 0.879117 0.70884 
1.6284  19 0.0703811 0.103218 0.160457 0 0.720453 0.138475 0.112878 0.0713196 0.857872 0.814091 0.394068 0.884637 0.74505 0 0.553776 0.8869 0.635465 0 0.274287 
1.25833  19 0.0681334 0.165548 0.0365055 0 0.18929 0.135116 0.870534 0.260426 0.879849 0.979295 0.438361 0.285863 0.0613269 0 0.562743 0.92094 0.6284 0 0.561313 
2.15782  19 0.13679 0.290346 0.631979 0.379005 0.644084 0.281777 0.906496 0.812378 0.710668 0 0.946607 0.625797 0.139598 0.95869 0.520134 0.175098 0.154058 0.553806 0.258924 
1.44724  19 0 0.213737 0.892298 0.32975 0.1042 0.850654 0.966933 0.881377 0 0 0.771778 0.701262 0 0.935384 0.531138 0.246409 0.125083 0.564908 0.207097 
1.11199  19 0.045211 0.297666 0.620062 0 0.29674 0.301732 0.008888 0.51991 0.152737 0.0284311 0.657047 0.843163 0.835636 0 0.348419 0.887142 0.805079 0.415139 0.00561936 
1.66391  19 0 0.246897 0.623768 0 0.674436 0.296612 0 0.522121 0 0.816502 0.797747 0.918516 0.871974 0 0.461716 0.515102 0.755477 0.230022 0.392934 
0.704445  19 0.195869 0.320175 0.624429 0 0.310182 0 0.211243 0.543215 0.00785817 0.572076 0.872277 0.689716 0.2667 0 0.868535 0.814217 0.341565 0.111341 0.114472 
0.955465  19 0.285579 0.206212 0.621604 0 0.227059 0.452326 0.108484 0.500294 0.00423893 0.56408 0.821741 0.831828 0.306599 0.0607307 0.179122 0.983937 0.550275 0.692438 0.163638 
1.29938  19 0.641903 0.0492355 0.472945 0 0.775223 0.36773 0 0.670993 0.244156 0.646282 0.508855 0.633551 0.346384 0.283802 0.574914 0.498346 0.957947 0.895822 0.563655 
1.34174  19 0.641903 0.0492355 0.472945 0 0.775223 0.36773 0 0.670993 0.244156 0.646282 0.508855 0.633551 0.346384 0.283802 0.574914 0.498346 0.957947 0.895822 0.563655 
1.51362  19 0.892139 0.864059 0.536592 0.0711037 0.0819832 0 0.455835 0.521298 0.510013 0.251539 0.920218 0.94821 0.242524 0.433106 0.451271 0.335161 0.457936 0.680781 0.315139 
1.91229  19 0.151747 0.796213 0.551547 0.00344856 0.0350009 0.215399 0.89963 0.438566 0.421859 0.348503 0.907059 0.266414 0.239386 0.628075 0.0449486 0.273093 0.728995 0.0903709 0.347002 
1.56929  19 0.29626 0.307775 0.999598 0.323265 0.553863 0.897962 0.774154 0.753147 0.713774 0.390249 0.640927 0.578413 0.0851121 0.63254 0.5407 0.45259 0.290882 0.613992 0.065462 
3.81389  19 0.541129 0.26289 0.056126 0.572972 0.817482 0.152178 0.513113 0.730551 0.0436541 0.485986 0.481149 0.827327 0.160448 0.554239 0.539101 0.498947 0.303539 0.574329 0.0223366 
1.342  19 0.50617 0 0.938051 0 0.864748 0 0.306234 0.449287 0.0972261 0.354905 0.625251 0.428148 0.146151 0.311877 0.463606 0.509936 0.821385 0.0311825 0.0574688 
1.59019  19 0.601739 0.783773 0.631923 0 0.369896 0.603297 0 0.0352477 0.461035 0.268194 0.619798 0.429685 0 0.466887 0.298579 0.736301 0.695985 0 0.231552 
3.46823  19 0.814381 0.826127 0.916848 0.76697 0.0819003 0.196974 0.684453 0.198491 0.459885 0.608287 0.640323 0.725087 0.193495 0 0 0.194579 0.524973 0.506073 0.636594 
2.8283  19 0.0666637 0.849998 0.932693 0.444256 0 0.196719 0.858683 0.00785661 0.561265 0.14927 0.809366 0.00144831 0.216591 0.390941 0.510169 0.189047 0.555044 0.468041 0.638374 
1.4965  19 0.114451 0.278371 0.544636 0.116906 0.475485 0.35955 0 0.0705479 0.80952 0.425302 0.764901 0.961654 0.53463 0.706012 0.528979 0.812497 0.268064 0.886919 0.0660702 
1.53596  19 0.134182 0.302467 0.411046 0 0 0.402608 0.155729 0 0.154805 0.370976 0.684684 0.841597 0.234672 0.706843 0.266393 0.73233 0.576145 0.149828 0.657781 
2.67198  19 0.139519 0.219126 0.766577 0.603966 0.404558 0 0.975977 0.466856 0.58075 0.292538 0.172653 0.186923 0.337539 0.346562 0.210994 0.522035 0.40053 0.466821 0.0272699 
3.09815  19 0 0.336895 0.691773 0.684518 0.683973 0 0.494149 0.222665 0.415355 0.362619 0.396054 0.328869 0.843273 0.293468 0.124267 0.479642 0.591013 0.133329 0.0470957 
1.23099  19 0.419795 0.42537 0.836029 0 0.585308 0.53825 0.226461 0.688388 0.240702 0.131604 0.684525 0.111492 0.18225 0.775407 0.834219 0.269447 0.393517 0.241552 0.237868 
1.93057  19 0.419366 0.0598228 0.79975 0.152811 0.804582 0.326717 0.329151 0.614103 0.792587 0.100043 0.488614 0.0811829 0.18509 0.441453 0 0.562668 0.68236 0.142545 0.209348 
2.52697  19 0.255186 0.671107 0.867023 0.421094 0.676732 0.132589 0.349185 0.52104 0.444888 0.439835 0.482093 0.564514 0 0.763409 0.745992 0.150206 0.823183 0.0871993 0.540928 
1.94879  19 0.564236 0.662531 0.798827 0 0.793681 0.396792 0.319791 0.838837 0.227211 0.417985 0.705268 0.95346 0 0.613881 0.121528 0.118515 0.864318 0.137518 0.361846 
1.38282  19 0.934039 0.981911 0.937037 0.404762 0.651921 0.717104 0.017255 0.302146 0.218343 0.200636 0.905335 0.714443 0.520999 0.437602 0.703953 0.832672 0.373241 0.817366 0.478824 
2.18312  19 0.030043 0.25811 0.47833 0 0.832631 0.190375 0.847769 0.101825 0.434345 0.500641 0.726316 0.20701 0.43754 0.713307 0.540797 0.238586 0.598354 0.167716 0.372325 
2.07836  19 0.0145041 0.714603 0.751321 0.444755 0.479098 0.741231 0.572076 0.208389 0.181279 0.259969 0.575065 0.668116 0.521287 0.762278 0 0.247202 0.142668 0.75992 0.674904 
2.4633  19 0.584593 0.739222 0.588 0.43866 0.5299 0.709217 0.513457 0.193794 0.190916 0.310564 0.334116 0.734035 0.500853 0.297917 0 0.284981 0.183018 0.840393 0.68072 
2.25532  19 0.16462 0.389063 0.34411 0.304094 0.661076 0.730518 0.59382 0.589266 0.171118 0.0688519 0.286663 0.741024 0 0.596607 0.380886 0.764085 0.769359 0.426971 0.564883 
1.76659  19 0.142398 0.275689 0.569521 0.370803 0.642951 0.703505 0.84592 0.457947 0.156441 0.200298 0.0814043 0.467289 0 0.614626 0.344459 0.936268 0.593344 0.198447 0.453541 
1.36865  19 0.264187 0.540914 0.199235 0 0.441168 0 0.511175 0.192412 0.884275 0.419337 0.274851 0.0957294 0 0.143063 0 0.510644 0.191817 0.653369 0.735491 
1.66407  19 0.161112 0.489555 0.569768 0.269373 0.628543 0.920922 0.920979 0.525259 0.232283 0.242849 0.463765 0.575833 0.112807 0.599708 0.392915 0.887935 0.624003 0.118415 0.357934 
1.26183  19 0.195897 0.596526 0.302934 0.0392186 0.402663 0 0.463176 0.322018 0.00153599 0.392664 0.253281 0.125809 0 0.648511 0 0.4206 0.142247 0.758561 0.112782 
1.7554  19 0.105998 0.535641 0.372011 0.0144049 0.451049 0.0568805 0.419714 0.215372 0.519604 0.407167 0.161657 0.13394 0 0 0 0.721008 0.738084 0.8003 0.265487 
1.94918  19 0.884083 0.2044 0.194557 0.188375 0.410761 0.432485 0.224723 0.865114 0.172395 0.254539 0.117898 0.559222 0.599325 0.850283 0.8354 0.948872 0.0459005 0.729983 0.3513 
2.13608  19 0.182082 0.481662 0.325216 0.25154 0.65282 0.530908 0.230316 0.660766 0.551391 0.218393 0.67457 0.769089 0.0485824 0.545803 0.619738 0.835445 0.275524 0.479461 0.801815 
1.50759  19 0.956554 0.17277 0.794818 0.341859 0 0.946163 0.763963 0.694277 0.299335 0.154351 0.83035 0.454156 0.677604 0.422742 0.913718 0.922954 0.749463 0.712603 0.506173 
1.9614  19 0.980907 0.98546 0.744951 0.362158 0 0.539167 0.711917 0.697185 0.298373 0.364101 0.550167 0.782695 0.574254 0.53097 0.522288 0.565983 0.628148 0.564844 0.63034 
0.621981  19 0.727132 0.387365 0.422928 0.00204882 0.51738 0.958584 0.951817 0.969858 0.56885 0.522567 0.00910339 0.779461 0.0279363 0.745854 0.774651 0.272635 0.013749 0.322198 0.287238 
2.50871  19 0.882658 0.857931 0.689445 0.417959 0 0.722804 0.528936 0.71591 0.483141 0.950554 0.530942 0.221 0.213464 0.463373 0.726037 0.579646 0.897191 0.740056 0.811741 
1.34466  19 0.103405 0.286391 0.731077 0.213434 0.626305 0.437176 0.236575 0.289623 0.814016 0.188589 0.288484 0.51067 0.504327 0.721028 0.545168 0.83904 0 0.572497 0.456275 
1.36217  19 0.103405 0.286391 0.731077 0.213434 0.626305 0.437176 0.236575 0.289623 0.814016 0.188589 0.288484 0.51067 0.504327 0.721028 0.545168 0.83904 0 0.572497 0.456275 
1.54177  19 0.828375 0.659596 0.515876 0.148081 0.0550098 0.901349 0.680046 0.172789 0.145417 0.442174 0.113386 0.382897 0 0.896876 0.74051 0.648732 0.558047 0.0646275 0.576249 
1.41975  19 0.110127 0.663012 0.954771 0.148965 0.00808934 0.375735 0.307633 0.508581 0.413958 0.479045 0.0036204 0.489755 0 0.765977 0.500148 0.477995 0.588944 0.692483 0.207876 
3.15192  19 0.816941 0.859483 0.680282 0.898352 0 0.840037 0.469318 0.706168 0.645608 0.831915 0.514523 0.465906 0 0.282607 0.72141 0.259959 0.801798 0.817045 0.862137 
2.23823  19 0.776316 0.853871 0.670024 0.481416 0 0.840859 0.470365 0.733515 0.675915 0.79044 0.664837 0.459257 0.0713817 0.538735 0.9947 0.988191 0.985015 0.793047 0.793882 
2.49442  19 0.374344 0.897918 0.942327 0.214666 0.362003 0.524231 0 0 0.0637401 0.24552 0.803972 0.705176 0.0637513 0.449892 0.110668 0.214788 0.500701 0 0.144385 
4.00885  19 0.473648 0.151547 0.141747 0.23339 0.578977 0.754078 0 0 0.150411 0.315827 0.842981 0.589031 0.169441 0.547546 0.103153 0.124566 0.361649 0.000430531 0.15289 
2.19174  19 0.347049 0 0.890131 0.751613 0.574086 0.811893 0.790377 0.975212 0.712853 0.459682 0.320687 0.358705 0.49631 0.275663 0.456494 0.867059 0.385704 0.599794 0 
2.0361  19 0.489541 0 0.451384 0.256685 0.479282 0.817579 0.168022 0.521644 0.726384 0.516226 0.0844133 0.449212 0.504356 0.265623 0.410151 0.730077 0.270793 0.166957 0 
2.30979  19 0.197001 0.35571 0.737831 0.645186 0.513292 0.620478 0.459977 0.887262 0.59477 0.955581 0.741612 0.943003 0.335088 0.825448 0.583604 0.387179 0.305338 0.372859 0.00338184 
1.88143  19 0.211173 0.544044 0.649339 0.331816 0.23351 0.400696 0.866756 0.615166 0.411979 0.246483 0.50185 0.807961 0.0697648 0.789123 0.33675 0.774101 0.65466 0.186749 0.403323 
1.20213  19 0.361307 0.398233 0.404419 0.00987208 0.642232 0.0372567 0.928275 0.320634 0.73581 0.303964 0 0.732522 0.0781066 0.726353 0.484226 0.709376 0.57624 0.292068 0.260331 
3.12615  19 0.747277 0.340873 0.371352 0.273404 0.465286 0.917585 0.957255 0.747568 0.470165 0.64859 0 0.867725 0.103909 0.615792 0.375782 0.000724899 0.674827 0.0364723 0.331605 
2.00414  19 0.194674 0 0.778614 0.530312 0.159981 0.385072 0.0881389 0.162562 0.536953 0.271935 0.419635 0.168111 0.284628 0.694003 0.504778 0.871565 0.0250912 0.424744 0.473114 
1.84277  19 0.756302 0 0.217533 0.145225 0.174064 0.44102 0 0.154681 0.0911458 0.745088 0.542815 0.332312 0.732816 0.450593 0.904121 0.730097 0.027859 0.78707 0.204989 
2.76816  19 0.227216 0.188176 0.109008 0.0995084 0.193032 0.000702849 0.23463 0.531942 0.0728355 0.338376 0 0.0335546 0.796319 0.673855 0.358197 0.464337 0.0516585 0.129738 0.0849792 
1.41823  19 0.208359 0.11487 0.241345 0.0974787 0.0469698 0.149696 0.40479 0.293767 0 0.215206 0.787486 0.13715 0.462627 0.898954 0.345209 0.497015 0 0.156942 0.0814472 
1.53371  19 0.64623 0.230367 0.733331 0.144627 0.401478 0.452867 0 0.378252 0.635926 0.826763 0.48841 0.567318 0.0081168 0.28402 0.572203 0.504037 0.519775 0.544983 0.557831 
0.521017  19 0.700152 0.219983 0.655975 0 0.262739 0.292369 0.0500354 0.958597 0.329814 0.036343 0.515898 0.687137 0.502922 0.28104 0.605237 0.495202 0.162957 0.302802 0.518156 
2.60705  19 0.288083 0.430298 0.818134 0.0374347 0.56467 0.256188 0.114657 0 0.293131 0.313166 0.616803 0.15971 0.676894 0.61057 0.681761 0.205284 0.993607 0.243267 0.0306312 
2.53038  19 0.526719 0.603099 0.516102 0.0684377 0.516575 0.132736 0.00263998 0.0168654 0.393187 0.222697 0.671953 0.223662 0.189648 0.684005 0.687271 0.160797 0.754544 0.208909 0 
2.50944  19 0.674753 0.889921 0.314797 0.38014 0.339939 0.556865 0.0493208 0.865924 0.363592 0.246366 0.948131 0.521863 0.715996 0.84862 0.139877 0.648656 0.145873 0.920849 0.113324 
0.698885  19 0.648961 0.426882 0.138987 0 0.806885 0.033416 0.879209 0.694802 0.010572 0.210396 0.898317 0.37098 0.50475 0.209446 0.569545 0.788544 0 0.91255 0.298927 
2.29583  19 0.708446 0.391397 0.479344 0.325605 0 0.421486 0.0408493 0.129391 0.263416 0.0460714 0.0777422 0 0.778164 0.292954 0.706768 0.586806 0.214651 0.511129 0.404506 
4.22462  19 0.126055 0.306441 0.0713087 0.705296 0.183011 0.53045 0.337481 0.798448 0.0255624 0.429666 0.479005 0.285384 0.51124 0.46631 0.226331 0.121366 0.15888 0.0475276 0.242584 
2.98235  19 0.0564568 0.794336 0.192953 0.225383 0.848271 0.771851 0 0.260881 0.450043 0.53309 0.596982 0.632715 0.430613 0.521297 0 0.486427 0.340082 0.589535 0 
3.84284  19 0 0.62108 0.0892833 0.302492 0.796824 0.453989 0.454943 0.619811 0.911815 0.592792 0.693557 0.515357 0.316599 0.440262 0.0557829 0.502389 0.499222 0.340661 0 
1.95531  19 0.959497 0.82258 0.730107 0.30216 0.00489889 0.732825 0.725553 0.709895 0.305037 0.47146 0.45876 0.955115 0.559413 0.476761 0.681734 0.62937 0.867368 0.794781 0.624615 
1.35572  19 0.641903 0.0492355 0.472945 0 0.775223 0.36773 0 0.670993 0.244156 0.646282 0.508855 0.955837 0.346384 0.283802 0.574914 0.498346 0.957947 0.895822 0.563655 
1.24824  19 0 0.283978 0.486189 0.0228627 0.858789 0.0575144 0.83479 0.143476 0.623063 0.195506 0.545595 0.249586 0.370364 0.627424 0.576319 0.763164 0.417599 0.168117 0.083628 
2.88669  19 0 0.24425 0.4603 0.375712 0.802169 0.276336 0.821144 0.14025 0.642257 0.923314 0.496026 0.286762 0.437136 0.693476 0.247338 0.624585 0.441811 0.163522 0.509313 
1.30598  19 0.127353 0.417339 0.341669 0.158121 0.571602 0.387735 0.32452 0.414607 0 0.0807446 0.585542 0.830807 0.171689 0.590909 0.680069 0.603599 0 0.0433866 0.720351 
1.73135  19 0.168118 0.49109 0.484441 0.356961 0 0.557802 0.340731 0.66774 0.0528277 0.560521 0.650919 0.770083 0.221367 0.609177 0.514004 0.648932 0 0.783904 0.573121 
1.10674  19 0.848979 0.712229 0.269262 0 0.419626 0.12255 0.196918 0.542628 0.883494 0.326775 0.0734822 0.268537 0.489067 0.209495 0.849482 0.26795 0.108975 0.11171 0.246213 
2.26034  19 0.207178 0.381717 0.249093 0.156737 0.344672 0.0783266 0.199208 0.424222 0.506726 0.310958 0.0897291 0.540967 0.166731 0.205327 0.852546 0.153044 0.205515 0 0.772262 
3.2478  19 0.937511 0.892683 0.751186 0.830624 0.139241 0 0.435669 0.81857 0 0.440173 0 0.946293 0.0121662 0.328515 0.711415 0.246739 0.812721 0.620902 0.690835 
3.07533  19 0.65159 0.892951 0.748927 0.638588 0.567987 0.284026 0.854162 0.964945 0.887757 0.430126 0.697543 0.927127 0.137917 0.543586 0.697624 0.0436113 0.580275 0.724801 0.662493 
3.24493  19 0.644729 0.637741 0.251551 0.367265 0.73655 0.682223 0.478414 0.730169 0.847657 0.33771 0.861977 0.145936 0.946706 0.879214 0.57122 0.663548 0.478049 0.888024 0.733281 
3.51182  19 0.421735 0.779269 0.234481 0.468561 0.670221 0.820896 0.109836 0.430273 0.726323 0.839985 0.891732 0.200302 0.196267 0.0265841 0.23833 0.360483 0.39169 0.887463 0.420764 
2.03346  19 0.142442 0.885016 0.492503 0.36284 0.00756875 0.836236 0.229469 0.539875 0.732561 0.662958 0.476521 0.437213 0.364934 0.450934 0.508448 0.238882 0.0308355 0.0776034 0.544983 
1.72712  19 0.0378851 0.813489 0.966593 0.44592 0 0.817778 0.644343 0.946471 0.76787 0.101613 0.581839 0 0 0.436286 0.997452 0.942652 0.901252 0.495134 0.816816 
1.68535  19 0.383269 0.049846 0.736977 0.246955 0.143492 0.426402 0.244288 0.522808 0.233944 0.0265372 0.227269 0.920346 0.916973 0.560312 0.185 0.397576 0.576341 0.566688 0.793671 
1.18292  19 0.291753 0.259463 0.542527 0.0182733 0.0832519 0.037763 0.619978 0.568397 0.72835 0.215583 0.921714 0.932475 0.240697 0.422124 0.900684 0.402832 0.381714 0.122137 0.25856 
4.4868  19 0.0418939 0.304845 0 0.148758 0.628743 0.697398 0.141061 0.512377 0.615105 0.890813 0 0.781086 0.786623 0.690099 0.439092 0.978839 0.539143 0.242308 0.588215 
4.65781  19 0.12988 0.687854 0 0.193775 0.774135 0.474877 0.114788 0.186142 0.612896 0.863043 0 0.864806 0.784906 0.659082 0.108201 0.0882288 0.196067 0.0839881 0.748655 
1.78687  19 0.099218 0 0.970416 0.223962 0.731755 0.432251 0 0.516058 0.0715242 0.227605 0.777898 0.697071 0.462714 0.58663 0 0.213597 0.338688 0 0 
1.81028  19 0.477117 0.176233 0.817358 0.211645 0.863339 0.439288 0 0.374069 0.262641 0.42078 0.566065 0.792559 0.207821 0.559895 0.996265 0.316159 0.574274 0 0.951105 
1.24032  19 0.84926 0.0137938 0.820612 0.215219 0.095929 0.630276 0.853527 0.982284 0.19631 0.440524 0.522724 0.827154 0.422063 0.791653 0.847902 0.852399 0.483925 0 0.144065 
1.81179  19 0.563616 0.016014 0.958178 0.18845 0.0997478 0 0.585846 0.00117943 0.106112 0.627361 0.256994 0.835148 0.36421 0.776086 0.837869 0.779431 0.404907 0.0669383 0 
1.43675  19 0.450415 0.681897 0.453474 0.0110237 0.0857611 0.173172 0.083559 0.275411 0.722854 0.346976 0.660894 0.494233 0.350045 0.788176 0.840875 0.194259 0.221339 0.520156 0.333806 
0.895659  19 0 0.434183 0.435862 0.0412607 0 0.217403 0.0891345 0.567921 0.427365 0.328065 0.470905 0.651123 0.424732 0.788064 0.603327 0.878518 0.306958 0.415893 0.328637 
1.03139  19 0.45818 0.251076 0.698928 0.200556 0.702491 0.29909 0.698448 0.688256 0.754959 0.159695 0.297056 0.490857 0.366965 0.748651 0.503006 0.250054 0 0.579622 0.426906 
2.93662  19 0.344073 0.820587 0.702789 0.145185 0.566158 0.409875 0.0699701 0.114775 0.302081 0.419302 0.858772 0.509946 0.423555 0.730442 0.0181459 0.129824 0.965673 0.563732 0.342334 
3.57049  19 0.195048 0.453605 0.101411 0.350144 0.718562 0.48958 0 0.168466 0.310573 0.571356 0.170305 0.778549 0.0446897 0.590185 0.307003 0.621378 0.368101 0.29943 0 
1.61675  19 0.135865 0.514068 0.160044 0.0609875 0.626026 0.619454 0 0.389298 0.211465 0.384794 0.52919 0.507804 0.0438047 0.613113 0.0725963 0.870685 0.368893 0 0 
1.80706  19 0.593149 0.510701 0.759794 0.108335 0.780405 0.375149 0.606102 0.648941 0 0.290311 0.424881 0.166815 0.582391 0.656586 0.0739668 0.111416 0.120411 0.233473 0.935454 
1.49241  19 0.438531 0.488409 0.58824 0.0307314 0 0.37653 0.769978 0.00739885 0.503771 0.721657 0.444293 0.0754042 0.262219 0.576644 0.258403 0.451663 0.121673 0.671334 0.828302 
2.8536  19 0.283312 0.953764 0.619429 0.462201 0 0.548108 0.707807 0.316554 0.182265 0.677457 0.507765 0.0447507 0.50595 0.320803 0.0719057 0.626066 0.329243 0.201959 0.690579 
2.81516  19 0.399308 0.135316 0.74834 0.605769 0.0811742 0.236665 0.674983 0.324209 0.176177 0.604936 0.414185 0.037305 0.321401 0.657599 0.144542 0.491628 0.485194 0.0639169 0.79746 
2.78342  19 0.463178 0.92794 0.220977 0.35196 0.00312381 0.992246 0.440415 0.68703 0.0180342 0.482439 0.88523 0.727399 0.296492 0.814933 0.396347 0.435833 0.203105 0.359529 0.0927832 
4.05932  19 0 0.224313 0.0594526 0.64323 0.66255 0.0525612 0.295651 0.629446 0.314147 0.492603 0.689473 0.744912 0.438611 0.323227 0.0860338 0.851448 0.213593 0.274282 0 
1.27656  19 0.508512 0.520569 0.466391 0.0523383 0 0.819816 0.863279 0.688159 0.309296 0.121203 0.451987 0.543092 0.471887 0.591349 0.374205 0.710494 0.758466 0 0.236281 
2.29499  19 0.400595 0.540662 0.334972 0.398024 0.207972 0.827262 0.864214 0.378029 0 0.573252 0.460242 0.931772 0.505367 0.493123 0.97062 0.581779 0.214785 0.644162 0.653803 
3.18816  19 0.416529 0.383957 0.737309 0.377276 0 0.610649 0.55352 0.116979 0.719506 0.245403 0.273864 0.0432062 0.581746 0.456835 0.801518 0.00847093 0.250701 0.872494 0.495501 
1.18544  19 0.421712 0.415492 0.698508 0 0.331817 0 0.553639 0.0964072 0.189271 0.326578 0.285253 0.419974 0.203638 0.318092 0 0.936957 0.258811 0.631229 0.620009 
1.60773  19 0.648204 0.457398 0.139014 0.0792967 0.814644 0.205446 0.217812 0.425102 0 0.756512 0.928585 0.802755 0.901376 0.385493 0.670302 0.610087 0.0331219 0.438665 0.828548 
0.695135  19 0.675909 0.44454 0.289972 0.0409463 0.749208 0.382503 0.188639 0.504216 0 0.538578 0.555134 0.800204 0.139757 0.428738 0.936771 0.623588 0.0149041 0.388172 0.611967 
4.82851  19 0.219953 0.52859 0 0.0927731 0.548721 0.515836 0.641184 0.148225 0.417335 0.502902 0.319942 0 0.254471 0.629244 0 0.588971 0.239581 0.668585 0.489591 
3.46432  19 0.882775 0.794242 0.656353 0.797573 0.48159 0.615298 0.240355 0.256303 0.473153 0.904976 0.265188 0.520908 0.275065 0.8841 0.0230926 0.695643 0.847285 0.0817616 0.545723 
3.80405  19 0.37436 0.277913 0.694252 0.632808 0.318737 0.380905 0.653873 0.00171128 0.424573 0.551867 0.531025 0.060287 0.422095 0.291221 0.578798 0.0916852 0.455767 0 0.274162 
3.40037  19 0 0.56231 0.796168 0.612855 0.223124 0.315166 0.604801 0 0.413269 0.634361 0.12263 0.0889094 0.792294 0.439459 0.34952 0.450679 0.473398 0.253376 0.86537 
2.247  19 0.85731 0.891598 0.803816 0.119091 0.0117018 0.809547 0.939652 0.648391 0.712569 0.00751387 0.36664 0.0137468 0.785015 0.965186 0.268156 0.258738 0.731489 0.643369 0.598944 
1.48834  19 0.449046 0.627492 0.246869 0 0.498314 0.981369 0.578037 0 0.462992 0.224765 0.624515 0.746603 0.185593 0.761745 0.621913 0.441395 0.303761 0.372878 0.234283 
1.33063  19 0.427622 0.304179 0.901273 0.30128 0.8818 0.987372 0.824684 0.775943 0.874653 0.664702 0.603094 0.733976 0.197311 0.528954 0.512516 0.484403 0.26269 0.505437 0.166809 
2.23376  19 0.232989 0.256864 0.759108 0.124867 0.79928 0.57136 0.421257 0.329885 0.324498 0.343211 0.54 0.307312 0.308436 0.602936 0.0132817 0.111435 0.251851 0.500247 0.950107 
1.44724  19 0 0.213737 0.892298 0.32975 0.1042 0.850654 0.966933 0.881377 0 0 0.771778 0.701262 0 0.935384 0.531138 0.246409 0.125083 0.564908 0.207097 
1.11199  19 0.045211 0.297666 0.620062 0 0.29674 0.301732 0.008888 0.51991 0.152737 0.0284311 0.657047 0.843163 0.835636 0 0.348419 0.887142 0.805079 0.415139 0.00561936 
0.621981  19 0.727132 0.387365 0.422928 0.00204882 0.51738 0.958584 0.951817 0.969858 0.56885 0.522567 0.00910339 0.779461 0.0279363 0.745854 0.774651 0.272635 0.013749 0.322198 0.287238 
0.521017  19 0.700152 0.219983 0.655975 0 0.262739 0.292369 0.0500354 0.958597 0.329814 0.036343 0.515898 0.687137 0.502922 0.28104 0.605237 0.495202 0.162957 0.302802 0.518156 
0.895659  19 0 0.434183 0.435862 0.0412607 0 0.217403 0.0891345 0.567921 0.427365 0.328065 0.470905 0.651123 0.424732 0.788064 0.603327 0.878518 0.306958 0.415893 0.328637 
0.695135  19 0.675909 0.44454 0.289972 0.0409463 0.749208 0.382503 0.188639 0.504216 0 0.538578 0.555134 0.800204 0.139757 0.428738 0.936771 0.623588 0.0149041 0.388172 0.611967 
2.82727  19 0.721676 0 0.546661 0.356321 0.662508 0.887477 0 0.936544 0.278801 0.21281 0.116265 0.747208 0.446468 0.548144 0.592402 0 0.391949 0.731703 0.486153 
4.17567  19 0.960669 0.596993 0.0362542 0.482851 0.765774 0.732499 0.0278065 0.778533 0.235577 0.226833 0.178844 0.955311 0.609188 0.482956 0.542397 0 0.314977 0.686719 0.501949 
2.74725  19 0.372716 0.046273 0.83475 0.162476 0.0944148 0.841898 0.910123 0.00607938 0.108478 0.185397 0.385387 0.794356 0.454485 0.792184 0.792695 0.0593467 0.670587 0 0.0946189 
1.49039  19 0.468236 0.130703 0.771617 0.223138 0.0892689 0.662367 0.762417 0.906472 0.188122 0.859046 0.429819 0.922095 0.772586 0.689367 0.762095 0.432498 0.317088 0 0.0865305 
1.21434  19 0.770724 0.509272 0.509277 0.118647 0.412571 0.159674 0 0.553559 0.570118 0 0.643981 0.827365 0.215771 0 0.520992 0.88995 0.837807 0.433561 0 
1.16685  19 0.134497 0 0.552255 0.153944 0.299276 0.108683 0.600133 0.466857 0 0.0979036 0.697319 0.842426 0.0869042 0.688817 0.273917 0.890849 0.883917 0.486816 0 
2.23804  19 0.500487 0.774304 0.865444 0 0.0873263 0.0379436 0.298888 0.378729 0.0131006 0.35038 0.692164 0.542618 0.349982 0.78918 0.841497 0 0.3711 0.729284 0.34068 
2.31903  19 0.537769 0.190856 0.264941 0 0.0828859 0.165312 0.530891 0.0662977 0.0160742 0.588731 0.297268 0.385986 0.337253 0.789656 0.842875 0 0.203633 0.758207 0.044055 
0.576691  19 0.284281 0.0619979 0.247653 0 0 0.553554 0.469047 0.857972 0.0185877 0.430888 0.369218 0.132221 0 0.739177 0.568611 0.420236 0.163855 0.934643 0.108723 
2.73772  19 0.520924 0.00532101 0.335876 0.287425 0 0.674163 0.444858 0.166709 0.00939148 0.412305 0.0724663 0 0.369079 0.711868 0.194186 0.414202 0.160988 0.803616 0.0888425 
1.71249  19 0.283687 0.406885 0.807753 0.22087 0.876937 0.368046 0.0896463 0.406666 0.107739 0.265197 0.327532 0.123927 0.673954 0.0758513 0.447256 0.866639 0.494048 0.800303 0.608198 
1.93475  19 0.151747 0.796213 0.551547 0.00344856 0.0350009 0.215399 0.89963 0.438566 0.421859 0.348503 0.907059 0.266414 0.239386 0.628075 0.0449486 0.273093 0.728995 0.0903709 0.347002 
2.78937  19 0.795255 0.859333 0.718223 0.483827 0.0269998 0.207064 0.308149 0.238657 0.57216 0.757007 0.0862275 0.980032 0.715642 0.211231 0.478435 0.539159 0.850684 0.354773 0.789735 
2.124  19 0.652123 0.460062 0.141466 0.0945063 0.680663 0.249961 0.664447 0 0 0.185003 0.858653 0.447004 0.0223797 0.430009 0.621848 0 0 0 0.142816 
2.04444  19 0.608215 0.0242954 0.964593 0.421188 0.810765 0.736792 0 0.0158955 0.0606539 0.137931 0.81199 0.712282 0.969728 0.806394 0.582008 0.50395 0.484841 0.849685 0.333692 
2.01524  19 0.474761 0.227594 0.96089 0.358446 0.832093 0.753569 0.897346 0.275254 0.279858 0.375368 0.941484 0.726851 0.140591 0 0.858882 0.155112 0.335171 0.725999 0.264652 
1.27716  19 0.394776 0.273546 0.869177 0.00407317 0.351473 0 0.538644 0.269979 0.0030235 0.380195 0.271203 0.245597 0.289488 0.247839 0 0.928502 0.369494 0.658843 0.306089 
1.60587  19 0.565576 0.397241 0.587709 0 0.28977 0 0.59192 0 0.336679 0.334595 0.257435 0.626955 0.37642 0.259394 0 0.878235 0.339392 0.602306 0.95389 
2.93073  19 0.699867 0 0.751235 0.366616 0.00795677 0.797935 0.0950759 0.910091 0.349613 0.151576 0.93455 0.478423 0.705942 0.751615 0 0.00928953 0.178651 0.652611 0.634319 
1.75102  19 0.0964832 0.748633 0.87947 0.372235 0.166804 0.590871 0.41719 0.913481 0.379379 0.15193 0.964827 0.491564 0.710185 0.849917 0.162558 0.818852 0.354181 0.831935 0.176112 
1.99986  19 0.678824 0.014721 0.530635 0.202518 0.558857 0.190673 0.630731 0.438269 0.597352 0.0070649 0.884937 0.391206 0.229437 0.118762 0.27293 0.309395 0.554755 0.518676 0.487367 
1.49286  19 0.529873 0.198211 0.795726 0.202672 0.172773 0.425374 0 0.459127 0.562616 0.861642 0.491967 0.406652 0.112563 0.736887 0.431723 0.616214 0.553604 0.731776 0.590727 
1.37989  19 0.527038 0.243493 0.926583 0.387706 0.703563 0.310357 0.696718 0.463385 0.760559 0.132056 0.190595 0.362819 0.183883 0.736076 0.491014 0.551032 0 0.697561 0.33005 
0.981245  19 0.484207 0.143234 0.654615 0.145186 0.684291 0.483451 0.634276 0.606369 0.747287 0.0867508 0.526056 0.70392 0.347558 0.758444 0.487821 0.224752 0 0.628149 0.307895 
4.03448  19 0.422083 0.183774 0 0.0541917 0.258296 0.517517 0.135777 0.390144 0 0.225242 0.658937 0.509963 0.558717 0.999914 0.220065 0.584946 0.350782 0.130141 0.103034 
1.33803  19 0.314034 0.127623 0.611899 0.163077 0.555593 0.550733 0 0.338154 0.0223435 0.168558 0.546949 0.167644 0.304132 0.648033 0.310445 0.503445 0.406724 0.0352566 0.234734 
2.47983  19 0.400595 0.540662 0.334972 0.398024 0.207972 0.827262 0.864214 0.378029 0 0.573252 0.460242 0.931772 0.505367 0.493123 0.97062 0.581779 0.214785 0.644162 0.653803 
1.21903  19 0.508512 0.520569 0.466391 0.0523383 0 0.819816 0.863279 0.688159 0.309296 0.121203 0.451987 0.543092 0.471887 0.591349 0.374205 0.710494 0.758466 0 0.236281 
1.64662  19 0.0904898 0.356105 0.551079 0.171674 0.381536 0.27829 0.223198 0.535386 0.0890247 0.125878 0.686684 0.542287 0.8652 0 0.996088 0.230613 0.175215 0 0.423563 
1.74186  19 0.192159 0.286964 0.553601 0.219533 0.292054 0.333403 0.198116 0.533776 0.0235125 0.531962 0.280028 0.62436 0.342048 0.0550489 0.635631 0.451205 0.218905 0 0.022275 
1.67985  19 0.128916 0.0982391 0.290744 0.0261673 0.307895 0.0792506 0.891844 0.50928 0.964725 0.248547 0.927843 0.806826 0.514105 0.398551 0.997159 0.336096 0.671918 0 0.0637789 
1.38821  19 0.447791 0.363651 0.766937 0 0 0.0696218 0.295049 0.640384 0.821165 0 0.916101 0.0342052 0.630632 0.40735 0.896693 0.478326 0.564916 0 0.0270102 
1.06464  19 0.265694 0 0.737076 0 0.634791 0.693245 0.0670972 0.138487 0.25702 0.632785 0.658813 0.431771 0 0.456887 0.245982 0.752418 0.628989 0.259903 0.196399 
1.07906  19 0.145425 0.084479 0.823265 0 0.57071 0.31316 0.0128377 0.203625 0.0604788 0.683824 0.647668 0.651528 0.44324 0.212961 0.806684 0.425728 0.605891 0.334667 0.245317 
1.39002  19 0.359415 0.179898 0.833123 0.22549 0.137835 0.299395 0.466289 0.464258 0.151136 0.450793 0.712835 0.743306 0.229421 0.453658 0.915915 0.431932 0.509934 0 0.110603 
2.16775  19 0.620604 0.206078 0.842089 0.528153 0.766478 0.600235 0 0.352269 0.0231836 0.468192 0.278859 0.586164 0.169823 0.703442 0.426058 0.237893 0.56223 0.349434 0.691575 
2.45806  19 0.136692 0.480952 0.402177 0.337961 0 0.681033 0.462822 0.255179 0.821596 0.592196 0.857807 0.647417 0.0566233 0.458762 0.544579 0.659343 0.554567 0.601852 0.219586 
2.43035  19 0.213268 0.086044 0.855499 0.330646 0 0.480209 0 0.152255 0.840076 0.552383 0.828898 0.313074 0.656222 0.579077 0.37526 0.658425 0.931759 0.746291 0 
2.03337  19 0.414782 0.294176 0.821659 0.289753 0.876716 0.212475 0.503818 0.628474 0.694521 0.794089 0.324764 0 0.502635 0.233755 0.539113 0.569674 0.177002 0.920887 0.690625 
1.1023  19 0.245469 0.318273 0.79754 0.191537 0.877136 0.513438 0.740646 0.398275 0 0.577049 0.728777 0.808175 0.51576 0.622227 0.534922 0.547594 0.398898 0.568091 0.101994 
2.04015  19 0.118859 0 0.879313 0.250991 0.213585 0 0.275972 0.378886 0.788862 0.536827 0.0736886 0.188009 0.488026 0.385599 0.691808 0.411919 0.301501 0.418321 0.67645 
1.731  19 0.0680514 0.0425274 0.821844 0.095569 0.895914 0.133091 0.410743 0.303332 0.858399 0.360392 0.359338 0.423151 0.685968 0.231016 0.937693 0.299787 0.361574 0.550252 0.813524 
1.59343  19 0.727325 0.111652 0.423914 0.172261 0.458675 0.90547 0.159733 0.514041 0.81331 0.590818 0.0802628 0.277149 0.499783 0.233917 0.697559 0.799847 0.171765 0.150236 0.073433 
2.17377  19 0.693151 0 0.429135 0.223007 0.44473 0.326299 0.164063 0.513387 0.739226 0.379766 0.0698691 0.195487 0.492882 0.258771 0.315286 0.926747 0.2581 0.113634 0.326777 
1.4539  19 0.438531 0.488409 0.58824 0.0307314 0 0.37653 0.769978 0.00739885 0.503771 0.721657 0.444293 0.0754042 0.262219 0.576644 0.258403 0.451663 0.121673 0.671334 0.828302 
1.4482  19 0.641903 0.0492355 0.472945 0 0.775223 0.36773 0 0.670993 0.244156 0.646282 0.508855 0.633551 0.346384 0.283802 0.574914 0.498346 0.957947 0.895822 0.563655 
1.53648  19 0.0246192 0.302934 0.540047 0.14964 0 0.209919 0.844318 0.448482 0.214085 0.472543 0.738124 0.0823793 0.268941 0.0164227 0.684536 0.432275 0.441209 0.768924 0.406407 
1.47272  19 0.00190405 0.2909 0.521707 0.178764 0 0.209484 0.845392 0.576386 0.699947 0 0.73925 0.297184 0.264398 0.834498 0.653278 0.465501 0.127508 0.237209 0.435174 
4.09081  19 0.158012 0.752607 0.144472 0.673949 0.467136 0 0.363098 0.0444895 0.220471 0.53986 0.503518 0.759293 0.490503 0.675003 0.560751 0.582908 0.221779 0.448036 0.442961 
2.54327  19 0.58358 0.925387 0.154762 0.220023 0.173207 0 0.531936 0.877791 0.237258 0.496199 0.773972 0.751488 0.433528 0.524057 0.570027 0.684281 0.217808 0.251732 0.589178 
0.640458  19 0.35384 0.181409 0.0311929 0 0.689036 0.615884 0.395376 0.68423 0.240549 0.27349 0.611353 0.627327 0.165313 0.835732 0.735557 0.346339 0.180755 0.864796 0.339173 
1.00131  19 0.460071 0.38774 0.722316 0 0.73516 0.691545 0.131294 0.705589 0.238586 0 0.641294 0.287186 0.339596 0.989304 0.854626 0.478058 0.609928 0.454409 0.157388 
1.47047  19 0.471861 0.963154 0.625233 0.00543563 0.90123 0.685221 0.268802 0.0374723 0.519925 0.517743 0.62231 0.256148 0 0.440029 0.320939 0.788266 0.723567 0.114141 0.300527 
1.1607  19 0.423953 0.00744257 0.635531 0.0373344 0.885509 0.760246 0.0599931 0.0503526 0.462675 0.216453 0.57955 0.425962 0 0.495035 0.781686 0.880803 0.241778 0.147035 0.381414 
1.13059  19 0.306494 0.228916 0.808729 0 0.158844 0.79833 0.222567 0.591864 0 0.521754 0.742649 0.259908 0.488641 0.0696656 0.211039 0.426642 0.32914 0.689749 0.0223312 
1.21059  19 0.288942 0.319098 0.736386 0 0.425046 0.290506 0.475151 0.433525 0 0.60806 0.333343 0.481875 0.367139 0.119466 0.355039 0.905499 0.805058 0.717418 0.381861 
2.15357  19 0.824143 0.755194 0.710264 0 0.802254 0.742032 0.0330868 0.321771 0.428788 0.474102 0.33853 0.707897 0.416004 0.469689 0.0958454 0.182137 0.707973 0 0.908655 
1.70733  19 0.484191 0.264974 0.547265 0.00375776 0.560705 0.415694 0 0.200619 0.434978 0.235031 0 0.682438 0.850572 0.417633 0.609505 0.411993 0.532839 0 0.627047 
4.15324  19 0.425346 0.344895 0.0278722 0.275888 0.847444 0.800878 0.573713 0.930918 0.752471 0.851173 0.588278 0.158582 0.19606 0.477464 0.231843 0.319364 0.227984 0.406696 0.262885 
4.24908  19 0.421883 0.31772 0.00100545 0.362252 0.738455 0.800044 0.155653 0.704987 0.78467 0.83706 0.622291 0.835956 0.196135 0.132704 0.355866 0.423594 0.419774 0.69211 0.115896 
2.08545  19 0.288323 0.0533213 0.713148 0.148018 0.0149845 0.391127 0.383777 0.262232 0.103905 0.347679 0.757451 0.0470845 0.382956 0.72662 0.258527 0.133278 0.281253 0.513922 0.855727 
1.79429  19 0.161392 0.606419 0.719715 0 0.26972 0.25961 0.729775 0.649967 0.538601 0.496789 0.657535 0.419976 0.36958 0.540158 0.392872 0.178121 0.370507 0.523454 0.857001 
1.93419  19 0.194674 0 0.778614 0.530312 0.159981 0.385072 0.0881389 0.162562 0.536953 0.271935 0.419635 0.168111 0.284628 0.694003 0.504778 0.871565 0.0250912 0.424744 0.473114 
1.06392  19 0 0.628563 0.638163 0.0623069 0.787285 0.159833 0.499098 0.189768 0.755399 0 0 0.502233 0.350303 0.76292 0.545874 0.832086 0 0.572674 0.422043 
2.10991  19 0.631043 0.293859 0.61056 0.329829 0.354359 0.312942 0.629948 0.252374 0.702818 0.205174 0.716045 0.558028 0.163482 0.248668 0.590116 0.512974 0.540636 0.545638 0.357668 
1.76912  19 0 0.301546 0.724992 0.367989 0.601386 0.439867 0 0.258652 0.605488 0.935899 0.00766987 0.619775 0.105651 0.980835 0.5865 0.610481 0.0915601 0.557311 0.181377 
2.25464  19 0.142442 0.885016 0.492503 0.36284 0.00756875 0.836236 0.229469 0.539875 0.732561 0.662958 0.476521 0.437213 0.364934 0.450934 0.508448 0.238882 0.0308355 0.0776034 0.544983 
1.43117  19 0.641903 0.0492355 0.472945 0 0.775223 0.36773 0 0.670993 0.244156 0.646282 0.508855 0.633551 0.346384 0.283802 0.574914 0.498346 0.957947 0.895822 0.563655 
2.88543  19 0 0.522376 0.481816 0.425765 0.00649107 0 0.0801843 0.547868 0.529332 0.809163 0.470521 0.702239 0.36817 0.635399 0.471816 0.281993 0.352022 0.0237979 0.62212 
2.56454  19 0.188085 0.402155 0.474189 0.40918 0 0.529958 0.253695 0.533787 0.303832 0.616251 0.478455 0.343802 0.362365 0.527148 0.598789 0.231904 0.371702 0.252805 0.580758 
2.03957  19 0.475841 0.590639 0.793464 0.249894 0.581773 0.303979 0.688391 0.6081 0 0 0.3668 0 0.204493 0.938563 0.65955 0.216657 0.393393 0 0.0964435 
1.6758  19 0.475998 0.659284 0.852334 0.00867375 0.580111 0.599367 0.378127 0.48891 0.4849 0.345854 0.796823 0.0302847 0.255831 0.522258 0.821647 0.185621 0.400621 0 0.0445559 
2.26846  19 0.708446 0.391397 0.479344 0.325605 0 0.421486 0.0408493 0.129391 0.263416 0.0460714 0.0777422 0 0.778164 0.292954 0.706768 0.586806 0.214651 0.511129 0.404506 
1.70839  19 0.168118 0.49109 0.484441 0.356961 0 0.557802 0.340731 0.66774 0.0528277 0.560521 0.650919 0.770083 0.221367 0.609177 0.514004 0.648932 0 0.783904 0.573121 
2.10986  19 0.216718 0.549045 0.434734 0.069632 0 0.189495 0.108638 0.303683 0.637966 0.497725 0.510289 0.449521 0.325697 0.665821 0.418397 0.208016 0.669549 0.39185 0.141885 
2.64937  19 0.312914 0.598924 0.473888 0 0 0.313732 0.123441 0.232522 0.799281 0.540423 0.690919 0.63271 0.463411 0.867318 0.37704 0 0.675629 0.318666 0.250128 
2.08668  19 0.52001 0.436157 0.537208 0.0721461 0.598763 0.205785 0.00209039 0.51804 0.359468 0.587592 0.469231 0.396372 0.282397 0.0932591 0.522043 0.306996 0.678467 0 0.185751 
1.23871  19 0.580991 0.845392 0.4416 0.0348943 0.8106 0.388445 0.0017957 0.0511509 0.338115 0.71749 0.566848 0.555937 0.168355 0.787143 0.623005 0.526341 0.0207295 0.662542 0.396896 
2.46888  19 0.822997 0.124284 0.417416 0.222017 0.482287 0.719475 0.0350913 0.810656 0.948321 0.981041 0.588901 0.152419 0.823474 0.746285 0.541658 0.925923 0.973137 0.143985 0.153558 
1.81895  19 0.120408 0.466831 0.0914803 0.0478446 0.798112 0.673038 0.075594 0.361123 0.967916 0.329083 0.534491 0.512044 0.359879 0.875547 0.0950056 0.994596 0.181238 0.356515 0.262048 
1.28824  19 0.290473 0.436015 0.509471 0.0445546 0.790436 0.017034 0.88673 0.0825656 0.462446 0.137625 0.160629 0.0957555 0.132025 0.650102 0 0.767035 0.12653 0.785299 0.0714692 
1.20392  19 0.013891 0.601624 0.564383 0.0152169 0.268587 0.0666144 0.29031 0.185944 0.667049 0.140157 0.4686 0.0639331 0.0370378 0.652623 0.860206 0.920129 0.353842 0.648428 0.0750167 
1.85355  19 0.770192 0.244943 0.696953 0.102385 0.414909 0.711503 0.0573018 0.373399 0.874598 0.631399 0.300241 0.527988 0.344816 0.372155 0.441026 0.3614 0.606331 0.144192 0.438461 
1.86134  19 0.451574 0.191601 0.361354 0.171956 0.184028 0.0964612 0.101955 0.398238 0.511225 0.637268 0.600033 0.626838 0.42692 0.323819 0.819231 0.77146 0.373245 0.0984822 0.416111 
1.41784  19 0.964167 0.512117 0.448348 0.0277606 0.810688 0.29427 0.744228 0.789771 0 0.0893598 0.638557 0.313768 0.460255 0 0.0217883 0.213607 0.110233 0.829908 0.67714 
2.10613  19 0.632432 0.486671 0.177407 0.121557 0.810377 0 0.441277 0.0571479 0.0856994 0.173339 0.6416 0.372208 0.528006 0 0.547956 0.462346 0.069658 0.806189 0.545198 
4.13526  19 0.300668 0.414843 0.015953 0.130186 0.830816 0.0893664 0.752564 0.54314 0.725677 0.429292 0.512448 0.115721 0.318459 0.80592 0.93815 0.458676 0.42226 0.118525 0.190529 
2.29893  19 0.240898 0.360417 0.619709 0.2355 0.348152 0.118556 0.656394 0.539327 0.7426 0.531419 0.461649 0.391348 0.0326323 0.311331 0.70471 0.272949 0.892913 0.133085 0.460914 
1.13842  19 0.296607 0.418675 0.761705 0 0.0394991 0 0.167727 0.139623 0.190499 0.283348 0.170299 0.654356 0.221718 0.153735 0 0.878621 0.455722 0.581406 0.610064 
1.59012  19 0.36434 0.512528 0.838704 0 0.138138 0 0.353652 0.145342 0.161733 0.312404 0 0.0435163 0.20923 0.668611 0.157726 0.740252 0.454996 0.211875 0.641078 
2.42863  19 0.526589 0.990059 0.725921 0.503382 0.725149 0.51077 0.453418 0.381785 0.26929 0.614698 0.548128 0.67547 0.0923108 0.66847 0.0823482 0.460626 0.451809 0 0.757058 
2.90045  19 0.246567 0.859266 0.775383 0.56999 0 0.563946 0.924781 0.314814 0.28956 0.353605 0.516504 0 0.231205 0.644757 0.0105466 0.590319 0.424784 0.206841 0.586863 
0.798757  19 0.620624 0.650527 0.53239 0.0609609 0.0802701 0 0.344076 0.323505 0.0528602 0.310868 0.637117 0.373779 0.372174 0.797704 0.736511 0.856737 0.238966 0.124116 0.296243 
1.32142  19 0.314021 0.653995 0.506964 0 0.0622925 0.073914 0 0.295788 0.171725 0.424107 0 0.363878 0.0527183 0.941424 0.742886 0.443789 0.710456 0 0.528827 
1.26238  19 0.0852467 0.348697 0.555676 0.0339166 0.233208 0 0.271427 0.602616 0.82549 0.0348145 0.00689567 0.959791 0.26429 0.400438 0.9305 0.362079 0.404252 0.0506176 0.707949 
1.28567  19 0.161261 0.235571 0.594245 0.0138651 0 0.168728 0.636385 0.35094 0.988977 0.0485881 0.581499 0.949547 0.258362 0.630968 0.860689 0.416244 0.373282 0.0745704 0.31027 
1.05692  19 0.291753 0.259463 0.542527 0.0182733 0.0832519 0.037763 0.619978 0.568397 0.72835 0.215583 0.921714 0.932475 0.240697 0.422124 0.900684 0.402832 0.381714 0.122137 0.25856 
1.56607  19 0.956554 0.17277 0.794818 0.341859 0 0.946163 0.763963 0.694277 0.299335 0.154351 0.83035 0.454156 0.677604 0.422742 0.913718 0.922954 0.749463 0.712603 0.506173 
1.02898  19 0.281751 0.33203 0.402381 0 0 0.775273 0 0.374026 0.230827 0.44954 0.604797 0.825255 0.195766 0.60907 0.0133729 0.697874 0.517662 0.0352542 0.65704 
2.19735  19 0.253208 0.179679 0.470613 0.347095 0.107033 0.415801 0.11357 0.0475873 0.117141 0.510573 0.474123 0.885167 0.0719698 0.5964 0.438696 0.870425 0.31347 0.113528 0.661424 
1.63533  19 0.627566 0.794566 0.507528 0.0785684 0.0638084 0.12134 0.508749 0.27999 0.599078 0.350353 0.898745 0.450431 0.360244 0.00189378 0.440329 0.716637 0.742404 0.599578 0.460825 
1.89431  19 0.350421 0.441393 0.511369 0.0518892 0.21997 0.390114 0.0763144 0.0785291 0.563912 0.262106 0.914364 0.649435 0.338711 0.29825 0.657178 0.29256 0.472901 0.825915 0.803583 
4.24609  19 0.868796 0.0628762 0.0789999 0.905909 0.871898 0.143125 0.68575 0.158705 0.52445 0.510742 0.763206 0.95808 0.243428 0.326273 0.882763 0.409666 0.663525 0.958676 0.613288 
1.87243  19 0.226419 0.541662 0.501157 0.0543007 0.342172 0.582689 0.921021 0.13973 0.594582 0.318039 0.889095 0.0165674 0.343819 0.845606 0 0.667353 0.712221 0.879117 0.70884 
1.2627  19 0.396342 0.302524 0.58503 0.0013329 0.450109 0.911454 0.514359 0.159741 0.428649 0.288469 0.688991 0.701637 0 0.902307 0.791187 0.761731 0.805634 0.322477 0.466373 
1.10847  19 0.28005 0 0.298986 0.000671414 0.453296 0.712422 0 0.18085 0.418225 0.322789 0.757065 0.737901 0.034557 0.940286 0.710455 0.870544 0.543088 0.280521 0.657348 
3.6102  19 0.366945 0.814095 0.0859668 0.516789 0.213982 0 0.704301 0.690696 0 0.274302 0 0.692223 0.326036 0.991924 0.422401 0.182068 0.105209 0.685173 0.432139 
2.44042  19 0.0678329 0.806418 0.860728 0.790977 0 0.266197 0.213564 0.505185 0.114015 0.401215 0 0.488214 0.43399 0.300781 0.369348 0.457489 0.0384791 0 0.817463 
0.822376  19 0.185417 0.190563 0.343436 0.0057948 0.603295 0.436622 0.21581 0.942167 0.534027 0.24734 0.730673 0.874851 0 0.858947 0.545886 0.834354 0.198057 0.0556409 0.450642 
1.00083  19 0.149704 0.0488458 0.481356 0.0527068 0.383765 0.432501 0.128239 0.634608 0.737773 0.263959 0.997959 0.836838 0.472049 0.854347 0.694483 0.811761 0.386152 0.318226 0.452993 
2.03299  19 0.167035 0.187267 0.425019 0.0834731 0.133816 0.396578 0.163777 0.0460845 0.244585 0.12193 0.662381 0.846358 0 0.506301 0.224915 0.243645 0.576172 0.632099 0.629693 
2.36678  19 0.123944 0.342996 0.430445 0.232266 0.0605567 0.395031 0.228452 0.0789939 0.181671 0.441089 0.0260245 0.824995 0.948027 0.679272 0.2228 0.621889 0.576325 0.527532 0.701118 
3.16473  19 0.375243 0.172238 0.547893 0.678421 0.318074 0.521049 0.237051 0.970467 0.583867 0.779407 0.556861 0.8106 0.193521 0.353095 0.287143 0.186154 0.784094 0.60908 0.068159 
0.643082  19 0.675909 0.44454 0.289972 0.0409463 0.749208 0.382503 0.188639 0.504216 0 0.538578 0.555134 0.800204 0.139757 0.428738 0.936771 0.623588 0.0149041 0.388172 0.611967 
1.73434  19 0.196388 0.654179 0.826988 0.281024 0.251131 0.441288 0.235831 0.123133 0 0.392485 0.424741 0.186826 0.39444 0.681546 0 0.81466 0.154481 0.330528 0.152115 
2.13411  19 0.195804 0.293054 0.352768 0.214003 0.394082 0.255991 0.117477 0.154755 0.351257 0.261948 0.305425 0.14113 0.0277682 0.658685 0.0386415 0.354369 0.145833 0.320489 0.10715 
1.54646  19 0.272104 0.498926 0.883607 0.163727 0.0356053 0.376574 0.154615 0.373329 0.996188 0.30799 0.344098 0.90289 0 0.250961 0.465007 0.387463 0.270666 0 0.763138 
1.74773  19 0.142807 0.459126 0.769804 0.191043 0.00157175 0.213317 0.217296 0.439661 0.757468 0.34599 0.174441 0.896935 0 0.463477 0.570124 0.543531 0.537778 0.107303 0.0182548 
1.62707  19 0.902457 0 0.834707 0.390936 0.167493 0.431757 0 0.157138 0.374528 0.258434 0.48541 0.272958 0.461561 0.767249 0.847348 0.831096 0.0254973 0.386536 0.12197 
3.63786  19 0.811759 0 0.123859 0.538404 0.163832 0.378069 0 0.154799 0.200626 0.302911 0.543551 0.197944 0.177265 0.435554 0.57005 0.882387 0.0255613 0.863356 0.40407 
2.81135  19 0.203574 0.786377 0.335928 0.6018 0.387723 0.328138 0.684017 0.939967 0.476326 0.510224 0.0857719 0.797857 0.100814 0.905938 0.808958 0 0 0.338719 0 
1.71449  19 0.189481 0.32912 0.617032 0.483131 0.239131 0.300793 0.29986 0.832015 0.341338 0.516603 0.0861379 0.804902 0.229476 0.914886 0.7969 0.265467 0.0153472 0.224576 0.799946 
0.614615  19 0.727132 0.387365 0.422928 0.00204882 0.51738 0.958584 0.951817 0.969858 0.56885 0.522567 0.00910339 0.779461 0.0279363 0.745854 0.774651 0.272635 0.013749 0.322198 0.287238 
1.54617  19 0.110127 0.663012 0.954771 0.148965 0.00808934 0.375735 0.307633 0.508581 0.413958 0.891373 0.0036204 0.489755 0 0.765977 0.500148 0.477995 0.588944 0.692483 0.207876 
1.71763  19 0.354469 0.71312 0.634061 0.174718 0.235984 0.429343 0.888123 0.451893 0.540895 0.0248929 0.501689 0.427218 0.214568 0.893101 0.433975 0.597463 0.707682 0.177649 0.588674 
1.29191  19 0.0656828 0.820452 0.619374 0.1314 0.27295 0.237077 0.00335239 0.832934 0.553112 0.231603 0.568383 0.620333 0 0.711065 0.334021 0.959032 0.545881 0.23623 0.23345 
3.98146  19 0 0.483956 0.726738 0.798124 0.629443 0.267356 0.592398 0.0301712 0.815819 0.150026 0.875056 0.311076 0 0.6014 0.734339 0 0.616175 0.201463 0.436157 
3.04159  19 0.032866 0.543261 0.727063 0.0918218 0.588446 0.377992 0.99723 0.109119 0.88341 0.522792 0.646588 0.664295 0.662117 0.736604 0.639237 0 0.263943 0.592863 0.398769 
0.883525  19 0.504855 0.137902 0.421685 0.000563957 0.272725 0.397785 0.056463 0.834385 0.321824 0.34239 0.723137 0.679412 0.572348 0.0484847 0.556866 0.923078 0.615605 0.30205 0.468632 
0.751423  19 0.93716 0.154327 0.545112 0.00118258 0.207604 0.390229 0.0534418 0.583045 0.396514 0.250018 0.564369 0.685668 0 0.058068 0.65564 0.80245 0 0.30668 0.496121 
1.00348  19 0.0101116 0.549891 0.612398 0.0226243 0.33561 0.235101 0.928789 0.379645 0.598717 0.0943556 0.265273 0.270696 0.299018 0.731296 0.715638 0.102862 0.0589058 0.143493 0.430912 
1.05662  19 0 0.754736 0.591297 0.0267597 0 0.229359 0.548867 0.406508 0.767268 0.36453 0.248184 0.267214 0.264937 0.64946 0.678946 0.971029 0 0 0.440982 
1.02266  19 0.400863 0.0327795 0.889695 0 0.64289 0.429899 0 0.704303 0.410761 0.677448 0.636181 0.420427 0.188101 0.895944 0.987284 0.608995 0.620067 0.564765 0.205936 
1.44979  19 0.114451 0.278371 0.544636 0.116906 0.475485 0.35955 0 0.0705479 0.80952 0.425302 0.764901 0.961654 0.53463 0.706012 0.528979 0.812497 0.268064 0.886919 0.0660702 
1.00539  19 0.289849 0.293761 0.630911 0.0255369 0 0.788511 0.785472 0.655516 0.718127 0.233805 0.961405 0.896043 0.254455 0.509432 0.495998 0.438221 0.369148 0.497914 0.299371 
2.75771  19 0.294791 0.331813 0.357423 0.469508 0.15523 0.581689 0.618815 0.513378 0.72565 0.3885 0.658104 0.554309 0.318026 0.412823 0.918451 0.464163 0.380731 0.72269 0.0839781 
1.42697  19 0.00906822 0.752341 0.501027 0.0609324 0 0.399008 0.48495 0.330421 0.520804 0.238227 0.624778 0.798351 0.338116 0.321586 0.827122 0.3551 0.296076 0.830153 0.0735202 
3.00509  19 0.651417 0.823674 0.501914 0.432606 0.221905 0 0.430244 0.466111 0.276149 0.256468 0.420172 0.113298 0 0.526827 0.176702 0.367133 0.584031 0.59056 0.657419 
1.05495  19 0.126166 0.644476 0.701276 0.164215 0.0646063 0.126342 0.54728 0.19697 0.328703 0 0 0.498932 0.16504 0.762342 0.524212 0.905651 0.202237 0.73003 0.105709 
0.947634  19 0 0.662043 0.751889 0.167857 0.704123 0.275489 0.592134 0.621816 0.444137 0.137721 0.000637671 0.50572 0.107199 0.761766 0.484646 0.805822 0 0.752248 0.177334 
0.942396  19 0.815221 0.52488 0.62663 0.0445721 0.4885 0.692435 0.790624 0.205377 0.58687 0.334305 0.0225408 0.871479 0.194952 0.865707 0.105191 0.515075 0.165628 0.369144 0.206792 
3.19168  19 0.896329 0.900473 0.713899 0.815762 0.480831 0.0346385 0.885609 0.0581184 0.538326 0.383552 0.357572 0.790038 0.018661 0.869177 0.12132 0.413927 0.906135 0.111587 0.35199 
1.33063  19 0.427622 0.304179 0.901273 0.30128 0.8818 0.987372 0.824684 0.775943 0.874653 0.664702 0.603094 0.733976 0.197311 0.528954 0.512516 0.484403 0.26269 0.505437 0.166809 
1.21434  19 0.770724 0.509272 0.509277 0.118647 0.412571 0.159674 0 0.553559 0.570118 0 0.643981 0.827365 0.215771 0 0.520992 0.88995 0.837807 0.433561 0 
0.576691  19 0.284281 0.0619979 0.247653 0 0 0.553554 0.469047 0.857972 0.0185877 0.430888 0.369218 0.132221 0 0.739177 0.568611 0.420236 0.163855 0.934643 0.108723 
1.21059  19 0.288942 0.319098 0.736386 0 0.425046 0.290506 0.475151 0.433525 0 0.60806 0.333343 0.481875 0.367139 0.119466 0.355039 0.905499 0.805058 0.717418 0.381861 
0.798757  19 0.620624 0.650527 0.53239 0.0609609 0.0802701 0 0.344076 0.323505 0.0528602 0.310868 0.637117 0.373779 0.372174 0.797704 0.736511 0.856737 0.238966 0.124116 0.296243 
0.822376  19 0.185417 0.190563 0.343436 0.0057948 0.603295 0.436622 0.21581 0.942167 0.534027 0.24734 0.730673 0.874851 0 0.858947 0.545886 0.834354 0.198057 0.0556409 0.450642 
0.643082  19 0.675909 0.44454 0.289972 0.0409463 0.749208 0.382503 0.188639 0.504216 0 0.538578 0.555134 0.800204 0.139757 0.428738 0.936771 0.623588 0.0149041 0.388172 0.611967 
0.883525  19 0.504855 0.137902 0.421685 0.000563957 0.272725 0.397785 0.056463 0.834385 0.321824 0.34239 0.723137 0.679412 0.572348 0.0484847 0.556866 0.923078 0.615605 0.30205 0.468632 
1.53561  19 0.286621 0.31666 0.0627044 0 0.464681 0.0478028 0 0.351051 0.0344838 0.433831 0.268547 0.157195 0.285323 0.533716 0.0579464 0.907427 0.887304 0.641636 0.312053 
2.24913  19 0.50976 0.179051 0.685048 0.00600734 0.677691 0.262108 0.197947 0.49902 0.0910705 0.590458 0.38253 0.633966 0.271625 0.282704 0.250816 0.0979587 0.743211 0.62995 0.503428 
1.37201  19 0.314021 0.653995 0.506964 0 0.0622925 0.073914 0 0.295788 0.171725 0.424107 0 0.363878 0.0527183 0.941424 0.742886 0.443789 0.710456 0 0.528827 
1.31198  19 0.145425 0.084479 0.823265 0 0.57071 0.31316 0.0128377 0.203625 0.0604788 0.683824 0.647668 0.651528 0.44324 0.212961 0.806684 0.425728 0.605891 0.334667 0.245317 
0.925642  19 0.122675 0.214379 0.47276 0.00202269 0.591947 0.337151 0.0227466 0.323601 0.150758 0.0221676 0.656395 0.568707 0.653043 0.0286614 0.641083 0.857644 0.755965 0.344729 0.43383 
1.15886  19 0.23894 0.281027 0.348033 0.00662927 0.49356 0.385562 0.110983 0.946843 0.422126 0.137823 0.651358 0.837337 0 0.0965215 0.620116 0.857263 0.95246 0.15719 0.308288 
0.95656  19 0.375544 0.343538 0.332606 0 0.198648 0.0341567 0.180003 0.233989 0.108993 0.274297 0.375805 0.875845 0.184513 0.428073 0 0.851543 0.498593 0.0494476 0.609109 
2.07204  19 0.476093 0.343285 0.530979 0 0 0.205125 0.0628312 0.336894 0.450673 0.742167 0.677737 0.783361 0.197395 0.813725 0 0.164471 0.505628 0.0444867 0.669246 
0.943018  19 0.06861 0.139988 0.486949 0 0.485605 0.41767 0.129976 0.171393 0.315503 0.0558338 0.806947 0.876204 0.546954 0.914186 0.757968 0.809685 0.361231 0.46861 0.275384 
0.767035  19 0.245044 0 0.481849 0 0.273641 0.445378 0.119299 0.613264 0.78669 0.503675 0.529905 0.845812 0.576846 0.941952 0.920568 0.864986 0.425441 0.408168 0.397017 
2.28697  19 0.352092 0.293494 0 0 0.94057 0.716923 0.442831 0.79553 0.233865 0.260938 0.0541229 0.88965 0.23812 0.737889 0.730914 0.256787 0.0735625 0.440268 0.511082 
0.632282  19 0.379333 0.139543 0.460072 0 0.392447 0.572744 0.177947 0.952708 0.229361 0.144174 0.0556488 0.71538 0.0781791 0.832057 0.737656 0.266069 0 0.395015 0.516731 
1.82345  19 0.472259 0.422587 0.82699 0.308441 0 0.315818 0.724774 0.369007 0.728802 0.397702 0.240204 0.840022 0.093858 0.273094 0.564389 0.499767 0.537108 0.599117 0.480345 
1.82115  19 0.128359 0.346098 0.665918 0.256668 0.307102 0.345211 0.658551 0.532556 0.693055 0.202457 0.421666 0.531739 0.0763554 0.569837 0.573102 0.511154 0.540762 0.67773 0.324519 
0.59993  19 0.700152 0.219983 0.655975 0 0.262739 0.292369 0.0500354 0.958597 0.329814 0.036343 0.515898 0.687137 0.502922 0.28104 0.605237 0.495202 0.162957 0.302802 0.518156 
4.34997  19 0.960669 0.596993 0.0362542 0.482851 0.765774 0.732499 0.0278065 0.778533 0.235577 0.226833 0.178844 0.955311 0.609188 0.482956 0.542397 0 0.314977 0.686719 0.501949 
3.15722  19 0.236887 0.437722 0.292638 0.278035 0.926586 0.361889 0.778229 0.409746 0.214376 0.530308 0.419968 0.0142806 0.228149 0.913161 0.457598 0.170596 0.707285 0.677926 0.492017 
1.56524  19 0.31155 0.614446 0.89105 0.0562519 0.192939 0.269209 0.0920942 0.404393 0 0.480269 0.517655 0.609347 0.728012 0.149806 0.435918 0.577691 0.710103 0.658892 0.697227 
1.17744  19 0.423953 0.00744257 0.635531 0.0373344 0.885509 0.760246 0.0599931 0.0503526 0.462675 0.216453 0.57955 0.425962 0 0.495035 0.781686 0.880803 0.241778 0.147035 0.381414 
1.39387  19 0.359415 0.179898 0.833123 0.22549 0.137835 0.299395 0.466289 0.464258 0.151136 0.450793 0.712835 0.743306 0.229421 0.453658 0.915915 0.431932 0.509934 0 0.110603 
2.26583  19 0.14927 0.39397 0.762398 0 0.61113 0.420249 0.947041 0.512233 0.5167 0.501562 0.633626 0.288033 0.253129 0.136425 0.3219 0.130254 0.798448 0.124838 0.0635994 
2.52133  19 0.216025 0.365591 0.516546 0.430831 0.088704 0.478533 0.78939 0.232596 0.343957 0.590618 0.886336 0.284272 0.240444 0.440564 0.504198 0.824238 0.585297 0.446463 0.0600063 
1.2798  19 0.462704 0.456287 0.165604 0.0532518 0.0297526 0.366611 0.440498 0.42629 0 0.785254 0.611867 0.799846 0.0697828 0.376266 0.0407625 0.708814 0.282203 0.404653 0.791387 
0.572015  19 0.341275 0.236617 0.428037 0.0281799 0.682214 0.387276 0.366873 0.383413 0 0.495096 0.585279 0.799632 0.331867 0.490605 0.848893 0.65105 0.138146 0.218448 0.042026 
1.68167  19 0.886235 0.801703 0.526722 0.0828628 0.214325 0.14855 0.289482 0.198229 0.56451 0.197302 0.852767 0.230738 0.453174 0.551577 0.784363 0.766034 0.674661 0.121558 0.654079 
1.68178  19 0.43805 0.144622 0.533029 0.0708001 0.290739 0.534224 0.00857973 0.339444 0.528358 0.244566 0 0.325001 0.925574 0.282981 0.683489 0.502055 0.266427 0 0.748781 
1.86937  19 0 0.461546 0.289951 0.212376 0.0375435 0.584138 0.510621 0.224151 0.0646346 0.551719 0.549188 0.677226 0.252372 0.564916 0.78335 0.896666 0.0507233 0.788123 0.469402 
4.19354  19 0.968248 0.503498 0.0698244 0.31014 0.367101 0.700488 0.774328 0.22265 0.844112 0.225549 0.809243 0.0726545 0.275218 0.446007 0.852604 0.369997 0.743816 0.972148 0.994161 
1.47837  19 0.00832097 0.348163 0.506878 0.0386047 0.426541 0.621035 0.444448 0 0.693595 0.380783 0.0988117 0.647172 0.193749 0.883965 0.542816 0.529349 0.188319 0.215792 0.207166 
1.24577  19 0.993938 0.753237 0.502885 0.0399996 0.342103 0.538916 0.246882 0.356862 0.707049 0.661732 0 0.95002 0.192538 0.893253 0 0.512318 0.395277 0.356813 0.205957 
1.02979  19 0.883187 0.273918 0.728169 0 0.864191 0.683378 0.148536 0.300564 0.114895 0.339224 0.796534 0.350752 0.343911 0.133379 0.549548 0.488295 0.606599 0.537765 0.171439 
1.39967  19 0.432914 0.219205 0.701961 0.0520892 0.329388 0.686665 0.0501406 0.528253 0.143357 0.943793 0.786664 0.38586 0.346608 0.313759 0.716497 0.412402 0.607905 0.422327 0.269033 
1.48477  19 0.527038 0.243493 0.926583 0.387706 0.703563 0.310357 0.696718 0.463385 0.760559 0.132056 0.190595 0.362819 0.183883 0.736076 0.491014 0.551032 0 0.697561 0.33005 
1.69483  19 0.128916 0.0982391 0.290744 0.0261673 0.307895 0.0792506 0.891844 0.50928 0.964725 0.248547 0.927843 0.806826 0.514105 0.398551 0.997159 0.336096 0.671918 0 0.0637789 
1.83898  19 0.388777 0.184874 0.687017 0.330473 0 0.280455 0.625438 0.575928 0.606999 0.472536 0.75806 0.919767 0.410318 0.218504 0.69084 0.747969 0.507255 0 0.0836666 
1.32883  19 0.263589 0.251817 0.675596 0.235815 0.367401 0.292144 0.802768 0.835807 0 0.436247 0.737274 0.833387 0.407633 0.526821 0.238298 0.73434 0.432914 0.365079 0.106761 
1.17274  19 0.836707 0.548003 0.420293 0.0924279 0.587277 0.275243 0.691677 0.167444 0.42289 0.19053 0.00715378 0.50259 0.0343153 0.74278 0.700309 0.91422 0.278907 0.597011 0.252558 
0.96397  19 0.702436 0.547431 0.725926 0 0.708024 0.82141 0.0353191 0.0684793 0.385913 0.331761 0.00636695 0.366295 0.181883 0.73908 0.451294 0.710741 0.109014 0.649394 0.0810026 
1.53363  19 0.0246192 0.302934 0.540047 0.14964 0 0.209919 0.844318 0.448482 0.214085 0.472543 0.738124 0.0823793 0.268941 0.0164227 0.684536 0.432275 0.441209 0.768924 0.406407 
1.04651  19 0.291753 0.259463 0.542527 0.0182733 0.0832519 0.037763 0.619978 0.568397 0.72835 0.215583 0.921714 0.932475 0.240697 0.422124 0.900684 0.402832 0.381714 0.122137 0.25856 
2.63227  19 0.175154 0.580786 0.730421 0.0420403 0.186706 0.220122 0.738628 0.26456 0.516033 0.39596 0.305561 0.199604 0.216313 0.90781 0.0425988 0.0610062 0.341867 0.594685 0.145682 
0.921357  19 0.278147 0.556949 0.705707 0.0304565 0.162973 0.727862 0.775892 0.496004 0.550506 0.312769 0.896373 0.282984 0.132088 0.749141 0.536651 0.629651 0.177495 0.452305 0.829366 
2.81264  19 0.678914 0.111242 0.87365 0.38247 0.50285 0.603317 0.379663 0.222592 0.125779 0.449843 0.255384 0 0.219996 0.888941 0 0.316244 0.75448 0.812661 0.696158 
1.09319  19 0.181662 0.394163 0.455432 0 0.346126 0.588332 0.0446369 0.0528308 0 0.440308 0.323225 0.197075 0.177825 0.908974 0.0272584 0.877945 0.596793 0.50315 0.69641 
1.11508  19 0.60595 0.218016 0.7561 0.178397 0.147539 0.143507 0.105915 0.837005 0.286905 0.406221 0.477928 0.61786 0.500159 0.335563 0.796381 0.590625 0.138027 0.316413 0.520463 
1.31506  19 0.650209 0.19418 0.490803 0.0911243 0.161173 0.109884 0.0325299 0.386496 0.481122 0.78507 0.640678 0.659223 0.47064 0.284911 0.884075 0.375052 0.237599 0.307882 0.481355 
2.17062  19 0.824143 0.755194 0.710264 0 0.802254 0.742032 0.0330868 0.321771 0.428788 0.474102 0.33853 0.707897 0.416004 0.469689 0.0958454 0.182137 0.707973 0 0.908655 
0.513594  19 0.284281 0.0619979 0.247653 0 0 0.553554 0.469047 0.857972 0.0185877 0.430888 0.369218 0.132221 0 0.739177 0.568611 0.420236 0.163855 0.934643 0.108723 
2.01374  19 0.263482 0.620554 0.418427 0.398212 0.0644449 0.535808 0.261014 0.138604 0.00641859 0.4167 0.0405931 0.541646 0.47746 0.844465 0.508762 0.439104 0 0 0.153368 
2.49402  19 0.338314 0 0.370147 0.104687 0.00945126 0.806617 0.0445843 0.181462 0 0.425636 0.0170706 0.0454308 0.301396 0.920464 0.0701576 0.447656 0.544882 0.328469 0 
1.55222  19 0.0891132 0.624943 0.41531 0.0187764 0.122556 0.720952 0.824532 0.226308 0.585563 0.180049 0.932601 0.788654 0.215754 0.559479 0.750451 0.277489 0.419921 0.605868 0.13308 
0.93004  19 0.817682 0.769837 0.484572 0.0239635 0.290287 0.570683 0.701178 0.313907 0.551155 0.583011 0.537867 0.77189 0.18152 0.133893 0.824443 0.385838 0.17229 0.9359 0.24897 
0.788748  19 0.542718 0.291392 0.476589 0.0149556 0.271854 0.34983 0.0403391 0.217751 0.281505 0 0.466942 0.665653 0.531815 0.281799 0.588665 0.455595 0.22863 0.821057 0.545226 
1.52081  19 0.482639 0.252058 0.507925 0 0.259101 0.405768 0.0702733 0 0.477026 0.286132 0.779197 0.701998 0.37621 0.277284 0.633572 0.278669 0.241419 0.970734 0.438341 
1.14912  19 0.273574 0 0.865601 0.000734686 0.70362 0.710139 0 0.118233 0.489055 0.38696 0.798074 0.847807 0 0.924957 0.395333 0.789283 0.606176 0.255854 0.0596606 
0.802792  19 0.275126 0 0.850266 0.000217861 0.486808 0.711124 0.082762 0.193625 0.305749 0.715694 0.645135 0.852775 0.0404167 0.271725 0.556352 0.868028 0.507426 0.261138 0.0830621 
0.944095  19 0.115813 0.381952 0.567543 0.0196855 0.363821 0.0793286 0 0.491032 0.0970666 0 0.224392 0.311409 0.265171 0.460265 0.904124 0.421226 0.416533 0.264575 0.494172 
1.0376  19 0.119312 0.393513 0.56562 0 0.117708 0 0 0.727009 0.163846 0 0.103305 0.229907 0.263769 0.369259 0.800452 0.390886 0.399694 0 0.888853 
2.05934  19 0.0776262 0.30359 0.655306 0.000805545 0.96307 0.577786 0 0.352743 0.00964588 0.134968 0.65321 0.826978 0.995466 0.3409 0.571335 0.0270311 0.645935 0.488235 0 
1.36485  19 0 0.317181 0.607105 0.0631747 0.044663 0.318528 0 0.449617 0 0.726077 0.755336 0.831866 0.583411 0.0266501 0.600142 0.63004 0.722973 0.558624 0.0471028 
0.435139  19 0.288347 0.190963 0.466673 0 0 0.625538 0.60916 0.0933649 0 0.551682 0.6662 0.926972 0 0.858177 0.388371 0.428072 0.036088 0.124427 0.0247431 
1.1792  19 0.284935 0.241917 0.0958673 0 0 0.926262 0.577346 0.00360138 0.663754 0.35572 0.906974 0 0.0547584 0.928517 0.670173 0.430489 0.0410877 0.318443 0.229893 
1.81949  19 0.719879 0.87119 0.522519 0.288111 0.736105 0.487349 0.0360994 0.46564 0.568857 0.639661 0.0281593 0.717306 0.306855 0.166299 0.534965 0.255247 0.0228589 0.309669 0.661365 
2.77693  19 0.721172 0.963851 0.634235 0.674523 0.303999 0.716963 0.313558 0.694083 0.569732 0.819129 0.0452082 0.877477 0.791144 0.919731 0.918304 0.242174 0.242959 0.33335 0.634726 
1.53988  19 0.332739 0.705621 0.948961 0.175912 0.576331 0.62346 0.0463982 0.60567 0.193687 0.0969227 0.996765 0.223149 0.167205 0.847575 0.755741 0.335682 0.47336 0.571902 0.162897 
1.81604  19 0 0.585247 0.850432 0.522256 0.655253 0.665658 0.116859 0.769838 0.289507 0 0.524721 0.502357 0.6069 0.971002 0 0.947359 0.522596 0.738068 0.175232 
1.31176  19 0 0.848921 0.567643 0.0617427 0 0.282705 0.646837 0.130307 0.18386 0.372374 0.219594 0.265948 0.280179 0.657279 0.0296337 0.870954 0 0 0.604328 
1.17959  19 0 0.675663 0.50349 0 0.0107185 0.0300649 0.676336 0.567171 0.91152 0.381134 0.131752 0.228466 0.392672 0.633465 0.965348 0.0294347 0 0 0.295214 
2.14212  19 0.0994138 0.131997 0.414658 0.239689 0.939834 0.114107 0.0575682 0.409094 0.53605 0.531562 0.243109 0.0557916 0.746179 0.235552 0.791729 0.778122 0.0539926 0.872309 0.564787 
2.54168  19 0.775151 0 0.24285 0.199806 0.338294 0.334352 0.0761497 0.456695 0.386338 0.623734 0.391219 0.100864 0.67074 0.0127987 0.381652 0.846152 0.407522 0.883304 0 
1.30205  19 0.448993 0.190752 0.685727 0.230696 0.915044 0.324787 0.658534 0.470317 0.769703 0 0.101197 0.420393 0.33458 0.9308 0.5963 0.31702 0.116655 0.273334 0.331009 
3.02085  19 0.402213 0.166606 0.758519 0.820781 0.870826 0.427871 0.481866 0.687607 0.743888 0.46441 0.936496 0.668662 0.193757 0.168862 0.168799 0.327969 0.738668 0.604041 0.716296 
1.24486  19 0.357144 0.051234 0.303437 0.128311 0.556693 0.162991 0.191858 0.598739 0.338733 0.0215898 0.487175 0.128377 0 0.0761255 0.62716 0.543805 0.177268 0.372021 0.666548 
2.28832  19 0.0745593 0.860799 0.802166 0.124996 0.739864 0.142449 0 0.330371 0.457728 0.115702 0.883987 0.98663 0.649385 0.00710801 0.895324 0.112637 0.677041 0.550198 0 
1.49542  19 0.668876 0.43641 0.404526 0.00134577 0.532631 0.891804 0.0965768 0.861156 0.502735 0.613202 0.00272921 0.687455 0.556577 0.889382 0.688632 0.377609 0.75018 0.219941 0.122516 
0.754108  19 0.558698 0.278037 0.473686 0.00449016 0.496469 0.372487 0.164429 0.924166 0.401751 0.279226 0.00475612 0.650918 0.578872 0.75365 0.7074 0.321392 0.0583513 0 0.152198 
1.40027  19 0.290473 0.436015 0.509471 0.0445546 0.790436 0.017034 0.88673 0.0825656 0.462446 0.137625 0.160629 0.0957555 0.132025 0.650102 0 0.767035 0.12653 0.785299 0.0714692 
1.44682  19 0.438531 0.488409 0.58824 0.0307314 0 0.37653 0.769978 0.00739885 0.503771 0.721657 0.444293 0.0754042 0.262219 0.576644 0.58069 0.451663 0.121673 0.671334 0.828302 
1.1902  19 0.306494 0.228916 0.808729 0 0.158844 0.79833 0.222567 0.591864 0 0.521754 0.742649 0.259908 0.488641 0.0696656 0.211039 0.426642 0.32914 0.689749 0.0223312 
1.25726  19 0.508512 0.520569 0.466391 0.0523383 0 0.819816 0.863279 0.688159 0.309296 0.121203 0.451987 0.543092 0.471887 0.591349 0.374205 0.710494 0.758466 0 0.236281 
0.887633  19 0 0.662043 0.751889 0.167857 0.704123 0.275489 0.592134 0.621816 0.444137 0.137721 0.000637671 0.50572 0.107199 0.761766 0.484646 0.805822 0 0.752248 0.177334 
2.26967  19 0.500487 0.774304 0.865444 0 0.0873263 0.0379436 0.298888 0.378729 0.0131006 0.35038 0.692164 0.542618 0.349982 0.78918 0.841497 0 0.3711 0.729284 0.34068 
1.13501  19 0.241773 0.0616862 0.41841 3.22354e-05 0 0.294115 0 0.307056 0.365576 0.422872 0.464695 0.673303 0.590045 0.116267 0.627894 0.990208 0.652188 0.370587 0.651673 
0.835281  19 0.245307 0.191975 0.414161 5.96348e-05 0.0477181 0.806951 0 0.693426 0.246137 0.357834 0.750528 0.750773 0.113116 0.299488 0 0.927972 0.60704 0.42791 0.605205 
2.01024  19 0.329875 0.608863 0.367331 0.148786 0.0299988 0.484953 0.263364 0.329696 0.283293 0.69047 0.89631 0.0965449 0.604657 0.727771 0.727424 0.441031 0.53756 0.920177 0.535601 
1.4349  19 0.562952 0.836573 0.561727 0.0455045 0.709637 0.342934 0.560506 0.0250155 0.336518 0.775863 0.189556 0.522389 0.669408 0.167248 0.910578 0.979791 0 0.640385 0.0359651 
1.39749  19 0.396342 0.302524 0.58503 0.0013329 0.450109 0.911454 0.514359 0.159741 0.428649 0.288469 0.688991 0.701637 0 0.902307 0.791187 0.761731 0.805634 0.322477 0.466373 
1.02751  19 0.28005 0 0.298986 0.000671414 0.453296 0.712422 0 0.18085 0.418225 0.322789 0.757065 0.737901 0.034557 0.940286 0.710455 0.870544 0.543088 0.280521 0.657348 
0.873495  19 0.211268 0.395468 0.440155 0.0674572 0.630685 0.779103 0.27803 0.0807352 0.0574061 0.515741 0.178872 0.78794 0.119618 0.683845 0.637447 0.30242 0.00307855 0 0.170038 
1.29127  19 0.656342 0.434653 0.454246 0 0.676283 0.0629711 0.56757 0.0967711 0.640915 0.518197 0 0.776764 0.192404 0.76229 0.576179 0.507374 0.0197952 0.633285 0.0772359 
1.5653  19 0 0.965914 0.798309 0 0 0.530434 0.452875 0.460327 0.450375 0.485009 0.0143811 0.535827 0.465893 0.507397 0.411379 0.147377 0.209087 0.640877 0.930675 
1.74585  19 0.448323 0.49052 0.749335 0 0.261323 0.0491924 0.658123 0.829394 0.00268467 0.521431 0.659487 0.473474 0.36814 0.408256 0.398345 0.15776 0.5159 0.492986 0.799495 
2.64169  19 0 0.679282 0.458293 0.0306198 0 0.314233 0.0817051 0.483919 0.755472 0.538214 0.5222 0.629167 0.412516 0.750265 0.527765 0 0.610455 0.408478 0.347794 
1.9244  19 0 0.624983 0.444391 0.0339089 0 0.306925 0.0829621 0.136759 0.870992 0.491654 0.778873 0.631517 0.463438 0.767421 0.499858 0.240644 0.327141 0.390072 0.354639 
1.4208  19 0.510323 0.251316 0.982834 0.00899681 0.567859 0.502452 0.547578 0.243602 0.453174 0.356193 0.79442 0.187746 0.0976901 0.917539 0.78373 0.759227 0.928759 0 0.392319 
1.71855  19 0.396324 0.473581 0.619432 0.0122019 0.479808 0.880374 0.436631 0.479422 0.438837 0.349702 0.820506 0.00721029 0.249883 0.876213 0.795378 0.480407 0.964727 0.0641921 0.431996 
1.31314  19 0.275374 0.636106 0.453028 0 0.307193 0.147056 0.76585 0.058699 0.683595 0.378383 0.731761 0 0.312666 0.0677117 0.533209 0.673536 0.0577741 0.0726171 0.712785 
2.27927  19 0.130885 0.368647 0.642892 0.171296 0.217369 0.758123 0.11398 0 0.476787 0.482374 0.518304 0.186822 0.482862 0.85822 0 0.882969 0.905659 0.734605 0.680726 
4.37217  19 0.393908 0.172847 0.0404451 0.106563 0 0.440695 0.131337 0 0.455124 0.126151 0.66241 0.740685 0.199868 0.620823 0.691311 0.0654952 0.638569 0.562308 0.649751 
2.05315  19 0.161695 0.109047 0.63144 0 0.480957 0.410011 0.214804 0.241697 0.282646 0 0.657686 0.834555 0.205844 0.891089 0.190936 0.0963484 0.57788 0.549472 0.797133 
1.17513  19 0.773034 0.0623535 0.48794 0.0440821 0.451205 0.156341 0 0.50403 0.555033 0 0.787256 0.411461 0.229416 0.110694 0.482505 0.65765 0.559193 0.404166 0 
1.06346  19 0.726024 0.499967 0.512919 0.185282 0.32095 0.135234 0.0378562 0.663299 0.595264 0 0.512203 0.144175 0.229037 0 0.408339 0.238614 0.0034345 0.44931 0 
1.32585  19 0.145425 0.084479 0.823265 0 0.57071 0.31316 0.0128377 0.203625 0.0604788 0.683824 0.647668 0.651528 0.44324 0.212961 0.806684 0.425728 0.605891 0.334667 0.245317 
1.92601  19 0.52001 0.436157 0.537208 0.0721461 0.598763 0.205785 0.00209039 0.51804 0.359468 0.587592 0.469231 0.396372 0.282397 0.0932591 0.522043 0.306996 0.678467 0 0.185751 
0.955647  19 0.37494 0.037514 0.398207 0.0395559 0.50307 0.286865 0.0950237 0.555724 0.56742 0.29751 0.671764 0.541776 0.598941 0.784189 0.72469 0.845001 0.260536 0.372334 0.43174 
1.71635  19 0 0.0789449 0.377268 0.0555758 0.879218 0.486163 0.144173 0.0333453 0.710095 0.274021 0.624097 0.631361 0.522111 0.818066 0.731554 0.817031 0.418453 0.36838 0.381646 
0.885484  19 0 0.339194 0.802802 0.130914 0.0609483 0.260329 0.602136 0.770624 0.512914 0 0.240319 0.590253 0.130081 0.453719 0.235853 0.515067 0 0.76877 0.184267 
1.64371  19 0 0.964804 0.692261 0.215721 0.119773 0.270291 0.679655 0.659749 0.661249 0.255457 0 0.287038 0 0.514741 0.771422 0.77733 0.444376 0.169093 0.221046 
4.04544  19 0.377608 0 0 0.00988375 0.673288 0.799955 0.237909 0.562694 0.177372 0.222747 0.617518 0.537892 0 0.430826 0.720187 0.866858 0.237361 0.200674 0.349094 
4.25642  19 0.331883 0.0855135 0 0.0536882 0.769792 0.613479 0.0396942 0.338989 0.494343 0.232376 0.620658 0.396547 0 0.752319 0.804249 0.704203 0.254956 0.79658 0.369471 
2.19581  19 0 0.27337 0.371268 0.200099 0.705323 0 0.925806 0.252208 0.469992 0.126922 0.162176 0 0.508166 0.529162 0.902109 0.821779 0.383828 0.717902 0.221949 
1.72397  19 0.0253482 0.428954 0.75154 0.231418 0.178755 0 0.978908 0 0.483465 0.134629 0.511417 0.304137 0.196807 0.442459 0 0.821051 0.00543053 0.823291 0.238466 
1.24281  19 0.122366 0.439572 0.661544 0.11081 0.76768 0 0.820086 0.237305 0.426403 0.531823 0 0.517172 0.113006 0.921417 0.337906 0.773255 0 0.588615 0.27668 
0.941576  19 0.2084 0.176612 0.674919 0.0458996 0.875998 0 0.644149 0.219937 0.260686 0 0.564914 0.487261 0.624792 0.966116 0.385172 0.809209 0.225476 0.745175 0.52905 
0.978854  19 0.619302 0.107887 0.817091 0.194462 0.934702 0.722343 0.763657 0.508342 0.0316944 0.0582099 0.404201 0.427913 0.432687 0.795577 0.3933 0.586114 0.28307 0.0158561 0.256799 
2.86038  19 0.294529 0.0415531 0.584903 0.296036 0.390327 0.6631 0.336809 0 0.0256752 0.176081 0.488043 0.0937721 0.452186 0.935312 0.128429 0.311849 0.535113 0 0.212063 
1.75269  19 0.513033 0.852673 0.87565 0.501404 0.170033 0.215915 0.397295 0.676915 0.110672 0.5734 0 0.697491 0.297365 0.392211 0.469244 0.518188 0.0657541 0.313844 0.791109 
3.7137  19 0.600702 0.860811 0.175458 0.518057 0.146722 0.113238 0.521419 0.175044 0.528702 0.434934 0 0.755998 0.760095 0.428075 0.533097 0.733382 0.0757724 0.223236 0.754564 
2.38598  19 0.370207 0.371102 0.756019 0.267864 0 0.3351 0.0571777 0.114142 0 0.000113109 0.201479 0.663216 0.114092 0 0.091588 0.0164767 0.305083 0.598597 0.335173 
1.26453  19 0.0602541 0.52417 0.754224 0 0 0 0.242834 0.0368089 0.326913 0 0.181923 0.684651 0.169168 0.964112 0.120542 0.826818 0.377709 0.604391 0.520704 
1.61966  19 0.915206 0.288973 0.673875 0.289211 0.221345 0.552421 0.219638 0.864407 0.142705 0.616091 0.706355 0.806116 0.650459 0.822004 0.754929 0.500447 0.370927 0 0 
1.8481  19 0.42857 0.00932265 0.891321 0.46286 0.121549 0.302262 0.54336 0.836131 0.0701157 0.109663 0.115227 0.810339 0.425909 0.342509 0.791518 0.50028 0.361566 0.200862 0.637568 
1.33805  19 0.470461 0.444253 0.787133 0 0 0.384942 0.959342 0.164114 0.785897 0.428428 0.372132 0.0665598 0 0.321911 0.070152 0.415808 0 0.594804 0.789429 
1.84863  19 0.515772 0.548021 0.735391 0 0 0.370115 0.299342 0.12588 0.645101 0.0696816 0.407205 0.0375391 0.505077 0.779758 0.409845 0.243691 0.423177 0.7374 0.938287 
0.868182  19 0.592269 0.117019 0.8246 0.035707 0.561655 0.278369 0 0.767648 0.144912 0.335048 0.314327 0.552343 0.739574 0.303445 0.892882 0.993113 0.267674 0.554546 0.917743 
1.66149  19 0.0440706 0 0.989423 0.0689698 0.167726 0.228337 0.582482 0.856438 0.110508 0.34825 0.692898 0.623991 0.721517 0.016175 0.0243364 0.568124 0.410188 0.268005 0.803844 
1.75061  19 0.752252 0.407275 0.608721 0.36207 0.356711 0.104833 0.683187 0.853862 0.771192 0.812776 0.331174 0.752252 0.165452 0.145477 0.37774 0.280624 0 0.258649 0.221383 
2.5616  19 0.552616 0.352671 0.318314 0.225561 0.6788 0.898001 0.620711 0.104342 0.620364 0.249116 0.114829 0.739605 0 0.714358 0.847535 0.290582 0.226901 0.0612645 0.221169 
1.13986  19 0.125135 0.222058 0.843003 0 0.660858 0.89641 0.0846208 0.739347 0.54132 0.171882 0.682957 0.701471 0 0.880824 0.906764 0.478531 0.445279 0.296065 0.289095 
1.78154  19 0.516014 0.374111 0.78666 0.2005 0.704114 0.881487 0.45095 0.244409 0.320011 0.381998 0.707834 0.701949 0 0.56806 0.898643 0.530032 0.704855 0.153814 0.429796 
0.599435  19 0.673569 0.119585 0.533708 0.0301052 0.641361 0.415959 0.233707 0.663422 0.181959 0.181481 0.551846 0.711888 0.117254 0.257887 0.806694 0.589049 0.195407 0.417853 0.488922 
0.698958  19 0.712029 0.264974 0.244701 0.0219043 0.844032 0.31715 0.237739 0.658474 0.229062 0.014543 0.569311 0.651688 0.633687 0.330982 0.725511 0.685324 0.0172413 0.367738 0.487746 
1.08679  19 0.717403 0.357274 0.459157 0.00594616 0.703335 0.0219568 0.0434308 0.922124 0.201205 0.41585 0.848459 0.579313 0 0.200701 0 0.195301 0.109897 0.591783 0.224317 
0.848906  19 0.0492715 0.436041 0.458473 0.0298507 0.507527 0.923453 0.75197 0.796148 0.622711 0.0322096 0.103549 0.577888 0.524007 0.673858 0.746853 0.217212 0.0772823 0.121755 0.632949 
1.75043  19 0.354469 0.71312 0.634061 0.174718 0.235984 0.429343 0.888123 0.451893 0.540895 0.0248929 0.501689 0.427218 0.214568 0.893101 0.433975 0.597463 0.707682 0.177649 0.588674 
2.34017  19 0.631043 0.293859 0.61056 0.329829 0.354359 0.312942 0.629948 0.252374 0.702818 0.205174 0.716045 0.558028 0.163482 0.248668 0.590116 0.512974 0.540636 0.545638 0.357668 
1.38438  19 0.523383 0.294821 0.774146 0 0.0805341 0 0.22079 0.644423 0.608124 0.0859071 0.659473 0.0889347 0.826008 0.336288 0.800643 0.569538 0.571861 0.190394 0 
1.7324  19 0.43567 0.373267 0.769953 0 0.0730484 0.177358 0.332893 0.638784 0.880895 0.223016 0.212555 0.0733172 0.131794 0.348645 0.568351 0.435303 0.892212 0.298212 0 
2.81895  19 0.714369 0.920302 0.843864 0.238256 0.013468 0.771812 0 0.124872 0.345139 0.539664 0.400504 0.815104 0.432927 0.509585 0 0.142018 0.67431 0 0.220047 
2.57058  19 0.510497 0.719577 0.744048 0.226198 0.244663 0.722714 0 0.33292 0.420665 0.335833 0.403378 0.741608 0.445627 0.637494 0.67682 0.0866111 0.724738 0 0.764795 
2.40923  19 0.356249 0.196587 0.968534 0.0051296 0.552765 0 0.585596 0.332713 0 0.553939 0.492771 0.182165 0.297799 0 0.0807576 0.174258 0.358695 0.132317 0.266671 
3.63523  19 0.366247 0.131549 0.0352142 0.128249 0.507916 0.117986 0.852462 0.260095 0 0.289412 0.135628 0.306866 0.276427 0.248978 0.232708 0.893022 0.357773 0.228978 0.251724 
0.954297  19 0.283931 0 0.350101 0 0.27739 0.231437 0.197958 0.75999 0.821748 0.38346 0.452036 0.862128 0.127645 0.867165 0 0.864165 0.502991 0.0546599 0.594673 
0.965086  19 0.381709 0.14701 0.805465 0.159931 0.07036 0.301378 0 0.381739 0.705544 0.34118 0.673003 0.713263 0.179139 0.467593 0.793885 0.92931 0 0.4101 0.470808 
0.969624  19 0.764576 0.336606 0.428096 0 0.570939 0.534991 0.172967 0.0955482 0 0.395496 0.407565 0 0.285925 0.88061 0.362601 0.874251 0.281845 0.497492 0.790962 
0.975685  19 0.102957 0.246301 0.482135 0.0363174 0.564307 0.751826 0.549438 0.88364 0.866384 0.181832 0.0162598 0.621281 0.502489 0.479955 0.750017 0.193998 0 0.225482 0.319791 
0.977055  19 0.795388 0.260215 0.228431 0.0248581 0.698051 0.307295 0.19383 0.537654 0.0942081 0 0.0964883 0.652455 0.62962 0 0.716281 0.785424 0 0.346943 0.724782 
0.98347  19 0.632307 0.353573 0.769292 0 0.310945 0.704881 0 0.490163 0 0.00607715 0.215211 0.362973 0.725424 0 0.759203 0.279282 0.608202 0.4844 0.0693283 
0.984267  19 0.167497 0.259295 0.555656 0.00018534 0.282276 0.0883199 0 0.616523 0.907954 0.526572 0.468642 0.866567 0.698257 0.927047 0.823825 0.956891 0.479694 0.436007 0.394747 
0.990582  19 0.154857 0.0895263 0.725647 0.0619626 0.5613 0 0.562765 0.730246 0.169744 0 0.391681 0.298155 0.7106 0.46034 0.617788 0.226153 0.15844 0.70981 0.0396188 
0.99294  19 0.362186 0.124963 0.559851 0.000959459 0.345737 0.893053 0 0.495178 0.133163 0.46033 0.411453 0.83149 0.562877 0.950652 0.0167904 0.935947 0.78521 0.461656 0.340479 
1.02349  19 0.234488 0.296481 0.568014 0.0348577 0.721877 0.394292 0.0587141 0.257135 0.513372 0.582867 0.042342 0.562986 0.0744789 0.923351 0.365911 0.779985 0.133002 0.75272 0.0367782 
1.02805  19 0.234091 0 0.558977 0 0.271768 0.363413 0.324541 0.0591836 0.272361 0.412275 0.0490301 0.684741 0 0.112153 0.740993 0.404372 0 0.207885 0.54996 
1.03307  19 0.100925 0.198622 0.797006 0.031353 0.27853 0.476961 0.12801 0.311519 0.148445 0.26144 0.731213 0.394401 0.316251 0 0.676725 0.61145 0.606973 0.537866 0.153733 
1.03535  19 0.250462 0.346045 0.489859 0.0186467 0.580988 0.532926 0 0.403387 0.378613 0.0350271 0.293451 0.511282 0.152672 0 0.230535 0.850031 0.715995 0.462148 0.399151 
1.03689  19 0.0897011 0.286624 0.0703683 0 0 0.257772 0.497227 0.529987 0.0435459 0.452502 0.752857 0.00126262 0.251043 0 0.680509 0.432912 0.442743 0.337484 0.270121 
1.04294  19 0.101571 0.27502 0.738207 0.175758 0.589049 0.512901 0.683877 0.419837 0.284939 0.491407 0.767225 0.236502 0.0941166 0.779177 0.649045 0.545587 0.0771845 0 0.412054 
1.04535  19 0.256484 0.663006 0.412653 0.040068 0.484167 0.301206 0.870404 0.646145 0.484963 0.385306 0.83577 0.021413 0.141985 0 0.569211 0.961276 0.935354 0.291053 0.190613 
1.04643  19 0.285924 0.298265 0.168781 0 0.0175686 0 0.0507059 0.807734 0.0372973 0.433055 0.383828 0.163454 0 0.457285 0.360575 0.661595 0.666057 0.0731089 0.290924 
1.05654  19 0 0.369654 0.520894 0.0462253 0.111134 0 0 0.680226 0.555613 0 0 0.264775 0.247731 0.522518 0.424704 0.272677 0.197392 0.330659 0.000472717 
1.058  19 0.602471 0.233456 0.721737 0.0282757 0.324138 0.683627 0.0267152 0.632762 0.131559 0.180448 0.800944 0.370562 0.345291 0.36206 0.70908 0.488715 0.607043 0.563507 0.150348 
1.06371  19 0.00612573 0.256158 0.504723 0.0245809 0.728886 0 0 0.83932 0.0837085 0.0385647 0.412068 0.323275 0.0765244 0.459595 0.00943548 0.409179 0.283262 0.298318 0.555354 
1.06871  19 0 0.615176 0.770924 0.0529141 0.896282 0.190185 0.317946 0.309446 0.689825 0.429276 0 0.73858 0.179346 0.909705 0.38939 0.849057 0 0.788067 0.215333 
1.0758  19 0.589179 0.256486 0.655527 0.0067153 0.829957 0.410292 0.247198 0.955389 0.228452 0.258764 0.679257 0.408409 0.702187 0.388372 0.598099 0.521645 0.419434 0.478166 0.618632 
1.07662  19 0.773034 0.0623535 0.48794 0.0440821 0.451205 0.156341 0 0.50403 0.555033 0 0.787256 0.411461 0.229416 0.110694 0.482505 0.65765 0.559193 0.404166 0 
1.11418  19 0 0.702693 0.849837 0.134128 0.127186 0.758847 0.961343 0.412937 0.182678 0.0945267 0.0334655 0.767271 0.213463 0.606335 0.892108 0.494837 0.494751 0.206723 0.104513 
1.11908  19 0.17754 0.562404 0.867779 0.110262 0.687064 0.193807 0.00569436 0.242718 0.405633 0.534475 0.874943 0.758883 0 0.922258 0.326704 0.785885 0 0.498222 0 
1.12316  19 0.389109 0.447513 0.232251 0.0400554 0.444186 0.608878 0.0164747 0.113236 0.192447 0.156155 0.345972 0.686408 0.198652 0.848902 0.745913 0.366851 0.214771 0.489453 0.217133 
1.15457  19 0.26946 0.354626 0.489652 0 0.204026 0.245019 0.174762 0.18638 0 0.21437 0.312476 0.882253 0.0271066 0.0181348 0.575306 0.850231 0.503909 0.106112 0.459007 
1.17187  19 0.493614 0.447548 0.492648 0.0293955 0.317005 0.621126 0.435154 0.820724 0.657099 0.104482 0 0.67503 0.505992 0.565533 0.769706 0 0 0.126907 0.485494 
1.17499  19 0.773034 0.0623535 0.48794 0.0440821 0.451205 0.156341 0 0.50403 0.555033 0 0.787256 0.411461 0.229416 0.110694 0.616431 0.65765 0.559193 0.404166 0 
1.18142  19 0.448993 0.190752 0.685727 0.230696 0.915044 0.324787 0.658534 0.470317 0.769703 0 0.101197 0.420393 0.33458 0.9308 0.5963 0.31702 0.116655 0.273334 0.331009 
1.18279  19 0.0786039 0.344998 0.500768 0 0.439202 0.582027 0 0.454574 0 0.0854885 0.117513 0.114194 0.22628 0 0.213884 0.821133 0.732798 0.676614 0.197104 
1.21145  19 0.122366 0.439572 0.661544 0.11081 0.76768 0 0.820086 0.237305 0.426403 0.531823 0 0.517172 0.113006 0.921417 0.337906 0.773255 0 0.588615 0.27668 
1.21423  19 0.239085 0.142543 0.774836 0.020228 0.147885 0.339744 0.0458215 0.218699 0.254131 0.789306 0.702037 0.672143 0.464203 0.234681 0.739775 0.446417 0.401256 0.790248 0.282177 
1.22919  19 0.787503 0.251913 0.700736 0 0.990414 0.686015 0.10581 0.434854 0.145299 0.989245 0.786815 0.340866 0.347813 0.221708 0.538596 0.517435 0.606815 0.538409 0.175834 
1.2368  19 0.326216 0.115047 0.636495 0.106723 0.251106 0.286535 0.501184 0.218753 0.616381 0.0816203 0.473282 0.679106 0.683168 0.464383 0.53738 0.291445 0.0406236 0.431871 0.422877 
1.23721  19 0.13702 0.252627 0.747455 0.0194018 0.566643 0.676457 0.0745285 0.247422 0.400551 0.649917 0 0.985472 0.0658594 0.361961 0.127448 0.448451 0.414543 0.35352 0.243892 
1.24889  19 0.975406 0.907997 0.741438 0.227009 0.878255 0.896428 0.954262 0.266134 0.391114 0.288414 0.0672977 0.464328 0.114336 0.161452 0.994773 0.7232 0.284255 0.241857 0.514498 
1.26218  19 0.235763 0.296908 0.292071 0.0424948 0 0.599958 0.700619 0.202295 0.485783 0.721689 0.631831 0.451608 0.0982985 0.694616 0.703168 0.718273 0.263662 0.29275 0.705855 
1.26693  19 0.505776 0.190118 0.275602 0.0388485 0.540032 0.320341 0.394411 0.0762364 0.387629 0.589873 0.226133 0.547913 0.553924 0.759417 0.889116 0.883041 0.0076952 0.493171 0.375108 
1.29287  19 0.672787 0.715163 0.559392 0.190722 0.358186 0.225396 0 0.591259 0.591444 0 0.810737 0.079423 0.261695 0.634969 0.344016 0.52154 0.00489668 0.550185 0 
1.29966  19 0.270013 0.77894 0.95244 0.0976491 0.0258121 0.386735 0.906856 0.0624098 0.957473 0.445755 0.896235 0.114783 0.0753214 0.939372 0.0708121 0.102598 0.00861443 0.413286 0.290962 
1.29966  19 0.270013 0.77894 0.95244 0.0976491 0.0258121 0.386735 0.906856 0.0624098 0.957473 0.445755 0.896235 0.114783 0.0753214 0.939372 0.0708121 0.102598 0.00861443 0.413286 0.290962 
1.29966  19 0.270013 0.77894 0.95244 0.0976491 0.0258121 0.386735 0.906856 0.0624098 0.957473 0.445755 0.896235 0.114783 0.0753214 0.939372 0.0708121 0.102598 0.00861443 0.413286 0.290962 
1.3047  19 0.290473 0.436015 0.509471 0.0445546 0.790436 0.017034 0.88673 0.0825656 0.462446 0.137625 0.160629 0.0957555 0.132025 0.650102 0 0.767035 0.12653 0.785299 0.0714692 
1.305  19 0.340572 0.246759 0.616928 0 0 0.385266 0.454005 0.00185176 0.430074 0.410452 0.701918 0 0.250676 0.0275002 0.66912 0.429819 0 0.853532 0.214957 
1.30772  19 0 0.750605 0.812976 0.175862 0.458297 0 0.318336 0.199058 0.574677 0.609434 0 0.777628 0.151401 0.894932 0.538696 0.635647 0 0.646143 0.339208 
1.31376  19 0.154637 0.110594 0.653335 0.0463027 0.195652 0.152365 0.800807 0.117315 0 0.308277 0.827623 0.86028 0.221687 0.556462 0.415761 0.312537 0.424776 0.129144 0.0836396 
1.3475  19 0.748518 0.452506 0.834035 0.272845 0.0285013 0.269229 0.671358 0.510955 0.197797 0.549951 0.443998 0.140259 0.656515 0.897455 0.868628 0.829885 0.221884 0.0697612 0.57798 
1.3475  19 0.748518 0.452506 0.834035 0.272845 0.0285013 0.269229 0.671358 0.510955 0.197797 0.549951 0.443998 0.140259 0.656515 0.897455 0.868628 0.829885 0.221884 0.0697612 0.57798 
1.3475  19 0.748518 0.452506 0.834035 0.272845 0.0285013 0.269229 0.671358 0.510955 0.197797 0.549951 0.443998 0.140259 0.656515 0.897455 0.868628 0.829885 0.221884 0.0697612 0.57798 
1.36357  19 0.24208 0.448273 0.515317 0.219587 0.700705 0 0 0.493638 0.451132 0.142186 0.89763 0.61329 0.0991696 0 0.56971 0.755545 0.388715 0.634608 0 
1.36821  19 0 0.356607 0.601035 0.12542 0.0241998 0 0.00944408 0.705741 0.499405 0 0.504702 0.243295 0.269943 0.158877 0.123335 0.441238 0.352322 0.419791 0.719035 
1.38913  19 0.861 0.64231 0.484986 0.0777966 0.897195 0.373661 0.794345 0.728142 0.787396 0.411945 0.684592 0.64525 0.634992 0.78112 0.16349 0.959949 0.720183 0.604284 0.208019 
1.38913  19 0.861 0.64231 0.484986 0.0777966 0.897195 0.373661 0.794345 0.728142 0.787396 0.411945 0.684592 0.64525 0.634992 0.78112 0.16349 0.959949 0.720183 0.604284 0.208019 
1.39441  19 0.659931 0.42517 0.0838665 0.0356342 0.898817 0.465272 0.194428 0.521015 0.915962 0.483107 0.201047 0.768989 0.644443 0.986191 0.85094 0.318941 0.0291437 0.40341 0.0360629 
1.40378  19 0.0187994 0.342101 0.591604 0 0.131352 0.0493621 0.0592915 0.0161945 0.188249 0 0.504616 0.356445 0.146399 0.343729 0 0.741203 0.440805 0 0.633155 
1.40871  19 0.272208 0.590732 0.8529 0.0313348 0.228854 0.400092 0.0663795 0.00767436 0.395798 0.381181 0.967558 0.996928 0.172126 0.377593 0.519016 0.674999 0.403988 0.261504 0.164468 
1.4253  19 0.355703 0.667701 0.674073 0.0361245 0.601416 0.396861 0.887392 0.0820695 0.803715 0.799911 0.508548 0.327773 0.903309 0.792394 0.478105 0.766302 0.285772 0.985157 0.998395 
1.4253  19 0.355703 0.667701 0.674073 0.0361245 0.601416 0.396861 0.887392 0.0820695 0.803715 0.799911 0.508548 0.327773 0.903309 0.792394 0.478105 0.766302 0.285772 0.985157 0.998395 
1.4253  19 0.355703 0.667701 0.674073 0.0361245 0.601416 0.396861 0.887392 0.0820695 0.803715 0.799911 0.508548 0.327773 0.903309 0.792394 0.478105 0.766302 0.285772 0.985157 0.998395 
1.46614  19 0.650209 0.19418 0.490803 0.0911243 0.161173 0.109884 0.0325299 0.386496 0.481122 0.78507 0.640678 0.659223 0.47064 0.284911 0.884075 0.375052 0.237599 0.307882 0.481355 
1.47657  19 0.0335388 0.830608 0.623831 0.00975695 0.396579 0.281749 0.494649 0.0124387 0.494102 0 0.662593 0.54055 0.0304068 0.250396 0.472862 0.345531 0.0290503 0.231074 0.735045 
1.487  19 0.0901293 0.514278 0.335508 0.0544868 0 0.47132 0.535652 0.226492 0.595166 0 0.685588 0.785247 0.0629113 0.650085 0.72933 0.408826 0.220953 0.700555 0.970479 
1.51058  19 0.195011 0 0.577712 4.60816e-05 0 0.540615 0 0.319923 0.277314 0.422133 0.300571 0.622826 0.641646 0.139185 0.880909 0.354091 0.857494 0.362911 0.633835 
1.51179  19 0 0.139574 0.43785 0.104775 0.000347228 0.303422 0.424017 0.425756 0.0807333 0.16963 0.41554 0.158435 0.192332 0.605162 0 0.237888 0.0875331 0.05885 0.687625 
1.53979  19 0.106732 0.423307 0.689004 0.0697154 0.715043 0.744463 0.0624516 0.577874 0.396137 0.478297 0.405444 0.937063 0.364372 0.523769 0.0768948 0.387735 0.893163 0.484343 0.948224 
1.57201  19 0.448665 0.64151 0.325379 0.0224409 0.965075 0.0926203 0.0154249 0.1428 0.411929 0.0943968 0.969154 0.856893 0.725587 0.939894 0.306576 0.776581 0.943366 0.0481029 0.476419 
1.57754  19 0.0663845 0.905231 0.686823 0 0.146352 0.732927 0 0.247358 0.452958 0.481268 0.305336 0.936604 0.359801 0.344214 0.0253243 0.660216 0.795803 0 0.998144 
1.58188  19 0.227672 0.282184 0.439592 0.0149706 0.367468 0.452551 0 0.0823505 0.68448 0.261471 0.448839 0.85884 0.500992 0.589574 0.811648 0.389372 0.46336 0.156267 0.300765 
1.58272  19 0.66259 0.316574 0.900229 0.138085 0 0.317191 0.724391 0.368228 0.389281 0.397489 0.908535 0.0676123 0.330273 0.387205 0.659019 0.517149 0.574094 0.623677 0.501061 
1.58304  19 0.678007 0.10503 0.234832 0.0932274 0.910368 0.791415 0.412389 0.381316 0.350917 0 0.321233 0.405991 0.585282 0.814269 0.0123032 0.53223 0.3069 0.428861 0.149634 
1.59458  19 0.323209 0.145575 0.25404 0.0637323 0 0.282846 0.514116 0.456713 0.514136 0.741354 0.496693 0.702677 0.695634 0.792174 0.772491 0.380171 0.212315 0.523052 0 
1.66687  19 0.451409 0.0275922 0.634623 0.171546 0.29664 0.00572774 0 0.501335 0.35528 0 0.511599 0.870412 0.776539 0.313859 0.0989476 0.248885 0.201539 0 0.441285 
1.66909  19 0.421761 0.293261 0.14824 0.0771512 0.429694 0.31005 0.0211722 0.217711 0.172131 0 0.261797 0.538979 0.635083 0 0.544082 0.516781 0.223424 0.0380532 0.703334 
1.66958  19 0.99617 0.740124 0.412784 0.156417 0.900956 0.457158 0.699592 0.216104 0.0534326 0.15665 0.139717 0.530647 0.395949 0.50622 0.868995 0.646591 0.826436 0.666533 0.33994 
1.67074  19 0.60836 0.501848 0.674387 0.428875 0.886344 0.284186 0.481168 0.464656 0.313744 0.604993 0.459353 0.777721 0.444241 0.618575 0.825725 0.808783 0.165173 0.986423 0.815316 
1.67074  19 0.60836 0.501848 0.674387 0.428875 0.886344 0.284186 0.481168 0.464656 0.313744 0.604993 0.459353 0.777721 0.444241 0.618575 0.825725 0.808783 0.165173 0.986423 0.815316 
1.67074  19 0.60836 0.501848 0.674387 0.428875 0.886344 0.284186 0.481168 0.464656 0.313744 0.604993 0.459353 0.777721 0.444241 0.618575 0.825725 0.808783 0.165173 0.986423 0.815316 
1.6733  19 0.268395 0.474461 0.433356 0 0.809763 0.715577 0.69735 0.484447 0 0.544764 0.617758 0 0.249156 0.891115 0.479288 0.227207 0.43141 0 0.34277 
1.67576  19 0.293323 0.284251 0.505447 0.00749798 0.151646 0.238317 0.509604 0.638104 0.382249 0.302177 0.131063 0.0280745 0.237046 0.83669 0.923089 0.31052 0.387378 0 0.231333 
1.69964  19 0.281396 0.0750475 0.502881 0.211609 0.93713 0.222767 0.067017 0.766963 0.690743 0.194249 0.602753 0.910911 0.176282 0.470635 0.573028 0.407496 0.346584 0.167297 0.410721 
1.69964  19 0.281396 0.0750475 0.502881 0.211609 0.93713 0.222767 0.067017 0.766963 0.690743 0.194249 0.602753 0.910911 0.176282 0.470635 0.573028 0.407496 0.346584 0.167297 0.410721 
1.70165  19 0.161524 0.4892 0.443567 0 0.535906 0.414671 0 0.0047173 0.19005 0.583347 0.0155498 0.122968 0.294357 0.939185 0.125707 0.87106 0.524958 0.493056 0.62297 
1.71959  19 0.44086 0.36588 0.852476 0.315491 0.142185 0.500434 0.808363 0.259628 0.813487 0.107622 0.724075 0.858229 0.828043 0.175855 0.299555 0.966805 0.553516 0.976554 0.0201563 
1.73116  19 0.869848 0.00299325 0.9691 0.16438 0.880227 0.163909 0.491094 0.0357353 0.943818 0.0852424 0.682557 0.744749 0.10918 0.838834 0.26653 0.545366 0.41554 0.151713 0.341733 
1.74176  19 0.843608 0.932337 0.80938 0.479079 0.33263 0.875152 0.630918 0.608196 0.0359414 0.404646 0.83586 0.981342 0.121031 0.934039 0.967461 0.847702 0.856205 0.562374 0.78225 
1.74176  19 0.843608 0.932337 0.80938 0.479079 0.33263 0.875152 0.630918 0.608196 0.0359414 0.404646 0.83586 0.981342 0.121031 0.934039 0.967461 0.847702 0.856205 0.562374 0.78225 
1.74176  19 0.843608 0.932337 0.80938 0.479079 0.33263 0.875152 0.630918 0.608196 0.0359414 0.404646 0.83586 0.981342 0.121031 0.934039 0.967461 0.847702 0.856205 0.562374 0.78225 
1.74685  19 0.311566 0.579721 0.508541 0.0577915 0.651239 0.264735 0.714774 0.946736 0.678308 0.888577 0.394563 0.506767 0.571845 0.438087 0.223499 0.196771 0.237781 0.37614 0.332674 
1.76416  19 0.77225 0.689846 0.958584 0.473617 0.953042 0.185196 0.435446 0.6444 0.0651886 0.459771 0.344193 0.857724 0.277257 0.862544 0.659837 0.165822 0.224802 0.832123 0.0611059 
1.76416  19 0.77225 0.689846 0.958584 0.473617 0.953042 0.185196 0.435446 0.6444 0.0651886 0.459771 0.344193 0.857724 0.277257 0.862544 0.659837 0.165822 0.224802 0.832123 0.0611059 
1.77249  19 0.0426468 0.320717 0.365004 0.132333 0.190844 0.30655 0.693756 0.716436 0.114528 0.257827 0.31262 0.827562 0.527934 0.398599 0.921815 0.38357 0.440662 0 0.272161 
1.78446  19 0.764816 0.730459 0.697786 0.0263775 0.379715 0.220999 0.276688 0.856546 0.601375 0.0614679 0.192767 0.487142 0.100588 0.240076 0.92464 0.102085 0.505209 0.964421 0.63356 
1.78446  19 0.764816 0.730459 0.697786 0.0263775 0.379715 0.220999 0.276688 0.856546 0.601375 0.0614679 0.192767 0.487142 0.100588 0.240076 0.92464 0.102085 0.505209 0.964421 0.63356 
1.84222  19 0.889687 0.319093 0.633299 0.35003 0 0.100776 0.192135 0.472021 0.690588 0.991921 0.358872 0.50555 0.322508 0.207927 0.788794 0.63854 0 0.487365 0.334136 
0.895114  19 0.817682 0.769837 0.484572 0.0239635 0.290287 0.570683 0.701178 0.313907 0.551155 0.583011 0.537867 0.77189 0.18152 0.133893 0.824443 0.385838 0.17229 0.9359 0.24897 
0.743536  19 0.480849 0.0561296 0.606282 0 0.168844 0.627144 0.17132 0.622427 0 0.379273 0.525359 0.913251 0 0.542924 0.843708 0.389335 0.267199 0.132416 0.305351 
0.767035  19 0.245044 0 0.481849 0 0.273641 0.445378 0.119299 0.613264 0.78669 0.503675 0.529905 0.845812 0.576846 0.941952 0.920568 0.864986 0.425441 0.408168 0.397017 
0.632282  19 0.379333 0.139543 0.460072 0 0.392447 0.572744 0.177947 0.952708 0.229361 0.144174 0.0556488 0.71538 0.0781791 0.832057 0.737656 0.266069 0 0.395015 0.516731 
0.59993  19 0.700152 0.219983 0.655975 0 0.262739 0.292369 0.0500354 0.958597 0.329814 0.036343 0.515898 0.687137 0.502922 0.28104 0.605237 0.495202 0.162957 0.302802 0.518156 
0.572015  19 0.341275 0.236617 0.428037 0.0281799 0.682214 0.387276 0.366873 0.383413 0 0.495096 0.585279 0.799632 0.331867 0.490605 0.848893 0.65105 0.138146 0.218448 0.042026 
0.435139  19 0.288347 0.190963 0.466673 0 0 0.625538 0.60916 0.0933649 0 0.551682 0.6662 0.926972 0 0.858177 0.388371 0.428072 0.036088 0.124427 0.0247431 
0.885484  19 0 0.339194 0.802802 0.130914 0.0609483 0.260329 0.602136 0.770624 0.512914 0 0.240319 0.590253 0.130081 0.453719 0.235853 0.515067 0 0.76877 0.184267 
0.648004  19 0.647187 0.429347 0.315933 0 0.254364 0.533448 0.229377 0.734808 0.12195 0.629707 0.578251 0.805955 0 0.379109 0.97509 0.60189 0 0.431836 0.557729 
0.765063  19 0.0876997 0.390664 0.672425 0.0233834 0.567772 0.260044 0.0790872 0.840697 0.91845 0 0 0.573279 0.461804 0.909671 0.744956 0.138692 0 0.31233 0.412699 
0.698237  19 0.38017 0.236093 0.510891 0.00761143 0 0.198236 0.789329 0.528836 0.273496 0.363992 0.783762 0.0749828 0.33447 0.289413 0.801156 0.791468 0.0372475 0.620815 0.407459 
0.786455  19 0.136248 0.319059 0.686019 0.0267441 0.780988 0.760271 0 0.495246 0.550933 0.69997 0.694617 0.685538 0 0.506264 0.842585 0.462335 0.178344 0.775276 0.287124 
0.840312  19 0.0252092 0.564252 0.386159 0.0192285 0.75653 0.871775 0.360538 0.739939 0.544896 0.100273 0.57513 0.766582 0 0.193151 0.789198 0.412118 0.137343 0.253164 0.296437 
0.89462  19 0.488838 0.00598699 0.372601 0 0.0241234 0.700614 0 0.219103 0.545733 0.5108 0.563988 0.823657 0.323974 0.621986 0.545333 0.893672 0.338599 0.724973 0.912942 
0.700471  19 0.0492715 0.436041 0.458473 0.0298507 0.507527 0.923453 0.75197 0.796148 0.622711 0.0322096 0.103549 0.577888 0.524007 0.673858 0.746853 0.217212 0.0772823 0.121755 0.632949 
0.535503  19 0.696183 0 0.563652 0.0205749 0.683026 0.420403 0.233164 0.958748 0 0.0926692 0.811097 0.90628 0.307064 0.625438 0.983052 0.640247 0 0.361981 0.532415 
0.582752  19 0.827044 0.258472 0.137254 0.00764128 0.0831047 0.369597 0.265764 0.500695 0.127575 0.0535115 0.683279 0.651963 0.659482 0.245901 0.7226 0.534661 0.0482024 0.700902 0.199771 
0.866215  19 0.256713 0.197307 0.549513 0.000350912 0.0341631 0.22964 0.0313595 0.793171 0.237165 0.305386 0.474407 0.635688 0 0.3056 0.63683 0.669739 0.698813 0.363508 0.456097 
0.854574  19 0.245307 0.191975 0.414161 5.96348e-05 0.0477181 0.806951 0 0.693426 0.246137 0.357834 0.750528 0.750773 0.113116 0.299488 0 0.927972 0.60704 0.42791 0.605205 
0.576691  19 0.284281 0.0619979 0.247653 0 0 0.553554 0.469047 0.857972 0.0185877 0.430888 0.369218 0.132221 0 0.739177 0.568611 0.420236 0.163855 0.934643 0.108723 
0.821579  19 0.856096 0.260314 0.385759 0.00225947 0.217668 0.224287 0 0.573875 0.529681 0 0.385801 0.305934 0.231806 0.383115 0.465346 0.278623 0.00235512 0.380799 0 
0.743724  19 0.520945 0.350736 0.453986 0 0.211583 0.392173 0.357549 0.188342 0.346851 0 0.132914 0.724155 0.630383 0.623253 0.488595 0.48946 0.231473 0.618505 0.308992 
0.86184  19 0.175514 0.0646668 0.531181 0.000526787 0.128759 0.710673 0 0.345732 0.387928 0.332422 0.40977 0.647083 0.161892 0.374636 0.649842 0.88065 0.653317 0.356589 0.284809 
0.729214  19 0.872553 0.302514 0.631209 0.0317819 0.209801 0.639158 0.204324 0.508082 0 0.541325 0.688741 0.860778 0.402495 0.303262 0.39033 0.625962 0 0.305755 0.616656 
0.674133  19 0.558648 0.417472 0.567868 0 0.31867 0.351912 0.875558 0.909686 0.349785 0 0.517166 0.985076 0.72741 0.327789 0.263925 0.539906 0.0713078 0.704863 0.606692 
0.629137  19 0.860967 0.278403 0.756997 0.0811424 0.134707 0.468163 0.215551 0.459005 0 0.532118 0.377226 0.795133 0.23618 0.752624 0.596243 0.817465 0.313739 0.484604 0.253648 
0.539077  19 0.724232 0.744149 0.371657 0.00290734 0.217129 0.518755 0.154317 0.27437 0.0349469 0.653272 0 0.756495 0 0.41764 0 0.54187 0.189519 0.352042 0.242604 
0.888598  19 0.213079 0 0.437792 0.0438094 0.456581 0.383995 0 0.106638 0.303423 0.00630865 0.0416047 0.650928 0.27806 0.954048 0.907826 0.131378 0 0.36337 0.279727 
0.674379  19 0.291041 0.371775 0.679877 0.0608397 0.159511 0.730862 0.462315 0.561875 0.104444 0.295547 0.791107 0.28487 0.286024 0.484814 0.663723 0.543732 0.198249 0.492013 0.264401 
0.616584  19 0.270131 0.311926 0.77017 0.0236437 0.159797 0.720344 0.225802 0.456511 0.0817995 0.179389 0.907361 0.295984 0.236137 0.427409 0.318339 0.735967 0.152354 0.44405 0.749229 
0.839687  19 0.0693291 0.181939 0.582326 0.0141264 0 0.940999 0.0103049 0.825498 0.284788 0.324208 0.710454 0.873949 0.149157 0.266308 0 0.746361 0.245053 0.430651 0.684779 
0.811155  19 0.190043 0.266734 0.706099 0.0292797 0 0 0 0.335653 0.302699 0 0.425851 0.444407 0.512939 0.0942983 0.346525 0.85478 0.316301 0.882765 0.837595 
0.75826  19 0.544344 0.00837208 0.460627 0.0394382 0.393917 0.335974 0.243064 0.855458 0.652405 0 0.846252 0.551015 0.609086 0.780318 0.742897 0.900881 0.261329 0.327194 0.191234 
0.785506  19 0.0101587 0.296034 0.433716 0.0115499 0.448108 0.294864 0.589892 0.565733 0.398918 0.178615 0 0.459374 0.0710179 0.781981 0.710527 0.955101 0.406946 0.650715 0.63464 
0.810532  19 0.425095 0.00482196 0.216376 0 0.735375 0.765849 0.206673 0.163678 0.334009 0.190605 0.498981 0.920296 0.480879 0.989584 0.650274 0.706055 0.294253 0.3013 0.226258 
0.73421  19 0.427422 0.066101 0.477058 0.0651294 0.679414 0.297673 0.617767 0.503716 0.240989 0.201358 0.0147318 0.642335 0.0685513 0.751607 0.73667 0.911014 0.154887 0.536576 0.351863 
0.779675  19 0.712029 0.264974 0.244701 0.0219043 0.844032 0.31715 0.237739 0.658474 0.64139 0.014543 0.569311 0.651688 0.633687 0.330982 0.725511 0.685324 0.0172413 0.367738 0.487746 
0.919416  19 0.42038 0.4571 0.0750293 0.0055691 0.100149 0.190471 0.365223 0.433889 0 0.00770673 0.565953 0.802645 0.0645441 0.288055 0.496946 0.692819 0.4039 0.328097 0.238682 
0.912905  19 0.10534 0.390193 0.284308 0 0.218183 0 0.045917 0.543209 0.120075 0.0110723 0.0808336 0.724317 0.24318 0.444735 0.85274 0.625543 0.504703 0.0565834 0.751593 
0.909235  19 0.920734 0.223683 0.37546 0.0977322 0.371724 0.288725 0.481407 0.573118 0.0374101 0.00422212 0.402274 0.709638 0.136531 0.245667 0.868697 0.568507 0.0149379 0.0069976 0.785968 
0.927278  19 0 0.198935 0.392664 0.00873959 0.789998 0.379548 0.469401 0.485334 0.516489 0.49503 0.667088 0.554351 0.372555 0.509174 0.496501 0.790006 0.199881 0.534077 0.499615 
0.925498  19 0.907909 0.43898 0.286622 0.0354604 0.063833 0.516139 0.246028 0.758284 0.171783 0.132767 0.010691 0.613719 0.663889 0.235694 0.893853 0.741675 0.260644 0.368328 0.644939 
0.950963  19 0.281597 0.299672 0.354816 0.00519719 0.288127 0.347196 0.0450527 0.210711 0.218081 0.402969 0.705122 0.656001 0.455297 0.201405 0.740791 0.423289 0.221651 0.12722 0.693064 
0.943018  19 0.06861 0.139988 0.486949 0 0.485605 0.41767 0.129976 0.171393 0.315503 0.0558338 0.806947 0.876204 0.546954 0.914186 0.757968 0.809685 0.361231 0.46861 0.275384 
0.935762  19 0.77507 0.270742 0.594438 0.0100111 0.841054 0.467729 0.199211 0.89915 0.12172 0 0.592773 0.489848 0.55442 0.301267 0.881003 0.538903 0.5492 0.245824 0.605316 
1.17835  19 0.387219 0.43359 0.58755 0.0199836 0.837211 0.929771 0.165023 0.347985 0.353554 0.171296 0.814631 0.434339 0.765925 0.5112 0.534651 0.278809 0.271429 0.283635 0.131273 
0.829946  19 0.683263 0.0464114 0.374791 0.0283843 0.598903 0.442152 0.0913226 0.96508 0.737713 0.734377 0.975102 0.529015 0.0524687 0.677296 0.125261 0.799828 0.0719427 0.294139 0.166985 
1.16939  19 0.981249 0.580953 0.663837 0.269233 0.132307 0.62871 0.402969 0.671954 0.386215 0.395926 0.695077 0.756683 0.642672 0.688648 0.441557 0.800081 0.0954707 0.778631 0.345519 
0.974908  19 0.579185 0.791165 0.966526 0.219783 0.317616 0.0864325 0.562749 0.651159 0.463171 0.587203 0.591682 0.318774 0.291982 0.281649 0.97478 0.899887 0.0565863 0.81346 0.751142 
1.09922  19 0.601695 0.705113 0.854558 0.150982 0.450198 0.704209 0.395939 0.230871 0.437287 0.255405 0.925626 0.926052 0.611987 0.790604 0.629201 0.966326 0.403596 0.226767 0.0124697 
1.16939  19 0.981249 0.580953 0.663837 0.269233 0.132307 0.62871 0.402969 0.671954 0.386215 0.395926 0.695077 0.756683 0.642672 0.688648 0.441557 0.800081 0.0954707 0.778631 0.345519 
0.829946  19 0.683263 0.0464114 0.374791 0.0283843 0.598903 0.442152 0.0913226 0.96508 0.737713 0.734377 0.975102 0.529015 0.0524687 0.677296 0.125261 0.799828 0.0719427 0.294139 0.166985 
1.16939  19 0.981249 0.580953 0.663837 0.269233 0.132307 0.62871 0.402969 0.671954 0.386215 0.395926 0.695077 0.756683 0.642672 0.688648 0.441557 0.800081 0.0954707 0.778631 0.345519 
0.974908  19 0.579185 0.791165 0.966526 0.219783 0.317616 0.0864325 0.562749 0.651159 0.463171 0.587203 0.591682 0.318774 0.291982 0.281649 0.97478 0.899887 0.0565863 0.81346 0.751142 
0.829946  19 0.683263 0.0464114 0.374791 0.0283843 0.598903 0.442152 0.0913226 0.96508 0.737713 0.734377 0.975102 0.529015 0.0524687 0.677296 0.125261 0.799828 0.0719427 0.294139 0.166985 
0.743536  19 0.480849 0.0561296 0.606282 0 0.168844 0.627144 0.17132 0.622427 0 0.379273 0.525359 0.913251 0 0.542924 0.843708 0.389335 0.267199 0.132416 0.305351 
0.632282  19 0.379333 0.139543 0.460072 0 0.392447 0.572744 0.177947 0.952708 0.229361 0.144174 0.0556488 0.71538 0.0781791 0.832057 0.737656 0.266069 0 0.395015 0.516731 
0.435139  19 0.288347 0.190963 0.466673 0 0 0.625538 0.60916 0.0933649 0 0.551682 0.6662 0.926972 0 0.858177 0.388371 0.428072 0.036088 0.124427 0.0247431 
0.535503  19 0.696183 0 0.563652 0.0205749 0.683026 0.420403 0.233164 0.958748 0 0.0926692 0.811097 0.90628 0.307064 0.625438 0.983052 0.640247 0 0.361981 0.532415 
0.674133  19 0.558648 0.417472 0.567868 0 0.31867 0.351912 0.875558 0.909686 0.349785 0 0.517166 0.985076 0.72741 0.327789 0.263925 0.539906 0.0713078 0.704863 0.606692 
0.629137  19 0.860967 0.278403 0.756997 0.0811424 0.134707 0.468163 0.215551 0.459005 0 0.532118 0.377226 0.795133 0.23618 0.752624 0.596243 0.817465 0.313739 0.484604 0.253648 
0.674379  19 0.291041 0.371775 0.679877 0.0608397 0.159511 0.730862 0.462315 0.561875 0.104444 0.295547 0.791107 0.28487 0.286024 0.484814 0.663723 0.543732 0.198249 0.492013 0.264401 
0.927278  19 0 0.198935 0.392664 0.00873959 0.789998 0.379548 0.469401 0.485334 0.516489 0.49503 0.667088 0.554351 0.372555 0.509174 0.496501 0.790006 0.199881 0.534077 0.499615 
1.43468  19 0.0118288 0.367846 0.454456 0 0.821647 0.628784 0.104338 0.242688 0.65062 0.0459714 0.552033 0.82104 0 0.673832 0.79018 0.294103 0.192484 0.146546 0.27813 
0.763583  19 0.0741716 0.770257 0.464847 0.000452138 0.880986 0.927371 0.468624 0.811215 0.584959 0.0418689 0.919475 0.790905 0.636453 0.0802758 0.745503 0.429872 0.101536 0.198957 0.272178 
1.88794  19 0.0426396 0.483802 0.384248 0.0635118 0.761306 0.395833 0.292044 0.0648394 0.311375 0.0878223 0.187634 0.77713 0.415028 0.271868 0.827993 0.347661 0.583944 0.577365 0.354182 
1.8355  19 0.337075 0.695893 0.382786 0.151909 0.775333 0.68468 0.269194 0.301103 0.311425 0.099712 0 0.782545 0.475759 0.108843 0.808116 0.454554 0.529203 0.0740465 0.309641 
1.75883  19 0.458983 0.338103 0.645449 0.00675849 0.605636 0.403872 0.209785 0.186753 0.284113 0 0.574468 0.559517 0.737885 0.793151 0.476719 0.0773583 0.222898 0.398332 0.323613 
2.14095  19 0.0452946 0 0.477008 0.0528268 0.897125 0.398218 0.248869 0.454669 0.192512 0.0617619 0.653598 0.755164 0.102952 0.999112 0.919217 0.0981068 0.5071 0.488704 0.549197 
1.05163  19 0.688795 0 0.622609 0.0424633 0.613597 0.597184 0.253255 0.643456 0.684781 0.0765818 0.728837 0.243557 0.253314 0.716818 0.137929 0.855165 0.212387 0.289635 0.212487 
1.31253  19 0.387692 0 0.354824 0.0366791 0.225628 0.545595 0.413749 0.130164 0.443022 0.617428 0.93031 0.274237 0.350071 0.530416 0 0.803915 0.139656 0.213289 0.265155 
2.18717  19 0.565481 0.986371 0.153914 0.102637 0.386957 0.250337 0.253464 0.598618 0.46517 0.636835 0.541917 0 0.281001 0.245654 0.0465264 0.10139 0 0.825178 0.832079 
1.01312  19 0.309301 0.0681925 0.795902 0.0609171 0.196342 0 0.417201 0.796777 0.360793 0.735224 0.612848 0.383289 0.454762 0.274245 0.835627 0.82235 0 0.797774 0.0841232 
1.43743  19 0.224608 0.388979 0.131384 0.0301115 0.222198 0 0.554147 0.249189 0 0.0534719 0.0906428 0.960601 0.145351 0.384892 0.63534 0.648039 0.560159 0 0.139757 
1.16461  19 0.0622926 0.384836 0.284842 0 0 0 0.642326 0.696498 0.291276 0 0.0573209 0.0633548 0.202745 0.519056 0.0283521 0.494958 0.561689 0 0.598576 
1.53169  19 0.64474 0.309032 0.489996 0.167418 0.764371 0 0.607576 0.417771 0.390841 0.0494271 0.764235 0.373886 0.498372 0.537289 0.404708 0.707062 0.245739 0.753652 0.602028 
1.50075  19 0.647695 0.196371 0.963075 0.286715 0.308652 0 0.648574 0.574262 0.441349 0.88405 0.608586 0.323357 0.294834 0.560125 0.439924 0.538313 0 0.959694 0.893294 
1.19115  19 0.519668 0.334008 0.268346 0 0.0630501 0.138974 0.0537705 0.0768216 0.256183 0.218289 0.958021 0.453428 0.302488 0.452713 0.160118 0.422148 0.196876 0.0632669 0.741639 
1.22565  19 0.415744 0.30216 0.387809 0 0.429425 0.182127 0.0891713 0.0520997 0.252117 0.721406 0.855314 0.778845 0.0965982 0.356738 0.144392 0.433423 0.195823 0 0.5942 
2.10051  19 0.163273 0.0572808 0.436398 0.0012425 0.726966 0.818979 0 0.487773 0.141399 0.832829 0.528684 0.391149 0.655807 0.0120809 0 0.725512 0.813634 0.537335 0.306152 
1.51986  19 0.546311 0.118772 0.57445 0.00133045 0 0.0670101 0.0257985 0.467629 0.12186 0.13682 0.11162 0.790122 0.701276 0.190399 0.139623 0.261473 0.691742 0.390963 0.245244 
1.51285  19 0.286831 0.0829999 0.632334 0.0993993 0.154099 0.739192 0.099086 0.636646 0.0448879 0.300129 0.698282 0.121886 0.30072 0.453029 0.673693 0.230381 0.550525 0.530629 0.282485 
0.605915  19 0.386995 0.304301 0.55782 0.0775404 0.16623 0.738457 0.230712 0.756699 0.0694013 0.306157 0.842702 0.616434 0.25455 0.463252 0.671557 0.665188 0.200564 0.402286 0.277002 
2.37172  19 0.549563 0.734325 0.20706 0.15082 0.538094 0.698698 0.498193 0.24802 0.57292 0.688359 0.95245 0.879791 0 0.471277 0 0.972329 0.367668 0.227331 0.349599 
1.45521  19 0.735315 0.68718 0.51009 0.177572 0.424667 0.485511 0.135365 0.226512 0.246073 0.558838 0.396672 0.917761 0.784121 0.852941 0.857603 0.639622 0.179969 0.230459 0.116546 
1.1023  19 0.709616 0.189071 0.765526 0.0182902 0.2297 0.194741 0.277247 0.302531 0.614096 0.512971 0.0780087 0.638169 0.116845 0.154963 0.970105 0.470338 0.288719 0 0.657325 
2.28767  19 0.0624366 0.0529172 0.539218 0.00292865 0.333169 0.235077 0.347027 0.067849 0.727765 0 0.246217 0.480196 0.090746 0.0104969 0.800111 0.20955 0.707461 0.0547874 0.642344 
1.58938  19 0.0951117 0.32554 0.0256997 0 0.248845 0 0.0127168 0.530546 0.0180191 0.478135 0.212403 0 0.239753 0.494615 0.844109 0.367002 0.481897 0 0.70743 
2.3341  19 0.0987181 0.356867 0 0 0.0875582 0.254127 0.400689 0.527782 0.0752004 0.704826 0 0.543133 0.253355 0.561583 0.862791 0.685847 0.476775 0.0211671 0.985644 
1.54335  19 0 0.374513 0.454861 0.0436975 0.510537 0.105123 0 0.0502911 0.659792 0.0197333 0.0963576 0.651669 0.573583 0.988849 0.844934 0.217742 0.104684 0.0127358 0.478125 
0.85298  19 0.0577023 0 0.427507 0.0392145 0.488663 0.665762 0.681787 0.547824 0.696267 0.0221242 0.0372717 0.633779 0.530445 0.000422538 0.980569 0.176734 0 0.146436 0.618681 
0.665341  19 0.269476 0.185497 0.735507 0.027669 0.215679 0.453006 0.0972362 0.779128 0.144555 0.128301 0.931003 0 0.194198 0.387819 0.417698 0.742709 0.261798 0.291564 0.988229 
0.639366  19 0.270288 0.0952 0.843746 0.0269502 0.138877 0.794686 0.184119 0.750073 0.240652 0 0.922783 0.749838 0.215628 0.472569 0.305212 0.755613 0.248726 0.331194 0.195834 
1.51042  19 0.2117 0.158926 0.496847 0.036412 0.492357 0.324492 0.0953532 0.0408041 0.273396 0 0.3821 0.723334 0.0610658 0.911043 0.419041 0.990949 0.419494 0.184534 0.544886 
0.979884  19 0.295124 0.147486 0.582014 0.0213892 0.519898 0.143478 0.00291496 0.151708 0.324556 0.0383577 0.481315 0.351741 0.179302 0 0.475847 0.978759 0 0.287913 0.674822 
0.941073  19 0.640259 0.352196 0.43942 0.0271497 0.57022 0.541449 0.162965 0.264696 0.394143 0.0484272 0.115546 0.472788 0.285049 0.461398 0.329545 0.868764 0.560917 0.489698 0.319269 
0.969935  19 0.592258 0.348166 0.457425 0.0105322 0.520351 0.588848 0.0134838 0.286957 0.352841 0 0.151799 0.75636 0.467459 0.542284 0.394981 0.960368 0.777383 0.520113 0.318303 
1.5161  19 0.289155 0.682055 0.640036 0.0217 0.088986 0.123521 0.696638 0 0.0808191 0.666374 0.584384 0.318773 0.632879 0.610468 0.13778 0.753117 0.250643 0.530359 0.689526 
1.27618  19 0.302804 0.179932 0.679754 0.00400269 0.475083 0.700748 0 0 0.972727 0.265609 0.777103 0.826172 0 0.477419 0 0.763197 0.259832 0.799521 0.891883 
3.08503  19 0 0.719061 0.101578 0.164828 0.834768 0.611947 0.322824 0.44715 0.467272 0.473668 0.181583 0.364484 0.588685 0.393088 0.47341 0.758801 0.21513 0.495164 0.41074 
1.30454  19 0 0.356968 0.269052 0.06306 0.955689 0.380575 0.567617 0.653433 0.509526 0.595896 0.714387 0.66383 0.55512 0.747148 0.516934 0.811871 0.205385 0.459107 0.548874 
0.534799  19 0.696183 0 0.563652 0.0205749 0.683026 0.420403 0.233164 0.958748 0 0.0926692 0.811097 0.90628 0.307064 0.625438 0.983052 0.640247 0 0.361981 0.532415 
0.978541  19 0.589179 0.256486 0.655527 0.0067153 0.829957 0.410292 0.247198 0.955389 0.228452 0.258764 0.679257 0.408409 0.702187 0.388372 0.598099 0.521645 0.419434 0.478166 0.618632 
1.29533  19 0.787503 0.251913 0.700736 0 0.990414 0.686015 0.10581 0.434854 0.145299 0.989245 0.786815 0.340866 0.347813 0.221708 0.538596 0.517435 0.606815 0.538409 0.175834 
1.33754  19 0.387219 0.43359 0.58755 0.0199836 0.837211 0.929771 0.165023 0.347985 0.353554 0.171296 0.814631 0.434339 0.765925 0.5112 0.534651 0.278809 0.271429 0.283635 0.131273 
1.17214  19 0 0.572718 0.834458 0.12017 0 0.370933 0.450147 0.455235 0.00387748 0 0 0.767922 0.18706 0.698165 0.383715 0.507634 0.589411 0.354378 0.0824082 
1.30994  19 0.155285 0.707387 0.839888 0.115647 0.59703 0.0266404 0.0149408 0.342877 0.394662 0.0635157 0.871699 0.774572 0.0312804 0.375911 0.476959 0.773089 0.484022 0 0.0786813 
1.11531  19 0.731278 0.411416 0.438317 0.0436094 0.399497 0.344588 0.559784 0.716477 0.612466 0.663908 0.517892 0.107274 0 0.946593 0.275063 0.667215 0.101602 0.294013 0.439922 
1.34663  19 0.637911 0.54606 0.233928 0.0390113 0.696359 0.470605 0.65475 0.425184 0.282575 0.883981 0.597802 0.550672 0.91323 0.36411 0.643365 0.692165 0 0.690355 0.655181 
0.63305  19 0.970766 0 0.707973 0 0.801993 0.658084 0.926325 0.650175 0.410114 0.382003 0.0921238 0.751136 0.0520015 0.45934 0.852262 0.600658 0.230636 0.997805 0.39697 
2.76479  19 0.417562 0.785382 0.703463 0.985588 0.941219 0.534879 0.262157 0.437355 0.194664 0.372354 0.918161 0.419561 0.103444 0.337633 0.828783 0.986137 0.940734 0.813161 0.543466 
1.30156  19 0.0435109 0.374437 0.481536 0.00195215 0.173927 0.221935 0.313438 0.162623 0.325376 0 0.0406108 0.94171 0.804052 0.54253 0.435928 0.215664 0.203563 0.396024 0.0285356 
1.97517  19 0 0.37866 0.552541 0.0308776 0.166518 0.386067 0 0 0.290773 0 0.0723737 0.638731 0.237362 0.654313 0.393513 0.199913 0.225015 0.517014 0.0965675 
1.69448  19 0.727672 0.776934 0.720134 0.198471 0.286922 0.220974 0.206765 0.860039 0.67069 0.252014 0.062706 0.3659 0.0935538 0.485015 0.704224 0.26932 0.342242 0.310293 0.318129 
2.19181  19 0.533092 0.2869 0.545858 0.259337 0.524941 0.221912 0.349203 0.730702 0.734622 0.200101 0.0823123 0.291602 0.183099 0.443829 0.628217 0.322932 0.489724 0 0.532621 
0.710583  19 0 0.376283 0.54455 0 0.0619136 0 0 0.660719 0.543641 0 0.00952031 0.251112 0.247783 0.278794 0.550564 0.301688 0.0819178 0.292572 0.57274 
1.25735  19 0 0.360584 0.490453 0.121579 0.0537734 0 0.00679063 0.685541 0.572619 0 0.199121 0.260296 0.245437 0.319339 0.185967 0.374357 0.225136 0.416416 0 
0.82092  19 0 0.588459 0.354823 0.0303468 0.332246 0.27406 0.974958 0.847155 0.307654 0.00788978 0 0.622104 0.532063 0.274148 0.0468192 0.725806 0.0696429 0 0.503798 
1.11603  19 0.187373 0.43481 0.217369 0.0293146 0.103343 0.0524627 0.816654 0.412167 0.876925 0.0541915 0 0.617166 0.534592 0.187346 0.408341 0.383528 0.0840173 0 0.794644 
0.950834  19 0.283931 0 0.350101 0 0.27739 0.231437 0.197958 0.75999 0.821748 0.38346 0.452036 0.862128 0.127645 0.867165 0 0.864165 0.502991 0.0546599 0.594673 
0.922675  19 0.245044 0 0.481849 0 0.273641 0.445378 0.119299 0.613264 0.78669 0.503675 0.529905 0.845812 0.576846 0.941952 0.920568 0.864986 0.425441 0.408168 0.397017 
0.946104  19 0 0.144013 0.371501 0.00199581 0.697638 0.202543 0.822442 0.465179 0.493512 0.466309 0.726176 0.411227 0.125868 0.561134 0.487496 0.683611 0 0.472208 0.423098 
0.953917  19 0.0359732 0.189846 0.250719 0.010067 0.0151915 0.662141 0.13632 0.44801 0.399643 0.514922 0.509256 0.441259 0.544211 0.214876 0.547184 0.73811 0.22136 0.460144 0.484279 
1.12206  19 0 0.270381 0.476595 0.0336281 0 0.740281 0.507112 0.0100364 0.00821994 0.106118 0.740236 0.685154 0 0.772505 0.121945 0.404401 0 0.26501 0.439041 
1.51637  19 0.351347 0.224948 0.511918 0 0.188004 0 0 0.069908 0.0833867 0.291356 0.528285 0.211705 0 0.735343 0 0.41053 0.381491 0.34724 0 
1.63105  19 0.525579 0.846514 0.743681 0.101989 0 0.355332 0.0949309 0.410495 0.319497 0.0770128 0.300152 0.26748 0.418598 0 0 0.33261 0 0.328171 0.89557 
0.711394  19 0.0547247 0.760585 0.64172 0 0.448751 0.409209 0.0630844 0.378783 0.271083 0.422534 0.0296426 0.609324 0 0.720227 0.660696 0.581075 0.0111453 0.413536 0.897052 
1.16133  19 0.0301669 0.863648 0.556948 0.220915 0.632259 0.329174 0.278566 0.660734 0.10247 0.142824 0.651256 0.703896 0.506534 0.670372 0.523728 0.871423 0.0374285 0.154699 0.275859 
1.03977  19 0.112197 0.676587 0.616626 0.212015 0.498008 0.690738 0.227023 0.999548 0.106393 0.333415 0.652731 0.968967 0.577201 0.623113 0.608986 0.727734 0.0391088 0.412097 0.309099 
0.557077  19 0.771427 0.265891 0.25792 0 0.0903688 0.483273 0.225655 0.652414 0.0998363 0.649016 0.404962 0.793375 0.286311 0.52122 0.740823 0.891353 0.34183 0.44024 0.595567 
0.687211  19 0.751335 0.391795 0.65814 0 0.19024 0.507537 0.214736 0.561508 0.0214002 0.56544 0.483105 0.790626 0.273524 0.357481 0.735143 0.519171 0 0.469011 0.538392 
1.00655  19 0.281365 0.727182 0.327679 0.0369693 0.203707 0.508 0.874756 0.550427 0.48541 0.417428 0.578286 0 0.134109 0.442132 0.653952 0.876281 0.146537 0.415694 0.133546 
1.22061  19 0.22588 0.88787 0.45727 0.0390704 0.233936 0.354967 0.877793 0.357406 0.464242 0.235954 0.211529 0.0856861 0.145233 0.559075 0.818929 0.847602 0.732919 0.660687 0.219441 
0.5754  19 0.713482 0.316837 0.581829 0.00992157 0.802674 0.466843 0.186663 0.901849 0.0994188 0.131762 0.549102 0.727796 0.484775 0.212079 0.997796 0.514449 0.137728 0.276989 0.558057 
0.566213  19 0.754761 0.197562 0.574362 0.01271 0.76339 0.432005 0.19698 0.919598 0 0.10696 0.803406 0.81369 0.486995 0.216781 0.91628 0.628378 0.0136568 0.405782 0.5478 
0.74508  19 0 0.628005 0.40525 0.0395073 0.499582 0.29267 0.505924 0.642306 0.452297 0.136441 0 0.58702 0.165413 0.417992 0.708743 0.952905 0.0811731 0.661541 0.768546 
1.03688  19 0 0.351343 0.402375 0.00639549 0.443021 0.301402 0.496596 0.53773 0.365602 0.212677 0.349526 0 0.0757165 0.971817 0.634922 0.963395 0.622175 0.829585 0 
0.63523  19 0.394432 0.25475 0.443097 0.0140862 0.269228 0.365021 0.144868 0.862505 0.228329 0.170786 0 0.693221 0.00558776 0.43781 0.827458 0.749374 0.00286773 0.396609 0.308238 
0.725264  19 0.367326 0.225495 0.451246 0.0248667 0.249463 0.375137 0.19917 0.469069 0.265188 0 0.797259 0.731705 0.427619 0.500727 0.687659 0.35845 0.130799 0.188912 0.264328 
0.797306  19 0.334214 0.331491 0.498156 0 0.398541 0.433651 0.247955 0.219331 0.31576 0 0.0359194 0.771347 0.420441 0.645024 0.678727 0.420609 0.221782 0.601123 0.409366 
0.694718  19 0.206773 0.324147 0.468328 0 0.161282 0.412425 0.220836 0.22068 0.374448 0 0 0.771211 0.491032 0.64242 0.528839 0.52623 0.225622 0.691519 0.108283 
0.845976  19 0.397003 0.107266 0.635384 0.0610113 0.631467 0.562238 0 0.871486 0.265049 0.478394 0.305617 0.162688 0.0894715 0.831407 0.673533 0.40205 0.0701869 0.0450372 0.434459 
1.25312  19 0.207738 0.293378 0.780978 0 0.608225 0.530556 0.156028 0.131749 0.296359 0.0578481 0.3242 0.615383 0.0799466 0.771536 0.654786 0.140957 0.0804999 0 0.37725 
0.788598  19 0.26029 0.277655 0.810378 0.0248836 0.0416762 0.668017 0.413967 0.514208 0.100668 0.262315 0.858606 0.195302 0.104129 0.732559 0.306099 0.725888 0.018802 0.14229 0.687311 
0.639655  19 0.194355 0.31754 0.729841 0.0198793 0.27448 0.83279 0.319032 0.408274 0.155427 0.0217137 0.274286 0.28722 0.229758 0.417456 0.315937 0.694135 0.292724 0.234904 0.691388 
1.63458  19 0.429783 0.0941017 0.939308 0.265524 0.311433 0.83687 0.379816 0.248678 0.443304 0.194737 0.13859 0.29081 0.677735 0.35334 0.667451 0.435332 0.24561 0.241456 0.168564 
4.48162  19 0.344137 0.0686563 0.00202865 0.291297 0.627472 0.924578 0.385962 0.0770324 0.433327 0.127175 0.805385 0.228729 0.952783 0.029389 0.664859 0.955883 0.630247 0.604351 0.0350845 
1.27117  19 0 0.247528 0.730187 0.2785 0.847533 0.432627 0.68776 0.749976 0.205552 0.420437 0.786772 0.446375 0.159959 0.425578 0.636754 0.573569 0.090495 0.253266 0.521579 
1.06784  19 0 0.29275 0.790629 0.22883 0.0680476 0.399531 0.901845 0.395624 0.181956 0.506229 0.78877 0.197853 0 0.486802 0.652035 0.625326 0.0440661 0.790636 0.426332 
4.16603  19 0 0.384304 0 0.17449 0.534289 0.496787 0.56812 0.522163 0.425488 0.0696744 0 0.399215 0.103552 0.699965 0.93692 0.984072 0.338284 0.560148 0.631581 
0.827308  19 0 0.32959 0.0928613 0 0.517213 0.15664 0.605689 0.565469 0.394874 0.52774 0.188656 0.333885 0.111643 0.815418 0.969262 0.906523 0.146295 0.646049 0.570439 
1.32801  19 0.850732 0.217227 0.482065 0.000477186 0.622492 0.237959 0.166508 0.30621 0.0518909 0.437202 0.409018 0 0.502206 0.901076 0.0424832 0.881432 0.440806 0.495802 0.787401 
1.18853  19 0.521282 0.360193 0.504218 0.000366428 0.394021 0.687301 0.221254 0 0.10482 0.457128 0.408734 0.352683 0.189783 0.858902 0.0245766 0.851713 0.283379 0.470351 0.74431 
0.607809  19 0.0145504 0.338265 0.359678 0.000256393 0.178803 0.576897 0.259506 0.489451 0.101881 0.224284 0.670065 0.54468 0.592412 0.496478 0.742834 0.528064 0.104638 0.512552 0.430845 
0.856367  19 0.0957562 0.287333 0.224838 0.0267976 0.158624 0.298963 0.255572 0.439011 0.14062 0.149046 0.9725 0.585071 0.220607 0.48349 0.374624 0.633333 0.0600501 0.762064 0.626808 
1.10683  19 0.511317 0.784093 0.576789 0.130579 0.683734 0.180562 0.676777 0.149016 0.162037 0.530781 0.594235 0.706785 0.0357339 0.926477 0.879484 0.736479 0.0581444 0.545955 0.453862 
0.771599  19 0.340672 0.7007 0.914269 0.057669 0.686871 0.151349 0.416876 0.550733 0.293827 0.466137 0 0.655381 0.0816781 0.97715 0.650859 0.850675 0 0.535702 0.293657 
1.77238  19 0.485559 0.156186 0.386055 0.310471 0.522592 0.3057 0.373737 0.431768 0.391979 0.43663 0.228462 0.58233 0.0114544 0.751762 0.763661 0.973507 0.103749 0.567869 0.511104 
0.877798  19 0.205226 0.284145 0.426391 0.0498266 0.459092 0.286231 0.630327 0.30373 0.39499 0.0781391 0 0.468403 0.268011 0.764854 0.759172 0.877718 0.309026 0.471446 0.456597 
1.45284  19 0.196134 0.980927 0.541918 0.0656791 0.692233 0.246026 0.552574 0.501828 0.8614 0.323397 0.612689 0.561149 0.696818 0.854936 0.118367 0.736071 0.447999 0.495844 0.0274391 
2.40261  19 0.781967 0.359695 0.498195 0.0905576 0.278329 0.264252 0.588223 0.913365 0.702403 0.334628 0.645901 0.746227 0.717632 0.863467 0.191158 0.096988 0.839584 0.510232 0 
2.48899  19 0 0.471856 0.549317 0.0330905 0.469901 0.221965 0.332086 0.827758 0.645318 0.0480574 0.0846457 0.471941 0.0741648 0.723822 0.867468 0 0.448605 0.0286892 0.633804 
2.49495  19 0.708439 0.477315 0.628443 0.00478729 0.409211 0.200665 0.310274 0.602244 0.694393 0.162478 0.278649 0.446656 0.0876387 0.987473 0.613777 0 0.38736 0.0509646 0.63384 
0.912615  19 0.626767 0.0635323 0.196134 0 0.242122 0.620194 0.212559 0.813043 0.626688 0.487195 0.307836 0 0 0.716648 0.363994 0.235658 0.0804119 0.849097 0.0716928 
1.0109  19 0.503811 0.0551476 0.229046 0 0.267072 0.4427 0.144824 0.755736 0.321172 0.221345 0 0.0229885 0 0.777191 0.912368 0.630448 0.208749 0.935701 0.113243 
3.21309  19 0.201818 0.658777 0.0811344 0.112899 0.406746 0.351779 0 0.639742 0.806121 0.26908 0.906542 0.62356 0 0.747455 0.0657123 0.227011 0.368563 0.450191 0.219778 
1.40839  19 0.141479 0.903342 0.940547 0.0986586 0 0.367422 0.749754 0.297367 0.971759 0.534695 0.897036 0.158938 0.231213 0.80072 0.121455 0.991573 0.378136 0.391155 0.299071 
0.44449  19 0.684374 0.0171179 0.437956 0.0289621 0.609701 0.440783 0.155835 0.959874 0.0632164 0.376233 0.0376711 0.795238 0.10698 0.669092 0.0942305 0.866359 0.0853437 0.290556 0.469282 
0.662376  19 0.69533 0.0137745 0.504475 0.0243687 0.643774 0.438816 0.0337404 0.957877 0.179323 0.737138 0.944502 0.753885 0.27127 0.629786 0.778155 0.73798 0 0.371092 0.577637 
0.804357  19 0.248372 0 0.481578 0 0.362311 0.651106 0.293944 0.647641 0.000888825 0.535616 0.650602 0.919624 0.723887 0.885061 0.231035 0.94041 0 0.0105713 0.256386 
0.784841  19 0.289461 0.0884919 0.466268 0 0 0.659329 0.16331 0.169564 0.134841 0.4981 0.715023 0.941796 0.564385 0.871362 0.270182 0.975739 0.416627 0.520041 0.211871 
1.14238  19 0.118968 0.385336 0.151582 0 0.795907 0.208052 0.642835 0.624132 0.57009 0.554211 0.687505 0.207434 0.00201583 0.448858 0.455531 0.56133 0.475536 0.949013 0.632748 
1.72437  19 0.419595 0.144898 0.710379 0.0267073 0 0.25261 0.674573 0 0.120276 0.854184 0.466785 0.406444 0 0 0.574465 0.312164 0.335255 0.645015 0.743035 
0.613089  19 0.0898542 0.381211 0.554761 0.00999192 0.45822 0.259575 0.44453 0.851459 0 0 0.665059 0.684293 0.377995 0.880135 0.683038 0.127094 0 0.344706 0.409422 
4.57376  19 0.0892298 0.395617 0 0.0301339 0.401535 0.258646 0.497887 0.492535 0.452085 0.358886 0.942905 0.430659 0.422308 0.127246 0.736648 0.0320514 0.600401 0.339101 0.402605 
2.29014  19 0.588098 0.295008 0.314512 0.219737 0.94083 0.29722 0.219189 0.859815 0.0212423 0.491655 0.0138214 0.796486 0.407217 0.351824 0.310103 0.479342 0.654499 0.911551 0.566774 
0.867182  19 0 0.361989 0.790406 0.0401332 0.115106 0.748897 0.942497 0.448173 0.139176 0.249794 0.73155 0.724506 0.276329 0.63739 0.999171 0.505261 0.280386 0.320576 0.326398 
1.3534  19 0.456242 0.821708 0.65333 0.215548 0.351586 0 0.606318 0.886633 0.025618 0.544921 0.582942 0.520476 0.429008 0.423501 0.663065 0.23789 0.063801 0.552013 0 
0.801091  19 0.420658 0.255304 0.144206 0 0.314994 0.782733 0.621622 0.227982 0.0521104 0.56213 0.632889 0.0374538 0.134993 0.21177 0.350475 0.764573 0.0288266 0.346322 0.385867 
2.93508  19 0.0848568 0.320331 0.504366 0.000863849 0.208237 0.832522 0 0.46747 0.283947 0.255594 0.117096 0.181872 0.219087 0 0 0.0921392 0.426714 0.0693387 0.220578 
2.13758  19 0 0.285622 0.496804 0 0.247675 0.720018 0 0.288421 0.25228 0.172495 0.123989 0.0715778 0.226067 0 0 0.386699 0.409007 0.834609 0.21553 
2.36012  19 0.0945069 0.868857 0.351067 0.360262 0.391448 0.156922 0.205512 0.574057 0.411538 0.124139 0.726705 0.316041 0.367306 0.361377 0.00081018 0.85902 0 0.471691 0.746246 
2.12086  19 0.619616 0.272346 0.338066 0.164366 0.00697223 0.0949544 0.117708 0.615114 0.4757 0.920051 0.757305 0.318583 0.454243 0.4136 0.0967706 0.451088 0.199265 0.456398 0.605016 
0.829754  19 0.710842 0.117576 0.304928 0.0157831 0.724714 0.378061 0.214734 0.400613 0.576704 0 0.224411 0.721266 0.138563 0.196774 0.839449 0.623947 0.0479679 0.356791 0.501346 
0.783597  19 0.714336 0.366922 0.321938 0.0237248 0.686189 0.407998 0.244966 0.937641 0.645805 0 0.606932 0.71349 0.0411234 0.368989 0.26279 0.710517 0.0241134 0.429623 0.518693 
1.16645  19 0.782966 0.52784 0.466187 0 0.726727 0.528624 0.620048 0.328708 0.106953 0.145565 0.158747 0.55613 0.471737 0.445899 0.670982 0.600303 0.722968 0.33669 0.697562 
2.06968  19 0.843863 0.855796 0.365348 0.216863 0.622809 0.328477 0.67998 0.219115 0.0723486 0.157408 0.126633 0.500562 0.708429 0.589757 0.721851 0.791123 0.829903 0.707162 0.641754 
1.15706  19 0.789255 0.287712 0.785968 0.0295474 0.399352 0.319786 0.222227 0.390131 0.25927 0.598763 0.658399 0.75062 0.625032 0.326396 0.0763125 0.629862 0.000886178 0.266473 0.605924 
1.35957  19 0.874649 0.286229 0.757865 0.0220238 0.553939 0.637108 0.220557 0.574782 0 0.435031 0.103925 0.0215126 0.517807 0.324713 0.357104 0.575621 0.0170055 0.300791 0.699274 
2.42337  19 0.0958874 0.533562 0.442695 0.0413348 0.438701 0.285159 0.834801 0.434758 0.506985 0.235548 0.828155 0.392862 0.241498 0.066805 0.573844 0.0463688 0.784103 0.295867 0.0472969 
1.03303  19 0.157507 0.142859 0.504873 0.038625 0.436573 0.187628 0 0.631875 0.461056 0.19988 0.843279 0.34818 0.236475 0 0.623118 0.806751 0.80669 0.253685 0 
1.12186  19 0.326216 0.115047 0.636495 0.106723 0.251106 0.286535 0.501184 0.218753 0.616381 0.0816203 0.473282 0.679106 0.683168 0.464383 0.53738 0.291445 0.0406236 0.431871 0.422877 
1.34393  19 0.270013 0.77894 0.95244 0.0976491 0.0258121 0.386735 0.906856 0.0624098 0.957473 0.445755 0.896235 0.114783 0.0753214 0.939372 0.0708121 0.102598 0.00861443 0.413286 0.290962 
1.15341  19 0.822365 0.424011 0.573659 0.0324021 0.0590588 0 0.811286 0 0 0.39547 0.676658 0 0.206128 0.729381 0.461948 0.577613 0.0191319 0.192271 0.58204 
1.403  19 0.132104 0.257953 0.492549 0.0472157 0.428642 0 0.00458349 0 0.0888172 0.268044 0.616544 0.691078 0.412705 0.664451 0.471761 0.582723 0 0.431625 0.69658 
1.189  19 0.109561 0 0.627654 0 0.00514548 0.392445 0.227946 0.0315457 0.747583 0.396536 0.829515 0.33646 0.693689 0.944025 0.893266 0.00657588 0 0.42702 0.297499 
1.45953  19 0.0666837 0.476206 0.845659 0.124959 0.30536 0.432807 0 0.138501 0.896124 0.524235 0.938396 0.129338 0.591738 0.922223 0.495991 0.252114 0 0.396248 0.276578 
0.963525  19 0.4216 0 0.187767 0.0196637 0.737942 0.629807 0.291834 0.182058 0.248479 0.15163 0.324483 0.37855 0.515567 0.968737 0.492472 0.706156 0.313475 0.391054 0.16618 
1.26835  19 0.426123 0.172858 0.149834 0.0644018 0.444548 0.821604 0.202965 0.241794 0.194 0.0495431 0.160152 0.505017 0.691365 0.399803 0.641036 0.693673 0.282906 0.420671 0.239042 
2.98126  19 0.894828 0.273311 0.0900753 0.125847 0.26706 0 0.741059 0.613245 0.750021 0 0.510173 0.210581 0.237214 0.538128 0.677776 0.106143 0.108337 0.339911 0.0839003 
2.103  19 0.122985 0.00616259 0.631083 0.0892352 0.282002 0.676191 0.657594 0.498014 0.296795 0.081374 0.270832 0 0.240551 0.597955 0.0860522 0.131861 0.317837 0.299603 0 
0.902752  19 0.362619 0.0904227 0.350195 0.020768 0.276452 0.247584 0.0741652 0.228036 0.177814 0.185846 0.475065 0.612854 0.394588 0.405989 0.56082 0.761694 0 0.10529 0.502461 
1.4296  19 0.363104 0.236277 0.379374 0.000691386 0.422274 0.163488 0.0558675 0.158928 0.540635 0.328571 0.626636 0.725764 0.23826 0.766036 0.657351 0.182292 0.215325 0.181286 0.623478 
1.76159  19 0.584958 0 0.275278 0.106149 0.385688 0.580568 0.177098 0.0449307 0.480584 0.034361 0.784496 0.76712 0.609034 0.775367 0.664589 0.933339 0.234484 0.418318 0.200196 
1.23642  19 0.577006 0.521412 0.776368 0.139194 0.413639 0.693998 0.388689 0.33991 0.813593 0.239611 0.787076 0.734442 0.607318 0.771942 0.771072 0.89625 0.292928 0.345264 0.276537 
0.435139  19 0.288347 0.190963 0.466673 0 0 0.625538 0.60916 0.0933649 0 0.551682 0.6662 0.926972 0 0.858177 0.388371 0.428072 0.036088 0.124427 0.0247431 
0.535503  19 0.696183 0 0.563652 0.0205749 0.683026 0.420403 0.233164 0.958748 0 0.0926692 0.811097 0.90628 0.307064 0.625438 0.983052 0.640247 0 0.361981 0.532415 
0.927278  19 0 0.198935 0.392664 0.00873959 0.789998 0.379548 0.469401 0.485334 0.516489 0.49503 0.667088 0.554351 0.372555 0.509174 0.496501 0.790006 0.199881 0.534077 0.499615 
0.605915  19 0.386995 0.304301 0.55782 0.0775404 0.16623 0.738457 0.230712 0.756699 0.0694013 0.306157 0.842702 0.616434 0.25455 0.463252 0.671557 0.665188 0.200564 0.402286 0.277002 
0.557077  19 0.771427 0.265891 0.25792 0 0.0903688 0.483273 0.225655 0.652414 0.0998363 0.649016 0.404962 0.793375 0.286311 0.52122 0.740823 0.891353 0.34183 0.44024 0.595567 
0.566213  19 0.754761 0.197562 0.574362 0.01271 0.76339 0.432005 0.19698 0.919598 0 0.10696 0.803406 0.81369 0.486995 0.216781 0.91628 0.628378 0.0136568 0.405782 0.5478 
0.613089  19 0.0898542 0.381211 0.554761 0.00999192 0.45822 0.259575 0.44453 0.851459 0 0 0.665059 0.684293 0.377995 0.880135 0.683038 0.127094 0 0.344706 0.409422 
1.15341  19 0.822365 0.424011 0.573659 0.0324021 0.0590588 0 0.811286 0 0 0.39547 0.676658 0 0.206128 0.729381 0.461948 0.577613 0.0191319 0.192271 0.58204 
1.89859  19 0.159237 0 0.502787 0.207837 0.603856 0.372073 0.180224 0.33037 0.201796 0.0207563 0.527485 0.813325 0.705101 0.0627432 0.0820907 0.550822 0.350341 0.559566 0.53338 
1.19398  19 0 0.252757 0.4794 0.0748803 0.0699745 0.351152 0.335205 0.361354 0.334094 0.0691941 0.576498 0.732189 0.619921 0.783198 0.30129 0.080201 0.0336829 0.806478 0.635013 
1.04793  19 0.3356 0.355616 0.34038 0 0.586812 0.511487 0.196064 0.180305 0.321556 0 0.194913 0.698394 0.339463 0.69977 0.68869 0.182285 0.15736 0.156813 0.381123 
0.703714  19 0.395947 0.306561 0.599019 0 0.335313 0.345032 0.252385 0.244592 0.313439 0 0 0.679204 0.624516 0.544742 0.684596 0.431532 0.205689 0.307267 0.40863 
3.0484  19 0.704499 0.469549 0.100084 0.166939 0.723693 0.0151624 0.374555 0.481199 0.341422 0.213936 0.679544 0.688886 0.101577 0.972549 0.32799 0.858317 0.335492 0.776582 0.268777 
1.75185  19 0.305539 0.0639042 0.38599 0.0832298 0.866682 0.64 0.456817 0.774768 0.114073 0.523381 0.643148 0.254072 0.994752 0.866394 0.377771 0.919984 0.70818 0.864212 0.93685 
1.04167  19 0.195164 0.462941 0.736774 0.0161683 0.395901 0.760319 0.336583 0.404344 0.70478 0.0518996 0.372795 0.230813 0.189794 0.248866 0.0945265 0.536669 0.292727 0.205229 0.5493 
1.20368  19 0 0.399779 0.698286 0 0.221088 0.89506 0.364482 0.382153 0.481283 0 0.530502 0.0786522 0.00610333 0.0952736 0.0632561 0.749523 0.292642 0.238161 0.507193 
1.00409  19 0.617115 0.332345 0.399341 0.0849305 0.132353 0.745869 0 0.0278559 0.0190239 0.302419 0.853 0.577698 0.259153 0.458148 0.829801 0.523982 0.165397 0.387788 0.324589 
0.620599  19 0.657689 0.248267 0.693666 0.0716888 0.212987 0.73492 0.0871949 0.983127 0.0707934 0.25534 0.777144 0.592138 0.250784 0.547005 0.504555 0.507603 0.221454 0.380962 0.235641 
0.892286  19 0.552204 0.371697 0.512829 0.0288222 0.834087 0.525324 0.166844 0.579148 0.108202 0.132561 0.782453 0.0368275 0.304846 0.501486 0.339301 0.639133 0.0353038 0.372915 0.597685 
1.37954  19 0.784205 0.296135 0.603429 0.00329063 0.718822 0.516943 0.162811 0 0.316392 0.0417168 0.983636 0.92975 0.305026 0.636768 0.591191 0.454446 0.0201811 0.0307249 0.739356 
0.965838  19 0 0.2432 0.538666 0.0110713 0.463769 0.229343 0.666845 0.299068 0.413411 0 0.532219 0.84449 0.609494 0 0.623632 0.470469 0.0415331 0.247934 0.166678 
0.772329  19 0 0.961172 0.487981 0 0.240949 0.520088 0.396871 0.660299 0.587169 0.121597 0.566807 0.630664 0.690347 0.23419 0.835555 0.483736 0.0609315 0.236062 0.173428 
1.19359  19 0 0.850914 0.464841 0.0384144 0.24516 0.237427 0.0173719 0.578871 0.293195 0.0617726 0.0179365 0.466515 0.039733 0.526008 0.669185 0.827076 0.750917 0.68111 0.6286 
1.12203  19 0.189208 0.527573 0.34875 0.0260122 0.270385 0.263136 0.965625 0.515445 0.38973 0.0395434 0.282191 0.37185 0.432003 0.338042 0 0.689189 0.219114 0 0.557297 
1.10462  19 0.399174 0.359637 0.479405 0.120944 0.249614 0.345427 0.178343 0.431033 0.166317 0 0.833994 0.750232 0.407921 0.341978 0.59835 0.529759 0.16011 0.155061 0.263446 
0.662849  19 0.583224 0.372999 0.448044 0 0.394382 0.402451 0.170731 0.410593 0.17345 0.322287 0.671582 0.717209 0.506509 0.46533 0.755329 0.662702 0.0988555 0.182143 0.269938 
0.848304  19 0.68923 0.0669635 0.702594 0.0325296 0.65531 0.650511 0.246444 0.919571 0.670289 0.106826 0.707166 0.839019 0.0826942 0.709629 0.278816 0.787362 0 0.249678 0.279342 
1.13165  19 0.689824 0.342782 0.743274 0.0233401 0.592744 0.465398 0.250113 0.0747649 0.671329 0 0.756459 0.710708 0.138956 0.218535 0.251962 0.87261 0.0812741 0.303676 0.2216 
1.26481  19 0.175032 0.363814 0.516099 0.0147501 0.470343 0.245231 0.402247 0.107051 0.180526 0 0.398269 0.693184 0.151777 0.891839 0.883159 0 0 0.243415 0.27893 
0.692922  19 0.113311 0.427113 0.505883 0.0269296 0.474719 0.23177 0.68212 0.272173 0.0937098 0 0.932483 0.664621 0.580196 0.861921 0.946383 0.488885 0.117821 0.452477 0.404197 
1.43486  19 0.183667 0.0846661 0.455624 0.0527684 0.0959859 0.663934 0.810403 0.712478 0.415616 0.421746 0.247356 0.82822 0.551371 0.133615 0.42104 0.728298 0.415599 0.165034 0.474101 
1.71177  19 0.0853901 0 0.437515 0.0268059 0.314979 0.659978 0 0.423053 0.941477 0.250333 0 0.0860319 0.546762 0.943517 0.183096 0 0 0.446753 0.437042 
1.52559  19 0.267683 0.982368 0.700864 0.00440273 0.500188 0.336361 0.0903054 0 0.272855 0 0.371468 0.666008 0 0.699262 0.348988 0.956516 0.314867 0.328318 0.722036 
0.80775  19 0.190397 0.75786 0.627807 0 0.478588 0.331184 0.111281 0.431124 0.273204 0.218247 0.3858 0.675139 0 0.651992 0.701097 0.700098 0.301213 0.217174 0.379036 
1.72132  19 0.382568 0.00694627 0.600966 0.0341999 0.0775286 0.27823 0.162762 0.383636 0.250747 0.00929764 0.821515 0.420116 0.464465 0.386083 0.10897 0.0951509 0.189886 0.268212 0.218268 
0.787005  19 0.672975 0.014592 0.333224 0.0326523 0.597097 0.566089 0.213071 0.396466 0.239314 0 0.79378 0.274542 0.523776 0.39219 0.82467 0.806836 0.182839 0.0957952 0.311343 
1.14215  19 0.938994 0.378766 0.456028 0.0105332 0.719498 0.25013 0.653837 0.0699137 0.376745 0 0.687105 0.535775 0.154573 0 0.204153 0.637114 0.217165 0.126875 0.521652 
1.16467  19 0.177139 0.420648 0.56123 0.0167216 0.767504 0.683225 0.680459 0.115979 0.441142 0 0.685886 0.568254 0.670125 0.475698 0.355327 0.424154 0.00481891 0.189136 0.443632 
1.59055  19 0.735315 0.68718 0.51009 0.177572 0.424667 0.485511 0.135365 0.226512 0.246073 0.558838 0.396672 0.917761 0.784121 0.852941 0.857603 0.639622 0.179969 0.230459 0.116546 
1.5515  19 0.874649 0.286229 0.757865 0.0220238 0.553939 0.637108 0.220557 0.574782 0 0.435031 0.103925 0.0215126 0.517807 0.324713 0.357104 0.575621 0.0170055 0.300791 0.699274 
2.27052  19 0.652121 0.702305 0.564911 0.336716 0.396986 0.636449 0.652167 0.394992 0.218796 0.88407 0.595445 0.218211 0.856029 0.516012 0.523158 0.7113 0 0.969242 0.906264 
4.3747  19 0.650142 0.525027 0 0.319973 0.505317 0.0455228 0.655624 0.545954 0.248415 0.884015 0.608064 0.464825 0.17445 0.271196 0.580657 0.725258 0 0.815808 0.959443 
0.647062  19 0.334859 0.241845 0.455859 0.015839 0.900666 0.53161 0.101461 0.583719 0.245587 0.899673 0.803344 0.680703 0.0012823 0.491168 0.824592 0.870141 0.239631 0.256547 0.321218 
0.835963  19 0.236196 0.328746 0.457695 0.011052 0.865183 0.551318 0.115565 0.189792 0.240799 0.111601 0 0.791903 0.00835264 0.620573 0.77546 0.555547 0.210952 0.421011 0.266088 
1.10642  19 0.4216 0 0.187767 0.0196637 0.737942 0.629807 0.291834 0.182058 0.248479 0.15163 0.324483 0.37855 0.515567 0.968737 0.492472 0.706156 0.313475 0.391054 0.16618 
0.577869  19 0.270288 0.0952 0.843746 0.0269502 0.138877 0.794686 0.184119 0.750073 0.240652 0 0.922783 0.749838 0.215628 0.472569 0.305212 0.755613 0.248726 0.331194 0.195834 
0.852032  19 0.0243415 0.185015 0.329288 0 0.787731 0.309392 0.505726 0.643023 0.589917 0.549688 0.673348 0.392405 0.0426713 0.419807 0.435256 0.73485 0.175166 0.656961 0.662182 
2.92584  19 0.449811 0.437261 0.582499 0.955395 0.929432 0.38951 0.275452 0.347809 0.292591 0.165352 0.713668 0.434777 0.573228 0.884957 0.408359 0.677266 0.3399 0.91802 0.356105 
1.91489  19 0.267464 0.248477 0.400092 0.155118 0.218346 0.895832 0.971971 0.444769 0.227631 0.118018 0.883441 0.74666 0.0493976 0.548983 0.188047 0.279361 0.456294 0.483342 0.491148 
1.8425  19 0 0.518746 0.868396 0.130178 0.0465819 0.161949 0.503355 0.452076 0.363251 0.372295 0.0180771 0.648623 0.287092 0.569763 0.0475154 0.178922 0.386972 0.262753 0.508173 
1.32953  19 0.161314 0.383895 0.125067 0.00686596 0.0779852 0.194819 0.642159 0.270296 0.554306 0.246137 0 0.996407 0.0648294 0.426017 0.405347 0.526915 0.521969 0.0366286 0.850415 
1.2655  19 0.16257 0.385432 0.135797 0.0053045 0.272947 0.0402976 0.543487 0.343956 0.462155 0.394112 0.80807 0.664309 0.0360701 0.420696 0.712002 0.618348 0.594288 0.289142 0.681876 
0.5106  19 0.0954128 0.788386 0.431442 0 0.894176 0.637021 0.438724 0.842049 0 0.00647543 0.800529 0.783208 0.295672 0.999015 0.653595 0.460495 0.0963214 0.202631 0.334746 
1.53463  19 0.0712618 0.649214 0.52808 0.00420247 0.272937 0.0258501 0.44593 0.794452 0.535854 0 0.569742 0.746396 0.543689 0.592944 0.725111 0.0515394 0.108328 0.3109 0.371619 
1.25384  19 0.714833 0.190021 0.770587 0.160567 0.851383 0.0138966 0.748212 0.621452 0.341496 0 0.92097 0.348335 0.482356 0.541623 0.4386 0.711457 0.245101 0.928564 0.502665 
0.804413  19 0.679474 0.32159 0.484834 0 0.56208 0 0.639378 0.416384 0.288407 0.0112927 0.835779 0.610928 0.191989 0.484364 0.359364 0.773209 0.246012 0.722431 0.512549 
2.67269  19 0.25537 0.180439 0.137601 0.0983124 0.46811 0.128542 0.349172 0.219859 0.506528 0.905202 0.514369 0.374062 0.871984 0.0123266 0.163459 0.419938 0 0.712328 0.834741 
1.39149  19 0.658546 0.0609224 0.405566 0.0971899 0.540807 0.0950959 0.114448 0.449904 0.519526 0.815599 0.459957 0.13683 0.218134 0.255383 0.431085 0.619594 0 0.104588 0.86332 
0.507772  19 0.611882 0.56268 0.442668 0 0.0140959 0.760076 0.466387 0.501201 0.097516 0 0.604421 0.555146 0.524232 0.395245 0.666302 0.46988 0.0921745 0.146872 0.741607 
0.705768  19 0.842126 0.645006 0.403538 0 0.77797 0.492408 0.174748 0.458796 0.120559 0 0.0874195 0.771412 0.424127 0.487896 0.17733 0.565071 0.438451 0.439057 0.733295 
0.442409  19 0.288347 0.190963 0.466673 0 0 0.625538 0.60916 0.0933649 0 0.551682 0.6662 0.926972 0 0.858177 0.388371 0.428072 0.036088 0.124427 0.0247431 
0.447501  19 0.288347 0.190963 0.466673 0 0 0.625538 0.60916 0.0933649 0 0.551682 0.6662 0.926972 0 0.858177 0.388371 0.428072 0.036088 0.124427 0.0247431 
0.683688  19 0.2957 0.239206 0.383246 0 0.164933 0.372542 0.181407 0.270283 0.386537 0.0945559 0 0.810113 0.599724 0.606719 0.599727 0.464097 0.192423 0.892852 0.154671 
1.26246  19 0.277566 0.138734 0.409016 0 0.156493 0.476731 0.195248 0.31929 0.656214 0.377515 0 0.886341 0.863066 0.673824 0.398239 0.285589 0.204617 0.0908375 0.0615469 
1.08431  19 0.426906 0.336916 0.481423 0 0.287595 0.477194 0 0 0.353822 0.0101215 0.264372 0.242095 0.65029 0.883971 0.335524 0.599256 0.193111 0.812203 0.177359 
1.27873  19 0.212908 0.350502 0.477776 0 0.359876 0.401825 0.0412046 0.0770303 0.519883 0.660882 0.353387 0.19135 0.487478 0.811046 0.723417 0.498351 0.207077 0.575634 0.439435 
0.829922  19 0.907578 0.25384 0.778739 0.0378217 0.181513 0.468162 0.92533 0.360515 0.253693 0.511767 0.845745 0.0528156 0.141791 0.324802 0.726722 0.545528 0.0171971 0.657807 0.5382 
0.901103  19 0.61502 0.349486 0.720866 0.218682 0.0640537 0.411571 0.0711261 0.316144 0.0342738 0.572807 0.883548 0.709731 0.0455588 0.427864 0.628335 0.475585 0.0471822 0.578102 0.584925 
0.883042  19 0.100089 0.000120312 0.645045 0 0.00103241 0.491239 0.593337 0.0256882 0.0117257 0.0700125 0.72172 0.256159 0.557128 0.861718 0.28236 0.592537 0 0.497715 0.277688 
1.62557  19 0.116176 0.220769 0.608003 0.0288289 0.00500286 0.863449 0.508783 0.0396477 0.858453 0.413394 0.787604 0.618771 0.389191 0.834272 0.200414 0 0 0.470928 0.368504 
0.717116  19 0.369978 0.684205 0.467247 0.000224 0.0249286 0.361607 0.70713 0 0 0.957722 0.629544 0.892135 0 0.218803 0.370755 0.428785 0.0501282 0.17719 0.0190444 
0.670312  19 0.145116 0.170158 0.465532 0 0 0.688737 0.607316 0.699631 0.31249 0.682325 0.843087 0.87363 0.212249 0.286959 0.546944 0.427711 0.0460788 0.127367 0.177743 
0.686619  19 0.368676 0.113958 0.62061 0 0.558637 0.67191 0.872307 0.732047 0.333245 0.330577 0.329862 0.987133 0.319638 0.458111 0.147242 0.620365 0.173509 0.902502 0.631899 
1.9584  19 0.312511 0.917764 0.474737 0.0260347 0.314687 0.46519 0.84976 0.00113269 0.277602 0.442779 0.730553 0.378047 0.790268 0.0286209 0.613368 0.567489 0.672536 0.498492 0.579462 
0.512113  19 0.73196 0.293291 0.435184 0.0180808 0.697461 0.578551 0.217963 0.0750562 0 0 0.0878963 0.74402 0.303429 0.624395 0.0159122 0.66456 0.388364 0.404213 0.27419 
2.10574  19 0.64029 0.31445 0.40913 0.0171865 0.730717 0.472696 0.238798 0.286368 0.1718 0.0360508 0.0606149 0.88866 0.534575 0.566401 0.937265 0.019132 0.365232 0.550268 0.241517 
0.864802  19 0.628507 0.133831 0.758957 0.016169 0.438116 0.205853 0.367287 0.332118 0.412866 0.481959 0.0366411 0.652136 0.132625 0.619762 0.94476 0.551366 0.203321 0 0.137569 
0.746775  19 0.212914 0.221388 0.912324 0.0054373 0.133111 0.183658 0.302265 0.309238 0.201461 0.453545 0.0932081 0.633406 0.0889419 0.130265 0.650608 0.461817 0.236857 0.378046 0.372638 
1.8808  19 0.354162 0.324227 0.475898 0.0573825 0.083056 0.563048 0.63414 0.208885 0.056747 0.544474 0.62768 0.173637 0.179276 0 0 0.752844 0.0363601 0.543151 0.321791 
0.772098  19 0.457223 0.704977 0.408416 0.0168614 0.0462087 0.776593 0.673354 0.191639 0.118944 0.584071 0.648653 0.280753 0.20551 0.275382 0.733358 0.759075 0.024229 0.361121 0.347998 
0.791993  19 0 0.178946 0.571836 0.0151079 0 0 0 0.698845 0.642075 0.0924295 0.369665 0.541377 0.339006 0.364721 0.553728 0.640732 0.10996 0.252059 0.637571 
0.894447  19 0 0.393318 0.445395 0 0.0696752 0.232799 0 0.826168 0.572557 0 0 0 0.376097 0.168326 0.541434 0.520367 0.112386 0.440618 0.585718 
0.878042  19 0.26029 0.277655 0.810378 0.0248836 0.0416762 0.668017 0.413967 0.514208 0.100668 0.262315 0.858606 0.195302 0.104129 0.732559 0.306099 0.725888 0.018802 0.14229 0.687311 
2.13919  19 0.619616 0.272346 0.338066 0.164366 0.00697223 0.0949544 0.117708 0.615114 0.4757 0.920051 0.757305 0.318583 0.454243 0.4136 0.0967706 0.451088 0.199265 0.456398 0.605016 
1.97907  19 0 0.357532 0.781784 0.0600094 0.155845 0.268871 0.16715 0.528902 0.261859 0.330448 0.139173 0.0681128 0.0336758 0.126104 0.630191 0.0446078 0.156488 0.83093 0 
1.10911  19 0 0.322246 0.514572 0.028482 0.416154 0.351923 0.380085 0.412438 0.195237 0.486423 0.775045 0.103543 0.0123192 0.785633 0.617908 0.202005 0.190087 0.848598 0 
0.487139  19 0.713482 0.316837 0.581829 0.00992157 0.802674 0.466843 0.186663 0.901849 0.0994188 0.131762 0.549102 0.727796 0.484775 0.212079 0.997796 0.514449 0.137728 0.276989 0.558057 
0.620465  19 0.754761 0.197562 0.574362 0.01271 0.76339 0.432005 0.19698 0.919598 0 0.10696 0.803406 0.81369 0.486995 0.216781 0.91628 0.628378 0.0136568 0.405782 0.5478 
1.32172  19 0.554902 0.726416 0.312209 0.0166348 0.763271 0.496828 0.25282 0.364448 0.364328 0.126026 0.237406 0.704621 0.442308 0.235516 0.846818 0.48657 0.602805 0 0.302048 
1.9163  19 0.417436 0.289906 0.317466 0.164972 0.771329 0.455336 0.243755 0.43929 0.319017 0.108006 0 0.755506 0.560357 0.0653808 0.812672 0.602255 0.556576 0.260038 0.282011 
1.14445  19 0.37381 0.642685 0.379983 0.0287849 0.793792 0.507552 0.347251 0.691659 0.355677 0.135536 0 0.581351 0.54223 0 0.67305 0.905361 0.553806 0.642898 0.586789 
2.01576  19 0 0.710816 0.391842 0.105738 0.861287 0.736591 0.198321 0.23814 0.383 0.129798 0 0.789281 0.388969 0.30254 0.722361 0.149429 0.343855 0.584483 0.898683 
0.747988  19 0.283815 0.124383 0.585506 0.0222511 0.291783 0.268715 0 0.29901 0.284693 0 0.613359 0.666129 0.539934 0.380196 0.481371 0.235457 0.129572 0.422607 0.340613 
0.898267  19 0.247559 0.417416 0.641557 0.00198533 0.147487 0.326705 0.0657474 0.303828 0.616686 0.0898233 0.323971 0.619528 0.375941 0.494773 0.558294 0.224042 0 0.417356 0.420535 
0.64814  19 0.0199832 0.339843 0.215353 0.0109701 0.129693 0.600282 0.902193 0.468987 0.123303 0.211757 0.697963 0.746147 0.675521 0.589226 0.865778 0.525522 0.0701716 0.545458 0.321499 
0.762971  19 0.0178443 0.356447 0.353221 0.0450367 0.137969 0.502095 0.163622 0.498886 0.130458 0.259626 0.736576 0.801547 0.238004 0.619071 0.875852 0.501375 0.0705921 0.371224 0.410495 
0.610829  19 0.207994 0.538789 0.526077 0.043182 0.218497 0.772056 0.230603 0.849417 0.0805176 0.289766 0.67957 0.58323 0.212447 0.521683 0.707446 0.677996 0.349572 0.409596 0.286393 
0.847785  19 0.656269 0.38552 0.528712 0.141392 0.445496 0.765335 0.228873 0.753946 0.090399 0.296314 0.864201 0.925297 0.451478 0.4445 0.727516 0.65712 0.153628 0.397685 0.282495 
2.92992  19 0.59279 0.35051 0.792209 0.993745 0.482167 0.465516 0.127373 0.362389 0.08093 0.373177 0.0882022 0.777639 0.108623 0.652609 0.0319745 0.0379916 0.168888 0.0578143 0.449609 
2.4482  19 0.522172 0.20203 0.810119 0 0.991298 0.490611 0.23465 0.712022 0.220418 0.377613 0.200144 0.266546 0.108138 0.741046 0.0123433 0.024833 0.360648 0.0730214 0.484225 
1.31635  19 0.345416 0.344379 0.543804 0 0.381353 0.0233446 0.118847 0.101932 0.0984659 0.258093 0.871703 0.56492 0.48465 0.566193 0.567443 0.246843 0.273382 0.408255 0.0681598 
1.22073  19 0.31425 0.329602 0.617451 0 0.195191 0.916182 0.217166 0.571961 0.573338 0.298258 0.716128 0.506336 0.416047 0.519029 0.62028 0.254331 0.405818 0.202069 0.00045049 
0.810021  19 0.329409 0.756958 0.567348 0.0328153 0.447649 0.27373 0.154951 0.627731 0.174523 0.370802 0 0.766524 0.0656023 0.575368 0.781351 0.0384154 0.0220717 0.27402 0.294595 
0.626059  19 0.434511 0.825378 0.457415 0.00787208 0.516896 0 0.0636494 0.520335 0 0.438405 0.677561 0.887907 0 0.622281 0.632397 0.510918 0 0.655177 0.304699 
0.640351  19 0.948817 0.338434 0.466285 0.0171038 0.398949 0.889613 0.298464 0.407526 0.121017 0.0288131 0.279313 0.767118 0.222258 0.13036 0.368066 0.630355 0 0.379748 0.652568 
1.08515  19 0.373935 0.222076 0.351908 0.0163001 0.0777623 0.153828 0.278287 0.410961 0.351529 0 0.283171 0.0848673 0.107746 0.410213 0.269671 0.635754 0.40064 0.262102 0.748503 
1.8059  19 0.0481189 0 0.552506 0 0.197963 0.0284762 0.0631711 0 0.087893 0.289583 0.363417 0.58415 0.0320821 0.738631 0.917814 0.118262 0.16732 0.27236 0.454888 
2.1876  19 0.180474 0 0.827955 0 0.0966528 0.409354 0 0 0.0709428 0.725851 0.391886 0.292117 0.0975239 0.430538 0.0899584 0.0390456 0.0985987 0.221202 0.16937 
0.957283  19 0.731222 0.0968369 0.585293 0.0164714 0.708221 0.368853 0.399182 0.782356 0.720919 0.487448 0.877868 0.429176 0.209512 0.37949 0.0682229 0.654383 0.0891824 0.367756 0.392617 
0.649205  19 0.730077 0.510603 0.447923 0.00763101 0.850567 0.324553 0.269354 0.794481 0.310278 0 0.814422 0.993827 0.645814 0.299929 0.56805 0.6663 0.0583493 0.275998 0.55087 
0.72614  19 0.28227 0.199043 0.50578 0.00340498 0.275298 0.274117 0.064064 0.586612 0.391354 0.411256 0.455508 0.802665 0.115575 0.288064 0.487605 0.921557 0.286649 0 0.687954 
1.36835  19 0.280417 0.0545026 0.368902 0.00505658 0.479787 0.237575 0.239289 0.521061 0.715317 0.108014 0.491734 0.747039 0.13625 0.038344 0 0.981056 0.405393 0.0366587 0.58477 
1.33824  19 0.0496096 0.0353656 0.281624 0.0426323 0.0524973 0.820286 0.218999 0.463501 0.423415 0.0197195 0.613108 0.618565 0.609504 0.116711 0.0166652 0.276738 0 0.319105 0.799172 
0.719508  19 0.296337 0.0737427 0.520746 0.028082 0.0565246 0.72522 0.682735 0.531188 0.338907 0.000519567 0.583533 0.759454 0.560496 0.216146 0.518818 0.824301 0 0.325684 0.38404 
0.508657  19 0.696183 0 0.563652 0.0205749 0.683026 0.420403 0.233164 0.958748 0 0.0926692 0.811097 0.90628 0.307064 0.625438 0.983052 0.640247 0 0.361981 0.532415 
0.690404  19 0.206773 0.324147 0.468328 0 0.161282 0.412425 0.220836 0.22068 0.374448 0 0 0.771211 0.491032 0.64242 0.528839 0.52623 0.225622 0.691519 0.108283 
0.966793  19 0 0.640054 0.452957 0.0439879 0.353881 0.57721 0.18886 0.815606 0 0 0.238924 0.930831 0.613077 0.213335 0.165695 0.620691 0.0180796 0.00905588 0.165559 
1.239  19 0 0 0.306407 0.00617208 0.362091 0.21956 0.276672 0.632478 0 0.798116 0 0.493678 0.577448 0.61289 0.190996 0.721685 0 0 0.391033 
0.814694  19 0 0.238224 0.421257 0.0202108 0.35481 0.374571 0.628832 0.967593 0.573562 0.33839 0.284356 0.492031 0.246378 0.526378 0.446469 0.519393 0.181126 0.52797 0.551363 
1.23483  19 0 0.17667 0.234974 0.0275142 0.500078 0.375168 0.761188 0.268527 0.516139 0.189741 0.877708 0.622193 0.385841 0.541375 0.448594 0.413918 0.178772 0.539833 0.179058 
1.41036  19 0.0885547 0.419898 0.551222 0.0884686 0.0174339 0.0739367 0.939008 0.0179725 0.137076 0.437736 0.969472 0.0343832 0.0269053 0.953533 0.5148 0.339543 0.0218143 0.250365 0.47177 
3.10042  19 0.730332 0.915367 0.0605195 0.0836309 0.0624868 0.212798 0.862882 0 0.351509 0.406927 0.797762 0.0197364 0.251781 0.842504 0.601632 0.463666 0.0222561 0.303155 0.699819 
1.24655  19 0.00810253 0 0.817959 0.192658 0.158413 0.127733 0.0276553 0.67018 0.188913 0.184802 0.984487 0.458521 0.317578 0.475402 0.117804 0.655027 0.418413 0.352991 0.292334 
0.993359  19 0.186448 0.198157 0.839149 0.14924 0.165591 0.0197818 0 0.764382 0.237944 0.168901 0.917463 0.317407 0.244149 0.484564 0.440081 0.823618 0.305598 0.515726 0.223093 
0.786127  19 0.0659927 0.691784 0.665648 0.00997107 0.331562 0.412469 0.0787042 0.576798 0.205691 0.701354 0.494802 0.554191 0.220307 0.721917 0.729336 0.562488 0 0.189297 0.276643 
0.906505  19 0.0689106 0.810131 0.657466 0 0.563915 0.431774 0 0.184921 0.18849 0.262516 0 0.656774 0.704123 0.737264 0.56613 0.541906 0.0215607 0.368025 0.491902 
0.993724  19 0.211983 0 0.415689 0 0 0.697258 0.327991 0.191946 0.205079 0.467713 0.695265 0.424956 0.328784 0.257056 0.27589 0.850738 0.65921 0.375595 0.30286 
1.06034  19 0.292701 0.139605 0.70178 0 0.247501 0.613052 0 0.145509 0.18915 0.487136 0.793519 0.991206 0.581567 0.845929 0.25778 0.769585 0.664484 0.586272 0.308906 
0.999614  19 0.398574 0.229308 0.498696 0 0.393941 0.395854 0.762127 0.159078 0.182967 0.0706893 0.423722 0.927272 0 0.302515 0.536911 0.646374 0 0.113626 0.655354 
0.759879  19 0.265123 0.178789 0.524196 0.0303776 0.359623 0.520986 0.36433 0.173428 0.127229 0.31609 0.40933 0.843849 0.438173 0.709549 0.55133 0.268016 0.0334065 0.118731 0.921615 
0.634003  19 0.771427 0.265891 0.25792 0 0.0903688 0.483273 0.225655 0.652414 0.0998363 0.649016 0.404962 0.793375 0.286311 0.52122 0.740823 0.891353 0.34183 0.44024 0.595567 
1.16219  19 0.731278 0.411416 0.438317 0.0436094 0.399497 0.344588 0.559784 0.716477 0.612466 0.663908 0.517892 0.107274 0 0.946593 0.275063 0.667215 0.101602 0.294013 0.439922 
1.11822  19 0.573576 0.197878 0.541561 0.00192883 0.658376 0.32745 0 0.0890264 0.388379 0 0.0439322 0.693077 0.368969 0.041784 0.437401 0.911908 0.553114 0.793253 0.551916 
2.2787  19 0.115702 0.223324 0.628172 0.208317 0.487253 0.333167 0 0.420479 0.389454 0.321731 0.730442 0.683479 0.401278 0.466149 0.515423 0.248656 0.548059 0 0.533008 
1.61819  19 0.205592 0.377001 0.415913 0.157229 0.767053 0.230506 0.828 0.949073 0.215447 0.528896 0.143008 0.34789 0.430768 0.98277 0.448737 0.696157 0.45675 0.840952 0.644914 
0.445872  19 0.415335 0 0.53636 0.0154398 0.105208 0.304524 0.0603441 0.915994 0 0 0.184787 0.537827 0.260583 0.71995 0.743661 0.446611 0.113751 0.281518 0.557252 
1.43859  19 0.593042 0.252479 0.571925 0.00143955 0.569926 0.231995 0 0.528787 0.162772 0.313663 0.835181 0.426025 0.526526 0.271566 0.613889 0.300225 0.528571 0.488511 0.621133 
1.32001  19 0 0.303857 0.530042 0.00879791 0.389882 0.460342 0.323575 0.696688 0.3238 0 0.538509 0.486048 0.210484 0.28783 0.616051 0.229166 0.372589 0.245884 0.599843 
1.48726  19 0.455371 0.423364 0.299356 0.0262227 0.211368 0.459575 0.846572 0.644896 0.269946 0 0.621147 0.138115 0.370635 0.516056 0 0.456403 0.45573 0.0609894 0.277733 
0.764042  19 0.125368 0.448167 0.250679 0.00875002 0.0525114 0 0.8328 0.791932 0.29348 0 0.789294 0.968957 0.365644 0.495491 0.092305 0.443773 0 0.246443 0.631232 
0.876851  19 0 0.588459 0.354823 0.0303468 0.332246 0.27406 0.974958 0.847155 0.307654 0.00788978 0 0.622104 0.532063 0.274148 0.0468192 0.725806 0.0696429 0 0.503798 
0.976099  19 0.281365 0.727182 0.327679 0.0369693 0.203707 0.508 0.874756 0.550427 0.48541 0.417428 0.578286 0 0.134109 0.442132 0.653952 0.876281 0.146537 0.415694 0.133546 
1.2098  19 0.76639 0.116588 0.306138 0.0817968 0.842927 0.278178 0.385852 0.333353 0.595815 0.505644 0.585304 0.597902 0.188684 0.421702 0.379023 0.767042 0.0209816 0.530357 0.442347 
0.665187  19 0.3537 0.229326 0.445407 0 0.677157 0.285749 0.741486 0.565605 0.337506 0.480172 0.665232 0.515462 0.00383681 0.653373 0.95403 0.812743 0.0767093 0.540413 0.43505 
1.07238  19 0 0.0345988 0.344626 0.0489411 0.537282 0.632605 0.716227 0.671658 0.70049 0 0.172194 0.862513 0.164877 0 0.0857613 0.223716 0 0.408706 0.107563 
0.933501  19 0 0.027325 0.646162 0.0679849 0.377835 0.708853 0.927376 0.806158 0.655735 0 0.0216216 0.810767 0.475376 0 0.436069 0.222026 0.0249399 0.308 0.230397 
1.86573  19 0 0.435798 0.46169 0.12953 0.00995487 0 0.0397799 0.61614 0.669105 0.690531 0 0.289018 0.162392 0.351978 0.258803 0.428362 0.229028 0.432299 0 
1.12496  19 0.513852 0.371235 0.500608 0.120648 0.0800754 0.0149362 0 0.654525 0.518278 0 0.142866 0.30094 0.0641451 0.395404 0.108478 0.32879 0.226327 0.387777 0 
1.05354  19 0.265368 0.153601 0.350185 0 0.164317 0.653099 0 0.11215 0.284777 0.710795 0.941035 0.76421 0 0.712891 0.0460896 0.431023 0.16382 0.10688 0.522967 
0.677192  19 0.303808 0.327126 0.502298 0 0.352464 0.62735 0.194384 0.0714758 0 0.587696 0.636656 0.774032 0.000491107 0.859854 0.0416648 0.428559 0.122517 0.0852805 0.682287 
0.435139  19 0.288347 0.190963 0.466673 0 0 0.625538 0.60916 0.0933649 0 0.551682 0.6662 0.926972 0 0.858177 0.388371 0.428072 0.036088 0.124427 0.0247431 
0.566213  19 0.754761 0.197562 0.574362 0.01271 0.76339 0.432005 0.19698 0.919598 0 0.10696 0.803406 0.81369 0.486995 0.216781 0.91628 0.628378 0.0136568 0.405782 0.5478 
1.89859  19 0.159237 0 0.502787 0.207837 0.603856 0.372073 0.180224 0.33037 0.201796 0.0207563 0.527485 0.813325 0.705101 0.0627432 0.0820907 0.550822 0.350341 0.559566 0.53338 
0.442409  19 0.288347 0.190963 0.466673 0 0 0.625538 0.60916 0.0933649 0 0.551682 0.6662 0.926972 0 0.858177 0.388371 0.428072 0.036088 0.124427 0.0247431 
0.487139  19 0.713482 0.316837 0.581829 0.00992157 0.802674 0.466843 0.186663 0.901849 0.0994188 0.131762 0.549102 0.727796 0.484775 0.212079 0.997796 0.514449 0.137728 0.276989 0.558057 
0.610829  19 0.207994 0.538789 0.526077 0.043182 0.218497 0.772056 0.230603 0.849417 0.0805176 0.289766 0.67957 0.58323 0.212447 0.521683 0.707446 0.677996 0.349572 0.409596 0.286393 
0.649205  19 0.730077 0.510603 0.447923 0.00763101 0.850567 0.324553 0.269354 0.794481 0.310278 0 0.814422 0.993827 0.645814 0.299929 0.56805 0.6663 0.0583493 0.275998 0.55087 
0.445872  19 0.415335 0 0.53636 0.0154398 0.105208 0.304524 0.0603441 0.915994 0 0 0.184787 0.537827 0.260583 0.71995 0.743661 0.446611 0.113751 0.281518 0.557252 
1.2515  19 0.139641 0.532325 0.437967 0.00268351 0.512953 0.415935 0.474341 0.878493 0.399285 0.00508999 0.615419 0.39193 0.294378 0.0961257 0.659374 0.167776 0.286552 0.205172 0.245573 
1.43674  19 0.137138 0.470837 0.449883 0 0.344063 0.541872 0.353019 0.861207 0.439757 0.0022116 0.474333 0.827652 0.268957 0.874856 0.65794 0.304063 0.501456 0.20239 0.42568 
0.535022  19 0.284936 0.183329 0.470576 0.00220438 0 0.905528 0.632619 0.370138 0 0.605669 0.529224 0.00495005 0 0.596221 0.482843 0.425172 0.0668632 0.0558557 0 
3.16303  19 0.589765 0.17772 0.775393 0.462726 0.323059 0.466698 0.640848 0.193736 0.935458 0.851026 0.18445 0.487887 0.635567 0.769038 0.64706 0.360965 0.962881 0.927838 0.904707 
0.664267  19 0.457223 0.704977 0.408416 0.0168614 0.0462087 0.776593 0.673354 0.191639 0.118944 0.584071 0.648653 0.280753 0.20551 0.275382 0.733358 0.759075 0.024229 0.361121 0.347998 
0.402737  19 0.288347 0.190963 0.466673 0 0 0.625538 0.60916 0.0933649 0 0.551682 0.6662 0.926972 0 0.858177 0.388371 0.428072 0.036088 0.124427 0.0247431 
0.628587  19 0.241137 0.238229 0.703174 0.072746 0.622524 0.284509 0.241155 0.191412 0 0.280107 0.777593 0.608407 0.318736 0.539661 0.477219 0.523772 0.204777 0.381677 0.159649 
1.29127  19 0.652524 0.158694 0.74114 0.0235478 0.615105 0.196878 0.0998386 0.016105 0.652798 0.264942 0.735284 0.596417 0.343287 0.547812 0.448491 0.473226 0.190016 0.475225 0.167507 
1.24254  19 0.209334 0.00880733 0.533509 0.150601 0.623501 0.278978 0.691864 0.495356 0.149335 0.300603 0.126111 0.520569 0.173985 0.86176 0.0181352 0.222712 0.116884 0.180294 0 
1.88534  19 0.364157 0.97497 0.69986 0 0.694839 0.265608 0.522252 0.926935 0.163644 0.390473 0 0.890779 0 0.419632 0.769887 0.0325299 0.193197 0.622787 0.592659 
0.735728  19 0.69822 0.265523 0.505379 0 0.233379 0.508458 0.972561 0.234951 0.121685 0.0973822 0.416834 0.984602 0.0276236 0.414253 0.681026 0.899717 0.317265 0.322942 0.620926 
0.735359  19 0.918063 0.245445 0.522931 0 0.0998317 0.355089 0.213989 0.867999 0.18425 0 0.419681 0.789361 0 0.56758 0.572482 0.553699 0.0858564 0.403995 0.665438 
0.850097  19 0.54562 0.344077 0.506919 0.0765194 0.115533 0.831818 0.0767129 0.30666 0.206568 0.296486 0.573785 0.555515 0.513308 0.346523 0.49615 0.437346 0.139528 0.608444 0.68111 
0.770429  19 0.477277 0.27453 0.440302 0.0712415 0.0903531 0.244942 0.136272 0 0 0.115261 0.476509 0.733941 0.44674 0.59794 0.686425 0.269474 0 0.614661 0.745036 
0.894297  19 0.247559 0.417416 0.641557 0.00198533 0.147487 0.326705 0.0657474 0.303828 0.616686 0.0898233 0.323971 0.619528 0.375941 0.494773 0.558294 0.224042 0 0.417356 0.420535 
0.939136  19 0.247559 0.417416 0.641557 0.00198533 0.147487 0.326705 0.0657474 0.303828 0.616686 0.0898233 0.323971 0.619528 0.375941 0.494773 0.558294 0.224042 0 0.417356 0.420535 
0.626306  19 0.216907 0 0.465487 0 0.855812 0.130927 0.824607 0.539591 0.153567 0.355941 0.619027 0.592552 0.404283 0.329313 0.870039 0.586851 0.062416 0.643412 0.519932 
0.874956  19 0.347901 0.449044 0.482067 0 0.243341 0.456361 0.433629 0.577739 0.410707 0.832412 0.737554 0.578326 0 0.398593 0.886329 0.0794282 0.0889549 0.613304 0.622382 
1.26679  19 0.138005 0.110906 0.417701 0 0.927879 0.39159 0.403267 0.113504 0.236465 0.48038 0 0.817482 0.383543 0.562027 0.249371 0.636863 0.578973 0.391086 0.477556 
0.625222  19 0.645229 0 0.400462 0 0.990964 0.609952 0.264151 0.167977 0.204521 0 0 0.530609 0.318508 0.448277 0.238042 0.925654 0.482193 0.435498 0.19712 
0.568606  19 0.63244 0.628345 0.570335 0.00504303 0.0511424 0.709468 0.368827 0.282037 0 0.407856 0.54603 0.683768 0.411654 0.299601 0.937102 0.445413 0.052792 0.0456594 0.104393 
0.736966  19 0.620978 0 0.847728 0.00842364 0.158164 0.662462 0.423375 0.298872 0 0.389695 0.0226235 0.651304 0.26387 0.329275 0.840809 0.553197 0.117262 0.0835365 0.0410172 
1.87773  19 0.0273389 0.356444 0.254847 0.0932031 0.170173 0.485299 0.285789 0.559945 0.4147 0.663932 0.409681 0.162472 0.195178 0.590992 0.155481 0.500391 0 0.323614 0.389293 
0.673387  19 0.012565 0.395403 0.40565 0.0566037 0.170084 0.956194 0.0978657 0.592012 0 0.384518 0.146411 0.962823 0.219742 0.751791 0.276013 0.527025 0.188804 0.349145 0.0517483 
0.921406  19 0.551668 0.537849 0.540743 0.0775457 0.177409 0.282996 0.488144 0.857865 0.132128 0.261485 0.572928 0.572003 0.223055 0.55788 0.673082 0.665613 0.327619 0.559007 0.332673 
0.742193  19 0.676255 0.67342 0.52812 0.022987 0 0.162702 0.51025 0.988297 0.00807652 0.474098 0.628006 0.585531 0.215111 0.505434 0.451734 0.728104 0.451192 0.488175 0.401703 
0.879019  19 0 0.393318 0.445395 0 0.0696752 0.232799 0 0.826168 0.572557 0 0 0 0.376097 0.168326 0.541434 0.520367 0.112386 0.440618 0.585718 
0.786909  19 0.552204 0.371697 0.512829 0.0288222 0.834087 0.525324 0.166844 0.579148 0.108202 0.132561 0.782453 0.0368275 0.304846 0.501486 0.339301 0.639133 0.0353038 0.372915 0.597685 
1.33846  19 0.329661 0.101634 0.465703 0.0160674 0.862861 0.453487 0.111129 0.956319 0.327123 0.102237 0.203711 0.335202 0.00731964 0.402803 0.936107 0.643101 0.953449 0.333527 0.640892 
0.660955  19 0 0.0332679 0.551315 0.011652 0.98804 0.256541 0.183539 0.0884282 0 0.0838418 0.686672 0.517619 0.627574 0.247803 0.83374 0.850681 0.372519 0.757953 0.59833 
0.43015  19 0.288347 0.190963 0.466673 0 0 0.625538 0.60916 0.0933649 0 0.551682 0.6662 0.926972 0 0.858177 0.388371 0.428072 0.036088 0.124427 0.0247431 
0.602219  19 0.0954128 0.788386 0.431442 0 0.894176 0.637021 0.438724 0.842049 0 0.00647543 0.800529 0.783208 0.295672 0.999015 0.653595 0.460495 0.0963214 0.202631 0.334746 
0.730977  19 0.339568 0.186606 0.439206 0 0.0897787 0.401259 0.560674 0.689248 0.470876 0.527384 0.665369 0.703209 0 0.644048 0.0484926 0.751866 0.0757396 0.099785 0 
0.519325  19 0.290181 0.180078 0.466284 0 0.501151 0.359185 0.636912 0.791008 0 0.472062 0.665757 0.725903 0.0054776 0.929836 0.771121 0.366264 0.02313 0.183047 0.047903 
1.00131  19 0.526384 0.149588 0.435111 0.0202075 0.715262 0.636529 0.156774 0.118887 0 0.231689 0.125985 0.509225 0.298746 0.631759 0.204078 0.337463 0.304553 0.460901 0.19823 
0.704077  19 0.982066 0.419524 0.435944 0.020578 0.140716 0.544308 0.149183 0.459282 0.0404686 0.36289 0.0802251 0.646195 0.548813 0.956357 0 0.227451 0 0.428918 0.347575 
0.882682  19 0.875829 0.483568 0.200919 0 0.0608663 0.455599 0.202128 0.0940995 0.0990296 0.596898 0.329807 0.804784 0.299606 0.351722 0.733274 0.904091 0.452086 0.38843 0.475131 
0.70254  19 0.417728 0.176835 0.450798 0 0.0765467 0.508576 0.845472 0.456533 0.105826 0.663805 0.479723 0.464701 0.263177 0.473173 0.729901 0.736955 0.27664 0.461803 0.50378 
1.13478  19 0.573576 0.197878 0.541561 0.00192883 0.658376 0.32745 0 0.0890264 0.388379 0 0.0439322 0.693077 0.368969 0.041784 0.437401 0.911908 0.553114 0.793253 0.551916 
0.548774  19 0.270288 0.0952 0.843746 0.0269502 0.138877 0.794686 0.184119 0.750073 0.240652 0 0.922783 0.749838 0.215628 0.472569 0.305212 0.755613 0.248726 0.331194 0.195834 
0.76989  19 0.149151 0.073294 0.58503 0.00454011 0.0681905 0.557556 0.462774 0.717075 0.475804 0.108614 0.505238 0.7317 0.276363 0.107585 0.266302 0.239312 0.0134915 0.104822 0.413241 
2.11155  19 0.0312135 0.0323209 0.380182 0.00211875 0.367998 0.302877 0.361804 0.591173 0.633542 0.11375 0.52417 0.738279 0.532811 0.0616288 0.589923 0.0326801 0.350064 0.411223 0.0457291 
0.655255  19 0.0647965 0.34157 0.597368 0.0191435 0.322008 0.415547 0 0.823474 0.3122 0.403061 0.679504 0.512768 0.206059 0.672475 0.535054 0.57564 0.115361 0.218967 0.461068 
0.816721  19 0.101513 0.922135 0.557454 0.00224032 0.348347 0.376933 0.590582 0.329812 0.112298 0.515787 0.407888 0.524881 0.220146 0.80745 0.600244 0.56549 0 0 0.415161 
1.41382  19 0.0042107 0.340964 0.519634 0.0399965 0.232086 0.422721 0.104259 0.46413 0.129803 0.325334 0.767857 0.00390857 0.248465 0.757999 0.511033 0.177361 0.220213 0.819493 0.211416 
3.26307  19 0.673486 0.306771 0.274877 0.593888 0.295192 0.549583 0.8893 0.512464 0.0744156 0.264566 0.61573 0.825485 0.410281 0.660568 0.681539 0.0771859 0.0701841 0.285977 0.570417 
1.09051  19 0.4348 0.629029 0.558887 0.0139057 0.24042 0.742284 0.51996 0.0753201 0.397781 0 0.595195 0.570372 0.624667 0.440655 0.364514 0.40565 0.0849729 0.138384 0.769617 
1.27606  19 0.634844 0.562233 0.604 0.00571347 0.166454 0.685927 0.768984 0 0.37001 0 0.568832 0.567543 0.498579 0.505466 0.427123 0.417583 0.042007 0.149462 0.316738 
0.68578  19 0.690601 0.201742 0.585974 0.0123703 0.811439 0.465775 0.1767 0.891912 0.196506 0.106967 0.600657 0.81266 0.48536 0.213295 0.944594 0.511224 0.250011 0.176861 0.550807 
0.647989  19 0.68974 0.343883 0.577047 0.00764002 0.788216 0.485927 0.178229 0.885561 0.1612 0.150419 0.404564 0.808422 0.482669 0.210737 0.979983 0.447957 0.0173741 0.37948 0.553866 
1.58875  19 0.953762 0.343887 0.610263 0.0203788 0.0932836 0 0.810672 0 0.175535 0.415893 0.361559 0 0.353633 0.369162 0.449265 0.727322 0.360833 0.19968 0.586454 
1.40507  19 0.249394 0.0848857 0.605281 0.0487599 0.0473074 0.37673 0.811037 0 0.385792 0.390227 0.887781 0.752504 0.233795 0.000105067 0.469136 0.553716 0.126172 0.193172 0.588146 
0.756048  19 0.223693 0.659666 0.472324 0.0133718 0.871542 0.238481 0.163722 0.749708 0.365448 0.071161 0.771054 0.173863 0.60262 0.240479 0.78075 0.575419 0.0593269 0.281182 0.547213 
0.750775  19 0.428675 0.162036 0.418923 0.00693849 0.341648 0.269866 0.313354 0.767049 0.501171 0 0.950208 0.783069 0.626458 0.304315 0.359733 0.665367 0.0584658 0.258461 0.480403 
0.69364  19 0.758455 0.171279 0.301643 0 0.127086 0.489701 0.376098 0.637207 0.146915 0.528727 0.223258 0.773448 0.299931 0.485002 0.886722 0.478785 0.318859 0.591423 0.451289 
1.74511  19 0.566905 0.0427789 0.224585 0 0.084338 0.454069 0.594653 0.0132716 0.165291 0.631139 0.338821 0.866821 0.446966 0.312035 0.503379 0.0498031 0.0686265 0.212891 0.0393319 
1.56202  19 0.561437 0 0.54549 0.00716573 0.673679 0.286975 0 0 0.0231749 0 0 0.681153 0.381008 0 0.142967 0.0455365 0 0.00801061 0.539258 
1.06892  19 0.645108 0.0805402 0.543881 0.00162914 0.653451 0.292496 0 0.882461 0 0 0.17119 0.672617 0.333177 0.622891 0.81288 0.656043 0.771369 0.746477 0.543543 
1.10703  19 0.703315 0.656436 0.448355 0 0.594701 0.491446 0.129346 0.600962 0.131774 0 0.155765 0.709443 0.630289 0.69705 0.295336 0.272623 0.432531 0.662548 0.781318 
1.51323  19 0.0445307 0.735091 0.33508 0 0.722165 0.491182 0.215753 0.671762 0.0530837 0.0966192 0.0691516 0.720281 0.251873 0.719429 0.119537 0.0859911 0.360888 0.444417 0.66313 
0.53192  19 0.781497 0 0.571662 0.0126172 0.658224 0.427034 0.188796 0.904514 0 0.102003 0.808484 0.776272 0.474493 0.696921 0.982353 0.637134 0.0131712 0.364997 0.527331 
0.581238  19 0.709498 0 0.561508 0.0163493 0.771824 0.433759 0.237583 0.913922 0 0.0964085 0.804558 0.769639 0.557857 0.239397 0.901334 0.634021 0.00857025 0.406088 0.538726 
1.08221  19 0.140387 0.980188 0.725346 0.00456916 0.254643 0.216004 0.156435 0.228696 0.200421 0.417281 0.0715443 0.627489 0.925289 0.457753 0.539847 0.434292 0.162764 0.371221 0.388724 
0.923825  19 0.0988861 0.839395 0.707096 0.00642562 0.742987 0.366244 0 0.196926 0.197934 0.297195 0.0327688 0.639417 0.578526 0.812097 0.632781 0.580684 0.327792 0.383005 0.462418 
0.635675  19 0.369978 0.684205 0.467247 0.000224 0.0249286 0.361607 0.70713 0 0 0.957722 0.629544 0.892135 0 0.218803 0.370755 0.428785 0.0501282 0.17719 0.0190444 
1.0468  19 0.265368 0.153601 0.350185 0 0.164317 0.653099 0 0.11215 0.284777 0.763753 0.941035 0.76421 0 0.712891 0.0460896 0.431023 0.16382 0.10688 0.522967 
1.27004  19 0.173334 0.529026 0.608587 0.0108522 0.726044 0.660698 0.782873 0 0.635266 0.00278621 0.750778 0.63943 0.34894 0.24393 0.382123 0.465326 0.0782143 0.184442 0.31039 
0.900217  19 0.191115 0.279382 0.381729 0.0119293 0.78999 0.645799 0.515144 0.404967 0.522399 0.00204021 0.745334 0.70077 0.332162 0.867216 0.463481 0.424647 0 0.192483 0.488307 
1.0957  19 0.0428492 0.0966951 0.58183 0.0394018 0.580769 0.0971495 0.827259 0.721089 0.337901 0.446604 0.320302 0.611667 0.51548 0.494492 0.33141 0.53681 0.200355 0.275534 0.484831 
0.904133  19 0.287845 0.503466 0.662225 0 0.500304 0.351018 0.609493 0.566378 0.253117 0.0230706 0.608359 0.08692 0.541288 0.970441 0.384086 0.517977 0.0949936 0.986005 0.421253 
1.11842  19 0.597053 0.706914 0.410496 0 0.0303887 0.597854 0.364231 0.0950981 0.12001 0.245425 0.0274745 0.29448 0.372528 0.495239 0 0.812915 0.598398 0.401129 0.172016 
0.708513  19 0.957051 0.632182 0.401456 0.0074554 0.897028 0.41566 0.430635 0.421833 0.119399 0 0.204948 0.572742 0.482013 0.174173 0.878867 0.741754 0.107546 0.425826 0.925116 
0.805861  19 0.139474 0.738667 0.590426 0.0283581 0.300683 0.245657 0 0.322014 0.293465 0.059112 0.363258 0.626131 0.732757 0.493616 0.457869 0.908462 0.059351 0.788953 0.549202 
2.16299  19 0.352455 0 0.624844 0.0349541 0.294988 0.263027 0.0205082 0.570581 0.289472 0 0 0.535401 0.21515 0.479624 0.487322 0 0.0436941 0.669844 0.371964 
1.94455  19 0.250002 0.0429388 0.512131 0.279587 0.131437 0.509813 0.174457 0.18819 0.174548 0.0101582 0.470758 0.874685 0.6442 0.582684 0.00131567 0.611841 0.353549 0.773364 0.312934 
1.57438  19 0.411558 0 0.50116 0.229094 0.166607 0.507464 0 0.373697 0.244184 0.0201732 0.562414 0.966817 0.680409 0.553753 0.0881297 0.586921 0.203595 0.537331 0.377115 
0.765734  19 0.295007 0.389203 0.583855 0.0331713 0.987414 0.365382 0.0993309 0.316919 0.233008 0.416452 0 0.759145 0.0548554 0.553563 0.773475 0.729723 0 0.362779 0.298372 
0.806762  19 0.248466 0.655313 0.547624 0.0233633 0.780246 0.39097 0.148614 0.352564 0.232019 0.0996393 0 0.780625 0.0177734 0.558507 0.781739 0.543253 0.276146 0.346368 0.270143 
0.485557  19 0.140583 0.529374 0.475061 0.0340372 0.225907 0.669178 0 0.850269 0 0.357585 0.566819 0.593677 0.0318592 0.33075 0.293722 0.631435 0.142906 0.170037 0.109663 
1.01801  19 0.18227 0.58133 0.640512 0.0546846 0.328231 0.504146 0.366967 0.851006 0.146165 0.159227 0.235994 0.582389 0.129357 0.584752 0.109308 0.646729 0.610914 0.553038 0.0722625 
0.873827  19 0.55859 0 0.660737 0.02734 0.57937 0.470913 0.309166 0.764712 0.739884 0.534404 0.773317 0.143119 0.0515641 0.728187 0.778671 0.415896 0.167085 0.133884 0 
0.801035  19 0.427001 0.18719 0.774385 0.0337854 0.378849 0.644357 0.211369 0.745056 0.783529 0.383219 0.766043 0.721201 0.0380839 0.719763 0.338102 0.419255 0 0.631423 0.394442 
0.586686  19 0.311643 0.330977 0.364583 0 0.0757529 0.626247 0.419203 0.482913 0 0.610498 0.650745 0.81916 0 0.76047 0.766088 0.447375 0.00648617 0.0308105 0.273734 
1.06605  19 0.301765 0.238615 0.4547 0.0207063 0 0.604591 0.0113657 0.254327 0.0164583 0.734045 0.63903 0.0448294 0 0.817727 0.16144 0.358576 0.0602475 0.0289658 0.228184 
1.26447  19 0.657794 0.0639425 0.591478 0.0409912 0.743475 0.505526 0.200277 0.0843909 0.0593785 0.0935386 0.437448 0.245779 0.521459 0.168999 0.0572702 0.643593 0.163518 0.279864 0.478852 
0.530989  19 0.697191 0.432398 0.625734 0.00341743 0.815488 0.435253 0.221167 0.213759 0.0302303 0.0383703 0.710267 0.367375 0.512109 0.269447 0.75449 0.721562 0.116372 0.0830478 0.515517 
1.06541  19 0.0852153 0.298632 0.0648111 0.0184209 0.00306746 0.202839 0.134779 0.188259 0.0960441 0 0.0871034 0.822069 0.274115 0.817312 0 0.597262 0.376839 0.400178 0.188952 
1.48996  19 0.859157 0.224453 0.795483 0.0292389 0.425999 0.384288 0.263853 0.195152 0 0.0677161 0.0832536 0.83916 0.26861 0.0185923 0 0.641266 0.418147 0.406896 0.259098 
0.672271  19 0.396038 0 0.554022 0.0109615 0.357671 0.26462 0.23095 0.909919 0.00966706 0.22 0.939711 0.866335 0.352435 0.69969 0.165786 0.60426 0.260799 0.401689 0.739996 
0.855461  19 0.912328 0 0.576088 0.0279111 0.547548 0.402842 0.230774 0.869216 0.00772692 0.209768 0.815908 0.208646 0.325141 0.533588 0.174645 0.62556 0 0.390489 0.615388 
2.41439  19 0.522172 0.20203 0.810119 0 0.991298 0.490611 0.23465 0.712022 0.220418 0.377613 0.200144 0.266546 0.108138 0.741046 0.0123433 0.024833 0.360648 0.0730214 0.484225 
0.732835  19 0.113311 0.427113 0.505883 0.0269296 0.474719 0.23177 0.68212 0.272173 0.0937098 0 0.932483 0.14237 0.580196 0.861921 0.946383 0.488885 0.117821 0.452477 0.404197 
0.904945  19 0.0562293 0.215541 0.445733 0.136909 0.685096 0.41663 0.776439 0.95293 0.172049 0.0650923 0.367114 0.310965 0.385677 0.450782 0.757033 0.688325 0.1352 0.351684 0.62455 
0.955189  19 0.803882 0.374277 0.570081 0.15299 0.73871 0.317542 0.00567364 0.958733 0 0 0.949841 0.062863 0.328392 0.0797972 0.218593 0.703787 0 0.652577 0.656291 
0.824322  19 0.397476 0.288991 0.659321 0.0588621 0.0580276 0.0516282 0.195622 0.784981 0.171835 0.208714 0.832461 0.647808 0.365093 0.28944 0.7641 0.596535 0.307846 0.327141 0.277836 
0.702741  19 0.402242 0.306197 0.50386 0.123658 0.229746 0.952465 0.202078 0.766495 0 0.313571 0.990736 0.685112 0.140035 0.332326 0.794246 0.762498 0.19895 0.522728 0.152598 
4.3002  19 0.812449 0.295839 0 0.00936176 0 0.196082 0.330712 0.184427 0.290174 0 0.789647 0.959184 0.51079 0.566877 0 0.612744 0.501876 0.582113 0.709766 
0.86288  19 0.121894 0.7292 0.341131 0.00950642 0 0 0.950577 0.940809 0.248806 0.138351 0.792509 0.983478 0.57326 0.624812 0 0.767291 0 0.337467 0.323336 
0.718224  19 0.530887 0.147059 0.448626 0.0142404 0.0103897 0.614347 0.307151 0.261063 0 0 0.885167 0.915347 0.443378 0.474554 0.421755 0.09603 0.0797831 0.319865 0.324723 
0.699717  19 0.696605 0.360237 0.395665 0.0256557 0.192665 0.401843 0.410031 0.275369 0 0 0.346545 0.936387 0.605719 0.717051 0.304431 0.0206054 0 0 0.237343 
1.60475  19 0.278486 0.194289 0.572664 0.00564697 0.230428 0.195227 0 0.350266 0.560039 0.379218 0.305768 0.87824 0.839713 0 0.571539 0.339736 0.343748 0.0767225 0.947679 
0.535144  19 0.27805 0.188285 0.469973 0.0036454 0.211748 0.395505 0.0730275 0.498899 0.183951 0.411312 0.643192 0.754097 0 0.526413 0.462901 0.698354 0.231023 0.0715809 0.0798795 
0.71188  19 0.43674 0.00729591 0.581675 0 0.293028 0.422303 0.0524227 0.584779 0.191299 0.578269 0.538528 0.83863 0.517563 0.692794 0.735541 0.841635 0.472084 0.396444 0.622146 
1.17425  19 0.265196 0.188971 0.668159 0.0149257 0.149664 0.331029 0.0387727 0.75064 0.0878071 0.563875 0.15003 0.65923 0.466571 0.84799 0.940044 0.646955 0.876959 0.522377 0.401212 
0.609465  19 0.370209 0.199043 0.588835 0.0271663 0.140706 0 0.680888 0.626091 0 0.370231 0.475179 0.7306 0.215879 0.800633 0.457512 0.523106 0.171376 0.337827 0.597253 
1.07357  19 0 0.145896 0.411796 0.0321055 0.0860597 0.535821 0.543634 0.546178 0.420016 0.413654 0.352627 0 0.191846 0.44422 0.453538 0.59778 0.142951 0.237627 0.596269 
0.527112  19 0.0667841 0.35454 0.471403 0 0.183262 0.284071 0.10199 0.729726 0.633501 0 0 0.351922 0.502113 0.613484 0.522745 0.525785 0.120811 0.468749 0 
0.953669  19 0 0.377327 0.465834 0 0.0712474 0.212734 0.0145453 0.787904 0.384573 0 0 0 0.479967 0 0.526861 0.527247 0.216486 0.702063 0.820263 
0.935372  19 0 0.833477 0.426696 0.0335933 0.325548 0.60701 0.0591341 0.759899 0.0611045 0 0.326108 0.972785 0.449285 0.0792719 0.214007 0.794922 0.0368958 0 0.295682 
1.20877  19 0 0.815692 0.459368 0.11736 0.17756 0.644239 0.178389 0.793993 0.0588855 0 0.237544 0.31644 0.911003 0.237037 0.142559 0.905725 0.0347196 0 0.0332829 
0.706754  19 0.0834515 0.190726 0.525213 0 0.0164983 0.755625 0.704891 0.164735 0.06577 0.575649 0.666206 0.140523 0 0.5343 0.407124 0.675149 0.165799 0 0.155963 
1.2773  19 0.28641 0.183828 0.422973 0 0 0.454644 0.73539 0 0.107948 0.594951 0.66533 0.582709 0.260997 0.683138 0.337242 0.142587 0.00344258 0.178672 0.466427 
0.560177  19 0.6122 0.364456 0.505439 0 0.720713 0.688391 0.396423 0.386593 0.118908 0.0154081 0.516681 0.551657 0.336882 0.522647 0.295468 0.486988 0.0438741 0.455296 0.545465 
0.776771  19 0.642323 0.660236 0.503741 0 0 0.137127 0.424069 0.450711 0.379663 0.00536892 0.65716 0.598486 0.631008 0.417374 0.474647 0.395918 0.081883 0.00880592 0.546117 
0.811922  19 0.403966 0.238344 0.137264 0.00313208 0 0.200293 0.3245 0.30339 0.386585 0.182613 0 0.500825 0.390278 0.16161 0.628959 0.459738 0.0443465 0.460403 0.385948 
1.05543  19 0.313872 0.219585 0.784276 0.00806585 0.335705 0.183235 0.0179964 0.304231 0.0675052 0.142713 0 0.471415 0.398853 0.0134791 0.651574 0.469652 0.234755 0.50224 0.42178 
1.15306  19 0.0742221 0.0335031 0.438751 0.0435778 0.0341852 0.533268 0.198165 0.393425 0.165311 0.106869 0.601241 0.113406 0.786962 0.667012 0.114804 0.19499 0 0.171873 0.167572 
1.17328  19 0.00772705 0 0.32875 0.045474 0.596619 0.33958 0.30481 0.395017 0.253558 0.113772 0.814083 0.18358 0.303459 0.5004 0 0.280667 0 0.469603 0.151378 
0.97435  19 0.119162 0.861996 0.659658 0.00561344 0.237315 0.59529 0.819959 0.626718 0.363723 0.685625 0.424241 0.422485 0.219867 0.216322 0.516075 0.370105 0.0407321 0.130467 0.243956 
0.738389  19 0.08305 0.221008 0.441322 0.0140535 0.392025 0.6427 0.120085 0.658953 0.18486 0.709132 0.457332 0.425172 0.211869 0.773503 0.549026 0.590169 0.0264068 0.197748 0.235402 
0.626496  19 0.21008 0.374326 0.46661 0.000246693 0.145673 0.60844 0.640572 0.552475 0.22903 0.886869 0.535713 0.912139 0.0691343 0.563317 0.863198 0.432277 0.206995 0.288733 0.279277 
1.22479  19 0.118289 0.110941 0.466992 0.00511217 0 0.639107 0.338664 0.0319294 0.210235 0 0 0.796065 0.0752625 0.660411 0.756842 0.515119 0.0709371 0.0921215 0.247988 
0.585722  19 0.546261 0.629347 0.443353 0 0.0262146 0.903534 0.693503 0.409648 0.39632 0 0.0200813 0.16808 0.609372 0.56322 0.640197 0.506047 0.10011 0.358506 0.613322 
0.769288  19 0.0389222 0.519876 0.44404 0 0.0618439 0.313496 0.625034 0.427564 0.392296 0 0.404297 0.29367 0.602037 0.401338 0.643143 0.450035 0.103213 0.390661 0.894423 
0.866107  19 0.353048 0.229432 0.619409 0 0.208619 0 0.151256 0.642213 0.263967 0.159038 0.982793 0.233632 0.440905 0.503444 0.460086 0.625642 0.263405 0.487033 0.315349 
0.965886  19 0.365735 0.247789 0.53671 0.00588545 0.175717 0.690719 0.0873312 0.588889 0.549606 0.263859 0.858986 0.429653 0.436289 0.478077 0.516644 0.517612 0.286155 0.174752 0.332625 
0.54273  19 0.415335 0 0.53636 0.0154398 0.105208 0.304524 0.0603441 0.915994 0 0 0.184787 0.537827 0.260583 0.71995 0.743661 0.446611 0.113751 0.281518 0.557252 
1.11991  19 0 0.17667 0.234974 0.0275142 0.500078 0.375168 0.761188 0.268527 0.516139 0.189741 0.877708 0.622193 0.385841 0.541375 0.448594 0.413918 0.178772 0.539833 0.179058 
0.640442  19 0.379465 0.246127 0.543082 0.0587075 0 0.00937202 0 0.80235 0.0630107 0.169918 0.814822 0.588733 0.460873 0.452914 0.608144 0.443271 0.152683 0.493545 0.10281 
0.746958  19 0.786757 0.251609 0.763532 0.0946925 0.220825 0.527118 0 0.680977 0.064221 0.283803 0.788078 0.516267 0.351586 0.560838 0.611365 0.444216 0.326304 0.517049 0.290739 
1.01655  19 0.74052 0.274672 0.242249 0.0152944 0.115539 0.334154 0.426736 0.317915 0.421236 0.494603 0.0498049 0.57904 0 0.60747 0.730353 0.432476 0.196728 0 0.143327 
0.607508  19 0.424133 0.207851 0.866686 0 0.102358 0.248872 0.231238 0.348576 0.4115 0 0.00950183 0.855518 0.53527 0.615616 0.0864672 0.496966 0.189185 0.888775 0.157493 
0.799532  19 0.30677 0.355313 0.507439 0.101094 0.575555 0.186117 0.181628 0.343836 0.080032 0 0.878061 0.7889 0.613558 0.978576 0.985205 0.545267 0.14292 0.474697 0.265983 
0.756538  19 0.197545 0.430311 0.497064 0 0.225169 0.205412 0.68771 0.330491 0.116066 0 0.823766 0.65893 0.370533 0.949987 0.0937752 0.492838 0.14312 0.467112 0.261651 
0.828778  19 0.00229829 0.335269 0.101939 0 0.0738301 0.606276 0.954804 0.366758 0.190301 0.214574 0.713473 0.750566 0.693563 0.555369 0.336082 0.543311 0.0635569 0.380756 0.151429 
4.143  19 0.0149819 0.29225 0 0.000883809 0.0801253 0.848311 0.427357 0.486427 0.00174964 0.271139 0.608402 0.735544 0.689147 0.482668 0.598698 0.799195 0.0692895 0.511561 0.252401 
0.57258  19 0.36313 0.174607 0.590907 0 0.502207 0.516526 0.628952 0.958825 0.325718 0.00736606 0.0157507 0.788734 0.270167 0.513828 0.424287 0.677298 0.180953 0.248695 0.319078 
1.12111  19 0.381202 0.0905059 0.613538 0 0.377627 0.685097 0.670282 0.00970793 0.313298 0 0.327722 0.956549 0.520505 0.566597 0.799176 0.465565 0.166381 0.992418 0.468133 
0.634037  19 0.368676 0.113958 0.62061 0 0.558637 0.67191 0.872307 0.732047 0.333245 0.330577 0.329862 0.987133 0.319638 0.458111 0.147242 0.620365 0.173509 0.902502 0.631899 
1.15435  19 0.689824 0.342782 0.743274 0.0233401 0.592744 0.465398 0.250113 0.0747649 0.671329 0 0.756459 0.710708 0.138956 0.218535 0.251962 0.87261 0.0812741 0.303676 0.2216 
0.696385  19 0.312717 0.313298 0.527716 0.0185578 0.523896 0.197665 0.548371 0.319981 0.26418 0 0.291177 0.681389 0.273315 0.88784 0.681827 0.146265 0 0.314098 0.409176 
0.746564  19 0 0.410874 0.572027 0.0164632 0.422798 0.325855 0.455897 0.394315 0.283552 0 0.00275921 0.684624 0.27684 0.60899 0.681767 0.323519 0 0.338349 0.409593 
0.435139  19 0.288347 0.190963 0.466673 0 0 0.625538 0.60916 0.0933649 0 0.551682 0.6662 0.926972 0 0.858177 0.388371 0.428072 0.036088 0.124427 0.0247431 
0.649205  19 0.730077 0.510603 0.447923 0.00763101 0.850567 0.324553 0.269354 0.794481 0.310278 0 0.814422 0.993827 0.645814 0.299929 0.56805 0.6663 0.0583493 0.275998 0.55087 
0.43015  19 0.288347 0.190963 0.466673 0 0 0.625538 0.60916 0.0933649 0 0.551682 0.6662 0.926972 0 0.858177 0.388371 0.428072 0.036088 0.124427 0.0247431 
1.08221  19 0.140387 0.980188 0.725346 0.00456916 0.254643 0.216004 0.156435 0.228696 0.200421 0.417281 0.0715443 0.627489 0.925289 0.457753 0.539847 0.434292 0.162764 0.371221 0.388724 
0.485557  19 0.140583 0.529374 0.475061 0.0340372 0.225907 0.669178 0 0.850269 0 0.357585 0.566819 0.593677 0.0318592 0.33075 0.293722 0.631435 0.142906 0.170037 0.109663 
0.530989  19 0.697191 0.432398 0.625734 0.00341743 0.815488 0.435253 0.221167 0.213759 0.0302303 0.0383703 0.710267 0.367375 0.512109 0.269447 0.75449 0.721562 0.116372 0.0830478 0.515517 
0.718224  19 0.530887 0.147059 0.448626 0.0142404 0.0103897 0.614347 0.307151 0.261063 0 0 0.885167 0.915347 0.443378 0.474554 0.421755 0.09603 0.0797831 0.319865 0.324723 
0.738389  19 0.08305 0.221008 0.441322 0.0140535 0.392025 0.6427 0.120085 0.658953 0.18486 0.709132 0.457332 0.425172 0.211869 0.773503 0.549026 0.590169 0.0264068 0.197748 0.235402 
0.997459  19 0.405507 0.0994703 0.798547 0.00877369 0.352296 0.30097 0.0302123 0.225336 0.00646057 0.196877 0.958703 0.0631688 0.372619 0.76228 0.284133 0.456376 0.228733 0.359725 0.796016 
0.571807  19 0.423668 0.0459368 0.854913 0.00720191 0.355034 0.20015 0.293677 0.285308 0.0717335 0.175807 0.282862 0.393661 0.341636 0.718577 0.734072 0.602455 0.244635 0.446107 0.406641 
0.84968  19 0.157874 0.191064 0.603341 0.00524931 0.187554 0.209553 0.464718 0.626182 0.554243 0.164291 0.976217 0.0804909 0.228287 0.462991 0.511105 0.310936 0.103813 0.23962 0.394297 
1.20536  19 0.158884 0.0683544 0.585905 0.00192284 0.202078 0.463551 0.236527 0.704797 0.266106 0.181728 0.611903 0.628645 0.293672 0.484902 0.33663 0.218727 0.358305 0.393929 0.34854 
0.760527  19 0.397476 0.288991 0.659321 0.0588621 0.0580276 0.0516282 0.195622 0.784981 0.171835 0.208714 0.832461 0.647808 0.365093 0.28944 0.7641 0.596535 0.307846 0.327141 0.277836 
0.77642  19 0.428675 0.162036 0.418923 0.00693849 0.341648 0.269866 0.313354 0.767049 0.501171 0 0.950208 0.783069 0.626458 0.304315 0.359733 0.665367 0.0584658 0.258461 0.480403 
0.598319  19 0.289816 0.196106 0.386299 0 0.0299733 0.360185 0.662786 0.971964 0.147444 0.478601 0.992353 0.706469 0.0110086 0.819976 0.77066 0.466778 0.041206 0.343743 0.281801 
0.731349  19 0.291275 0.25631 0.420306 0 0.330294 0.356381 0.869545 0.0680682 0.10965 0.460948 0.110259 0.698682 0.0332215 0.56026 0.768897 0.080233 0.0234469 0.0625096 0.028447 
0.536491  19 0.697285 0.370879 0.736974 0 0.364707 0.439378 0.146965 0.200334 0.0293881 0.0251938 0.389956 0.26038 0.572437 0.443027 0.827224 0.812528 0.150204 0.0234595 0.336141 
0.592636  19 0.696695 0.3948 0.700428 0.0149201 0.479445 0.454627 0.0704302 0.195781 0.0451614 0.076547 0.0272146 0.790425 0.470032 0.605057 0.410458 0.588381 0.056729 0.0813993 0.530798 
0.771232  19 0.340757 0.273148 0.22271 0.00118476 0 0.672043 0.27787 0.356449 0.361816 0.000125748 0.490852 0.841245 0.296554 0.739758 0.607233 0.477301 0.0828235 0 0.0653119 
1.073  19 0.206043 0.30614 0.967242 0 0.627574 0.0544133 0.620418 0.339452 0.56497 0 0.949045 0.831339 0.34504 0.703306 0.352374 0.413054 0.249689 0.479213 0.0990892 
0.494386  19 0.757479 0 0.559061 0.0163002 0.347756 0.264302 0.0473218 0.914347 0 0.117984 0.271778 0.629712 0.51131 0.698996 0.94824 0.551591 0.0886874 0.366444 0.569784 
0.651025  19 0.661333 0 0.536398 0.0148381 0.439802 0.276449 0.0334503 0.911975 0 0 0 0.658797 0.399398 0.722062 0.924887 0.631069 0.0790357 0.403214 0.541781 
1.08422  19 0.94545 0.440327 0.386417 0 0.267328 0.464518 0.786209 0.0503531 0.113929 0.376079 0.804243 0.846607 0.402488 0.453978 0 0.344884 0.0355806 0.40415 0.18436 
1.33761  19 0.209129 0.450179 0.0778974 0 0.0828456 0.439225 0.778261 0.0810686 0.10266 0.626233 0.720037 0.656782 0.375791 0.24024 0 0.528522 0.134176 0.427194 0.57765 
2.60569  19 0.373609 0.398226 0.901541 0.681855 0.836174 0.275674 0.316019 0.604424 0.564632 0.494281 0.625582 0.170355 0.497145 0.237662 0.659223 0.176058 0.136152 0.201636 0.900064 
0.752145  19 0.00530219 0.450576 0.452271 0.022034 0 0.567177 0.199612 0.650973 0.0941571 0.29225 0 0.635797 0.527616 0.656615 0.436777 0.414793 0.128773 0.427246 0.595369 
0.49224  19 0.39658 0.0969701 0.538157 0 0.13222 0.530615 0.0269941 0.000346435 0 0.0324156 0 0.550571 0.299018 0.641282 0.822623 0.446498 0.10642 0.379602 0.209574 
0.404182  19 0.425885 0 0.530301 0.00875102 0.206994 0.530175 0.111024 0.91108 0 0.0934327 0.659751 0.494698 0.450725 0.865726 0.850864 0.449211 0.108595 0.34249 0.137716 
0.883701  19 0.88427 0.309343 0.32225 0.000668923 0.730532 0.427152 0.403585 0.471285 0.130304 0.555176 0.212599 0.606736 0.252817 0.177407 0.887376 0.705638 0.434476 0.630547 0.527492 
0.871468  19 0.879397 0.576823 0.388685 0 0 0.420254 0.394371 0.632514 0.172286 0.394616 0.211874 0.87231 0.311865 0.676134 0.88349 0.478169 0.499644 0.559056 0.790637 
1.67072  19 0.295318 0.27646 0.532181 0.132386 0.219158 0 0.0461317 0.317336 0.746493 0.189315 0.857 0.688017 0.569278 0.312479 0.931244 0.520926 0.34155 0.564382 0.347407 
0.635916  19 0.295208 0.400835 0.512863 0.0390166 0.524064 0.438023 0.204732 0.452002 0.0361062 0.108265 0.872288 0.557761 0.474633 0.744457 0.759406 0.538702 0.150974 0.471859 0.312064 
1.2253  19 0.204179 0.987747 0.41259 0 0.389205 0.537119 0.139078 0.784841 0.48759 0 0.832901 0.158434 0.892525 0.208873 0.14923 0.617372 0.0523238 0 0.326542 
1.17327  19 0.217006 0.855282 0.474072 0.167074 0.360949 0.828331 0.288399 0.784886 0.090534 0 0.386938 0.980278 0.672134 0.224442 0.347671 0.6124 0.0532625 0.155395 0 
0.583389  19 0.246833 0.511631 0.805389 0.0393986 0.193496 0.367871 0.311709 0.702335 0.270345 0.177877 0.200587 0.543893 0.178788 0.611862 0.154188 0.671299 0.15681 0.428376 0.149922 
0.760543  19 0.171805 0 0.646087 0.0359799 0.277819 0.693453 0.258305 0.900291 0.129761 0.155292 0.864377 0.823453 0.0933821 0.55714 0.264821 0.7233 0.445476 0.538889 0.0169572 
1.6872  19 0.591913 0.118126 0.775371 0.261987 0.15304 0.281112 0.631462 0.022118 0.243591 0.285172 0.981986 0.558144 0.635352 0.271879 0.56273 0.376754 0.0108273 0.883552 0.422631 
2.52295  19 0.703946 0.182036 0.504155 0.289555 0.211106 0.537413 0.0977231 0.247396 0.692121 0.84806 0 0.433249 0.646021 0.712729 0.566974 0.534252 0.903015 0.799868 0.755781 
1.031  19 0.617164 0.556731 0.54777 0.00899421 0.799747 0.580706 0.0714009 0.426836 0.122857 0.0334092 0.56686 0.725947 0.497359 0.0841266 0.0811693 0.496179 0.0256768 0.407493 0.570201 
0.749746  19 0.579278 0.0615405 0.600837 0.00774815 0.915658 0.608531 0.064903 0.980824 0.0287678 0.209193 0.323879 0.757524 0.588095 0.0638054 0.662888 0.982629 0.193674 0.403389 0.540877 
0.677114  19 0.661309 0 0.498732 0.00334396 0.172221 0.392349 0.143227 0.448754 0.00221299 0.0906704 0.768684 0.670852 0.0502665 0.507096 0.457832 0.723936 0.448441 0.383122 0.615982 
1.12349  19 0.619127 0.370043 0.542905 0 0.307796 0.428798 0.335262 0.0521686 0.16305 0.250617 0.958375 0.231358 0 0.440511 0.850975 0.973479 0.40797 0.332096 0.621552 
0.567115  19 0.615707 0.427534 0.505413 0 0.769893 0.6448 0.857295 0.496173 0.119226 0 0.418278 0.690873 0.544368 0.424755 0.358892 0.601487 0.125053 0.404974 0.472095 
0.719229  19 0.605845 0.448751 0.505432 0 0.643012 0.556013 0.619565 0.329086 0.116444 0.0360947 0.611358 0.451999 0.624773 0.477226 0.313362 0.862298 0.167504 0.571311 0.513197 
0.799142  19 0.870538 0.144951 0.484244 0.0176614 0.746111 0.517657 0.299435 0.211004 0 0.173352 0.725954 0.903105 0.347779 0.128461 0.297884 0.434462 0 0.297329 0.695621 
1.66312  19 0.0571816 0.376159 0.963429 0.326684 0.195695 0.285433 0.546941 0.591289 0.921751 0.284128 0.442844 0.531108 0.506799 0.0803695 0.717714 0.697161 0.520835 0.780058 0.232263 
0.757553  19 0.397164 0.287893 0.374208 0.0363744 0 0.101992 0 0.807956 0.446219 0 0.800391 0.681224 0.69469 0.270587 0.340295 0.558869 0.115702 0.233554 0.584616 
0.56351  19 0.379216 0.25948 0.4855 0 0.0131362 0 0.319622 0.779009 0 0.0843319 0.773616 0.677012 0.389569 0.385264 0.55893 0.384631 0.100104 0.184513 0.0664962 
0.706258  19 0.423797 0.328183 0.696108 0.0091162 0.808136 0.543119 0.332463 0.165415 0 0.219261 0.616718 0.651524 0.634838 0.160529 0.633543 0.564924 0.21686 0.243565 0.560895 
0.904053  19 0.941635 0.307051 0.591157 0.00976486 0.807787 0.336317 0.00875558 0.406988 0.418794 0.0898463 0.384027 0.720409 0.57112 0.679256 0.436257 0.53897 0.242977 0.259011 0.495601 
1.39186  19 0 0.867676 0.939343 0.0336763 0.441167 0.297713 0.0295264 0.227216 0.418213 0.33299 0.335273 0.570619 0.971609 0.352514 0.342064 0.908002 0.436569 0.699184 0.614122 
0.825195  19 0.317491 0.638249 0.473136 0.0325951 0.117931 0.266105 0 0.384496 0.303316 0 0.396027 0.646077 0.12275 0.53065 0.242995 0.904436 0.300635 0.901674 0.59098 
0.914854  19 0.192239 0.265601 0.321109 0.00938378 0.58539 0.585348 0.668011 0.395192 0.544254 0.0830847 0.207486 0.65419 0.271333 0.696938 0.458381 0.855723 0 0.0389911 0.543562 
0.821568  19 0.119543 0.362398 0.64932 0.0300377 0.402302 0.637494 0.121287 0.373182 0.309317 0.0763538 0.195704 0.630296 0.176218 0.9194 0.465548 0.529024 0 0.928949 0.548969 
0.950987  19 0.373134 0.168583 0.419265 0.0849728 0.109431 0.558733 0.414588 0.354496 0.103804 0.236234 0.236299 0.537115 0.525451 0.552987 0.622069 0.895913 0.175371 0.454996 0.636636 
0.544763  19 0.450189 0.176849 0.430943 0 0.377301 0.432665 0.814669 0.46152 0.0961968 0.386536 0.103209 0.58233 0 0.970667 0.508311 0.90133 0.262699 0.47036 0.622161 
1.00241  19 0.116601 0.295558 0.301102 0.0394649 0.166571 0.513982 0 0.2706 0 0.570242 0.0731842 0.548187 0.0692597 0.152763 0.0996657 0.771227 0.200975 0.374238 0.223045 
0.939582  19 0.202778 0.398738 0.183708 0.0426834 0.257358 0.410011 0.00471046 0.946544 0 0.329495 0.086437 0.529028 0.0658747 0.36475 0.382498 0.637515 0.207472 0.287348 0.106528 
0.797447  19 0.757448 0.227961 0.572631 0.0593285 0.835336 0.468704 0.0998543 0.597478 0.0720453 0.19638 0.584495 0.534736 0.422384 0.116953 0.567588 0.486215 0.135335 0.43237 0.550889 
1.72224  19 0.701389 0.220324 0.540348 0.12522 0.00517778 0.509972 0.259978 0.00137072 0.0656687 0.288874 0.715446 0.657942 0.503704 0.132717 0.166909 0.432306 0.0934618 0.524431 0.301284 
0.707947  19 0.640005 0.202092 0.577215 0.0181443 0.614008 0.378445 0.221703 0.879949 0.192958 0.177499 0.849261 0.795887 0.480828 0.0608416 0.64419 0.465297 0 0.386743 0.624423 
0.860962  19 0.00718686 0.0167221 0.577331 0.0157127 0.777721 0.501296 0.215678 0.879277 0.203667 0.151076 0.538383 0.528245 0.394055 0.250263 0.270487 0.469989 0 0.386031 0.546499 
1.17773  19 0.206582 0.647557 0.415188 0.0790894 0.927668 0.27915 0.391278 0.442918 0.120288 0 0 0.402173 0.395248 0 0.858906 0.65122 0.104783 0.397633 0.443191 
0.689896  19 0.26806 0.440495 0.400292 0.0303392 0.194907 0.624428 0.568848 0.395471 0.0823093 0 0.347481 0.523973 0.432801 0 0.958148 0.912632 0.117268 0.426951 0.593596 
0.863596  19 0.456139 0.0354283 0.618879 0.0525196 0.515862 0.662858 0 0.593594 0.15754 0.351967 0.693022 0.610164 0.43026 0.246871 0.533659 0.554329 0.366777 0.599117 0.335845 
1.142  19 0.285874 0.152978 0.695247 0.107637 0.123946 0.6897 0.678699 0.579825 0.0784908 0.381149 0.577636 0.512832 0.350506 0.52433 0.80768 0.447077 0.368527 0.479586 0.576212 
0.935618  19 0.0757748 0.215957 0.628757 0 0.617951 0.574403 0.830534 0.679355 0.36973 0.362978 0.432251 0.238607 0.323059 0.111847 0.418617 0.341669 0.0791182 0.284223 0.375392 
1.32738  19 0.234696 0.0119468 0.626169 0.00416889 0.173493 0.564115 0.811883 0.689287 0.355796 0.802465 0.344262 0.0563524 0.302504 0.438378 0.631682 0.543285 0 0 0.577771 
0.928698  19 0.233273 0.212919 0.361606 0.0238092 0.220704 0.686801 0.65195 0.315318 0.565123 0.00198947 0.675789 0.802614 0.340277 0.867395 0.295114 0.413034 0 0.187107 0.495613 
1.10321  19 0.182385 0.377994 0.358899 0.00168514 0.659143 0.650867 0.582759 0.231324 0.547627 0.00195622 0.751244 0.742016 0.365621 0.869681 0.440613 0.488371 0 0.191874 0.426129 
0.891307  19 0.233553 0.161417 0.43485 0.000796453 0 0.82722 0.464988 0.507838 0 0.51535 0.598418 0.00770507 0.307729 0.517543 0.314651 0.463063 0.101163 0.223537 0.0136829 
1.83725  19 0.2424 0.821678 0.681372 0.179864 0.605951 0.862215 0.477719 0.0400987 0.634554 0.0436154 0.427793 0.820706 0.825008 0.859446 0.157295 0.843412 0.407771 0.864762 0.0751104 
0.859633  19 0.469176 0 0.470226 0.128282 0.307802 0.597846 0 0.914246 0.197692 0 0.771413 0.473638 0.0936869 0.46706 0.452063 0.745454 0.222441 0.330158 0.106308 
0.592365  19 0.0883253 0.0881261 0.130491 0 0 0.662231 0 0.883274 0.213811 0 0.187957 0.791884 0.0750511 0.492344 0.141241 0.778927 0.347371 0.313155 0.239528 
0.616499  19 0.29498 0.202402 0.599461 0.0142285 0.60452 0.570705 0.129038 0.704386 0.0307066 0 0.594448 0.572813 0.128505 0.685367 0.902923 0.592318 0.0127036 0.260736 0.619038 
0.616338  19 0.653712 0.406173 0.474563 0.0137404 0.393811 0.452467 0.195592 0.861875 0.262505 0.306543 0.700809 0.909985 0.267035 0.686137 0.371329 0.583788 0.0210781 0.318999 0.299427 
1.43324  19 0.370359 0.578282 0.794588 0 0.0307664 0.286313 0.0910749 0.159019 0 0.537396 0.282015 0.840907 0.776772 0.128156 0.142407 0.40722 0.156097 0 0.0900944 
0.723158  19 0.352055 0.158153 0.558528 0.000154464 0 0.390565 0.525665 0.209111 0.32187 0.604083 0.840096 0.87064 0 0.0615852 0.29945 0.503661 0.0251314 0.776804 0 
2.26066  19 0.220208 0.0238797 0.512072 0.365803 0.197187 0.59316 0 0.873614 0 0.403131 0.475521 0.939873 0.913598 0.250079 0.322288 0.629893 0.34417 0.332348 0.1828 
1.36458  19 0.253187 0.186472 0.511246 0.0769213 0.116981 0.56102 0.152101 0.574568 0.116551 0.336833 0.572669 0.45616 0.773932 0.539684 0 0.636257 0.35026 0.871199 0.379132 
1.07055  19 0.0447767 0.258877 0.545236 0 0.0548764 0.742935 0.610775 0.392787 0.318077 0.0137438 0.647765 0.33844 0 0.344505 0.414939 0.721315 0.234555 0.0685379 0 
1.68359  19 0.796301 0.72578 0.855678 0.122792 0.923665 0.570266 0.230219 0.651731 0.495976 0.852964 0.100654 0.716651 0.0697597 0.497943 0.886763 0.304137 0.415378 0.402919 0.997946 
0.758755  19 0.364696 0.217489 0.649221 0.0586353 0.0176069 0.050048 0.154515 0.801322 0.0351732 0.136894 0.798756 0.568755 0.451875 0.936429 0.623718 0.384331 0.225215 0.597454 0 
0.967677  19 0.37744 0.240607 0.658397 0.058561 0.0409383 0 0.0392738 0.801087 0.116625 0.204489 0.83099 0.558276 0.437911 0.549391 0.617518 0.311635 0.188457 0.491929 0.236569 
1.39109  19 0 0.474698 0.569243 0 0.0955211 0.347122 0.0759249 0.249846 0.173772 0.151258 0 0.0959739 0.551921 0.495248 0.500785 0.489446 0 0.500291 0.311281 
1.07344  19 0.105361 0.357226 0.371663 0 0.164158 0.129031 0.0142783 0.178852 0.152908 0.141482 0.111352 0.0112177 0.522089 0.779255 0.580978 0.852189 0.35301 0.425112 0 
0.782883  19 0.0525353 0.256767 0.384986 0.00235739 0.32042 0.854351 0.210691 0.815854 0.236934 0.0530108 0.226803 0.283306 0.0804653 0.83359 0.502353 0.519494 0 0.472395 0.240217 
0.887354  19 0.11564 0.209088 0.583527 0.0117214 0.353926 0.799503 0.0346114 0.586883 0.466939 0.556254 0.830663 0.540278 0.095891 0.612215 0.487377 0.453883 0 0.0488093 0.205187 
1.07907  19 0 0.360002 0.349389 0.0826794 0 0.487659 0.14423 0.746039 0.337467 0.256797 0 0.473236 0.0376682 0.0381217 0.747651 0.492694 0.165052 0.358812 0.310984 
1.37058  19 0 0.258821 0.445103 0.0576909 0.383369 0.538256 0.156839 0.466602 0.0175701 0.24618 0.0112781 0.108535 0 0.626832 0 0.523844 0.237719 0.30444 0.168703 
1.15087  19 0.173018 0 0.552572 0.0823614 0.787505 0.170056 0.182497 0.278137 0.0278803 0.114279 0.952485 0.701605 0.632258 0.146704 0.858123 0.423623 0.47313 0.465376 0.41098 
1.32009  19 0.0206697 0 0.53339 0.0599948 0.975298 0.20943 0.182261 0.06935 0.099353 0.0299716 0.80386 0.586756 0.623438 0.142816 0.0533767 0.959854 0.150448 0.779069 0.365689 
1.26138  19 0.567777 0.607062 0.452095 0.0197709 0.544569 0.408625 0.624344 0.101272 0.441917 0.70949 0.655554 0.314515 0.336542 0.338724 0.643449 0.426868 0.136327 0.286985 0.279553 
0.652967  19 0.492581 0.502296 0.401209 0.0192855 0.00731091 0.854227 0.671531 0.391983 0.270624 0.229733 0.610304 0.254362 0.189253 0.0280432 0.748785 0.0103643 0 0.192729 0.274622 
1.2312  19 0.0278352 0.151337 0.437781 0.177308 0.704886 0.442611 0.18281 0.989807 0 0.281956 0.342061 0.42732 0.320778 0.518024 0.280106 0.736594 0.18188 0.363399 0.878618 
0.957748  19 0.0487687 0.14169 0.439912 0.0758744 0.730324 0.548077 0.615779 0.505998 0 0.0641258 0.461511 0.284723 0.33508 0.397023 0.912188 0.184893 0.130134 0.379746 0.468013 
1.88305  19 0.542257 0.843296 0.290305 0.0905639 0.0966937 0.122969 0.441663 0.331484 0.90132 0.0472357 0.107068 0.108208 0.768638 0.474683 0.320024 0.969901 0.669951 0.348675 0.405893 
0.502957  19 0.633393 0.585761 0.735527 0.0240702 0.876363 0.42016 0 0.920747 0.0519334 0.0245429 0.445319 0.361305 0.463749 0.270795 0.754076 0.7382 0.125246 0 0.529729 
0.601911  19 0.714575 0 0.568034 0.0115123 0.80748 0.480975 0.224625 0.904362 0.00406999 0.114528 0.785002 0.733279 0.539516 0.246318 0.876222 0.636822 0 0.312462 0.566263 
0.947184  19 0.713664 0.376099 0.568946 0.014297 0.813515 0.434702 0.162181 0.897825 0.0323013 0.0949854 0.575488 0.762113 0.576038 0.225644 0.0405252 0.541482 0.0937206 0.393666 0.557923 
1.29246  19 0.173334 0.529026 0.608587 0.0108522 0.726044 0.660698 0.782873 0 0.635266 0.00278621 0.750778 0.63943 0.34894 0.24393 0.382123 0.465326 0.0782143 0.184442 0.31039 
0.628213  19 0.284936 0.183329 0.470576 0.00220438 0 0.905528 0.632619 0.370138 0 0.605669 0.529224 0.00495005 0 0.596221 0.482843 0.425172 0.0668632 0.0558557 0 
1.2783  19 0.194768 0.584021 0.468912 0.0684783 0.0988451 0.0918379 0 0.842741 0.158045 0.379576 0.586167 0.453166 0.498546 0.558415 0.11548 0.761953 0.600481 0.444086 0.268054 
0.922921  19 0.285405 0.363035 0.587428 0.0397464 0.339543 0.0924304 0 0.905989 0.154134 0.146176 0.625133 0.304358 0.226481 0.598606 0.0416525 0.713782 0.102737 0.355043 0.268153 
0.627234  19 0.690601 0.201742 0.585974 0.0123703 0.811439 0.465775 0.1767 0.891912 0.196506 0.106967 0.600657 0.81266 0.48536 0.213295 0.944594 0.511224 0.250011 0.176861 0.550807 
0.589683  19 0.284936 0.183329 0.470576 0.00220438 0 0.905528 0.632619 0.370138 0 0.605669 0.529224 0.00495005 0 0.596221 0.482843 0.425172 0.0668632 0.0558557 0 
0.58498  19 0.32608 0.555526 0.582385 0.0125578 0.677729 0.494693 0.212541 0.875415 0 0.2863 0.681696 0.501455 0 0.550421 0.746124 0.671069 0.352641 0.529489 0.385987 
0.749396  19 0 0.555591 0.458947 0.0478802 0 0.358613 0.25709 0.831827 0 0.441443 0.793653 0.813101 0.310567 0.623795 0.759969 0.675754 0.377465 0.505522 0.12703 
0.514702  19 0.521775 0.226649 0.733779 0.0421505 0.734148 0.271607 0.235564 0.122046 0 0.0472087 0.778004 0.578776 0.435281 0.560807 0.733103 0.581823 0.196188 0.41705 0.612854 
0.600768  19 0.718852 0.210041 0.75616 0.0161736 0.675119 0.484051 0.215088 0.973636 0 0.145796 0.813542 0.622979 0.451363 0.311603 0.406401 0.490959 0.193831 0.370487 0.343413 
0.709796  19 0 0.452259 0.458742 0 0.234737 0.570002 0.152682 0.50376 0.105322 0.372127 0.67802 0.667341 0.203593 0.745291 0.314766 0.404381 0.0284191 0.0277857 0.316156 
1.62682  19 0.901968 0.188362 0.524045 0.146857 0.563775 0.514349 0.753955 0.055537 0.187118 0.073427 0.265851 0.0788308 0.39918 0.266102 0.414889 0.475099 0.22151 0.400301 0.158851 
0.882062  19 0.395538 0.525179 0.658101 0 0.432223 0.0592007 0.538712 0.521485 0.250745 0.00961736 0.919424 0.855863 0.616869 0.230132 0.239913 0.634571 0.113542 0.740126 0.332279 
0.866544  19 0.246306 0.309459 0.65865 0 0.000835958 0.376249 0.232297 0.716254 0.259152 0 0.627779 0 0.440956 0.246214 0.409221 0.486125 0.282888 0.669164 0.284357 
0.902985  19 0.55859 0 0.660737 0.02734 0.57937 0.470913 0.309166 0.764712 0.739884 0.534404 0.773317 0.143119 0.0515641 0.728187 0.778671 0.415896 0.167085 0.133884 0 
0.824651  19 0.403966 0.238344 0.137264 0.00313208 0 0.873382 0.3245 0.30339 0.386585 0.182613 0 0.500825 0.390278 0.16161 0.628959 0.459738 0.0443465 0.460403 0.385948 
1.17901  19 0.657061 0.238109 0.354631 0.0128002 0.0704934 0.343922 0.548935 0.116429 0 0 0.268635 0.00976201 0.608 0.699935 0.0565904 0.613873 0 0.143359 0.657853 
0.40596  19 0.625555 0.0187431 0.521536 0 0.648523 0.430684 0.407613 0.946019 0 0 0.222655 0.746528 0.525805 0.696761 0.205905 0.50862 0.123372 0.716544 0.25597 
1.23716  19 0 0.139279 0.881062 0.00588429 0.187956 0.230772 0 0.353514 0.0763208 0.258466 0 0.243834 0.386531 0 0.478398 0.378275 0.133343 0.439868 0.477402 
0.85863  19 0.711894 0.100581 0.737041 0 0.435163 0.30529 0.765606 0.499825 0.154356 0.326921 0 0.909925 0.443286 0.236075 0.609879 0.637441 0.276112 0.218183 0.521513 
0.699373  19 0.691668 0.227869 0.580278 0.00652574 0.812083 0.47203 0.196367 0 0 0.110632 0.675228 0.468635 0.518831 0.261309 0.83078 0.636947 0.160531 0.21634 0.502796 
0.669194  19 0.697068 0.426254 0.602904 0.00323183 0.81159 0.471677 0.230544 0.249385 0.169205 0.121378 0.680664 0.624217 0.525408 0.198183 0.816228 0.695974 0.123132 0.0751984 0.534028 
0.547405  19 0.0770801 0.451676 0.42042 0.00019395 0.127987 0.489133 0.300988 0.558129 0.230916 0.932366 0.533521 0.932212 0 0.53443 0.977973 0.711971 0.155186 0.360961 0.414209 
0.637542  19 0.0929914 0.504595 0.384046 0.000337988 0.159252 0.775987 0.260769 0.575484 0.228559 0.0064988 0.536793 0.900402 0.267332 0.611658 0.784167 0.722592 0.259164 0.324003 0 
1.02239  19 0.261745 0.624542 0.240248 0.00778676 0.235248 0.199372 0.590282 0.310272 0.124549 0 0.51159 0.667517 0.355904 0.0744313 0 0.514312 0.0546738 0.467713 0.139984 
0.50399  19 0.309105 0.392403 0.5028 0.00805345 0.305957 0.218641 0.251043 0.309821 0.140413 0 0.0945565 0.707051 0.384886 0.952592 0.0299045 0.492309 0.206854 0.439352 0.128323 
0.811709  19 0.101101 0.894565 0.424397 0.0310232 0.954929 0.116376 0.441993 0.760052 0.356149 0.0768118 0.313338 0.225325 0.516662 0.449983 0.590456 0.57625 0.117689 0.229208 0.606307 
0.752696  19 0 0 0.388843 0.00678768 0.095406 0.573191 0.519494 0.726526 0.418778 0.296204 0.738454 0 0.321255 0.301368 0.677382 0.567761 0.0921993 0.27476 0.567027 
1.42369  19 0.0693135 0.219604 0.632996 0.000320437 0.0506772 0.418009 0.789768 0 0.107557 0.105351 0.738422 0.933186 0.0309721 0.281453 0.320413 0.386434 0.0660956 0.323871 0.159791 
1.0479  19 0 0.609737 0.282307 6.67541e-05 0.0170944 0.722366 0.864773 0.417297 0.252531 0.950874 0.627732 0.799243 0.586639 0.529421 0.324002 0.470166 0.056495 0.261854 0.0860585 
1.03523  19 0.484659 0.314467 0.293642 0.00779347 0 0.0761333 0.921671 0 0 0.62955 0.527835 0.185414 0.336439 0.502445 0.747892 0.930081 0 0.203874 0.209989 
0.684525  19 0.482295 0.277125 0.243751 0.00899365 0.211888 0.901145 0.827637 0.0519788 0 0.583017 0.607667 0.36921 0.0824178 0 0.700054 0.681949 0.0511902 0.408861 0.248788 
1.15497  19 0.335177 0.198183 0.817098 0 0.0246734 0.455031 0.792723 0.667758 0.144879 0.380643 0.247925 0.144094 0.667119 0.712149 0.201104 0.715739 0.316196 0.146003 0.490493 
2.09471  19 0.438271 0.199829 0.7157 0.0126072 0.149425 0.330842 0.0690693 0.699186 0 0.366987 0.322767 0.143127 0.0741215 0.75626 0.382212 0.030708 0.452075 0.72116 0.506943 
1.26585  19 0.175551 0.157603 0.591126 0 0.516187 0.342987 0.308618 0.603402 0.245599 0.140924 0.505315 0.787763 0.529974 0 0.344877 0.308416 0.358429 0.634613 0.375385 
0.72103  19 0.222987 0.0818461 0.723202 0.00167005 0.437272 0.335921 0.247183 0.598278 0.819895 0 0.536196 0.721523 0.544823 0.0967597 0.635968 0.60777 0.279589 0.564105 0.0422827 
0.695539  19 0.386622 0.507427 0.599241 0.0209237 0.675152 0.387174 0.476152 0.923332 0 0 0.379273 0.878582 0.206339 0.541945 0.86908 0.0296514 0 0.384462 0.58752 
0.833476  19 0.465548 0 0.600493 0.00619194 0.645371 0.548439 0 0.897971 0.0880251 0 0.505591 0.672163 0.126249 0.489847 0.848226 0.149006 0.118248 0.332256 0.57624 
0.608208  19 0.464787 0.154622 0.475139 0 0.488117 0.670211 0.341448 0.0950756 0 0.251149 0.497903 0.614951 0.259879 0.611976 0.302833 0.424931 0.0348416 0.0203341 0.56497 
0.873355  19 0.192437 0.162942 0.488148 0 0.194641 0.631634 0.397076 0.0794069 0.136068 0.0478105 0.643149 0.641633 0.179861 0.753362 0.400749 0.414899 0.0425094 0.479003 0.751341 
0.378535  19 0.288347 0.190963 0.466673 0 0 0.625538 0.60916 0.0933649 0 0.551682 0.6662 0.926972 0 0.858177 0.388371 0.428072 0.036088 0.124427 0.0247431 
0.546304  19 0.140583 0.529374 0.475061 0.0340372 0.225907 0.669178 0 0.850269 0 0.357585 0.566819 0.593677 0.0318592 0.33075 0.293722 0.631435 0.142906 0.170037 0.109663 
1.09486  19 0 0 0.536396 0.00389561 0.0430646 0.153026 0.519477 0.18942 0 0.242226 0.695408 0 0.384728 0.669515 0.264678 0.695576 0.26069 0 0.181837 
0.803428  19 0.025865 0.139992 0.530561 0 0.368608 0.892708 0.652329 0.0575222 0.0351788 0.32266 0.68909 0.506506 0.106323 0.181248 0.240787 0.814575 0.300269 0.66489 0.447581 
1.14623  19 0.00175343 0 0.396512 0.005826 0.897591 0.507043 0.293932 0 0.0821748 0 0.0537254 0.857464 0.514936 0.317027 0.737219 0.55682 0.116357 0.338189 0.0469244 
0.653683  19 0.665074 0.786933 0.487473 0.00449503 0 0.689585 0.335875 0.595269 0.212791 0 0 0.856296 0.468824 0.3732 0.910944 0.474787 0.0694916 0.246737 0.420561 
0.55349  19 0.225334 0 0.534899 0.0192879 0 0.373649 0.131712 0.582791 0.0873295 0.127487 0.156212 0.481246 0.257607 0.759409 0.768753 0.500874 0.240473 0.281585 0.45958 
0.521925  19 0.458219 0.851273 0.550064 0.01324 0.231871 0.38341 0.0588588 0.450043 0.0592486 0.114975 0.176041 0.562393 0.226293 0.505329 0.775074 0.493506 0.0528645 0.307609 0.28115 
0.784373  19 0.336782 0.318665 0.604962 0.013506 0.425279 0.340781 0.000212747 0 0 0 0.714663 0.471928 0.245737 0.182616 0.692127 0.791096 0.464034 0.788257 0.610591 
2.45568  19 0.0842548 0.295335 0.614064 0.020337 0.0675939 0.375995 0.0853144 0 0.298568 0.636473 0.689942 0.520528 0.347562 0.147288 0.856154 0.0833173 0.431912 0.668448 0.579913 
0.61108  19 0.440795 0 0.380671 0.00850728 0.30365 0.49327 0.182615 0.543896 0.27595 0 0.503393 0.859553 0.0983231 0.536175 0.939925 0.590498 0.120671 0.374887 0.443236 
0.61315  19 0.393589 0.283745 0.494752 0 0.00899294 0 0.459766 0.508742 0 0.141234 0.741686 0.96741 0.569045 0.446675 0.52136 0.375666 0.094628 0.139789 0.0553808 
0.613624  19 0.260267 0.451883 0.485061 0.0445814 0.151295 0.227774 0 0.431942 0.208293 0 0.415806 0.63938 0.154114 0.515218 0.153462 0.705539 0.285002 0.450132 0.622984 
0.62109  19 0.0148199 0 0.399424 0.0102452 0.0771751 0.330874 0.256877 0.763816 0.401355 0.0666107 0.754361 0.163969 0.0511902 0.296233 0.978533 0.574468 0.0814974 0.282605 0.551266 
0.621422  19 0.0531202 0.517432 0.474989 0.0347331 0.134511 0.0784254 0 0.401528 0.0502141 0.425868 0.504448 0.613564 0.0448103 0.382098 0.282108 0.559531 0.172667 0.743025 0 
0.631123  19 0.249781 0.163183 0.473997 0.00365526 0.195025 0.53879 0.316755 0.313439 0.0782102 0.061324 0.655278 0.458448 0.524576 0.779985 0.321103 0.424031 0.111302 0.361079 0.476455 
0.63174  19 0.284936 0.183329 0.470576 0.00220438 0 0.905528 0.632619 0.370138 0 0.605669 0.529224 0.00495005 0 0.596221 0.482843 0.425172 0.0668632 0.0558557 0 
0.632644  19 0.879171 0.0598316 0.204381 0 0.319085 0.15233 0.0486185 0.91446 0.137661 0 0.191229 0.608104 0.0388385 0.413282 0.00109218 0.589499 0 0.359939 0.508611 
0.649184  19 0.0889492 0.333416 0.00461799 7.42913e-05 0.0062149 0.74264 0.137263 0.546876 0.207011 0 0.491182 0.962823 0.0996547 0.471643 0 0.729507 0.33554 0.297624 0.336216 
0.649489  19 0.415609 0.626767 0.49414 0.0154298 0.398855 0.319538 0 0.602818 0.343267 0.269047 0 0.911293 0 0.131718 0.265245 0.775297 0.235614 0.527182 0.360806 
0.650151  19 0.0883253 0.0881261 0.130491 0 0 0.662231 0 0.883274 0.213811 0 0.187957 0.791884 0.0750511 0.492344 0.141241 0.778927 0.347371 0.313155 0.239528 
0.650386  19 0.690474 0.480692 0.594386 0.00302625 0.208672 0.495547 0 0.202291 0.0741502 0.159676 0.686238 0.895326 0.525231 0.627128 0.87654 0.69603 0.0133532 0.0205191 0.82651 
0.65073  19 0.83148 0 0.466505 0 0 0.644605 0.653446 0.075741 0 0.477919 0.646093 0.00367219 0.288576 0.0584324 0.497862 0.443387 0.0361763 0.224225 0.051584 
0.657214  19 0.215263 0.449757 0.563997 0.0308869 0.277138 0.731832 0 0.497776 0.118109 0.205518 0.441098 0.433741 0.00182227 0.751679 0.319218 0.454342 0.225733 0.184437 0.0494456 
0.663522  19 0.445601 0.234344 0.476257 0 0.340617 0.0246193 0.0901306 0.8513 0.12239 0.0234015 0.780387 0.663285 0.186292 0.679394 0.559053 0.3893 0.0301205 0.144798 0 
0.6684  19 0.282314 0.305449 0.497502 0.0263143 0.739692 0.448627 0.245695 0.855534 0.0350263 0.29168 0.833666 0 0.0434065 0.745514 0.800359 0.434024 0.170771 0.126906 0 
0.68381  19 0.776404 0.421995 0.664106 0.0501169 0.753898 0.42277 0.544056 0.429673 0.132387 0.0949629 0.249878 0.543031 0.497092 0.650232 0.184373 0.684643 0.129022 0.396264 0.294173 
0.685844  19 0 0.415671 0.128241 0.00197431 0.263704 0.292867 0.282469 0.619294 0.0862055 0.444636 0.33717 0.756545 0.355906 0.633535 0.476079 0.398599 0.072629 0 0.227338 
0.693331  19 0.0337739 0.204494 0.871344 0.0425599 0.048148 0.571301 0.32436 0.716183 0.355955 0.18599 0.0621723 0.765126 0.165512 0.538207 0.286178 0.585576 0.0881248 0.372736 0.598463 
0.694571  19 0.181184 0.303526 0.530461 0.00132645 0 0.696253 0.0271486 0.626994 0.147166 0.337897 0 0.673617 0.542905 0.50098 0.159124 0.389611 0.0744635 0.267619 0.423423 
0.696115  19 0.250014 0.371356 0.484701 0.0080152 0.266845 0.174527 0.593332 0.705055 0.109831 0.170721 0 0.459459 0.330971 0.658396 0.421524 0.503697 0.290428 0.27841 0.402343 
0.697033  19 0.314796 0 0.473168 0.0397901 0 0.841992 0.716385 0.0634259 0 0.723458 0.724186 0.731612 0.117396 0.394961 0.374324 0.517262 0.331885 0 0 
0.698696  19 0.337639 0 0.5352 0.0204986 0 0.609249 0 0.718922 0 0.0823565 0 0.279413 0.522528 0.759952 0.971524 0.415866 0.0680563 0.0754731 0.372197 
0.699034  19 0.181421 0.298432 0.372244 2.43475e-06 0.125995 0.419495 0.279323 0.189962 0.062314 0.173221 0.544185 0.224063 0.101982 0.463386 0.395109 0.8811 0.035417 0.140369 0.482537 
0.699162  19 0.389856 0.224493 0.559875 0.0211519 0.310211 0.185605 0.415377 0.762298 0.00347805 0.0831487 0.277005 0.71064 0.205819 0.548543 0.744072 0.367321 0.00984324 0.381332 0.344401 
0.700563  19 0.41915 0.271382 0.573403 0.0387323 0.432079 0.950927 0 0.299081 0.230958 0 0.14153 0.379708 0.183122 0.812071 0.472139 0.636595 0.0807945 0.10333 0.531197 
0.701043  19 0 0.467163 0.415666 0 0.368603 0.438354 0.382129 0.824332 0.0280281 0.142248 0.611871 0.881149 0 0.426078 0.162583 0.500942 0.169278 0.339923 0.397276 
0.701823  19 0.328004 0.337541 0.567917 0.0184024 0.95995 0.423152 0.348594 0.386155 0 0.231242 0.272353 0.936612 0.371191 0.765353 0.358178 0.570843 0.283129 0.263159 0.44952 
0.707651  19 0 0.0433616 0.589227 0.0407055 0.28299 0.0444377 0.0284725 0.902815 0.279925 0.172447 0.131654 0.144294 0.0218617 0.35495 0.49993 0.495234 0.146743 0.526399 0.231616 
0.709864  19 0 0.222476 0.550885 0 0.551148 0.459773 0.134476 0.901227 0.0848822 0.368774 0.623036 0.600198 0.392426 0.0702134 0.801901 0.239865 0.0339546 0.309583 0.478677 
0.711675  19 0.640005 0.202092 0.577215 0.0181443 0.614008 0.378445 0.221703 0.879949 0.192958 0.177499 0.849261 0.795887 0.480828 0.0608416 0.64419 0.465297 0 0.386743 0.624423 
0.72103  19 0.222987 0.0818461 0.723202 0.00167005 0.437272 0.335921 0.247183 0.598278 0.819895 0 0.536196 0.721523 0.544823 0.0967597 0.635968 0.60777 0.279589 0.564105 0.0422827 
0.729558  19 0 0.616723 0.326114 0.012535 0.165473 0.618265 0.349016 0.699534 0.336699 0.230167 0.704578 0.706805 0.162772 0.676208 0.389129 0.553479 0.147624 0.364528 0.3159 
0.731977  19 0.650966 0.147514 0.738349 0.0318629 0.163149 0.682276 0 0.731067 0.741166 0.287924 0.549323 0.54047 0.0372029 0.592323 0.261015 0.667104 0.171766 0.124342 0.0718055 
0.734626  19 0.640005 0.202092 0.577215 0.0181443 0.614008 0.378445 0.221703 0.879949 0.192958 0.177499 0.849261 0.795887 0.480828 0.0608416 0.64419 0.465297 0 0.386743 0.624423 
0.742587  19 0.544997 0.302529 0.398014 0 0 0.707308 0.560567 0.148063 0.00377234 0.432715 0.738936 0.253438 0.341715 0.725453 0.458555 0.703123 0.072586 0.0201403 0.427141 
0.758702  19 0.309472 0 0.538862 0.0206711 0 0.36131 0.208835 0.591868 0.0157846 0.154675 0.0382691 0.730944 0.220792 0.93069 0.698125 0.245207 0.209815 0.214789 0.378309 
0.764754  19 0.662526 0.274055 0.494705 0.016309 0.569216 0.399448 0.174477 0.863375 0.242791 0.188095 0.648236 0.87229 0.395453 0.056713 0.389479 0.608601 0.00964068 0.0286095 0.0683679 
0.772219  19 0.560896 0.265486 0.821411 0.00683176 0.372529 0.134268 0.22116 0.483179 0.329036 0.00602139 0.512461 0.722275 0.529229 0.100051 0.373326 0.644981 0.180297 0.674244 0 
0.776595  19 0.876857 0.268614 0.596275 0.000861864 0.809434 0.458808 0.0314273 0.222212 0.153525 0.131086 0.451441 0.61144 0.58785 0.06905 0.62283 0.557034 0.291391 0.332696 0.503901 
0.783093  19 0.0346375 0.666004 0.481402 0.00653572 0.240407 0.653101 0.399762 0.643708 0.23301 0 0.150484 0.60097 0.70172 0.163407 0.950138 0.565648 0.0410496 0.241217 0.24954 
0.783402  19 0.215291 0.222092 0.529034 0.0405633 0.0587902 0.47206 0 0.169401 0.133599 0.271656 0.346899 0.482916 0.406913 0.263593 0.408526 0.43626 0.0965269 0.122509 0 
0.806728  19 0.124942 0.350535 0.628709 0.0402282 0.377686 0.645276 0.870051 0.366243 0.372678 0.29432 0.206483 0.817895 0.386475 0.515712 0.455873 0.311157 0.0414711 0.829173 0.499797 
0.81003  19 0.76266 0.117463 0.760752 0.0130653 0.575112 0.311997 0.764841 0.303921 0 0.206217 0.151556 0.907504 0.443277 0.274521 0.692992 0.586151 0.0665206 0.176751 0.492264 
0.812534  19 0.19394 0.548878 0.679536 0.00517381 0.0975504 0.466432 0.445163 0.96364 0.121811 0.0233444 0.508746 0.716714 0 0.496983 0.968772 0.552211 0.129831 0.360369 0.463911 
0.815598  19 0.623564 0.832248 0.359278 0.00785617 0.545713 0.579768 0.100025 0.568749 0.300242 0 0 0.930132 0.42907 0.11847 0.341592 0.523537 0.0663335 0.214373 0.438029 
0.819134  19 0.383106 0 0.497963 0.0182835 0.484431 0.588671 0.376702 0 0 0.41419 0.649434 0.571178 0.198963 0.738374 0.477154 0.534047 0.0264421 0.203192 0.583662 
0.822226  19 0.234865 0.273092 0.69483 0.0519481 0.401874 0.624621 0.706614 0.379128 0.39986 0 0.046861 0.455697 0.384588 0.814619 0.462106 0.486146 0.000105924 0.0196804 0.54401 
0.823076  19 0.414052 0 0.571613 0.0133761 0.103919 0.380173 0.095413 0.600817 0.0385047 0.123874 0.0309971 0.812532 0.122408 0.282639 0.787707 0.571618 0 0.291972 0.49625 
0.824391  19 0.291463 0.457017 0.470971 0.0533292 0.590353 0.358669 0.217548 0.369954 0 0.183431 0.181473 0.626928 0.492723 0.34754 0.863628 0.524545 0.0513401 0.386429 0.253285 
0.832233  19 0.173841 0.254585 0.327246 0.00830091 0.775135 0.533723 0.671912 0.468406 0.552044 0.048057 0.286351 0.702752 0.299439 0.618221 0.488164 0.135075 0 0.160381 0.532975 
0.845186  19 0.498579 0.125405 0.638345 0.00386587 0.637447 0.41828 0.36336 0.214557 0.320006 0.13876 0.688197 0.470192 0.488754 0.649308 0.586464 0.696142 0.213654 0.0593796 0.183079 
0.860879  19 0 0.280293 0.410798 0.00032371 0.457924 0.398576 0.340376 0.117697 0.0314082 0.355413 0.512045 0.124755 0 0.488531 0.121407 0.801521 0.213935 0.15306 0.335891 
0.861897  19 0.625675 0.519835 0.475959 0.0465717 0.0602051 0.487234 0.173796 0.870921 0 0 0.874664 0.719048 0.579863 0.28346 0.59341 0.653198 0.445947 0.189252 0.585401 
0.87296  19 0.0768181 0.393573 0.453552 9.35663e-05 0 0.421998 0.236702 0.758001 0.235947 0 0.469922 0.851111 0.0363243 0.525059 0.406299 0.786861 0.407929 0.373898 0.270478 
0.89286  19 0.0694236 0.21273 0.623279 0.0385205 0.482898 0.554633 0.488761 0.392654 0.29354 0.317035 0.267621 0.325348 0.321306 0.967283 0.442317 0.375396 0.0973774 0.651772 0.334623 
0.893167  19 0.285405 0.363035 0.587428 0.0397464 0.339543 0.0924304 0 0.905989 0.154134 0.146176 0.625133 0.304358 0.226481 0.598606 0.0416525 0.713782 0.102737 0.355043 0.268153 
0.912041  19 0.753307 0.209887 0.575324 0.00895981 0.981088 0.508219 0.18374 0.235566 0.310545 0.139579 0.696509 0.00936912 0.494818 0.262374 0.746349 0.606883 0.220404 0.883461 0.342904 
0.912368  19 0.212813 0.518553 0.408453 0.0407987 0.435983 0.409587 0 0.204515 0 0.293163 0.352035 0.631694 0 0.674092 0.381879 0.380052 0.302213 0.106568 0.0288068 
0.93895  19 0.28157 0.458478 0.705466 0.0353101 0.321444 0.430587 0.632456 0.517769 0.105743 0.319755 0.0998138 0.332971 0.360984 0.728835 0.105918 0.615579 0.27203 0.544791 0.389863 
0.946312  19 0.469176 0 0.470226 0.128282 0.307802 0.597846 0 0.914246 0.197692 0 0.771413 0.473638 0.0936869 0.46706 0.452063 0.745454 0.222441 0.330158 0.106308 
0.95411  19 0.66063 0.525273 0.647298 0.0118571 0.763042 0.368147 0.22191 0.0685465 0.163352 0.135954 0.767531 0.921135 0.480495 0 0.612427 0.43909 0.160815 0.239745 0.654055 
0.95534  19 0.637839 0.344883 0.595846 0.00729156 0.812396 0.41167 0.0328784 0.222194 0.443605 0.0817209 0.456981 0.705243 0.588577 0.855769 0.691853 0.667939 0.150072 0.0825406 0.491007 
0.969196  19 0.441299 0.220522 0.348379 0 0.313504 0.203715 0.971483 0.418733 0.58922 0.101637 0.696885 0.541284 0.446372 0.476194 0.495893 0.493358 0.223674 0.254686 0.5809 
0.971064  19 0 0 0.536396 0.00389561 0.0430646 0.153026 0.519477 0.18942 0 0.242226 0.695408 0 0.384728 0.669515 0.264678 0.695576 0.26069 0 0.181837 
0.996217  19 0.366431 0.116081 0.468404 0 0.313967 0.445468 0.809313 0.60933 0.00750768 0.994161 0.56086 0.545333 0.644109 0.511671 0.932712 0.170122 0 0.192395 0.32041 
0.996481  19 0.0507743 0.246432 0.404813 0.00922944 0.160107 0.837028 0.0338068 0.87259 0.314451 0 0.171614 0.0879628 0 0.478691 0.506954 0.508673 0 0.455863 0.306625 
1.00752  19 0.872633 0.22807 0.612472 0.00780286 0 0.253736 0.87492 0.838229 0.526902 0.137667 0.0324184 0.110065 0.368906 0.538301 0.474505 0.474 0.0211056 0.236149 0.385227 
1.02039  19 0.721201 0.346937 0.49075 0.0106994 0.69029 0.581377 0.202219 0.0798124 0.205958 0.167248 0.814 0.252228 0.278374 0.312672 0.475392 0.356969 0.133362 0.399111 0.515459 
1.02315  19 0.217558 0.25439 0.345637 0 0.359538 0.516326 0.658108 0.376256 0.564664 0.0266279 0.63137 0.794708 0.228822 0.633607 0.4627 0.866403 0 0.0672211 0.552374 
1.02365  19 0.441723 0.122059 0.759344 0.0621999 0.0746182 0.72568 0.096664 0.767974 0.243241 0.270661 0.798427 0 0.401059 0.464031 0.650067 0.345795 0.201634 0.295992 0.300381 
1.02391  19 0 0 0.879279 0 0.296465 0.330152 0.128249 0.6955 0.991218 0 0.548767 0.721604 0.501694 0.107901 0.758196 0.690141 0.452011 0.619576 0.426889 
1.05878  19 0.413969 0.204231 0.445756 0.0169359 0 0.285706 0.0387218 0.643411 0.513658 0.203436 0.184217 0.612129 0.912358 0 0.510985 0.859529 0.327353 0.396392 0.597249 
1.06049  19 0.144916 0.518698 0.446923 0 0 0.419619 0.356132 0.179545 0.244986 0.99173 0.455175 0.185656 0 0.377301 0.119694 0.592066 0.170554 0.343568 0.453169 
1.06819  19 0 0.21455 0.382486 0.0132741 0.15593 0.98681 0.228045 0.72 0.426363 0.49776 0.740228 0 0.673067 0.272549 0.783906 0.562485 0.100363 0.245636 0.554903 
1.07026  19 0.348742 0.486376 0.382086 0.133027 0.782117 0.478746 0.199198 0.36225 0.0237847 0.237992 0.508288 0.473309 0.254041 0.463025 0.313982 0.750361 0.110789 0.447856 0.682613 
1.08954  19 0 0.698486 0.495589 0.0879244 0.27958 0.667011 0.125237 0.419573 0.07245 0.736038 0.764785 0.695413 0.362757 0.779865 0.1472 0.460685 0.0684347 0.614887 0.231361 
1.1247  19 0.609325 0.300439 0.551567 0 0.573337 0.438904 0.182631 0 0.066932 0.0120833 0.619542 0.514832 0.421059 0.256055 0.318685 0.711608 0.247512 0.751719 0.431881 
1.13966  19 0.322665 0.343649 0.389623 0.021078 0.528393 0.431103 0.216582 0.322753 0.738631 0.216513 0.0183576 0.464076 0.476457 0.575189 0.838415 0.555367 0.275295 0.506021 0.578365 
1.14371  19 0.589493 0.44768 0.776932 0.04176 0.139735 0.394738 0.332438 0.42516 0.274909 0.272057 0.676554 0.217389 0.225734 0.638328 0.0902651 0.887197 0.306281 0.351983 0.693817 
1.15706  19 0 0.453936 0.315758 0.0519771 0.337893 0.441019 0.243415 0.252909 0.0178337 0.758128 0.911957 0.613228 0.537998 0.167408 0.418086 0.782239 0.107363 0.384709 0.597196 
1.1756  19 0.239069 0.252409 0.204065 0.0248051 0.0978427 0.148139 0.267849 0.313079 0.1272 0 0.105232 0.433902 0.390927 0.0681951 0 0.512902 0.322731 0.472816 0.0700961 
1.17783  19 0.604574 0.452926 0.514534 0 0.411611 0.538531 0.383639 0.0522552 0.191944 0.422049 0.585527 0.938896 0.315169 0.619615 0.0732107 0.561057 0.0514367 0 0.597265 
1.17835  19 0.387219 0.43359 0.58755 0.0199836 0.837211 0.929771 0.165023 0.347985 0.353554 0.171296 0.814631 0.434339 0.765925 0.5112 0.534651 0.278809 0.271429 0.283635 0.131273 
1.18179  19 0.272393 0 0.57068 0.00905433 0 0.327777 0.237439 0.000267715 0.0701261 0.11519 0 0.782933 0.40912 0.523264 0.891032 0.667373 0.329257 0.278704 0.544092 
1.20176  19 0.314979 0.413561 0.398365 0.00217658 0.241034 0.339352 0.735261 0 0.0924398 0.558965 0.41895 0.673018 0.0773906 0.605483 0.71688 0.148393 0.0419087 0 0 
1.24889  19 0.975406 0.907997 0.741438 0.227009 0.878255 0.896428 0.954262 0.266134 0.391114 0.288414 0.0672977 0.464328 0.114336 0.161452 0.994773 0.7232 0.284255 0.241857 0.514498 
1.25085  19 0.198851 0.381491 0.32662 0.00164966 0.41184 0.625319 0.572356 0.0742353 0.78961 0.807059 0.738948 0.789645 0 0.873177 0.377355 0.441023 0.0161713 0.218337 0.47268 
1.26631  19 0.178859 0.0970052 0.5576 0.0038008 0.572633 0.468458 0.962392 0 0.112631 0.410683 0 0.694117 0.0468424 0.626946 0.814726 0.0995332 0 0 0 
1.29221  19 0.270013 0.77894 0.95244 0.0976491 0.0258121 0.386735 0.906856 0.0624098 0.957473 0.446614 0.896129 0.114278 0.0745486 0.939068 0.0712701 0.103898 0.00814637 0.413501 0.290749 
1.29371  19 0.40976 0.245528 0.539793 0.000684465 0.442298 0.987849 0.888778 0.492807 0.684908 0.646527 0.707562 0.308723 0.657031 0.239544 0.192622 0.898237 0.280221 0.42215 0.869514 
1.29371  19 0.40976 0.245528 0.539793 0.000684465 0.442298 0.987849 0.888778 0.492807 0.684908 0.646527 0.707562 0.308723 0.657031 0.239544 0.192622 0.898237 0.280221 0.42215 0.869514 
1.32315  19 0.351888 0.134752 0.497247 0.0757535 0.852406 0.480208 0.197092 0.0698941 0.246164 0.0852869 0.736009 0.448735 0.22217 0.604273 0.152388 0.733236 0.177786 0 0.827886 
1.34594  19 0.973865 0.134052 0.85333 0.0334995 0.721636 0.450905 0.03357 0.173126 0.566396 0.272891 0.80579 0.0428887 0.795779 0.752184 0.481322 0.575113 0.438121 0.448404 0.357375 
1.34594  19 0.973865 0.134052 0.85333 0.0334995 0.721636 0.450905 0.03357 0.173126 0.566396 0.272891 0.80579 0.0428887 0.795779 0.752184 0.481322 0.575113 0.438121 0.448404 0.357375 
0.513587  19 0.363137 0.567696 0.472736 0.0335451 0.0654241 0.561481 0 0.980514 0.0506803 0.360182 0.310911 0.581308 0.162128 0.491603 0.22996 0.914301 0.244035 0.0766784 0.0124154 
0.404182  19 0.425885 0 0.530301 0.00875102 0.206994 0.530175 0.111024 0.91108 0 0.0934327 0.659751 0.494698 0.450725 0.865726 0.850864 0.449211 0.108595 0.34249 0.137716 
0.494386  19 0.757479 0 0.559061 0.0163002 0.347756 0.264302 0.0473218 0.914347 0 0.117984 0.271778 0.629712 0.51131 0.698996 0.94824 0.551591 0.0886874 0.366444 0.569784 
0.502957  19 0.633393 0.585761 0.735527 0.0240702 0.876363 0.42016 0 0.920747 0.0519334 0.0245429 0.445319 0.361305 0.463749 0.270795 0.754076 0.7382 0.125246 0 0.529729 
0.408268  19 0 0 0.53183 0.0016621 0.24667 0.00533332 0.566807 0.133364 0 0.224686 0.696003 0.00566579 0.0393232 0.0274092 0.245159 0.713493 0.274065 0.820203 0.339263 
0.470493  19 0.0903897 0.081782 0.272717 0 0.0845315 0.460972 0.646751 0.780892 0.011323 0.255172 0.718568 0.790899 0.276899 0.543106 0.648828 0.607919 0.19951 0.398027 0.139496 
0.430223  19 0.63854 0.196386 0.536507 0 0 0.563936 0.507923 0.0942913 0 0.723752 0.743924 0.97434 0 0.948816 0.506545 0.474622 0.0357457 0.274803 0.151012 
0.378535  19 0.288347 0.190963 0.466673 0 0 0.625538 0.60916 0.0933649 0 0.551682 0.6662 0.926972 0 0.858177 0.388371 0.428072 0.036088 0.124427 0.0247431 
0.489477  19 0.735277 0.0614398 0.566711 0.000776578 0.830634 0.535121 0.368111 0.955974 0 0.162966 0.897777 0.850278 0.282024 0.168082 0.987089 0.673158 0.0415241 0.297676 0.36943 
0.338833  19 0.461385 0.0504634 0.475456 0 0.339553 0.431697 0.000358391 0.640162 0 0 0.700399 0.47271 0.255731 0 0.776005 0.829817 0.261911 0.684455 0.137804 
0.492207  19 0.425249 0.308791 0.477803 0 0.0205721 0.780047 0.63005 0.582967 0 0.144149 0.794257 0.37036 0.541778 0.533531 0.492196 0.919541 0.082452 0.197797 0.0286989 
0.491289  19 0.729583 0.396695 0.828957 0.0139532 0.706887 0.548283 0.238627 0.810498 0 0.13075 0.814009 0.919114 0.333428 0.304286 0.449538 0.623609 0.18444 0.458792 0.233504 
0.412634  19 0.230647 0 0.526953 0 0.165163 0.675569 0.274467 0.565202 0 0 0 0.622654 0.418193 0.655376 0.283749 0.374154 0.0769523 0.548778 0.226813 
0.457372  19 0.0258875 0 0.473235 0.0452281 0.665901 0.375673 0.282846 0.765235 0.00350586 0 0.809716 0 0.385742 0.0847656 0.750441 0.898467 0.0780375 0.538754 0.498482 
0.466376  19 0.222234 0 0.5237 0.0170957 0.10013 0.555168 0 0.905773 0.129889 0.291279 0.0859093 0.550949 0 0.639801 0.482742 0.662148 0.252331 0.320136 0.369169 
0.471697  19 0.984714 0.334626 0.495799 0.0130868 0 0.686497 0.12457 0.658291 0.204264 0 0 0.177021 0.573586 0.374785 0.226752 0.479656 0.0961528 0.2635 0.270972 
0.470484  19 0.757479 0 0.559061 0.0163002 0.347756 0.264302 0.0473218 0.914347 0 0.117984 0.271778 0.629712 0.51131 0.698996 0.94824 0.60455 0.0886874 0.366444 0.569784 
0.504285  19 0.883445 0.0640209 0.140907 0 0 0.377735 0.0393882 0.922938 0 0 0.22246 0.624226 0.475377 0.78767 0.218159 0.617914 0.4566 0.404323 0.497593 
0.427101  19 0.326525 0.245058 0.493758 0.0202482 0 0.883817 0.0851609 0.364365 0.0391146 0.0463495 0.346416 0.840674 0.241313 0.678503 0.802932 0.810138 0.0531588 0.301321 0.475698 
0.481998  19 0.691813 0 0.469076 0 0.131893 0.31305 0 0.454142 0 0.0957677 0.505808 0.638581 0.105441 0.516143 0.522553 0.760034 0.297231 0.438 0.609435 
0.51088  19 0.688473 0.419764 0.644135 0.00929826 0.861832 0.390973 0.221607 0.751593 0.0215494 0 0.888637 0.46527 0.485902 0.366765 0.759864 0.798998 0.127476 0.0244412 0.558929 
0.592736  19 0.712227 0 0.506462 0.00739326 0.822352 0.447033 0.229154 0.739941 0.275308 0.0975362 0.777622 0.679619 0.62862 0.255732 0.603863 0.660644 0.0500921 0.311681 0.545239 
0.56351  19 0.379216 0.25948 0.4855 0 0.0131362 0 0.319622 0.779009 0 0.0843319 0.773616 0.677012 0.389569 0.385264 0.55893 0.384631 0.100104 0.184513 0.0664962 
0.58498  19 0.32608 0.555526 0.582385 0.0125578 0.677729 0.494693 0.212541 0.875415 0 0.2863 0.681696 0.501455 0 0.550421 0.746124 0.671069 0.352641 0.529489 0.385987 
0.577939  19 0 0.578702 0.303682 0 0.274638 0.546259 0.125032 0.597274 0.0852318 0.332496 0.147059 0.980118 0.316386 0.638681 0.304956 0.395405 0.0611002 0 0.304559 
0.565659  19 0.126605 0.372203 0.828861 0 0.309274 0.359581 0.308562 0.192994 0.0163248 0.526597 0.556434 0.306179 0 0.513872 0.349483 0.467213 0.135318 0.157972 0.417128 
0.514702  19 0.521775 0.226649 0.733779 0.0421505 0.734148 0.271607 0.235564 0.122046 0 0.0472087 0.778004 0.578776 0.435281 0.560807 0.733103 0.581823 0.196188 0.41705 0.612854 
0.533983  19 0.311463 0.0200442 0.633782 0 0.430801 0.545068 0.00033199 0.153903 0 0 0.688045 0.470339 0.367611 0.256472 0.848144 0.834962 0.633158 0.670498 0.588306 
0.562226  19 0.379216 0.25948 0.4855 0 0.0131362 0 0.319622 0.779009 0 0.0843319 0.773616 0.677012 0.389569 0.385264 0.55893 0.384631 0.100104 0.184513 0.0664962 
0.550122  19 0.140583 0.529374 0.475061 0.0340372 0.225907 0.669178 0 0.850269 0 0.357585 0.566819 0.593677 0.0318592 0.33075 0.293722 0.631435 0.142906 0.170037 0.109663 
0.537925  19 0.306811 0.0457916 0.542552 0.00811435 0.441972 0.855722 0.193135 0.682625 0.380784 0.1023 0.287438 0.689199 0.346792 0.643642 0.106994 0.433417 0.0697617 0.421871 0.346349 
0.586321  19 0.653075 0.253161 0.409027 0.00043767 0.0119238 0.293699 0.118534 0.404749 0 0.131447 0.179374 0.438912 0.431673 0.467256 0.903101 0.422837 0.0428854 0.466003 0.462284 
0.518304  19 0.140583 0.529374 0.475061 0.0340372 0.225907 0.669178 0 0.850269 0 0.357585 0.566819 0.593677 0.0318592 0.33075 0.293722 0.631435 0.142906 0.170037 0.109663 
0.583692  19 0.470092 0.065498 0.508286 0.00723421 0.195215 0.591262 0.0495485 0.574661 0.15913 0.0696657 0.667102 0.670854 0.0889186 0.831086 0.301455 0.417786 0.0902482 0.281991 0.353266 
0.54509  19 0.697285 0.370879 0.736974 0 0.364707 0.439378 0.146965 0.200334 0.0293881 0.0251938 0.389956 0.26038 0.572437 0.443027 0.827224 0.812528 0.150204 0.0234595 0.336141 
0.517481  19 0.219474 0.0499113 0.51215 0.00972609 0.231243 0.450727 0.0792867 0.473281 0.0978504 0.0990133 0 0.574185 0.231416 0.560726 0.894944 0.543834 0.05191 0.474572 0.250163 
0.587942  19 0.641687 0.714613 0.717145 0.0390087 0.840136 0.396318 0 0.980993 0.06219 0 0.421782 0.421404 0.484875 0.256477 0.851578 0.92209 0.131504 0 0.548017 
0.603689  19 0.714677 0 0.462173 0.0134188 0.870814 0.45367 0.217623 0.934725 0.151994 0 0.776478 0.757627 0.618734 0.282891 0.989923 0.666669 0 0.263269 0.558439 
0.599983  19 0.322715 0.120577 0.467067 0 0.150167 0.109307 0 0.521358 0.0729856 0.495098 0.305221 0.997813 0.0304863 0.404413 0.232586 0.263879 0 0 0.656089 
0.594766  19 0.887637 0.61797 0.640309 0.00574277 0.230887 0.489343 0.126287 0.46034 0.0266803 0 0 0.554638 0.214721 0.674069 0.804114 0.516196 0.0299186 0.356407 0.301005 
0.601722  19 0.252096 0.0799327 0.417565 0.0110516 0.334179 0.239827 0 0.800028 0.553869 0.0546811 0.378934 0.597923 0.529274 0.225539 0.942427 0.575241 0.0919561 0.369655 0.275287 
0.600376  19 0.762625 0.499277 0.811183 0.0325861 0.973807 0.54182 0.996032 0.583512 0.0610145 0.137208 0.34332 0.597039 0.530027 0.622873 0.116442 0.581964 0.135061 0.400831 0.272152 
0.611078  19 0.037813 0.040438 0.534139 0.00220483 0.169645 0.808681 0.473396 0.241755 0 0.203139 0.695557 0.346632 0.0571685 0.564009 0.246595 0.744524 0.301051 0.483202 0.257764 
0.603724  19 0.676123 0.854118 0.888855 0.00801825 0.869534 0.373859 0.09899 0.971044 0.0512701 0.158582 0.45601 0.487226 0.425696 0.220396 0.610327 0.713991 0.130408 0.177681 0.55038 
0.605321  19 0.406243 0.173389 0.465454 0 0.0860546 0.838943 0.319955 0.611231 0.0958351 0.426021 0.719001 0.671426 0.147432 0.242623 0.525141 0.39011 0.00564392 0.0345814 0.361087 
1.08413  19 0.601695 0.705113 0.854558 0.150982 0.449749 0.704061 0.395959 0.232388 0.437663 0.25584 0.925626 0.926052 0.611987 0.790604 0.629201 0.966326 0.403596 0.226767 0.0124697 
0.829946  19 0.683263 0.0464114 0.374791 0.0283843 0.598903 0.442152 0.0913226 0.96508 0.737713 0.734377 0.975102 0.529015 0.0524687 0.677296 0.125261 0.799828 0.0719427 0.294139 0.166985 
0.965957  19 0.579185 0.791165 0.966526 0.219783 0.317616 0.0864325 0.562749 0.6515 0.462868 0.586926 0.592499 0.318702 0.291853 0.281207 0.973929 0.899436 0.0564008 0.813192 0.751142 
0.965957  19 0.579185 0.791165 0.966526 0.219783 0.317616 0.0864325 0.562749 0.6515 0.462868 0.586926 0.592499 0.318702 0.291853 0.281207 0.973929 0.899436 0.0564008 0.813192 0.751142 
0.965957  19 0.579185 0.791165 0.966526 0.219783 0.317616 0.0864325 0.562749 0.6515 0.462868 0.586926 0.592499 0.318702 0.291853 0.281207 0.973929 0.899436 0.0564008 0.813192 0.751142 
0.829946  19 0.683263 0.0464114 0.374791 0.0283843 0.598903 0.442152 0.0913226 0.96508 0.737713 0.734377 0.975102 0.529015 0.0524687 0.677296 0.125261 0.799828 0.0719427 0.294139 0.166985 
1.17835  19 0.387219 0.43359 0.58755 0.0199836 0.837211 0.929771 0.165023 0.347985 0.353554 0.171296 0.814631 0.434339 0.765925 0.5112 0.534651 0.278809 0.271429 0.283635 0.131273 
1.16939  19 0.981249 0.580953 0.663837 0.269233 0.132307 0.62871 0.402969 0.671954 0.386215 0.395926 0.695077 0.756683 0.642672 0.688648 0.441557 0.800081 0.0954707 0.778631 0.345519 
1.16939  19 0.981249 0.580953 0.663837 0.269233 0.132307 0.62871 0.402969 0.671954 0.386215 0.395926 0.695077 0.756683 0.642672 0.688648 0.441557 0.800081 0.0954707 0.778631 0.345519 
1.16939  19 0.981249 0.580953 0.663837 0.269233 0.132307 0.62871 0.402969 0.671954 0.386215 0.395926 0.695077 0.756683 0.642672 0.688648 0.441557 0.800081 0.0954707 0.778631 0.345519 
0.404182  19 0.425885 0 0.530301 0.00875102 0.206994 0.530175 0.111024 0.91108 0 0.0934327 0.659751 0.494698 0.450725 0.865726 0.850864 0.449211 0.108595 0.34249 0.137716 
0.494386  19 0.757479 0 0.559061 0.0163002 0.347756 0.264302 0.0473218 0.914347 0 0.117984 0.271778 0.629712 0.51131 0.698996 0.94824 0.551591 0.0886874 0.366444 0.569784 
0.378535  19 0.288347 0.190963 0.466673 0 0 0.625538 0.60916 0.0933649 0 0.551682 0.6662 0.926972 0 0.858177 0.388371 0.428072 0.036088 0.124427 0.0247431 
0.338833  19 0.461385 0.0504634 0.475456 0 0.339553 0.431697 0.000358391 0.640162 0 0 0.700399 0.47271 0.255731 0 0.776005 0.829817 0.261911 0.684455 0.137804 
0.412634  19 0.230647 0 0.526953 0 0.165163 0.675569 0.274467 0.565202 0 0 0 0.622654 0.418193 0.655376 0.283749 0.374154 0.0769523 0.548778 0.226813 
0.481998  19 0.691813 0 0.469076 0 0.131893 0.31305 0 0.454142 0 0.0957677 0.505808 0.638581 0.105441 0.516143 0.522553 0.760034 0.297231 0.438 0.609435 
0.51088  19 0.688473 0.419764 0.644135 0.00929826 0.861832 0.390973 0.221607 0.751593 0.0215494 0 0.888637 0.46527 0.485902 0.366765 0.759864 0.798998 0.127476 0.0244412 0.558929 
1.16939  19 0.981249 0.580953 0.663837 0.269233 0.132307 0.62871 0.402969 0.671954 0.386215 0.395926 0.695077 0.756683 0.642672 0.688648 0.441557 0.800081 0.0954707 0.778631 0.345519 
0.644596  19 0.328242 0 0.511982 0.0180994 0.00720048 0.550065 0.0420001 0.273062 0.0865148 0.349888 0.807275 0.552771 0 0.591088 0.48105 0.512271 0.21667 0.263556 0.607858 
0.522947  19 0.24195 0 0.520507 0.0177396 0.419646 0.546855 0.219203 0.839537 0 0.279811 0.106199 0.542172 0.144164 0.749823 0.481441 0.548867 0.139315 0.306227 0.660296 
0.525892  19 0.313349 0.0978275 0.559844 0.00220485 0 0.839233 0.561762 0.19224 0 0.557419 0.634837 0 0.0421277 0.584017 0.754231 0.287668 0.0235564 0 0 
0.874158  19 0.034542 0.0420442 0.518622 0.00220458 0.0229714 0.799535 0.412083 0.292322 0 0.377848 0.624774 0 0.0122247 0.607476 0.238981 0.368752 0 0.399158 0.362566 
0.998128  19 0.0390988 0.298383 0.276542 0.00228486 0.15307 0.73519 0.208198 0.0811716 0.104269 0.165749 0.737183 0.553533 0.0140997 0.661502 0.307523 0.764565 0.369648 0.636467 0.280348 
0.588658  19 0.00593235 0 0.588538 0 0.159889 0.876697 0.327785 0.760984 0.302199 0.20336 0 0.512263 0.235277 0.608188 0.262076 0.300458 0 0.548909 0.238933 
2.31858  19 0 0.000573639 0.520884 0.00186917 0.250355 0 0.707919 0 0 0.313035 0.538977 0.162526 0 0.060303 0.883652 0.000201143 0.0581271 0.807361 0.359725 
0.970894  19 0 0.186668 0.617293 0.00258818 0.0878389 0.11078 0.998804 0 0 0.133723 0.412442 0.186985 0 0 0.184319 0.582956 0.475792 0.896612 0.453124 
0.627744  19 0.106234 0.247205 0.296617 0.00201573 0.0534665 0.406871 0.415542 0.749904 0 0.165304 0.566583 0.798377 0.324783 0.676813 0.645892 0.40727 0.0104417 0.0236748 0.246535 
0.530274  19 0.0699444 0.000746525 0.294099 0 0.118989 0.308307 0.606285 0.735739 0.0101679 0.320577 0.189593 0.807932 0.354644 0.564071 0.486498 0.401807 0.143785 0.273866 0.236333 
0.585098  19 0.322715 0.120577 0.467067 0 0.150167 0.109307 0 0.521358 0.0729856 0.495098 0.305221 0.997813 0.0304863 0.404413 0.232586 0.263879 0 0 0.656089 
0.557988  19 0.219474 0.0499113 0.51215 0.00972609 0.231243 0.450727 0.0792867 0.473281 0.0978504 0.0990133 0 0.574185 0.231416 0.560726 0.894944 0.543834 0.05191 0.474572 0.250163 
0.757231  19 0.643733 0.30163 0.573286 0 0 0.290897 0.185685 0.505277 0.0618347 0.125786 0.807427 0.653158 0.470591 0.210084 0.112118 0.384668 0.0319959 0.528032 0.568557 
0.613893  19 0.659185 0.247637 0.412178 0.0157283 0.506295 0.32347 0.210395 0.0665973 0 0.0969709 0.44955 0.493981 0.463067 0.0975036 0.658665 0.410539 0.0215916 0.439922 0.439886 
0.712049  19 0.355526 0.0221482 0.863387 0.0171868 0.244533 0.568875 0 0.519101 0.232801 0.0865514 0.683226 0.832905 0.131653 0.745176 0.354419 0.434066 0.229075 0.31247 0.212345 
0.43382  19 0.49841 0 0.500581 0.00445353 0.626547 0.604918 0.0515974 0.66091 0.15204 0.0709103 0.686735 0.895698 0.15706 0.0564509 0.334931 0.623052 0.218624 0.479408 0.22393 
1.1239  19 0.308672 0.152114 0.44232 0.00656127 0.365941 0.507504 0.190522 0.0784784 0.155289 0.00367674 0.651365 0.866478 0.510979 0.0261955 0.177891 0.413209 0 0.358339 0.555787 
0.641156  19 0.498341 0.168436 0.611578 0 0.469449 0.418415 0.342021 0.471083 0.221231 0.0634167 0.696174 0.904969 0.470652 0.384024 0.464434 0.468269 0 0.36103 0.43261 
0.611028  19 0.834052 0.029124 0.560527 0.01428 0.161606 0.49051 0.0254508 0.742968 0.512589 0.154805 0 0.530842 0.178379 0.600502 0.95938 0.618986 0.189751 0.370574 0.103709 
0.845802  19 0.504605 0.0196803 0.455739 0.0385945 0.168146 0.431505 0.0879671 0.807024 0.768846 0.0212892 0.52803 0.548317 0.188191 0.559363 0.0523947 0.649211 0.100378 0.585214 0.226776 
0.65137  19 0.329579 0.084237 0.524323 0.0157981 0.25908 0.0198235 0.0279023 0.762359 0.201634 0.044866 0.362946 0.848672 0.503201 0.248743 0.901894 0.997361 0.0605503 0.323975 0.33934 
1.0343  19 0.391845 0.158305 0.543391 0.0290097 0 0.723006 0.155579 0.199523 0.506862 0.0421064 0.350299 0.662528 0.131329 0.389015 0.693756 0.576179 0.0812421 0.268176 0.443891 
1.07839  19 0.515006 0 0.545533 0.0258523 0.0838654 0.581156 0.34692 0.365784 0.164893 0.167103 0 0.100071 0.486782 0.738727 0.405729 0.537851 0.057124 0.016982 0.270995 
0.712035  19 0.299056 0.420955 0.514744 0.00470493 0 0.590244 0.121136 0.744605 0.023969 0.101671 0 0.409081 0.515043 0.761655 0.802802 0.560035 0.0810676 0.065552 0.468087 
1.08255  19 0.66355 0.17003 0.450342 0.0138371 0.583132 0.416039 0.130451 0.151573 0.460646 0 0.361289 0.750573 0.889125 0.403152 0.24606 0.81007 0 0.187153 0.593201 
2.78093  19 0.170326 0.854172 0.880322 0.264427 0.888706 0.747378 0.732879 0.246539 0.814828 0.837271 0.798101 0.960942 0.287799 0.319408 0.350703 0.0483168 0.327421 0.480367 0.500602 
0.60907  19 0.0032823 0.0849988 0.697436 0 0.207291 0.580262 0.196252 0.531695 0.0285862 0.141774 0 0.717382 0.214441 0.653077 0.831352 0.249722 0.0320863 0.223177 0.253652 
0.656056  19 0.191582 0.917122 0.564998 0 0.36962 0.512899 0.118131 0.44345 0.028539 0 0.0151993 0.584531 0.216936 0.788901 0.892694 0.658981 0.11245 0.419692 0.311896 
1.32435  19 0.516365 0.118567 0.592767 0.0243918 0.644915 0.38762 0 0.31961 0.288249 0.152739 0.0637805 0.0645591 0.703334 0.245858 0.630555 0.5898 0.190826 0.031778 0.227974 
1.34352  19 0 0.218737 0.570037 0.0489429 0.0134958 0.399654 0 0.04311 0.279304 0.150506 0.375563 0.000586078 0.283329 0.243849 0.788224 0.570915 0.254456 0.622546 0.240284 
0.713097  19 0 0.565018 0.415879 0.0375733 0.0403006 0.648133 0 0.396344 0 0.311658 0.573304 0.475912 0.197988 0.688385 0.370368 0.603787 0.189381 0.165657 0.231698 
0.815051  19 0.0166167 0.555363 0.481247 0.0535201 0.274037 0.643252 0 0.406948 0.00217125 0.421079 0.607263 0.35733 0 0.988932 0.139864 0.659845 0.154667 0.126742 0 
0.846945  19 0.370424 0.2246 0.569782 0.00208669 0.204554 0.80634 0.231819 0.782457 0.266993 0.252502 0.857114 0.893313 0.479784 0.467433 0.652158 0.39744 0.278976 0.327854 0.722824 
0.894652  19 0.72649 0.222633 0.819204 0.0776127 0.202767 0.55166 0.203025 0.842123 0.229591 0.312334 0.795338 0.929518 0.473091 0.384473 0.649011 0.424901 0.238233 0.332869 0.675245 
0.786114  19 0.625407 0.727244 0.842825 0.106934 0.0575069 0.310315 0.132003 0.682643 0 0.626864 0.65585 0.384106 0.356059 0.269386 0.859912 0.900393 0.142981 0.205517 0.5488 
0.702868  19 0.650097 0.716674 0.926553 0.15281 0.139659 0.298727 0.484522 0.105407 0 0.0643642 0.534069 0.456099 0.536981 0.249087 0.925206 0.909359 0.124522 0.200142 0.837012 
0.606018  19 0.61459 0.24253 0.404401 0 0.352704 0.232797 0.669728 0.830597 0.0856544 0.0433945 0.295922 0.6056 0.0297304 0.735573 0.49848 0.407029 0.0304765 0.133246 0 
0.729648  19 0.497373 0.244221 0.516131 0 0.334965 0.175254 0 0.245182 0 0.0240002 0.443621 0.469019 0.0246177 0.680718 0.49726 0.360299 0.0511527 0.178413 0.43532 
1.02834  19 0.0479207 0.0340543 0.204039 0.0263287 0.316581 0.146876 0.115413 0.118025 0.141774 0 0.126409 0.365593 0.188882 0.068337 0 0.606215 0.0454301 0.400915 0.663146 
0.673576  19 0.53828 0.347549 0.20403 0 0.378476 0.149069 0.0393172 0.11011 0.126209 0 0.0635343 0.349782 0.415564 0.352299 0.00101836 0.556084 0.0876848 0.347624 0.235 
0.601975  19 0.479348 0.27098 0.469867 2.92692e-05 0 0.728674 0.643252 0.113514 0 0.587959 0.594702 0.00621763 0 0.860488 0.475444 0.411983 0.0467651 0.132107 0.0396696 
0.985701  19 0 0.0773596 0.469578 0.00208378 0 0.648971 0.652255 0.482581 0 0.703297 0.557371 0.00593863 0.141997 0.869601 0.483675 0.4412 0.0485238 0.170068 0 
0.653158  19 0.821239 0.642527 0.709173 0.00793679 0.576918 0.266248 0 0.658237 0.0320862 0.423948 0.825549 0.782666 0.501022 0.342498 0.659334 0.449933 0.15599 0 0.230988 
0.604967  19 0.472198 0.494337 0.472114 0.00750435 0.373969 0.497767 0.0605574 0.100953 0.0390036 0 0.882824 0.277102 0.439716 0.158346 0.769498 0.869975 0.0726326 0 0.0336976 
0.73029  19 0 0.407575 0.441987 0.0129634 0.415412 0 0.00419402 0.190122 0 0.179895 0.3661 0 0.0606312 0 0.193272 0.473778 0.285386 0.232126 0.289975 
0.592875  19 0.18887 0 0.631401 0 0.373324 0 0.256764 0.160562 0 0.264276 0.72595 0.249686 0.0138637 0.392415 0.220326 0.917355 0.262511 0.931828 0.216433 
0.942493  19 0.19363 0.0561681 0.482541 0.0206077 0.343559 0.468118 0.135166 0.894358 0.546955 0.824757 0.0714523 0.541707 0 0.651622 0.255238 0.610378 0 0.301093 0.409551 
0.80209  19 0.186824 0.0273138 0.402219 0.0179425 0.641987 0.587899 0 0.91854 0.46736 0.490934 0.458258 0.537065 0.0290198 0.675436 0 0.835152 0.0314255 0.306391 0.38358 
0.505217  19 0.738249 0.482029 0.907413 0 0.360479 0.179681 0.255592 0.524769 0 0.398997 0.631993 0.094072 0 0.345505 0.318705 0.759567 0.155923 0 0.410134 
0.717313  19 0.253217 0.431544 0.697072 0 0.334193 0.583399 0.301855 0 0 0.649158 0.511733 0.493738 0 0.461666 0.325576 0.796942 0.149255 0.599906 0.471559 
1.12902  19 0.0208593 0.507454 0.256902 0 0.154215 0.462785 0.269267 0.766897 0.165636 0.453247 0.556928 0.970599 0.40019 0.575538 0.32555 0.207689 0.252705 0.222135 0.300674 
0.719208  19 0.0981084 0.656963 0.369808 7.04384e-05 0.0582506 0.595409 0.171754 0.677922 0.115204 0.0860141 0.2609 0.812368 0 0.537995 0.268202 0.415202 0 0.154901 0.297103 
0.742021  19 0.898496 0.212293 0.0239893 0 0.32821 0.0596301 0.0396075 0.891307 0.151873 0.0146921 0.713552 0.611239 0.0962905 0.159798 0 0.683456 0 0.226752 0.756519 
0.707362  19 0.275284 0 0.395154 0 0.315602 0.223073 0.0645037 0.961149 0.129181 0 0.610122 0.602762 0.0756016 0.371051 0.25111 0.558537 0 0.520477 0.168828 
0.748178  19 0.514752 0.0259538 0.592768 0.0149837 0.24373 0.0984619 0.00583092 0.758809 0.0298099 0.38552 0.310623 0.173339 0.302287 0.400755 0.748397 0.434382 0.0290846 0.318883 0.561531 
0.816888  19 0.592116 0.0690567 0.538867 0.0232659 0.361357 0.141041 0 0.805045 0.0220022 0.144365 0.279974 0.0939617 0.11285 0.661069 0.207134 0.295438 0.0110838 0 0.547517 
0.91058  19 0.163303 0.421682 0.397781 0.0465327 0.208614 0.224459 0 0.621551 0.27851 0.0336657 0.419526 0.12129 0.286157 0.471011 0.441878 0.758604 0.184477 0.462573 0.419388 
0.630526  19 0.337261 0.224447 0.410711 0.0447621 0.0684941 0.144311 0 0.685201 0.153895 0.0626637 0.691144 0.942559 0.175497 0.367318 0.394337 0.871848 0.199037 0.407301 0.469343 
0.733659  19 0.833583 0.239778 0.47232 0.00766064 0.121773 0.409944 0.0662463 0.703181 0.144166 0 0.349186 0.138792 0.164688 0.361396 0.227121 0.233277 0 0 0.604672 
1.58095  19 0.685761 0.120785 0.487582 0.00818754 0.631573 0.953448 0.123892 0.698642 0.19717 0.484007 0.0593126 0 0.237474 0.404032 0.233686 0.315604 0.120783 0.0468142 0.575265 
0.852406  19 0.616871 0 0.0518326 0 0.310236 0 0.279241 0.963923 0.0654335 0.0550897 0.381852 0.708001 0.000256993 0.415796 0 0.566186 0 0.347193 0.526543 
0.830761  19 0.512828 0.0487328 0.399358 0 0.288419 0.136454 0.30067 0.829977 0.0409709 0 0.359947 0.705292 0.000557972 0.406278 0 0.585559 0.0251889 0.367177 0.499142 
0.373776  19 0.268384 0 0.5528 0 0.158683 0.752299 0.284863 0.444523 0 0 0.5635 0.618122 0.509055 0.334566 0.596441 0.263179 0.0735011 0.290575 0.380343 
0.411337  19 0.361904 0 0.539143 0.0060986 0.123011 0.744851 0.272059 0.755098 0 0 0 0.442314 0.397027 0.832736 0.369542 0.296771 0.0771199 0.463746 0.206972 
0.992259  19 0.0462431 0.217345 0.559538 0.0414917 0.422485 0.481524 0 0.217319 0.219455 0.255955 0.384482 0.664342 0.424 0.468115 0.12549 0.630545 0.000981429 0.118008 0.075437 
1.6201  19 0.0537963 0.165166 0.443414 0.0106396 0.0125529 0.440019 0.0602052 0.188706 0.0510702 0.351413 0.434688 0.167605 0.570607 0.181464 0.189082 0.0989718 0.163116 0.0960814 0 
0.776301  19 0.673119 0.343633 0.518798 6.33799e-06 0 0.673242 0.154331 0.660043 0.142746 0.0588508 0 0.23922 0.630885 0.366446 0.328355 0.347297 0.0735799 0.0857954 0.321195 
1.12928  19 0.0726419 0.357611 0.573296 0.00523131 0 0.684475 0.107262 0.675677 0.2462 0 0.686926 0.197989 0.41231 0.292753 0.00656897 0.490899 0.0982107 0.201453 0.15454 
0.862081  19 0 0 0.496889 0.024456 0.398211 0 0.366861 0.193167 0 0.249391 0.709863 0.163853 0.211246 0.968568 0.218748 0.450293 0 0.502231 0.402583 
0.751471  19 0 0 0.481713 0 0.351612 0 0.481105 0.0797352 0 0.422729 0.643576 0.426359 0.0390517 0.417722 0.170586 0.602525 0.35683 0.620691 0.25336 
0.616938  19 0.168141 0.505904 0.47131 0.0511494 0.0547772 0.297824 0.218075 0.16642 0 0.041801 0.921339 0.631444 0.578376 0.263849 0.651383 0.472335 0.110308 0.202683 0.153535 
0.936603  19 0.488787 0.438136 0.472447 0.0446099 0.214461 0.333021 0.207284 0.569376 0 0.191506 0.0415435 0.716705 0.555332 0.318839 0.529135 0.50946 0.196869 0.378283 0.157846 
0.370398  19 0.230647 0 0.526953 0 0.165163 0.675569 0.274467 0.565202 0 0 0 0.622654 0.418193 0.655376 0.283749 0.374154 0.0769523 0.548778 0.226813 
0.510705  19 0.757479 0 0.559061 0.0163002 0.347756 0.264302 0.0473218 0.914347 0 0.117984 0.271778 0.629712 0.51131 0.698996 0.94824 0.551591 0.0886874 0.366444 0.569784 
0.375667  19 0.577743 0.0988362 0.516152 0 0.305314 0.439728 0.000443563 0.68032 0.00350857 0 0.81178 0.42239 0.301456 0 0.738118 0.816785 0.337364 0.0225151 0 
0.342765  19 0.470503 0.478567 0.675745 0 0 0.4127 0.000681125 0.846042 0 0 0.856144 0.487061 0.428499 0.108974 0.789664 0.883695 0.304041 0.381277 0.0841021 
0.445192  19 0.175817 0.139379 0.185707 0 0.0599776 0.533466 0.658318 0.260692 0.00865795 0.292328 0.725354 0.943145 0.0731904 0.656443 0.509498 0.42407 0.1528 0.0988588 0.0336554 
0.497916  19 0.111998 0.137954 0.389745 0 0.0543285 0.436469 0.652855 0.576906 0.0136733 0.479319 0.674737 0.850243 0.20242 0.576505 0.414352 0.6675 0.24787 0.453905 0.0840569 
0.823064  19 0.729931 0.688578 0.041682 0 0.813883 0.56377 0.0427083 0.955478 0.0129086 0.165046 0.0428539 0.957018 0.460752 0.211885 0.459904 0.716189 0.129686 0.272666 0.435984 
0.938569  19 0.687885 0.146625 0.624793 0.000138116 0.830822 0.522232 0.144704 0.973753 0 0.161292 0.270317 0.36722 0.430797 0.182084 0.0530748 0.690022 0.00718497 0.307423 0.4332 
1.94087  19 0.550683 0.427745 0.587208 0.0356255 0.823195 0.624118 0.0778964 0 0.237081 0.0802631 0.921378 0.136741 0 0.464535 0.462739 0.106809 0.149673 0.584258 0.611086 
1.24969  19 0.530323 0.319659 0.513599 0 0.765748 0.57942 0.0326944 0.443546 0.361333 0.106069 0.748244 0.664234 0 0.584836 0.483829 0.127611 0.136074 0.425546 0.521398 
0.756843  19 0.206898 0.342457 0.295126 0.0170324 0.442886 0.191881 0 0.794444 0.605937 0.0121763 0.108493 0.755276 0.418321 0.327298 0.853147 0.334217 0 0.427885 0.3462 
1.03243  19 0.334577 0.123525 0.571243 0.0161629 0.278315 0 0 0.227356 0.539853 0.027021 0.79868 0.454748 0.56425 0.373291 0.843209 0.39319 0.216317 0.373337 0.325451 
0.44127  19 0.397645 0.230705 0.489038 0.00248865 0.148784 0.135485 0.274071 0.815564 0 0.0904636 0.638595 0.38448 0.415244 0.196229 0.70303 0.454474 0.116718 0.24164 0.143147 
1.43947  19 0.442157 0 0.486823 0.304354 0.069385 0.390889 0.292005 0.969773 0 0.0941957 0.70176 0.638022 0.425001 0.785423 0.816317 0.504355 0.100773 0.436207 0.16411 
0.375353  19 0.154227 0 0.042817 0 0 0.46115 0.365082 0.787335 0.00721372 0.230745 0.691051 0.738218 0.405199 0.539234 0.692291 0.670993 0.196811 0.446303 0.220149 
0.467371  19 0.281925 0.379659 0.37441 0.00465877 0 0.462287 0.0784428 0.69292 0.00608208 0.269309 0.727573 0.732177 0.15524 0.543847 0.64258 0.639147 0.086867 0.410378 0 
0.855182  19 0.33269 0.237079 0.549107 0.0174547 0.465021 0.573803 0.294551 0.943997 0.283818 0.376181 0.476994 0.188639 0.371584 0 0.431421 0.666016 0.0631904 0.100002 0.320446 
0.98827  19 0.413605 0.22079 0.565713 0.0160008 0.592386 0.557215 0.624607 0.669442 0.26658 0.197381 0.293862 0.0170741 0.386236 0.798333 0.425892 0.513086 0.0036719 0.836719 0.104806 
0.795302  19 0.634374 0.344872 0.402187 0.00537569 0.519484 0.316553 0.0383277 0.368629 0.587871 0.0997411 0.109703 0.7783 0.533684 0.727986 0.944663 0.605914 0.141369 0 0.501561 
0.581181  19 0.632327 0.35639 0.511401 0.00402713 0 0.389581 0.0874522 0.384845 0 0.136467 0.287482 0.811159 0.384631 0.744225 0.767672 0.580792 0.0133625 0.030882 0.493543 
0.378364  19 0.2042 0 0.449558 0 0.301043 0.210398 0.221097 0.819682 0 0.189787 0.788278 0.609179 0.306745 0.505833 0.873204 0.623438 0.188698 0.436863 0.136684 
0.485884  19 0 0.264595 0.00942915 0 0 0.234839 0.284838 0.811854 0.0291806 0.275139 0.663051 0.85104 0.235115 0.541165 0.683141 0.564023 0.126492 0.365517 0.169468 
0.563392  19 0.306811 0.0457916 0.542552 0.00811435 0.441972 0.855722 0.193135 0.682625 0.380784 0.1023 0.287438 0.689199 0.346792 0.643642 0.106994 0.433417 0.0697617 0.421871 0.346349 
0.530821  19 0.984714 0.334626 0.495799 0.0130868 0 0.686497 0.12457 0.658291 0.204264 0 0 0.177021 0.573586 0.374785 0.226752 0.479656 0.0961528 0.2635 0.270972 
0.619847  19 0.432681 0.11932 0.745734 0.00769606 0.527603 0.389019 0.756853 0.288086 0 0.154907 0.0383115 0.794596 0.517684 0.951212 0.505415 0.755324 0.0427792 0.0534255 0.376621 
0.596482  19 0.0837128 0.0423833 0.712793 0.01142 0.573887 0.269548 0.554424 0.283875 0 0.234491 0.126334 0.373179 0.492656 0.938285 0.758807 0.380383 0.0868977 0 0.563519 
0.615148  19 0.968919 0.212154 0.578973 0.0309656 0.461032 0.240648 0.28632 0.885107 0 0.131504 0.539235 0.632456 0.582721 0.598767 0.611553 0.5813 0.0803396 0.302827 0.500356 
0.571508  19 0.411057 0 0.609036 0.0208903 0.368079 0.359566 0.13906 0.951381 0 0.0887488 0.560871 0.583786 0.519188 0.0996746 0.737969 0.428766 0.0808979 0.335305 0.746743 
0.710114  19 0.37448 0.0874404 0.392289 0.00693826 0.358988 0.0525594 0.132591 0.473673 0.306706 0.0955915 0.0663993 0.705154 0.201688 0.274897 0.797921 0.585533 0.181363 0.627568 0 
0.64521  19 0.494493 0.178607 0.749437 0.00685003 0.205031 0.555775 0.0617136 0.472535 0.359089 0.0206499 0.51832 0.593998 0.549734 0.110149 0.702928 0.555493 0.0146737 0.595426 0.337922 
0.759311  19 0.676941 0.377285 0.391543 0.00755884 0.0845222 0.529582 0.23437 0.603753 0.0778805 0.166517 0.43716 0.337977 0.686029 0.202342 0.979578 0.563876 0.00372001 0.201841 0.466629 
0.609865  19 0.674159 0.198036 0.470344 0 0.486885 0.327488 0.176694 0.636965 0 0 0.594063 0.655063 0.47778 0.529204 0.880414 0.518788 0 0.499706 0.41937 
1.01098  19 0 0.0761259 0.930021 0.0155672 0.226192 0.307818 0.103079 0.610894 0.981518 0 0.738086 0.703396 0.486441 0.662016 0.755274 0.616868 0.383632 0.663618 0.36464 
0.772249  19 0.470759 0.13258 0.733757 0.044334 0.890389 0.301146 0.221241 0 0 0.00601228 0.785904 0.768421 0.508856 0 0.768939 0.558821 0.145427 0.349143 0.654938 
0.584677  19 0.382173 0.484728 0.479457 0.0199656 0.328894 0.523589 0 0.527687 0.327392 0.3689 0.0816055 0.856305 0 0.428973 0.304508 0.628336 0.147482 0.217889 0.322018 
0.534144  19 0.172379 0.644867 0.479571 0.0222837 0.458077 0.383918 0 0.639415 0.06645 0.390486 0.0839373 0.887671 0.0265157 0.302366 0.254451 0.644208 0.109115 0.628873 0 
1.11217  19 0.607952 0.166321 0.340238 0.0257923 0 0.729161 0.162428 0.722543 0 0.263515 0.520138 0.0767228 0.107072 0.626564 0.0370318 0.68018 0.368 0.358147 0 
4.11233  19 0.0839625 0.0942259 0 0.0036472 0 0.706822 0.182081 0.754027 0.804262 0.186885 0.539143 0.731652 0.0796644 0.584067 0.346821 0.654865 0.35968 0.35275 0.434609 
0.490112  19 0.702356 0.314247 0.452941 0.000213075 0.0128117 0.743614 0.258679 0.491316 0 0.143205 0.658554 0.455433 0.497037 0.44279 0.717866 0.692815 0.0695817 0.162857 0.561972 
0.661216  19 0.392013 0.242792 0.476595 0 0.0211206 0.851068 0.758757 0.5805 0 0.147057 0.730705 0.455316 0.481066 0.465014 0.0289783 0.276544 0.094476 0.298873 0 
0.566828  19 0.584383 0.196512 0.717748 0 0.0642635 0.0282078 0.110819 0.49007 0.0438202 0 0.793665 0.652153 0.531881 0.237818 0.531215 0.370182 0.113168 0.140528 0.290874 
0.630748  19 0.591761 0.314449 0.407053 0.0322783 0.216242 0.136803 0.578864 0.873636 0.0558039 0.0244911 0.678739 0.890842 0.524985 0.244578 0.682332 0.806526 0.138041 0.106633 0 
0.654039  19 0 0 0.498745 0.00870946 0.697774 0.520072 0.586038 0.454525 0 0.034864 0.560433 0.722573 0.386711 0.259545 0.279203 0.446889 0.276734 0.0641972 0.110529 
0.510266  19 0.632929 0.152057 0.360785 0.00203168 0.68491 0.262487 0.681832 0.201533 0 0.10953 0 0.977881 0.403722 0.721996 0.266416 0.519482 0.0105216 0.121233 0.114099 
0.556911  19 0.907348 0 0.656495 0.00385481 0.577841 0.369738 0.318387 0.931371 0.132076 0 0.652039 0.750674 0.694484 0.479234 0.784339 0.643596 0.0600784 0.154787 0.566942 
0.594646  19 0.354772 0.129403 0.384699 0.0206466 0.584477 0.417693 0.116681 0.83898 0.137238 0 0.521603 0.76294 0.352306 0.279906 0.927406 0.721154 0.066833 0.237896 0.55632 
0.690078  19 0.548331 0.360366 0.476 0.029683 0.288913 0.590984 0 0.371743 0.248433 0 0 0.458286 0.236127 0.810839 0.533653 0.475259 0.0593484 0 0.525407 
0.860012  19 0.398335 0.183213 0.696129 0.0367629 0.231124 0.640315 0.54368 0.410234 0.449852 0.0411561 0.313139 0.538328 0.382334 0.811856 0.425164 0.427632 0.114187 0 0.507643 
0.503245  19 0.719099 0.518454 0.586967 0.0332779 0 0.572656 0.270091 0.924589 0.0459002 0.527344 0.284219 0.592851 0 0.601267 0.302307 0.868708 0.243164 0.236052 0.0132378 
1.22164  19 0.0983227 0.591076 0.228443 0.0334196 0.0700147 0.574356 0 0.647222 0.0473915 0.259809 0.280152 0.579894 0 0.49033 0.226901 0.215005 0.323946 0.266734 0 
0.773747  19 0.187978 0.0536158 0.854031 0.0307716 0.349219 0.0118196 0.162518 0.660995 0.386595 0.0347003 0.455024 0.693692 0.365652 0.648567 0.257765 0.508415 0.0537299 0.413236 0.321813 
0.741636  19 0.193407 0.128563 0.517913 0.0310268 0.348771 0.0232348 0.0680647 0.697974 0.398599 0.102506 0.343316 0.661319 0.527598 0.698858 0.0989168 0.41756 0.0755442 0.381686 0.457758 
0.944357  19 0 0 0.607294 0.102353 0.284564 0.869284 0.141135 0.544518 0.126385 0.16496 0.979995 0.014094 0.16024 0.62772 0.344719 0.498069 0.135117 0.628728 0.23149 
1.1566  19 0 0.911294 0.473973 0.10641 0.28416 0 0.102018 0.848172 0 0.562368 0.77128 0.225568 0.473337 0.446926 0.447215 0.50531 0.06025 0.615252 0.231265 
0.950996  19 0.393365 0.0801097 0.746224 0 0 0 0.206177 0.762638 0.42973 0.108847 0.712324 0.717802 0.49153 0.594679 0.700036 0.148423 0.12357 0.571494 0 
0.537159  19 0.728483 0.0027217 0.132887 0 0 0.22162 0.460913 0.782706 0 0.0958966 0.582828 0.63588 0.414679 0.574526 0.516333 0.435105 0 0.393163 0 
0.60718  19 0.155153 0.122421 0.667393 0 0.375716 0.614256 0.228678 0.20802 0.00042827 0.517527 0.664862 0.055873 0 0.646492 0.37098 0.47544 0.128213 0.126137 0 
0.581457  19 0.127771 0.120416 0.617507 0 0.436677 0.486574 0.562722 0.082082 0.0101553 0.530735 0.615195 0.404672 0 0.411712 0.384327 0.453081 0.0337054 0.168532 0.166536 
0.844344  19 0.672937 0.238207 0.483196 0.0469133 0.165543 0.200773 0.105822 0.243126 0.150319 0 0.85603 0.731599 0.753889 0.287008 0.472425 0.69224 0 0.536176 0.649357 
0.849429  19 0.716172 0.633449 0.493065 0.0274344 0.388234 0.205974 0 0.859323 0.203376 0 0.835023 0.706957 0.738443 0.171938 0.297494 0.678301 0.00205869 0.488875 0.585793 
0.760383  19 0.315252 0.325464 0.36748 0 0.0556596 0.447334 0.298213 0.776975 0.204721 0.144117 0.62989 0.613735 0.394156 0.298385 0 0.493816 0.130734 0.574115 0.379539 
0.781018  19 0 0.530839 0.305651 0.00447374 0.415262 0.427374 0.449284 0.239758 0.158777 0.144635 0.589922 0.509107 0.25328 0.327487 0.215967 0.590723 0.12718 0.366238 0.436667 
0.576278  19 0.883445 0.0640209 0.140907 0 0.295877 0.377735 0.0393882 0.922938 0 0 0.22246 0.624226 0.475377 0.78767 0.218159 0.617914 0.4566 0.404323 0.497593 
0.45318  19 0.288347 0.190963 0.466673 0 0 0.625538 0.60916 0.0933649 0 0.551682 0.6662 0.926972 0 0.858177 0.388371 0.428072 0.036088 0.124427 0.0247431 
0.707098  19 0.103834 0.0718643 0.240355 0 0 0.270187 0 0.795622 0 0.0497784 0.363411 0.618816 0.510825 0.456405 0.541899 0.599322 0.627979 0.404321 0.395246 
0.585985  19 0.149118 0.0878502 0.487823 0.000660998 0.339699 0.445449 0 0.979769 0.341411 0.0559409 0.153379 0.59579 0.463767 0.532747 0.508683 0.605976 0 0.387008 0.368284 
1.35589  19 0.465467 0.199104 0.569997 0.00110882 0.0966622 0.144992 0.380151 0 0.00341277 0.982706 0.772276 0.0598565 0 0.9251 0.532267 0.411318 0.0189744 0.407123 0.425417 
0.537991  19 0.672994 0.220649 0.556288 0.0156351 0.0803646 0.0246244 0.422454 0.0424522 0.00390556 0.69514 0.652811 0.720411 0 0.653715 0.841969 0.377739 0.0155687 0.227445 0.312524 
1.02585  19 0.177865 0.145046 0.506943 0.00518032 0.207841 0.542577 0.176796 0.385408 0.180939 0.133391 0.489844 0.703134 0.0832385 0.990484 0.319246 0.103882 0.102731 0.0752569 0.390232 
0.592634  19 0.443231 0.383807 0.462456 0 0.124272 0.47084 0.146443 0.691663 0.0560598 0.0676308 0.714673 0.764052 0.0899275 0.606237 0.266611 0.661028 0.094365 0.211169 0.459641 
0.378535  19 0.288347 0.190963 0.466673 0 0 0.625538 0.60916 0.0933649 0 0.551682 0.6662 0.926972 0 0.858177 0.388371 0.428072 0.036088 0.124427 0.0247431 
0.522947  19 0.24195 0 0.520507 0.0177396 0.419646 0.546855 0.219203 0.839537 0 0.279811 0.106199 0.542172 0.144164 0.749823 0.481441 0.548867 0.139315 0.306227 0.660296 
0.411337  19 0.361904 0 0.539143 0.0060986 0.123011 0.744851 0.272059 0.755098 0 0 0 0.442314 0.397027 0.832736 0.369542 0.296771 0.0771199 0.463746 0.206972 
0.342765  19 0.470503 0.478567 0.675745 0 0 0.4127 0.000681125 0.846042 0 0 0.856144 0.487061 0.428499 0.108974 0.789664 0.883695 0.304041 0.381277 0.0841021 
0.44127  19 0.397645 0.230705 0.489038 0.00248865 0.148784 0.135485 0.274071 0.815564 0 0.0904636 0.638595 0.38448 0.415244 0.196229 0.70303 0.454474 0.116718 0.24164 0.143147 
0.375353  19 0.154227 0 0.042817 0 0 0.46115 0.365082 0.787335 0.00721372 0.230745 0.691051 0.738218 0.405199 0.539234 0.692291 0.670993 0.196811 0.446303 0.220149 
0.503245  19 0.719099 0.518454 0.586967 0.0332779 0 0.572656 0.270091 0.924589 0.0459002 0.527344 0.284219 0.592851 0 0.601267 0.302307 0.868708 0.243164 0.236052 0.0132378 
0.45318  19 0.288347 0.190963 0.466673 0 0 0.625538 0.60916 0.0933649 0 0.551682 0.6662 0.926972 0 0.858177 0.388371 0.428072 0.036088 0.124427 0.0247431 
1.08973  19 0.315926 0.233874 0.886538 0 0 0.695129 0.173259 0.331812 0 0.626669 0.33536 0.433944 0 0.461026 0.408482 0.573731 0.789639 0.617848 0.381469 
0.628347  19 0.214025 0.296044 0.787826 0 0 0.415948 0.19684 0.357158 0 0.0854924 0.438771 0.61917 0 0.45843 0.603629 0.879059 0.392307 0.409057 0.438947 
1.2192  19 0.116203 0.186795 0.473418 0 0.030894 0.471378 0.625731 0 0.0134411 0.472358 0.666135 0.840911 0.236124 0.783971 0.392479 0.685648 0.0426213 0.351968 0.023331 
0.567968  19 0.127272 0.171529 0.450391 0 0.0739629 0.53763 0.598407 0.246086 0.0099182 0.583797 0.662855 0.90203 0 0.512791 0.399801 0.491995 0.348565 0.337955 0.103755 
0.849022  19 0.0806137 0.226013 0.386584 0 0.0476666 0.275796 0.84049 0.452474 0 0.252094 0.0652186 0.854777 0 0.691091 0.75388 0.325034 0.255927 0 0 
0.812886  19 0.309139 0.243878 0.568111 0 0.0772137 0.532462 0.577922 0.25779 0.138702 0.33529 0.622293 0.730778 0 0.684858 0.340624 0.313829 0.235425 0.0838892 0 
0.545282  19 0.804567 0.230916 0.709834 0.0145374 0.116455 0.544098 0.0297257 0.919667 0.54227 0.170534 0.0665274 0.542512 0.317884 0.633332 0.95515 0.619057 0.18607 0.36533 0.123314 
0.497904  19 0.0276945 0.0663888 0.619156 0.00686369 0 0.426647 0.0180633 0.928291 0.459873 0.132424 0 0.48794 0.300447 0.639534 0.957894 0.625676 0.210878 0.460391 0 
0.4558  19 0.288347 0.190963 0.466673 0 0 0.625538 0.60916 0.0933649 0 0.551682 0.6662 0.926972 0 0.858177 0.388371 0.428072 0.036088 0.124427 0.0247431 
0.735627  19 0.650097 0.716674 0.926553 0.15281 0.139659 0.298727 0.484522 0.105407 0 0.0643642 0.534069 0.456099 0.536981 0.249087 0.925206 0.909359 0.124522 0.200142 0.837012 
0.545649  19 0.576112 0.317459 0.494999 8.05762e-05 0.00894564 0.779315 0.149047 0.491144 0.00561509 0.235386 0.752235 0.0427862 0 0.696862 0.67203 0.81565 0.0568455 0.180376 0.342111 
0.659071  19 0.425009 0.111577 0.0892422 1.04076e-05 0.0793765 0.641359 0.408406 0.241251 0 0.361854 0.720013 0.233198 0.488043 0.701658 0.540275 0.819459 0.172344 0.0943531 0.474482 
2.04376  19 0.0287452 0.389337 0 0 0.00868726 0.267975 0.278145 0.0710326 0.0397443 0.232951 0.690309 0.678296 0.0126638 0.512133 0.58971 0.522035 0.148434 0.577448 0.31367 
2.27258  19 0 0.311386 0 0 0.159353 0.19717 0.286612 0.846785 0.0162124 0.361117 0.655986 0.388983 0.311341 0.472757 0.366992 0.745076 0.136519 0.532643 0 
0.657028  19 0.601582 0.104286 0.635818 0.000205325 0 0.0125877 0.150246 0.674774 0.108985 0.00759014 0.81122 0.594747 0.54365 0.648667 0.512898 0.29885 0 0.271082 0.400282 
0.756891  19 0.237769 0.239246 0.472831 0.000910059 0.345485 0.293626 0.0419674 0.470019 0.4647 0.0503109 0.614985 0.655674 0.463743 0.0912547 0.536565 0.507847 0.0221882 0.138672 0.335554 
0.790461  19 0.0927774 0 0.479862 0.0171631 0.0504048 0.672481 0.046809 0.283659 0.010483 0.368148 0.337608 0.505693 0.619033 0.790662 0.660701 0.494381 0.238344 0.0792632 0.624688 
0.702348  19 0.210097 0.051148 0.809016 0.0102173 0.636025 0.559605 0.22948 0.286222 0.118731 0.308379 0.0358729 0.34754 0.2945 0.803126 0.723805 0.528376 0.0757522 0.0486689 0.625647 
0.394661  19 0.847574 0.00558736 0.530883 0.0236743 0.443828 0.328492 0.00870211 0.752898 0.00340463 0.0462588 0.336683 0.874957 0.200731 0.400361 0.170725 0.680087 0.0868604 0.532629 0.699081 
0.49204  19 0.322058 0.614212 0.556386 0.0218228 0.436938 0.421573 0 0.680206 0.071285 0.331723 0.163515 0.559226 0.165484 0.813572 0.36615 0.600443 0.116201 0.601137 0.117196 
0.898598  19 0.992866 0 0.573951 0.0100124 0.161079 0.277236 0.0116859 0.211856 0.157071 0.19988 0.4171 0.474776 0.0143718 0.590905 0.0109858 0.361564 0.219324 0.131232 0.0583024 
0.779105  19 0.734288 0.164396 0.572141 0.004833 0.385603 0.34553 0 0.475864 0.282433 0.0158575 0.0279933 0.470057 0.00196034 0.561407 0.921327 0.50958 0.182727 0.145955 0.704123 
1.2801  19 0.299454 0 0.587071 0.0452342 0.196101 0.744102 0.0211366 0.00027197 0.240263 0.0152124 0.277287 0.519528 0.338145 0.780243 0.173107 0.508201 0.100458 0.129496 0.484004 
0.572507  19 0.505699 0.166248 0.500109 0.0375467 0.271917 0.580388 0 0.882343 0.358368 0.00838841 0.31 0.662992 0.526875 0.699896 0.383147 0.422177 0.112481 0.221344 0.512354 
0.651846  19 0.823925 0.710512 0.528659 0.00945628 0.179419 0.190685 0.172831 0.469643 0.0472975 0.518095 0.277435 0.414953 0.0365918 0.578795 0.261627 0.498276 0 0.330536 0.0409957 
0.423592  19 0.68251 0.17169 0.545985 0.0234202 0.0277432 0.424025 0.336162 0.842302 0.0327938 0.492027 0.283615 0.500171 0 0.430697 0.298202 0.316103 0.0274328 0.0646597 0 
0.419432  19 0.598312 0.11451 0.334356 0 0.346897 0.225559 0.239657 0.670141 0.00271279 0.116218 0.00319974 0.684919 0.324207 0.660088 0.621317 0.991055 0.226954 0.358346 0 
0.390329  19 0.656442 0.101006 0.510181 0 0.295313 0.152058 0 0.699431 0.00227473 0.0604526 0.817091 0.526519 0.291522 0.550651 0.453496 0.743663 0.135351 0.219426 0 
0.527219  19 0.913571 0.161034 0.391138 0.002192 0.492968 0.0288635 0.960397 0.203028 0 0.238443 0 0.790663 0.386245 0.737276 0.170115 0.533863 0.123663 0.118849 0.0855449 
0.554798  19 0.994997 0.135607 0.255963 0.00195443 0.672041 0.543528 0.36616 0.205309 0.000242222 0.248575 0.574549 0.973989 0.771361 0.782914 0.270624 0.524289 0.105867 0.116997 0.195345 
0.81557  19 0 0.25861 0.22116 0.00229934 0.0986297 0.628147 0.753593 0.379167 0.0518832 0.318295 0.773115 0.29378 0 0.87867 0.544173 0.76731 0.383399 0.138418 0.226031 
0.796105  19 0.0445972 0 0.43213 0.00201536 0.136077 0.680847 0.75962 0.298894 0.11301 0.766169 0.58401 0.619319 0.0569452 0.830198 0.401097 0.35512 0.245404 0.113512 0.273236 
3.36004  19 0.457963 0.345096 0.225168 0.582483 0.096312 0.181094 0.374839 0.610957 0.361254 0.577002 0.434357 0.0279373 0.0911901 0.354792 0.407966 0.807583 0.741061 0.380698 0.12606 
0.587834  19 0.354772 0.129403 0.384699 0.0206466 0.584477 0.417693 0.116681 0.83898 0.137238 0 0.521603 0.76294 0.352306 0.279906 0.927406 0.721154 0.066833 0.237896 0.55632 
0.729132  19 0.212742 0.142269 0.503826 0 0.241521 0.655164 0.244222 0.495624 0 0 0.543987 0.577798 0.517456 0.210161 0.0702474 0.276253 0.0669473 0.29011 0.445087 
0.428635  19 0.225946 0 0.493287 0 0.227147 0.808823 0.0364964 0.545763 0 0.0410168 0.536627 0.574038 0.513383 0.315304 0.460851 0.275641 0.0716449 0.29687 0.235608 
0.680255  19 0.0713248 0.434421 0.481822 0.0188055 0.331059 0.32478 0.0604681 0.746964 0.28245 0.0847071 0.411016 0.74229 0.0465783 0.805888 0.44924 0.518655 0.130164 0.340886 0.645255 
0.703716  19 0.900411 0.0804231 0.589594 0.0133654 0.355373 0.0170595 0.0413471 0.677079 0 0.126078 0.10049 0.820319 0.435646 0.680662 0.881161 0.518168 0.0569885 0.245647 0.46703 
0.706642  19 0.0950923 0.148567 0.520604 0 0 0.244302 0.570309 0.00809591 0 0.107361 0.3527 0.881095 0 0.881653 0.47623 0.431667 0.0390887 0.130745 0.0262298 
0.496399  19 0.457399 0.22634 0.482719 0 0 0.309742 0.660567 0.218824 0.0386528 0.910101 0.692233 0.941241 0 0.835631 0.396335 0.421662 0.040754 0.121201 0.0405673 
0.660092  19 0.538034 0.505939 0.326548 0.0012745 0.480783 0.800521 0.0577065 0.627427 0 0.268025 0.686048 0.710052 0.109698 0.0787201 0.316127 0.621047 0.153548 0 0.222453 
0.464348  19 0.756785 0.0434162 0.460987 0 0.471489 0.516658 0 0.717719 0.0692324 0.314003 0.713404 0.796418 0.0231882 0.271037 0.335448 0.640773 0.232887 0.410912 0.435368 
0.5351  19 0.179369 0.701665 0.56463 0.00195456 0.0679972 0.589365 0.1201 0.748167 0 0.0956373 0 0.796497 0.624573 0.782871 0.0226067 0.583704 0.0286109 0.122145 0.528648 
0.659452  19 0.0270546 0.75142 0.531157 0.00404892 0.040357 0.597108 0.125196 0.672398 0.115845 0.0951488 0.108088 0.886811 0.651159 0.430626 0.839172 0.359217 0.0675318 0.03554 0.21799 
0.613856  19 0.81717 0.242211 0.579151 0.0151993 0.248005 0.413119 0.195777 0.951484 0.594509 0.159146 0.491312 0.651581 0.337722 0.600316 0.496348 0.637357 0.216016 0.385207 0.645112 
0.736369  19 0.00112365 0.151284 0.554206 0.015912 0.0410892 0.525547 0.102223 0.940962 0.217076 0.14613 0 0.594048 0.535869 0.598208 0.764297 0.631955 0.0267552 0.2937 0 
0.49119  19 0.970938 0.207911 0.067389 0 0.226373 0.619699 0.879177 0.0525233 0 0.3043 0.731672 0.0325398 0.0672915 0.329516 0.377247 0.623148 0.0216652 0.127817 0 
0.807546  19 0.963423 0.21516 0.296941 0 0.111516 0 0 0.173577 0.0934559 0.104524 0.671554 0.602236 0 0 0.0862914 0.486301 0.0537869 0.159634 0.700279 
1.9103  19 0.126482 0 0.702458 0.00454589 0.54481 0.891044 0.190355 0.699508 0.32139 0.117218 0.131383 0.459723 0.12726 0.379239 0 0.00309339 0.054716 0.684852 0.402432 
0.55659  19 0 0 0.475923 0 0 0.905837 0.407597 0.822755 0.424783 0.101762 0 0.330924 0.270327 0.738249 0.368217 0.230516 0 0.855501 0.33647 
0.624525  19 0 0.668389 0.389705 0.00621654 0.0333047 0.57978 0.0686157 0.393473 0 0.242237 0.710192 0.656272 0.417309 0.739481 0.629248 0.587429 0.0314707 0.212223 0.465629 
0.466414  19 0.591759 0.607792 0.457111 0 0.0266438 0.572732 0.0044692 0.400706 0 0.120595 0.28337 0.343218 0.454807 0.67844 0.862706 0.573463 0.10107 0.227628 0.620899 
0.666237  19 0.20018 0.636361 0.208165 0.0278475 0.433554 0.429423 0 0.640247 0.0446746 0.442746 0.155791 0.480645 0.0149128 0.428783 0.229644 0.0837325 0.0201586 0.180334 0 
0.640954  19 0.153565 0.66955 0.396456 0.0207577 0.614133 0.452887 0 0.647528 0.0723615 0.395519 0.246326 0.638415 0.0383218 0.223622 0.233885 0.809369 0.260784 0.139595 0 
1.38558  19 0.257015 0.352057 0.214612 0.035399 0.154516 0 0.0592692 0.0916871 0.0796582 0.0301093 0.00895194 0.444573 0.460893 0.0656682 0 0.57255 0.176728 0.342952 0.234146 
0.690887  19 0.935938 0.313599 0.00399249 0 0.328267 0.0710147 0.0299271 0.312711 0.14458 0.0928569 0 0.446496 0.572992 0.615047 0.352287 0.55024 0.0319749 0.166494 0.234527 
0.590328  19 0.382173 0.484728 0.479457 0.0199656 0.328894 0.523589 0 0.527687 0.327392 0.3689 0.0816055 0.856305 0 0.428973 0.304508 0.628336 0.147482 0.217889 0.322018 
0.87139  19 0.034542 0.0420442 0.518622 0.00220458 0.0229714 0.799535 0.412083 0.292322 0 0.377848 0.624774 0 0.0122247 0.607476 0.238981 0.368752 0 0.399158 0.362566 
1.28038  19 0.564471 0 0.471473 0 0.129952 0.300174 0 0.300484 0.0694214 0.00871206 0.643088 0.432449 0.145696 0.399935 0.645348 0.293654 0.576024 0.831477 0.612005 
0.689031  19 0.729906 0 0.470617 0 0.134606 0.376747 0.0607367 0.58362 0 0.186244 0.472439 0.7395 0.0659794 0.383594 0.677832 0.864649 0.0515021 0.0161952 0.613041 
0.836526  19 0.281253 0.211849 0.555267 0 0 0.678565 0.565638 0.24915 0 0.0752269 0.689542 0.0728125 0.547226 0.799126 0.268144 0.392821 0.024287 0.284732 0.0951787 
0.600337  19 0.20632 0.110656 0.513332 0 0.111257 0.640699 0.494527 0.299616 0 0 0 0.0634531 0.0381048 0.632675 0.420637 0.42486 0.0301478 0.491656 0.247114 
0.810503  19 0.481103 0.542092 0.565593 0.00116532 0 0.339375 0.172844 0.670705 0.0634955 0.0605031 0 0.185273 0.562584 0.509165 0.183575 0.561465 0.0185197 0.125741 0.454905 
0.652359  19 0.206569 0.436397 0.46424 0.000884396 0.19144 0.411513 0.224767 0.827326 0.0307615 0.0553962 0 0.425313 0.21863 0.489073 0.584268 0.559017 0.0900839 0 0.476717 
0.870184  19 0.230519 0.470214 0.498751 0.013298 0.37725 0.649268 0 0.54929 0.425305 0.372733 0.443844 0 0 0.725513 0.321806 0.480985 0.128224 0.125442 0.0807574 
0.482166  19 0.0758312 0.147216 0.471701 0.00731174 0.378281 0.648398 0.0578277 0.515692 0 0.564065 0.368181 0.899736 0 0.445519 0.324182 0.569148 0.136179 0.249122 0.386622 
0.381359  19 0.154227 0 0.042817 0 0 0.46115 0.365082 0.787335 0.00721372 0.230745 0.691051 0.738218 0.405199 0.539234 0.692291 0.670993 0.196811 0.446303 0.220149 
0.591847  19 0.354772 0.129403 0.384699 0.0206466 0.584477 0.417693 0.116681 0.83898 0.137238 0 0.521603 0.76294 0.352306 0.279906 0.927406 0.721154 0.066833 0.237896 0.55632 
0.663107  19 0.369226 0 0.649735 0 0.107341 0.71702 0.204358 0.721496 0.144868 0.0353563 0 0.402278 0.479316 0.216327 0.362286 0.213664 0.0649299 0.483383 0.0299448 
0.499052  19 0.359816 0 0.661998 0 0.157741 0.953603 0.134548 0.75771 0.0351489 0 0.319349 0.439398 0.555919 0.886408 0.378096 0.756761 0.0249086 0.511204 0.0858549 
1.02049  19 0.485753 0.196428 0.496427 0.0098232 0.280333 0.511822 0 0.0529068 0 0.0406959 0.0177466 0 0.450252 0.0648445 0.782315 0.515151 0.0687716 0.310523 0 
0.520621  19 0.497596 0.778679 0.526149 0.0111357 0.310649 0.426161 0.153816 0.0690529 0.0246676 0.0448805 0.744769 0.430877 0.446435 0.241522 0.944251 0.536118 0.123645 0.27311 0.197328 
1.95555  19 0.122703 0.0388023 0 0 0 0.453073 0.310872 0.858025 0.0601168 0.186981 0.214668 0.763945 0.351996 0.553903 0.518207 0.578104 0.211094 0.436004 0.214513 
3.95552  19 0.129484 0.0452885 0 0.0053642 0 0.461205 0.452547 0.491316 0 0.214633 0.464986 0.80007 0.539224 0.540143 0.516407 0.609194 0.278227 0.444515 0.246535 
1.32144  19 0.122757 0.0336168 0.806966 0 0.78305 0.152294 0.3847 0 0.163853 0.0966941 0.13892 0.286529 0.408609 0.155625 0.201214 0.354732 0.102501 0.399338 0.534194 
0.68864  19 0.16218 0.0403358 0.744567 0.0248496 0.706896 0.374724 0.522272 0.612195 0.295877 0.255968 0.00569088 0.69202 0.369918 0.928452 0.406755 0.44687 0.118166 0 0.461991 
0.739673  19 0.783035 0 0.44007 0 0 0.0734885 0.78904 0.553204 0 0.150943 0.570886 0.659973 0.476196 0.428519 0.527906 0.404449 0 0.00545342 0.198918 
4.18445  19 0.667553 0 0 0.00336681 0 0.301445 0.142571 0.870048 0 0.143251 0.0775664 0.543806 0.443487 0.393799 0.530588 0.428235 0.0405624 0.654915 0.0907128 
0.587997  19 0.299544 0.164377 0.152578 0.024 0 0.465874 0.571572 0.669119 0 0.200097 0.648572 0.902989 0.383661 0.428424 0.450446 0.639892 0 0.988221 0.111342 
0.622112  19 0.481711 0.199641 0.550885 0.00791595 0.0639946 0.5196 0.569738 0.758721 0.0639405 0.239555 0.451375 0.443425 0.396981 0.613171 0.410173 0.590658 0.0118561 0.887923 0.2752 
0.607022  19 0.0537311 0.0268802 0.254881 0.0111223 0.681796 0.57195 0.650089 0.710333 0 0.296531 0.085427 0.883269 0.0020674 0.601985 0.539132 0.282018 0.144458 0.270908 0.441655 
0.744514  19 0.181544 0.00463442 0.265239 0 0.86621 0.594066 0.124964 0.875237 0.0377672 0.409012 0.327554 0.759621 0.459251 0.613222 0 0.588739 0.0104626 0.304669 0.437639 
0.576325  19 0.313348 0.346108 0.519256 0.016359 0.166635 0.469366 0.117866 0.86728 0.00811115 0.21805 0.648912 0.703937 0.0174487 0.679956 0.744002 0.411541 0.0853437 0.438322 0.894891 
0.59577  19 0.255029 0.474791 0.615363 0.0197278 0 0.506195 0.101287 0.0642193 0.00835951 0.0564677 0.506994 0.691226 0 0.562796 0.73125 0.375781 0.0814446 0.433187 0 
0.649675  19 0.486586 0.380244 0.720172 0 0 0.516673 0.0516969 0.301399 0 0 0.396767 0.603283 0.52314 0.108628 0.72634 0.482823 0 0.561699 0.109524 
0.524919  19 0.482797 0.511708 0.682814 0.00637336 0.27146 0.409765 0.0308134 0.302299 0 0.0192703 0.458832 0.595364 0.46453 0.108843 0.678927 0.647831 0.250525 0.506433 0.341193 
0.877132  19 0.981034 0.0447962 0.0934824 0 0.261522 0.00951817 0.0142682 0.847814 0.137712 0.0160663 0.610249 0.609789 0.407874 0.411194 0 0.669759 0 0.303452 0.225135 
0.334975  19 0.766238 0.10892 0.143005 0 0.375389 0.230969 0 0.849835 0.00401839 0.0566615 0.257276 0.622032 0.0845196 0.269612 0 0.640551 0.169018 0.332945 0.435004 
0.722547  19 0.559515 0.540528 0.441406 0.0122811 0.435923 0.903979 0.444268 0.390303 0 0.338793 0.676317 0.452647 0.722218 0.375381 0.892305 0.70483 0.0786046 0.00930752 0.964047 
0.888409  19 0.899969 0.200492 0.463244 0.0144194 0 0.890047 0.411511 0.40441 0.060473 0.0830649 0.0727825 0.110315 0.605074 0.413201 0.431378 0.705431 0.0346485 0.0530543 0.197431 
1.00392  19 0.311954 0.267444 0.406852 0.0643132 0.0511375 0.196406 0.00294164 0.0331078 0.131227 0.0678773 0.697348 0.816457 0.129905 0.370962 0.230305 0.847986 0.0302935 0.514212 0.25634 
2.14433  19 0.293319 0.138594 0.40324 0 0.384156 0.144836 0.0880426 0.691919 0.140987 0.00945398 0.703669 0.572739 0.115034 0.365585 0.313106 0.0085805 0.208923 0.376501 0.185382 
1.52473  19 0.0911232 0.187933 0.0981133 0 0.262427 0.576185 0 0.0956255 0.173262 0 0.644347 0.593279 0.122689 0 0 0.743513 0.0340082 0.175352 0.0598288 
1.4936  19 0.0452308 0.197686 0.458659 0 0 0.182713 0.772529 0 0.00205225 0.147711 0.643284 0.678294 0.0334516 0.377827 0.442507 0.530573 0.0189421 0.0895028 0.805685 
0.694323  19 0.616979 0.210465 0.66046 0 0.186388 0.549574 0.451729 0.264112 0.015458 0.371938 0.672177 0.947274 0.0806938 0.51405 0.00758268 0.438055 0 0.183444 0.799718 
0.617283  19 0.525618 0.205886 0.601628 0 0 0.391344 0.259296 0.988662 0.128996 0.808101 0.642908 0.734927 0.124036 0.229748 0.250021 0.591963 0.0263951 0.159923 0 
0.840634  19 0.680721 0.495555 0.633746 0.0089288 0.398077 0.481012 0.252657 0.483573 0 0 0.566937 0.55906 0.688258 0 0.386992 0.406588 0 0.311126 0.790259 
0.552055  19 0.408652 0 0.48971 0.0180569 0.304761 0.409864 0.151566 0.864619 0 0 0.549376 0.626305 0.653631 0.420009 0.516888 0.601644 0.0124445 0.174593 0.101074 
0.666632  19 0 0 0.498311 0.00488965 0.705339 0.572298 0 0.625482 0.185344 0.0776125 0.720402 0.880084 0.150826 0.172937 0.282798 0.606631 0.230583 0 0.231494 
0.677172  19 0.269528 0 0.500858 0.00642679 0.702311 0.565192 0.482025 0.651224 0.174023 0.0210115 0.520346 0.900464 0.260403 0.0174683 0.331892 0.610824 0.283552 0.67727 0.0749615 
0.528715  19 0.174913 0.136775 0.296005 0 0.0820266 0.601676 0.872249 0.185021 0.000248324 0.256932 0.740253 0.239226 0.0734446 0.657971 0.45622 0.425517 0.161011 0.0919866 0.0145491 
0.532094  19 0.150357 0.127218 0.542568 0 0.135191 0.58114 0.358121 0.242472 0 0.282684 0.641568 0 0 0.649481 0.508812 0.441694 0.151911 0.106551 0 
1.17892  19 0.159653 0.122925 0.465681 2.99835e-07 0.0808894 0.385948 0 0.248841 0.0381121 0.727488 0.293097 0.172434 0.244738 0.361237 0.486755 0.197911 0 0 0.482441 
0.975478  19 0.438825 0.0898514 0.462381 0 0.00614362 0.391085 0 0.753021 0 0.318638 0.247125 0.860598 0.317771 0.422509 0.462084 0 0 0 0.825139 
0.424999  19 0.244969 0.371948 0.416997 0 0 0.397303 0 0.638747 0.00871652 0.271558 0.87123 0.647302 0.150712 0.397282 0.748168 0.650767 0.0412325 0.362867 0 
0.483855  19 0.296903 0.70731 0.377417 0.00185479 0 0.491189 0.0900206 0.719112 0.00641978 0.275256 0.354051 0.633153 0.1545 0.461024 0.633467 0.680489 0.0604302 0.390596 0 
0.760493  19 0.709674 0.0535063 0.427751 0 0.147727 0.482217 0.642209 0.884673 0.673089 0.0945198 0.418884 0.737866 0.0721101 0.71438 0.702545 0.69498 0.377297 0.512518 0.635836 
0.810755  19 0.979323 0.0558015 0.427636 0 0.0965869 0.300981 0.821966 0.301226 0 0.0764098 0.474995 0.368195 0.0304188 0.672 0.804622 0.60978 0.434602 0.306345 0.499235 
1.1942  19 0.131307 0.196242 0.690713 0 0 0.272327 0.129563 0.0584113 0.231107 0.0060525 0.672958 0.64796 0.362161 0.195506 0.4047 0.77573 0 0.125311 0.701678 
0.943061  19 0.941842 0.24801 0.0681432 0 0.526874 0.090728 0.204575 0.434139 0.257748 0.0218614 0.71633 0.730393 0 0.286834 0.611005 0.684667 0 0.228426 0.803021 
0.653307  19 0.404642 0.533364 0.423215 0 0.498265 0.481278 0.0535679 0.1438 0 0.0349951 0.896835 0.170402 0.750223 0.0615393 0.722658 0.885828 0.0339336 0 0.0909859 
0.947056  19 0.53601 0.444803 0.565429 0.0262381 0.318945 0.572563 0.0591533 0.0399778 0.083009 0 0.908871 0.205681 0.148253 0.130938 0.949981 0.375773 0.0464841 0 0.221917 
0.394051  19 0.203293 0.492961 0.625499 0.0296892 0 0.714935 0.0831151 0.811131 0.0268532 0.461977 0.194253 0.885645 0.0254748 0.349945 0.307178 0.962928 0.113358 0.528634 0.0048101 
0.68831  19 0.18118 0.560521 0.54327 0.0426794 0 0.503989 0.301809 0.668387 0.0585605 0.460558 0.276731 0.31599 0.00278036 0.678337 0.265469 0.75574 0.20306 0.106058 0.0110061 
0.489819  19 0.313349 0.0978275 0.559844 0.00220485 0 0.839233 0.561762 0.19224 0 0.557419 0.634837 0 0.0421277 0.584017 0.754231 0.287668 0.0235564 0 0 
0.444414  19 0.691813 0 0.469076 0 0.131893 0.31305 0 0.454142 0 0.0957677 0.505808 0.638581 0.105441 0.516143 0.522553 0.760034 0.297231 0.438 0.609435 
0.458254  19 0.156722 0.131211 0.495265 0.00246273 0.000196885 0.645749 0.552276 0.380074 0 0.456155 0.6837 0.795094 0 0.981483 0.168727 0.451759 0.0520868 0.395999 0.349073 
0.828849  19 0.108052 0.110424 0.510116 0.00256219 0.0330622 0.786562 0.628155 0.349906 0 0.310468 0.642672 0 0 0.581497 0.182247 0.394593 0.0390711 0.108787 0.0925034 
0.809713  19 0.57879 0.318533 0.41835 0.00820188 0.310215 0.870472 0.493572 0.770652 0.0614953 0.551362 0.190717 0.824082 0.271828 0.279833 0.311659 0.66755 0.14845 0.2851 0.529929 
0.620013  19 0.562181 0.402487 0.453857 0.0213312 0.437526 0.209542 0.15309 0.806864 0.516547 0.115621 0 0.833485 0 0.330142 0.171679 0.723031 0.156459 0.30039 0.603719 
0.98102  19 0.396952 0 0.496551 0.0269158 0.451448 0.660991 0.450582 0.059727 0.0384216 0.206767 0.68525 0.019686 0.198944 0.852875 0.311442 0.421542 0.0382466 0.478304 0.417238 
1.14238  19 0.446781 0 0.501316 0.0108132 0.475072 0.41305 0.222758 0.0195285 0.223107 0.173653 0.71074 0.490864 0.14396 0.486377 0.327643 0.625845 0 0.476854 0.365521 
0.632092  19 0.511632 0.10235 0.703148 0.0110297 0.628354 0.347074 0.222518 0.344352 0 0.0813115 0.044938 0.612688 0.533922 0.864006 0.702428 0.379369 0.00291586 0.220958 0.545878 
0.697449  19 0.229871 0.233691 0.712324 0.0127937 0.336185 0.437883 0.396174 0.423194 0 0 0.465758 0.426646 0.488161 0 0.775976 0.530082 0 0.226581 0.640481 
1.02753  19 0.971472 0.0737106 0.0417675 0 0.851724 0.169114 0.0436979 0.962586 0.17162 0.110317 0.441034 0.540461 0.511573 0.206314 0.0113542 0.701862 0 0.248607 0.780428 
0.656712  19 0.78463 0.139676 0.0313978 0 0.962953 0.0939484 0.0425485 0.921766 0.136545 0.0573191 0.618067 0.65769 0.0963882 0.140961 0.645753 0.722386 0.104069 0.242206 0.720711 
0.74904  19 0.315545 0.124368 0.540805 0.00985047 0.6588 0.243881 0.257533 0.29339 0.176082 0 0.481037 0.293755 0.49586 0.676594 0.726798 0.657177 0.046472 0 0.113843 
0.353785  19 0.319572 0.0829739 0.464828 0 0.643108 0.688959 0 0.679654 0.0444948 0.459855 0.653698 0.755549 0.121107 0.688562 0.857481 0.219634 0.0688111 0.23997 0 
0.832338  19 0.0464215 0.073012 0.505248 0 0.419098 0.0104739 0.139592 0.777813 0 0.0892477 0.562169 0.0890209 0.544508 0.146842 0.482529 0.452895 0 0.500086 0.426471 
1.07452  19 0.4462 0.21595 0.505667 0.0330191 0.42442 0.101581 0.427603 0.0155233 0 0.109423 0.700612 0 0.285078 0.173162 0.197863 0.522859 0 0.502226 0.410846 
0.61703  19 0.991272 0.0955374 0.556742 1.61717e-05 0.295877 0.497969 0.442413 0.805053 0.117089 0 0.596798 0.567574 0.498842 0.400097 0.338609 0.593995 0.0588646 0.143706 0.444752 
1.07322  19 0.897238 0.400901 0.591761 0 0.455639 0.855696 0.500511 0.819217 0.00742666 0.280717 0.675399 0 0.694817 0.346481 0.535519 0.681377 0.065084 0.156312 0.676231 
1.07981  19 0.968958 0 0.354508 0.00493095 0.626835 0.383301 0.256782 0.432343 0 0.16322 0.150451 0.480793 0.575816 0 0.552833 0.325614 0.0172809 0.421344 0.444357 
1.27149  19 0.847393 0.441082 0.396429 0.0276264 0.429219 0.391261 0.17089 0 0.00879865 0.141787 0.787823 0.567116 0.377953 0.656328 0.817621 0.333833 0.0505778 0.45088 0.537373 
0.70547  19 0.444479 0.111331 0.477279 0.000866534 0.372528 0.554319 0.291733 0.816162 0 0.0511568 0.627571 0.505387 0.403978 0 0.792619 0.286255 0.27661 0.469761 0.141274 
0.414608  19 0.384259 0.101175 0.475932 0.00208916 0.308031 0.112243 0 0.806274 0 0.10183 0.715538 0.34366 0.425771 0 0.794369 0.763181 0.137432 0.835217 0.142196 
2.28121  19 0.646906 0.0571986 0 0 0.217822 0.606617 0 0.798974 0.28061 0 0.11745 0.709868 0.479367 0.943919 0.493951 0.702504 0.753381 0.492856 0.0811418 
0.968031  19 0.360166 0.0697366 0.0418553 0 0.156876 0.432179 0 0.8597 0.184172 0 0.354013 0.626057 0.46245 0.652804 0 0.539834 0.737527 0.384946 0.988667 
1.1118  19 0.308672 0.152114 0.44232 0.00656127 0.365941 0.507504 0.190522 0.0784784 0.155289 0.00367674 0.651365 0.866478 0.510979 0.0261955 0.177891 0.413209 0 0.358339 0.555787 
0.730734  19 0.650097 0.716674 0.926553 0.15281 0.139659 0.298727 0.484522 0.105407 0 0.0643642 0.534069 0.456099 0.536981 0.249087 0.925206 0.909359 0.124522 0.200142 0.837012 
0.772929  19 0.128994 0.327903 0.439341 0.0275518 0.237528 0 0.237552 0.859582 0.218536 0 0 0.861741 0.556295 0.404123 0.798646 0.624688 0.135832 0.298608 0 
0.802106  19 0.0634825 0.341367 0.536182 0.0415066 0.146152 0 0.639239 0.902648 0.276831 0.0261028 0.321337 0.411009 0.552625 0.423951 0.359625 0.518272 0.14344 0.237309 0.0318816 
0.342765  19 0.470503 0.478567 0.675745 0 0 0.4127 0.000681125 0.846042 0 0 0.856144 0.487061 0.428499 0.108974 0.789664 0.883695 0.304041 0.381277 0.0841021 
0.394661  19 0.847574 0.00558736 0.530883 0.0236743 0.443828 0.328492 0.00870211 0.752898 0.00340463 0.0462588 0.336683 0.874957 0.200731 0.400361 0.170725 0.680087 0.0868604 0.532629 0.699081 
0.706642  19 0.0950923 0.148567 0.520604 0 0 0.244302 0.570309 0.00809591 0 0.107361 0.3527 0.881095 0 0.881653 0.47623 0.431667 0.0390887 0.130745 0.0262298 
0.334975  19 0.766238 0.10892 0.143005 0 0.375389 0.230969 0 0.849835 0.00401839 0.0566615 0.257276 0.622032 0.0845196 0.269612 0 0.640551 0.169018 0.332945 0.435004 
2.14433  19 0.293319 0.138594 0.40324 0 0.384156 0.144836 0.0880426 0.691919 0.140987 0.00945398 0.703669 0.572739 0.115034 0.365585 0.313106 0.0085805 0.208923 0.376501 0.185382 
0.424999  19 0.244969 0.371948 0.416997 0 0 0.397303 0 0.638747 0.00871652 0.271558 0.87123 0.647302 0.150712 0.397282 0.748168 0.650767 0.0412325 0.362867 0 
0.394051  19 0.203293 0.492961 0.625499 0.0296892 0 0.714935 0.0831151 0.811131 0.0268532 0.461977 0.194253 0.885645 0.0254748 0.349945 0.307178 0.962928 0.113358 0.528634 0.0048101 
0.458254  19 0.156722 0.131211 0.495265 0.00246273 0.000196885 0.645749 0.552276 0.380074 0 0.456155 0.6837 0.795094 0 0.981483 0.168727 0.451759 0.0520868 0.395999 0.349073 
0.687815  19 0.0951925 0.219811 0.51498 0.00107498 0.249499 0.589076 0.284721 0.348778 0 0 0.209803 0.585476 0.0348176 0.374641 0.360235 0.431475 0.183995 0.508165 0.254467 
0.618115  19 0.298106 0.0198378 0.507234 0.000854813 0 0.678775 0.0920917 0.613075 0 0.00496093 0.254558 0.574795 0.119838 0.984516 0.52412 0.545662 0.00509732 0.837249 0.233811 
0.534803  19 0.511917 0.0142612 0.491048 0 0.462339 0.268449 0.0375702 0.721563 0.215675 0.417968 0.514608 0.767006 0.012539 0.973329 0.473674 0.692978 0.28375 0.370038 0.51705 
0.639512  19 0.0226909 0.474718 0.487605 0.00657444 0.449577 0.307922 0.00460661 0.734712 0.102639 0.298498 0.690022 0.739156 0.0453041 0.789953 0.319365 0.517432 0.103662 0.338338 0.520673 
0.766555  19 0.250242 0.16613 0.462051 0 0 0.0563594 0.357626 0 0 0.103861 0.687635 0.960878 0 0.210549 0.57121 0.436113 0.0668185 0.177592 0.0315792 
0.514074  19 0.24744 0.16036 0.477228 0.00219517 0.0214243 0.299422 0.796182 0.0175604 0 0.962248 0.689938 0.872281 0 0.586556 0.446673 0.431742 0.0518649 0.224142 0.00231131 
0.509818  19 0.474765 0.605887 0.514144 0.00775572 0.0333386 0.585103 0.253342 0.439326 0 0.0466836 0.701489 0.807992 0.227912 0.700021 0.293885 0.353177 0.0423959 0.121758 0.265991 
0.787083  19 0.531941 0.401893 0.433273 0.00387463 0.0130106 0.245698 0.658866 0.342643 0.0460658 0.0288038 0.692879 0.851392 0.0799611 0.745199 0.735608 0.643076 0.030063 0.141349 0 
0.669349  19 0.565188 0.346239 0.252825 0.00417234 0.236733 0.187449 0.143368 0.581471 0.00860713 0.0860045 0.609321 0.686807 0.105617 0.654161 0.775228 0.209641 0.113258 0.323822 0.410584 
0.528572  19 0.337749 0.0341131 0.609932 0 0.277151 0.327551 0.231982 0.850379 0.00714502 0.259655 0.537649 0.682068 0.456878 0.677298 0.640208 0.665322 0.122649 0.390138 0.966612 
0.506529  19 0.104688 0 0.210296 0 0 0.538496 0.317486 0.67074 0.00547224 0 0.703721 0.778138 0.467375 0.397952 0.747386 0.483564 0.255533 0.575051 0.0583468 
1.96411  19 0.21118 0 0 0 0 0.298859 0.336653 0.133483 0.0133956 0 0.684071 0.76131 0.52686 0.803736 0.686573 0.705273 0.267815 0.507968 0.233483 
0.442397  19 0.251669 0.226322 0.477801 0 0.466004 0.37948 0.0087708 0.647018 0 0.301758 0.868258 0.588598 0.0506624 0.383571 0.84709 0.568706 0.142476 0.263409 0.535399 
0.566563  19 0.212362 0.419154 0.439009 0.000779579 0.140626 0.380955 0.0156804 0.58351 0 0.429266 0.630802 0.945328 0.154635 0.468256 0.192284 0.629314 0.0275959 0.338892 0.263862 
0.508314  19 0.115418 0.188423 0.020664 0 0 0.271552 0.542828 0.440387 0.00189966 0.288265 0.378157 0.862718 0.191242 0.460375 0.79297 0.608781 0.121394 0.404592 0.178258 
3.9063  19 0.138922 0.121237 0 0.587672 0 0.535038 0.571091 0.631444 0.00870832 0.0632316 0.319726 0.694468 0.403649 0.585674 0.647923 0.644166 0.221629 0.257216 0.0403266 
0.694659  19 0.174826 0 0.623992 0.021347 0.548041 0.628137 0.421644 0.22109 0.0523432 0.169176 0.412182 0.248009 0 0.875131 0.225317 0.334956 0.0232209 0.476964 0.403648 
1.5247  19 0 0 0.455476 0.0468771 0.355344 0.597217 0.348224 0.0109143 0.0409067 0.215668 0.355942 0 0.567636 0.278674 0.133961 0.4359 0.0279693 0.456034 0.43392 
0.777437  19 0.24581 0.229189 0.768834 0 0.246086 0.175091 0.782087 0.244079 0 0.497991 0.625522 0.190626 0 0.833045 0.214475 0.454464 0.0722536 0.151359 0 
0.772677  19 0.220211 0.15644 0.573742 0 0 0.44636 0.427807 0.179432 0.104151 0.0793306 0.526402 0.605908 0 0.818314 0.610054 0.462311 0.0356019 0.10644 0 
0.688312  19 0.766242 0.294599 0.370804 0.0196762 0.661339 0 0.403968 0.310766 0.0480742 0.0594 0.608743 0.465343 0 0.113459 0.472355 0.705209 0.096009 0.257864 0.763378 
2.10445  19 0.770542 0 0 0 0.960731 0.186574 0 0.315571 0.0692864 0.0529286 0.539938 0.679262 0 0.213416 0.755944 0.864851 0.116088 0.233365 0.785616 
0.497826  19 0.315117 0.164875 0.612105 0.0123343 0.00190464 0.450181 0.128046 0.121095 0.0182247 0.488881 0.641108 0.537527 0 0.390356 0.371984 0.416502 0.0288638 0.413085 0.0128733 
0.522863  19 0.637004 0.170248 0.498218 0.0112898 0.0412011 0.53332 0.2379 0.318671 0.0427153 0.472092 0.464693 0.481777 0 0.803411 0.335978 0.358033 0.025868 0.0417733 0 
0.613147  19 0.766238 0.10892 0.143005 0 0.375389 0.230969 0 0.849835 0.00401839 0.0566615 0.257276 0.622032 0.0845196 0.269612 0.673089 0.640551 0.169018 0.332945 0.435004 
0.53184  19 0.457399 0.22634 0.482719 0 0 0.309742 0.660567 0.218824 0.0386528 0.910101 0.692233 0.941241 0 0.835631 0.396335 0.421662 0.040754 0.121201 0.0405673 
0.871591  19 0 0.114547 0.517476 0.00254785 0.141285 0.147141 0.600169 0.550424 0 0.0871334 0.234069 0.902327 0.493954 0.148244 0.396074 0.439561 0.0388199 0.292396 0.123091 
0.496948  19 0.484095 0.1288 0.527954 0 0 0.16915 0.226444 0.823372 0 0.0887867 0.621506 0.346971 0.00682347 0.0175109 0.590128 0.463575 0.146334 0.251125 0.13396 
0.455637  19 0.0276945 0.0663888 0.619156 0.00686369 0 0.426647 0.0180633 0.928291 0.459873 0.132424 0 0.48794 0.300447 0.639534 0.957894 0.625676 0.210878 0.460391 0 
0.68173  19 0.425009 0.111577 0.0892422 1.04076e-05 0.0793765 0.641359 0.408406 0.241251 0 0.361854 0.720013 0.233198 0.488043 0.701658 0.540275 0.819459 0.172344 0.0943531 0.474482 
0.844674  19 0.305665 0.130848 0.670107 0 0.117288 0.922017 0.107097 0.7648 0.266112 0.148596 0 0.420938 0.541964 0.382595 0.694421 0.259353 0 0.707565 0.0519695 
0.985231  19 0.604182 0.152935 0.882359 0 0.148642 0.137462 0 0.735568 0.0955406 0.0529139 0.0300919 0.321031 0.311567 0 0.57069 0.113615 0 0.553565 0.0506066 
0.786902  19 0 0.118309 0.473921 0.00602702 0.309664 0.638869 0.510986 0.553967 0 0.145006 0.11547 0.839241 0 0.141918 0.339871 0.405767 0.0370862 0.269536 0.508322 
0.87855  19 0 0.127796 0.389472 0.0133655 0.175127 0.67242 0 0.255353 0 0.746968 0.508123 0.29637 0.351595 0.707161 0.370402 0.542712 0.13928 0.264858 0.177827 
0.786701  19 0.577826 0.792968 0.563879 0 0.392139 0.126834 0 0.706217 0 0 0.863485 0.482796 0.0288079 0.444128 0.214342 0.805626 0 0.190046 0 
0.678718  19 0.61737 0 0.183242 0.010249 0.281458 0.376058 0 0.709964 0.00200357 0.0572174 0.795567 0.543852 0.114612 0.568691 0.153555 0.234085 0.0922957 0.186835 0 
0.65395  19 0.462459 0.428448 0.534104 0 0 0.683306 0.38359 0.19589 0.0404326 0.167536 0.570303 0.800146 0 0.323565 0.378345 0.529712 0.0445058 0.00985554 0.0572776 
0.567829  19 0.468492 0.0366969 0.458697 0 0 0.390363 0.513526 0.157888 0.0197328 0.50142 0.56342 0.813348 0.212689 0.59304 0.643581 0.439066 0.0474806 0.144354 0.0763979 
0.431827  19 0.272005 0.0339508 0.492295 0.000385144 0.36617 0.842148 0 0.592905 0 0.273598 0.679069 0.684561 0.620173 0.751951 0.741918 0.309291 0.0646383 0.213427 0.32016 
1.25847  19 0.276621 0.0272724 0.493442 0.00135931 0.288656 0.969063 0 0.459755 0 0.402614 0.498154 0.445688 0.179897 0 0.459517 0.204583 0.499957 0.280092 0.278476 
0.476934  19 0.595817 0.303057 0.558117 0 0 0.508393 0.00098914 0.188483 0 0.0750861 0.951027 0.476311 0.745598 0 0.736122 0.886215 0.308771 0.436507 0 
0.353459  19 0.492419 0.36688 0.506695 0 0 0.351303 0.000232099 0.685771 0 0.0410343 0.853589 0.485103 0.199777 0.155892 0.771931 0.766654 0.310645 0.379233 0 
0.643217  19 0.515445 0 0.497967 0 0.575123 0.440732 0 0.725081 0.0122999 0.208206 0.612118 0.786169 0 0.26654 0.208887 0.575871 0.367473 0.371442 0.340208 
0.756421  19 0.930551 0.0854436 0.428861 0.0104226 0.498139 0.510632 0.0657858 0.633077 0.00805844 0.0147397 0.706824 0.828114 0.110546 0.271415 0.840039 0.694421 0.398763 0.442423 0.485962 
0.884926  19 0.618092 0.231794 0.425128 0.0012893 0 0.416375 0.0629363 0.585466 0.102586 0.814196 0.617103 0.639233 0.361168 0.0266943 0.434429 0.531512 0.0220751 0.170459 0.360451 
1.06115  19 0.404121 0.240908 0.51385 0.000219059 0.39826 0.258323 0.0672082 0.131461 0.147547 0.974041 0.604621 0.653265 0.514948 0.05817 0.640553 0.6015 0.0244621 0.136014 0 
0.639107  19 0.0787439 0.602985 0.502336 0.0121834 0.39309 0.406674 0.128227 0.765644 0.225502 0.104618 0.380695 0.784907 0.163188 0.743732 0.475901 0.499498 0 0.503819 0.292173 
0.738311  19 0.0702939 0 0.481453 0.0187759 0.372989 0.400963 0.20486 0.512374 0.278354 0.109905 0.812621 0.753746 0.13578 0.608403 0.280816 0.601002 0.0675279 0.458777 0.519205 
1.15233  19 0.0915233 0.169538 0.0946052 0.0179859 0.0820894 0.485144 0.604747 0.772452 0.00385433 0.229204 0.656374 0.901743 0.318512 0.446174 0.396754 0.503535 0.330136 0.273339 0.113296 
0.676561  19 0.18563 0.170116 0.43827 0.0351996 0.0151753 0.572595 0.576713 0.104357 0.00860312 0.437979 0.661687 0.902362 0.372237 0.435149 0.410128 0.534872 0.0374724 0.256516 0.102294 
0.479208  19 0.328916 0.12808 0.509794 0 0.0163236 0.203008 0 0.661068 0.00075037 0.445383 0.810791 0.489347 0.314362 0.997504 0.432062 0.623744 0.0950266 0.189106 0.0299734 
0.460383  19 0.245337 0.150331 0.489907 0 0 0.656585 0 0.920101 0.000216145 0.619202 0.664512 0.798262 0 0.57881 0.464448 0.330233 0.136991 0.217555 0 
0.638865  19 0.144499 0.419344 0.350788 0.0474017 0 0.805031 0.0704185 0.855448 0.0492988 0.569954 0.120935 0.884958 0.0414361 0.233898 0.1695 0.53898 0.0980049 0.683896 0.0810752 
0.427123  19 0.185429 0.62829 0.945841 0.017633 0 0.676969 0.508691 0.908291 0.0415127 0.455909 0.193775 0.883871 0.00842976 0.591347 0.111365 0.551704 0.106174 0.324242 0 
0.62029  19 0.524446 0.10169 0.66774 0 0 0.232371 0.612169 0.256957 0.0720302 0.468401 0.570033 0.579544 0.258722 0.672838 0.86396 0.284053 0.0312292 0.340095 0.5941 
0.653495  19 0.269747 0.104402 0.625787 0.000730182 0 0.204076 0.224104 0.59554 0.0459451 0 0.597 0.150341 0.763647 0.555255 0.684986 0.29606 0.0235039 0 0.0347604 
0.576421  19 0 0.112087 0.137203 0 0.259118 0.55735 0 0.203747 0.0352375 0.0817777 0.440808 0.621201 0.0704434 0.365631 0 0.75775 0.103617 0.132971 0.37489 
0.657154  19 0.988637 0.0832835 0.116509 0 0.394461 0.130584 0 0.97131 0.21764 0.0517357 0.657073 0.599603 0.0693062 0.167457 0 0.647859 0.145781 0.193764 0.501878 
0.776569  19 0.223804 0.181606 0.311486 0.0128434 0.139855 0.668761 0.769424 0.217072 0.0292426 0 0.28624 0.23814 0.615827 0.802807 0 0.416702 0.154659 0.00654559 0.0314994 
2.44094  19 0.922831 0.88321 0.424068 0.306777 0.26409 0.578519 0.246664 0.109927 0.609477 0.951158 0.839879 0.594003 0.605066 0.561387 0.597664 0.892127 0.0119261 0.312041 0.270808 
2.70296  19 0.340887 0.811002 0.256334 0.219304 0.13943 0.876371 0.773714 0.319493 0.458607 0.518279 0.304704 0.535281 0.881427 0.771998 0.151999 0.697526 0.024365 0.892058 0.574953 
0.46088  19 0.329954 0.131139 0.464842 0 0.998747 0.708218 0 0.992388 0.0250998 0.521174 0.66351 0.901373 0.00453177 0.703881 0.730874 0.115929 0.0490468 0.225703 0.0174387 
0.704468  19 0.602573 0.00201705 0.659164 0.0142609 0.459796 0.544392 0.211452 0.706761 0 0.315307 0.10425 0.811304 0.647634 0.582001 0.763487 0.422377 0.135656 0.236507 0.439803 
0.70746  19 0.0778403 0.0907923 0.528064 0.0107423 0.791444 0.0637091 0 0.666268 0 0.265282 0.0944553 0.876844 0.0523323 0.597877 0.77808 0.303589 0.0145061 0.234178 0.467479 
0.37378  19 0.165588 0 0.262599 0 0.204504 0.511477 0 0.505949 0 0.0327815 0.693549 0.758661 0.388735 0.620111 0.720551 0.672309 0.193878 0.3427 0.234781 
1.76832  19 0.203194 0 0 0 0.101448 0.629743 0 0.902287 0.00919299 0.0316399 0.569099 0.562165 0.444212 0.219066 0.471139 0.782958 0.104997 0.264107 0.214882 
0.641423  19 0.579473 0.257442 0.663788 0.000197424 0.0122362 0.97551 0.148684 0.535064 0 0.0834358 0.80636 0 0 0.668993 0.530287 0.444409 0.0549401 0.277856 0.377192 
0.796642  19 0.565133 0.398519 0.632676 0.000222075 0.00355968 0 0.14907 0.643228 0.117456 0.0393762 0.745577 0.306303 0.596134 0.683688 0.603926 0.77529 0 0.20633 0.401916 
0.528998  19 0.24083 0.640821 0.544136 0.0169353 0.257642 0.519596 0.181032 0.0236832 0.0121969 0.186512 0.256575 0.555526 0.110574 0.477376 0.504708 0.540112 0.110149 0.369036 0.102921 
0.498865  19 0.242432 0 0.560064 0.0182022 0.037038 0.517527 0.127761 0.928171 0 0.111446 0.446636 0.497262 0.0789338 0.539939 0.719887 0.488257 0.150293 0.313072 0.52507 
1.05171  19 0.19996 0.176907 0.54629 0.0190073 0.923422 0.59063 0 0.221963 0.243185 0.0916371 0.709425 0.145178 0.0696672 0.514598 0.136832 0.658965 0.0896968 0.0541489 0.104166 
0.519694  19 0 0 0.472051 0 0.578738 0.410279 0 0.906726 0.23119 0.104869 0.780503 0.59773 0.336906 0.472751 0.762507 0.646666 0.276139 0 0 
0.955386  19 0.0464253 0.30407 0.849017 0.00929463 0.211465 0.440381 0.195777 0.521579 0.0391678 0.037909 0.108597 0.261182 0.53755 0.151313 0.285814 0.52801 0 0.137154 0.533918 
0.723311  19 0.350593 0.16999 0.644928 0.00358868 0.00153982 0.340269 0.376634 0.416447 0.0130294 0 0.902184 0.302133 0.475321 0.469875 0.326582 0.507913 0 0.133646 0.639704 
0.53683  19 0.0859596 0.576137 0.496375 0.00169512 0.530564 0.250027 0.0525701 0.724638 0.00248478 0.0556469 0.877841 0.486154 0.323115 0.454066 0.599498 0.665633 0.0607472 0.224381 0.118891 
0.616158  19 0.355597 0.142393 0.0756577 0.00456307 0.41911 0 0 0.591747 0.00216984 0.200897 0.881236 0.630665 0.185221 0.603185 0.555822 0.706649 0.236632 0.217792 0.263802 
0.551341  19 0.735618 0.122244 0.471116 0.00263369 0.633689 0.380686 0.104286 0.742746 0.104436 0.0424851 0.446018 0.779304 0.337651 0.366277 0.926793 0.715122 0.146823 0.242682 0.612004 
0.700532  19 0.437915 0.133974 0.486202 0.0297007 0.667279 0.164767 0 0.904073 0.0371921 0.075118 0.438583 0.480212 0.310504 0.510349 0.0921284 0.711206 0.102464 0.210427 0.780096 
1.15095  19 0.443664 0.366768 0.634366 0.0106814 0.423278 0.404206 0.000546617 0.919297 0 0 0.795437 0.557962 0.255748 0 0.0317257 0.668535 0.474672 0.330232 0.0781398 
2.32243  19 0.523199 0.465851 0.769816 0.866074 0.123131 0.412657 1.61293e-05 0.73185 0 0.318037 0.363855 0.485459 0.335608 0.365586 0.826072 0.836194 0.33627 0.426666 0.0685237 
0.42418  19 0.794536 0.0822025 0.261534 0 0.655396 0.866739 0.264846 0.797008 0 0.114917 9.35769e-05 0.883398 0.288078 0.713956 0.499628 0.329941 0.161667 0.304455 0 
0.535462  19 0.234777 0.110962 0.279486 0 0.137887 0.896338 0.31981 0.774567 0 0.113683 0.00515763 0.500037 0.305992 0.679043 0.462952 0.488555 0.320034 0 0 
2.30351  19 0.274659 0.232171 0 0 0 0.28426 0.464186 0.566902 0.00408201 0.156363 0.74174 0.870551 0.220383 0.536517 0.595823 0.696524 0.346338 0.374755 0.12618 
1.85004  19 0.210323 0 0 0 0 0.688888 0.32136 0.1862 0.0141222 0.389176 0.826337 0.709167 0.139107 0.516782 0.815538 0.694513 0 0.617627 0.18748 
1.22089  19 0.208725 0.172669 0.527177 0 0.0387144 0.549309 0.595062 0 0.0068799 0.312062 0.65023 0.901951 0 0.511153 0.392645 0.612082 0.10653 0.433815 0.111113 
0.71146  19 0.193232 0.168398 0.597374 0.0230171 0.0544723 0.53659 0.587447 0.16065 0.0184808 0.526585 0.658667 0.902592 0.150573 0.574154 0.419758 0.421693 0.310774 0.605544 0.102646 
0.759281  19 0.0634825 0.341367 0.536182 0.0415066 0.146152 0 0.639239 0.902648 0.276831 0.0261028 0.321337 0.411009 0.552625 0.423951 0.359625 0.518272 0.14344 0.237309 0.0318816 
0.838764  19 0.981034 0.0447962 0.0934824 0 0.261522 0.00951817 0.0142682 0.847814 0.137712 0.0160663 0.610249 0.609789 0.407874 0.411194 0 0.669759 0 0.303452 0.225135 
2.04893  19 0.229598 0.606527 0.541504 0 0.43047 0.603765 0.0699104 0.475819 0.0645121 0.267108 0.621516 0.626513 0.823963 0.238348 0.301783 0.054133 0.245018 0.322996 0.364263 
2.37681  19 0.221836 0.358805 0.446627 0.00143269 0.39922 0.889699 0.0281694 0.562888 0 0.328156 0.330162 0.516828 0.891779 0.289023 0.562517 0 0.145715 0.168137 0.210302 
0.901028  19 0.53601 0.444803 0.565429 0.0262381 0.318945 0.572563 0.0591533 0.0399778 0.083009 0 0.908871 0.205681 0.148253 0.130938 0.949981 0.375773 0.0464841 0 0.221917 
0.702853  19 0.315545 0.124368 0.540805 0.00985047 0.6588 0.243881 0.257533 0.29339 0.176082 0 0.481037 0.293755 0.49586 0.676594 0.726798 0.657177 0.046472 0 0.113843 
0.691215  19 0.277321 0.382832 0.492865 0 0.24938 0.812443 0.350713 0.877531 0.179866 0.120356 0.153417 0.167582 0.32959 0.258396 0.369262 0.702892 0.0718081 0.142846 0.304831 
1.92025  19 0.232236 0.175248 0 0 0.360874 0 0 0.823118 0.206415 0.0464411 0.104563 0.435281 0.0550384 0.764138 0.318803 0.564442 0.152841 0.73335 0.874016 
0.977641  19 0.793732 0.183495 0.54572 0 0.0267325 0.597491 0.437217 0.648818 0.12028 0.632071 0.118559 0.592895 0.447114 0.430648 0.737725 0.330924 0.0172333 0.044026 0.139738 
0.560675  19 0.827043 0.314105 0.541427 0.00963 0.0222137 0.482186 0.338966 0.888432 0.00188732 0 0.29553 0.737905 0.748662 0.43069 0.526763 0.323125 0.0105902 0.0695048 0.0785281 
1.07011  19 0.500085 0.139815 0.533348 0.059508 0.222672 0.488004 0 0.172592 0.423124 0.0388485 0.321864 0.628536 0.521856 0.787591 0.42481 0.390283 0.087732 0.221014 0.508783 
0.542005  19 0.50964 0.168896 0.5325 0.0161855 0.553147 0.718225 0 0.962146 0.0807467 0.0254616 0.129892 0.690008 0.531741 0.683472 0.666885 0.452013 0.212398 0.22101 0.494559 
1.20297  19 0.600806 0.0807931 0.850082 0.0265707 0.287069 0.43467 0.219279 0.0488253 0.298766 0.0680852 0.351452 0.496481 0.337436 0.0544447 0.13825 0.545299 0.124593 0.379483 0.434171 
0.835901  19 0.518799 0.308718 0.829164 0.0307649 0.807636 0.447252 0.150927 0.173666 0.151727 0.138348 0 0.57401 0.377241 0.0557615 0.755288 0.425736 0.124849 0.391876 0.212488 
0.607653  19 0.175003 0.704807 0.600542 0.0527496 0 0.874479 0.570737 0.22455 0.0257409 0.37928 0.569951 0.886411 6.88955e-07 0.239422 0.355137 0.708394 0.234613 0.344137 0.0345963 
0.409283  19 0.249646 0.73204 0.575251 0.00218168 0 0.647012 0 0.607438 0.0309631 0.429339 0.0529588 0.900108 0.034819 0.276746 0.23715 0.805659 0.290772 0.714173 0.0445635 
0.659651  19 0.62013 0.180077 0.649694 0.000283349 0.0928845 0.632223 0.294005 0.734726 0.151736 0 0.805192 0.793659 0.574328 0.630087 0.500885 0.334923 0 0.202161 0.217653 
0.583519  19 0.596969 0.168701 0.639471 0.000263028 0 0.674464 0.215389 0.12668 0 0.300129 0.634798 0.865975 0 0.548158 0.25488 0.322321 0 0.213428 0.39287 
1.61614  19 0.825244 0.338393 0.55233 0.00729269 0.000790208 0.439734 0.380798 0.726059 0.245124 0.618524 0.633039 0.805719 0.278848 0 0 0.527151 0 0.228043 0 
0.55309  19 0.231913 0.171328 0.629291 0 0.0340362 0.63959 0.308216 0.240528 0.0381668 0.0467415 0.891828 0.728548 0.422534 0 0.616937 0.598127 0 0.166394 0.442359 
0.544166  19 0.0413252 0.77008 0.724025 0.00463231 0.0614996 0.642452 0 0.378207 0 0.312087 0.447548 0.692061 0.28743 0.899301 0.652751 0.497917 0.237974 0.329049 0.49047 
0.745679  19 0 0.823358 0.565997 0.00607766 0.00340371 0.59029 0 0.379845 0 0.372787 0.96503 0.649965 0.426887 0.888106 0.610119 0.847995 0 0.0675939 0.485066 
0.851433  19 0.455907 0.63194 0.58393 0.030071 0 0.317979 0.769746 0.253102 0.0596328 0.433405 0.535503 0.341863 0.225604 0.768041 0.81155 0.279317 0 0.191156 0.683562 
0.641076  19 0.274326 0.663704 0.875312 0 0.019207 0.320496 0.751729 0.174161 0.0707775 0.355312 0.620073 0.970118 0 0.681591 0.149397 0.440967 0.108871 0.108538 0 
0.792564  19 0.663017 0.309317 0.672531 0 0.00911696 0.412143 0.435849 0.843868 0.0261108 0.00282634 0.576145 0.505153 0 0.463651 0.0859579 0.980269 0.162133 0.421001 0.101682 
1.12679  19 0.474412 0.136855 0.560131 0.0243276 0.0101435 0.426086 0.395443 0.84719 0.0408535 0.0251485 0.562456 0.495553 0.400723 0.121281 0.44406 0.214438 0.440135 0.0294974 0 
0.45192  19 0.688925 0.380757 0.630356 0 0 0.427962 0.000304951 0.0463614 0 0.269467 0.86369 0.5267 0.428786 0.298456 0.79251 0.746118 0.300918 0.375129 0.0595822 
0.387478  19 0.32256 0.543146 0.70384 0 0 0.408124 0.000786531 0.979858 0.00704906 0.00750907 0.867042 0.590674 0.496665 0.119535 0.826764 0.810835 0.407121 0.387272 0.0729528 
0.35193  19 0.27462 0.129714 0.317059 0 0.0693758 0.417462 0.195488 0.530685 0.00772446 0.265727 0.808102 0.0525612 0.0816342 0.255625 0.686934 0.502105 0.0893831 0.386471 0 
0.673778  19 0.281189 0.387204 0.318826 0 0.0184701 0.267439 0 0.845261 0.00296074 0.262436 0.0592425 0.254138 0.0087651 0.586189 0.914453 0.820566 0 0.408014 0 
1.0086  19 0.532784 0.140102 0.5316 0.000109796 0.663725 0.555014 0.523191 0.0297311 0 0 0.565228 0.882137 0.526824 0 0.295063 0.542852 0.33092 0 0.0562709 
1.16679  19 0.285874 0 0.912508 0.00766254 0.70501 0.540025 0.322058 0 0.203068 0.33653 0.58956 0.919105 0.333366 0.0463182 0.35931 0.540142 0.111754 0.357924 0.104948 
0.488127  19 0.373633 0 0.361704 0.000284375 0.182203 0.35559 0.460622 0.772703 0.00088457 0.239808 0.699386 0.439289 0.407836 0.765423 0.780699 0.717086 0.249149 0.365832 0.29052 
4.06874  19 0.0123548 0 0 0.00194074 0.115602 0.360732 0.240082 0.785889 0.00988373 0.317291 0.681918 0.107684 0.403215 0.436221 0.783057 0.684547 0.164497 0.0603382 0.256606 
0.741881  19 0.402202 0.0573257 0.465486 0 0.0554278 0.371302 0.00686497 0.739411 0 0.304296 0.336824 0.796324 0.23018 0.379168 0.728646 0.487687 0 0 0.741202 
0.622158  19 0.534627 0 0.468227 0 0.179414 0.370538 0 0.724009 0 0.14034 0.515356 0.861541 0.181839 0.390727 0.622168 0.614223 0 0.0164446 0.753017 
0.617586  19 0.567392 0.0618789 0.464547 0 0.487643 0.855701 0.902223 0.232487 0 0.294083 0.0943762 0.348254 0.290318 0.518067 0.517146 0.599859 0.129713 0.150361 0.454735 
0.661022  19 0.414518 0.309419 0.455611 0.00172107 0.518346 0.0147141 0.375155 0.31453 0 0.280539 0 0.87557 0.2844 0.442377 0.25099 0.781906 0.070727 0.020707 0.719127 
0.484695  19 0.571446 0.109608 0.51505 0 0.396521 0.166894 0 0.256318 0.00401232 0.114447 0.91623 0.169821 0.168759 0.36532 0.423734 0.748188 0.0692533 0.127571 0.0169789 
0.500149  19 0.973257 0.023605 0.5443 0 0.385384 0.586795 0.308201 0.00561096 0.00253754 0.0419107 0.834658 0.461038 0.24271 0.283364 0.502909 0.977271 0.127727 0.246016 0 
3.69009  19 0.446883 0.265783 0.200509 0.646984 0.128888 0.229642 0.470027 0.534286 0.190302 0.76466 0.52614 0.0147487 0.0930729 0.453051 0.416444 0.807455 0.636842 0.45581 0.55097 
2.34488  19 0.572431 0.352921 0.562307 0.625992 0.0971805 0.170292 0.0573194 0.435631 0 0.0606222 0.524507 0.249146 0.106601 0.588971 0.397638 0.786098 0.530075 0.361077 0.623244 
0.587249  19 0.0510929 0 0.491711 0 0.0999564 0.344579 0.457997 0.828449 0.350126 0 0 0.538208 0.443229 0.695055 0.327225 0.203466 0 0 0.36467 
0.88293  19 0.17937 0.0264312 0.436466 0 0 0.38596 0.447568 0.826095 0.069647 0 0.582557 0.534493 0.229031 0.792979 0.337639 0.100748 0.0811753 0.44512 0.446139 
0.791644  19 0.428281 0.287279 0.531894 0 0 0.840606 0 0.260639 0 0.0874795 0.423432 0.574261 0.499227 0.124911 0.532743 0.449685 0 0.0190065 0.165249 
0.656315  19 0.767829 0.106562 0.693534 0 0 0.205778 0 0.377086 0 0 0.494172 0.595877 0.498008 0.0807483 0.819978 0.534056 0 0.617633 0.179603 
0.830484  19 0 0 0.638348 0 0 0.427477 0.0241027 0.0779764 0.193595 0.203786 0 0.494497 0.153514 0.382265 0.769445 0.842119 0.282167 0.143945 0 
0.70201  19 0.462572 0.00365326 0.54468 0.00596613 0.0897117 0.403969 0.0096947 0.0622887 0.0552993 0.151921 0.421387 0.762042 0.123574 0.306607 0.0282727 0.781709 0.0260422 0.151393 0.662138 
0.448201  19 0.384259 0.101175 0.475932 0.00208916 0.308031 0.112243 0 0.806274 0 0.10183 0.715538 0.34366 0.425771 0 0.794369 0.763181 0.137432 0.835217 0.142196 
0.430066  19 0.384259 0.101175 0.475932 0.00208916 0.308031 0.112243 0 0.806274 0 0.10183 0.715538 0.34366 0.425771 0 0.794369 0.763181 0.137432 0.835217 0.142196 
0.404622  19 0.154227 0 0.042817 0 0 0.46115 0.365082 0.787335 0.00721372 0.230745 0.691051 0.738218 0.405199 0.539234 0.692291 0.670993 0.196811 0.446303 0.220149 
0.391567  19 0.154227 0 0.042817 0 0 0.46115 0.365082 0.787335 0.00721372 0.230745 0.691051 0.738218 0.405199 0.539234 0.692291 0.670993 0.196811 0.446303 0.220149 
0.516194  19 0.575692 0.399599 0.508294 0.0133732 0.0280625 0.952682 0.410627 0.510849 0 0.203276 0.686472 0.5954 0.0454495 0.499367 0.645505 0.659133 0.060019 0.0631776 0.370696 
0.522865  19 0.561604 0.356992 0.510787 0.00445695 0.380712 0.935327 0.531545 0.420696 0.00254532 0.320875 0.688618 0.497279 0.193259 0.61522 0.583951 0.82622 0.0824057 0.264557 0.232595 
0.583601  19 0.328022 0.183161 0.416384 0 0 0.705986 0.688199 0.443591 0 0.682224 0.597898 0.903097 0 0.865081 0.0833479 0.512841 0.0122344 0.120455 0.00739467 
0.736952  19 0.212951 0.169285 0.52985 0 0 0.74251 0.495169 0 0 0.364666 0.265098 0.974183 0 0.306159 0.172692 0.501707 0 0.0134973 0.0157162 
0.342765  19 0.470503 0.478567 0.675745 0 0 0.4127 0.000681125 0.846042 0 0 0.856144 0.487061 0.428499 0.108974 0.789664 0.883695 0.304041 0.381277 0.0841021 
0.394661  19 0.847574 0.00558736 0.530883 0.0236743 0.443828 0.328492 0.00870211 0.752898 0.00340463 0.0462588 0.336683 0.874957 0.200731 0.400361 0.170725 0.680087 0.0868604 0.532629 0.699081 
0.455637  19 0.0276945 0.0663888 0.619156 0.00686369 0 0.426647 0.0180633 0.928291 0.459873 0.132424 0 0.48794 0.300447 0.639534 0.957894 0.625676 0.210878 0.460391 0 
0.353459  19 0.492419 0.36688 0.506695 0 0 0.351303 0.000232099 0.685771 0 0.0410343 0.853589 0.485103 0.199777 0.155892 0.771931 0.766654 0.310645 0.379233 0 
0.479208  19 0.328916 0.12808 0.509794 0 0.0163236 0.203008 0 0.661068 0.00075037 0.445383 0.810791 0.489347 0.314362 0.997504 0.432062 0.623744 0.0950266 0.189106 0.0299734 
0.37378  19 0.165588 0 0.262599 0 0.204504 0.511477 0 0.505949 0 0.0327815 0.693549 0.758661 0.388735 0.620111 0.720551 0.672309 0.193878 0.3427 0.234781 
0.35193  19 0.27462 0.129714 0.317059 0 0.0693758 0.417462 0.195488 0.530685 0.00772446 0.265727 0.808102 0.0525612 0.0816342 0.255625 0.686934 0.502105 0.0893831 0.386471 0 
0.404622  19 0.154227 0 0.042817 0 0 0.46115 0.365082 0.787335 0.00721372 0.230745 0.691051 0.738218 0.405199 0.539234 0.692291 0.670993 0.196811 0.446303 0.220149 
0.291435  19 0.495074 0.477041 0.525397 0 0 0.414265 0.0977628 0.698975 0 0.0714325 0.968768 0.349419 0.223257 0.100355 0.691953 0.705296 0.269185 0.342851 0 
0.342173  19 0.48176 0.336302 0.522064 0 0 0.393531 0.0956643 0.650164 0 0.0933874 0.796116 0.456756 0.216851 0 0.753491 0.378406 0.0993241 0.340231 0.13449 
3.84094  19 0.199658 0.943709 0.100689 0.38157 0.144717 0.310328 0.390294 0.90019 0.288285 0.17586 0.0167239 0.631073 0.419185 0.845832 0.649135 0.0222202 0.111363 0.565036 0.376014 
1.00999  19 0.367768 0.682416 0.668291 0 0.000140452 0.529921 0 0.506059 0.00510511 0.229163 0.915195 0.732869 0.44291 0.0372978 0.050233 0.978168 0.306138 0.388973 0.293092 
0.452869  19 0.322171 0.291364 0.64719 0.00772787 0.231981 0.591311 0 0.950791 0.0223919 0.295916 0.159578 0.127073 0 0.188327 0.302436 0.867469 0.121879 0.616351 0 
0.791183  19 0.0561174 0.248442 0.506798 0.00325737 0 0.59978 0 0.319243 0.0174353 0.312579 0.284013 0.118491 0.288854 0.300197 0.377061 0.853557 0.124802 0.775715 0.078821 
0.548862  19 0.445949 0.544271 0.631468 0.00216969 0 0.822969 0.0575174 0.362577 0 0.230616 0 0.881243 0 0.275877 0.523029 0.739607 0.236198 0.407745 0.0845665 
0.651203  19 0.337041 0.479414 0.62883 0 0 0.413575 0.10528 0.870844 0.00809922 0.52693 0.128598 0.585985 0.294703 0.350047 0.673381 0.703663 0.226234 0.432955 0.0810928 
0.717619  19 0.43351 0.734416 0.644272 0 0.349269 0.478021 0.0010175 0.801502 0.0252392 0.00576226 0.686941 0.595702 0.497869 0.417757 0 0.780907 0.0180943 0.358992 0.265174 
0.940234  19 0.0614369 0.143885 0.474702 0 0.234106 0 0.0146348 0.995322 0.0637102 0.00603251 0.858201 0.595019 0.459028 0.400329 0.0402429 0.644906 0.381039 0.269212 0.109905 
0.37126  19 0.181469 0.129781 0.122354 0 0.110217 0.434747 0.215971 0.771211 0.00922793 0.161965 0.760401 0 0.0817987 0.314144 0.735887 0.49118 0.129578 0.505168 0 
0.364024  19 0.376185 0.130416 0.443183 0 0.0762723 0.436765 0.175978 0.386416 0.00331524 0.346163 0.955934 0.281052 0.125327 0.343747 0.714771 0.523662 0.0643212 0.492785 0 
2.16685  19 0.280947 0.130611 0 0 0.103194 0.85508 0.14769 0.0732633 0 0.284612 0.685765 0.239023 0.558941 0.717505 0.803399 0.885092 0.0641831 0.0435688 0.403358 
0.503706  19 0.390768 0.148759 0.0882235 0.000382974 0.10686 0.756586 0.395629 0.316391 0 0.232799 0.717601 0.662573 0.50953 0.767132 0.591694 0.658287 0.103558 0.13066 0.42069 
0.648523  19 0.152264 0 0.517881 0.0229725 0.53926 0.191146 0.0935012 0.158107 0.00461334 0.114308 0.741249 0.336692 0.0749835 0.60203 0.317455 0.647628 0.0828611 0.36145 0.449958 
0.443145  19 0.289217 0.153951 0.563866 0.0206209 0 0.574817 0.164261 0.358945 0 0.112479 0.498591 0.280845 0.0686114 0.299794 0.629108 0.73644 0.170139 0.0813297 0.196287 
1.32756  19 0.502161 0.124556 0.465455 0.0162802 0.0484927 0.560445 0.00468411 0 0.210798 0.126644 0.6725 0.500363 0.0636215 0.197396 0.632928 0.76824 0 0.103198 0 
0.829022  19 0.474069 0.0598997 0.45443 0.0112542 0 0.513951 0 0.124969 0.0119741 0.686043 0.500614 0.479726 0.227153 0.889942 0.765234 0.788534 0.30434 0.0999559 0 
0.507179  19 0.549129 0.281047 0.49175 0.00711713 0.199046 0.487727 0 0.723118 0 0.16769 0.72595 0.420894 0.339517 0.131191 0.792825 0.761 0.101858 0.0445649 0.326284 
0.421768  19 0.314025 0.107523 0.48231 0 0.0180183 0.587202 0.463123 0.826433 0 0.196859 0.720503 0.712337 0 0.404282 0.816582 0.638559 0.128168 0.506139 0.104148 
2.16375  19 0.0299844 0.0644755 0 0 0.0105786 0.0219068 0 0.959387 0.236028 0.0767169 0.760809 0.788886 0.0357371 0 0.0764776 0.457203 0.153346 0.16786 0.764143 
1.52755  19 0.377487 0.047085 0.29873 0 0.535164 0.0624683 0 0.167717 0.299849 0.0587949 0.565599 0.565116 0.112177 0 0 0.583441 0.147821 0.133554 0.510369 
0.582092  19 0.225153 0.204675 0.158838 0.000535512 0.408988 0.0900047 0.626125 0.348687 0.00326388 0.176933 0.394107 0.419408 0.215437 0.531833 0.58369 0.788359 0.309248 0.222356 0.170176 
0.547269  19 0.157362 0.197562 0.199406 0.000636167 0.404517 0 0 0.240718 0.00352449 0.160879 0.288547 0.385117 0.157082 0.621056 0.586279 0.691981 0.235444 0.216552 0.262169 
0.788049  19 0.629957 0.502 0.612039 0 0 0.415099 0 0 0 0.240805 0.979869 0.386899 0.593413 0.237981 0.647052 0.877122 0.379733 0.261953 0 
1.76928  19 0.364236 0.1125 0.568088 0.220385 0.655971 0.864329 0.389753 0.210154 0.723744 0.794904 0.367436 0.408697 0.961839 0.705263 0.835991 0.572267 0.0734814 0.0599479 0.611337 
4.08577  19 0.379032 0.138067 0 0.00489865 0.286681 0.269023 0.538974 0.357051 0.0135272 0.192903 0.456147 0.619566 0.0552657 0.698929 0.626023 0.464762 0 0.251612 0.312392 
0.805123  19 0.210679 0.159809 0.557332 0.00263409 0.0940264 0 0.46685 0.68087 0.0753728 0.134101 0.657191 0.617257 0 0.80624 0.529498 0.636239 0.283976 0.153538 0 
0.430104  19 0.60535 0.45668 0.582038 0 0.179544 0.458922 0.00364031 0.0615981 0 0.180985 0.944546 0.525632 0.877959 0.510781 0.681579 0.931399 0.326716 0.416099 0 
0.728554  19 0.58144 0.542003 0.53588 0 0 0.636855 0.0282948 0 0 0.352633 0.00934072 0.492196 0.260935 0.122705 0.627051 0.966727 0.318337 0.372163 0 
0.48951  19 0.158528 0.860888 0.6774 0.0200224 7.19118e-05 0.647975 0.572602 0.529307 0 0.455988 0.321757 0.807526 0.000553456 0.448306 0.192495 0.497198 0.120253 0.320068 0 
0.375361  19 0.14873 0.717506 0.900371 0.019607 0.00025739 0.636949 0.519264 0.934504 0 0.455801 0.0147427 0.820565 0.00115534 0.817591 0.102803 0.433766 0.0795152 0.31818 0.207675 
1.28881  19 0 0.168158 0.457884 0.000977877 0 0.349892 0.632095 0 0.0619877 0.648538 0.0207298 0.766416 0 0.5099 0.640424 0.415932 0.126903 0.223031 0.461752 
0.613889  19 0.119242 0.157435 0.438655 0 0 0.424264 0.513085 0.601789 0 0.484865 0.888727 0.772915 0.0910552 0.619365 0.333894 0.422876 0 0.221651 0 
0.537956  19 0.499477 0.371879 0.592114 0.0107484 0.130832 0.398464 0.469417 0.607994 0 0.0109175 0.83144 0.664621 0.2297 0.0921678 0.445678 0.644264 0 0.0612526 0.00415084 
0.491574  19 0.540517 0.368591 0.700794 0.0130699 0 0.429427 0.598214 0.233474 0.00284771 0.0213179 0.736564 0.818639 0.246136 0.235114 0.923193 0.665076 0.19477 0.141332 0.0322842 
0.71566  19 0.248857 0.120773 0.575695 0.00441602 0 0.352055 0.958792 0.375473 0.0383944 0.133669 0.600213 0.695119 0.0447044 0.850844 0.500324 0.425913 0 0.11821 0 
0.645653  19 0.115878 0.120542 0.381608 0 0 0.126931 0.565305 0.0861355 0.0519263 0.109912 0.635813 0.825901 0.119311 0.777756 0.43977 0.419469 0.174551 0.00760712 0 
0.615219  19 0.651659 0.724495 0.573337 0.00522601 0.279549 0.18571 0.0780286 0.443739 0.0276783 0 0.0800113 0.450349 0.0975861 0.761058 0.626859 0.670069 0.0950609 0.37956 0.0891867 
2.56547  19 0.587347 0.544767 0.354864 0.213078 0.882738 0.473529 0.470497 0.210632 0.441075 0.704328 0.588273 0.483346 0.379344 0.332315 0.830109 0.36511 0.379695 0.759307 0.0840248 
0.745767  19 0.407083 0.73408 0.589079 0 0 0.276997 0.400788 0.232804 0.0913912 0.463194 0.481105 0.979121 0.0763408 0.359164 0.00983392 0.919349 0.0377455 0.30481 0.437408 
1.73434  19 0.365958 0.828531 0.552052 0.000749008 0 0.838678 0 0.582711 0.0245472 0.467112 0.418984 0.927225 0.154302 0.209164 0.771484 0.0717118 0.221501 0.249863 0.679773 
0.375943  19 0.325115 0.915644 0.661334 0 0.0547444 0.344359 0.00097919 0.863602 0.0110865 0 0.856244 0.618037 0.495227 0.131802 0.854816 0.801621 0.304224 0.577058 0.131864 
0.508499  19 0.33518 0.390023 0.713993 0.00191894 0.00480842 0.156625 0.00120169 0.992671 0.0129278 0 0.888793 0.551302 0.559711 0.143821 0.802911 0.829178 0.56713 0.662425 0.0372046 
0.433568  19 0.203293 0.492961 0.625499 0.0296892 0 0.714935 0.0831151 0.811131 0.0268532 0.461977 0.194253 0.885645 0.0254748 0.349945 0.307178 0.962928 0.113358 0.528634 0.0048101 
0.519668  19 0.0276945 0.0663888 0.619156 0.00686369 0 0.426647 0.0180633 0.928291 0.459873 0.132424 0 0.48794 0.300447 0.639534 0.957894 0.625676 0.210878 0.460391 0 
1.40425  19 0.242166 0.0822241 0.0764768 0 0.0791716 0 0.466571 0 0.176671 0.0983093 0.908202 0.871282 0.0995686 0.103634 0.882087 0.496033 0.103 0.212411 0 
0.798495  19 0 0.230334 0.751311 0.00536111 0.08684 0.376763 0.280512 0 0 0.13187 0.83575 0.718711 0 0.15566 0.988765 0.357032 0.0772854 0.154205 0 
0.498207  19 0.328916 0.12808 0.509794 0 0.0163236 0.203008 0 0.661068 0.00075037 0.445383 0.810791 0.489347 0.314362 0.997504 0.432062 0.623744 0.0950266 0.189106 0.0299734 
0.537891  19 0.337749 0.0341131 0.609932 0 0.277151 0.327551 0.231982 0.850379 0.00714502 0.259655 0.537649 0.682068 0.456878 0.677298 0.640208 0.665322 0.122649 0.390138 0.966612 
0.601884  19 0.153814 0.910926 0.404777 0.0225232 0.243186 0.561201 0.143557 0.0153541 0 0.227412 0.255471 0.551722 0.221045 0.186124 0.253737 0.544421 0.096612 0.365591 0 
0.388443  19 0.264467 0.521538 0.496012 0.0219987 0.25768 0.528245 0.148737 0.0417362 0 0.0846466 0.263065 0.588301 0.324121 0.782646 0.669361 0.541672 0.106658 0.368071 0 
0.447593  19 0.92873 0.702263 0.494091 0 0 0.585509 0.0699427 0.295197 0.0148362 0.399775 0.844232 0.801237 0.237667 0.440498 0.83069 0.57138 0.11792 0.387733 0 
0.418754  19 0.80063 0.717394 0.487888 0 0.0949898 0.234426 0 0.990417 0.011776 0.491633 0.839034 0.778821 0.179215 0.414908 0.786295 0.806874 0.0733111 0.302169 0 
0.471267  19 0.853087 0.0861322 0.494289 0.0332881 0.51555 0.325784 0 0.945824 0 0.0186665 0.796582 0.769976 0.338433 0.43064 0.530895 0.716328 0.046375 0.313926 0.430959 
0.476253  19 0.589899 0.0811766 0.465544 0.0143442 0.608089 0.248047 0.0884513 0.909809 0.00231611 0.0419998 0.646936 0.346115 0.208554 0.45249 0.934011 0.701649 0.0579887 0.348718 0.462809 
0.743138  19 0.193232 0.168398 0.597374 0.0230171 0.0544723 0.53659 0.587447 0.16065 0.0184808 0.526585 0.658667 0.902592 0.150573 0.574154 0.419758 0.421693 0.310774 0.605544 0.102646 
0.448108  19 0.244969 0.371948 0.416997 0 0 0.397303 0 0.638747 0.00871652 0.271558 0.87123 0.647302 0.150712 0.397282 0.748168 0.650767 0.0412325 0.362867 0 
2.2852  19 0.657988 0 0 0 0.296969 0.312664 0 0.290166 0.0243163 0.0818943 0.0994883 0.748786 0.132271 0 0.607451 0.581722 0.1559 0.343815 0.679026 
0.691539  19 0.981468 0 0.525913 0 0.29919 0.147796 0 0.58378 0 0 0.259804 0.366761 0 0.625131 0 0.569967 0.0323091 0.411448 0.215468 
4.11235  19 0.586323 0 0 0.0194755 0.160395 0 0.0681948 0.71651 0.229143 0.0834715 0.368684 0.57889 0.18219 0.67987 0.344341 0.237736 0.110198 0 0 
0.509385  19 0.416456 0.114227 0.150641 0.0075631 0.126536 0.378325 0 0.670322 0 0.0688342 0.446326 0.517461 0 0.724618 0.584838 0.241542 0.0836734 0.259635 0.0078589 
1.19299  19 0.72614 0.238848 0.207815 0 0.297029 0.141517 0.483929 0.322821 0 0.112287 0 0.724629 0.694753 0.0541239 0.710712 0.476509 0.0290908 0.247705 0 
0.494272  19 0.892609 0.23937 0.0644837 0 0.402524 0.942748 0.0523372 0.435543 0 0.081438 0.561466 0.57817 0.506342 0.307726 0.384278 0.554835 0.199239 0.226956 0 
0.499342  19 0.715092 0.130189 0.552073 0 0 0 0.446037 0.072668 0 0.0920146 0.445999 0 0.00852275 0.0890843 0.365375 0.495975 0.0552635 0.246147 0 
0.582947  19 0.781123 0.119781 0.534711 0 0 0 0.284127 0.627649 0 0.132281 0.2772 0.465042 0.0105505 0.727458 0.453737 0.459628 0.0596374 0.26696 0.458543 
0.499695  19 0.128172 0.379275 0.443338 0.0180455 0.0248333 0.376544 0.0010004 0.0592314 0.0127707 0.643726 0.16613 0.868247 0.0208132 0.742573 0.280165 0.502716 0.0457668 0.159438 0.0661779 
1.24216  19 0.133865 0.491385 0.391776 0.00741055 0.0230232 0.634608 0.259672 0 0.0284921 0.947516 0 0.888881 0 0.212805 0.110766 0.571638 0.112132 0.356881 0.0979872 
0.762943  19 0.137214 0.354108 0.0353224 0 0.031122 0.337537 0.494187 0.225515 0.0589217 0.40936 0.582477 0.299965 0.158321 0.68689 0.20017 0.444799 0.12303 0.0276999 0 
0.960223  19 0.306619 0.458114 0.836038 0 0.024133 0.0723052 0.899659 0.0893039 0.0626549 0.213076 0.723062 0.933179 0 0.564339 0 0.43845 0.182667 0.0269018 0 
0.497786  19 0.159756 0.120056 0.271457 0 0.012451 0.396235 0.387941 0.852983 0.00745387 0.238175 0.674072 0.951839 0.222917 0.121391 0.69376 0.664777 0.0814238 0.403865 0.219367 
0.403859  19 0.143731 0.144651 0.225656 0 0.0777046 0.45428 0.141874 0.563639 0.00736592 0.222944 0.724639 0.0469703 0 0.259478 0.687083 0.750881 0.0453824 0.359552 0.256201 
1.1722  19 0.578862 0.0920242 0.0207967 0.000837908 0 0.243376 0.436827 0.652552 0.163937 0.0217787 0.568302 0 0.247246 0.280249 0.21166 0.0515022 0.0384582 0 0.00633881 
0.810966  19 0.528825 0.118981 0.397144 0.000629899 0.31475 0.219392 0.360797 0.415806 0 0 0.624952 0 0.11358 0.900469 0.913428 0.0752994 0.0175796 0 0.0701181 
0.536006  19 0.179904 0 0.769166 0 0 0.384658 0.618594 0.841287 0.0339778 0 0.442993 0.532074 0.142794 0.121485 0.769427 0.294672 0.0605417 0.455557 0.54029 
2.55759  19 0.0117157 0.108592 0.229108 0.24909 0.0912531 0.402554 0.667041 0.837107 0.0109135 0.190481 0.536217 0.502844 0.330856 0.159664 0.807429 0 0 0.434161 0.656312 
0.712254  19 0.021407 0.0344058 0.00364059 2.38937e-06 0.00870434 0.466167 0.384441 0.57397 0.0103639 0.449292 0.711478 0.762865 0.663001 0.560459 0.600744 0.515653 0.370721 0.547778 0.0607518 
0.519685  19 0.0104529 0.136064 0.415215 0.000894308 0.00901671 0.61171 0.0771569 0.749339 0.0108749 0 0.705192 0.750408 0.317406 0.300259 0.85902 0.48697 0.21291 0.530767 0.0585222 
1.63529  19 0.204856 0.817349 0.936865 0.0203288 0.435406 0.747698 0.625907 0.951307 0.129666 0.0772831 0.731082 0.480421 0.777713 0.14722 0.0790278 0.37689 0.462884 0.383358 0.560501 
0.463086  19 0.136299 0.390362 0.469543 0.0205962 0 0.545444 0.345664 0.832074 0.0102379 0.176884 0.70831 0.743434 0.20897 0.536198 0.414504 0.522268 0.183989 0.414443 0.202093 
0.528406  19 0.614827 0.12689 0.123016 0.00302588 0 0.150602 0.527564 0.433401 0 0.152793 0.479978 0.61782 0.166769 0.173584 0.939389 0.639452 0.145085 0.478661 0.557704 
0.547867  19 0 0.08388 0.200506 0.00532228 0.476925 0.122947 0.541054 0.365021 0 0.478207 0.569077 0.629903 0.103823 0.436165 0.930033 0.69369 0.12212 0.286508 0 
0.552624  19 0.73733 0.425825 0.554824 0.00466652 0 0.709203 0.390739 0.407258 0.0303496 0.165933 0.526929 0.786819 0 0.323887 0.342068 0.45955 0.0465149 0.16942 0.501437 
0.478405  19 0.404473 0.168675 0.583778 0.005559 0.141855 0.659685 0.453431 0.189325 0.0285197 0.158724 0.237182 0.771486 0 0.228119 0.34019 0.574534 0.0449571 0 0 
2.46732  19 0.227542 0.182328 0.43941 0.0025667 0.163424 0.0096433 0.00388445 0.65193 0.0472448 0.738271 0.67935 0.974072 0.121733 0.0249078 0.189934 0 0.0438076 0.224999 0 
0.538171  19 0.244099 0.237602 0.444202 0 0.349311 0.693655 0 0.19531 0.0535862 0.433552 0.89713 0.780409 0 0.415817 0.115869 0.591483 0.0656931 0.226358 0 
0.778986  19 0.259095 0.581963 0.747397 0 0.370572 0.00203221 0.0794898 0.861796 0.173111 0 0.015683 0.351498 0.560638 0.314744 0.666953 0.86417 0.216526 0.359792 0.347254 
0.705665  19 0.274879 0.475591 0.464928 0 0 0.971698 0 0.903839 0 0.101224 0.504916 0.552152 0.573343 0.136311 0.507448 0.712422 0 0.258818 0.293649 
0.638996  19 0.728729 0.157854 0.628604 0.00969775 0.211616 0.526301 0.251861 0.325758 0.00391149 0 0.450273 0.546186 0.381689 0.662981 0.034761 0.155281 0 0 0.228714 
0.695323  19 0.580372 0.139787 0.559084 0 0.0144231 0.686562 0.227807 0.321904 0.0947202 0.295842 0.406083 0.81874 0 0.517565 0.0372633 0.456097 0.000414668 0.251403 0 
0.580357  19 0.52208 0.558341 0.797389 0 0.0179571 0.308739 0.581643 0.227702 0.0687143 0.492491 0.732849 0.9182 0 0.929989 0.198333 0.440476 0.0914498 0.125603 0.0135074 
0.562365  19 0.593711 0.45467 0.584317 0 0.00290166 0.315931 0.700294 0.230996 0.0535563 0.785989 0.681317 0.945218 0 0.893418 0.186187 0.408886 0.0462346 0.111113 0.0215615 
0.445427  19 0.203293 0.492961 0.625499 0.0296892 0 0.714935 0.0831151 0.811131 0.0268532 0.461977 0.194253 0.885645 0.0254748 0.349945 0.307178 0.962928 0.113358 0.528634 0.0048101 
1.06209  19 0.443664 0.366768 0.634366 0.0106814 0.423278 0.404206 0.000546617 0.919297 0 0 0.795437 0.557962 0.255748 0 0.0317257 0.668535 0.474672 0.330232 0.0781398 
0.687875  19 0.462572 0.00365326 0.54468 0.00596613 0.0897117 0.403969 0.0096947 0.0622887 0.0552993 0.151921 0.421387 0.762042 0.123574 0.306607 0.0282727 0.781709 0.0260422 0.151393 0.662138 
0.792468  19 0 0.118309 0.473921 0.00602702 0.309664 0.638869 0.510986 0.553967 0 0.145006 0.11547 0.839241 0 0.141918 0.339871 0.405767 0.0370862 0.269536 0.508322 
1.02815  19 0.162515 0.624524 0.833325 0.0151449 0 0.648738 0.785828 0.0102427 0.042472 0.445377 0 0.931863 0.0146101 0.437579 0.150445 0.553243 0.163823 0.329087 0 
0.696511  19 0.190559 0.210839 0.732401 0.0151436 0.00170329 0.633057 0.189417 0.599652 0.0309963 0.430465 0.0694555 0.165767 0.00058246 0.48111 0.354353 0.654692 0.1115 0.374367 0 
0.745754  19 0.209453 0.0583692 0.543699 0.00688611 0.00495593 0.418994 0.0112774 0 0 0.136031 0 0.857466 0.178789 0.524694 0.620467 0.631843 0 0.458724 0 
0.568656  19 0.158756 0.0548223 0.544652 0.00644561 0 0.411746 0.0165648 0.736567 0.353807 0.159079 0.366168 0.859382 0.228677 0.406312 0.729083 0.779872 0.194959 0.08429 0.729581 
0.579852  19 0.434474 0.367599 0.533066 0.00241522 0.0440552 0 0.554659 0.800678 0 0.0655209 0.686813 0.701522 0.243787 0.377055 0.880601 0.914913 0.0807196 0.278668 0 
0.612403  19 0.434239 0.417996 0.666888 0.00245662 0.307237 0.604952 0.32586 0.105134 0 0.280062 0.529176 0.0316702 0.411779 0 0.755858 0.905884 0.144765 0.0480417 0.815577 
0.602668  19 0.604486 0 0.685175 0 0.506781 0.200959 0.0192155 0.427582 0.0525981 0.152625 0.509582 0.825104 0.472349 0.166697 0.753277 0.503966 0.0557882 0.557408 0.589096 
0.760701  19 0.517059 0.0397842 0.52585 0 0.431034 0.18795 0 0.210205 0.00482319 0.551454 0.521951 0.533784 0.356541 0.381464 0.983704 0.737429 0 0.314739 0.660477 
0.561198  19 0.415201 0.649136 0.599135 0.00746025 0.447521 0.624246 0.178382 0.455876 0.0738688 0.0483236 0.76642 0.85559 0.182186 0.172957 0.952154 0.841829 0.0972897 0.173796 0.38684 
0.583488  19 0.495598 0.277704 0.621644 0 0.24128 0.0290816 0 0.330448 0.0514373 0.0545833 0.531763 0.85606 0.250727 0.720353 0.390741 0.431744 0.0189865 0.136205 0.261677 
0.662876  19 0 0 0.607933 0 0.550255 0.230329 0.323814 0.539795 0.0126412 0.359677 0.522547 0.738246 0.446011 0.143485 0.601785 0.746277 0.0537601 0.397838 0.823159 
0.802906  19 0.372558 0 0.617899 0 0.534769 0.244571 0.153848 0.240062 0.0133042 0.50584 0.529573 0.719259 0.482204 0.289728 0.615437 0.746733 0.0166837 0.259307 0.740811 
0.535731  19 0.612227 0.421611 0.54093 0 0.0289722 0.467616 0.0987384 0.755776 0.182653 0.000708737 0.852366 0.778367 0.496711 0.393985 0.900657 0.181134 0 0.420182 0 
1.22591  19 0.442901 0.353802 0.549069 0 0.109052 0.22352 0 0.684967 0.059878 0.020749 0.842032 0.794135 0.0399254 0.767903 0.855864 0.174731 0.285969 0.222032 0 
0.654573  19 0.269747 0.104402 0.625787 0.000730182 0 0.204076 0.224104 0.59554 0.0459451 0 0.597 0.150341 0.763647 0.555255 0.684986 0.29606 0.0235039 0 0.0347604 
0.63634  19 0.567392 0.0618789 0.464547 0 0.487643 0.855701 0.902223 0.232487 0 0.294083 0.0943762 0.348254 0.290318 0.518067 0.517146 0.599859 0.129713 0.150361 0.454735 
1.30842  19 0.493918 0.114331 0.363394 0 0.47237 0.842581 0 0.93149 0 0 0.446098 0.00955116 0.00706838 0.311123 0.0631188 0.512457 0.150119 0.015158 0.484419 
0.816947  19 0.885941 0.097213 0.447261 0 0.121841 0.490905 0.530914 0.736884 7.15492e-05 0.552887 0.544099 0.483079 0.0545651 0.557795 0.0248995 0.655949 0 0.0849125 0.636704 
0.731432  19 0.0945565 0.493198 0.665912 0 0 0.399857 0.713468 0.0372172 0 0.28499 0.0792183 0.411263 0 0.54984 0.872037 0.890624 0 0.250355 0.0203165 
0.872105  19 0 0.209335 0.490158 0 0 0.26385 0.417191 0 0 0.14851 0.166973 0.816037 0.0582442 0.673353 0.630322 0.737054 0.32404 0.366052 0.0703789 
0.639683  19 0.269747 0.104402 0.625787 0.000730182 0 0.204076 0.224104 0.59554 0.0459451 0 0.597 0.150341 0.763647 0.555255 0.684986 0.29606 0.0235039 0 0.0347604 
0.439146  19 0.376358 0 0.560064 0.0182022 0.037038 0.517527 0.127761 0.928171 0 0.111446 0.446636 0.497262 0.0789338 0.539939 0.719887 0.488257 0.150293 0.313072 0.52507 
0.737459  19 0.529083 0.0392485 0.298981 0.00837246 0.430256 0.0453457 0 0.63362 0.00310176 0.147193 0.963574 0.197124 0.120558 0.488197 0.258416 0.226139 0.0818035 0.185734 0.0337187 
1.36922  19 0.601673 0.158888 0.65354 0.00127683 0.453057 0.368143 0 0.446366 0.00439391 0.159886 0.00974652 0 0.195845 0.26394 0.415983 0.327 0.0542289 0.141619 0.0242817 
0.589613  19 0.231913 0.171328 0.629291 0 0.0340362 0.63959 0.308216 0.240528 0.0381668 0.0467415 0.891828 0.728548 0.422534 0 0.616937 0.598127 0 0.166394 0.442359 
0.460417  19 0.688925 0.380757 0.630356 0 0 0.427962 0.000304951 0.0463614 0 0.269467 0.86369 0.5267 0.428786 0.298456 0.79251 0.746118 0.300918 0.375129 0.0595822 
0.337044  19 0.56592 0.306877 0.639679 0.000192635 0 0.838603 0.210054 0.100579 0 0.378138 0.272285 0.816911 0 0.439149 0.132475 0.776722 0.275925 0.274491 0.21516 
0.644415  19 0.0366398 0.293551 0.640424 0.000420908 0 0.479666 0.353982 0.0940763 0 0.385296 0.129834 0.654799 0.0925443 0.585771 0.596227 0.31825 0 0.262911 0.509965 
0.411443  19 0.101652 0.434693 0.00461552 0 0 0.367358 0.398228 0.792505 0 0.149397 0.71633 0.214464 0.138379 0 0.673365 0.642114 0.205749 0.320954 0.251153 
0.429254  19 0.468177 0.103911 0.0905188 0 0 0.323936 0.264538 0.800293 0.000477356 0.0785024 0.658467 0.602549 0.2853 0.542341 0.706822 0.405455 0.189824 0.335932 0.242663 
0.696426  19 0.323437 0.547916 0.716294 0 0.523465 0.678144 0.000606045 0.981306 0 0 0.137126 0.660744 0.511343 0.300702 0.731215 0.893001 0.427003 0.294798 0.461092 
0.97842  19 0.399951 0.866109 0.793347 0.000806335 0.232983 0.211596 0.000725372 0.969152 0.0786517 0.00123605 0.0508508 0.667498 0.50712 0 0.778461 0.974176 0.427007 0.259395 0.275448 
0.481157  19 0.362221 0 0.794191 0 0.252193 0.160513 0.00161371 0.966972 0 0.0071651 0.667859 0.581222 0.445956 0.391426 0.160458 0.831881 0.141593 0.377537 0.0634825 
0.768599  19 0.116341 0 0.732646 0 0 0.0636235 0 0.88493 0.083058 0.0126751 0.963757 0.589816 0.538355 0.0864118 0.774458 0.827367 0.539486 0.29976 0 
0.549385  19 0.237335 0.150636 0.47328 0.0183499 0.0406905 0.584489 0.508716 0.923896 0 0.204996 0.083379 0.955198 0.0469733 0.597999 0.448626 0.489351 0.167982 0.325958 0.46951 
0.607841  19 0.198018 0.454621 0.12583 0.0175999 0 0.515991 0.228231 0.899712 0 0.445482 0.364976 0.486584 0.0829881 0.56726 0.730748 0.550041 0.112674 0.307813 0 
1.11965  19 0.0648446 0.0612481 0.511704 0 0.756843 0.0294069 0.136427 0.115434 0 0.14905 0.233638 0.701908 0.251217 0.656946 0.522965 0.200632 0.244102 0.433167 0 
0.50025  19 0.128629 0.00932309 0.572633 0 0.474035 0.990532 0.364051 0.269332 0 0.0854532 0.524991 0.887949 0.133332 0.81452 0.565892 0.209426 0.117656 0.455299 0 
0.366125  19 0.720608 0.0989705 0.418952 0 0.217968 0.277412 0.218924 0.046845 0 0.168693 0.494792 0.896615 0.12179 0.729681 0.312745 0.3967 0.0630917 0.291926 0 
0.521419  19 0.815259 0.262811 0.279265 0.00203413 0.894147 0.361333 0.284809 0.590795 0.00740355 0.165765 0 0.910951 0.300092 0.704902 0.466075 0.260936 0.178783 0.261184 0 
0.314019  19 0.563457 0.188012 0.527506 0.000235866 0 0.971033 0.00739993 0.572705 0 0.108638 0.836162 0 0 0 0.796608 0.462941 0.0937523 0.401822 0.336088 
0.459048  19 0.400802 0.111028 0.626577 0.00162486 0.255589 0.270894 0.176698 0.671095 0 0.0770096 0.739154 0.0625396 0.173898 0.749483 0.767745 0.308585 0.0929374 0.896504 0.154758 
0.755917  19 0.275803 0.109706 0.647193 7.99214e-05 0.506573 0.211171 0.0821682 0.259282 0.00362522 0 0.559853 0.170039 0.0437003 0.409009 0.511408 0.874974 0.013224 0.0521479 0.0313169 
0.514368  19 0.703208 0.102537 0.476473 0 0.523094 0.174144 0 0.496744 0.0296393 0 0.907262 0.177659 0.405257 0.394904 0.612351 0.628901 0.0834772 0.171795 0.036029 
1.12114  19 0.275979 0.10074 0.442609 0.00137595 0.298083 0.0843352 0 0.327189 0.000986736 0.101223 0.843343 0.427203 0.283494 0.0350043 0.0208093 0.748806 0.0924959 0.402833 0.0657805 
0.387072  19 0.254126 0.103496 0.460041 0.00115532 0.376527 0.0843053 0 0.472801 0.00240018 0.0983456 0.648298 0.225397 0.489277 0 0.865138 0.758995 0.20125 0.348768 0.0272214 
0.461577  19 0.246182 0.108071 0.673957 0 0.947041 0.00438776 0.0876425 0.344501 0.00238652 0.133981 0.175 0 0 0.360082 0.9552 0.554115 0.0821726 0.310986 0 
0.463423  19 0.030557 0.127527 0.126073 0.00111486 0.0636124 0.463871 0.485373 0.535551 0.000164584 0.340785 0.971806 0 0.0462296 0.188779 0.459462 0.578835 0.0805674 0.463933 0.109174 
0.464829  19 0.351561 0.248366 0.494326 0.022999 0.199979 0.707719 0.048516 0.749848 0.0158212 0.0457067 0.231521 0.882213 0.0694397 0.405536 0.321225 0.859842 0.11918 0.532992 0.799027 
0.476538  19 0.599965 0.501069 0.443898 0 0 0.451114 0.150265 0.753034 0.000386333 0.18399 0.672369 0.294346 0.00947974 0.244509 0.689691 0.712994 0.145596 0.338888 0.341402 
0.478563  19 0.827152 0.189047 0.546301 9.27174e-05 0.116777 0.0740797 0.297179 0.355067 0 0.148545 0.552319 0.174548 0 0.397601 0.60183 0.318837 0.115163 0.522757 0.253561 
0.482825  19 0.60535 0.45668 0.582038 0 0.179544 0.458922 0.00364031 0.0615981 0 0.180985 0.944546 0.525632 0.877959 0.510781 0.681579 0.931399 0.326716 0.416099 0 
0.48836  19 0.551768 0.868132 0.338349 0.0101453 0.0247354 0.228019 0 0.540113 0.0265167 0.134226 0.261339 0.467705 0.0269029 0.567257 0.00781724 0.488469 0.0479722 0.371517 0.16025 
0.490786  19 0.154227 0 0.042817 0 0 0.46115 0.365082 0.787335 0.00721372 0.230745 0.691051 0.738218 0.405199 0.539234 0.692291 0.670993 0.196811 0.446303 0.220149 
0.490822  19 0.840221 0 0.469042 0 0.19231 0.107693 0 0.813199 0.0077475 0.306989 0.553355 0.909888 0.184151 0.637615 0.0310873 0.69019 0.0311196 0.395982 0.0795382 
0.493222  19 0.110733 0 0.345927 0.0101584 0.0401311 0.43453 0.14491 0.659426 0.00924147 0.287443 0.707711 0.41897 0.463111 0.440396 0.6784 0.520146 0.132741 0.364472 0.0630694 
0.495274  19 0.0928911 0.0445723 0.29523 0 0.0390002 0.334441 0.609425 0.126774 0.0539964 0.245687 0.566522 0.838927 0.316077 0.675773 0.286142 0.730359 0.122728 0.343982 0 
0.496824  19 0.876996 0.0824531 0.515199 0.0234242 0.580605 0.420042 0 0.264254 0.00414414 0 0.651539 0.722272 0.354334 0.388818 0.28302 0.734619 0.0880566 0.313973 0.551442 
0.501204  19 0.673171 0.558482 0.714789 0.0165746 0.0564949 0.317113 0 0.767077 0.00262953 0.507803 0.08883 0.337537 0 0.437205 0.482143 0.739645 0.091808 0.290432 0 
0.504804  19 0.225403 0.38631 0.628846 0.0463993 0 0.848627 0.0238574 0.845274 0.295928 0.354124 0.299341 0.505634 0 0.151103 0.494928 0.931397 0.126822 0.535392 0.00657627 
0.506355  19 0.156808 0.0654219 0.598085 0.0278295 0.193747 0.48356 0.145404 0.304703 0 0.222475 0.401186 0.0380045 0 0.967146 0.694323 0.475989 0.0615026 0.358694 0.247542 
0.507226  19 0.322171 0.291364 0.64719 0.00772787 0.231981 0.591311 0.326911 0.950791 0.0223919 0.295916 0.159578 0.127073 0 0.188327 0.302436 0.867469 0.121879 0.616351 0 
0.511275  19 0.520219 0.678449 0.483254 0.00320983 0.0020397 0.198 0.511692 0.450583 0.00764014 0.500428 0.746718 0.822789 0.241976 0.348329 0.814857 0.977803 0.0762341 0.291308 0 
0.514227  19 0.593711 0.45467 0.584317 0 0.00290166 0.315931 0.700294 0.230996 0.0535563 0.785989 0.681317 0.945218 0 0.893418 0.186187 0.408886 0.0462346 0.111113 0.0215615 
0.514478  19 0.158756 0.0548223 0.544652 0.00644561 0 0.411746 0.0165648 0.736567 0.353807 0.159079 0.366168 0.859382 0.228677 0.406312 0.729083 0.779872 0.194959 0.08429 0.729581 
0.519668  19 0.0276945 0.0663888 0.619156 0.00686369 0 0.426647 0.0180633 0.928291 0.459873 0.132424 0 0.48794 0.300447 0.639534 0.957894 0.625676 0.210878 0.460391 0 
0.523906  19 0.693354 0.613999 0.606661 0.00523776 0.240292 0.205045 0 0.666341 0.0397801 0 0 0.470695 0.106852 0.695618 0.618017 0.648272 0.129932 0.404407 0.140295 
0.524293  19 0.206104 0.145687 0.456153 0.0289893 0 0.699911 0.2725 0.757239 0.00880887 0.190662 0.472743 0.673661 0.327446 0.482153 0.446808 0.539162 0.302114 0.498011 0.3361 
0.530617  19 0.174804 0.00319105 0.559433 0 0.290269 0.341998 0.475753 0.626284 0.0176381 0.443956 0.523278 0.343355 0.272792 0.687138 0.782328 0.356508 0.122665 0.264127 0.187746 
0.531207  19 0.481912 0 0.608244 0 0 0.329576 0.200249 0.243946 0.0131389 0.903381 0.529059 0.800331 0 0.487371 0.821069 0.255304 0.00752615 0.221971 0 
0.534368  19 0.158756 0.0548223 0.544652 0.00644561 0 0.411746 0.0165648 0.736567 0.353807 0.159079 0.366168 0.859382 0.228677 0.406312 0.729083 0.779872 0.194959 0.08429 0.729581 
0.539914  19 0.239153 0.515282 0.479822 0 0.0176861 0 0.755929 0.481107 0.0194499 0 0.61159 0.759615 0.237398 0.348525 0.850831 0.828932 0.0792093 0.361873 0 
0.542613  19 0.378119 0 0.245946 0 0.000522836 0.44769 0 0.318754 0.00642252 0.244807 0.891807 0.658717 0.270488 0.122077 0.612617 0.965731 0.329972 0.39427 0.0690005 
0.552552  19 0.171308 0.739311 0.428171 0.000531023 0.171134 0.0479762 0.150444 0.511142 0 0 0.45252 0.819003 0.23192 0.393447 0.66412 0.50023 0.0610505 0.365813 0 
0.553449  19 0.0609015 0.19535 0.426893 0 0 0.263417 0.456424 0.0107153 0 0.171609 0 0.749926 0.0554349 0.649241 0.627364 0.879629 0.0136547 0.385801 0 
0.553812  19 0.210732 0.100742 0.465973 0.00206907 0.434267 0.168941 0.222479 0.286307 0.00321745 0.0853245 0.589981 0.507429 0.527737 0 0.819573 0.844806 0.247465 0.250102 0.00790006 
0.562026  19 0.341628 0.421588 0.565958 0.0144848 0.190508 0.541814 0.148748 0.399123 0 0.0521753 0 0.599343 0.226844 0.645189 0.916617 0.406094 0.106416 0.210883 0 
0.565543  19 0.562494 0.0779499 0.492397 0 0.637069 0.248291 0.0717704 0.00639616 0.00199989 0.0422713 0.739312 0.503722 0.199617 0.183379 0.810744 0.731697 0.422484 0.354338 0.228204 
0.565588  19 0.139864 0.030665 0.123977 0.00326446 0 0.699143 0.36667 0.59196 0.00870538 0.167057 0.477819 0.858067 0.220802 0.558912 0.412591 0.601099 0.382545 0.41669 0.0620229 
0.571899  19 0.310515 0.0410091 0.628739 0.000619731 0.27192 0.222723 0.145042 0.727586 0.0126893 0 0.518145 0.529372 0.654352 0.299686 0.611702 0.311717 0.025346 0.0260175 0.644459 
0.576013  19 0.715896 0 0.501857 0 0.0921769 0.179129 0 0.453281 0.00562899 0.601488 0.928757 0.700283 0 0.507927 0.326217 0.815406 0.0250412 0.389776 0 
0.577815  19 0.39445 0.422085 0.545525 0 0.0701601 0.420979 0.0879827 0.741532 0.0213274 0.0149832 0.508181 0.774283 0.413949 0.432304 0.0635269 0.477169 0.0112703 0.378237 0.851713 
0.578362  19 0 0.260853 0.193311 0 0.0757805 0.260981 0.320114 0.106872 0 0.124551 0.176889 0.685374 0.0560463 0.695321 0.630068 0.949849 0.131379 0.340514 0.275142 
0.581812  19 0.360282 0.138359 0.779204 0 0.0265156 0.519682 0.0895335 0.946211 0 0.0669792 0.329406 0.522285 0.419014 0 0.721786 0.76481 0.0457237 0.631631 0.353546 
0.590569  19 0.497845 0.286182 0.625986 0 0 0.355724 0.373725 0.683699 0.234477 0.142851 0.493605 0.134237 0.366419 0 0.707708 0.618089 0.311376 0.447057 0.163024 
0.594579  19 0.267171 0.157674 0.627144 0.0027241 0.230801 0.464875 0.119102 0.752824 0 0.151513 0.625601 0.12243 0.0280042 0.735478 0.451036 0.44267 0.0350207 0.323692 0.111121 
0.595501  19 0.169926 0 0.174991 0.0177845 0.503388 0.314579 0 0.288759 0 0 0.706583 0.716064 0.400498 0.604441 0.502343 0.648059 0.18148 0.34466 0.325988 
0.597265  19 0.513903 0.337261 0.412033 1.34331e-05 0 0.5778 0.000249334 0.709678 0 0.0490042 0.775773 0.680886 0.225593 0.353304 0.223577 0.331004 0.270068 0.189094 0.0112494 
0.597642  19 0.481822 0.0568371 0.606136 0.000428599 0.169699 0.627144 0.17132 0.622427 0 0.379273 0.525359 0.913251 0 0.543395 0.843302 0.389747 0.266625 0.132042 0.305509 
0.597884  19 0.328454 0.0188787 0.544842 0.00568277 0.130491 0.420265 0.0115179 0.0265035 0 0.14776 0.587672 0.85028 0.121411 0.477769 0.743446 0.696664 0 0.445202 0 
0.599122  19 0.148165 0.371957 0.627594 0.0221329 0.000222675 0.418515 0.904103 0.868268 0 0.315432 0 0.823104 0 0.83894 0.662447 0.337112 0.174379 0.241334 0.336377 
0.600435  19 0.342652 0.810562 0.312464 0 0 0.506012 0.287042 0.936368 0 0.352622 0.342103 0.698216 0 0.411233 0.832154 0.856091 0 0.596574 0.0755786 
0.602651  19 0.195783 0.348521 0.625717 0.0186677 0.107341 0.425466 0.379794 0.852805 0 0 0.542302 0.669107 0.234215 0.0790733 0.321913 0.758099 0 0 0 
0.602877  19 0.660182 0.557131 0.672766 0.00916091 0 0.443356 0.0782838 0 0 0.114777 0.0279117 0.815953 0.232089 0.273312 0.918511 0.600894 0.194595 0.0988175 0 
0.604195  19 0.270131 0.31224 0.769642 0.0238012 0.160693 0.719734 0.226448 0.45692 0.0814011 0.18 0.906984 0.297619 0.236673 0.427859 0.319705 0.736116 0.15239 0.44454 0.749328 
0.609266  19 0.335928 0.406869 0.559903 0.00918375 0.240204 0.336543 0.416744 0.291305 0 0.0658762 0.863096 0.659142 0.34375 0.153564 0.464647 0.520472 0 0.166243 0.173547 
0.611365  19 0.139427 0.703153 0.89382 0.0181624 0.0063407 0.0886706 0.481819 0.0087666 0 0.381509 0.960684 0.513156 0.371664 0.745131 0.917845 0.5693 0 0.473403 0.0453915 
0.612256  19 0 0.110763 0.638479 0 0.297225 0.74612 0.067486 0.410357 0.00622672 0.289043 0.233361 0.37799 0.30795 0.368478 0.925134 0.517424 0.175861 0.530401 0 
0.616427  19 0.0271914 0.344813 0.308888 0.0004409 0 0.157034 0.146796 0.739333 0.0088616 0.220034 0.742857 0.671442 0.137291 0.577333 0.911739 0.651783 0.0443401 0.378484 0.47914 
0.617385  19 0.379333 0.139543 0.460072 0 0.392447 0.572744 0.177947 0.952708 0.229626 0.144049 0.0566018 0.715942 0.0794031 0.83142 0.737514 0.266717 0 0.395015 0.516731 
0.617385  19 0.379333 0.139543 0.460072 0 0.392447 0.572744 0.177947 0.952708 0.229626 0.144049 0.0566018 0.715942 0.0794031 0.83142 0.737514 0.266717 0 0.395015 0.516731 
0.617757  19 0.255021 0.261589 0.437854 0 0.52344 0.624229 0 0.336925 0.0104339 0 0.612483 0.897766 0.00178375 0.28779 0.126228 0.513013 0.102954 0.256104 0.535482 
0.623066  19 0.19504 0.511944 0.411025 0.00904471 0.344491 0.442206 0.164182 0 0 0.102274 0.0303259 0.439684 0.410295 0.653361 0.898557 0.422857 0.107217 0.403593 0.134768 
0.623407  19 0.416456 0.114227 0.150641 0.0075631 0.126536 0.378325 0 0.670322 0 0.0688342 0.446326 0.517461 0 0.858544 0.584838 0.241542 0.0836734 0.259635 0.0078589 
0.62575  19 0.0233123 0.0912218 0.490996 0.0663509 0.44968 0.210178 0 0.5414 0 0 0.819767 0.937097 0.323609 0.430576 0.79227 0.710632 0.0551871 0.314463 0.2815 
0.631493  19 0.341165 0.173011 0.518986 0 0.0183337 0.124075 0.00529011 0.665078 0.00137213 0.739527 0.0382979 0.577015 0.348099 0.990467 0.570483 0.618551 0.15553 0.260996 0.0137576 
0.632  19 0.291128 0.37184 0.67917 0.060602 0.159511 0.730862 0.462315 0.561875 0.104444 0.295547 0.791107 0.285082 0.286311 0.484166 0.66361 0.543679 0.19818 0.492279 0.264006 
0.637789  19 0.190559 0.210839 0.732401 0.0151436 0.00170329 0.633057 0.189417 0.599652 0.0309963 0.430465 0.0694555 0.165767 0.00058246 0.48111 0.354353 0.654692 0.1115 0.374367 0 
0.641857  19 0 0.0309436 0.200297 0 0.226981 0.587729 0 0.456163 0 0.214175 0.716764 0.715562 0.453847 0.499672 0.612131 0.668548 0.268453 0.360312 0.344619 
0.646047  19 0.558776 0.417316 0.567752 2.78693e-05 0.31819 0.351697 0.874816 0.908544 0.349586 0.000697998 0.517166 0.985076 0.72741 0.327789 0.263925 0.539906 0.0713078 0.704863 0.606051 
0.646047  19 0.558776 0.417316 0.567752 2.78693e-05 0.31819 0.351697 0.874816 0.908544 0.349586 0.000697998 0.517166 0.985076 0.72741 0.327789 0.263925 0.539906 0.0713078 0.704863 0.606051 
0.65216  19 0.232304 0.918964 0.659042 0.00136917 0.0117857 0.395354 0.0219128 0.931298 0 0 0 0.433923 0.298889 0.458512 0.848264 0.846566 0.219022 0.474871 0.165024 
0.652447  19 0.351245 0.450725 0.658111 0.00117043 0 0.465702 0.15916 0.432998 0.0400099 0.444549 0.0311463 0.511469 0.193721 0.397544 0.495629 0.711569 0.0979682 0.29418 0 
0.655318  19 0 0.524999 0.152711 0.00163691 0 0.294521 0.470008 0.685619 0.00411001 0.290227 0.804204 0.655598 0.151154 0.364609 0.835718 0.661566 0 0.301661 0.189746 
0.657308  19 0.269747 0.104402 0.625787 0.000730182 0 0.204076 0.224104 0.59554 0.0459451 0 0.597 0.150341 0.763647 0.555255 0.684986 0.29606 0.0235039 0 0.0347604 
0.658995  19 0.376203 0.0298294 0.75748 0.0088224 0.0510044 0.340391 0.0363416 0.987154 0.0076424 0.0820166 0.26673 0.47793 0.390868 0.19108 0.827846 0.776719 0.0217104 0.276396 0.625179 
0.662626  19 0.170409 0.529031 0.554975 0.0263921 0.0777595 0.471351 0.142268 0.277693 0 0.101292 0.630458 0.137408 0.0296803 0.65981 0.685942 0.421469 0.131981 0.369623 0 
0.66531  19 0.455217 0.0176758 0.555504 0.000125994 0 0.986019 0 0.449143 0 0.0916867 0.965088 0 0 0.421937 0.57996 0.221742 0.0995288 0.373145 0.603628 
0.66938  19 0.744974 0.503889 0.499704 0 0.14877 0 0 0.98963 0.00866489 0.437797 0.10748 0.833434 0.292906 0.597816 0.581378 0.80344 0.0373818 0.318727 0 
0.676859  19 0.575805 0 0.543749 0.00623743 0.00546277 0.418893 0.0113245 0.049932 0.0195831 0.139971 0 0.849593 0.0968138 0.339724 0.412409 0.856044 0 0.0123651 0.271743 
0.678909  19 0.757156 0.431837 0.519006 0 0 0.30673 0.132704 0.174302 0.0106756 0.256694 0.280523 0.512304 0.248674 0.122799 0.670052 0.993688 0 0.382443 0.14727 
0.683899  19 0.088385 0.390336 0.672241 0.0234041 0.567656 0.25994 0.0790081 0.840361 0.91845 0 0 0.573279 0.461804 0.909671 0.744956 0.138692 0.000559193 0.312421 0.412286 
0.690655  19 0.103271 0 0.379305 0 0 0.205969 0.278241 0.140471 0.0691096 0 0.555927 0.773198 0.0360775 0.238546 0.263415 0.275714 0.136154 0 0 
0.692508  19 0.38017 0.236093 0.510891 0.00761143 0 0.198236 0.789329 0.528836 0.273383 0.363647 0.783032 0.0761164 0.334193 0.289412 0.800489 0.791599 0.0369659 0.620783 0.407459 
0.698237  19 0.38017 0.236093 0.510891 0.00761143 0 0.198236 0.789329 0.528836 0.273496 0.363992 0.783762 0.0749828 0.33447 0.289413 0.801156 0.791468 0.0372475 0.620815 0.407459 
0.698237  19 0.38017 0.236093 0.510891 0.00761143 0 0.198236 0.789329 0.528836 0.273496 0.363992 0.783762 0.0749828 0.33447 0.289413 0.801156 0.791468 0.0372475 0.620815 0.407459 
0.700471  19 0.0492715 0.436041 0.458473 0.0298507 0.507527 0.923453 0.75197 0.796148 0.622711 0.0322096 0.103549 0.577888 0.524007 0.673858 0.746853 0.217212 0.0772823 0.121755 0.632949 
0.71074  19 0.0703986 0.182077 0.581744 0.0137349 0.000970533 0.940885 0.0103809 0.825558 0.283627 0.323262 0.710972 0.873692 0.149567 0.267318 0.00151004 0.745477 0.244801 0.430416 0.684004 
0.71074  19 0.0703986 0.182077 0.581744 0.0137349 0.000970533 0.940885 0.0103809 0.825558 0.283627 0.323262 0.710972 0.873692 0.149567 0.267318 0.00151004 0.745477 0.244801 0.430416 0.684004 
0.721137  19 0.284731 0 0.350101 0 0.27739 0.231437 0.198089 0.759733 0.821529 0.382029 0.453571 0.860584 0.129047 0.8661 0.99885 0.863758 0.502405 0.0567733 0.59448 
0.723915  19 0.138429 0.320067 0.684885 0.0267199 0.78145 0.758799 0.000785014 0.496072 0.550507 0.699326 0.694621 0.685882 0.000723227 0.506264 0.842585 0.462335 0.178219 0.775265 0.287122 
0.729214  19 0.872553 0.302514 0.631209 0.0317819 0.209801 0.639158 0.204324 0.508082 0 0.541325 0.688741 0.860778 0.402495 0.303262 0.39033 0.625962 0 0.305755 0.616656 
0.732929  19 0.591538 0.0757719 0.540002 0.00783838 0.091421 0.382791 0.0711167 0.148185 0.198239 0.221119 0.0535904 0.768816 0.221544 0.338121 0.792715 0.478819 0.0164157 0.212043 0 
0.733764  19 0.137099 0.318746 0.686019 0.0267441 0.780988 0.760271 0 0.495246 0.550933 0.69997 0.694883 0.685094 0.000557882 0.50554 0.843557 0.462088 0.177664 0.775339 0.28767 
0.733764  19 0.137099 0.318746 0.686019 0.0267441 0.780988 0.760271 0 0.495246 0.550933 0.69997 0.694883 0.685094 0.000557882 0.50554 0.843557 0.462088 0.177664 0.775339 0.28767 
0.733764  19 0.137099 0.318746 0.686019 0.0267441 0.780988 0.760271 0 0.495246 0.550933 0.69997 0.694883 0.685094 0.000557882 0.50554 0.843557 0.462088 0.177664 0.775339 0.28767 
0.739093  19 0.153336 0.340503 0.082412 0.0174995 0.0639743 0.519339 0 0.309754 0 0.0305367 0.697406 0.748242 0.236338 0.674525 0.741192 0.576387 0.19082 0.293876 0.24287 
0.742708  19 0 0.0142394 0.439746 0.00363836 0 0.0356399 0.0262723 0.994819 0.81302 0 0 0.952318 0.166122 0.211686 0.562887 0.99867 0.154418 0.526132 0 
0.743832  19 0.25736 0.197607 0.549204 0.00014538 0.03448 0.230888 0.0302655 0.792811 0.236663 0.305386 0.474407 0.635688 0 0.3056 0.63683 0.669739 0.698813 0.364034 0.456011 
0.743832  19 0.25736 0.197607 0.549204 0.00014538 0.03448 0.230888 0.0302655 0.792811 0.236663 0.305386 0.474407 0.635688 0 0.3056 0.63683 0.669739 0.698813 0.364034 0.456011 
0.762282  19 0.417305 0 0.404883 0.00751417 0 0.539333 0 0.490709 0 0.0539513 0.360771 0.193537 0 0.254318 0.442839 0.547742 0.086971 0.232736 0.0149359 
0.440882  19 0.215961 0.104062 0.472478 0.00126439 0.447357 0.0728007 0 0.31076 0.0018581 0.119499 0.645508 0.529212 0.280688 0.329015 0.857527 0.680633 0.193461 0.348817 0.0664141 
0.35193  19 0.27462 0.129714 0.317059 0 0.0693758 0.417462 0.195488 0.530685 0.00772446 0.265727 0.808102 0.0525612 0.0816342 0.255625 0.686934 0.502105 0.0893831 0.386471 0 
0.342173  19 0.48176 0.336302 0.522064 0 0 0.393531 0.0956643 0.650164 0 0.0933874 0.796116 0.456756 0.216851 0 0.753491 0.378406 0.0993241 0.340231 0.13449 
0.37126  19 0.181469 0.129781 0.122354 0 0.110217 0.434747 0.215971 0.771211 0.00922793 0.161965 0.760401 0 0.0817987 0.314144 0.735887 0.49118 0.129578 0.505168 0 
0.421768  19 0.314025 0.107523 0.48231 0 0.0180183 0.587202 0.463123 0.826433 0 0.196859 0.720503 0.712337 0 0.404282 0.816582 0.638559 0.128168 0.506139 0.104148 
0.375361  19 0.14873 0.717506 0.900371 0.019607 0.00025739 0.636949 0.519264 0.934504 0 0.455801 0.0147427 0.820565 0.00115534 0.817591 0.102803 0.433766 0.0795152 0.31818 0.207675 
0.342765  19 0.470503 0.478567 0.675745 0 0 0.4127 0.000681125 0.846042 0 0 0.856144 0.487061 0.428499 0.108974 0.789664 0.883695 0.304041 0.381277 0.0841021 
0.388443  19 0.264467 0.521538 0.496012 0.0219987 0.25768 0.528245 0.148737 0.0417362 0 0.0846466 0.263065 0.588301 0.324121 0.782646 0.669361 0.541672 0.106658 0.368071 0 
0.348281  19 0.49681 0.36691 0.54086 0 0 0.406611 0.141291 0.691639 0 0.0881598 0.935913 0.280315 0.201091 0.154646 0.643786 0.727056 0.284186 0.341234 0 
0.43702  19 0.143094 0.138712 0.117882 0 0.195609 0.364473 0.696251 0.421728 0 0.201491 0.711744 0.753875 0.346747 0.650723 0.629742 0.677243 0.143719 0.312427 0.155039 
0.406745  19 0.466093 0.42574 0.684373 0 0 0.179812 0.000359052 0.686782 0 0 0.849008 0.386075 0.20227 0.238625 0.52666 0.92986 0.472542 0.268853 0 
0.383337  19 0.270934 0 0.717846 0.000277655 0.0158507 0.52203 0.222047 0.846539 0 0.302717 0.750194 0.704062 0 0.457633 0.787401 0.750648 0.298267 0.600803 0.250405 
0.431151  19 0.493569 0.357832 0.268439 0 0.228168 0.291374 0 0.256562 0 0 0.735996 0.792956 0.337231 0 0.752684 0.282529 0.111362 0.484378 0.311109 
0.291435  19 0.495074 0.477041 0.525397 0 0 0.414265 0.0977628 0.698975 0 0.0714325 0.968768 0.349419 0.223257 0.100355 0.691953 0.705296 0.269185 0.342851 0 
0.292575  19 0.493026 0.55856 0.543428 0 0 0.376241 0.168076 0.694631 0 0.0669889 0.939275 0.291557 0.219635 0.0777727 0.72197 0.707828 0.239319 0.336494 0 
0.37581  19 0.868048 0.447964 0.506255 0.0247635 0.0220146 0.308355 0.0613241 0.832168 0.007586 0.245035 0.217384 0.889516 0.0864628 0.425082 0.140158 0.911377 0.0911738 0.532174 0 
0.417107  19 0.492419 0.36688 0.506695 0 0 0.351303 0.000232099 0.685771 0 0.0410343 0.853589 0.485103 0.199777 0.155892 0.771931 0.766654 0.310645 0.379233 0 
0.406147  19 0.809008 0.548418 0.409907 0 0.249202 0.873017 0.0078964 0.359197 0 0.123464 0.620635 0.600095 0.669929 0.459875 0.505298 0.548557 0.155896 0.416561 0 
0.410449  19 0.391676 0.123378 0.689205 0 0.000125994 0.353752 0.000395374 0.833007 0.00218355 0 0.856063 0.544744 0.421138 0.119496 0.727123 0.873332 0.30408 0.461573 0.0652975 
0.314677  19 0.360507 0.217511 0.687418 0 0 0.39393 0.000912738 0.860476 0 0 0.856215 0.571501 0.486583 0.101304 0.847521 0.908923 0.304208 0.500034 0.048548 
0.361293  19 0.271382 0.131506 0.433584 0.00192609 0.0396012 0.591549 0 0.493904 0.0151424 0.342002 0.995475 0.60466 0.114875 0.226914 0.806715 0.371584 0.122556 0.428052 0.154843 
0.434205  19 0.352691 0.402525 0.194274 0 0.0726575 0.433625 0.113119 0.632215 0.00168783 0.29087 0.60809 0.424119 0.273063 0.163352 0.692678 0.716287 0.35655 0.339012 0 
0.426503  19 0.49585 0.31431 0.540764 1.88093e-05 0.235001 0.955342 0.212416 0.661232 0 0.126764 0.532282 0.252144 0.117563 0.379571 0.954941 0.702127 0.100675 0.42912 0.643775 
0.361227  19 0.469594 0.469053 0.468688 0 0 0.288651 0.165113 0.693152 0 0.0974083 0.523542 0.139394 0.0869937 0.276026 0.683319 0.654259 0.266981 0.307176 0 
0.398234  19 0.426753 0.335516 0.745804 0 0 0.483944 0.547315 0.594204 0 0.179294 0.720136 0.679584 0.260901 0.339345 0.901736 0.635462 0.117989 0.642169 0.0269698 
0.351213  19 0.941209 0.400469 0.391815 0 0.468032 0.161726 0.00656529 0.695664 0 0 0.941521 0.587113 0.494253 0.180233 0.855961 0.691965 0.148575 0.207427 0.00946743 
0.370239  19 0.107221 0 0.547903 0.00802051 0.041568 0.195216 0 0.749437 0 0.0253281 0.410749 0.86202 0.225053 0.421379 0.351514 0.762977 0.102202 0.532491 0.62579 
0.422899  19 0.237621 0 0.303949 0 0 0.525574 0.258813 0.388334 0 0.152671 0.619556 0.564649 0.282433 0.746196 0.560988 0.576851 0.149273 0.14991 0.102597 
0.409061  19 0.558853 0.0182509 0.544355 0.00251882 0.200942 0.319881 0.0736275 0.098536 0 0.166052 0.608931 0.762914 0.278867 0.769354 0.162342 0.330725 0.0798223 0.29328 0 
0.367732  19 0.495191 0 0.465502 0.0194486 0.128757 0.2261 0.1137 0.735143 0.00174769 0.0409099 0.917812 0.288987 0.208146 0.0799571 0.805547 0.757238 0.0726669 0.358981 0 
0.296452  19 0.193676 0.269236 0.620022 0.00670133 0.0552428 0.703429 0 0.958466 0 0.249442 0.0728504 0.627749 0 0.0198064 0 0.943468 0.12391 0.64614 0 
0.418847  19 0.679081 0.58908 0.494335 0.0129632 0 0.459989 0.304144 0.359857 0.0179108 0.211317 0.842479 0.219289 0.204892 0.134161 0.453693 0.529127 0.0792052 0.334947 0.121114 
0.369277  19 0.163618 0 0.376835 0 0.245982 0.533388 0 0.824794 0 0.057785 0.686892 0.749431 0.354427 0.614314 0.424062 0.680733 0.19567 0.363194 0.223755 
0.413778  19 0.33979 0.407217 0.453617 0 0.168528 0.0269293 0 0.0202974 0 0.246267 0 0.879168 0.0278476 0.698111 0.322792 0.792938 0.193468 0.445849 0 
0.379161  19 0.314025 0.107523 0.48231 0 0.0180183 0.587202 0.463123 0.826433 0 0.196859 0.720503 0.712337 0 0.404282 0.816582 0.638559 0.128168 0.506139 0.104148 
0.375989  19 0.154227 0 0.042817 0 0 0.46115 0.365082 0.787335 0.00721372 0.230745 0.691051 0.738218 0.405199 0.539234 0.692291 0.670993 0.196811 0.446303 0.220149 
0.433987  19 0.810079 0.424432 0.486799 0 0.00457757 0.411537 0.00178642 0.177649 0 0.1343 0.920891 0.424328 0.330257 0.551337 0.618824 0.743992 0.0802848 0.384598 0 
0.454015  19 0.0276945 0.0663888 0.619156 0.00686369 0 0.426647 0.0180633 0.928291 0.459873 0.132424 0 0.48794 0.300447 0.639534 0.957894 0.625676 0.210878 0.460391 0 
0.447633  19 0.754112 0.0302299 0.628828 0.019987 0.0348839 0.603607 0.0225362 0.752516 0.000687132 0.0806637 0.589988 0.767355 0.175126 0.337398 0 0.57944 0.0773019 0.532065 0.241915 
0.448926  19 0.101652 0.434693 0.00461552 0 0 0.367358 0.398228 0.792505 0 0.149397 0.71633 0.214464 0.138379 0 0.673365 0.642114 0.205749 0.320954 0.251153 
0.453012  19 0.0959362 0.182997 0.952612 0 0 0.52339 0 0.790828 0 0.0553393 0.881906 0.599107 0.457991 0.265761 0.934105 0.51769 0.266782 0.433037 0.101066 
0.459196  19 0.331905 0.18117 0.6236 0.000314981 0 0.785922 0 0.773817 0.000757921 0.10473 0.947406 0 0.1018 0.349761 0.93853 0.382857 0.20065 0.339823 0.285291 
0.456487  19 0.381055 0.00101128 0.493605 0.012479 0.0148202 0.601173 0.477696 0.0612814 0.00408376 0.0806594 0.715928 0.824318 0.189111 0.297406 0.846454 0.662095 0.173666 0.16875 0.0647396 
0.455967  19 0.212433 0.207724 0.662754 0.000762821 0.0709222 0.437243 0.00402686 0.892747 0.0263463 0.134223 0.752682 0.600455 0.465825 0.462862 0.987042 0.605717 0.316343 0.545457 0 
0.459596  19 0.442235 0.0413113 0.577951 0.00181579 0.00186531 0.385621 0.450449 0.105668 0 0.0503042 0.45114 0.758276 0.277247 0.856956 0.81977 0.756805 0.0560648 0.288756 0 
0.554372  19 0.860394 0.277496 0.755519 0.0806049 0.135255 0.468638 0.215678 0.459307 0.000126777 0.531639 0.377531 0.79499 0.236604 0.752118 0.596369 0.817182 0.313473 0.48482 0.253648 
0.538638  19 0.379333 0.139543 0.459897 0.00032345 0.391779 0.573199 0.178022 0.951421 0.229205 0.145126 0.056237 0.716001 0.0784157 0.832057 0.737656 0.266069 0 0.395015 0.516731 
0.482369  19 0.827044 0.258625 0.137279 0.0079818 0.0827223 0.369194 0.265518 0.500724 0.126486 0.0535351 0.682734 0.65226 0.659482 0.245901 0.7226 0.534661 0.0482024 0.700902 0.199771 
0.538638  19 0.379333 0.139543 0.459897 0.00032345 0.391779 0.573199 0.178022 0.951421 0.229205 0.145126 0.056237 0.716001 0.0784157 0.832057 0.737656 0.266069 0 0.395015 0.516731 
0.538638  19 0.379333 0.139543 0.459897 0.00032345 0.391779 0.573199 0.178022 0.951421 0.229205 0.145126 0.056237 0.716001 0.0784157 0.832057 0.737656 0.266069 0 0.395015 0.516731 
0.496949  19 0.284281 0.0619979 0.247653 0 0 0.553679 0.468666 0.856423 0.0182872 0.431286 0.370551 0.133176 0.0020577 0.738211 0.568474 0.420236 0.163855 0.934643 0.108723 
0.480496  19 0.723438 0.742817 0.37154 0.00244633 0.217701 0.517723 0.154618 0.274791 0.0354529 0.652339 0.0010721 0.756426 0.000991693 0.417732 0 0.541942 0.189206 0.352166 0.242309 
0.592674  19 0.380057 0.139419 0.460365 1.29635e-05 0.393728 0.573079 0.177318 0.95262 0.229361 0.144174 0.0556488 0.71538 0.0781791 0.832057 0.737656 0.266069 0 0.394899 0.516515 
0.554372  19 0.860394 0.277496 0.755519 0.0806049 0.135255 0.468638 0.215678 0.459307 0.000126777 0.531639 0.377531 0.79499 0.236604 0.752118 0.596369 0.817182 0.313473 0.48482 0.253648 
0.554372  19 0.860394 0.277496 0.755519 0.0806049 0.135255 0.468638 0.215678 0.459307 0.000126777 0.531639 0.377531 0.79499 0.236604 0.752118 0.596369 0.817182 0.313473 0.48482 0.253648 
0.476538  19 0.599965 0.501069 0.443898 0 0 0.451114 0.150265 0.753034 0.000386333 0.18399 0.672369 0.294346 0.00947974 0.244509 0.689691 0.712994 0.145596 0.338888 0.341402 
0.523906  19 0.693354 0.613999 0.606661 0.00523776 0.240292 0.205045 0 0.666341 0.0397801 0 0 0.470695 0.106852 0.695618 0.618017 0.648272 0.129932 0.404407 0.140295 
0.342173  19 0.48176 0.336302 0.522064 0 0 0.393531 0.0956643 0.650164 0 0.0933874 0.796116 0.456756 0.216851 0 0.753491 0.378406 0.0993241 0.340231 0.13449 
0.431151  19 0.493569 0.357832 0.268439 0 0.228168 0.291374 0 0.256562 0 0 0.735996 0.792956 0.337231 0 0.752684 0.282529 0.111362 0.484378 0.311109 
0.292575  19 0.493026 0.55856 0.543428 0 0 0.376241 0.168076 0.694631 0 0.0669889 0.939275 0.291557 0.219635 0.0777727 0.72197 0.707828 0.239319 0.336494 0 
0.296452  19 0.193676 0.269236 0.620022 0.00670133 0.0552428 0.703429 0 0.958466 0 0.249442 0.0728504 0.627749 0 0.0198064 0 0.943468 0.12391 0.64614 0 
0.433987  19 0.810079 0.424432 0.486799 0 0.00457757 0.411537 0.00178642 0.177649 0 0.1343 0.920891 0.424328 0.330257 0.551337 0.618824 0.743992 0.0802848 0.384598 0 
0.454015  19 0.0276945 0.0663888 0.619156 0.00686369 0 0.426647 0.0180633 0.928291 0.459873 0.132424 0 0.48794 0.300447 0.639534 0.957894 0.625676 0.210878 0.460391 0 
0.724958  19 0.735249 0.11079 0.470456 0.00161111 0.598539 0.0733124 0.28047 0.316284 0.00235798 0.152988 0.665856 0.353854 0 0.36059 0.500426 0.412211 0.218977 0.437684 0.168209 
0.520137  19 0.829925 0.114684 0.46628 0.000572439 0.305353 0.0743712 0.0849933 0.32132 0.00260109 0.155583 0.624086 0.297926 0.103038 0.380783 0.853992 0.55653 0.0910688 0.591822 0.230576 
0.457652  19 0.160341 0.0344215 0.0325158 0 0.142151 0.411875 0.192769 0.734557 0.00586389 0.170141 0.783229 0 0 0.541394 0.751011 0.406673 0.115901 0.376104 0 
0.348177  19 0.19186 0.222491 0.0613773 0 0.105921 0.426246 0.202936 0.408066 0.0153248 0.166611 0.791487 0 0.0200839 0.139149 0.623039 0.450923 0.143478 0.818201 0.0157555 
0.52528  19 0.481912 0 0.608244 0 0 0.329576 0.200249 0.243946 0.0131389 0.903381 0.529059 0.800331 0 0.487371 0.821069 0.255304 0.00752615 0.221971 0 
0.325938  19 0.493026 0.55856 0.543428 0 0 0.376241 0.168076 0.694631 0 0.0669889 0.939275 0.291557 0.219635 0.0777727 0.72197 0.707828 0.239319 0.336494 0 
1.24369  19 0.289474 0.416122 0.498286 0.029663 0.252598 0.434598 0.211528 0 0.010828 0.0850689 0.217644 0.44353 0.381139 0.744811 0.644846 0.75268 0.0555457 0.165999 0 
0.579468  19 0.275634 0.305384 0.454786 0.00796782 0.228043 0.595349 0.122508 0.507537 0 0.0934385 0.24171 0.4675 0.419367 0.0197135 0.655664 0.597757 0.152482 0.274062 0 
0.632989  19 0.00286466 0.211411 0.423793 0.0128715 0 0.315 0 0.819802 0.290828 0.139116 0.15597 0.354142 0.303919 0.63387 0.851145 0.927625 0.223742 0.346002 0.119047 
0.864302  19 0.0528054 0.193118 0.859046 0.00463053 0 0.355557 0.18947 0.286389 0.682861 0.132147 0 0.315698 0.523434 0.642223 0.940345 0.473334 0.194542 0.418752 0 
0.4799  19 0.0243562 0.263322 0.396893 0 0.103248 0.654259 0 0.0182427 0 0.184677 0.189763 0.749704 0.460244 0.613561 0.426903 0.711375 0.269534 0.354985 0 
0.306483  19 0.0997897 0.0864236 0.424281 0 0.115104 0.32185 0 0.170422 0 0.218984 0.311537 0.749842 0.119931 0.632785 0.447352 0.81237 0.205478 0.371924 0.0408952 
1.33193  19 0.597813 0.597125 0.628892 0 0.192262 0.287173 0.00163602 0 0.00488181 0 0.938021 0.499747 0.928543 0.509136 0.619539 0.905643 0.578405 0.407521 0 
1.03936  19 0.515885 0.586479 0.534877 0 0.16189 0.283288 0.00243302 0.0619952 0 0.177467 0.947108 0.511734 0.963847 0.512484 0.00940064 0.96941 0.544658 0.397435 0 
0.822931  19 0.356017 0 0.426906 0 0.246391 0.528108 0.0999224 0.85898 0.226967 0 0.640889 0.78135 0.182461 0.434242 0.331136 0.502296 0.385326 0.367341 0.176235 
0.960553  19 0.0360793 0.0327691 0.363041 9.7747e-05 0.163938 0.553859 0 0.795581 0.132694 0 0.69424 0.737628 0.128446 0.584106 0.211034 0.372307 0.385988 0.333241 0.487291 
0.688304  19 0.676832 0.527853 0.441864 0.000326184 0 0.683452 0 0.379697 0.0178588 0.292645 0.960485 0.606714 0.634869 0.0469088 0.63863 0.271227 0.137915 0.422206 0.275981 
0.587065  19 0.303515 0 0.432655 0.00311717 0.132431 0.592706 0 0.509165 0.0208674 0.520783 0.66052 0.603547 0.407694 0.174071 0.836173 0.382021 0.143319 0.416669 0.106348 
0.530112  19 0.512877 0.762655 0.311295 0.0035147 0 0.50112 0.287628 0.461053 0.0229094 0.321542 0.210169 0.714963 0.000586494 0.420739 0.503946 0.395362 0.00248192 0.504345 0.213766 
0.359789  19 0.835586 0.722985 0.374956 0.000347708 0.278315 0.507634 0.266854 0.0723874 0 0.410239 0.150463 0.730336 0.00115958 0.419694 0.117217 0.622217 0.198861 0.593444 0.194832 
0.599476  19 0.86128 0.486217 0.684675 0.00556321 0.0682489 0.271491 0 0.861607 0.00911436 0.418556 0.240925 0.928342 0.184691 0.415089 0.461881 0.910416 0 0.524213 0 
0.498738  19 0.861669 0.392583 0.733129 0.0256481 0 0.191466 0.0151551 0.9256 0.00145824 0.326468 0.0728235 0.955913 0.0315986 0.151791 0.113911 0.927241 0 0.569088 0.2358 
0.459639  19 0.366716 0.394119 0.356002 0.000617726 0.022159 0.365076 0.0373282 0.620375 0 0.0728644 0.742344 0.150017 0.0416721 0.278097 0.677872 0.637956 0.293955 0.168836 0 
2.58659  19 0.973068 0.215378 0.853296 0.607881 0.454779 0.736083 0.722595 0.875977 0.307377 0.644669 0.993799 0.0732416 0.491882 0.669145 0.967006 0.343572 0.949288 0.416031 0.946411 
0.469052  19 0.322171 0.291364 0.64719 0.00772787 0.231981 0.591311 0.326911 0.950791 0.0223919 0.295916 0.159578 0.127073 0 0.188327 0.302436 0.867469 0.121879 0.616351 0 
0.463426  19 0.391676 0.123378 0.689205 0 0.000125994 0.353752 0.000395374 0.833007 0.00218355 0 0.856063 0.544744 0.421138 0.119496 0.727123 0.873332 0.30408 0.461573 0.0652975 
0.378255  19 0.169108 0 0.628182 0.0449043 0.059744 0.330119 0 0.178439 0 0.267246 0.723828 0.0189921 0.147767 0.181248 0.744995 0.74904 0.0436939 0.302973 0.161991 
0.912963  19 0.0564124 0.123729 0.63454 0.0298865 0.209707 0.35227 0.632094 0.266165 0.133027 0.173421 0.362502 0.012024 0.166794 0.780607 0.629041 0.176706 0.0612321 0.215002 0.360678 
0.564453  19 0.167077 0.64172 0.439833 0.0359676 0.0259073 0.461047 0.419776 0.954009 8.87733e-05 0.223024 0.609792 0.144799 0.262767 0.612107 0.689983 0.545883 0.210116 0.338702 0.00170335 
0.566141  19 0.152115 0.733301 0.732147 0.0332406 0.0780119 0.462928 0.195829 0.321524 0.00233781 0.171037 0.647348 0.420442 0.234441 0.479999 0.687342 0.451791 0.189718 0.399119 0.0701132 
0.591206  19 0.296789 0.32004 0.605654 0 0.402374 0.39091 0.0093382 0.78631 0.448509 0 0.538019 0.00710678 0.334356 0 0.71037 0.321128 0.0164033 0.480044 0.504056 
0.615806  19 0.641843 0.519401 0.0193395 0 0.0399947 0.338193 0 0.455433 0 0 0.192448 0.895846 0.321211 0.458219 0.603408 0.234185 0.149667 0.473756 0.500607 
0.776546  19 0.476477 0.632936 0.543082 0 0 0.372589 0.0752801 0.695112 0 0.0635832 0.00214728 0.314993 0.218406 0.00259432 0.707716 0.456349 0.173075 0.335366 0.00664281 
0.306275  19 0.487238 0.625963 0.52739 0 0 0.374213 0.117766 0.704957 0 0.0560802 0.837202 0.309322 0.215898 0.0137573 0.729546 0.859691 0.180325 0.341481 0.170686 
0.439633  19 0.342823 0.0626373 0.546845 0.0079541 0.155515 0.535072 0.23978 0.768211 0 0 0.487035 0.699486 0.294573 0.588167 0.739919 0.869935 0.27503 0.629927 0.104362 
0.599019  19 0.362464 0.477118 0.607672 0 0 0.532388 0.17337 0.71171 0 0.0397509 0.681613 0.72617 0.295916 0.701946 0.788022 0.316042 0.169705 0.0361374 0.0448717 
0.346578  19 0.469594 0.469053 0.468688 0 0 0.288651 0.165113 0.693152 0 0.0974083 0.523542 0.139394 0.0869937 0.276026 0.683319 0.654259 0.266981 0.307176 0 
0.656773  19 0.497845 0.286182 0.625986 0 0 0.355724 0.373725 0.683699 0.234477 0.142851 0.493605 0.134237 0.366419 0 0.707708 0.618089 0.311376 0.447057 0.163024 
0.37105  19 0.413715 0.0935821 0.665464 0.00545565 0.0540701 0.512881 0.787983 0.477045 0 0.158193 0.694505 0.706291 0.188393 0.323057 0.839339 0.710138 0.112832 0.609854 0.00668423 
0.715506  19 0.298668 0.0329729 0.832621 0 0.0619039 0.400322 0.0646309 0 0 0.163535 0.768316 0.672584 0.10817 0.372035 0.970281 0.661288 0.173122 0.48456 0.0216912 
0.505528  19 0.421158 0.635969 0.820591 0.0119703 0.000184689 0.704677 0.523993 0.959121 0 0.720593 0 0.925899 0.0849704 0.643533 0.162006 0.44247 0.104975 0.488154 0.172779 
1.05393  19 0.104466 0.40773 0.0482181 0.0205065 0.000415031 0.61374 0.523254 0.812786 0 0.398654 0.078515 0.728958 0 0.843457 0 0.470802 0.0602013 0.417766 0.123417 
0.452227  19 0.370782 0 0.655747 0.0302231 0 0.419516 0.033027 0.89196 0.00846253 0.0798943 0.698226 0.743292 0.38505 0.602444 0.546131 0.641705 0.152736 0.275846 0.584226 
1.9148  19 0.412976 0 0.0333692 0.0322346 0.78089 0.402045 0.116495 0.620937 0.00604313 0 0.665958 0.730805 0.397385 0.348045 0.354892 0.734004 0.129605 0.475732 0.548957 
0.291435  19 0.495074 0.477041 0.525397 0 0 0.414265 0.0977628 0.698975 0 0.0714325 0.968768 0.349419 0.223257 0.100355 0.691953 0.705296 0.269185 0.342851 0 
0.555752  19 0.372331 0.426299 0.545458 0 0.168158 0 0 0.0129105 0 0.192246 0 0.200879 0 0.753275 0.109164 0.927291 0.208654 0.449734 0 
0.458641  19 0.174611 0.810153 0.696323 0 0 0.334749 0.35658 0.648025 0 0 0.920144 0.408109 0.181044 0.177711 0.759949 0.714705 0.305956 0.30356 0 
0.492175  19 0.6661 0.62043 0.825293 0.00099051 0.0223799 0.374337 0.136006 0.77146 0.000101033 0.175483 0.941043 0.170402 0.21718 0.109207 0.932492 0.579622 0.340054 0.307377 0 
0.437082  19 0.264467 0.521538 0.496012 0.0219987 0.25768 0.528245 0.148737 0.0417362 0 0.0846466 0.263065 0.588301 0.324121 0.782646 0.669361 0.541672 0.106658 0.368071 0 
0.330469  19 0.470503 0.478567 0.675745 0 0 0.4127 0.000681125 0.846042 0 0 0.856144 0.487061 0.428499 0.108974 0.789664 0.883695 0.304041 0.381277 0.0841021
[truncated: 916,524 more chars]
