# Supplementary material for: optPBN: An Optimisation Toolbox for Probabilistic Boolean Networks
Source: PLoS One. 2014 Jul 1;9(7):e98001. doi: 10.1371/journal.pone.0098001 (PMC4077690; doi:10.1371/journal.pone.0098001)
Supplement: File S2 — Computational scripts of all examples and the corresponding original result files. The compressed zip file contains the optPBN optimisation pipeline in the form of Matlab scripts (.m) for all examples used in this study (case study 1, case study 2, toy models of Saez-Rodriguez et al., i.e. case study 3, and Boolean model of apoptosis of Schlatter et al., i.e. case study 4). For the results presented in this article, the integrated optimisation problems of the first 3 case studies were optimised by using the stand-alone version of the optPBN pipeline applying particle swarm optimisation as the optimiser on a single local machine. The last case study (Schlatter's model, i.e. case study 4), due to a complex optimisation problem, was optimised by using the grid-based version of the optPBN pipeline applying a combined differential evolution and evolutionary algorithms as the optimisers on the Grid'5000. The corresponding results from the optimisations of each model presented in the article are included in a matrix format (.mat and .log) for further analysis on the distributions of optimised parameters. A complete set of result files for four case studies and the results from additional analysis as presented in File S8 can be downloaded at https://sourceforge.net/projects/optpbn. (ZIP) [file pone.0098001.s003.zip › Case_study_4/EA_Output_Case_Study_4_Initial_15000runs_Run1.log]

1.48991  17 0.136292 0.543599 0.58606 0.0809304 0.268832 0.665821 0.611519 0.0579716 0.157444 0.112073 0.311041 0.0444332 0.51964 0.934379 0.0846994 0.517833 0.420904 
1.29737  17 0.327404 0.348086 0.90229 0.106949 0.828671 0.90458 0.750575 0.00852914 0.508 0.331325 0.886043 0.000150102 0.0184399 0.819569 0.20401 0.933672 0.0585191 
1.30561  17 0.343545 0.939559 0.731667 0.160468 0.18466 0.0146003 0.267858 0.999708 0.566191 0.317974 0.970184 0.145611 0.937883 0.642838 0.428279 0.266566 0.790042 
1.08545  17 0.186674 0.565431 0.87226 0.129374 0.405739 0.685554 0.884618 0.460692 0.857911 0.426617 0.884532 0.570483 0.707683 0.932001 0.89135 0.579849 0.934165 
1.10981  17 0.808351 0.810167 0.972746 0.160636 0.828031 0.000987401 0.298687 0.555691 0.800242 0.327593 0.953679 0.410498 0.15301 0.90161 0.577168 0.838534 0.141955 
0.99847  17 0.384891 0.819047 0.888954 0.225118 0.614694 0.103274 0.516288 0.94296 0.694127 0.00444873 0.671838 0.881957 0.559107 0.354936 0.361934 0.0423714 0.76127 
1.46888  17 0.910747 0.0468076 0.854471 0.538896 0.652953 0.569767 0.873941 0.841392 0.138924 0.407066 0.460354 0.840958 0.701878 0.85387 0.93948 0.494236 0.514826 
1.09098  17 0.658835 0.305307 0.85817 0.0299304 0.767628 0.949291 0.69938 0.643335 0.72257 0.105826 0.378287 0.232026 0.634117 0.371488 0.111663 0.298129 0.0623128 
2.64156  17 0.57271 0.466823 0.565029 0.638861 0.13378 0.342668 0.781466 0.0643822 0.427179 0.464927 0.458456 0.741677 0.327384 0.107061 0.789871 0 0.678386 
2.08405  17 0.446967 0.644117 0.539106 0.58966 0.0716515 0.302856 0.167727 0.902548 0.419839 0.187066 0.766416 0.806171 0.359081 0.0532305 0.883867 0 0.672595 
1.45857  17 0.902258 0.290426 0.698183 0.167809 0.532328 0.301697 0.825448 0.256054 0 0.994919 0.460895 0.226378 0.842748 0.932909 0.455371 0.00502636 0.565878 
1.29088  17 0.852716 0.27645 0.803126 0.203791 0.642282 0.222558 0.261714 0.200699 0.0401803 0.403601 0.494765 0.247091 0.73321 0.914759 0.421356 0.0320174 0.566664 
2.63378  17 0.42546 0.662213 0.669885 0.407041 0 0.404632 0.00572144 0.516478 0.603668 0.540046 0.219934 0.431394 0.923663 0 0 0.0204469 0.619214 
1.83861  17 0.230296 0.779023 0.880214 0.655777 0.777896 0.359346 0.0655625 0.88193 0.556754 0.405879 0.505185 0.781993 0.620982 0.659487 0.537931 0.0548958 0.652538 
0.832704  17 0.309544 0.0409693 0.693787 0.0910472 0.567616 0.535439 0.678284 0.849335 0 0 0.888803 0.60044 0 0.565579 0.335465 0.118964 0.25463 
0.819671  17 0.858399 0 0.708408 0.211997 0.0858349 0.277029 0.662537 0.878751 0.172059 0.338852 0.888274 0.578956 0 0.608467 0.254486 0.362445 0 
4.26631  17 0 0.190767 0.0965577 0.734142 0.510016 0.966017 0.722435 0.141741 0.275791 0.441943 0.735412 0.19955 0.597675 0 0.735697 0.75385 0.401832 
1.26624  17 0.225506 0.26465 0.39707 0 0.646773 0.601894 0.758854 0.0103374 0.306791 0.243454 0.796628 0 0.286911 0 0.961585 0.593661 0.484679 
2.16897  17 0.948571 0.428688 0.613715 0.579154 0.539759 0.261109 0.0413105 0.175718 0.00687449 0.51233 0.776292 0.279583 0.860479 0.830937 0.17968 0 0.182559 
1.38147  17 0.919738 0.508546 0.934507 0 0.6898 0 0.267853 0.197016 0.0100928 0.100244 0.933109 0.25751 0.441448 0.140705 0 0.451702 0.59161 
2.31061  17 0.186026 0.635583 0.335975 0.394671 0.366014 0.595681 0.390988 0.712495 0.94723 0 0.5638 0.99967 0.981549 0.706862 0.856187 0.723619 0.329261 
4.37739  17 0.173894 0.628639 0.0233947 0.430297 0.289726 0.495262 0.432355 0.734795 0.881702 0.246896 0.768143 0.257991 0.956396 0.605869 0.118832 0.589919 0.119886 
2.14872  17 0.260686 0.553416 0.954516 0.513361 0.443242 0.562371 0.393469 0.0780619 0.397561 0.17092 0.323523 0.17813 0.540917 0.1278 0.0159515 0.492503 0.322506 
3.02535  17 0.988789 0.777495 0.255296 0.391613 0.415242 0.548302 0.357444 0.031519 0.377605 0.165207 0.756032 0.225474 0.550792 0.173752 0.383308 0.728574 0.920187 
2.64349  17 0.000833953 0 0.604776 0.460575 0.811248 0.796401 0.295231 0 0.698472 0.635712 0.445957 0.319745 0.611474 0.133322 0.0760225 0.150668 0.458779 
1.51625  17 0.619014 0.571596 0.561541 0.0734639 0.821659 0.294983 0.318278 0.102651 0.757958 0.449442 0.413221 0.912656 0.901202 0.235782 0.221114 0.219517 0.437116 
1.83451  17 0.913156 0.267134 0.81787 0.395534 0.7534 0.403497 0.02044 0.4372 0.818424 0.128038 0.14786 0.167404 0.867775 0.838954 0.165685 0.0580309 0.482218 
2.49381  17 0.779724 0.94064 0.433789 0.334932 0.466339 0.22448 0.905159 0.610872 0.402456 0.436616 0.365318 0.165833 0.609248 0.202644 0.174297 0.895105 0.397413 
1.941  17 0.723649 0.178474 0.933679 0.506338 0.621882 0.240087 0.357434 0.103317 0.311252 0.812402 0.723572 0.261745 0.167522 0.59433 0.155885 0.649393 0.705507 
1.80807  17 0.913156 0.267134 0.81787 0.395534 0.7534 0.403497 0.02044 0.4372 0.818424 0.128038 0.14786 0.167404 0.867775 0.838954 0.165685 0.0580309 0.482218 
3.22684  17 0.893417 0.982908 0.157182 0.195514 0.535552 0 0.30073 0.90784 0.79534 0.158616 0 0.00398398 0.141625 0.593749 0.152961 0.488217 0.759523 
3.44269  17 0.894049 0.9788 0.409542 0.95571 0.615871 0 0.635791 0.059909 0.799379 0.427835 0 0.640764 0.163859 0.665473 0.281642 0 0.495797 
4.39485  17 0.0492173 0.166107 0.00552872 0.945118 0.795354 0.687152 0 0.740691 0.737763 0.460713 0.231402 0.316952 0.0742431 0.834232 0.31751 0.609404 0.0319332 
2.40894  17 0.0536146 0.161817 0.902142 0.944709 0.114234 0.377832 0.116929 0.746424 0.46091 0.493044 0.450063 0.275795 0.64306 0 0.473202 0.379826 0.291394 
1.86662  17 0.293114 0.845133 0.454563 0.176828 0.601252 0.875541 0.551227 0.665037 0.706045 0.877343 0.376361 0.959777 0.611791 0.0571938 0.526982 0.840041 0.446454 
1.23009  17 0.272996 0.857642 0.605509 0.000969371 0 0.989127 0.652612 0.732646 0.864221 0.829408 0 0.708894 0.507142 0.395719 0.470419 0.989917 0.402748 
1.75858  17 0.335722 0.610098 0.947976 0.507891 0.536726 0.377566 0.0920303 0.18754 0.671081 0.476524 0.23656 0.791938 0.174345 0.0336057 0.589604 0.510869 0.619218 
2.25948  17 0.0591404 0.747834 0.842861 0.432065 0.501025 0 0.0609257 0.106603 0.626021 0.437935 0.467383 0.305341 0.339688 0.0101571 0.163305 0.432339 0.592871 
2.6473  17 0.540995 0.888638 0.600637 0.769264 0.466728 0.165128 0.603923 0.730523 0.395779 0.977523 0.511481 0.301776 0.186587 0.870976 0.339697 0.220826 0.331392 
2.28541  17 0.352488 0.121888 0.615041 0.646166 0.438198 0.171068 0.911434 0.725055 0.0585855 0.90886 0.187567 0.938198 0.245679 0.911786 0.179325 0.527048 0.994141 
1.3138  17 0 0.520596 0.240922 0 0.261945 0.599352 0.632737 0 0.0695638 0 0.885743 0.680916 0.591227 0.516179 0.235822 0.481973 0.157509 
1.94056  17 0.318942 0.750531 0.836708 0.323141 0.303336 0.563722 0.619779 0.122262 0.155447 0 0.0140407 0 0.406142 0.62356 0 0.577246 0.45044 
2.54445  17 0.878855 0.25676 0.458948 0.548263 0.907953 0.46526 0.204486 0.680488 0.76591 0.0609471 0.195486 0.713189 0.995154 0.575216 0.561509 0.666688 0.664817 
3.01424  17 0.530964 0.476587 0.618447 0.957085 0.0615685 0.484415 0.63493 0.043037 0.488061 0.615575 0.964657 0.554604 0.520189 0.991382 0.132578 0.873618 0.987737 
1.74666  17 0.445695 0.977214 0.301404 0.174572 0.666893 0.106776 0.232493 0 0 0.37425 0.978224 0.502188 0.0359775 0.708079 0.444413 0.502086 0.757154 
1.68933  17 0.654516 0.991824 0.410237 0.112113 0.817683 0.150321 0.188395 0 0.21676 0.26481 0.973914 0 0.930721 0.626757 0.434142 0.745612 0.825324 
4.25257  17 0.738309 0.335827 0.105392 0.527618 0.867929 0.260765 0.402053 0 0.262047 0.818891 0.786878 0.512294 0.585488 0.577032 0 0.606743 0.273726 
1.87793  17 0.603288 0.17094 0.836037 0.447503 0.976546 0.233124 0.355899 0.058832 0.275654 0.793197 0.665471 0.558544 0 0.627069 0.103854 0.623256 0.0120605 
1.34686  17 0.535363 0.1629 0.384995 0 0.753807 0.64886 0.881961 0.412477 0.230876 0.907369 0.644016 0.249888 0.566888 0.529321 0.156078 0.571543 0.845942 
2.21219  17 0.315581 0.618535 0.566369 0.366568 0.591162 0.697821 0.187365 0.665887 0.585114 0.830283 0.627942 0.135569 0.522404 0.661844 0.15593 0.760195 0.851491 
1.22577  17 0.191222 0.603413 0.505971 0.115491 0.256194 0.674924 0.788202 0.547804 0.416779 0.330636 0.322844 0.493378 0.626613 0.740481 0.597925 0.734725 0.890594 
1.00064  17 0.709225 0.589084 0.552977 0 0.434358 0.815568 0.887861 0.449473 0.530251 0.389391 0.361608 0.710568 0.685777 0.815977 0.803213 0.495209 0.840857 
0.892719  17 0.478204 0.372097 0.913177 0.0146158 0.34873 0.763315 0.130153 0.54321 0.0212532 0.52554 0.300174 0.233568 0.391727 0.991399 0.349132 0.572461 0.848807 
1.5644  17 0.549872 0.476431 0.934334 0.11722 0.961537 0.0536524 0.344422 0.202255 0.855016 0.512545 0.352874 0.198844 0.774767 0.344727 0.41642 0.737967 0.03916 
1.64398  17 0.042687 0.720675 0.608243 0.368893 0.752118 0.257697 0.678844 0.423353 0.0800388 0.623155 0.563291 0.0172067 0.37057 0.369624 0.951431 0.11644 0.551947 
3.15859  17 0.389741 0.534226 0.335465 0.719749 0.480398 0.310992 0.834346 0.557409 0.449321 0.772641 0.567961 0.912145 0.714649 0.92052 0.411982 0.85559 0.280877 
2.16615  17 0.650719 0.620027 0.738774 0.327237 0.197507 0.37231 0.189471 0.12933 0.829671 0.649182 0.410949 0.945475 0.891335 0.441138 0 0.583278 0.744222 
1.5426  17 0.115919 0.558157 0.71486 0.246787 0.0744663 0.446519 0.0348742 0.580607 0.830993 0.047897 0.521091 0.954628 0.858996 0.431163 0 0.912484 0.748953 
0.845053  17 0 0.240721 0.422212 0 0.312661 0.753447 0.516758 0.619942 0.221889 0.387033 0.668707 0.730876 0.297072 0.617915 0.212883 0.894196 0.725367 
1.07868  17 0 0.431737 0.614824 0.133535 0.266153 0.0174531 0.453549 0.483229 0.307998 0.397628 0.76244 0.600683 0.356238 0.741763 0.277524 0.880491 0.940976 
1.36797  17 0.0341096 0.136777 0.817787 0.380379 0.723788 0.607285 0.85765 0.297036 0.124435 0.476256 0.367925 0.702591 0.0400929 0.641622 0.314588 0.628456 0.141516 
2.20745  17 0.0773768 0.208272 0.992387 0.470227 0.696294 0.834936 0.76023 0.0299776 0.185453 0.953524 0.845091 0.655357 0.844705 0.664859 0 0.403623 0.275584 
4.18001  17 0.433175 0.170636 0.0323901 0.254205 0.649085 0.868612 0.115154 0.0400205 0.181664 0.356249 0.362988 0.588263 0.288818 0.923958 0.406848 0.00921412 0.600338 
3.59661  17 0.723713 0.127836 0.0527168 0.217263 0.624044 0.365386 0.395279 0.694784 0.644698 0.191284 0.364816 0.347598 0.37884 0.911392 0.366655 0.917803 0.633763 
1.10477  17 0.253422 0.511233 0.241768 0 0.261492 0.0252273 0.886951 0.286558 0.738604 0.298006 0.770588 0.334675 0.291206 0.905985 0.611472 0.274542 0.327502 
3.97648  17 0.248776 0.304703 0.237252 0.81911 0.313512 0 0.722871 0.113382 0.915654 0.394869 0.758139 0.974382 0.402625 0.889619 0.604121 0.3537 0 
1.27273  17 0.586735 0.340715 0.403966 0.0190788 0.353649 0.277245 0.7711 0.643452 0.905115 0.670647 0.330868 0.412604 0.571829 0.462649 0.361602 0.361995 0 
2.92197  17 0.384099 0.904043 0.3996 0.56203 0.0464547 0.0836639 0.191208 0.836987 0.464291 0.627287 0.132523 0.101857 0.441356 0.0417618 0.599079 0.11198 0.412941 
2.7466  17 0.479844 0.470808 0.627859 0.728975 0.305856 0.299332 0.144955 0.133118 0.371564 0.777284 0.0762054 0.884771 0.649051 0 0.672711 0.433848 0.279326 
2.79099  17 0.607026 0.184585 0.723237 0.689186 0.285342 0.382764 0.774164 0 0.675006 0.786621 0.109425 0.85823 0.119692 0.327507 0.717377 0.764373 0.384042 
0.758975  17 0.527423 0.467985 0.424913 0.00274374 0.447324 0.854656 0.639475 0.565986 0.298977 0.50654 0.235342 0.723349 0.480002 0.902356 0.730747 0.886693 0.562719 
0.891101  17 0.126512 0.0891844 0.650101 0 0.515055 0.794371 0.386811 0.435343 0.346836 0.175128 0.922127 0.872839 0.285731 0.568607 0.0465263 0.936399 0.299087 
1.89243  17 0.2277 0.951929 0.677315 0.519073 0.0571587 0.607503 0.405479 0.435854 0.878782 0 0.226911 0.95851 0.318798 0.160536 0.648859 0.765073 0.249066 
4.13232  17 0.548183 0.710013 0.0387655 0.322727 0.733131 0.309389 0.345084 0.638479 0.859304 0.324695 0.227714 0.192652 0.0542806 0.809277 0.942739 0.842917 0.213288 
1.95723  17 0 0.77182 0.730241 0.63724 0.216547 0.112286 0.734347 0.198103 0 0.574603 0.953967 0.643871 0 0.831991 0.283444 0.0390617 0.856129 
1.37027  17 0.982499 0.628027 0.879989 0 0 0.308468 0.793941 0.218201 0.763923 0.779596 0.699709 0.185334 0.489705 0.847357 0.320825 0.0342304 0.732152 
1.01785  17 0.452104 0.592114 0.288159 0.0385381 0.551019 0.294365 0.203749 0.897374 0.563649 0.391457 0.92318 0.312776 0.350373 0.684313 0.311791 0.47156 0.473363 
1.5699  17 0.452803 0.405563 0.279625 0.17352 0.206495 0.882839 0.254166 0.726559 0 0.704429 0.501035 0.303052 0.445711 0.979205 0.318286 0.622469 0.61311 
1.99165  17 0.691829 0.514714 0.413301 0.23703 0.131117 0.332904 0.00726749 0.181328 0.82896 0.161531 0.445661 0.238413 0.205974 0.454788 0.391706 0.736504 0.497174 
1.08958  17 0.979047 0.452708 0.930008 0.254922 0.174135 0.310413 0.856877 0.723322 0.82215 0.0159429 0.432138 0.79117 0.174875 0.842876 0.693508 0.845897 0 
2.4647  17 0.879802 0.866495 0.362242 0.439614 0.685295 0.463344 0.504366 0.760991 0.974547 0.634579 0.304429 0.34775 0.000739183 0.435443 0.546027 0.760536 0.679477 
3.3732  17 0.883314 0.569159 0.448836 0.852872 0.959198 0.451152 0.0757553 0.0628156 0.881786 0.0178732 0.189304 0.16875 0.942985 0.281854 0.709326 0.0489399 0.628792 
4.2458  17 0 0.487886 0.0287471 0.171358 0.550687 0.363757 0.687062 0.825854 0.666972 0.389148 0.909288 0.407082 0.0989091 0.151665 0 0.520969 0.783023 
1.19743  17 0.83149 0.535176 0.927304 0.0497479 0.697499 0.475583 0.945971 0.164591 0.687141 0.487523 0.531645 0.392033 0.322947 0.78686 0.411521 0.246165 0.794699 
1.19868  17 0.554188 0.370415 0.938668 0.280881 0.0858454 0.483637 0.66175 0.252677 0.264568 0.910348 0.556464 0.720662 0.0178276 0.279415 0.635224 0.126016 0.57183 
1.16817  17 0.492319 0.511661 0.975431 0 0.502071 0.316517 0.891562 0.375297 0.421803 0.89608 0.404457 0.729145 0.776163 0.767925 0.464066 0.624076 0.483747 
1.47208  17 0.343326 0.612977 0.989124 0.4338 0.338045 0.535558 0.797344 0.879354 0.96817 0.199188 0.459351 0.82641 0.187836 0.723521 0.133919 0.891936 0.952416 
1.70458  17 0.910747 0.0468076 0.854471 0.538896 0.652953 0.569767 0.873941 0.841392 0.138924 0.407066 0.460354 0.840958 0.701878 0.85387 0.93948 0.494236 0.514826 
1.0729  17 0 0.186321 0.534969 0 0.766626 0.728316 0.674847 0.742535 0.802952 0.387208 0.502384 0.408117 0.560567 0.823792 0.47077 0 0.24185 
1.1789  17 0.102332 0.329655 0.496958 0.00711753 0.862797 0.756375 0.694644 0.689114 0.858036 0.713957 0.504597 0.165181 0.540952 0.789758 0.57326 0.889089 0.201799 
2.19166  17 0.174402 0.0333544 0.779096 0.575195 0.095573 0 0.272942 0.462176 0.532969 0.102766 0.146595 0.352157 0.883766 0 0.458581 0.682356 0.38871 
1.91679  17 0.345806 0.352181 0.656496 0.573044 0.260428 0.214287 0.445437 0.573268 0.531707 0.102981 0.2132 0.339634 0.06281 0.137441 0.865398 0.756838 0.441707 
1.17477  17 0.658835 0.305307 0.85817 0.0299304 0.767628 0.949291 0.69938 0.643335 0.72257 0.105826 0.378287 0.232026 0.634117 0.371488 0.111663 0.298129 0.0623128 
1.84633  17 0.0909903 0.437136 0.756583 0.343862 0.333201 0.459335 0.95709 0.451524 0.808651 0.612744 0.323365 0.942328 0.946355 0.451748 0.672486 0.479183 0.743139 
2.18309  17 0.341701 0.841007 0.236812 0.0707329 0.11026 0.975421 0.576086 0.320913 0.774968 0.89112 0.116681 0.17001 0.861758 0.0484822 0.486675 0.959663 0.383242 
3.15443  17 0.245202 0.978008 0.131641 0.202296 0.64196 0.142233 0.0242232 0.0206954 0.781773 0.691827 0.174039 0.989811 0.506378 0.598394 0.0934954 0.257955 0.747578 
1.6397  17 0.163324 0.408037 0.8694 0.276455 0.774171 0.152214 0.381685 0.14096 0.832536 0.503171 0.330659 0.353432 0.316692 0.0857292 0.337203 0.31413 0.893276 
2.23058  17 0.195688 0.116729 0.759848 0.382085 0.669763 0.43648 0.701138 0.107886 0.816379 0.539788 0.400089 0.458569 0.436801 0.217731 0.250907 0.192702 0.777476 
1.19478  17 0.308487 0.771553 0.901628 0.145882 0.461137 0.510637 0.345855 0.133912 0.467317 0.279666 0.42283 0.900862 0.648813 0.624967 0.812013 0.891521 0.963895 
2.58295  17 0.405884 0.611752 0.721047 0.706583 0.542884 0.687224 0.159528 0.0137122 0.428211 0.429616 0.445555 0.551374 0 0.215216 0.81364 0.785985 0.948407 
1.25903  17 0.388863 0.769276 0.728114 0.260265 0.498215 0.433233 0.117631 0.249172 0.209635 0.933426 0.571859 0.715923 0.140079 0.929987 0.826265 0.841542 0.964813 
2.5877  17 0.549039 0.54575 0.67076 0.610149 0.790903 0.105667 0.634513 0.917288 0.0590911 0.349989 0.378483 0.85902 0.544881 0.0275511 0.147314 0.276723 0.441107 
1.07067  17 0.362204 0.286917 0.960026 0 0.588103 0.113537 0.797029 0.193355 0 0.851166 0.758203 0.877491 0.69983 0.367485 0.211181 0.130261 0.684415 
1.34372  17 0.117883 0.659144 0.728779 0 0.607524 0.180712 0.771443 0.736593 0 0.722794 0.67462 0 0.652714 0.893762 0.308823 0.583222 0.485833 
3.18139  17 0.362106 0.197239 0.200377 0.394742 0.537775 0.844896 0.330619 0 0.209996 0.89787 0.566412 0.592081 0.188274 0.39313 0.130246 0.302626 0.0331997 
3.06135  17 0.767868 0.781619 0.34709 0.545481 0.795093 0.543128 0.692312 0 0.366106 0.833896 0.436559 0.341328 0.163886 0.259275 0.109758 0.640911 0 
1.06562  17 0.537231 0.939076 0.7356 0.0364189 0.425072 0.0210954 0.465022 0.695101 0 0.42427 0.722102 0.193354 0.778577 0.676492 0.350412 0 0.814127 
0.969824  17 0.733231 0.93283 0.745363 0.197236 0.277338 0.14273 0.737704 0.472081 0 0.309613 0.0902539 0.237727 0.0816775 0.946839 0.454321 0 0.701955 
1.33334  17 0.903411 0.623004 0.570393 0.188349 0.519195 0.859262 0.342991 0.30925 0.60041 0.310217 0.782742 0.455778 0.527681 0.879144 0.640624 0.493965 0.684645 
4.45318  17 0.245636 0.000548821 0 0.757371 0.843249 0.751016 0.628396 0.474756 0.598998 0.946822 0.364436 0.471777 0.403603 0.197784 0.353484 0.833643 0 
1.57025  17 0.887177 0.641627 0.464336 0.00403469 0.451649 0.404871 0.280601 0.0217471 0.728514 0.562343 0.0907306 0.450887 0.129555 0.0304924 0.115169 0.458043 0.861157 
1.24919  17 0.199528 0.589381 0.678215 0 0.535209 0.373606 0.538811 0.0858121 0.828575 0.254753 0.944315 0.427876 0.233397 0.845677 0 0.997564 0.818845 
2.76368  17 0.403065 0.823471 0.422555 0.460745 0.612662 0.35026 0.537906 0.0804529 0.643723 0.436753 0.453987 0.065694 0.786526 0.0916381 0.484342 0.294357 0 
1.76101  17 0.262192 0.41364 0.51192 0.236771 0.195808 0.38968 0.251739 0.0974291 0.409448 0.23817 0.405442 0 0.153114 0.39128 0.512916 0.301715 0.388034 
3.29345  17 0.198649 0.972983 0.464703 0.623724 0.343755 0.927381 0.606592 0.0451857 0.704973 0.531268 0.0604279 0.167504 0.42809 0.308118 0.385891 0.0593602 0.368044 
2.74735  17 0.202651 0.510747 0.308102 0.462126 0 0.839493 0.682408 0.310057 0.428118 0.595832 0.820915 0.180575 0.0739059 0.593501 0.466564 0.0547845 0.420916 
1.04158  17 0.265082 0.808279 0.93435 0.187248 0.00040329 0.794635 0.30259 0.462283 0.8441 0.301235 0.958265 0.605067 0.0582911 0.356122 0.548504 0.870687 0.179528 
2.82593  17 0.322329 0.811438 0.321956 0.778762 0.18876 0.589726 0.802143 0.235679 0.0599761 0.429332 0.726918 0.450106 0.104359 0.953715 0.789473 0.0602651 0.223799 
1.07497  17 0.215097 0.259755 0.824684 0.232236 0.569229 0.425968 0.906502 0.155056 0.0525205 0.629368 0.934873 0.406739 0.199844 0.914124 0.829217 0.716262 0.507008 
2.81939  17 0.0403286 0.675287 0.328793 0.323805 0.532036 0.418757 0.0495379 0.0839884 0.286517 0.415986 0.672437 0 0.843118 0.69114 0.01668 0.621334 0.0324675 
2.06299  17 0 0 0.929819 0.720836 0.676237 0.430205 0.414917 0.896393 0.682747 0.537304 0.50992 0.87914 0.560959 0.364138 0.487785 0.20755 0.912599 
2.26972  17 0.548431 0.149143 0.928414 0.920631 0.865896 0.147538 0.693548 0.948205 0.730728 0.490008 0.632236 0.606059 0.543902 0.381087 0.525808 0.16388 0.68803 
4.28385  17 0.476832 0.142365 0.0273809 0.549775 0.604804 0 0.0639079 0.452492 0.528216 0 0 0.31449 0.128725 0 0.558073 0.342268 0.26531 
2.00978  17 0 0.00177215 0.836511 0.569715 0.786887 0.252987 0.959148 0.764516 0.532974 0.471086 0.0896717 0.33559 0.504178 0 0.988362 0.836552 0.318896 
0.831156  17 0.440194 0.993876 0.809134 0 0.973849 0.646277 0.374795 0.63981 0.159578 0.212165 0.930553 0.563031 0.108957 0.555309 0.138566 0.25335 0.687337 
2.08561  17 0.436523 0.530196 0.857961 0.478347 0.216052 0.980041 0.645316 0.281034 0.347916 0.245171 0.0026523 0.0375466 0.255171 0.958572 0.339337 0.682444 0.430109 
4.23791  17 0.878726 0.895133 0.0703306 0.645858 0.910481 0.839661 0.837446 0.289182 0.505639 0.532899 0.84117 0.288335 0.205423 0.965938 0.304111 0.189994 0.12619 
2.08117  17 0.357902 0.616595 0.85028 0.63951 0.812432 0.886174 0.056212 0.35993 0.672416 0.0180087 0.301846 0.145259 0.532513 0.723768 0.917388 0.862853 0.528756 
1.13095  17 0 0.548071 0.749125 0 0.668019 0.0261847 0.0820428 0.468686 0.753823 0.558169 0.496683 0.67094 0.657751 0.924103 0.940831 0.610461 0.0188988 
1.0235  17 0.478246 0.573244 0.82427 0 0 0.643603 0.588053 0.468451 0.196311 0.59418 0.428904 0.563151 0.697177 0.940905 0.100271 0.53358 0.829792 
1.05263  17 0.104073 0.812139 0.0788009 0.0077573 0.590741 0.149002 0.0245272 0.446803 0.459182 0.250217 0.616475 0.402012 0.375392 0.606958 0.204458 0.731731 0.319875 
1.00104  17 0.104073 0.812139 0.0788009 0.0077573 0.590741 0.149002 0.0245272 0.446803 0.459182 0.250217 0.616475 0.402012 0.375392 0.606958 0.204458 0.731731 0.319875 
1.17739  17 0.811452 0.487112 0.594569 0.184384 0.751838 0.232456 0.81864 0.865467 0 0.559311 0.163568 0.833746 0.547308 0.716211 0.207914 0.267647 0.0043161 
2.53771  17 0.632011 0.563669 0.613524 0.645948 0.310683 0.167947 0.81609 0.996367 0.663049 0.512761 0.312207 0.923849 0.624489 0 0.44332 0.616717 0.590807 
2.61418  17 0.0363186 0.398581 0.350468 0.533694 0.219571 0.374305 0 0.789127 0.802711 0.195924 0.248563 0.172589 0.401279 0.842573 0.568384 0.170328 0.0403294 
3.95517  17 3.02052e-05 0.412253 0.146592 0.473934 0.378731 0.3677 0.581712 0.233837 0.820463 0.25358 0.00951366 0.162616 0.592542 0.891446 0.0632378 0 0.0147063 
2.10969  17 0.38653 0.659048 0.527183 0.377342 0.698768 0.272278 0.911672 0.506712 0.440474 0.670877 0.0685707 0.644163 0.729164 0.80293 0.752961 0.210899 0.526077 
1.93753  17 0.298429 0.630859 0.448145 0.378705 0.578131 0.274402 0.938226 0.651653 0.552216 0.0642217 0.294448 0.633929 0.575505 0.611559 0.769378 0.260277 0.339786 
2.69621  17 0.44135 0.127905 0.659343 0.950887 0.00376605 0.0413125 0.279177 0.30783 0.0124881 0.740411 0.397249 0.327057 0.387427 0.681045 0.348301 0.681309 0.742652 
1.95795  17 0.33222 0.0290416 0.188828 0.091795 0.913952 0.313936 0.940448 0.369555 0.781718 0.953854 0.310118 0.411539 0.370506 0.103801 0.394667 0.864668 0.166857 
2.33807  17 0.0141652 0.743125 0.483798 0.487427 0.0538603 0.0868478 0.300122 0.588934 0.288671 0.70309 0.950444 0.73904 0.775199 0.731489 0.406287 0.0175467 0.497158 
2.08431  17 0.372043 0.745593 0.862482 0.548324 0.00418917 0.203839 0 0.557103 0.598179 0.0824948 0.972302 0.638738 0.962403 0.740117 0.461051 0.00331369 0.636879 
1.391  17 0.311167 0.819314 0.862841 0.205019 0.511201 0.289816 0.669729 0.0260238 0.176688 0.100402 0.562363 0 0.139988 0.873583 0.813537 0.815026 0 
1.4028  17 0.29893 0.527952 0.743844 0.25033 0.284856 0.247449 0.482853 0.263175 0.15426 0.91951 0.564545 0 0.137 0.911966 0.819274 0.686179 0.948922 
1.79437  17 0.875 0.165324 0.810726 0.213816 0.539632 0.0568176 0.271678 0.0742514 0.311396 0.885846 0.621841 0.369104 0.642436 0.541144 0.200642 0.714066 0.189177 
1.42313  17 0.813984 0.12604 0.654935 0.0966207 0.399721 0 0.866223 0.164655 0.311627 0.852461 0.58991 0.359279 0.237718 0.533725 0.248529 0.495357 0 
0.899984  17 0.860067 0.251987 0.538559 0.0735883 0.495117 0.736716 0.697834 0.0722504 0 0.494429 0.401142 0.295213 0.435334 0.513426 0.726659 0.810101 0.640449 
1.89779  17 0.867582 0.296403 0.986094 0.490599 0.398691 0.768414 0.589005 0.864681 0.88065 0.918615 0.529412 0.220233 0.547539 0.644649 0.832198 0.0444773 0.849454 
1.67498  17 0.336686 0.167819 0.852412 0.419533 0.309422 0.53241 0.702919 0.843587 0.882489 0.5466 0.35946 0.992302 0.583662 0.667952 0.173001 0.920895 0.809175 
4.08484  17 0.33949 0.7139 0.0185159 0.402883 0.516665 0.760898 0.731395 0.870338 0.954591 0.041681 0.343356 0.582989 0.0890044 0.601788 0.213513 0.490957 0.815527 
1.29088  17 0.852716 0.27645 0.803126 0.203791 0.642282 0.222558 0.261714 0.200699 0.0401803 0.403601 0.494765 0.247091 0.73321 0.914759 0.421356 0.0320174 0.566664 
0.819671  17 0.858399 0 0.708408 0.211997 0.0858349 0.277029 0.662537 0.878751 0.172059 0.338852 0.888274 0.578956 0 0.608467 0.254486 0.362445 0 
1.22577  17 0.191222 0.603413 0.505971 0.115491 0.256194 0.674924 0.788202 0.547804 0.416779 0.330636 0.322844 0.493378 0.626613 0.740481 0.597925 0.734725 0.890594 
1.00064  17 0.709225 0.589084 0.552977 0 0.434358 0.815568 0.887861 0.449473 0.530251 0.389391 0.361608 0.710568 0.685777 0.815977 0.803213 0.495209 0.840857 
0.845053  17 0 0.240721 0.422212 0 0.312661 0.753447 0.516758 0.619942 0.221889 0.387033 0.668707 0.730876 0.297072 0.617915 0.212883 0.894196 0.725367 
0.758975  17 0.527423 0.467985 0.424913 0.00274374 0.447324 0.854656 0.639475 0.565986 0.298977 0.50654 0.235342 0.723349 0.480002 0.902356 0.730747 0.886693 0.562719 
1.0235  17 0.478246 0.573244 0.82427 0 0 0.643603 0.588053 0.468451 0.196311 0.59418 0.428904 0.563151 0.697177 0.940905 0.100271 0.53358 0.829792 
1.00104  17 0.104073 0.812139 0.0788009 0.0077573 0.590741 0.149002 0.0245272 0.446803 0.459182 0.250217 0.616475 0.402012 0.375392 0.606958 0.204458 0.731731 0.319875 
3.25683  17 0 0.751819 0.182842 0.303307 0.798883 0.151694 0.330749 0.0801515 0.144428 0.590959 0.725835 0.132687 0.683149 0.565551 0.274869 0 0.888482 
2.72743  17 0.0888622 0.0749997 0.21549 0.213055 0.740571 0.153038 0.24316 0.0605425 0.754361 0.667736 0.349107 0.412547 0.0995755 0.281413 0.283752 0 0.909946 
1.05607  17 0.86706 0.51712 0.608934 0.187616 0.783525 0.388059 0.789022 0.523592 0 0.474566 0.64906 0.941329 0.550678 0.807889 0.149161 0.459057 0 
1.12658  17 0.728495 0.601917 0.593079 0.183069 0.934052 0.156653 0.89822 0.851358 0 0.563121 0.484805 0.980323 0.557743 0.824042 0.389062 0.271409 0 
4.44689  17 0.209873 0.229949 0 0.054289 0.31847 0.349291 0.348452 0.519033 0.194431 0.682238 0.560498 0.721366 0.463642 0.763359 0.0705388 0.164085 0.387788 
0.884724  17 0.0662305 0.745418 0.083016 0 0 0.567653 0.516951 0.377973 0.472435 0.75541 0.641665 0.554611 0.0171493 0.324367 0.565523 0.0635258 0.568325 
1.70718  17 0 0.272043 0.758672 0.302305 0.668152 0.281991 0 0.20284 0.765626 0.575511 0.401666 0.707675 0.690044 0.687229 0.518105 0.386166 0.51139 
0.95096  17 0 0.20915 0.739311 0 0.667821 0.373087 0.0648348 0.802503 0.759623 0.569482 0.428461 0.710983 0.440688 0.798558 0.970346 0.925925 0 
1.16842  17 0.0218419 0.205938 0.656838 0 0.112703 0.707474 0.484487 0.745614 0.610584 0.400457 0.462433 0.502232 0.630583 0.00797292 0.472539 0.196299 0.206961 
1.20461  17 0.0444369 0.16233 0.805006 0.057321 0.718473 0.680444 0.0272022 0.745383 0.671352 0.317915 0.452613 0.355432 0.594399 0.545882 0.469192 0 0.222597 
2.13793  17 0.0843014 0.235179 0.62876 0.34597 0.431968 0.331567 0 0.0220984 0.253202 0.681828 0.500093 0.741643 0 0.980288 0.796948 0.570141 0.113601 
0.863653  17 0.881718 0.603524 0.629844 0 0.433205 0.315569 0.809487 0.617849 0.239004 0.438637 0.501204 0.802894 0.500512 0.986476 0.838168 0.0845376 0.252711 
0.832707  17 0.11167 0.805002 0.85337 0 0.616641 0.157459 0.440598 0.729302 0.250911 0.139377 0.586306 0.786111 0.156363 0.374266 0 0.709827 0.172754 
0.940226  17 0 0.807339 0.317994 0 0.545349 0.197801 0.471558 0.596092 0.308085 0.252509 0.58773 0.30511 0.418045 0.36333 0.534022 0.709332 0.382409 
1.49216  17 0.910851 0.288626 0.559758 0 0.235774 0.0292473 0.783104 0 0.0693478 0.17544 0.397474 0 0.674631 0.42655 0.713545 0.78985 0.66405 
0.900935  17 0.962367 0.337941 0.860869 0 0.646672 0.728204 0.656576 0.23683 0 0.248185 0.406603 0 0.637856 0.684144 0.709154 0.799768 0.0971781 
1.17094  17 0.191222 0.603413 0.505971 0.115491 0.256194 0.674924 0.788202 0.547804 0.416779 0.330636 0.322844 0.493378 0.626613 0.740481 0.597925 0.734725 0.890594 
1.10608  17 0.452104 0.592114 0.288159 0.0385381 0.551019 0.294365 0.203749 0.897374 0.563649 0.391457 0.92318 0.312776 0.350373 0.684313 0.311791 0.47156 0.473363 
1.31162  17 0.852716 0.27645 0.803126 0.203791 0.642282 0.222558 0.261714 0.200699 0.0401803 0.403601 0.494765 0.247091 0.73321 0.914759 0.421356 0.0320174 0.566664 
1.88678  17 0.691829 0.514714 0.413301 0.23703 0.131117 0.332904 0.00726749 0.181328 0.82896 0.161531 0.445661 0.238413 0.205974 0.454788 0.391706 0.736504 0.497174 
1.18243  17 0.264886 0.58898 0.266183 0.0479019 0.549803 0.273714 0.132214 0.833298 0.648622 0.443205 0.937048 0.453808 0.191117 0.807241 0.266079 0.597593 0.817328 
1.27857  17 0.409556 0.590254 0.203726 0.0102912 0.541729 0.580337 0.598805 0.144353 0.791651 0.428499 0.95168 0.285809 0.216891 0.702767 0 0.584567 0.70468 
1.19364  17 0.683311 0.593247 0.73392 0.142144 0.418655 0.699222 0.944113 0.633223 0.834207 0.487751 0.265051 0.62536 0.72193 0.612144 0.568356 0.639698 0.876793 
1.64789  17 0.551219 0.632994 0.297434 0.0731894 0.468694 0.458898 0.405259 0.408445 0.896782 0.450907 0.226137 0.398109 0.900405 0.556444 0.362217 0.630644 0.924715 
1.29451  17 0.83149 0.535176 0.927304 0.0497479 0.697499 0.475583 0.945971 0.164591 0.687141 0.487523 0.531645 0.392033 0.322947 0.78686 0.411521 0.246165 0.794699 
1.30655  17 0.272996 0.857642 0.605509 0.000969371 0 0.989127 0.652612 0.732646 0.864221 0.829408 0 0.708894 0.507142 0.395719 0.470419 0.989917 0.402748 
1.08679  17 0.807575 0.545286 0.61652 0 0.502843 0.293235 0.139249 0.204093 0.0368787 0.724322 0.582081 0.548977 0.826881 0.773381 0.596384 0 0.492179 
2.65497  17 0.168484 0.51346 0.682876 0.744008 0.489045 0.305235 0.701051 0.0775945 0.192069 0.346318 0.816643 0.510525 0.874945 0.761061 0.513634 0.693474 0.348275 
1.58364  17 0.839181 0.881766 0.677028 0.240674 0.533581 0.851534 0.729802 0.676296 0 0.79684 0.0834853 0.165802 0.209567 0.259267 0.462229 0.399756 0.444074 
1.66217  17 0.304357 0.890591 0.658943 0.333702 0.294697 0 0.676494 0.270726 0 0.611711 0.0948386 0.1174 0 0.207011 0.460914 0.835105 0.491521 
0.706786  17 0.198259 0.188501 0.728881 0.0783736 0.494666 0.580374 0.461791 0.802144 0.106968 0.20005 0.97967 0.600495 0 0.505671 0.343303 0 0 
0.737012  17 0.0220143 0.368017 0.704971 0.0657447 0.764584 0.197203 0.626268 0.663582 0 0.00723345 0.888893 0.600382 0 0.475752 0.288552 0 0 
0.667877  17 0.539676 0.131096 0.603085 0.00769779 0.850674 0.664118 0.0557771 0.60843 0 0.290582 0.506678 0.505672 0.18576 0.611184 0.330067 0 0.788393 
0.94427  17 0.499163 0.931477 0.736246 0 0.70259 0.625523 0.606798 0.711685 0.396999 0.2315 0.977696 0.497693 0.355119 0.405102 0.184135 0.548762 0.712515 
4.76424  17 0.581758 0.980541 0.0473098 0.895937 0.85153 0.238052 0.621188 0.0503369 0.705009 0.941069 0.943447 0.35633 0.971834 0.967918 0.495492 0.167058 0.625632 
1.43174  17 0.689923 0.244829 0.474016 0 0.587014 0.913727 0.781256 0.725803 0 0.528935 0.238993 0.06872 0.339074 0.940641 0.0436304 0.699137 0.608046 
1.17311  17 0.300056 0.453341 0.878787 0.216091 0.305227 0.353949 0.93114 0.819767 0.704909 0.243535 0.633617 0.637107 0.210633 0.57524 0.241267 0.516831 0.947657 
3.25954  17 0.326305 0.444709 0.223864 0.428686 0.310028 0.0418892 0.978061 0.642647 0.809472 0.473618 0.921524 0.0778101 0.167867 0.736574 0.12123 0.110745 0.838524 
2.06877  17 0.351431 0.717403 0.672826 0.514195 0.593569 0.528234 0.436201 0.945006 0 0 0.439773 0.924561 0.408517 0.0861219 0 0.718164 0.181636 
1.79276  17 0.0709458 0.0611753 0.67988 0.480677 0.805985 0.660283 0.527786 0.47733 0.395507 0.492651 0.408912 0.997768 0.376541 0.0702698 0.596743 0.931361 0.524136 
0.994718  17 0.304249 0.188788 0.749688 0.109008 0.51442 0.0182029 0.366908 0.82884 0.163254 0 0.690601 0.708247 0.114465 0.843515 0 0.121297 0.52225 
1.27188  17 0.384598 0.95012 0.807353 0 0.0145144 0.305536 0.306046 0.274326 0.162971 0.828717 0.582276 0.287131 0.100597 0.268405 0.0323295 0.173516 0.804867 
1.6549  17 0.319701 0.64466 0.853036 0.250351 0.358635 0.22199 0.532914 0.263661 0.675277 0.481702 0.603065 0.435754 0.558038 0.969571 0.193673 0.867251 0.0154206 
0.764935  17 0.400571 0.574612 0.810527 0.254995 0.363797 0.250551 0.519692 0.440125 0.0581269 0 0.718699 0 0.0747118 0.0600097 0.368066 0.146195 0.0201093 
2.90974  17 0.0403286 0.675287 0.328793 0.323805 0.532036 0.418757 0.0495379 0.0839884 0.286517 0.415986 0.672437 0 0.843118 0.69114 0.01668 0.621334 0.0324675 
2.65234  17 0.57271 0.466823 0.565029 0.638861 0.13378 0.342668 0.781466 0.0643822 0.427179 0.464927 0.458456 0.741677 0.327384 0.107061 0.789871 0 0.678386 
1.79934  17 0.00422407 0.60543 0.608459 0.167342 0.288225 0.0164761 0.683525 0.432015 0.304802 0.483911 0.476815 0 0.358263 0.310552 0.044951 0.539588 0.0182526 
1.42819  17 0 0.565335 0.608228 0.167726 0.89876 0 0.776871 0.401351 0.0667423 0.593708 0.793199 0.0111056 0.363613 0.847543 0.220816 0.481942 0.845552 
1.15935  17 0.548951 0.626853 0.617324 0 0.791563 0.163812 0.453474 0.652969 0.131374 0.47322 0.210495 0.158709 0.449077 0.24233 0.396871 0.436569 0.241337 
1.87445  17 0.546016 0.783477 0.0155623 0 0.528885 0.0721615 0.552367 0 0.795386 0.960794 0.394554 0.14595 0.716266 0 0.401877 0.0882831 0.166386 
0.894146  17 0.372249 0.13054 0.655771 0.0233146 0.0564348 0.536034 0.170927 0.102853 0.18357 0.283573 0 0.426283 0 0.995841 0.304311 0.602773 0.866135 
1.45173  17 0.394912 0.617628 0.455322 0.0954711 0.679595 0.399845 0.0827389 0.81955 0.205232 0.402893 0 0.209901 0.643392 0.274864 0.303335 0.61215 0.864331 
0.880866  17 0.35029 0.853375 0.870941 0.0373943 0.546133 0.228201 0.660314 0.905059 0.855267 0 0 0.901784 0.556884 0.354152 0.360603 0.736691 0.375287 
1.83876  17 0.279925 0.834769 0.551817 0.233317 0.612737 0 0.656568 0.636809 0.758559 0.810792 0.11726 0.631295 0.572013 0.381387 0.470796 0.789148 0.895708 
1.4379  17 0.358497 0.614851 0.923616 0.443165 0.686865 0.624026 0.257414 0.352508 0.0960301 0.159362 0.290793 0.547792 0.381424 0.72383 0.211766 0.848323 0.662987 
2.74692  17 0.352078 0.612593 0.379376 0.561915 0.208561 0.545623 0.844719 0.211963 0.526004 0.0391297 0.364731 0.88414 0.290513 0.723434 0.465365 0.880653 0.593907 
1.43454  17 0.549866 0.976284 0.749294 0.310355 0.234944 0.448565 0.904412 0.470534 0.525437 0.394412 0.0853784 0.540918 0.00713485 0.854609 0.255195 0.0705751 0.696134 
1.25625  17 0.108099 0.0712717 0.738405 0.102229 0.304738 0.418922 0.658147 0.486753 0 0.327952 0.0873331 0 0 0.574342 0.237498 0.245221 0.697329 
1.89982  17 0.411288 0.695154 0.691786 0.216535 0.33536 0.520292 0.789899 0.45227 0.0729104 0 0.697581 0 0.450647 0.143728 0 0.790648 0.638766 
4.59745  17 0.370199 0.7246 0.0707792 0.405792 0.383228 0.63515 0.793327 0.137547 0.391463 0.0652227 0 0 0.410923 0.550731 0 0.918348 0.397777 
0.971732  17 0 0.346079 0.525833 0 0.24247 0.14502 0.802103 0.704886 0.472074 0.566421 0.291997 0.707221 0.28302 0.85133 0.494268 0.988156 0.289904 
1.44527  17 0.142878 0.438323 0.494674 0 0.610844 0.418337 0.751039 0.702329 0.178221 0.558014 0.210716 0 0.548314 0.721347 0.577462 0.740306 0 
3.33567  17 0 0.786436 0.17041 0.506954 0 0.581292 0.709269 0.238009 0 0.463029 0.58527 0.394767 0.123605 0.48246 0.0781999 0.297411 0.164138 
2.93966  17 0.740715 0.775151 0.426076 0.576855 0.396739 0.00505883 0.71934 0 0 0.640254 0.189992 0.753369 0.189525 0.0386186 0.0495054 0.213693 0.413276 
1.25908  17 0.439362 0.60032 0.928054 0.0885464 0.802194 0.594599 0.0971077 0.201964 0.774435 0.42168 0.497645 0.223145 0.218607 0.773104 0.576781 0.670491 0.927722 
1.35508  17 0.566497 0.359098 0.922103 0.0913675 0.779053 0.820981 0.895762 0.0509342 0.573603 0.472778 0.654264 0.115236 0.051214 0.76508 0.463263 0 0.30876 
1.6139  17 0.48481 0.397343 0.882173 0.0248497 0.418663 0.915489 0.28595 0.797037 0.0073254 0.232727 0 0 0.308145 0.445539 0.464861 0.422691 0.883854 
1.13352  17 0.480523 0.338872 0.910541 0.013517 0.255135 0.947777 0 0.857494 0.00293328 0.599034 0.527122 0.187011 0.565581 0.831477 0.221645 0.306002 0.89666 
2.86507  17 0.871686 0.635424 0.196014 0.205274 0.54456 0.404524 0.444966 0 0.771012 0.366396 0.0994336 0.673942 0.451514 0.304513 0.109576 0.191043 0.16948 
1.4589  17 0.903376 0.813995 0.608692 0.194748 0.339224 0.40373 0.326909 0.159504 0.719747 0.338211 0.0516698 0.714654 0.574792 0.811777 0.121574 0.763285 0.079214 
0.702544  17 0.873499 0.327148 0.417786 0 0.568707 0.294804 0.666094 0.165824 0 0.540065 0.578187 0.238273 0.10923 0.709735 0.627723 0.480892 0.646389 
0.966789  17 0.903626 0.932341 0.645879 0 0.467254 0.502125 0.690336 0.339962 0 0.487075 0.653703 0.259526 0.666948 0.692077 0.668144 0.943964 0.619855 
1.30891  17 0.377645 0.347258 0.0810251 0 0.450404 0.24226 0.134136 0.221027 0.936666 0.410347 0.471219 0.331571 0.493515 0.830153 0.237148 0.636287 0.475955 
1.14753  17 0.800247 0.331178 0.850063 0 0.563095 0.369479 0.274421 0.216295 0.509863 0.261374 0.47818 0.141171 0.367984 0.749963 0.367765 0.372561 0.475261 
1.26106  17 0.419472 0.837781 0.717244 0.219353 0.477425 0.771113 0.50822 0.209465 0.21674 0.624665 0.730124 0.718146 0.270165 0.906131 0.771279 0.879307 0.107322 
1.16926  17 0.415605 0.771128 0.815784 0.276723 0.441635 0.0533405 0.289861 0.293387 0.207009 0.625649 0.493101 0.716762 0 0.899096 0.863355 0.825819 0.369879 
1.15464  17 0.213255 0 0.696868 0.188596 0 0.502869 0.00563927 0.902999 0 0.0188693 0.552278 0.73041 0.945411 0.476965 0.0206468 0 0.410409 
0.907295  17 0.0978241 0.518646 0.718474 0.116853 0.549372 0.432226 0.419466 0.662421 0.419096 0.0397726 0.0228064 0.0876844 0.0539755 0.527898 0.497282 0.0537131 0.168258 
1.0204  17 0.0716617 0.197379 0.76018 0 0.652741 0.478216 0.82466 0.759019 0.091813 0.700568 0 0.929928 0.506916 0.401063 0.660025 0.845017 0.454819 
1.45461  17 0.532343 0.505793 0.59679 0 0.152723 0.625868 0.938377 0.755324 0.147267 0.941989 0.00235065 0.825012 0.508843 0.0973753 0.847864 0.0832965 0.452853 
0.904927  17 0.733231 0.93283 0.745363 0.197236 0.277338 0.14273 0.737704 0.472081 0 0.309613 0.0902539 0.237727 0.0816775 0.946839 0.454321 0 0.701955 
1.30692  17 0.327404 0.348086 0.90229 0.106949 0.828671 0.90458 0.750575 0.00852914 0.508 0.331325 0.886043 0.000150102 0.0184399 0.819569 0.20401 0.933672 0.0585191 
0.946281  17 0.391787 0.543578 0.420363 0 0.344493 0.835947 0.496598 0.450351 0.602073 0.185205 0.101625 0.724245 0.598478 0.799223 0.97383 0 0.726896 
1.22286  17 0.83303 0.524852 0.869491 0.257594 0.422542 0.103164 0.0576816 0.548502 0.62631 0.309196 0.718793 0.663502 0.710477 0.773749 0.637504 0 0.681854 
1.65528  17 0.192616 0.503309 0.662051 0.139716 0.617354 0.463479 0.589209 0.157321 0.830631 0.473451 0.086614 0.417206 0.206915 0.173958 0.193945 0.282509 0.804308 
1.44354  17 0.164107 0.612863 0.939735 0.036625 0.596327 0.264051 0.594163 0.122193 0.832078 0.249606 0.00417238 0.464816 0.3068 0.0399448 0.235385 0.172751 0.928971 
0.983717  17 0.484597 0.022299 0.859433 0 0.659004 0.181898 0.432255 0 0 0.422802 0.599301 0 0.37913 0.110702 0.914192 0.245272 0 
1.53904  17 0.0811874 0.240425 0.815675 0 0.610045 0.226101 0.884469 0 0.0209083 0 0.528065 0.875996 0.0466326 0.175474 0.998203 0.0716197 0.139728 
1.48514  17 0.249845 0.229331 0.537398 0.300373 0.858768 0.350774 0.0184088 0.911783 0 0.0598098 0.949487 0.606515 0.715117 0.544306 0.349284 0.128473 0.431698 
0.635357  17 0.342313 0.353257 0.641068 0 0.430008 0.343195 0.197161 0.956865 0 0 0.818643 0.606676 0.634447 0.577745 0.423891 0.127324 0.308793 
2.94685  17 0.322329 0.811438 0.321956 0.778762 0.18876 0.589726 0.802143 0.235679 0.0599761 0.429332 0.726918 0.450106 0.104359 0.953715 0.789473 0.0602651 0.223799 
3.55794  17 0.894049 0.9788 0.409542 0.95571 0.615871 0 0.635791 0.059909 0.799379 0.427835 0 0.640764 0.163859 0.665473 0.281642 0 0.495797 
0.89601  17 0.305506 0.39272 0.452443 0.000226325 0.325343 0.706053 0.707401 0.0913668 0.143359 0.3101 0.487472 0.37326 0.374748 0.238908 0.872261 0.655191 0.455136 
1.08922  17 0.252534 0.156057 0.453149 0.000742469 0.560103 0.997488 0.717517 0.118102 0.6261 0.217278 0 0.817601 0.6219 0.857694 0.573119 0.739462 0.463515 
1.82149  17 0.272728 0.868186 0.784141 0.516148 0.382986 0.0970287 0 0.739805 0.673613 0.102488 0.514263 0.179619 0.36512 0 0.572717 0.190425 0.944159 
1.75365  17 0.111244 0.40016 0.901374 0.439646 0.409342 0 0.613678 0.737852 0.513908 0.501936 0.54465 0.338813 0.275529 0.275292 0.18662 0 0.971632 
0.783904  17 0.291683 0.428291 0.423613 0 0 0.45421 0.391736 0.443925 0.747691 0.0363756 0.112782 0.723945 0.563197 0.545279 0.618534 0.404799 0.141699 
0.823995  17 0.207734 0.398667 0.361956 0.0178127 0.699552 0.473506 0.64795 0.905363 0.0912791 0.0727232 0.549614 0.711225 0.626145 0.571365 0.10042 0.440954 0.239049 
0.824241  17 0.375688 0.377739 0.81546 0 0.16067 0.524737 0.27905 0.187557 0.13471 0.0472325 0.930566 0.519178 0.121642 0.24788 0.474764 0.273706 0.533907 
0.967878  17 0.310361 0.0836357 0.807502 0.110098 0.751074 0.658418 0.40303 0.698241 0.200554 0.109723 0.932826 0.614329 0.126312 0.341527 0 0.244673 0.69306 
1.30037  17 0.327404 0.348086 0.90229 0.106949 0.828671 0.90458 0.750575 0.00852914 0.508 0.331325 0.886043 0.000150102 0.0184399 0.819569 0.20401 0.933672 0.0585191 
1.04519  17 0.478246 0.573244 0.82427 0 0 0.643603 0.588053 0.468451 0.196311 0.59418 0.428904 0.563151 0.697177 0.940905 0.100271 0.53358 0.829792 
0.722084  17 0.216093 0.663436 0.106401 0 0.467146 0.925426 0.561801 0.390283 0 0.0146771 0.603694 0.485137 0.57121 0.754303 0.174144 0.332473 0.276585 
3.4807  17 0.082907 0.475593 0.193579 0.788095 0.250036 0.502591 0.865707 0.273252 0 0.00367184 0.212539 0.875486 0.504915 0.640755 0.142284 0.747421 0.347811 
1.87757  17 0 0.942959 0.254689 0.169389 0.590724 0.447883 0 0.404962 0.387159 0 0.614723 0.518828 0.357468 0.594051 0.20946 0.714114 0 
2.23657  17 0.0993801 0.624302 0 0 0.590609 0 0 0.431775 0.550793 0 0.608321 0.635272 0.410107 0.578345 0.179536 0.733966 0 
1.03003  17 0.619001 0.599656 0.626003 0.0670858 0.856298 0.338457 0.354175 0.103223 0.0933076 0.280556 0.114851 0.499062 0.274128 0.410509 0.172202 0.295896 0.512453 
1.20531  17 0.594721 0.569444 0.360574 0.0382351 0.727855 0.247434 0.339774 0.103099 0.39288 0.285884 0.709292 0.341969 0.128535 0.253584 0.174728 0.117033 0.232082 
1.101  17 0.433124 0.459592 0.2718 0.0951309 0.4485 0.550353 0.615158 0.515762 0.297567 0.447105 0.32664 0.845536 0.418139 0.978987 0.671636 0.888314 0.337278 
1.07963  17 0.0946637 0.501792 0.547612 0.121566 0.40096 0.212269 0.561065 0.560368 0.299234 0.556312 0.00981907 0.799683 0.394605 0.816256 0.0408331 0.890093 0.521237 
1.79368  17 0.27601 0.631806 0.644196 0.475618 0.753497 0.407637 0.072938 0.301867 0.601267 0.198446 0.392052 0.798858 0.0755179 0.0248608 0.699829 0.508192 0.664239 
2.33362  17 0.430595 0.594705 0.594228 0.470876 0.970055 0.391411 0.123697 0 0.886142 0.579403 0 0.787065 0.0810263 0.0393214 0.733297 0.165285 0.667699 
1.57847  17 0.0521371 0.0225557 0.458436 0.281202 0.766419 0.925035 0.387911 0.39897 0.0211262 0.16975 0.883512 0.407759 0.622487 0.968145 0.261483 0.195769 0.683401 
2.57974  17 0.257944 0.944763 0.509078 0.677713 0.866937 0.670899 0.367006 0.344583 0.758615 0.176963 0.835315 0.408432 0.062563 0.862435 0.579686 0.219663 0.685508 
1.31905  17 0.0961796 0.206919 0.869737 0.238871 0.676935 0.86537 0.763458 0.886133 0.006736 0.441413 0.605116 0.421286 0.53733 0.729231 0.130501 0.189385 0.277501 
1.743  17 0.0782781 0.21718 0.822444 0.564005 0.794172 0.768744 0.765617 0.984955 0.120733 0.425877 0.934188 0.50406 0.831184 0.86658 0.587335 0.243638 0.270922 
1.51867  17 0.167794 0.405284 0.964836 0.412405 0.554397 0.112631 0.517995 0.186435 0.432541 0 0.714934 0.978774 0.602085 0.435797 0.406954 0.038145 0.416125 
1.94879  17 0.0754393 0.613717 0.733215 0.283555 0.557365 0.290562 0.403681 0 0.649622 0.526652 0.798717 0.534576 0.425052 0.519289 0.129182 0.0586335 0.2114 
2.24568  17 0 0.860618 0.0102138 0.0100325 0.577539 0.127706 0 0.294295 0.409302 0.26122 0.490475 0.394638 0.378977 0.636294 0.301485 0.553033 0.273219 
1.3837  17 0.143995 0.986686 0.132417 0.0383389 0.618923 0.144716 0.0744454 0.615806 0.356984 0.32139 0.769975 0.456557 0.387155 0.593409 0.158326 0.392637 0.268458 
0.885595  17 0.134566 0.248314 0.28267 0.0170897 0.819589 0.322899 0.666939 0.61274 0.57325 0.330865 0.58348 0.918769 0.176454 0.807432 0.341223 0.912606 0.295876 
2.00925  17 0.212962 0.430511 0 0 0 0.749669 0.439043 0.558192 0.293537 0.430674 0.640709 0.65239 0.325799 0.607013 0.274292 0.925597 0.306231 
1.22727  17 0 0.401776 0.545535 0.0714624 0.371999 0.57768 0.551194 0.713332 0.871348 0.232457 0.149878 0.297433 0.475108 0.553538 0.0399957 0.118377 0 
3.35804  17 4.00962e-05 0.427617 0.211627 0.451942 0.339546 0.318794 0.59293 0.226172 0.85051 0.202443 0.892548 0.450337 0.412354 0.956792 0.208848 0.85339 0.514687 
2.06886  17 0.487786 0.573192 0.692643 0.314204 0.114881 0.45597 0.257138 0.33581 0.438478 0.832485 0.762925 0.516286 0.883632 0.136461 0.193522 0.0659548 0.578078 
1.33513  17 0.486453 0.29909 0.76049 0.235375 0.0450675 0.408607 0.587967 0.124895 0.281239 0.907014 0.877727 0.881384 0.0642772 0.289967 0.382998 0.104087 0.613221 
1.3535  17 0.465426 0.632659 0.588531 0 0.528337 0.210262 0.00633757 0.897164 0.610075 0.505598 0.148848 0 0.253589 0.69513 0.414305 0.58578 0.366399 
0.997899  17 0.136177 0.431117 0.360902 0 0.492205 0.260802 0.20995 0.897133 0.57165 0.397206 0.584776 0.238771 0.145024 0.850311 0.348342 0.36762 0.628476 
1.09851  17 0 0.476666 0.654976 0.120573 0.263497 0.192519 0.447867 0.424133 0.297806 0.530312 0.78618 0.493643 0.190375 0.376131 0.458448 0.974127 0.240801 
1.57541  17 0 0.404383 0.591684 0.291568 0.263923 0 0.459884 0.563391 0.434378 0.197373 0.824824 0.56704 0.496756 0.674382 0.495759 0.998171 0.0248897 
1.14021  17 0.645334 0.870554 0.921496 0.246974 0.0210411 0.310459 0 0.577889 0.736091 0 0.873183 0.845691 0.326762 0.770258 0.377812 0 0.130885 
1.58543  17 0.0710368 0.783342 0.878542 0.678969 0.134091 0.26553 0.277855 0.603949 0.502398 0.0715485 0.203863 0.843456 0.471263 0.847526 0.780246 0.182253 0.0302138 
2.1582  17 0.41774 0.66797 0.562197 0.421406 0 0.647938 0.147177 0.578916 0.606967 0.585374 0.460377 0.423327 0.927441 0.912055 0.129338 0.429177 0.751785 
2.05496  17 0.311073 0.671481 0.677055 0.384455 0.522587 0.490078 0.0953918 0.446114 0.595687 0.625387 0.0506467 0.149417 0.0421286 0.339568 0.15639 0.857127 0.798602 
2.96816  17 0.727254 0.570326 0.289619 0.543514 0.550868 0.11947 0.0251441 0.562209 0.241049 0.939476 0.343793 0.732081 0.775146 0.744593 0.459738 0.559293 0.496572 
1.89257  17 0.443478 0.807564 0.737349 0.565644 0.58688 0.399079 0.0753175 0.452036 0.306599 0.773751 0.480187 0.743364 0.776638 0.721296 0.448678 0.459197 0.496118 
1.12285  17 0.931627 0.418615 0.638626 0.173712 0.236604 0.162706 0.851255 0.590745 0.88861 0 0.638364 0.694222 0.142505 0.881 0.719843 0.199073 0 
2.36161  17 0.421897 0.487871 0.255574 0.301601 0.0914329 0.207456 0.886216 0.591297 0.816385 0 0.602438 0.531996 0.192187 0.832938 0.721357 0.891177 0.243771 
1.15822  17 0.0860018 0.782282 0.536331 0.105549 0.166182 0.682174 0.619012 0.981333 0.537289 0.612539 0.140023 0.512676 0.256446 0.0750362 0.483119 0.818296 0.510255 
1.43902  17 0.144507 0.994561 0.677562 0 0.0489659 0.715973 0.649342 0.0215557 0.402308 0.718566 0.330644 0.433794 0.267804 0.851458 0.814378 0.63938 0.597514 
4.17348  17 0.190876 0.375917 0.034769 0.398988 0.795956 0.0934593 0.902551 0.213059 0.17066 0.620208 0.918783 0.472441 0.209841 0.906376 0.619909 0.0449614 0.49795 
2.93073  17 0.185236 0.20827 0.264691 0.446724 0.455522 0.165615 0.88779 0.0596686 0.13844 0.42214 0.0689827 0.434978 0.289872 0.919431 0.87258 0.769071 0.437375 
0.758975  17 0.527423 0.467985 0.424913 0.00274374 0.447324 0.854656 0.639475 0.565986 0.298977 0.50654 0.235342 0.723349 0.480002 0.902356 0.730747 0.886693 0.562719 
1.00104  17 0.104073 0.812139 0.0788009 0.0077573 0.590741 0.149002 0.0245272 0.446803 0.459182 0.250217 0.616475 0.402012 0.375392 0.606958 0.204458 0.731731 0.319875 
0.737012  17 0.0220143 0.368017 0.704971 0.0657447 0.764584 0.197203 0.626268 0.663582 0 0.00723345 0.888893 0.600382 0 0.475752 0.288552 0 0 
1.15935  17 0.548951 0.626853 0.617324 0 0.791563 0.163812 0.453474 0.652969 0.131374 0.47322 0.210495 0.158709 0.449077 0.24233 0.396871 0.436569 0.241337 
0.894146  17 0.372249 0.13054 0.655771 0.0233146 0.0564348 0.536034 0.170927 0.102853 0.18357 0.283573 0 0.426283 0 0.995841 0.304311 0.602773 0.866135 
0.702544  17 0.873499 0.327148 0.417786 0 0.568707 0.294804 0.666094 0.165824 0 0.540065 0.578187 0.238273 0.10923 0.709735 0.627723 0.480892 0.646389 
0.635357  17 0.342313 0.353257 0.641068 0 0.430008 0.343195 0.197161 0.956865 0 0 0.818643 0.606676 0.634447 0.577745 0.423891 0.127324 0.308793 
0.824241  17 0.375688 0.377739 0.81546 0 0.16067 0.524737 0.27905 0.187557 0.13471 0.0472325 0.930566 0.519178 0.121642 0.24788 0.474764 0.273706 0.533907 
2.98523  17 0.210396 0.824462 0.338659 0.682861 0.645158 0.757532 0.513462 0.31833 0.254086 0.255798 0.836746 0.314323 0.604954 0.853897 0.544681 0 0.632454 
2.14016  17 0.315818 0.145734 0.660554 0.713909 0.0274495 0.570297 0.0528934 0.251305 0.210594 0.0461625 0.827794 0.327366 0.144596 0.768471 0.540469 0.506191 0.430132 
0.97669  17 0.305506 0.39272 0.452443 0.000226325 0.325343 0.706053 0.707401 0.0913668 0.143359 0.3101 0.487472 0.37326 0.374748 0.238908 0.872261 0.655191 0.455136 
0.856238  17 0 0.240721 0.422212 0 0.312661 0.753447 0.516758 0.942229 0.221889 0.387033 0.668707 0.730876 0.297072 0.617915 0.212883 0.894196 0.725367 
0.89573  17 0.419878 0.352216 0.458411 0 0.553577 0.302272 0.0372956 0.132667 0.0660724 0.643303 0.583283 0.238425 0.117431 0.831308 0.465823 0.409908 0.645169 
0.545532  17 0.729365 0.420261 0.458256 0 0.622959 0.323539 0.688154 0.476855 0.0199432 0.427924 0.58129 0.238536 0.0848321 0.65786 0.81692 0.589777 0.637447 
1.04951  17 0.73399 0.963618 0.658068 0.188128 0.0457805 0.149549 0.938986 0.288313 0 0.41472 0 0.447385 0.176065 0.983597 0.479821 0.138403 0.482939 
0.907591  17 0.728801 0.0636872 0.745666 0.199202 0.0592572 0.137877 0.944843 0.449355 0 0.418617 0.555488 0.87539 0.310458 0.847024 0.368392 0 0 
1.50641  17 0.837237 0.287409 0.560133 0.236708 0.4037 0.0921409 0.279243 0.150955 0.0372432 0.294755 0.399411 0.238464 0.712205 0.0131571 0.568626 0.486285 0.490552 
0.993886  17 0.823911 0.287596 0.96574 0.167848 0.33072 0.200601 0 0.284946 0.0345522 0.312228 0.465241 0.195087 0.687663 0.310293 0.576496 0.529186 0.53706 
4.1964  17 0.201636 0.39684 0.108038 0.61724 0.520962 0 0.40991 0.591496 0.428444 0.5524 0.189961 0.551485 0.526076 0.50308 0.195203 0.512897 0.212897 
1.02587  17 0.195251 0.426336 0.349508 0 0.230084 0.170878 0.572948 0.494919 0.652322 0.0920148 0.21462 0.907508 0.325331 0.211311 0.0668098 0.0933619 0.0492531 
0.958337  17 0.110529 0.187984 0.856991 0 0.717603 0.0411063 0.762414 0 0 0.372146 0.469095 0.179151 0.00999192 0.313283 0.163957 0.68531 0.151666 
0.960669  17 0.213765 0.368659 0.812304 0.124115 0.555937 0.266358 0.944499 0 0 0.0210631 0.466633 0.0344865 0.0250025 0.206995 0.603101 0.868589 0.136127 
1.64687  17 0.686713 0.851887 0.411924 0.1819 0.953947 0 0.160112 0.838974 0.00724278 0.232201 0.0704777 0.138074 0.587589 0.883052 0.277288 0.288205 0.869872 
1.38944  17 0.775049 0.231321 0.488809 0.28561 0.825402 0.254646 0.515157 0.48441 0.0099186 0.247542 0.470542 0.952998 0.599561 0.994156 0.390409 0.26767 0 
1.12728  17 0 0.423933 0.749759 0 0.200065 0.496012 0.92857 0.656349 0.929914 0.533761 0.336456 0.790608 0.540322 0.737004 0.13871 0.805459 0 
1.0057  17 0.104468 0.555155 0.852571 0 0.635312 0.542697 0.179758 0.585659 0.298207 0.687559 0.387887 0.491826 0.656037 0.765189 0.922974 0.750624 0.549715 
0.836655  17 0.624009 0.315967 0.403723 0 0.645121 0.269341 0.507871 0.149538 0 0.463979 0.574419 0.238068 0.126428 0.790461 0.371776 0.37431 0.65203 
0.736688  17 0.18244 0.323675 0.435095 0 0.580349 0.3045 0.346336 0.26971 0 0.626468 0.584519 0.238396 0.133334 0.622173 0.608324 0.511929 0.646249 
1.05745  17 0.694154 0.536379 0.933705 0.163963 0.792573 0.376545 0.924476 0.58091 0.68217 0.354481 0.49886 0.619407 0.246815 0.598713 0.181653 0.386342 0.975829 
1.19415  17 0.372747 0.545354 0.878874 0.15697 0.467718 0.299298 0.941499 0.257632 0.701393 0.19143 0.624586 0.463509 0.291286 0.556557 0.159207 0.333394 0.945309 
0.895623  17 0.0185765 0.286978 0.625925 0.0242352 0.442908 0.335094 0.155242 0.0486258 0.0593639 0.0966271 0 0.3246 0 0.1172 0.247306 0.0670331 0.893427 
1.06197  17 0.00672992 0 0.68694 0.00791623 0 0.607483 0.18544 0.0546159 0.130207 0 0.157808 0.443716 0.176301 0.905542 0.442879 0.58351 0.225672 
1.27418  17 0.315766 0.416521 0.876526 0 0.528373 0.358137 0.898977 0.105886 0.806398 0.186854 0.645785 0.597529 0.155892 0.650486 0.651488 0.50932 0.510612 
2.38943  17 0.742416 0.373481 0.413056 0.323526 0.6138 0.273486 0.68395 0.06596 0.440547 0.591255 0.606674 0.38118 0.206339 0.669703 0.148376 0.477894 0.546941 
0.867406  17 0.39966 0 0.600569 0.0672066 0.540705 0.492333 0.633995 0.750286 0.203808 0.0423185 0.560392 0.560266 0.380661 0.767593 0 0.185333 0.641131 
1.43666  17 0 0.0608468 0.86304 0.13343 0.22546 0.479125 0 0.0396062 0.680765 0.018814 0.546407 0.920322 0.451223 0.394981 0.166599 0.0624773 0.608221 
1.12576  17 0.546556 0.613649 0.628757 0.0869438 0.655885 0.339985 0.405413 0.0696703 0.0972464 0.0677489 0.0399218 0.479356 0.889164 0.415569 0.135979 0.0854273 0.492785 
1.28125  17 0.807212 0.559225 0.613197 0.0776922 0.999767 0.28127 0.437883 0.135886 0.0113607 0.852433 0.319588 0.486431 0.827333 0.840153 0.134931 0 0.493136 
1.12248  17 0.439822 0.427913 0.176516 0 0.488586 0.236156 0 0.288291 0.43044 0 0.890762 0.0504106 0.712816 0.836834 0.411793 0.151101 0.401698 
0.866526  17 0.168697 0.294107 0.695619 0 0.447066 0.441264 0.364319 0.363074 0 0 0.647647 0.676679 0.565261 0.0243452 0.403771 0.1015 0.375198 
1.47467  17 0.242545 0.19063 0.455864 0.243191 0.911381 0.0401994 0.477736 0.106728 0.0820904 0.174495 0.807812 0.614123 0.621437 0.774517 0.4984 0.468761 0.253889 
1.05241  17 0.221943 0.282929 0.453464 0 0.43903 0.946184 0.4474 0.306286 0.687176 0.227719 0.149156 0.909202 0.621624 0.832514 0.831619 0.122788 0.322637 
1.09163  17 0 0.442858 0.6417 0.0398782 0.314776 0.087241 0.658921 0.119488 0.00492174 0.64591 0.793892 0.394051 0.732805 0.544065 0.485825 0.888097 0.238181 
1.22566  17 0 0.45175 0.337152 0.0857414 0.436787 0.169451 0.419396 0.491881 0.211457 0 0.697783 0.692141 0.836705 0.458217 0.149219 0.62725 0.239298 
1.64444  17 0.314252 0.130773 0.448496 0.107699 0.779341 0.427056 0.287518 0.777778 0.20635 0.384965 0.00843813 0.0710722 0.00907401 0.356805 0 0.662945 0.93015 
1.16464  17 0.295551 0 0.286453 0.0994122 0.760078 0.370268 0.366367 0.861868 0.20641 0.230053 0.0979939 0.669373 0.0912302 0.294057 0 0.593789 0.84482 
0.918527  17 0.0773996 0.487145 0.75566 0.109489 0.711561 0.42196 0.393652 0.670961 0.243145 0.0940555 0.0831371 0.0354391 0 0.508758 0.684246 0.0527807 0.290649 
0.961408  17 0.0234973 0.589271 0.820326 0.124424 0.478946 0.458092 0.317247 0.686033 0.393923 0 0.0191572 0.218991 0.117307 0.525425 0.801168 0.0876116 0.255672 
0.905706  17 0.196156 0.731657 0.356819 0 0.390547 0.871771 0.477539 0.427212 0.472839 0.252575 0.594475 0.523424 0.290036 0.696612 0.566783 0.730535 0.66665 
1.08348  17 0.092216 0.804731 0.700228 0 0.131907 0.492792 0.635834 0.518249 0.435022 0.231742 0.430588 0.390363 0.36301 0.581724 0.0981237 0.732674 0.186283 
0.708057  17 0.645745 0.622585 0.697324 0 0.693547 0.646568 0.478599 0.702454 0.227119 0.239739 0.966542 0.608224 0.293249 0.394235 0.356083 0.606155 0.707575 
0.936675  17 0.598268 0.300675 0.746272 0 0.654182 0.600453 0.519667 0.707547 0.387485 0.283913 0.00874243 0.569231 0.526612 0.409525 0.135441 0.575106 0.703343 
1.01576  17 0.619001 0.599656 0.626003 0.0670858 0.856298 0.338457 0.354175 0.103223 0.0933076 0.280556 0.114851 0.499062 0.274128 0.410509 0.172202 0.295896 0.512453 
0.990354  17 0.619001 0.599656 0.626003 0.0670858 0.856298 0.338457 0.354175 0.103223 0.0933076 0.280556 0.114851 0.499062 0.274128 0.410509 0.172202 0.295896 0.512453 
1.22475  17 0.347486 0.0879372 0.740114 0 0.29027 0.274072 0.422349 0.395473 0.160157 0.341504 0 0.0970059 0.251794 0.471336 0.626764 0.212619 0.0515402 
1.31287  17 0.234084 0.553476 0.724832 0.0950299 0.396572 0.0919008 0.290436 0.684935 0.864078 0.176217 0.0953851 0.0686627 0.34124 0 0.385709 0.196898 0.657477 
0.884493  17 0.474274 0.470679 0.393341 0.0662649 0.432993 0.799066 0.825983 0.562959 0.36413 0.337615 0.340153 0.693078 0.524053 0.784193 0.548703 0.878075 0.976225 
0.906707  17 0.3143 0.464264 0.634392 0 0.504348 0.920691 0.683675 0.561297 0.45946 0.547547 0.320386 0.657784 0.594252 0.958248 0.638409 0.754701 0.53686 
1.06002  17 0.35719 0.594616 0.71661 0 0.113156 0.464635 0.609944 0.503245 0.111921 0.601242 0.71975 0.600206 0.218665 0.00974711 0.190879 0.190997 0.253837 
0.880693  17 0.471163 0.520419 0.689309 0.0996491 0 0.882651 0.51503 0.476754 0.293337 0.549184 0.577149 0.53873 0.152477 0.104389 0.332793 0.285313 0.223442 
0.957372  17 0 0.73987 0.407202 0.0597471 0.227938 0.325671 0.451831 0.675218 0.294795 0.59155 0.746105 0.442432 0.232096 0.377462 0.440803 0.706486 0.318993 
0.83884  17 0 0.661583 0.256042 0.00731459 0.672793 0.199068 0.463398 0.504578 0.305479 0.460427 0.848638 0.297661 0.109196 0.359849 0.562966 0.829141 0.307052 
2.05583  17 0.499574 0.00403146 0.516554 0.475078 0 0.365117 0.331547 0.409363 0.70876 0.106423 0.879525 0.458475 0.846524 0.526235 0.540053 0.244586 0.443272 
4.34115  17 0.538265 0.226511 0.0696085 0.923724 0.187004 0.195437 0.573632 0.235537 0.750927 0.146528 0 0.867707 0.113774 0.717097 0.599154 0.523614 0.230022 
1.27994  17 0.324617 0.220071 0.846696 0.0699207 0.490443 0.0977755 0.751268 0.262756 0.305428 0.403123 0.54946 0.137447 0.672772 0.973241 0.610907 0 0.437633 
1.15362  17 0.446841 0.481974 0.321145 0.0630988 0.694051 0.660013 0.353127 0.486664 0.373034 0.409996 0.55531 0.273218 0.31867 0.92995 0.667287 0.060363 0.488066 
0.676667  17 0.381984 0.402558 0.512673 0 0.564399 0.759135 0.677816 0.0881499 0 0.0666057 0.579644 0.30382 0.0600847 0.717615 0.806802 0.589447 0.965826 
1.30853  17 0.500229 0.35902 0.152836 0 0.64221 0.0449623 0.585544 0.27758 0 0.0636849 0.588944 0.0200141 0.0827971 0.706106 0.0713452 0.433112 0.969672 
0.871621  17 0.867906 0.547599 0.616007 0 0.411271 0.299935 0.779105 0.621454 0.0780369 0.450828 0.56287 0.489619 0.591364 0.684957 0.51623 0.0215846 0.306432 
1.10765  17 0.863683 0.607135 0.614438 0 0.520649 0.284907 0.0941923 0.790726 0.20981 0.752335 0.617599 0.796386 0.612019 0.0518138 0.932841 0.00256057 0.25107 
1.18714  17 0.30916 0.621552 0.818763 0.396603 0.546447 0 0.250569 0.716998 0.599324 0.0651538 0.110691 0.892123 0.374275 0.842108 0.829911 0.152094 0.144611 
0.958508  17 0.241695 0.837396 0.697611 0 0.0946492 0.344509 0.309567 0.606911 0.217948 0.0592684 0.854095 0.888155 0 0.848896 0.148369 0.174236 0.51534 
0.884962  17 0.864314 0.693154 0.843281 0 0.47363 0.2958 0.0927212 0.345773 0 0.799056 0.591061 0.596843 0.639336 0.807246 0.774443 0.220029 0.556217 
0.763356  17 0.000540435 0.88168 0.295795 0 0.393784 0.18543 0.201813 0.4464 0 0.32936 0.701787 0.534952 0.0266604 0.85476 0.168934 0 0.317995 
1.09608  17 0.495641 0.269764 0.818091 0.00772002 0.643803 0.913225 0.630048 0.832232 0.000864316 0.523052 0.483566 0.183937 0.636763 0.994187 0.279393 0.650115 0.625574 
1.22077  17 0.714086 0.348209 0.941071 0.00796896 0.496879 0.901124 0.298367 0.695126 0.000511472 0.555665 0.269754 0.111059 0.453576 0.980433 0.137358 0.847652 0.747232 
0.968857  17 0.301942 0.855078 0.865612 0 0.491452 0.0283476 0.029084 0.60615 0.210468 0.0635938 0.552174 0.796766 0.195506 0.148063 0 0.917678 0.175191 
0.972669  17 0 0.816579 0.832982 0.176189 0.588772 0.0983596 0.321362 0.68731 0 0.066209 0.845455 0.790566 0.206657 0.18309 0.0029719 0.814368 0.200331 
2.10158  17 0.320205 0.530104 0.724225 0.521971 0.43129 0.374054 0.276395 0.325652 0.22196 0.806954 0.461445 0.744829 0.740506 0.403499 0.471938 0.394994 0.649368 
2.00971  17 0.360825 0.673173 0.68802 0.585781 0.477535 0.373009 0.720917 0.251676 0.294257 0.489957 0.485968 0.742639 0.0306959 0.849605 0.230781 0.347048 0.653468 
0.931036  17 0.309448 0.35405 0.686548 0.114195 0.686412 0.308756 0.370749 0.746875 0.452795 0 0.162398 0.0467505 0.0411662 0.26946 0.584497 0 0.113693 
1.43673  17 0.0183704 0.546859 0.762305 0.109995 0.464728 0.522028 0.701977 0.0453708 0.412063 0.186215 0 0.145423 0.0507688 0.300679 0.438647 0 0.106839 
2.00296  17 0.24614 0.656822 0.546847 0.404308 0.488104 0 0.303844 0.17834 0.150365 0.713878 0.469945 0.546945 0.1222 0.889686 0.540132 0.291388 0.549514 
0.716432  17 0.545168 0.603833 0.82561 0 0.521104 0.132457 0.15725 0.328943 0.116788 0.691226 0.478943 0.613832 0.234164 0.803897 0.62088 0.276812 0.332837 
0.720731  17 0.167662 0.304613 0.908159 0.0911486 0.495493 0.522133 0.508411 0.770614 0 0.255119 0.710203 0.320206 0.138708 0.29511 0.346415 0 0.571404 
3.69972  17 0.914395 0.364173 0.103168 0.271322 0.408162 0.667675 0.229271 0.154274 0.202022 0.72883 0.990003 0.607153 0.881278 0.144325 0.0849493 0.495079 0.456082 
1.23601  17 0.356619 0.29463 0.871693 0.121192 0.167899 0.620441 0.443877 0.0748221 0.154152 0.441829 0.491139 0.253297 0.669992 0.108247 0.807341 0.625261 0.559937 
0.757747  17 0.556402 0.353361 0.552392 0 0.485157 0.555724 0.319402 0.186709 0.0408583 0.280443 0.498354 0.239035 0.304027 0.190187 0.421721 0.417377 0.583174 
1.33846  17 0.31445 0.355235 0.874403 0.118864 0.977644 0.862935 0.644766 0 0.67815 0.181215 0.947595 0.567231 0 0.961575 0.367235 0.983823 0 
1.20581  17 0.207781 0.302348 0.96283 0.0755169 0.672611 0.693526 0.498425 0.0412 0.295548 0.29824 0.933113 0 0 0.403715 0.309538 0.25908 0 
0.92953  17 0.364292 0.569882 0.678011 0.178987 0.262301 0.877733 0.879636 0.598763 0.68264 0 0.401971 0.785704 0.450299 0.92422 0.595774 0.605453 0.020707 
1.03989  17 0.321154 0.448437 0.679099 0.101875 0.232831 0.723196 0.836464 0.532168 0.788622 0.292365 0.727648 0.53333 0.197614 0.816834 0.689448 0.921468 0.882889 
0.959702  17 0.00462113 0.180047 0.725485 0 0.662191 0.310238 0.0408601 0.876525 0.448635 0.597589 0.516071 0.438703 0.589151 0.839591 0.71033 0.354953 0 
1.14842  17 0.11845 0.304397 0.757256 0 0.670384 0.30115 0.254908 0.53508 0.657206 0.596128 0.464337 0.13169 0.45165 0.906776 0.808307 0.533388 0.262146 
0.810262  17 0.365793 0 0.744018 0 0.823199 0.28248 0.267424 0.0985163 0 0.714416 0.262048 0.485784 0.170471 0.455154 0.450196 0 0.707035 
1.60029  17 0.95206 0.756551 0.339225 0.139798 0.572661 0.274173 0.101126 0.00761225 0 0.686065 0.473398 0.358331 0.273747 0.556126 0.190298 0 0.755774 
4.57733  17 0.0273643 0.935561 0 0.131206 0 0.537723 0.00408381 0.368546 0.545899 0.176144 0.639123 0.556662 0 0.585131 0.308783 0.0295362 0.923509 
3.19022  17 0.105578 0.7237 0.065855 0.114715 0.400732 0.61192 0.874107 0.355593 0.473259 0.367759 0.644627 0.563184 0.174692 0.346388 0.178411 0 0.12782 
1.31306  17 0.524623 0.668818 0.202223 0.0469239 0.360969 0 0.484831 0.863308 0.0603113 0.342658 0.57137 0.357714 0.543537 0.371064 0.19276 0.142015 0.748741 
1.38852  17 0.617096 0.446364 0.11707 0.0360107 0.506893 0.774577 0.49194 0.926015 0.33826 0.692199 0.770086 0.123366 0.310015 0.572769 0.171618 0.240004 0.546534 
1.31848  17 0.327404 0.348086 0.90229 0.106949 0.828671 0.90458 0.750575 0.00852914 0.508 0.331325 0.886043 0.000150102 0.0184399 0.819569 0.20401 0.933672 0.0585191 
1.29927  17 0.409556 0.590254 0.203726 0.0102912 0.541729 0.580337 0.598805 0.144353 0.791651 0.428499 0.95168 0.285809 0.216891 0.702767 0 0.584567 0.70468 
1.35067  17 0 0.401776 0.545535 0.0714624 0.371999 0.57768 0.551194 0.713332 0.871348 0.232457 0.149878 0.297433 0.475108 0.553538 0.0399957 0.118377 0 
1.35189  17 0 0.401776 0.545535 0.0714624 0.371999 0.57768 0.551194 0.713332 0.871348 0.232457 0.73755 0.297433 0.475108 0.553538 0.0399957 0.118377 0 
1.07027  17 0.146791 0.24573 0.857602 0.169752 0.435244 0 0.436355 0.665256 0.172386 0.19358 0.617108 0.749008 0 0.312154 0.0152656 0.127341 0.17181 
0.858389  17 0.130034 0.554773 0.93173 0.160192 0.347427 0 0.688789 0.559019 0.0956033 0.18365 0.610839 0.840362 0.0914046 0.475188 0 0.82237 0.211034 
3.46869  17 4.00962e-05 0.427617 0.211627 0.451942 0.339546 0.318794 0.59293 0.226172 0.85051 0.202443 0.892548 0.450337 0.412354 0.956792 0.208848 0.85339 0.514687 
1.06098  17 0.104073 0.812139 0.0788009 0.0077573 0.590741 0.149002 0.0245272 0.446803 0.459182 0.250217 0.616475 0.402012 0.375392 0.606958 0.204458 0.731731 0.319875 
1.24339  17 0.236618 0.752112 0.625545 0.0223309 0.693243 0.315163 0.964359 0.129777 0.270226 0.305257 0.608118 0.877066 0.808827 0.989567 0.113774 0 0.622992 
0.91828  17 0.93089 0.574889 0.619936 0 0.442964 0.211087 0.847804 0.652885 0.290699 0.505491 0.0837752 0.750103 0.785095 0.97957 0.756385 0.276653 0.775055 
0.795609  17 0.122792 0.787954 0.876845 0 0.589154 0 0.427767 0.716622 0.0936437 0.203158 0.76354 0.214325 0.0686967 0.489227 0.239501 0.517593 0.171798 
0.628831  17 0.116317 0.863384 0.807918 0 0.635074 0.356221 0.444112 0.699914 0.261623 0.211625 0.175292 0.82559 0.206133 0.490061 0 0.622253 0.171121 
4.09264  17 0.428784 0.64397 0 0.129833 0.503181 0.71233 0.572382 0.736161 0.107425 0.0903974 0.879642 0.933086 0.831411 0.928467 0.37133 0.828282 0 
1.60976  17 0 0.33058 0.253649 0.177064 0.524585 0.74226 0.629983 0.158115 0.0664684 0 0.843299 0.50536 0.36787 0.693074 0.44081 0.867007 0 
1.26934  17 0 0.366553 0.518471 0 0.243038 0.202827 0.799365 0.385116 0.454987 0.134542 0.281086 0 0.810398 0.679422 0.818402 0.714538 0.536422 
1.39854  17 0.204179 0.296979 0.563498 0 0.237408 0 0.804751 0 0.35452 0.147307 0.387563 0.279634 0.839403 0.303675 0.589108 0.764938 0.57936 
1.09085  17 0.824008 0.453035 0.559425 0 0.308105 0.494651 0.970197 0.621972 0.638813 0.5225 0.328207 0.402187 0.68733 0.993927 0.784831 0.734923 0.916733 
1.19507  17 0.694322 0.600301 0.553698 0 0.419801 0.317255 0.878816 0.184375 0.737534 0.296383 0.361164 0.517459 0.687799 0.130809 0.796148 0.65567 0.67782 
1.24793  17 0.89395 0.297023 0.758273 0.164566 0.801768 0 0.127989 0.17497 0 0.388003 0.601903 0.298255 0.812578 0.828149 0.465543 0 0.479437 
0.962661  17 0.453508 0.240334 0.869642 0.0612956 0.611566 0.383592 0.616791 0.125377 0 0.48278 0.591001 0.301144 0.396371 0.905736 0.405552 0.0110384 0.543238 
1.31523  17 0.265682 0.582024 0.248922 0.129936 0.186751 0.513732 0.861945 0.720467 0.313966 0.33631 0.485362 0.483825 0.565201 0.824489 0.661547 0.602576 0.786577 
0.950621  17 0.218803 0.594776 0.167767 0.02733 0.680118 0.547606 0.104436 0.826291 0.631257 0.377608 0.195488 0.472179 0.296397 0.801557 0.671993 0.742854 0.834161 
1.67277  17 0.170908 0.971503 0.339729 0.244648 0.651087 0.136025 0.0696017 0.0482099 0.00388963 0.423098 0.440377 0.465574 0.107469 0.858604 0.294419 0 0.496383 
1.41893  17 0.846269 0.0156646 0.326305 0.0446265 0.417009 0 0.716288 0.189599 0.842028 0.409853 0 0.347805 0.327263 0.830051 0.297476 0.0114766 0.466218 
2.50867  17 0.218201 0.460467 0.386581 0.357045 0.133872 0.0894834 0.0981197 0.0346363 0.316352 0 0.597275 0.719721 0.707452 0.305837 0 0 0.305244 
2.88947  17 0.147952 0.648173 0.124697 0.214858 0.00529834 0.575683 0.409747 0.961915 0.375519 0 0.62745 0.776574 0.31036 0.898159 0.342935 0.174853 0.357966 
1.43018  17 0.478212 0.327197 0.914147 0.00220864 0.245769 0.944418 0.164526 0.885347 0.00246258 0.895975 0.219449 0.369078 0.731508 0.499511 0.0345037 0.402361 0.885142 
1.06907  17 0.482164 0.347563 0.9119 0.0200597 0.272915 0.950541 0 0.916311 0 0.269665 0.890168 0.0325968 0.384303 0.543866 0.152631 0.331071 0.895474 
1.32911  17 0.377645 0.347258 0.0810251 0 0.450404 0.24226 0.134136 0.221027 0.936666 0.410347 0.471219 0.331571 0.493515 0.830153 0.237148 0.636287 0.475955 
0.881127  17 0.291683 0.428291 0.423613 0 0 0.45421 0.391736 0.443925 0.747691 0.0363756 0.112782 0.723945 0.563197 0.545279 0.618534 0.404799 0.141699 
1.32215  17 0.384598 0.95012 0.807353 0 0.0145144 0.305536 0.306046 0.274326 0.162971 0.828717 0.582276 0.287131 0.100597 0.268405 0.0323295 0.173516 0.804867 
1.22007  17 0.0860018 0.782282 0.536331 0.105549 0.166182 0.682174 0.619012 0.981333 0.537289 0.612539 0.140023 0.512676 0.256446 0.0750362 0.483119 0.818296 0.510255 
0.680645  17 0.108479 0.432091 0.0865601 0.00818852 0.692207 0.47249 0.560236 0.815592 0.0916762 0 0.768853 0.705637 0.723903 0.658047 0.394922 0.176493 0.0900001 
0.619037  17 0.301601 0.551187 0.643673 0.0310433 0.745575 0.470668 0.588306 0.91879 0.0915718 0 0.00611865 0.825991 0.574841 0.508292 0.0198145 0.828751 0.340782 
1.03418  17 0.214635 0.754109 0.612219 0 0.282601 0.641405 0.772526 0.489442 0.155315 0.377103 0.347971 0.28878 0.668337 0.644804 0.6134 0.894472 0.587766 
0.965007  17 0.531898 0.170022 0.647342 0 0.571492 0.592164 0.760917 0.38519 0 0.5123 0.509155 0.120998 0.695102 0.659868 0.723146 0.839778 0.372899 
3.05651  17 0.506339 0.626356 0.291192 0.498448 0.512454 0.475564 0.310013 0.493812 0.363182 0.73627 0.389722 0.752246 0.338536 0.323989 0.185089 0.300143 0.392996 
1.595  17 0.429898 0.572856 0.705853 0.100707 0.22447 0.32974 0.678182 0 0.223815 0.543518 0.0106454 0.856221 0.533584 0.271976 0.161926 0.413153 0.400538 
1.10469  17 0.300056 0.453341 0.878787 0.216091 0.305227 0.353949 0.93114 0.819767 0.704909 0.243535 0.633617 0.637107 0.210633 0.57524 0.241267 0.516831 0.947657 
1.00176  17 0.499163 0.931477 0.736246 0 0.70259 0.625523 0.606798 0.711685 0.396999 0.2315 0.977696 0.497693 0.355119 0.405102 0.184135 0.548762 0.712515 
1.25104  17 0 0.663394 0.248447 0 0.543347 0 0.352769 0.678967 0.46824 0.187276 0.841641 0.321287 0.230444 0.214475 0.000348568 0.586039 0.13658 
1.35767  17 0.312036 0.84779 0.257413 0.00805254 0.547838 0.178443 0.530101 0.821007 0.368724 0.414253 0.822006 0.29345 0.525627 0.159835 0.153608 0.711858 0.646779 
1.03214  17 0.450137 0.757681 0.795323 0.0916111 0.970483 0.402139 0.274545 0.30359 0.0063528 0.12874 0.766988 0.0800667 0.422307 0.7377 0.277633 0.370215 0.774082 
1.14996  17 0 0.77598 0.650389 0.192689 0.806216 0.439919 0.440003 0.769277 0.170635 0.681979 0.738686 0.728732 0.114127 0.592038 0.248944 0.991812 0.700528 
2.49966  17 0.32467 0.888324 0.318721 0.379408 0.703235 0.753945 0.385919 0.810998 0.832961 0.205176 0.464583 0.476956 0.520795 0.679487 0.473896 0.0525935 0.770578 
0.806025  17 0.400571 0.574612 0.810527 0.254995 0.363797 0.250551 0.519692 0.440125 0.0581269 0 0.718699 0 0.0747118 0.0600097 0.368066 0.146195 0.0201093 
1.15759  17 0.202206 0.247178 0.467755 0 0 0.332233 0.901272 0.291693 0.782643 0 0.566537 0.237585 0.155792 0.750791 0.693186 0.601886 0.0617846 
1.81252  17 0.867994 0.329518 0.423576 0.223975 0.657296 0.210293 0.718487 0.32834 0.650749 0.708396 0.593274 0.371357 0.156205 0.752191 0.634474 0.295974 0.0843099 
0.958212  17 0.194649 0.346427 0.194368 0 0.407794 0.193524 0.371765 0.369249 0.3768 0.68989 0.322972 0.462221 0.11158 0.840216 0.72292 0.709858 0.403475 
0.824446  17 0.135702 0.346254 0.658192 0 0.361718 0.0624644 0.771867 0.239159 0.00779118 0.517721 0.130033 0.876721 0.453799 0.834979 0.599913 0.910923 0.351288 
0.702544  17 0.873499 0.327148 0.417786 0 0.568707 0.294804 0.666094 0.165824 0 0.540065 0.578187 0.238273 0.10923 0.709735 0.627723 0.480892 0.646389 
0.545532  17 0.729365 0.420261 0.458256 0 0.622959 0.323539 0.688154 0.476855 0.0199432 0.427924 0.58129 0.238536 0.0848321 0.65786 0.81692 0.589777 0.637447 
0.958337  17 0.110529 0.187984 0.856991 0 0.717603 0.0411063 0.762414 0 0 0.372146 0.469095 0.179151 0.00999192 0.313283 0.163957 0.68531 0.151666 
0.708057  17 0.645745 0.622585 0.697324 0 0.693547 0.646568 0.478599 0.702454 0.227119 0.239739 0.966542 0.608224 0.293249 0.394235 0.356083 0.606155 0.707575 
0.676667  17 0.381984 0.402558 0.512673 0 0.564399 0.759135 0.677816 0.0881499 0 0.0666057 0.579644 0.30382 0.0600847 0.717615 0.806802 0.589447 0.965826 
0.757747  17 0.556402 0.353361 0.552392 0 0.485157 0.555724 0.319402 0.186709 0.0408583 0.280443 0.498354 0.239035 0.304027 0.190187 0.421721 0.417377 0.583174 
1.41893  17 0.846269 0.0156646 0.326305 0.0446265 0.417009 0 0.716288 0.189599 0.842028 0.409853 0 0.347805 0.327263 0.830051 0.297476 0.0114766 0.466218 
0.881127  17 0.291683 0.428291 0.423613 0 0 0.45421 0.391736 0.443925 0.747691 0.0363756 0.112782 0.723945 0.563197 0.545279 0.618534 0.404799 0.141699 
1.0172  17 0.444102 0.455092 0.774795 0.288132 0 0 0.546216 0.869189 0 0 0.798228 0.409276 0.0248572 0 0.367593 0 0.0232654 
1.44658  17 0.362327 0.787877 0.806587 0.269413 0.0612132 0 0.460273 0.476727 0.549492 0 0.900971 0.284153 0.121313 0.913547 0.368636 0.136111 0.0211548 
0.94892  17 0.587226 0.655985 0.856755 0.00282607 0.526065 0 0.263811 0.315748 0.112119 0.712409 0.56647 0.368838 0.261822 0.839938 0.83513 0.642833 0.305534 
0.852009  17 0.462189 0.590208 0.804362 0.00859596 0.520108 0 0.289435 0.457946 0.0840383 0.546985 0.249502 0.847455 0.381253 0.904029 0 0.123526 0.658069 
1.06822  17 0.253352 0.634156 0.367869 0 0 0.337716 0.575932 0.774161 0.295138 0.153071 0.308577 0.908193 0.446152 0.149271 0.0770702 0.0408967 0.416428 
1.7934  17 0.263041 0.517825 0.392278 0 0.44225 0.279208 0.421766 0.228376 0.956069 0.163357 0.194712 0.00969082 0.516947 0.240714 0.029777 0.391202 0 
0.876291  17 0.0960816 0.337447 0.967991 0 0.848386 0.390506 0.605135 0.2595 0.132803 0.00648324 0.00954886 0.207827 0.100319 0.599395 0.728543 0.210465 0.0413983 
0.599686  17 0.348231 0.254848 0.738234 0.00316141 0.326578 0.359771 0.577531 0.904146 0.0614917 0 0.350451 0.0465336 0.643844 0.448147 0.738365 0.199598 0.0569243 
2.76921  17 0.655029 0.237707 0.533286 0.86815 0.283988 0.421644 0.529191 0.174116 0.0340596 0.32919 0.845124 0.164583 0.699726 0.482887 0.42052 0.441757 0.631575 
1.8051  17 0.383526 0.414203 0.498329 0.346321 0.984483 0.0832179 0.385708 0.162153 0.0703943 0.155951 0.878944 0.572748 0.212356 0.973168 0.459817 0.407566 0.447421 
1.76151  17 0.904789 0.570478 0.599661 0.212111 0 0.189365 0.0469295 0 0.0848418 0.257994 0 0.46411 0.259089 0.377383 0.619462 0.154453 0.653791 
1.36476  17 0.97931 0.904462 0.446663 0.140433 0 0.155799 0.0834232 0.421121 0.148556 0.521997 0 0.492091 0.218053 0.317176 0.0246013 0.403016 0.456967 
1.14676  17 0.534644 0.183558 0.173086 0 0.553452 0.108003 0.609986 0.697081 0.199533 0.0521544 0.570367 0.412292 0 0.771529 0 0.668773 0.897515 
1.02041  17 0.359456 0.476479 0.468773 0.0872457 0.665546 0.36219 0.641868 0.158033 0.0963244 0.0576133 0.558696 0.592819 0.136209 0.741212 0.000377583 0.102095 0.549742 
0.905299  17 0.372249 0.13054 0.655771 0.0233146 0.0564348 0.536034 0.170927 0.102853 0.18357 0.283573 0 0.426283 0 0.995841 0.304311 0.602773 0.866135 
0.998962  17 0.598268 0.300675 0.746272 0 0.788108 0.600453 0.519667 0.707547 0.387485 0.283913 0.00874243 0.569231 0.526612 0.409525 0.135441 0.575106 0.703343 
0.72163  17 0.325752 0.361631 0.562934 0.000227068 0.437627 0.56743 0.59448 0.339647 0.168608 0.11928 0.475324 0.352483 0.625088 0.149218 0.782015 0.816525 0.382186 
1.42414  17 0.287584 0.410404 0.509147 0.0002656 0.347271 0.431891 0.601919 0 0.00829737 0.4346 0.736364 0.339962 0.451583 0.169008 0.462912 0.738919 0.352819 
2.48687  17 0.585408 0.503382 0 0 0.243896 0 0.864531 0.275711 0 0.515422 0.592668 0.146155 0.0742636 0.762921 0.106128 0.475892 0.862828 
1.37274  17 0.392845 0.541239 0.678232 0 0.592556 0.0623814 0.740196 0.274591 0.154674 0 0.595185 0 0.0895573 0.587321 0.0851037 0.338298 0.952027 
1.16102  17 0.368537 0.71916 0.901118 0.231338 0.675426 0.263158 0.334638 0.182566 0.052436 0.0530147 0.277908 0.704269 0.249103 0.0623926 0.0607532 0.467094 0.223987 
1.08853  17 0.109461 0.747354 0.89121 0.0934384 0.636994 0.315357 0.303321 0.0570192 0.087069 0 0.228642 0.5029 0.262769 0.211961 0 0.292723 0.44403 
1.76446  17 0.490236 0.484126 0.218896 0.15602 0.406644 0.345012 0.735077 0.759277 0.342222 0.194595 0.32423 0.620076 0.295151 0.986173 0.168299 0.407574 0.967003 
1.00526  17 0.481649 0.412293 0.297819 0.0861734 0.39917 0.307317 0.917565 0.446229 0.0451436 0.318019 0.472296 0.818935 0.609149 0.684569 0.866362 0.581744 0.950698 
1.57964  17 0.346423 0.280551 0.839538 0 0.812905 0.662357 0.595659 0.297449 0.120072 0.700353 0.745579 0.0646503 0.275885 0 0.0578469 0.217976 0.0251835 
2.47224  17 0.494892 0.640343 0 0 0.45483 0.500393 0.604306 0.383058 0 0.522026 0.573744 0.23833 0.247249 0 0.086596 0.289434 0.256113 
0.70883  17 0 0.434985 0.294376 0.0076723 0.443763 0.591333 0.139831 0.570833 0.159732 0.435169 0 0.469632 0 0.79781 0.178253 0.903472 0.761159 
0.716883  17 0.381262 0.386432 0.206123 0.0180565 0 0.514515 0.394182 0.49313 0.348655 0.410028 0.866376 0.490109 0 0.407468 0.353295 0.838432 0.955481 
0.743874  17 0.000540435 0.88168 0.295795 0 0.393784 0.18543 0.201813 0.4464 0 0.32936 0.701787 0.534952 0.0266604 0.85476 0.168934 0 0.317995 
0.852141  17 0.122792 0.787954 0.876845 0 0.589154 0 0.427767 0.716622 0.0936437 0.203158 0.76354 0.214325 0.0686967 0.489227 0.239501 0.517593 0.171798 
1.26977  17 0.536167 0.518477 0.796632 0 0.0654486 0.435671 0.0455436 0 0.0630829 0 0.241752 0.667034 0.236241 0 0.435558 0.194957 0.286763 
0.678327  17 0.461398 0.183553 0.866911 0 0.223062 0.60445 0 0.374795 0.140331 0.241532 0.98458 0.467064 0.0739785 0.370672 0.514721 0.325727 0.140449 
1.05421  17 0.537083 0.499403 0.369997 0.074299 0.5327 0.545257 0.715257 0.601067 0.305808 0.591614 0.428408 0.770648 0.507436 0.869978 0.794867 0.520748 0.968251 
1.43854  17 0.613879 0.540946 0.384791 0.178108 0.385364 0.13863 0.522416 0.520716 0.430219 0.44193 0.308123 0.599445 0.504686 0.868507 0.627203 0.854358 0.828104 
0.942514  17 0.2268 0.405807 0.620277 0.03258 0.440367 0.2034 0.0492051 0.436551 0.210032 0 0.562851 0.669043 0.787027 0.426648 0.290774 0.776736 0.823873 
1.26113  17 0.5864 0.566507 0.702652 0 0.440488 0.153419 0.924221 0.69731 0.303374 0.211991 0.537212 0.684438 0.787689 0.211859 0.103934 0.187622 0.102345 
1.18433  17 0.253952 0.620058 0.810107 0 0.221957 0.311911 0.296622 0.551688 0.312821 0.254096 0.539447 0.052402 0.122986 0.762712 0.0484327 0.472252 0.585296 
1.24929  17 0.154716 0.319184 0.48434 0 0.0645665 0.331698 0.311472 0.663344 0.209292 0 0.805958 0.27084 0 0.90848 0.120509 0.62739 0.710018 
1.41108  17 0.777735 0.568981 0.628027 0.0401933 0.16343 0.0223508 0.764698 0.0106484 0.466042 0.274614 0.328714 0.819041 0.844417 0.802558 0.744405 0.882252 0.463897 
1.04131  17 0.627092 0.564958 0.682092 0.198011 0.0144043 0.150961 0.927588 0.136635 0 0.439392 0.278847 0.456003 0.504159 0.874613 0.794851 0.0665406 0.394262 
1.1185  17 0 0.652209 0.224357 0 0.133342 0.499109 0.87917 0.397028 0.511979 0.134297 0.502509 0.338996 0.754836 0.761934 0.191774 0.338764 0.360106 
1.35726  17 0.0239409 0.786268 0.360621 0 0.367912 0.507059 0.329909 0.375059 0.465663 0.154878 0.485572 0 0.577195 0.770762 0.157217 0.696935 0.647203 
1.46337  17 0.0565984 0.843866 0.98409 0 0.557769 0.644341 0.180565 0.621176 0.123454 0 0.526651 0.0354844 0 0.851419 0.0350153 0.339198 0.195491 
1.05794  17 0.146056 0.943246 0.106228 0 0.603044 0 0.383649 0.729223 0.325417 0.11063 0.683404 0 0 0.300385 0.209718 0.636964 0.400681 
1.4112  17 0.139367 0.611346 0.562101 0.207617 0.44819 0.0720379 0.60057 0.586008 0.535511 0.136192 0.677486 0.821758 0.321275 0.585898 0.0143611 0.753315 0.336857 
1.23035  17 0.192686 0.608079 0.492094 0.168313 0.239565 0.0502239 0.673934 0.589341 0.605042 0.223525 0.224008 0.775592 0.00753706 0.584723 0.0409388 0.0506072 0.316406 
2.45721  17 0.338417 0.398465 0.0444935 0.0450456 0.375661 0.291891 0.668285 0.191163 0.380244 0 0.212422 0.031934 0.370021 0.661395 0.674495 0.0407099 0.546859 
1.27844  17 0.00589049 0.457161 0.694037 0 0.480244 0.00692221 0.382366 0.0349477 0.294443 0 0.00968772 0.0956442 0.865557 0.553066 0.946285 0.574975 0.536954 
1.26299  17 0.425863 0.359973 0.559848 0.0138431 0.555909 0.526467 0.0144356 0.557085 0.300941 0.984185 0.291511 0.318016 0.298471 0.825135 0.280627 0.487161 0.632485 
2.87727  17 0.362467 0.971395 0.220495 0.379751 0.556647 0.510133 0 0.176247 0.188801 0.242476 0.959361 0.832467 0.332302 0.837658 0.607064 0.194121 0.5677 
1.16668  17 0.482164 0.347563 0.9119 0.0200597 0.272915 0.950541 0 0.916311 0 0.269665 0.890168 0.0325968 0.384303 0.543866 0.152631 0.331071 0.895474 
0.77166  17 0.0234973 0.589271 0.820326 0.124424 0.478946 0.458092 0.317247 0.686033 0.393923 0 0.0191572 0.218991 0.117307 0.525425 0.801168 0.0876116 0.255672 
0.711998  17 0.367149 0.376445 0.823536 0 0.46383 0 0.0179554 0.317671 0.00825259 0 0.473071 0.464455 0.086163 0.117883 0 0.736824 0.409186 
0.804003  17 0.322319 0.592058 0.6213 0 0.506113 0 0.119262 0.483453 0 0.306273 0.60784 0.625271 0 0.789255 0 0.687967 0.115146 
0.885197  17 0.40834 0.486337 0.521096 0.0882401 0.319702 0.119725 0.935345 0.490143 0.0732031 0.326286 0.348885 0.582733 0.593253 0.846919 0.709944 0.931031 0.329664 
1.25224  17 0.235419 0.931969 0.641278 0.0286264 0.0175796 0.466892 0.196379 0.52125 0.639857 0.616097 0.400679 0.369721 0.590526 0.858886 0.249381 0.687201 0.818476 
1.62953  17 0.336786 0.118334 0.433511 0.130528 0.113839 0.310201 0.435664 0.273858 0.229303 0.323043 0.0117718 0.0819608 0.236922 0.447744 0.560722 0.0234262 0.134934 
1.42153  17 0.352348 0.0970371 0.346372 0 0.210033 0.330985 0.252825 0.94331 0.177517 0.321413 0 0.0982283 0.220211 0.44756 0 0.561441 0.484451 
1.02374  17 0.213765 0.368659 0.812304 0.124115 0.555937 0.266358 0.944499 0 0 0.0210631 0.466633 0.0344865 0.0250025 0.206995 0.603101 0.868589 0.136127 
0.647943  17 0.381984 0.402558 0.512673 0 0.564399 0.759135 0.677816 0.0881499 0 0.0666057 0.579644 0.30382 0.0600847 0.0213643 0.806802 0.589447 0.965826 
0.93734  17 0 0.0716117 0.827615 0.15339 0.667467 0.346748 0.344711 0.993797 0.386742 0.111371 0.897374 0.873886 0.20432 0.228603 0.0984391 0.388348 0.214254 
1.68251  17 0 0.468006 0.811252 0.147971 0.302093 0.334177 0.0437223 0.00349432 0 0.0348766 0.0992262 0.887034 0.392483 0.0266676 0 0.743648 0.296054 
1.10394  17 0.53255 0.373331 0.215255 0.0840088 0.473731 0.0416828 0.140406 0.895943 0.197135 0.19693 0.440804 0.763567 0.40026 0.91363 0.679224 0.441323 0.738538 
0.676321  17 0.422345 0.358441 0.706335 0.0542852 0.496487 0.943191 0.57346 0.968959 0.545957 0.247821 0.17985 0.903616 0.289222 0.798966 0.487705 0.931917 0.69733 
1.04287  17 0 0.119807 0.745281 0.200499 0.768291 0.0933446 0.133961 0.0983176 0.000385077 0.33679 0.830635 0.785849 0.37778 0.488467 0 0.834288 0.200069 
0.774038  17 0 0.127988 0.912452 0.0544069 0.416758 0.0883455 0.151075 0.502061 0 0 0.838842 0.525785 0.0309807 0.0655121 0 0.808291 0.163237 
0.673539  17 0.729365 0.420261 0.458256 0 0.622959 0.323539 0.688154 0.476855 0.0199432 0.427924 0.58129 0.238536 0.0848321 0.65786 0.81692 0.589777 0.637447 
0.921305  17 0.531898 0.170022 0.647342 0 0.571492 0.592164 0.760917 0.38519 0 0.5123 0.509155 0.120998 0.695102 0.659868 0.723146 0.839778 0.372899 
0.949359  17 0.726508 0 0.68733 0.206817 0.0708035 0.147354 0.946056 0.402902 0 0.418371 0.211426 0.605337 0.199124 0.807241 0.32531 0.0352952 0.379675 
0.869324  17 0.724433 0 0.776649 0.190449 0.0513522 0.131067 0.944263 0.416419 0 0.417969 0.273427 0.934274 0.281881 0.835927 0.460234 0 0.123247 
0.614406  17 0.178008 0 0.69718 0 0.214111 0.417157 0.333234 0.562863 0 0 0.988834 0.70574 0.179827 0.348203 0.397176 0.0429094 0.375872 
1.07139  17 0.110661 0.157727 0.696099 0 0.138135 0.488357 0.0884704 0.51351 0.178732 0 0.523201 0.531447 0.573531 0 0.16697 0.060714 0.418348 
1.29761  17 0 0.497871 0.586155 0.0887784 0.745926 0.29179 0.977509 0.490723 0.893964 0.301743 0.850857 0.340282 0.559929 0.671448 0.525044 0.412556 0.421177 
1.2609  17 0 0.490235 0.788261 0.280136 0.644926 0.830521 0.706649 0.530073 0.628955 0.254693 0.736387 0.637788 0.119561 0.905723 0.672529 0.503182 0.135682 
1.13362  17 0.11845 0.304397 0.757256 0 0.670384 0.30115 0.254908 0.53508 0.657206 0.596128 0.464337 0.13169 0.45165 0.906776 0.808307 0.533388 0.262146 
1.38105  17 0.30916 0.621552 0.818763 0.396603 0.546447 0 0.250569 0.716998 0.599324 0.0651538 0.110691 0.892123 0.374275 0.842108 0.829911 0.152094 0.144611 
1.1062  17 0.309365 0.370652 0.722024 0.171815 0.800049 0.90446 0.481391 0.586201 0.668063 0.0388956 0.544752 0.166562 0.581254 0.894801 0.768301 0.67687 0.0674213 
1.3257  17 0.34824 0.360664 0.913619 0.0176406 0.672342 0.0258103 0.370262 0 0.659394 0.52495 0.371899 0.462663 0 0.950955 0.564889 0.533637 0.381124 
1.32015  17 0.37513 0.415149 0.677374 0 0.445386 0.0565519 0.501841 0.232613 0.936049 0.134907 0.946932 0.526311 0.726008 0.982521 0.476817 0.283633 0.334947 
0.825528  17 0.264999 0.305589 0.547919 0 0.256179 0.66059 0.207216 0.155854 0.262992 0.0290054 0.0887777 0.674815 0.362931 0.392423 0.852193 0.251984 0.290474 
1.529  17 0.501946 0.681827 0.238722 0.00875273 0.980519 0.591539 0.418467 0.811523 0 0.510767 0.128105 0.160591 0.557515 0 0.451443 0.616231 0.405719 
1.01196  17 0.506413 0.626436 0.77845 0 0.580488 0 0.468858 0.860534 0.250189 0.522481 0.49987 0.145646 0.434935 0.0351618 0.612648 0.554633 0 
1.14401  17 0.197565 0.533926 0.712438 0 0.474989 0.515134 0.435898 0.557978 0.169011 0.726847 0.700717 0.759324 0.643677 0 0.804748 0.019298 0.635422 
1.44098  17 0.160672 0.593122 0.89881 0 0.576141 0.484152 0.345629 0.406207 0 0.73093 0.4014 0.645806 0.671832 0 0.275987 0.610694 0.318916 
0.873421  17 0.628794 0.944755 0.641077 0 0.287162 0.368389 0.365029 0.893662 0.218328 0.620374 0.0420392 0.600477 0.215627 0.300579 0.477522 0.974488 0.769849 
0.799617  17 0.640056 0.671995 0.740236 0 0.101311 0.793161 0.458485 0.438713 0.173988 0.547924 0.608301 0.44874 0.342635 0.472997 0.359992 0.848623 0.629411 
0.656066  17 0.168316 0.754978 0.883471 0 0.487659 0.310074 0.124316 0.707482 0.217215 0 0.601188 0.835833 0.215186 0.151057 0.160524 0.313355 0.317503 
1.70238  17 0.325955 0.00135728 0.382733 0.315671 0.508478 0.0282589 0.298179 0.621583 0.143596 0 0.572803 0.775234 0.129353 0.193394 0.554423 0.381433 0.237023 
1.7356  17 0.247368 0.480913 0.302674 0.113915 0.674213 0.416755 0.374133 0.0232859 0.236683 0.0102163 0.137685 0.582426 0.114789 0.11163 0.42723 0.716519 0.627052 
0.748543  17 0.14604 0 0.314793 0.00278799 0.453205 0.317044 0.366007 0.944367 0.406091 0.670534 0.4191 0.58153 0.0956593 0.866687 0.220678 0.748714 0.404965 
1.10018  17 0.0503141 0.634987 0.616406 0 0.199587 0.770439 0.891451 0.327952 0.171384 0.47071 0.378778 0.185952 0.499464 0.438044 0.397506 0.170583 0.550004 
1.18837  17 0.163438 0.873658 0.616773 0 0 0.482012 0.931676 0.353681 0.14249 0.381507 0.340556 0.191948 0.700115 0.493118 0.685824 0.21845 0.510846 
1.18941  17 0.415912 0.44961 0.63823 0.182675 0.387659 0.380127 0.764487 0.767963 0.214222 0.381475 0.615838 0.574465 0.178302 0.114528 0.122218 0.429541 0.238426 
1.6095  17 0.633912 0.736774 0.628615 0.183291 0.286471 0.628276 0.559317 0.730279 0.262627 0.603549 0.548161 0.294734 0.472451 0.154155 0.0895642 0.323132 0.237411 
0.771379  17 0.356733 0.180557 0.71466 0 0.0606458 0.373558 0.0592684 0.261216 0.0128183 0.510972 0.0998714 0.58255 0.334164 0.845653 0.3251 0 0.768184 
0.663014  17 0.403269 0 0.758041 0.019847 0.671768 0.167648 0.65489 0.202798 0 0.000871483 0.538342 0.813802 0.577428 0.615768 0.557039 0 0.69627 
0.62029  17 0.244834 0.281344 0.727408 0 0 0.459726 0.363338 0.481767 0 0 0.640349 0.706496 0.565515 0.20561 0.434258 0.319895 0.433554 
0.609649  17 0.164954 0.305639 0.772029 0 0.144212 0.441162 0.362776 0.407246 0 0.0404651 0.841977 0.691179 0.564975 0.43145 0.720226 0.106767 0.484643 
1.26274  17 0 0.220696 0.758233 0.212731 0.265352 0 0.431213 0.161061 0.231314 0.298724 0.463317 0.569266 0 0.340642 0.0490624 0.143172 0.0866669 
1.39066  17 0.21791 0.248849 0.631313 0.220025 0.627828 0 0.460716 0.957325 0.174581 0.073119 0.608012 0.549588 0.874405 0.247238 0.134389 0.107114 0.319287 
0.988603  17 0.748915 0.544819 0.593592 0.114662 0.539259 0.456469 0.198075 0.419234 0.754539 0.0978251 0 0.496858 0.0505559 0.146503 0.628714 0.185133 0.860154 
0.892334  17 0.828987 0.479179 0.587822 0.0516652 0.613605 0.351848 0.689011 0.798124 0.458866 0.108396 0.365536 0.0369754 0.526565 0.0939427 0.841094 0 0.258709 
0.861161  17 0.378052 0.470012 0.60605 0.116621 0.444414 0.830389 0.725347 0.561971 0.268915 0.355885 0.34371 0.696019 0.517161 0.933221 0.607277 0.933686 0.256011 
0.830329  17 0.397574 0.467566 0.608509 0.0147012 0.405757 0.789811 0.876831 0.5613 0.450104 0.169865 0.33202 0.712712 0.584685 0.770296 0.526273 0.797701 0.548392 
0.365072  17 0.34373 0.00951333 0.788915 0 0.701445 0.39743 0.438783 0.528342 0.0245687 0.00236908 0.132031 0.783572 0.185404 0.488711 0 0.911727 0.383913 
1.47018  17 0.082655 0.604494 0.774608 0 0.511513 0.334988 0.361151 0.00854138 0.451913 0.548757 0.183674 0.57619 0.1729 0.490402 0 0.726846 0.427655 
1.07166  17 0 0.433937 0.729631 0.127537 0.720774 0.20546 0.434622 0.339518 0.16462 0 0.638133 0.275247 0 0.570156 0.693276 0 0.783935 
1.11427  17 0 0.464628 0.462624 0.15379 0.651735 0.22349 0.419353 0.657876 0 0.140697 0.122243 0.0246547 0.0939264 0.626029 0.831062 0.186969 0.699008 
1.37427  17 0.098475 0.268415 0.559479 0.0525345 0.279541 0.750694 0.469933 0.261419 0.156636 0.590138 0.47336 0.762089 0.649949 0.209039 0.118055 0.538831 0.129862 
4.42073  17 0.357122 0.294625 0.0126915 0.151887 0.61436 0.610856 0.402295 0.13912 0.247675 0.599964 0.502752 0.176554 0.66654 0.240734 0.207494 0.70573 0.326596 
0.895546  17 0.68832 0.205501 0.545348 0 0.482109 0.487752 0 0.159077 0 0.20057 0.458864 0.377964 0.309362 0 0.259036 0.378514 0.560269 
0.973242  17 0.539686 0.261825 0.560419 0 0.502367 0.710756 0.0957722 0.233071 0 0.311237 0.468473 0.183884 0.2915 0 0.297835 0.464391 0.585983 
1.05916  17 0.93089 0.574889 0.619936 0 0.442964 0.211087 0.847804 0.652885 0.290699 0.505491 0.0837752 0.750103 0.785095 0.97957 0.756385 0.276653 0.775055 
1.70496  17 0 0.33058 0.253649 0.177064 0.524585 0.74226 0.629983 0.158115 0.0664684 0 0.843299 0.50536 0.36787 0.693074 0.44081 0.867007 0 
1.01394  17 0 0.555486 0.570723 0.0749643 0.152798 0.340108 0.70935 0.976959 0.156525 0.577905 0.982325 0.237168 0.420002 0.634571 0.525046 0.0735363 0.850012 
1.026  17 0 0.515238 0.640246 0.158283 0.394896 0.249161 0.36729 0.599485 0.0335332 0.645087 0.329848 0.179019 0 0.642249 0.638695 0.164369 0.833892 
1.72727  17 0 0.716733 0.846531 0.431486 0.293815 0 0.31377 0.0666673 0.392683 0.0310069 0.0656333 0.748755 0.114815 0.847609 0.909888 0.144269 0 
1.07501  17 0 0.8761 0.785065 0.200354 0.303203 0 0.189742 0.38157 0.400837 0 0.332359 0.806292 0.5 0.844204 0.741086 0.144866 0.262239 
3.07038  17 0.339721 0.756874 0.423717 0.893501 0.110608 0.428107 0.622692 0.366718 0.266141 0.386705 0.91598 0.506342 0.229005 0.852382 0.293698 0.740746 0.5593 
1.02376  17 0.0436662 0.519897 0.390346 0.0561121 0.415104 0.619492 0.557202 0.652371 0.195819 0.629823 0.874362 0.215902 0.213083 0.833505 0.339178 0.564822 0.126787 
2.87396  17 0.506339 0.626356 0.291192 0.498448 0.512454 0.475564 0.310013 0.493812 0.363182 0.73627 0.0938454 0.752246 0.338536 0.323989 0.185089 0.300143 0.392996 
0.877133  17 0.400571 0.574612 0.810527 0.254995 0.363797 0.250551 0.519692 0.440125 0.0581269 0 0.718699 0 0.0747118 0.0600097 0.368066 0.146195 0.0201093 
0.785754  17 0.436766 0.342394 0.958809 0.0235158 0.174278 0.0995788 0 0.558359 0.167555 0.174474 0.932856 0.0517722 0.25147 0.511411 0.631795 0.334581 0.936869 
1.06761  17 0.519638 0.391274 0.783222 0 0.304058 0.364261 0 0 0 0.33219 0.906666 0.345732 0.128098 0.58255 0.010526 0.26953 0.872207 
3.92495  17 0.128855 0.0378012 0.00150317 0.0325347 0.307504 0.208086 0.387015 0.835761 0.149427 0.358715 0.693763 0.665166 0.116964 0.627498 0.212411 0.943442 0.998014 
0.766202  17 0 0.190298 0.335328 0 0.290685 0.0735372 0.630585 0.786411 0.181659 0.185287 0.663749 0.668051 0.274966 0.497283 0.42325 0.946821 0.0360653 
1.05275  17 0.427529 0.429605 0.621066 0.0273569 0.584414 0.385398 0.73408 0.499386 0.663618 0.42298 0.628562 0.423336 0.377205 0.859356 0.339784 0.823514 0.486409 
4.34018  17 0.538823 0.0461642 0 0.00760828 0.599285 0.212109 0.133926 0.546616 0.202661 0.484959 0.598058 0.29696 0.383381 0.708115 0.349558 0.556434 0.468281 
2.13706  17 0 0.866608 0.0939977 0.106436 0.653751 0.0704418 0.851695 0.728244 0.424142 0 0.909179 0.588067 0.532975 0.183392 0.587672 0.837191 0 
1.26621  17 0.333066 0.746269 0.110386 0.0544598 0.711808 0 0.810697 0.34709 0 0.20379 0.869851 0.814471 0.0124991 0.209201 0 0.826253 0.33522 
1.03094  17 0.202977 0.834372 0.637873 0 0.536206 0 0.736561 0.208903 0.256212 0.484159 0 0.932834 0.694504 0.894412 0.742288 0.200093 0.906668 
0.927499  17 0.310671 0.614835 0.836972 0 0.258602 0.30851 0.172256 0.477972 0.192327 0.480408 0.249343 0.77955 0.830842 0.801983 0.705719 0.359652 0.827573 
1.3849  17 0.811858 0.396187 0.50408 0 0.797025 0.271189 0.706808 0 0.0186865 0.465026 0.568281 0.122909 0.394585 0.726347 0.421989 0.653855 0.744894 
1.14658  17 0.111179 0.368104 0.867424 0.250742 0.743317 0.631611 0.855707 0.842225 0.839063 0.29061 0.0811362 0.550884 0.912899 0.883752 0.910836 0.946552 0.131746 
1.44981  17 0 0.708423 0.256948 0.118309 0.228921 0.494369 0.291297 0.338571 0.548155 0 0.561486 0.245002 0.196798 0.380379 0.189463 0.0120668 0.706406 
1.92616  17 0 0.115675 0.271032 0.126003 0.228035 0.398318 0 0.0321007 0.72269 0.746513 0.640241 0.157298 0.476322 0.377651 0.207513 0.22058 0.318459 
0.659559  17 0.707143 0.530334 0.357978 0.00239617 0.4562 0.141985 0.167138 0.284561 0 0.550495 0.58745 0.815072 0.225056 0.642145 0.374504 0.679388 0.344636 
0.808184  17 0.847659 0.607744 0.203943 0.00451196 0.578786 0.139221 0.0501603 0.434337 0.391716 0.467249 0.407057 0.60448 0.112726 0.745321 0.90679 0.229278 0.327309 
1.4062  17 0.49058 0.321832 0.748208 0 0.308481 0.19091 0.25941 0.181619 0 0.698513 0.427047 0.150958 0.371308 0.416872 0.139729 0.181576 0.649122 
0.756342  17 0.314639 0.747127 0.911341 0.0356667 0.573384 0.491726 0.0645962 0.33838 0.0564059 0.324748 0.683343 0.349604 0.553091 0.877294 0.761844 0.213572 0.107007 
0.839441  17 0.489114 0.248778 0.566649 0.0229552 0.443069 0.352911 0.644799 0.514095 0 0.504822 0.680943 0.678958 0.592231 0.864083 0.420032 0.117909 0.223924 
0.82573  17 0.503948 0.390301 0.600141 0.0351464 0.698544 0.363047 0.0574659 0.410546 0 0.664756 0.684276 0.610175 0.331013 0.669442 0.413243 0 0.352948 
0.545532  17 0.729365 0.420261 0.458256 0 0.622959 0.323539 0.688154 0.476855 0.0199432 0.427924 0.58129 0.238536 0.0848321 0.65786 0.81692 0.589777 0.637447 
0.711998  17 0.367149 0.376445 0.823536 0 0.46383 0 0.0179554 0.317671 0.00825259 0 0.473071 0.464455 0.086163 0.117883 0 0.736824 0.409186 
0.614406  17 0.178008 0 0.69718 0 0.214111 0.417157 0.333234 0.562863 0 0 0.988834 0.70574 0.179827 0.348203 0.397176 0.0429094 0.375872 
0.825528  17 0.264999 0.305589 0.547919 0 0.256179 0.66059 0.207216 0.155854 0.262992 0.0290054 0.0887777 0.674815 0.362931 0.392423 0.852193 0.251984 0.290474 
1.01394  17 0 0.555486 0.570723 0.0749643 0.152798 0.340108 0.70935 0.976959 0.156525 0.577905 0.982325 0.237168 0.420002 0.634571 0.525046 0.0735363 0.850012 
1.026  17 0 0.515238 0.640246 0.158283 0.394896 0.249161 0.36729 0.599485 0.0335332 0.645087 0.329848 0.179019 0 0.642249 0.638695 0.164369 0.833892 
0.756342  17 0.314639 0.747127 0.911341 0.0356667 0.573384 0.491726 0.0645962 0.33838 0.0564059 0.324748 0.683343 0.349604 0.553091 0.877294 0.761844 0.213572 0.107007 
0.82573  17 0.503948 0.390301 0.600141 0.0351464 0.698544 0.363047 0.0574659 0.410546 0 0.664756 0.684276 0.610175 0.331013 0.669442 0.413243 0 0.352948 
0.845722  17 0.268328 0.948412 0.343538 0 0.525769 0.129324 0.284877 0.259324 0.0672203 0.287626 0.620776 0.63469 0.0960943 0.743061 0 0.612416 0.179114 
0.976377  17 0.230527 0.465037 0.695797 0 0.364022 0 0 0.749605 0.111398 0.321129 0.66857 0.600059 0 0.817477 0.00532005 0.914513 0.628883 
0.857563  17 0.215408 0.511239 0.775191 0.00852388 0.711007 0.315297 0.372278 0.597743 0.355124 0.886969 0.681729 0.4369 0.0162496 0.912 0.783883 0 0.304435 
1.3275  17 0.151026 0.54107 0.28183 0 0.761454 0.175726 0.404277 0.0779785 0.255156 0.969876 0.670275 0.179403 0.102947 0.964314 0.656605 0.707294 0.794261 
0.831196  17 0 0.49898 0.0145404 0.00187743 0.403502 0 0.498195 0.375984 0 0.423577 0.887411 0.518016 0.0292937 0.916211 0.391088 0 0.348192 
0.882919  17 0 0.639873 0.147394 0.00519213 0.391238 0 0.209683 0.34117 0 0.42895 0.496516 0.476108 0 0.836718 0 0 0.154569 
1.46495  17 0.85222 0.210463 0.0345248 0 0.572498 0.524846 0.0251252 0 0.118298 0.201336 0.425121 0.216832 0.346619 0.119029 0.256988 0.35308 0.72917 
0.674362  17 0.861706 0.782811 0.439151 0 0.546449 0.288669 0 0.0882587 0 0.199655 0.765703 0.203609 0.160356 0.215027 0.234137 0.350994 0.261168 
1.27116  17 0 0.490235 0.788261 0.280136 0.644926 0.830521 0.706649 0.530073 0.628955 0.254693 0.736387 0.637788 0.119561 0.905723 0.672529 0.503182 0.135682 
1.06116  17 0.146056 0.943246 0.106228 0 0.603044 0 0.383649 0.729223 0.325417 0.11063 0.683404 0 0 0.300385 0.209718 0.636964 0.400681 
0.741573  17 0.794312 0 0.735677 0.0903528 0.337303 0.124197 0.63858 0.0531375 0 0 0.456261 0.37665 0.0631209 0.0732719 0.847317 0.62252 0.639565 
1.09271  17 0.578566 0.570886 0.628856 0.201443 0.726047 0.839673 0.676929 0.259386 0 0.383977 0.627899 0.567006 0.111744 0.292989 0.374715 0.5996 0.422739 
0.907308  17 0.183975 0.674513 0.923786 0 0.558432 0.27652 0.108314 0.506313 0.34706 0.125656 0.621183 0.547202 0.0841377 0.363853 0.167916 0.394593 0.317388 
1.05429  17 0.325685 0.714596 0.308795 0 0.483831 0.372462 0.196755 0.762969 0.32654 0.291453 0.520542 0.947962 0.331986 0.0911704 0.166903 0.204455 0.317948 
1.5303  17 0 0.585886 0.615887 0 0.292897 0.735801 0.270341 0.297771 0.115916 0.434132 0.720123 0 0.331313 0.536989 0 0.55746 0 
1.0818  17 0.249955 0.580701 0.615284 0 0.397466 0.573169 0.109054 0.447935 0.0238724 0.550994 0.675941 0.0604248 0.663764 0.297522 0.54927 0.428892 0.202861 
0.910042  17 0.630998 0.434923 0.643708 0 0.338069 0.598272 0.901751 0.612063 0.100422 0.537734 0.302828 0.258888 0.526625 0.466031 0.762651 0.859462 0.195501 
1.02459  17 0.578678 0.18804 0.649236 0 0.252097 0.57424 0.235349 0.50377 0 0.66797 0 0.619877 0.520696 0.650522 0.442415 0.00594816 0.254065 
0.789547  17 0.0498233 0.597647 0.892094 0 0.567879 0.0190446 0.553628 0.765139 0.0644428 0.254591 0.757444 0.293605 0.0547998 0.416978 0.288439 0.623178 0.169794 
0.799286  17 0 0.0199048 0.861643 0.0100532 0.658157 0 0.39806 0.517892 0.0490462 0.217173 0.804555 0.675607 0.0485355 0.642611 0.34691 0.833968 0.16726 
1.28119  17 0.768229 0 0.496007 0.157363 0.0446485 0.153851 0.463489 0.396357 0.0415282 0.318041 0.0969429 0.537465 0.20028 0.283364 0.568528 0.228241 0.335543 
1.30773  17 0.822487 0.692889 0.477924 0.167206 0.00840021 0.155721 0.464819 0.418161 0 0.360298 0.0832392 0.605402 0.189525 0.500529 0.340026 0 0.331604 
1.45914  17 0.717318 0.857399 0.812603 0.0755519 0.621692 0 0.175762 0.422409 0.0817298 0.914066 0.584634 0.219683 0.483041 0.601641 0.0571116 0.976033 0.095417 
0.864866  17 0.559688 0.988227 0.841484 0.0874778 0.462444 0 0.415486 0.360314 0.0246935 0.970986 0.666154 0.565058 0.106063 0.68534 0.335369 0.26719 0.346607 
1.26017  17 0.112856 0.61068 0.646922 0 0.510508 0.156078 0.919884 0.198612 0.197197 0.598778 0 0.480404 0.770399 0.983027 0.528587 0.214441 0.972769 
0.967505  17 0.355888 0.243314 0.650018 0 0.527688 0.0928191 0.818394 0.190761 0.142478 0.495799 0 0.395904 0.0145359 0.333575 0.380154 0.190384 0.994117 
0.705024  17 0.392685 0.283608 0.557506 0.0383938 0.658899 0.385416 0.626636 0.639225 0.0519502 0.293388 0.452844 0.63089 0.535638 0.822987 0.499166 0.613861 0.243682 
1.01826  17 0.460591 0.519586 0.580637 0.0232418 0.265271 0.646203 0.643652 0.21389 0.0996575 0.608904 0.542597 0.555817 0.49699 0.88086 0.670602 0 0.355461 
0.570151  17 0.670894 0.0636195 0.811574 0 0.756599 0.387969 0.396853 0.417117 0.0075818 0 0.689019 0.783825 0.232112 0.488883 0 0.905323 0.230645 
0.803975  17 0.162638 0.107372 0.831379 0.14608 0.432806 0.563948 0.347573 0.642297 0.0185808 0.332665 0.294581 0.782174 0.0227514 0.488558 0 0.893097 0.554293 
0.712005  17 0.401479 0.320176 0.51749 0 0.471463 0.805605 0.800539 0.148662 0 0.0346201 0.698715 0.45622 0.00133775 0.498309 0.837879 0.915798 0.557916 
0.912838  17 0.464493 0.405411 0.527835 0 0.431499 0.84699 0.535509 0.139672 0 0.0799521 0.511944 0.0626154 0.348319 0.820872 0.197868 0.776234 0.877135 
0.845785  17 0.156774 0.336734 0.0916647 0 0.678356 0.385558 0.639026 0.0868482 0.0394528 0.287774 0.481173 0.240837 0.103273 0.702037 0.678675 0.404058 0.719269 
1.16212  17 0.854065 0.335089 0.385453 0 0.708072 0.382342 0.687866 0.148342 0.0460107 0.993422 0.0744113 0.22739 0.101309 0.636151 0.556341 0.279344 0.188803 
2.18762  17 0 0.705643 0.839197 0.508181 0.297843 0.153023 0.210267 0 0.479483 0 0.139735 0.768567 0.724202 0.810922 0.683475 0.0368455 0.204192 
1.04387  17 0.424186 0.576708 0.837377 0.121753 0.25347 0.353373 0.206938 0.609945 0.197495 0.525529 0.0655697 0.774714 0.623812 0.814593 0.934631 0.0572544 0.0565811 
0.778442  17 0.10676 0.273835 0.950713 0.0197695 0.320862 0.365391 0.461781 0.454121 0.137524 0 0.00647934 0.21417 0.108832 0.618656 0.706169 0.0642279 0 
1.10035  17 0.103255 0.383607 0.874148 0.0180416 0.661027 0.392506 0.241246 0.281962 0.394605 0 0.0227773 0.224346 0.110692 0.555789 0.733718 0.209986 0.178577 
0.950482  17 0.45137 0.553315 0.731118 0.00510157 0.550886 0.0510172 0.141427 0.348761 0.141625 0.282274 0.705017 0.354664 0.253904 0.772605 0.122189 0.106578 0.0481365 
1.47897  17 0.460544 0.549746 0.669851 0.0107463 0.542376 0 0.772235 0.317027 0.153234 0.674353 0.541019 0.0523039 0.479279 0.840131 0.104733 0.279664 0.00878182 
0.968634  17 0.225698 0.25574 0.878199 0.0588855 0.623477 0.696851 0.945609 0.877782 0.702491 0.324155 0.952933 0.484788 0.968877 0.876979 0.709364 0.223056 0.101717 
0.970348  17 0.402341 0.729927 0.885685 0 0.654151 0.510532 0.937139 0.463037 0.507708 0.301151 0.552569 0.459544 0.510391 0.883468 0.968179 0 0.106321 
0.929687  17 0.463582 0.773192 0.781409 0.201794 0.251838 0 0.507214 0.865743 0.00990444 0.214986 0.582229 0 0.568345 0.036863 0.813023 0.093981 0.00763095 
1.69516  17 0.444205 0.465645 0.780199 0 0.103815 0 0.540836 0.858095 0.224509 0.750262 0.216103 0.0175539 0.792046 0.0162478 0.590307 0.0698103 0.0185471 
1.74981  17 0.115727 0.03375 0.993672 0.701882 0.950408 0.707731 0.0194572 0.62088 0.38872 0.78999 0.888211 0.277863 0.372855 0.832891 0.940963 0.180049 0.0323654 
1.41266  17 0 0.47767 0.659402 0.288792 0.424862 0.259787 0.00623542 0.57547 0.156593 0.769047 0.183425 0.48597 0.357168 0.791423 0.728635 0.23658 0.79176 
1.00105  17 0.647086 0.286084 0.688083 0.00167145 0.526861 0 0.0439579 0.464756 0 0.423328 0.445621 0.191925 0.367837 0.902176 0.296607 0.183477 0.501743 
0.851236  17 0.813988 0.288503 0.634991 0.00142765 0.579277 0.827579 0.0274738 0.169946 0.222069 0.508862 0.461744 0.175353 0.139187 0.400166 0.716834 0.202267 0.34206 
1.0466  17 0.650186 0.707012 0.853137 0 0.656828 0.284962 0.678714 0.437034 0.303231 0 0.575483 0.370945 0.376991 0.0832306 0.16165 0.714293 0.802857 
0.892742  17 0.0132484 0.929589 0.678252 0 0.592759 0.271858 0.906106 0.392917 0.158414 0.134042 0.557987 0.0464351 0.420038 0 0.477165 0.497594 0.170405 
0.897781  17 0.502942 0.2235 0.635431 0.01624 0.54375 0.337612 0.522384 0.676604 0.0768926 0.488679 0.304715 0.747976 0.720819 0.971414 0.41131 0 0.767513 
0.683875  17 0.493419 0 0.558711 0.00837183 0.474555 0.338865 0.77169 0.265456 0 0.423172 0.679185 0.640827 0.242526 0.462468 0.373499 0 0.560747 
1.01127  17 0.716658 0.646911 0.484247 0 0.364088 0.432624 0.464239 0.165094 0.0585479 0.157432 0.496738 0 0.37887 0 0.277607 0.630331 0.605132 
0.948188  17 0.56639 0.472307 0.525931 0 0.328109 0.651245 0.374595 0.168954 0.054318 0.1678 0.515168 0 0.376396 0.0875229 0.328581 0.573171 0.570459 
1.48655  17 0 0.740898 0.580025 0.111975 0.395541 0.382703 0.685491 0.593755 0.067448 0.763011 0.00329903 0.161048 0.520644 0.580183 0.526468 0.0651273 0.751694 
1.36383  17 0.413164 0.366848 0.565434 0.098433 0.356757 0.214663 0.353571 0.251377 0.187906 0.754976 0.0394303 0.277465 0.302137 0.476795 0.496719 0.463082 0.9283 
1.55256  17 0.0792326 0.733599 0.658203 0.252875 0.418185 0.0857905 0.809073 0.48602 0.479777 0.156917 0.679288 0.718984 0.233253 0.691572 0.0116201 0.833436 0.311167 
1.15187  17 0.145315 0.326932 0.758778 0.177565 0.450817 0.0738321 0.699979 0.478566 0.0922223 0.0164995 0.657812 0.458012 0 0.351776 0 0.76648 0.208574 
0.580559  17 0.0255147 0 0.781294 0 0.550701 0.35378 0.334146 0.268857 0 0.0242319 0.375248 0.706054 0.126649 0.628665 0.370788 0.170886 0.412452 
0.528166  17 0.243608 0.687089 0.830463 0 0.111861 0.480715 0.333285 0.918741 0.0121984 0 0.890402 0.705284 0.226064 0.112784 0.522824 0.086613 0.382593 
1.11964  17 0.688279 0.549956 0.600959 0 0.213149 0.452736 0.649718 0.0311075 0.25462 0.206677 0.489948 0.655511 0.298523 0.298561 0.367774 0.49895 0.531317 
0.684142  17 0.635895 0.536508 0.720798 0 0.199111 0.43751 0.553971 0.443681 0.292 0.0141931 0.0288193 0.569858 0.248509 0.185237 0.39474 0.51616 0.0928962 
0.84532  17 0.190119 0.514777 0.55256 0 0.313117 0.328342 0.3661 0.60906 0.0356462 0.750476 0.242277 0.265444 0.0250247 0.654885 0.726195 0.670388 0.576475 
1.08582  17 0 0.549065 0.620524 0.203111 0.559156 0.302763 0.233326 0.491397 0.0145012 0.512965 0.47457 0.200841 0.0405629 0.641815 0.70989 0.613404 0.748554 
1.09548  17 0.237453 0.766404 0.644039 0 0.116164 0.544615 0.333423 0.83799 0.490693 0.0814346 0.477078 0 0.143343 0.514707 0.160459 0.160324 0.348738 
1.11376  17 0.164893 0.759481 0.410014 0 0.340298 0.550457 0.246585 0.284916 0.39393 0.089175 0.630539 0.535375 0.169239 0.912175 0.160082 0.235829 0.386064 
0.895477  17 0.304706 0.360347 0.562304 0.0104587 0.548824 0.533839 0.826538 0.576169 0.240604 0.3738 0.287306 0.311148 0.313375 0.0641758 0.567642 0.479461 0.327706 
1.20892  17 0.367107 0.383773 0.475769 0.123289 0.694368 0.151298 0.928516 0.961974 0.74605 0.253144 0.874134 0.669953 0.606121 0.652532 0.78736 0.37933 0.491114 
0.51948  17 0.653154 0.425513 0.284953 0.00204446 0.48197 0.551673 0 0.568569 0 0.428948 0.200186 0.310302 0.0116722 0.842312 0.433746 0.92017 0.712519 
0.679731  17 0.28602 0.437558 0.241169 0.00635044 0.504788 0.189702 0.59321 0.466348 0 0.430416 0.078816 0.513315 0 0.654227 0 0.994872 0.772745 
0.840462  17 0.6794 0.768989 0.825546 0.124507 0.513607 0.432822 0.479335 0.433554 0.306682 0 0.403727 0.152392 0.110559 0.501096 0.984985 0.575272 0.212097 
1.03421  17 0.142213 0.64822 0.817811 0.124513 0.479163 0.275402 0.914849 0.700118 0.579731 0.0152523 0.365489 0.338039 0.11106 0.561654 0.737793 0 0.176788 
0.65495  17 0.673658 0.208409 0.596731 0 0.0297748 0.745709 0 0.261397 0.0982524 0.148996 0.881324 0.271303 0.0931494 0.425054 0.594612 0.446984 0.147826 
0.647468  17 0.558388 0.242902 0.869281 0 0.545919 0.793825 0 0.29321 0.085702 0.145649 0.99295 0.671778 0.0571941 0.393113 0.586023 0.212448 0.410065 
1.34266  17 0 0.469319 0.269794 0 0.353843 0 0.369253 0.155976 0.497951 0.0679737 0.707051 0.0165346 0.0667264 0.389962 0.185982 0.424768 0.527809 
0.859187  17 0.433395 0.459158 0.662442 0 0.605069 0.032289 0.266859 0.938793 0.526107 0.358316 0.715771 0 0 0.20392 0.260187 0.445782 0.522163 
0.676584  17 0.60847 0.431271 0.150911 0.0235477 0.166291 0.234366 0.693524 0.476147 0 0.427492 0.918419 0.415414 0 0.374983 0.469658 0.806512 0.753572 
1.19752  17 0.420428 0.373082 0.513215 0.0261989 0.422035 0.440533 0.51017 0.497104 0.465967 0.430047 0.000730633 0.19632 0.114774 0.366127 0.776651 0.95482 0.942206 
1.12321  17 0.842988 0.852731 0.597393 0.0137703 0.420002 0.391597 0.471706 0.90091 0.823349 0.495307 0 0.68232 0.635148 0.321167 0.504989 0.287563 0.344648 
0.646481  17 0.684068 0.72614 0.60657 0.00768012 0.712734 0.255291 0.519841 0.927968 0 0.19884 0.362036 0.492705 0.209043 0.290649 0.461605 0.82627 0.886978 
1.02024  17 0.161463 0.316513 0.528556 0.0186184 0.588579 0.303967 0.750194 0.633989 0 0 0.743231 0.296632 0.0586968 0.862174 0 0.555343 0.235721 
0.768021  17 0.0535308 0.0453615 0.395447 0.0475836 0.389757 0.80432 0.790523 0.0663782 0 0.0606585 0.913 0.408287 0.0218099 0.493135 0.164866 0.560741 0.400392 
3.15441  17 0.282429 0.634128 0.114709 0.345392 0.54224 0.107451 0.0476705 0.605557 0.109099 0 0.263888 0.391573 0.404024 0.289984 0.884688 0.0431473 0.181034 
1.93675  17 0.338419 0.606774 0.488663 0.443443 0.49005 0.0536272 0 0.812288 0.0878331 0 0.264676 0.113204 0.415408 0.578083 0.491487 0.112595 0.0886297 
0.97954  17 0 0.614555 0.812311 0.0529288 0.150736 0.647249 0.551357 0.521849 0.163283 0.525412 0.482064 0.284007 0.168969 0.97649 0.343913 0.611378 0.114534 
1.02698  17 0 0.664621 0.562406 0.0702214 0.445224 0.62345 0.565993 0.741967 0.201593 0.544015 0.841343 0.182572 0.306765 0.707774 0.345124 0.600995 0.103488 
1.36837  17 0.463168 0.147321 0.826103 0.326432 0.137222 0.211782 0.352526 0.886205 0 0.101686 0.571447 0 0.150636 0.207694 0.126833 0.0593727 0.00936138 
1.73098  17 0.582105 0.330507 0.800229 0.327429 0.153251 0.321025 0.590148 0.026298 0.312038 0 0.829661 0.592743 0.0740313 0.0714131 0.428487 0.117788 0.154635 
1.29996  17 0.368048 0.694661 0.46308 0.000431078 0.593932 0.579385 0.27255 0.520774 0.164924 0.369962 0.673923 0.0723289 0.799004 0.814231 0.201443 0.354 0 
0.794068  17 0.34133 0.831223 0.96061 0.060759 0.875049 0.416418 0.0325143 0.287785 0.0564056 0.309274 0.736193 0.538876 0.58081 0.928486 0.220716 0.0547539 0 
0.815439  17 0.619918 0.344943 0.655572 0.0721628 0.0564759 0.26344 0.0939536 0.262376 0.020831 0.569194 0.250411 0.844716 0.369446 0.841124 0.274648 0 0.900879 
0.797016  17 0.58123 0.271687 0.705746 0 0.0618663 0.232181 0.813799 0.228696 0.020469 0.456509 0.193559 0.621669 0.310001 0.852894 0.335732 0 0.166278 
0.944506  17 0 0.38805 0.329174 0 0.697336 0.22517 0.914799 0.344254 0.0493882 0.29496 0.410689 0.117085 0.680393 0.897121 0.823027 0.522984 0.351796 
1.58725  17 0.517655 0.349398 0.423642 0.332851 0.711296 0.614992 0.620474 0.885815 0.0701952 0.335196 0.799718 0.609866 0.0405976 0.563433 0.798449 0.74135 0.0776615 
0.886125  17 0.502581 0.296912 0.617813 0.0943977 0.507902 0 0.760532 0.540621 0.157344 0.806051 0.633674 0.861071 0.597126 0.848558 0.749494 0 0.152474 
1.13298  17 0.596732 0.311916 0.605223 0.165806 0.715827 0 0.797606 0.547114 0 0.353992 0.548075 0.707148 0.59239 0.857172 0.192914 0 0.118584 
1.10627  17 0.427529 0.429605 0.621066 0.0273569 0.584414 0.385398 0.73408 0.499386 0.663618 0.42298 0.628562 0.423336 0.377205 0.859356 0.339784 0.823514 0.486409 
0.78065  17 0.291683 0.428291 0.423613 0 0 0.45421 0.391736 0.443925 0.747691 0.0363756 0.112782 0.723945 0.563197 0.545279 0.618534 0.404799 0.141699 
0.814898  17 0 0.441023 0.429112 0.0182521 0.378848 0.676293 0.497887 0.73243 0.272109 0.375202 0.865153 0.249661 0.0764933 0.59591 0.781048 0.600441 0.499198 
1.12707  17 0 0.527884 0.373653 0.0258225 0.604451 0.746937 0.664211 0.412904 0.00678452 0.587706 0.473042 0.218022 0.260677 0.642771 0.222981 0.5926 0.730032 
1.40694  17 0.771293 0.773692 0.817531 0.00552483 0.467096 0 0.295548 0.529145 0.124179 0.547449 0.336122 0.00967879 0.445684 0.904888 0.317206 0 0.806669 
0.856216  17 0.373321 0.331306 0.815254 0.015804 0.573379 0 0.291639 0.447195 0 0.518191 0.431597 0.37049 0.445225 0.904263 0.489249 0.393203 0.864806 
1.29297  17 0.118845 0.424194 0.769385 0 0.525814 0.698023 0.67694 0.62212 0.254053 0.204628 0.127204 0.658494 0.641463 0 0.188733 0.776473 0.263955 
1.13703  17 0.189533 0.478333 0.710512 0 0.516404 0.108668 0.192778 0.331865 0 0.232406 0.777912 0.627729 0.538395 0 0.221934 0.543358 0.0339304 
1.21916  17 0.53493 0.704676 0.515287 0.212894 0.292724 0.211651 0.559469 0.769835 0.0660408 0.328374 0.770152 0.446373 0.561441 0.59347 0.97122 0.332482 0.167975 
1.15436  17 0.342541 0.495413 0.51998 0 0.326408 0 0.0499928 0.655149 0.0780943 0.328738 0.33974 0.272963 0.668832 0.199284 0.431706 0.9082 0.352474 
0.666263  17 0.39072 0.378184 0.245529 0 0.25789 0.422268 0.605931 0.122675 0.0820703 0.411439 0.747579 0.397138 0 0.0633498 0.494626 0.793375 0.154419 
0.516027  17 0.417562 0.4176 0.189427 0.00092045 0.0396164 0.505663 0.455511 0.225285 0 0.417272 0.890627 0.492715 0 0.16877 0.506232 0.753782 0.34764 
0.928345  17 0.193444 0 0.195482 0 0.159335 0.525613 0 0.197172 0.385325 0.175088 0 0.342756 0.314666 0.984473 0.268512 0.604405 0.07892 
0.873247  17 0.552279 0.651867 0.437505 0.0214625 0.15716 0.505719 0.122549 0.291769 0.490478 0.154766 0 0.355701 0.0338409 0.754629 0.139202 0.507952 0.939072 
1.03286  17 0.205154 0.587123 0.420733 0.0183247 0.134245 0.338431 0.602908 0.650427 0.472313 0.0294027 0.407676 0.703207 0 0.538894 0.199558 0.0967642 0.54044 
1.23932  17 0.205276 0.57517 0.632663 0.202733 0.162225 0.0818901 0.304482 0.544571 0.614954 0.249986 0.0854568 0.748407 0.523848 0.49009 0.99992 0.042383 0.560563 
0.883611  17 0.00108903 0.338975 0.200827 0 0.577359 0.36612 0.638632 0 0 0.559892 0.581362 0.226131 0.0524472 0.667401 0.906264 0.460084 0.834868 
0.852799  17 0.852422 0.334189 0.644589 0 0.559221 0.254024 0.659724 0.649951 0.0773678 0.0861824 0.57232 0.13134 0.0252684 0.690801 0.530489 0.358207 0.840278 
0.730778  17 0.729365 0.420261 0.458256 0 0.622959 0.323539 0.688154 0.476855 0.0199432 0.427924 0.58129 0.238536 0.0848321 0.65786 0.81692 0.589777 0.637447 
0.960428  17 0.110529 0.187984 0.856991 0 0.717603 0.0411063 0.762414 0 0 0.372146 0.469095 0.179151 0.00999192 0.313283 0.163957 0.68531 0.151666 
0.791046  17 0.610075 0.449556 0.843935 0.0926311 0.1584 0 0.136801 0.423116 0.192938 0.135817 0.434579 0.602776 0.349435 0.717885 0.407214 0 0.466594 
0.890835  17 0.243188 0.0942386 0.4098 0.0810833 0.0951529 0.202473 0.156442 0.395412 0.189322 0.247599 0.462002 0.8058 0.413294 0.0757267 0.89071 0.623222 0.657283 
0.817778  17 0.426757 0.869389 0.381687 0 0.451023 0.412431 0.501579 0.451062 0 0.566791 0.678279 0.660826 0.257718 0.853935 0.145015 0.0728811 0.241951 
0.713299  17 0.439676 0.0764906 0.286876 0.0241388 0.377789 0.227597 0.569716 0.546197 0 0.325319 0.678976 0.668487 0.416577 0.857861 0.397977 0 0.319527 
0.806644  17 0 0.344717 0.459093 0 0.299633 0 0.174127 0.246024 0.0650777 0.234074 0.774301 0.698642 0.288523 0.451245 0.132669 0.0644666 0.45534 
0.559875  17 0.161175 0.0127431 0.520309 0 0.29949 0.312109 0.484925 0.629209 0.0267234 0.0781336 0.443203 0.449919 0.246007 0.566482 0.507304 0.493304 0.14698 
0.74909  17 0.383928 0.455172 0.169466 0 0.323036 0.751971 0.246985 0.485801 0.342992 0.421291 0.713607 0.508538 0.251471 0.880643 0.526458 0.748492 0.740341 
1.34776  17 0.380669 0.368841 0.11834 0.0504166 0.317632 0.484996 0.0898421 0.467106 0.414677 0.359992 0.821764 0.30497 0 0.16144 0.223056 0.868007 0.82767 
1.35117  17 0.777735 0.568981 0.628027 0.0401933 0.16343 0.0223508 0.764698 0.0106484 0.466042 0.274614 0.328714 0.819041 0.844417 0.802558 0.744405 0.882252 0.463897 
1.25634  17 0.368537 0.71916 0.901118 0.231338 0.675426 0.263158 0.334638 0.182566 0.052436 0.0530147 0.277908 0.704269 0.249103 0.0623926 0.0607532 0.467094 0.223987 
1.16325  17 0.368537 0.71916 0.901118 0.231338 0.675426 0.263158 0.334638 0.182566 0.052436 0.0530147 0.277908 0.704269 0.249103 0.0623926 0.0607532 0.467094 0.223987 
0.591574  17 0.707143 0.530334 0.357978 0.00239617 0.4562 0.141985 0.167138 0.284561 0 0.550495 0.58745 0.815072 0.225056 0.642145 0.374504 0.679388 0.344636 
0.851469  17 0.378052 0.470012 0.60605 0.116621 0.444414 0.830389 0.725347 0.561971 0.268915 0.355885 0.34371 0.696019 0.517161 0.933221 0.607277 0.933686 0.256011 
0.894008  17 0.93089 0.574889 0.619936 0 0.442964 0.211087 0.847804 0.652885 0.290699 0.505491 0.0837752 0.750103 0.785095 0.97957 0.756385 0.276653 0.775055 
1.22497  17 0.793178 0.0930163 0.409156 0 0.497437 0.488626 0.0982149 0.311771 0.693314 0.222311 0.489884 0.446386 0.468975 0.294526 0.200657 0.358877 0.666803 
1.59279  17 0.261274 0.91178 0.373867 0 0.46876 0.50921 0.173536 0.274335 0.512989 0.220301 0.446565 0 0.654281 0.193573 0.1508 0.281003 0.678826 
1.4407  17 0 0.961244 0.739623 0.245332 0.647575 0.730929 0.429814 0.62056 0.924801 0.289539 0.776738 0 0.0895059 0.497097 0.599019 0.272001 0.900623 
1.45332  17 0 0.489804 0.640881 0.342263 0.647937 0.521088 0.580716 0.509588 0.1901 0.20643 0.505153 0.4222 0.101452 0.803604 0.59721 0.103904 0.749433 
0.850637  17 0.470149 0.343077 0.459961 0 0.221381 0.335523 0.402057 0.478983 0.902358 0 0.126059 0.748847 0.609297 0.508329 0.535694 0.223459 0.0842919 
0.91464  17 0.356489 0.364911 0.481365 0 0 0.437963 0.411279 0.281307 0.824417 0.237024 0.135507 0.605567 0.42979 0.562585 0.668268 0.545699 0.0778413 
1.4337  17 0.249028 0.392875 0.458035 0.0441079 0.4764 0.82313 0 0.150686 0 0.153852 0.462902 0.402525 0.174273 0 0 0.627725 0.548864 
1.11269  17 0.738411 0 0.44002 0 0.323166 0.164271 0.636077 0.146744 0 0.411208 0.440881 0.382085 0.442661 0 0.267856 0.42227 0.696375 
0.365072  17 0.34373 0.00951333 0.788915 0 0.701445 0.39743 0.438783 0.528342 0.0245687 0.00236908 0.132031 0.783572 0.185404 0.488711 0 0.911727 0.383913 
1.15765  17 0.6242 0.582866 0.206071 0.0168 0.746457 0.292549 0.484748 0.366145 0.325071 0.347768 0.631231 0.983461 0.368827 0.28872 0.0617159 0.756406 0.747338 
0.644629  17 0.202196 0.247463 0.785229 0 0.568005 0.376573 0.582093 0.0493008 0.0418214 0 0 0.677022 0.190188 0.462688 0.00438858 0.737028 0.608327 
0.66282  17 0.516186 0.291189 0.787709 0 0.497653 0.366154 0.715151 0.405391 0.0458839 0 0.670689 0.657647 0.198016 0.419353 0.00865377 0.179326 0.793962 
0.570151  17 0.670894 0.0636195 0.811574 0 0.756599 0.387969 0.396853 0.417117 0.0075818 0 0.689019 0.783825 0.232112 0.488883 0 0.905323 0.230645 
0.683875  17 0.493419 0 0.558711 0.00837183 0.474555 0.338865 0.77169 0.265456 0 0.423172 0.679185 0.640827 0.242526 0.462468 0.373499 0 0.560747 
0.528166  17 0.243608 0.687089 0.830463 0 0.111861 0.480715 0.333285 0.918741 0.0121984 0 0.890402 0.705284 0.226064 0.112784 0.522824 0.086613 0.382593 
0.51948  17 0.653154 0.425513 0.284953 0.00204446 0.48197 0.551673 0 0.568569 0 0.428948 0.200186 0.310302 0.0116722 0.842312 0.433746 0.92017 0.712519 
0.679731  17 0.28602 0.437558 0.241169 0.00635044 0.504788 0.189702 0.59321 0.466348 0 0.430416 0.078816 0.513315 0 0.654227 0 0.994872 0.772745 
0.559875  17 0.161175 0.0127431 0.520309 0 0.29949 0.312109 0.484925 0.629209 0.0267234 0.0781336 0.443203 0.449919 0.246007 0.566482 0.507304 0.493304 0.14698 
0.591574  17 0.707143 0.530334 0.357978 0.00239617 0.4562 0.141985 0.167138 0.284561 0 0.550495 0.58745 0.815072 0.225056 0.642145 0.374504 0.679388 0.344636 
0.365072  17 0.34373 0.00951333 0.788915 0 0.701445 0.39743 0.438783 0.528342 0.0245687 0.00236908 0.132031 0.783572 0.185404 0.488711 0 0.911727 0.383913 
0.927281  17 0.249955 0.580701 0.615284 0 0.397466 0.573169 0.109054 0.447935 0.0238724 0.550994 0.675941 0.0604248 0.663764 0.297522 0.54927 0.428892 0.202861 
0.794395  17 0.470149 0.343077 0.459961 0 0.221381 0.335523 0.402057 0.478983 0.902358 0 0.126059 0.748847 0.609297 0.508329 0.535694 0.223459 0.0842919 
0.961786  17 0.383903 0.0296562 0.869493 0.0807792 0.703541 0.357188 0.31108 0.345829 0.479755 0.707965 0.552466 0.531231 0 0.639488 0.421004 0.25211 0.140388 
1.14111  17 0.27796 0.76964 0.83247 0.0660127 0.6762 0 0.279877 0.582524 0.825446 0.690879 0.962276 0.567191 0.327027 0.688056 0.419839 0.222554 0.440974 
0.835238  17 0.401212 0.0371203 0.65256 0 0.307237 0.505316 0.864798 0.344917 0 0 0.699085 0.458226 0 0.635397 0.903247 0.103886 0.970212 
0.540134  17 0.40204 0.0718467 0.779818 0 0.566487 0.953431 0.894436 0.251736 0 0.0818908 0.574941 0.45713 0.263859 0.568502 0.806706 0.0759728 0.250513 
1.04822  17 0 0.567921 0.888676 0 0.376186 0.00176502 0.480432 0.178486 0.120427 0.348515 0.459235 0.225348 0.30517 0.395599 0.274747 0.693601 0.522252 
0.701769  17 0 0.48583 0.941136 0 0.43651 0 0.592223 0.230706 0.0971557 0.343941 0.444489 0.355949 0 0.159276 0.282177 0.656579 0 
1.10799  17 0.0379176 0.295247 0.782664 0 0.642862 0.279492 0.284374 0.356362 0.627611 0 0.506453 0.768133 0.12826 0.732563 0.125322 0.0207939 0.252457 
0.838559  17 0.0174444 0 0.779333 0.213903 0.62323 0.744597 0.176105 0.416813 0 0 0.378691 0.683226 0.128468 0.3623 0.0766922 0.483465 0.405816 
1.1459  17 0.514109 0.570574 0.349319 0.0543134 0.263853 0.760767 0.54574 0.304111 0.399436 0.517216 0.601151 0.487502 0.257826 0.88008 0.373096 0.815101 0.132078 
0.757232  17 0.533425 0.503724 0.373167 0 0.567153 0.730913 0.218829 0.457549 0.133106 0.462028 0.937943 0.497102 0 0.882481 0.584758 0.0966693 0.740838 
1.01599  17 0.53412 0.0953472 0.582236 0.0134266 0 0.345697 0.479103 0.522111 0 0.610535 0 0.850708 0.537586 0.475275 0.103145 0.219085 0.548005 
1.09469  17 0.598426 0.030688 0.257661 0.00689943 0.298111 0.7877 0.0729561 0.533348 0.300572 0.780214 0.277612 0.718291 0.477891 0.308563 0.451794 0.0261594 0.723141 
0.554232  17 0.670894 0.0636195 0.811574 0 0.756599 0.387969 0.396853 0.417117 0.0075818 0 0.689019 0.783825 0.232112 0.488883 0 0.905323 0.230645 
0.759891  17 0.401479 0.320176 0.51749 0 0.471463 0.805605 0.800539 0.148662 0 0.0346201 0.698715 0.45622 0.00133775 0.498309 0.837879 0.915798 0.557916 
0.804297  17 0.498098 0.793004 0.977313 0.0837957 0.218146 0 0.15642 0.423473 0.192206 0.0725726 0.441144 0.539777 0.347709 0.184386 0.803495 0.447293 0.347822 
1.09422  17 0.636935 0.305266 0.885014 0.0898158 0.11936 0 0.148982 0.403423 0.192357 0.184603 0.408708 0.686272 0.335344 0.183175 0 0.438403 0.580287 
0.685664  17 0.587501 0.75857 0.651052 0.0116702 0.579182 0.642315 0.365838 0.664159 0.327608 0.507999 0.376218 0.513447 0.0358244 0.932368 0.444574 0.337129 0.820191 
0.799718  17 0.415916 0.400344 0.729727 0.0128438 0.463011 0.593409 0.382736 0.122597 0 0.110704 0.727825 0.609924 0 0.919615 0.0705296 0.15705 0.47081 
0.719276  17 0.597536 0.257832 0.933797 0 0.246482 0.314336 0.721757 0.736551 0.224575 0.0923608 0.603018 0.655771 0.125161 0.494164 0.208699 0 0.729494 
0.654226  17 0.471112 0.324732 0.805098 0 0.213765 0.319614 0.729808 0.425539 0 0 0.773574 0.658212 0.183094 0.528668 0 0.320019 0.0216675 
0.940085  17 0.564237 0.678664 0.53509 0.0249979 0.256432 0.732391 0.415889 0.221981 0.0414716 0.421621 0.532681 0 0.391534 0.213663 0.674265 0.497655 0.306905 
0.957357  17 0.438298 0.660369 0.456362 0.00531982 0.244285 0.464093 0.644689 0.235502 0.042639 0.280586 0.518674 0.101757 0.470985 0.327584 0.556436 0.218871 0.692826 
0.663873  17 0.848169 0.437095 0.547288 0 0.530595 0.280073 0.409721 0.365565 0.067158 0.166952 0.617278 0.180127 0.127653 0.309744 0.621641 0.37486 0.636878 
0.797337  17 0.875529 0.22699 0.740755 0 0.454418 0.411367 0.718265 0.538692 0.0890229 0.0146358 0.614135 0.181314 0 0.137459 0.421188 0.461957 0.665005 
0.690279  17 0.367731 0.645706 0.131292 0.00262593 0.394637 0.753127 0.287069 0.574601 0.384916 0.0872456 0 0.438611 0.312075 0.72802 0.522919 0.619998 0.858159 
0.918597  17 0.349776 0.530277 0.148193 0.0134225 0.356108 0.521449 0.201294 0.29014 0.539001 0.183174 0.346787 0.496823 0.0613568 0.868177 0.509529 0.557258 0.906278 
1.36594  17 0.0535308 0.0453615 0.395447 0.0475836 0.389757 0.80432 0.790523 0.0663782 0.522252 0.0606585 0.913 0.408287 0.0218099 0.493135 0.164866 0.560741 0.400392 
0.907678  17 0.268328 0.948412 0.343538 0 0.525769 0.129324 0.284877 0.259324 0.0672203 0.287626 0.620776 0.63469 0.0960943 0.743061 0 0.612416 0.179114 
1.1932  17 0.326854 0.157539 0.550282 0 0.311112 0.305749 0.753139 0.00547937 0.0324143 0 0.355521 0.688191 0.178286 0.45677 0.121457 0.838859 0.710215 
0.774531  17 0.108596 0.196309 0.89017 0 0.506561 0.218685 0.533965 0.167051 0.0520038 0 0.505646 0.698427 0.118473 0.458507 0 0.383017 0.66264 
0.75051  17 0.586495 0.509116 0.827838 0 0.740574 0.785181 0.859874 0.249913 0.0788159 0.0720018 0.744093 0.573775 0.0891118 0.28913 0.501637 0.0251152 0.42062 
0.799357  17 0.56364 0.124379 0.637878 0.120031 0.800155 0.855887 0.310048 0.271668 0.0823385 0.406474 0.986008 0.671405 0.132526 0.398267 0.368494 0.366729 0.420428 
0.911873  17 0.159337 0.284981 0.83364 0.141322 0.443009 0.406886 0.825052 0.689398 0.76207 0.0846075 0.381935 0.551079 0.147208 0.494384 0.380431 0.0365922 0.0808251 
0.997872  17 0.157522 0.128435 0.818472 0.132253 0.480849 0.361797 0.0899044 0.693519 0 0.30818 0.304736 0.259879 0.112758 0.490109 0.0353985 0.249992 0.254477 
0.824098  17 0.472483 0.335254 0.536126 0 0.103307 0.22391 0.297865 0.474296 0.325988 0.120135 0.426091 0.403443 0.43149 0.355658 0.549373 0.394486 0.487381 
0.784178  17 0.367189 0.326977 0.782213 0 0.0471919 0 0.396578 0.473887 0.224913 0.134423 0 0.785117 0.412877 0.552062 0.475498 0.174831 0.371885 
2.14216  17 0.260335 0.941917 0.64186 0 0.0564536 0.48817 0.402361 0.224473 0 0.193449 0.0212232 0 0.81046 0.0905535 0.284636 0.00782969 0.417582 
1.35045  17 0.249879 0.993714 0.657641 0 0.0697683 0.508525 0.37658 0.797387 0.251854 0.298377 0.27083 0.0176666 0.651152 0.162073 0.452373 0.020799 0.530965 
0.72279  17 0.0405259 0 0.495244 0 0.969916 0.499382 0.232029 0.38107 0.142188 0.147866 0.352439 0.708804 0.291576 0.4835 0.468046 0 0.503966 
0.747453  17 0 0.0405152 0.550502 0 0.406725 0.364922 0.43814 0.243547 0.035813 0.0955118 0.414274 0.698481 0.118327 0.158034 0.753966 0.162397 0.483105 
0.640758  17 0.202196 0.247463 0.785229 0 0.568005 0.376573 0.582093 0.0493008 0.0418214 0 0 0.677022 0.190188 0.462688 0.00438858 0.737028 0.608327 
0.938662  17 0.578678 0.18804 0.649236 0 0.252097 0.57424 0.235349 0.50377 0 0.66797 0 0.619877 0.520696 0.972809 0.442415 0.00594816 0.254065 
0.730129  17 0 0.589654 0.527876 0 0.424395 0.296418 0.145567 0.251972 0.042043 0.270902 0.417632 0.163967 0.0897038 0.522122 0.832379 0.120501 0.544079 
0.828347  17 0 0.327207 0.454469 0.0700982 0.335862 0.131887 0.381288 0.159864 0.0276797 0.48004 0.731433 0.947022 0 0.646823 0.314949 0.0613756 0.324148 
0.737321  17 0.504863 0.139243 0.491948 0 0.34816 0.69826 0.713786 0.480363 0 0.414166 0.672412 0.707555 0.256987 0.660962 0.458133 0 0.274595 
0.855765  17 0.597418 0.370975 0.662394 0 0.711318 0.410045 0.430446 0.474884 0.0182078 0.634606 0 0.496834 0.092906 0.653151 0.96579 0.644619 0.823575 
0.873453  17 0.501812 0.254002 0.856653 0.0196909 0.629667 0.390794 0.714091 0.875534 0.911013 0.322374 0.0352858 0.354595 0 0.822259 0.334315 0.180229 0.067184 
3.25842  17 0.681015 0.450271 0.291928 0.691767 0.967117 0.606585 0.541185 0.751447 0.236974 0.749732 0.904871 0.337806 0.851927 0.776912 0.582745 0.673908 0.0794869 
1.38205  17 0.185587 0 0.381667 0.00707796 0.73279 0.105238 0.586145 0.356352 0.0190136 0.416814 0 0.0760377 0.102747 0.369851 0.158446 0.123106 0.772574 
1.27491  17 0.418102 0.100664 0.556186 0.0131211 0.53551 0.0638489 0.0519576 0.293466 0.213373 0.573137 0 0.372511 0.156347 0.36617 0.0820581 0 0.0769088 
0.865354  17 0 0.639873 0.147394 0.00519213 0.391238 0 0.209683 0.34117 0 0.42895 0.496516 0.476108 0 0.836718 0 0 0.154569 
1.21204  17 0.146056 0.943246 0.238078 0 0.603044 0 0.383649 0.729223 0.325417 0.11063 0.683404 0 0 0.300385 0.209718 0.636964 0.400681 
0.942216  17 0.324225 0.478826 0.611569 0.026941 0.427848 0.369245 0.563994 0.546946 0.218959 0.293476 0.0272409 0.483235 0.418777 0.600558 0.485316 0 0.0585581 
0.720789  17 0.194781 0.727823 0.532246 0.0559101 0.211259 0.858621 0.676031 0.347913 0 0.372619 0.711943 0.681748 0.420778 0.816209 0.343776 0.10887 0.0927195 
0.755028  17 0.367325 0.328898 0.463773 0.0508086 0.675744 0.32263 0.573507 0.652829 0 0 0.22484 0.734008 0.568275 0.576748 0.520747 0.621648 0.0630693 
0.80265  17 0.470262 0.369701 0.586183 0.0477306 0.864661 0.380141 0.554975 0.633837 0.468904 0.19931 0.599058 0.608274 0.592384 0.686736 0.500096 0.413296 0.0290996 
0.845753  17 0.610884 0.553606 0.889063 0.0681045 0.219924 0.0930601 0.56359 0.419521 0.293873 0.0759224 0.427992 0.592487 0.351013 0.818312 0.402654 0 0.342777 
0.65519  17 0.602718 0.537289 0.836192 0.110351 0.212347 0.108377 0.488203 0.54541 0.186542 0.0444193 0.194571 0.586235 0.347293 0.827998 0.454497 0 0.697601 
0.82893  17 0.820813 0.450305 0.666241 0.0558749 0.832933 0.623097 0 0.409205 0.274452 0.607896 0.794432 0.536251 0.108438 0.369976 0.820289 0.033956 0.346568 
1.30198  17 0.8147 0.335315 0.623673 0 0.507908 0.541218 0 0 0.212422 0.552281 0.49761 0 0.101243 0.302455 0.575688 0.356139 0.346247 
1.00241  17 0.402341 0.729927 0.885685 0 0.654151 0.510532 0.937139 0.463037 0.507708 0.301151 0.552569 0.459544 0.510391 0.883468 0.968179 0 0.106321 
0.700021  17 0.684068 0.72614 0.60657 0.00768012 0.712734 0.255291 0.519841 0.927968 0 0.19884 0.362036 0.492705 0.209043 0.290649 0.461605 0.82627 0.886978 
1.29639  17 0.683631 0.870994 0.800058 0.206691 0.629161 0.576917 0.659329 0.325708 0.122145 0 0.42734 0.168388 0.302421 0.475447 0.0353062 0.725038 0.216639 
0.88108  17 0.688795 0.84767 0.683635 0.107203 0.498371 0.381429 0.690901 0.265625 0.174298 0.177703 0.395302 0.0603639 0.00912448 0.514232 0.763082 0.737777 0.2081 
1.06497  17 0.0882493 0.338614 0.466216 0 0.241786 0 0.631959 0.108607 0.068685 0.206583 0.964436 0.363378 0.280197 0.392974 0.153454 0.158049 0.388182 
0.941865  17 0 0.347971 0.626128 0 0.409473 0 0 0.158312 0.0496296 0.272578 0.0603722 0.423797 0.444615 0.579331 0.447923 0.101309 0.343058 
0.845568  17 0.185032 0 0.893701 0.0325138 0.445707 0.414003 0.408613 0.422241 0.155945 0.0721812 0.484553 0.318481 0.16348 0.757382 0.573656 0 0.0537123 
0.697603  17 0.0943416 0.747947 0.77212 0.0389147 0.417308 0.392284 0.697158 0.455744 0.140369 0 0.436088 0.188125 0.08912 0.0308598 0.878353 0.25138 0 
0.719317  17 0.688715 0.426055 0.463139 0 0.353062 0.24022 0.18096 0.596913 0.384046 0 0.0639539 0.255391 0.482665 0.586678 0.821712 0.483356 0.540377 
0.838526  17 0.79443 0.350902 0.496441 0 0.136241 0.480978 0.415241 0.20822 0.362764 0 0 0.873043 0.275151 0.566056 0.846051 0.539915 0.422218 
0.80304  17 0.364853 0.988476 0.668033 0.137917 0.513016 0.264127 0 0.048302 0 0.0900169 0.875749 0.371465 0.075375 0.138901 0.195595 0 0.462176 
0.987997  17 0.704911 0.635272 0.283494 0.0187861 0.570432 0.05213 0.101665 0.0675775 0.00685527 0.189225 0.0374813 0.449541 0.147902 0.112031 0.12046 0.288426 0.288614 
0.523819  17 0.0079394 0 0.394169 0 0.50236 0.343377 0.638216 0.560966 0.0442503 0.00541136 0.467703 0.277794 0.315879 0.474757 0.656044 0.488348 0 
0.641114  17 0.227954 0 0.477292 0 0 0.231637 0.841935 0.62245 0.0282639 0.0436377 0.461763 0.388619 0.132492 0.594761 0.542483 0.515125 0.289681 
0.711815  17 0.0675072 0.0237161 0.952161 0.133926 0.393593 0.223493 0.804373 0.285107 0.0355044 0.0635127 0.915205 0.917032 0.0484136 0.489049 0.210471 0.875086 0.40242 
2.51353  17 0.60216 0.319171 0.415792 0.459334 0.422346 0.830044 0.52485 0.972751 0.758649 0.190702 0.824908 0.130808 0.634444 0.326994 0.187938 0.226441 0.371254 
1.25696  17 0.0316822 0.317896 0.39263 0.0338554 0.380296 0.661193 0.423479 0.0162706 0.0450962 0.134188 0.859097 0.449138 0.0258462 0.468762 0.201793 0.612937 0.418975 
0.568887  17 0.0697359 0 0.412167 0.0574768 0.392162 0.75738 0.771581 0.330983 0.0449975 0.204418 0.934164 0.207396 0.0631957 0.482367 0.7841 0.572443 0.366279 
0.758844  17 0.0817567 0 0.402639 0.0556439 0.310894 0.78068 0.73737 0.0603466 0.00328117 0.569246 0.517621 0.473127 0 0.613362 0.106777 0.564398 0.336141 
0.517653  17 0.0971536 0 0.374864 0.0441376 0.364236 0.787069 0.715587 0.0976703 0.00482503 0 0.0295806 0.300746 0.159634 0.598244 0.219459 0.559622 0.58825 
1.12731  17 0.488609 0.628505 0.737186 0.000412207 0.533789 0.196934 0.65986 0.344094 0.21722 0 0.525832 0.429176 0.485657 0 0.188471 0.799692 0 
1.47248  17 0.439201 0.658285 0.624686 0.00959962 0.713026 0 0.658422 0.300128 0.166319 0.0761558 0.554582 0.00142236 0.517546 0.070067 0.166871 0.324686 0.934555 
1.1716  17 0 0.400435 0.582218 0.2522 0.572315 0.31555 0.411105 0.476591 0.0147245 0.475544 0.484418 0.220511 0.102581 0.655718 0.864272 0.60353 0.590271 
0.939478  17 0.331824 0.43087 0.400161 0.102252 0.536647 0.310527 0.803891 0.486187 0.0201329 0.476276 0.595716 0.210735 0.0785202 0.652923 0.754346 0.598078 0.759018 
1.27207  17 0.166099 0.391617 0.625676 0 0.589373 0.619934 0.748697 0.61562 0.101074 0.292379 0.110199 0.250479 0.322921 0 0.409008 0.816637 0.509604 
0.726917  17 0.188216 0.553876 0.669041 0 0.612059 0.297088 0.58962 0.617318 0.229785 0.176569 0.0993728 0.689827 0 0.361693 0.303792 0.813487 0.161946 
0.762827  17 0 0 0.219564 0.0511491 0.234862 0.375848 0.879717 0.357814 0 0.100235 0.49736 0.565514 0.0264226 0.436259 0.276992 0.877057 0.359846 
1.43779  17 0.15073 0 0.591641 0.0161249 0.588455 0.0875837 0.630021 0 0.0723435 0.0766402 0.185501 0.57561 0.236736 0.479975 0.181731 0.0415801 0.46109 
0.607533  17 0.779275 0.423782 0.399549 0 0.62666 0.121606 0.66703 0.510974 0 0.470513 0.770697 0.283342 0 0.856097 0.880102 0.510174 0.874389 
0.726654  17 0.795725 0.476108 0.418496 0.00894435 0.568616 0.400314 0.805492 0.453788 0.190716 0.479469 0.685534 0.235877 0.000465635 0.911514 0.997065 0.64888 0.501792 
0.819865  17 0.619918 0.344943 0.655572 0.0721628 0.0564759 0.26344 0.0939536 0.262376 0.020831 0.569194 0.250411 0.844716 0.369446 0.841124 0.274648 0 0.900879 
0.82152  17 0.619918 0.344943 0.655572 0.0721628 0.0564759 0.26344 0.0939536 0.262376 0.020831 0.569194 0.250411 0.844716 0.369446 0.841124 0.274648 0 0.900879 
0.812248  17 0.34714 0.56852 0.121671 0 0.606426 0 0.0685778 0 0 0.144515 0.68588 0.472412 0.122007 0 0.543418 0.993917 0.479646 
0.660612  17 0.321722 0.48507 0.956793 0 0.611936 0 0.494254 0.70646 0.00995351 0 0.254115 0.479765 0 0 0 0.419254 0.21198 
0.849569  17 0.307218 0.263706 0.798519 0.0575451 0.629048 0.721044 0.989228 0.880725 0.316908 0.901618 0.551252 0.440654 0.0778704 0.861211 0.752488 0 0.150925 
1.01702  17 0.486271 0.281983 0.63155 0.062527 0.477803 0.108037 0.73085 0.645628 0 0.820783 0.108664 0.692518 0.472953 0.835016 0.698331 0.127964 0.128931 
1.14552  17 0.726757 0.551367 0.994608 0 0.367587 0.199438 0.760962 0.515046 0.35038 0.818378 0.200949 0.304978 0.367057 0.518036 0.605534 0.423175 0.810854 
1.84255  17 0.511451 0.7795 0.791771 0.035979 0.487767 0.292949 0.72269 0.199905 0.266172 0.859314 0.385522 0.23359 0.405083 0.141435 0 0.605471 0.962981 
0.713952  17 0.608788 0.117428 0.834693 0.118578 0.694848 0.531535 0.362408 0.38474 0.0173283 0.277343 0.713102 0.782719 0.251105 0.488857 0 0.8974 0.133606 
0.501398  17 0.0151356 0.0927288 0.82217 0 0.530033 0.490158 0.355838 0.4479 0.0117646 0.301481 0.126139 0.781351 0.112919 0.488966 0 0.88978 0.0762367 
0.710608  17 0.0721773 0.385555 0.723398 0.0323029 0.46946 0.314317 0.645489 0.179407 0 0.602566 0.580654 0.621083 0.23314 0.888683 0.932453 0 0.538823 
1.12103  17 0 0.451175 0.122628 0.0291903 0.691152 0.284698 0.642788 0.0417042 0 0.556026 0.59055 0.53282 0.547231 0.581781 0.77741 0.195878 0.216482 
1.13216  17 0.672498 0.318955 0.44739 0.000721732 0.447371 0.146266 0 0.120334 0.432894 0.458171 0.460946 0.175078 0.0764994 0.427498 0.808104 0.558504 0.235251 
1.11456  17 0.342639 0.316546 0.613498 0.000574048 0.483848 0.444507 0.684314 0.261216 0.414817 0.533494 0.467461 0.177888 0.11257 0.477872 0.255444 0.466592 0.434118 
0.65773  17 0.347959 0 0.842506 0.0177806 0.541135 0.605419 0.303687 0.565244 0.0167 0.426684 0.305106 0.101326 0 0.114996 0.266109 0.346787 0.83561 
0.528384  17 0.17144 0 0.844574 0.112857 0.370772 0.666305 0.397931 0.587259 0.00641453 0.170128 0.309326 0.902278 0 0.795893 0 0.0766178 0.361465 
1.07125  17 0 0.515238 0.640246 0.158283 0.394896 0.249161 0.36729 0.187157 0.0335332 0.645087 0.329848 0.179019 0 0.642249 0.638695 0.164369 0.833892 
1.30361  17 0.771293 0.773692 0.817531 0.00552483 0.467096 0 0.295548 0.529145 0.124179 0.547449 0.336122 0.00967879 0.445684 0.904888 0.317206 0 0.806669 
0.921198  17 0.723899 0.383133 0.494845 0 0.734908 0.471304 0.724389 0.182753 0.162613 0.490372 0.228751 0.312664 0.184162 0.533446 0.822291 0.259356 0.294929 
0.66749  17 0.41393 0.276012 0.573085 0 0.683199 0.926568 0.496239 0.565286 0.147683 0.173483 0.11823 0.751904 0.29233 0.43019 0.860656 0.496585 0.551911 
0.896327  17 0.130612 0.752166 0.825944 0 0.222379 0.411976 0.341303 0.504086 0.26571 0 0.669028 0.919347 0.0719946 0.40533 0.588891 0.727161 0.286843 
0.798645  17 0.65279 0.728397 0.827328 0.0242999 0.0101211 0.490889 0.432593 0.956725 0.442283 0 0.937356 0 0.126769 0.16115 0.825628 0.0241651 0.366676 
1.12021  17 0.865996 0.133671 0.39042 0.0895241 0.477889 0.273284 0.332757 0.456964 0.237334 0 0.397679 0.143776 0.11341 0.478519 0.0936303 0.598946 0.262386 
1.0518  17 0.128453 0.0646576 0.788718 0.245822 0.354709 0.632833 0.38987 0.349519 0.200039 0 0.400395 0.130949 0.593302 0.879089 0.922666 0.539995 0.242866 
1.53945  17 0.463202 0.7402 0.740081 0.109244 0.261446 0 0.453146 0.862373 0.00531392 0.167286 0.586565 0 0.75993 0 0.132559 0.122911 0.0065655 
1.51355  17 0.463271 0.282674 0.795687 0.190927 0.202733 0 0.647118 0.871088 0.0167176 0.167181 0.575892 0 0.935961 0 0.326227 0.119887 0.00733347 
0.604151  17 0.178008 0 0.69718 0 0.214111 0.417157 0.333234 0.562863 0 0 0.988834 0.70574 0.179827 0.348203 0.397176 0.0429094 0.375872 
0.822183  17 0.426757 0.869389 0.381687 0 0.451023 0.412431 0.501579 0.451062 0 0.566791 0.678279 0.660826 0.257718 0.853935 0.145015 0.0728811 0.241951 
1.04941  17 0.681018 0.910503 0.3052 0 0.337656 0.544989 0.15841 0.388142 0.136182 0.378483 0.182058 0.249592 0.0504311 0.658999 0 0.0662539 0.265905 
0.753914  17 0.144761 0.603069 0.315889 0 0.337834 0.599595 0.874932 0.143847 0.0937666 0.0468925 0.191764 0.372136 0.171375 0.370128 0.0127724 0.134746 0.168092 
0.882936  17 0.422932 0.815754 0.388952 0.0289604 0.521935 0.257999 0 0.0512787 0.0485647 0.447881 0.629292 0.851583 0.489871 0.770332 0.465046 0.26061 0.188346 
0.701766  17 0.458379 0.892589 0.423661 0.0353451 0.522527 0.24344 0.175544 0.323827 0.0922142 0.0385346 0.631305 0.664029 0.346888 0.713775 0.30363 0.298481 0.201426 
0.873531  17 0.00884806 0.325245 0.479197 0 0.27392 0.322944 0.601376 0.672373 0.0239785 0.486192 0.41609 0.239863 0.297244 0.563652 0.443156 0.551051 0.11362 
0.756697  17 0.997191 0 0.524352 0 0.194605 0.323722 0.661713 0.540936 0.0298846 0.591053 0.615416 0.481454 0.260293 0.527502 0.358671 0.500647 0.814819 
0.524606  17 0.711692 0 0.802938 0.00248983 0.570141 0.355781 0.480417 0.293696 0.00376776 0.534276 0.734873 0.825164 0.222779 0.644913 0.506289 0.962712 0.261893 
0.57099  17 0.723919 0.0365972 0.717794 0 0.565804 0.267925 0.0699972 0.234911 0.00633893 0 0.54002 0.793768 0.228427 0.488352 0.326731 0.91508 0.273362 
3.55387  17 0.506907 0.457901 0.0426361 0.179433 0.187272 0.251494 0.779582 0.475685 0 0.499698 0.0765539 0.107977 0.116259 0.41105 0.500997 0.286944 0.732443 
0.864053  17 0.53826 0.472745 0.131171 0.0162179 0.192407 0.269031 0.472764 0.477236 0.487335 0.784308 0.62098 0.70881 0 0.496838 0.529336 0.141559 0.404191 
0.858583  17 0.0695067 0.44526 0.615335 0 0.318966 0.173942 0.648204 0.40176 0.568112 0.0237672 0.258987 0.271286 0.654553 0.654332 0.627646 0.406894 0.526183 
0.693093  17 0.273925 0.376101 0.656705 0 0.285924 0.234127 0.731701 0.421417 0.060257 0.0344379 0 0.786442 0.351637 0.647998 0.644828 0.388046 0.0744782 
1.59937  17 0.106776 0 0.786951 0 0.351963 0.149252 0.521997 0 0.0686941 0.0470993 0.229839 0.978624 0.335548 0.0951874 0 0.994612 0.589706 
1.41371  17 0 0.763914 0.783439 0 0.541498 0.557954 0.596207 0 0.027666 0.12635 0 0.148973 0.354014 0.660758 0.765091 0.17474 0.697442 
1.40531  17 0.777735 0.568981 0.628027 0.0401933 0.16343 0.0223508 0.764698 0.0106484 0.466042 0.274614 0.328714 0.819041 0.844417 0.802558 0.744405 0.882252 0.463897 
0.442062  17 0.34373 0.00951333 0.788915 0 0.701445 0.39743 0.438783 0.528342 0.0245687 0.00236908 0.132031 0.783572 0.185404 0.488711 0 0.911727 0.383913 
0.670906  17 0 0.253724 0.699572 0 0.205738 0.334814 0.10114 0.229295 0 0 0.670109 0.707046 0.222228 0.186258 0.380758 0.0664386 0.263436 
2.27373  17 0.146734 0.204343 0.668395 0.533469 0.0893024 0.592338 0.194214 0.292743 0.759717 0.798852 0.305199 0.679731 0.999919 0.610593 0.61388 0.577984 0.0028 
0.832934  17 0.033701 0 0.384976 0.0304707 0.449473 0.784235 0.602063 0.379824 0.458514 0.0508212 0.169224 0.666854 0 0.474116 0.557909 0.617063 0.505548 
1.35548  17 0.0636172 0 0.422048 0.0429502 0.570478 0.459577 0.448598 0 0.386704 0.0575404 0.906207 0.258782 0.134736 0.523948 0.0180843 0.475497 0.490425 
0.56035  17 0.674125 0.986403 0.830925 0.104224 0 0.564856 0 0.281919 0.0707806 0.0613037 0.246153 0.284972 0.102805 0.515148 0.743725 0.478982 0.154915 
0.733568  17 0.679633 0.0158322 0.638056 0.157753 0.597865 0.655019 0.659656 0.502826 0 0.179087 0.549225 0.178443 0.0978042 0.529221 0.585887 0.546064 0.212704 
0.570151  17 0.670894 0.0636195 0.811574 0 0.756599 0.387969 0.396853 0.417117 0.0075818 0 0.689019 0.783825 0.232112 0.488883 0 0.905323 0.230645 
0.51948  17 0.653154 0.425513 0.284953 0.00204446 0.48197 0.551673 0 0.568569 0 0.428948 0.200186 0.310302 0.0116722 0.842312 0.433746 0.92017 0.712519 
0.365072  17 0.34373 0.00951333 0.788915 0 0.701445 0.39743 0.438783 0.528342 0.0245687 0.00236908 0.132031 0.783572 0.185404 0.488711 0 0.911727 0.383913 
0.685664  17 0.587501 0.75857 0.651052 0.0116702 0.579182 0.642315 0.365838 0.664159 0.327608 0.507999 0.376218 0.513447 0.0358244 0.932368 0.444574 0.337129 0.820191 
0.663873  17 0.848169 0.437095 0.547288 0 0.530595 0.280073 0.409721 0.365565 0.067158 0.166952 0.617278 0.180127 0.127653 0.309744 0.621641 0.37486 0.636878 
0.747453  17 0 0.0405152 0.550502 0 0.406725 0.364922 0.43814 0.243547 0.035813 0.0955118 0.414274 0.698481 0.118327 0.158034 0.753966 0.162397 0.483105 
0.501398  17 0.0151356 0.0927288 0.82217 0 0.530033 0.490158 0.355838 0.4479 0.0117646 0.301481 0.126139 0.781351 0.112919 0.488966 0 0.88978 0.0762367 
0.442062  17 0.34373 0.00951333 0.788915 0 0.701445 0.39743 0.438783 0.528342 0.0245687 0.00236908 0.132031 0.783572 0.185404 0.488711 0 0.911727 0.383913 
1.36075  17 0 0.349226 0.103031 0.00591187 0.363316 0.465057 0.56703 0 0.471239 0.451097 0.733627 0.491781 0.169475 0.707799 0.598046 0.118908 0.338976 
1.20155  17 0.139265 0.29436 0.733442 0.127738 0.053897 0 0.208505 0.0187669 0.026773 0.579529 0.894682 0.587391 0.171729 0.534535 0.263716 0.108943 0.154893 
0.718295  17 0.858688 0.458525 0.582208 0 0.540022 0.292428 0.050065 0.317297 0.0822168 0.454229 0.623205 0.157194 0.119308 0.312641 0.641558 0.354512 0.381172 
0.860463  17 0.820447 0.286693 0.54995 0 0.504668 0.522112 0.178667 0.182862 0.169736 0.256261 0.480121 0 0.13211 0.313317 0.570025 0.349762 0.672327 
3.07678  17 0.983318 0.394902 0.357692 0.713955 0.863179 0.627845 0.609804 0.897194 0.796722 0.49079 0.228958 0.74674 0.815639 0.943401 0.229777 0.591439 0.353808 
3.25846  17 0.407564 0.051883 0.00224583 0.00965644 0.568121 0.836031 0.0359753 0.231365 0 0.135229 0.996022 0.399793 0.363439 0.553555 0.511265 0.0106067 0.170385 
0.915628  17 0.416421 0.509011 0.478588 0.0655439 0.00445523 0.321392 0.47766 0.442082 0.768498 0.100784 0.139891 0.635519 0.349341 0.54769 0.457184 0.220713 0.133117 
0.968172  17 0.44719 0.404812 0.430228 0 0.468317 0.341903 0.446788 0.446186 0.973837 0 0 0.860905 0.533074 0.423394 0.528668 0.215083 0.138071 
0.624182  17 0.674125 0.986403 0.830925 0.104224 0 0.564856 0 0.281919 0.0707806 0.0613037 0.246153 0.284972 0.102805 0.515148 0.743725 0.478982 0.154915 
2.8691  17 0.247491 0.731273 0.654622 0.976459 0.344692 0.791153 0.811292 0.452011 0.720005 0.964703 0.368652 0.95082 0.281286 0.985565 0.804609 0.658034 0.0860616 
0.805508  17 0.498098 0.793004 0.977313 0.0837957 0.218146 0 0.15642 0.423473 0.192206 0.0725726 0.441144 0.539777 0.347709 0.184386 0.803495 0.447293 0.347822 
0.754492  17 0 0.327207 0.454469 0.0700982 0.335862 0.131887 0.381288 0.159864 0.0276797 0.48004 0.731433 0.947022 0 0.646823 0.314949 0.0613756 0.324148 
0.801194  17 0.426522 0.750863 0.636507 0.0173444 0.699905 0.40004 0 0.411941 0.099977 0.0995445 0.503175 0.515276 0.325302 0.189613 0.173813 0.482864 0.539635 
1.50358  17 0.402091 0.404659 0.62639 0 0.697838 0.469204 0 0 0.137638 0.148203 0.561755 0.659698 0.00077791 0.357594 0.417825 0.0642404 0.461505 
0.582194  17 0.462752 0.0107544 0.715266 0 0.0304396 0.0896147 0.310786 0.53547 0.0457242 0.194207 0.0862826 0.942384 0.33193 0.551073 0.0117628 0.21357 0.421621 
0.774701  17 0.466416 0.0108368 0.114872 0.0403776 0.603608 0.287821 0.379163 0.110217 0.00482846 0 0.236137 0.536028 0.0966598 0.524184 0.00230966 0.9304 0.344512 
0.824587  17 0.433075 0.123194 0.633164 0.108115 0.978407 0.226267 0.0280382 0.290378 0.0202245 0.421983 0.195436 0.788757 0.202308 0.590749 0.232706 0.41698 0.288467 
0.608342  17 0.654687 0.194635 0.684459 0.0734651 0.712598 0.431901 0.391799 0.579614 0.0227996 0 0.126783 0.829247 0.28342 0.398506 0.101604 0 0.872277 
0.702035  17 0.4205 0.0303486 0.628961 0 0.708203 0.164562 0.299397 0.376298 0.0908406 0.0881056 0.454616 0.536192 0.262258 0.398085 0.807738 0.162404 0.179505 
0.624924  17 0.476046 0.128557 0.781012 0 0.354111 0.0808614 0.68548 0.341794 0 0.080947 0.513508 0.413329 0.254918 0.895975 0.805155 0.394461 0.224712 
0.642895  17 0.688964 0.657962 0.759099 0.00651111 0.627585 0.372942 0.102572 0.487398 0 0.297624 0.423769 0.170183 0 0.240799 0.256673 0 0.240978 
0.858809  17 0.30279 0.669605 0.30082 0.00690005 0.729518 0.0961988 0.336961 0.149403 0 0.390577 0.438838 0.47009 0.247714 0.79267 0 0.101981 0.898873 
0.830165  17 0.154357 0 0.769996 0.0705637 0.576772 0.176281 0.881402 0.257576 0.096246 0 0.691983 0.357444 0.280108 0.573554 0.816123 0.541594 0.242534 
0.571076  17 0.537577 0 0.735809 0 0.609348 0.489605 0.91457 0.261467 0 0.0849267 0.694645 0.489241 0.386403 0.56404 0.797777 0.630211 0.230546 
1.03532  17 0.616718 0.426185 0.945262 0.0964657 0.167781 0.745992 0 0.410958 0.211777 0.487094 0.491951 0.576805 0.443022 0.395598 0.183146 0.111354 0.282489 
1.14619  17 0.705394 0.257586 0.624381 0.0494712 0.179437 0 0.0691519 0.405542 0.163681 0.578142 0.239706 0.484518 0.382194 0.108215 0.550602 0 0.36372 
1.37269  17 0.256636 0.0475048 0.790087 0 0 0.481011 0.10304 0.439222 0.00790812 0 0.744741 0.695936 0.229168 0 0.000975245 0 0.512834 
0.606106  17 0.270979 0.938264 0.804329 0 0 0.48905 0.532843 0.919195 0 0 0.173879 0.705862 0.211304 0.440083 0.1913 0 0.492378 
0.852121  17 0.033701 0 0.384976 0.0304707 0.449473 0.784235 0.602063 0.379824 0.458514 0.0508212 0.169224 0.666854 0 0.474116 0.557909 0.617063 0.505548 
1.03457  17 0.681018 0.910503 0.3052 0 0.337656 0.544989 0.15841 0.388142 0.136182 0.378483 0.182058 0.249592 0.0504311 0.658999 0 0.0662539 0.265905 
0.710735  17 0 0.316156 0.604173 0.0830761 0.308599 0.129017 0.409079 0.174304 0.0071421 0.19902 0.739244 0.924759 0.27057 0.618661 0.316754 0.0665324 0.254273 
1.14881  17 0 0.2517 0.413528 0.0800324 0.239663 0.36253 0.35442 0.149711 0.0361247 0.592719 0.671493 0.898801 0.28755 0.0900669 0.304378 0.0642814 0.300452 
1.06869  17 0.931965 0.154929 0.879219 0.00112269 0.456544 0.343238 0.0868903 0.248767 0.0903059 0.771312 0.598737 0 0.250309 0.00771263 0.402536 0.38746 0.677096 
0.660934  17 0.917961 0.371353 0.796333 0.000878692 0.456685 0.322987 0.448551 0.557287 0 0.572844 0.583663 0.60715 0 0.131133 0.384177 0.487857 0.540668 
0.834568  17 0.348882 0.753864 0.0862721 0.00319092 0.158934 0.914062 0.451468 0.531439 0.496146 0.0699439 0.107702 0.286595 0.540141 0.797714 0.523491 0.736098 0.490286 
4.04228  17 0.42449 0.608173 0 0.00162687 0.396923 0.475166 0.280906 0.538602 0.176002 0.0884 0.155851 0.420365 0.170497 0.671552 0.526881 0.21079 0.104771 
0.468373  17 0.209811 0.0956674 0.782603 0.0393633 0.476824 0.383732 0.561006 0.984885 0.0613025 0 0.231244 0.675423 0.193397 0.455978 0.00362345 0.618787 0.424713 
1.34675  17 0.205227 0.184745 0.77492 0 0.502326 0.363516 0.206746 0 0.0113107 0.0693506 0.143261 0.268633 0.145437 0.451649 0.0219151 0.185084 0.704048 
0.846622  17 0.333615 0.00330685 0.61209 0.0118824 0.479697 0.390048 0.880138 0.423817 0.0350964 0.519785 0.350177 0.644414 0.220033 0.466976 0 0.281542 0.375459 
0.751483  17 0.310948 0.01199 0.645014 0 0.66133 0.349571 0.441109 0.303115 0.0132687 0.559498 0.553819 0.847549 0.175877 0.457439 0 0.147519 0.462633 
0.507798  17 0.28669 0 0.561615 0 0.18743 0.584002 0.453038 0.531561 0 0.456027 0.429386 0.598962 0 0.506187 0.25852 0.370591 0.241732 
0.722452  17 0.976467 0 0.471512 0.0221044 0.222116 0.195494 0.52954 0.52646 0.00356694 0.572369 0.293609 0.799178 0.349566 0.854064 0.36184 0.351984 0.403991 
0.756334  17 0.772056 0 0.457437 0 0.157171 0.446602 0.672907 0.789317 0.0258474 0.667179 0.667203 0.40433 0.249195 0.58209 0.384227 0.648801 0.372456 
0.838489  17 0.617532 0.461702 0.571878 0.00180444 0.198256 0.35243 0.647872 0.54966 0.0255979 0.894211 0.535652 0.853129 0.277184 0.360569 0.297118 0.569779 0.798441 
0.792477  17 0.348514 0.67443 0.318293 0 0.485606 0.381956 0.59456 0.408557 0 0.784686 0.103957 0.375178 0 0.694487 0.372785 0.796713 0.608176 
0.717408  17 0.423697 0.349521 0.333408 0 0.520141 0.322412 0.592411 0.484887 0 0.064355 0.159918 0.647797 0 0.777222 0 0.827398 0.517438 
0.772034  17 0.0436713 0 0.659118 0 0.189567 0.377902 0.788209 0.570668 0 0.464022 0.0431551 0.495785 0.274619 0.560539 0.408413 0.507551 0.675517 
0.586066  17 0.112914 0 0.540431 0 0.195527 0.429927 0.790275 0.553397 0.0310259 0.0635276 0.83481 0.486706 0.212734 0.319329 0.415077 0.442539 0.934373 
0.873935  17 0.690978 0.500322 0.500886 0 0.150364 0.0209946 0.0837825 0.424875 0.326877 0.024387 0 0.113514 0.606085 0.773982 0.716574 0.467034 0.536166 
1.05145  17 0.913375 0.423508 0.674883 0 0.154852 0.28462 0.263832 0.206876 0.293582 0 0.66254 0.135392 0.691366 0.126002 0.553524 0.53308 0.502186 
0.438225  17 0.18502 0.0246914 0.786271 0 0.773567 0.373438 0.568444 0.289204 0.0382972 0.00222797 0.0594761 0.778974 0.16588 0.488946 0.00764788 0.910345 0.310242 
0.471096  17 0.193883 0.0250278 0.821386 0 0.796166 0.495714 0.132938 0.500851 0.0281295 0.000882769 0.00942734 0.780715 0.167386 0.488892 0.0742278 0.913298 0.363957 
0.904074  17 0.0257447 0.067165 0.452698 0 0.14115 0.411562 0.12731 0.226438 0.0657449 0.132037 0.222954 0.70666 0.316967 0.0546487 0.396955 0 0.608023 
0.804534  17 0 0.039196 0.783052 0 0 0.299019 0.274212 0.243127 0.102315 0.0208464 0.718272 0.708316 0.251977 0.239736 0.418765 0 0.49323 
0.763205  17 0.458379 0.892589 0.423661 0.0353451 0.522527 0.24344 0.175544 0.323827 0.0922142 0.0385346 0.631305 0.664029 0.346888 0.713775 0.30363 0.298481 0.201426 
0.691958  17 0.0697359 0 0.412167 0.0574768 0.392162 0.75738 0.771581 0.330983 0.0449975 0.204418 0.934164 0.207396 0.0631957 0.482367 0.7841 0.572443 0.366279 
0.433329  17 0.218982 0.111911 0.754038 0 0.628718 0.257569 0.539203 0.617456 0 0.171725 0.126558 0.762371 0.0822535 0.491159 0 0.799078 0.163015 
0.647493  17 0.181128 0.426848 0.799921 0 0.646683 0.311344 0.441461 0.523629 0.306211 0.0460322 0.107316 0.644523 0.0762557 0.310645 0 0.909724 0.415912 
0.753621  17 0.813154 0.189663 0.509121 0 0.384386 0.503966 0.681176 0.499675 0.0147835 0.623783 0.679393 0.705592 0.258282 0.71386 0.450788 0 0.0445905 
0.720659  17 0.372123 0 0.528915 0 0.327842 0.197024 0.64548 0.497555 0 0.394052 0.601748 0.527311 0.256095 0.49253 0.417235 0 0.481921 
0.805907  17 0.176321 0.262778 0.357072 0 0.0146358 0.409749 0.138194 0.611481 0.0973166 0.022508 0.482976 0.743831 0 0.614547 0.590626 0.470043 0.29506 
0.813846  17 0.146666 0.228709 0.277905 0 0 0.311925 0.42241 0.560705 0.12674 0.0910926 0.653398 0.129588 0 0.568174 0.594711 0.687728 0.353747 
1.41078  17 0.114415 0 0.538325 0 0.630783 0.306588 0.612871 0 0.0419214 0.00156503 0.232626 0.817124 0.187407 0.442441 0.80255 0.695696 0.552736 
0.809613  17 0.149821 0.376467 0.944612 0 0.680898 0.354067 0.433315 0.143275 0.0417876 0 0 0.828799 0.112541 0.496892 0.470291 0.821548 0.638476 
4.22217  17 0.452685 0.517825 0 0.02611 0.360158 0.942859 0.284383 0.532605 0.543116 0.0994037 0.175431 0.403486 0.278362 0.715795 0.691914 0.650313 0.0368481 
0.630479  17 0.33852 0.688836 0.284274 0 0.30141 0.836736 0.213172 0.812994 0.213396 0.0441552 0.628401 0.355997 0.296447 0.732546 0.392994 0.505586 0.30332 
0.777653  17 0.820813 0.450305 0.666241 0.0558749 0.832933 0.623097 0 0.409205 0.274452 0.607896 0.794432 0.536251 0.108438 0.369976 0.820289 0.033956 0.346568 
2.28472  17 0.877036 0.73961 0.692993 0.697977 0.960336 0.494754 0.121937 0.788927 0.286275 0.946744 0.596541 0.363244 0.315722 0.589544 0.278729 0.455712 0.864348 
0.854538  17 0.411064 0.0822192 0.351751 0.0356121 0.504555 0.349485 0.194042 0.0862544 0.0167492 0.172722 0.104155 0.545082 0.447011 0.331766 0.232521 0.308414 0.282241 
0.75867  17 0.348562 0.107901 0.407322 0.04693 0.553771 0.232323 0.200825 0.323323 0.140771 0.00658774 0.627706 0.757966 0.192063 0.925755 0.459546 0.306806 0.192811 
0.592619  17 0.670894 0.0636195 0.811574 0 0.756599 0.387969 0.396853 0.417117 0.0075818 0 0.689019 0.783825 0.232112 0.488883 0 0.905323 0.230645 
0.731627  17 0.227954 0 0.477292 0 0 0.231637 0.841935 0.62245 0.0282639 0.0436377 0.461763 0.388619 0.132492 0.594761 0.542483 0.515125 0.289681 
0.759013  17 0.100887 0.00379375 0.0908004 0 0.616508 0.190443 0.509007 0.313423 0.0484905 0 0.57817 0.587009 0.101024 0.422535 0.14879 0.201448 0.808882 
1.24831  17 0.151462 0.253008 0.15308 0.00883579 0.77905 0.119041 0.520607 0.269028 0.0308139 0.285966 0.40992 0.185775 0.123149 0.361075 0 0.230832 0.7856 
0.761343  17 0.133897 0.418875 0.731752 0.0525185 0.369734 0.404646 0.835913 0.279512 0.0457822 0.283654 0.422785 0.17825 0.0716731 0.482105 0.36137 0.25243 0 
1.11843  17 0.0510586 0.521815 0.786878 0.127367 0.399802 0.387014 0.972057 0.658479 0.218645 0.0893033 0.379894 0.137732 0.106201 0.129319 0.0440699 0.250239 0 
0.643497  17 0.0294229 0.102955 0.830664 0.00731081 0.101956 0.544574 0 0.442246 0.10247 0.088289 0.662787 0.817737 0.110196 0.587041 0.879354 0.309062 0.15079 
0.873606  17 0.19611 0.86656 0.827025 0.0089026 0.124576 0.512918 0.338072 0.120411 0.0819772 0.0356291 0.515625 0.118638 0.0770317 0.595854 0.873134 0.716166 0.049483 
0.937302  17 0.53412 0.0953472 0.582236 0.0134266 0 0.345697 0.479103 0.522111 0 0.610535 0 0.850708 0.537586 0.475275 0.103145 0.219085 0.548005 
0.976481  17 0.157522 0.128435 0.818472 0.132253 0.480849 0.361797 0.0899044 0.693519 0 0.30818 0.304736 0.259879 0.112758 0.490109 0.0353985 0.249992 0.254477 
0.641126  17 0.639134 0.456692 0.300776 0.00599448 0.584613 0 0.669039 0.261284 0 0.488657 0.00575498 0.589663 0 0.758447 0.313681 0.495959 0.622794 
3.41051  17 0 0.480288 0.00253558 0.0101217 0.490784 0.112162 0.544345 0.509787 0 0.437038 0.057908 0.510606 0.083202 0.756901 0 0.0828652 0.968247 
0.703862  17 0.110593 0.256051 0.634304 0.0985634 0.605616 0.215994 0.639221 0.669652 0 0.178221 0.193847 0.376357 0.031751 0.299026 0.270226 0.491441 0.174771 
1.04138  17 0.46041 0.139862 0.644053 0.21655 0.616868 0.170569 0.627516 0.547102 0 0.175591 0.624868 0 0.123317 0.57745 0.484044 0.811566 0.224124 
0.833575  17 0.761502 0.354092 0.647767 0 0.732728 0.111037 0.382006 0.158283 0.0419612 0.303608 0.541264 0.444612 0.527055 0.67783 0.462009 0.0289305 0.375652 
1.02228  17 0.0951956 0.539119 0.851912 0 0.278296 0.567969 0.525295 0.15817 0.0917707 0.132537 0 0.436508 0.541008 0.175158 0.495494 0.0368547 0.380006 
1.08979  17 0.0911954 0.0255067 0.968509 0.208666 0.353975 0.226803 0.726289 0.517688 0.0313202 0.100925 0.102827 0.0310589 0.0771115 0.485278 0.287459 0.988222 0.185998 
0.708641  17 0.0657851 0.0134374 0.92098 0.00715591 0.326156 0.224436 0.0429404 0.321565 0.0287542 0.0298386 0.0140715 0.03252 0.085975 0.472805 0.25559 0.18225 0.471452 
0.664345  17 0.681977 0.835332 0.610469 0.0132332 0.609765 0.373383 0.21837 0.245575 0 0.407802 0.110722 0.658407 0 0.290798 0.452749 0.688822 0.274858 
0.624436  17 0.0747383 0.691241 0.614473 0.01439 0.559584 0.272125 0.312694 0.102133 0 0.323118 0.647905 0.159032 0 0.290365 0.381025 0.872787 0.360147 
0.671598  17 0.471112 0.324732 0.805098 0 0.213765 0.319614 0.729808 0.425539 0 0 0.773574 0.658212 0.183094 0.528668 0 0.186093 0.0216675 
0.610076  17 0.653154 0.425513 0.284953 0.00204446 0.48197 0.551673 0 0.568569 0 0.428948 0.200186 0.310302 0.0116722 0.842312 0.433746 0.92017 0.712519 
0.820468  17 0.0870507 0 0.396074 0.0593581 0.560094 0.686316 0.697533 0.523319 0.0109889 0.00597933 0.656535 0.27252 0.208421 0.624396 0.0183832 0.573883 0.0768646 
0.555629  17 0 0 0.366783 0 0.528297 0.858665 0.724801 0.409757 0 0.00293509 0.104669 0.291924 0.376228 0.447593 0.156559 0.557696 0.860508 
2.36551  17 0.778705 0.530712 0.606572 0.736224 0.284292 0.18102 0.449449 0.458222 0 0.408379 0.718531 0 0.203119 0.650713 0.474671 0 0.10232 
0.89752  17 0.186276 0.536698 0.63653 0 0.326219 0.0513264 0 0.434742 0.143259 0 0.510912 0 0.381858 0.633685 0.587909 0.513308 0.233409 
0.597413  17 0.68913 0.841095 0.284456 0.00734059 0.964439 0.273016 0.409248 0.590861 0 0.210339 0.375971 0.492814 0.232597 0.512069 0.508208 0.999375 0.88693 
0.931007  17 0.715616 0.737846 0.523076 0.00448612 0.796977 0.141867 0.693696 0.312022 0.388192 0.20501 0.357931 0.494311 0.285764 0.783851 0.443072 0.786488 0.882056 
0.837218  17 0.777989 0 0.747991 0.189646 0.447552 0.262758 0.307129 0.677817 0.122443 0.0992968 0.812807 0.291147 0.0157265 0.138424 0.463894 0.401025 0.758103 
0.729718  17 0.107543 0.175163 0.680766 0 0.511215 0.238774 0.497359 0.381732 0.0646219 0.0444558 0.920597 0.363073 0.0932607 0.139378 0.291106 0.513629 0.362518 
0.839153  17 0.597418 0.370975 0.662394 0 0.711318 0.410045 0.430446 0.474884 0.0182078 0.634606 0 0.800583 0.092906 0.653151 0.96579 0.644619 0.823575 
1.01111  17 0.349776 0.530277 0.148193 0.0134225 0.356108 0.521449 0.201294 0.29014 0.539001 0.183174 0.346787 0.496823 0.0613568 0.868177 0.509529 0.557258 0.906278 
0.628842  17 0 0.0990215 0.440932 0 0.499572 0.79101 0.60756 0.576869 0.0561769 0 0.376731 0.41988 0.278148 0.646491 0.464631 0.636459 0.114536 
0.640735  17 0.6549 0.0384089 0.371365 0 0.567262 0.641452 0.663509 0.472069 0.0121936 0.510878 0.692328 0.521817 0.280205 0.432593 0.44409 0.367049 0.304984 
1.94008  17 0.578896 0.313454 0.863716 0.662775 0.325275 0.909092 0.120296 0.889579 0.375341 0.104917 0.621519 0.219857 0.177047 0.210933 0.009704 0.333635 0.491937 
1.01082  17 0.0668134 0.529914 0.711691 0.114459 0.0447926 0.0172104 0.683234 0.416325 0.381139 0.407415 0.482645 0.658583 0.328939 0.669538 0.634466 0.329304 0.142472 
1.14273  17 0.499677 0.0822097 0.484332 0.00781702 0.759047 0.268449 0.215655 0.43727 0.258713 0 0.366407 0.078341 0.117032 0.484073 0.0336611 0.514594 0.478449 
0.834956  17 0.718102 0 0.532244 0.0346737 0.0653898 0.396429 0.231193 0.402858 0.118796 0.0517054 0.348349 0.0691344 0.145028 0.482564 0.263315 0.703413 0.218109 
0.712213  17 0.604003 0.285971 0.912151 0 0.527665 0.571956 0.946221 0.326714 0.0793507 0 0.832167 0 0.0160636 0 0.309167 0.477183 0.898224 
0.740347  17 0.161454 0.286318 0.930079 0 0.43702 0.162131 0.488359 0.336034 0.0548402 0 0.819995 0 0 0 0.202972 0.565759 0.591013 
0.662691  17 0.574461 0.0739507 0.650527 0 0.253532 0.474499 0.342338 0.419175 0 0.135045 0 0.691709 0.0570879 0.598601 0.369779 0 0.204691 
1.15319  17 0.475863 0 0.653622 0 0.266501 0.495126 0.288144 0.299745 0 0.726374 0.678255 0.634452 0.697319 0.122615 0.324928 0.116916 0.995937 
1.00451  17 0.402341 0.729927 0.885685 0 0.654151 0.510532 0.937139 0.463037 0.507708 0.301151 0.552569 0.459544 0.510391 0.883468 0.968179 0 0.106321 
0.78821  17 0.401479 0.320176 0.51749 0 0.471463 0.805605 0.800539 0.148662 0 0.0346201 0.698715 0.45622 0.00133775 0.498309 0.837879 0.915798 0.557916 
0.644914  17 0.653154 0.947765 0.284953 0.00204446 0.48197 0.551673 0 0.568569 0 0.428948 0.200186 0.310302 0.0116722 0.842312 0.433746 0.92017 0.712519 
0.853784  17 0.426757 0.869389 0.381687 0 0.451023 0.412431 0.501579 0.451062 0 0.566791 0.678279 0.660826 0.257718 0.853935 0.145015 0.0728811 0.241951 
0.785936  17 0.132345 0.0777621 0.897313 0 0.531505 0.543269 0.795272 0.468178 0.0679273 0 0.603906 0.0182413 0 0.111472 0.430419 0.485062 0.470499 
0.859694  17 0.164856 0.599648 0.89758 0 0.606073 0.524869 0.00472486 0.519025 0.100437 0 0.6399 0.109327 0 0.136875 0.514526 0.427811 0.494356 
0.739866  17 0 0.0142172 0.209334 0 0.545899 0.385863 0.721132 0.608149 0.0599972 0.00245176 0.487722 0.453543 0.190968 0.469784 0.266344 0.013699 0.219278 
0.606353  17 0.447921 0 0.881859 0 0.421738 0.373564 0.512152 0.437197 0.042733 0 0.486953 0.887707 0.210002 0.486204 0.388305 0.0985196 0.0824899 
0.50932  17 0.0971536 0 0.374864 0.0441376 0.364236 0.787069 0.715587 0.0976703 0.00482503 0 0.0295806 0.300746 0.159634 0.598244 0.219459 0.559622 0.58825 
0.848039  17 0.875529 0.22699 0.740755 0 0.454418 0.411367 0.718265 0.538692 0.0890229 0.0146358 0.614135 0.181314 0 0.137459 0.421188 0.461957 0.665005 
0.628052  17 0.585063 0.297463 0.460363 0.0211471 0.269341 0.382273 0.672264 0.515794 0 0.508106 0.793782 0.623131 0.212866 0.841752 0.525446 0.138347 0 
0.675511  17 0.0229595 0.369712 0.431775 0.0139247 0.773417 0.601582 0.676044 0.345066 0 0.404381 0.730093 0.506626 0.429537 0.826828 0.809933 0.131857 0 
1.40556  17 0.944911 0.496318 0.781249 0.176689 0.582359 0.470492 0.514146 0.525994 0.627784 0 0.376589 0 0.125594 0.184294 0.109241 0 0.331962 
0.830302  17 0.95559 0.948574 0.812287 0.106038 0 0.377702 0.383698 0.841193 0.553537 0 0.252045 0.099858 0.126488 0.099553 0.640314 0 0.380855 
0.762358  17 0.684811 0.235946 0.451911 0.0473331 0.53696 0.153266 0.38912 0.360188 0 0.388084 0.610784 0.195282 0.213776 0 0.706598 0.0922646 0.385229 
0.88594  17 0.0504013 0.313733 0.534051 0.000780737 0.542205 0.56065 0.338023 0.38887 0.28246 0.395617 0.63318 0.430206 0.21941 0.700707 0.669155 0.384463 0.824008 
0.709809  17 0.521024 0.0642448 0.7861 0 0.337192 0.524872 0.14954 0.354757 0.136067 0.107417 0.328684 0.134402 0.322921 0.952755 0.749609 0.212192 0.243833 
0.929364  17 0.282827 0.0752957 0.780832 0.231691 0.646678 0.776467 0.219473 0.306663 0.117597 0.0893055 0.387622 0.586435 0.457461 0.413258 0.815694 0.443564 0.253759 
0.692043  17 0.903997 0 0.581506 0.00281331 0.64862 0.32508 0.777291 0.255493 0 0.366935 0.890252 0.709665 0.257199 0.436759 0.317682 0 0.191825 
0.743011  17 0.075728 0.322861 0.608274 0.0118097 0.521856 0.332661 0.899614 0.0446911 0.00360322 0.411456 0.882447 0.709451 0.288283 0.514012 0.362464 0.420623 0.625595 
1.00466  17 0.062415 0.0665895 0.878279 0.111404 0.548082 0.490954 0.346364 0.446857 2.70341e-06 0 0.934606 0.152814 0.0219666 0.395784 0.132029 0.902265 0.246707 
0.993886  17 0.236175 0 0.965508 0.0983632 0.436595 0.540044 0.270835 0.315288 0.119302 0 0.929517 0.683236 0.0678067 0.781248 0 0.486557 0.702977 
1.53426  17 0.359479 0 0.106344 0.0687542 0.502215 0.379887 0.634416 0.61783 0.11529 0 0.526474 0.3978 0.113132 0.505325 0.74537 0.384058 0 
0.621731  17 0 0 0.488373 0.063607 0.503647 0.327783 0.597489 0.788068 0.0308675 0.0398203 0.453951 0.385799 0.289919 0.495582 0.756912 0.649 0 
0.765032  17 0.0386709 0.372835 0.394428 0.0487465 0.368406 0.217501 0.44156 0.459601 0.0434002 0.275254 0.770867 0.978369 0.358705 0.403702 0.902544 0.443794 0.299748 
0.812022  17 0.430596 0.555832 0.413689 0.0245071 0.444712 0.323506 0.728876 0.350017 0.047139 0.313714 0.936634 0.654749 0.32307 0.796854 0.449735 0.682899 0.152934 
0.664295  17 0.848169 0.437095 0.547288 0 0.530595 0.280073 0.409721 0.365565 0.067158 0.166952 0.617278 0.180127 0.127653 0.309744 0.621641 0.37486 0.636878 
0.821992  17 0.185032 0 0.893701 0.0325138 0.445707 0.414003 0.408613 0.422241 0.155945 0.0721812 0.484553 0.318481 0.16348 0.757382 0.573656 0 0.0537123 
0.770606  17 0.988986 0.21678 0.313815 0 0.483949 0 0.126017 0.272507 0.00673529 0.631694 0.781414 0.253962 0.190399 0.292344 0.362598 0.869897 0.580987 
1.26009  17 0.91901 0.367049 0.0876816 0.00573493 0.443574 0 0.0391721 0.441631 0 0.598459 0.498838 0.0140009 0.43193 0.146535 0.318555 0.365973 0.278994 
0.570151  17 0.670894 0.0636195 0.811574 0 0.756599 0.387969 0.396853 0.417117 0.0075818 0 0.689019 0.783825 0.232112 0.488883 0 0.905323 0.230645 
0.365072  17 0.34373 0.00951333 0.788915 0 0.701445 0.39743 0.438783 0.528342 0.0245687 0.00236908 0.132031 0.783572 0.185404 0.488711 0 0.911727 0.383913 
0.501398  17 0.0151356 0.0927288 0.82217 0 0.530033 0.490158 0.355838 0.4479 0.0117646 0.301481 0.126139 0.781351 0.112919 0.488966 0 0.88978 0.0762367 
0.624182  17 0.674125 0.986403 0.830925 0.104224 0 0.564856 0 0.281919 0.0707806 0.0613037 0.246153 0.284972 0.102805 0.515148 0.743725 0.478982 0.154915 
0.852121  17 0.033701 0 0.384976 0.0304707 0.449473 0.784235 0.602063 0.379824 0.458514 0.0508212 0.169224 0.666854 0 0.474116 0.557909 0.617063 0.505548 
0.433329  17 0.218982 0.111911 0.754038 0 0.628718 0.257569 0.539203 0.617456 0 0.171725 0.126558 0.762371 0.0822535 0.491159 0 0.799078 0.163015 
0.597413  17 0.68913 0.841095 0.284456 0.00734059 0.964439 0.273016 0.409248 0.590861 0 0.210339 0.375971 0.492814 0.232597 0.512069 0.508208 0.999375 0.88693 
0.853784  17 0.426757 0.869389 0.381687 0 0.451023 0.412431 0.501579 0.451062 0 0.566791 0.678279 0.660826 0.257718 0.853935 0.145015 0.0728811 0.241951 
0.627529  17 0 0.0844099 0.0323749 0 0.718502 0.109035 0.4784 0.274185 0 0 0.695185 0.870135 0.239418 0.499838 0.218645 0.985334 0.0125486 
0.658107  17 0.704992 0.00881838 0.349791 0 0.701471 0.25486 0.347971 0.372647 0.0422095 0 0.61169 0.538345 0.274478 0.421952 0.0395746 0.251799 0.485349 
0.597697  17 0.127435 0 0.663131 0 0.669965 0.414605 0.552247 0.3269 0.0386689 0.0913119 0.470242 0.649726 0.131184 0.400412 0.392209 0.607735 0.756062 
0.70353  17 0.100053 0.0368239 0.498314 0 0.421045 0.371922 0.682244 0.43778 0.0437664 0.0335556 0 0.694699 0.162416 0.563895 0.473069 0.979772 0.659341 
0.691229  17 0.103654 0.616132 0.594229 0.00751742 0.479331 0.299999 0.279792 0.0989889 0.0145056 0.279756 0.639868 0.362929 0 0.290345 0.365869 0.471489 0.316291 
0.672357  17 0.102472 0.997796 0.486471 0.000208834 0.43074 0.247196 0.293686 0.155859 0 0.368798 0.61458 0.639391 0 0.629915 0.313404 0 0.375716 
1.10938  17 0.721144 0.581175 0.881559 0.00518882 0.737229 0.330117 0.154822 0.346663 0.100517 0 0.683364 0 0.0288524 0.561155 0.368799 0.771295 0.893767 
0.57846  17 0.731061 0.807588 0.00791762 0 0.123769 0.215691 0.242445 0.684145 0.0174104 0.0354005 0.463252 0.326638 0.128557 0 0.248743 0.28967 0.888442 
0.592123  17 0.286346 0.368121 0.778359 0 0.593001 0.236956 0.777815 0.284334 0 0.159994 0.18321 0.593283 0.165246 0.385199 0 0 0 
0.680335  17 0.630578 0.359918 0.861033 0.0869267 0.444826 0.264127 0.664423 0.645155 0 0 0.52873 0.551254 0.0346861 0.0896472 0.258646 0.198878 0.143247 
0.937512  17 0.206749 0.095184 0.774984 0.0352886 0.742248 0.650773 0.152175 0.346594 0.0185787 0 0 0.644038 0.140227 0.449914 0.842487 0.058316 0.199196 
0.567421  17 0.150972 0.0716267 0.818713 0.0558663 0.753236 0.380656 0.100729 0.342891 0.0583372 0.0155586 0.245041 0.781943 0.369708 0.458043 0.759578 0.697245 0.275259 
0.800648  17 0.533841 0.857299 0.998084 0.025994 0.738135 0.37045 0 0.373829 0.0893282 0.0481289 0.777812 0.299834 0.223916 0 0.190192 0.478043 0.982535 
0.897276  17 0.466023 0.672958 0.966532 0.0253391 0.775243 0.602312 0 0.409355 0.0835312 0 0.717557 0.0158531 0.103648 0.197476 0.171278 0.474731 0.383112 
0.75168  17 0.216068 0.53023 0.495131 0.00628323 0.441903 0.336542 0.777076 0.386784 0.0452299 0.530289 0.38077 0.577786 0.12603 0.335387 0.293401 0.408447 0.635714 
0.740037  17 0.447505 0.52995 0.275203 0.0118558 0.479356 0 0.906524 0.385727 0.00548327 0.532443 0.193673 0.578835 0.0893348 0.688408 0 0.185446 0.385116 
0.880935  17 0.0316457 0.0154877 0.558313 0 0.646684 0.318288 0.910332 0.123219 0 0.241834 0.333127 0.765108 0.0967454 0.100667 0.784586 0.168706 0.418619 
1.02046  17 0.0100963 0 0.27541 0 0.437628 0.405863 0.907857 0.288667 0.947041 0.000663117 0.453091 0.577787 0.315713 0 0.854458 0.22546 0.724801 
0.669887  17 0.183624 0.130337 0.4631 0 0.498353 0.544253 0.297849 0.517374 0.0559322 0.0448951 0.713058 0.0737639 0.101705 0.191946 0.716074 0.581387 0.0587254 
0.619797  17 0.182468 0.0959396 0.370716 0 0.498918 0.775755 0.358067 0.448307 0.0799996 0.288641 0.518962 0.550099 0.349841 0.58856 0.69929 0.437049 0.352741 
0.792584  17 0.155564 0.32059 0.940385 0.0322709 0.207801 0.191166 0.121892 0.371744 0.026792 0.0334823 0.24912 0 0.0155703 0.412066 0.475986 0.0280473 0.787016 
0.830515  17 0 0.00622047 0.930834 0.00500603 0.296084 0.322294 0 0.375304 0 0.0112626 0 0.677713 0.0476366 0.470084 0.303905 0.331954 0.418839 
0.701533  17 0.19016 0.356527 0.390662 0.0181394 0.603838 0.684402 0.745803 0.255227 0 0.252771 0.290077 0.545885 0.514911 0.782 0.540987 0.212951 0.354463 
0.762104  17 0 0.380906 0.409189 0.0136094 0.567413 0.591734 0.658031 0.3151 0 0.618808 0.479766 0.441195 0.192345 0.808951 0.578139 0.164068 0.235675 
0.557896  17 0.789431 0.0837125 0.461633 0.000485629 0.46883 0.650807 0.295938 0.614734 0 0.2294 0 0.38586 0 0.628517 0.441319 0.435251 0.741399 
0.69415  17 0.546594 0.410192 0.528456 0.000117135 0.512532 0.761367 0 0.701529 0.0315809 0.635729 0.431807 0.294482 0.0371843 0.578114 0.359664 0.730615 0.697443 
1.24822  17 0.659365 0.0719507 0.404193 0.034817 0 0.812924 0.446376 0 0.00247607 0.0452454 0 0.242621 0.202749 0.606595 0 0.930887 0.310882 
0.768789  17 0 0.610903 0.390571 0.0166788 0.758398 0.316036 0.00346626 0.414601 0.00165547 0.0710504 0 0.432168 0.223672 0.545547 0.473592 0.380133 0.375651 
1.22439  17 0.0612208 0.385218 0.968287 0 0.536724 0.0800773 0.634763 0.513397 0 0.608672 0.756326 0.211784 0.325276 0.134467 0.142638 0.557494 0.805675 
0.721445  17 0.330929 0 0.325418 0.000165318 0.495372 0.953294 0.60466 0.599094 0 0.208589 0.682696 0.711067 0.350892 0.00137794 0.394913 0.514157 0.754457 
0.459226  17 0.267977 0 0.685556 0 0.751176 0.389963 0.371051 0.411198 0.0290419 0 0.155205 0.74183 0.235015 0.494494 0 0.84189 0.56122 
0.455262  17 0.167733 0 0.923527 0 0.805931 0.405043 0.408122 0.235921 0.0164955 0 0.160192 0.811758 0.164134 0.486035 0.186661 0.848963 0 
0.856137  17 0.323919 0.577688 0.39701 0.0327176 0.493657 0.388544 0.578454 0.388253 0.0536628 0.691491 0.166422 0.727764 0.353033 0.798601 0.461931 0.792191 0.655876 
0.845489  17 0.434464 0.548673 0.413737 0 0.466494 0.406223 0.667448 0.369384 0 0.66482 0.570088 0.387498 0.254233 0.827354 0.42543 0.679991 0.662791 
0.626741  17 0.617185 0.464699 0.996426 0.0381884 0.206476 0.543327 0.776094 0.486426 0 0.481632 0.536081 0.553552 0.274789 0.63905 0.664275 0.292514 0.430402 
0.635128  17 0.608347 0.235438 0.974024 0.0428708 0.294721 0 0.334887 0.397062 0 0 0.53179 0.62151 0.297029 0.120889 0.899759 0.0877859 0 
1.01525  17 0.396214 0.225851 0.696306 0.0942345 0.758956 0.251695 0.49962 0.365396 0.94684 0.0224591 0.107817 0.479418 0.140799 0.277579 0.526699 0.619202 0.390034 
0.621342  17 0.508665 0.111111 0.600991 0 0.593545 0.341468 0.495839 0.465121 0 0.126575 0.191278 0.705882 0.312885 0.469165 0.478442 0.555448 0.381343 
1.78622  17 0.545357 0.839858 0.8947 0.403523 0.184289 0.608215 0.768751 0.332866 0.430312 0.680604 0.860298 0.283968 0.57985 0.432292 0.439846 0.143649 0.950764 
0.583772  17 0.65529 0.500519 0.0809276 0.000974126 0.332823 0.327782 0.0250003 0.464003 0.000519155 0 0.0570662 0.0600006 0.115486 0.801621 0.201924 0.964775 0.383215 
0.567054  17 0.696937 0.011143 0.613885 0.0125289 0.610648 0.405531 0.84802 0.241078 0 0.213948 0.680554 0.600804 0 0.641337 0.75342 0.969718 0.243096 
0.635231  17 0.49142 0.574582 0.61559 0.0178059 0.557668 0.171102 0.406664 0.237038 0 0.399724 0.682432 0.445333 0 0.164895 0.547125 0.770183 0.696537 
0.684974  17 0.491059 0.49283 0.800648 0 0.065522 0.496351 0.748364 0.552374 0 0 0.102984 0.216101 0.15183 0.505948 0.651382 0.713698 0.26878 
0.506077  17 0.536938 0.631642 0.751692 0.101375 0.0352034 0.563412 0.501959 0.303797 0.0409322 0.00142915 0.162836 0.936014 0.180524 0.463371 0 0.152578 0.279444 
0.720323  17 0.242178 0.339256 0.563322 0 0.555679 0.712734 0.910037 0.143295 0 0.0318367 0.445479 0.80229 0.137703 0.497301 0.687297 0.959572 0.603634 
0.803174  17 0.421335 0.35137 0.472115 0 0.631622 0.767395 0.79735 0.146161 0.0527447 0 0.918184 0.330653 0.104004 0.498444 0.797996 0.904317 0.542524 
0.580332  17 0.653154 0.425513 0.284953 0.00204446 0.48197 0.551673 0 0.568569 0 0.428948 0.200186 0.310302 0.0116722 0.842312 0.433746 0.92017 0.712519 
0.441062  17 0.218982 0.111911 0.754038 0 0.628718 0.257569 0.539203 0.617456 0 0.171725 0.126558 0.762371 0.0822535 0.491159 0 0.799078 0.163015 
0.731038  17 0.000113289 0.312911 0.826667 0.0503646 0.0720407 0.449402 0 0.380922 0.134397 0 0.583199 0.442906 0.130151 0.685004 0.622302 0.301218 0.0923737 
0.674342  17 0.10593 0 0.386608 0 0.0981667 0.615689 0.552033 0.382009 0.052632 0.0142777 0.76386 0.748391 0.141397 0.647815 0.017845 0.335067 0.178392 
0.743902  17 0.245254 0.350202 0.472682 0 0.621304 0.48758 0.356391 0.262175 0.0386009 0 0.00139189 0.691303 0.16649 0.489749 0.483486 0.59818 0.620524 
0.950205  17 0.737234 0.474213 0.173092 0.00830967 0.694726 0.00304133 0.63769 0.268148 0.0410173 0 0 0.767682 0 0.545505 0.521641 0.478995 0.63591 
0.714449  17 0.112101 0.648767 0.486307 0 0.0575572 0 0.24984 0.374907 0 0.0380316 0.346549 0.378384 0.0761057 0 0.328115 0.528821 0.29159 
1.81549  17 0.149754 0.649575 0.556685 0 0.0836801 0 0.202955 0.443311 0.224981 0.0401132 0 0 0.633826 0.680095 0.532222 0.476816 0.311535 
0.709453  17 0.797213 0.213023 0.702635 0.000978229 0.536615 0.200923 0.612775 0.23019 0 0.00309459 0.917278 0.745997 0.0477076 0.485573 0.287228 0.101639 0.401591 
0.69575  17 0.406105 0.0909066 0.714336 0.00271032 0.528064 0.342431 0.731886 0.247296 0 0.37185 0.900709 0.40187 0.144402 0.214023 0.282298 0 0.22689 
1.24033  17 0.208357 0.993747 0.777643 0.153461 0.980555 0.817875 0.874664 0.910809 0.935256 0.445788 0.415619 0.784968 0.838714 0.675696 0.879826 0.662167 0.848753 
0.72451  17 0.0953852 0.137145 0.371934 0 0.378139 0.334624 0.716978 0.521855 0.0316955 0.28626 0.673676 0.467579 0.141204 0.587477 0.433224 0 0.418276 
0.781809  17 0.858524 0.442925 0.757553 0.00619809 0.643009 0.307456 0 0.29785 0 0.360223 0.266898 0.302626 0.307182 0.468213 0.30366 0 0.229212 
1.17431  17 0.807526 0.792059 0.793562 0.00563069 0.64019 0.344429 0.013105 0.394588 0 0.292383 0.0352916 0 0 0.36128 0.33304 0 0.221655 
4.306  17 0.625947 0.163638 0 0.0062154 0.191239 0.250804 0.212205 0.525865 0.887727 0.0962184 0 0.294756 0.41943 0.933475 0.579832 0.733119 0.629924 
0.705491  17 0.390981 0.25052 0.369925 0.00388357 0.105218 0.717048 0.559614 0.53133 0.270182 0.0273772 0 0.308825 0.00201532 0.41162 0.447469 0.72936 0.324006 
0.79043  17 0.525451 0.432897 0.375824 0.0273021 0.110236 0.230803 0.195451 0.528291 0.0138341 0.453649 0 0.506671 0.217288 0.47236 0 0.225417 0 
0.510234  17 0.637974 0.0620147 0.773239 0.0110183 0.0175458 0.465628 0.594144 0.536809 0 0.169879 0.243081 0.790575 0.222514 0.458607 0.268245 0.11268 0 
0.554097  17 0.936572 0.623449 0.277478 0.00286394 0.481143 0.610769 0.0955174 0.65002 0 0.145736 0.228731 0.318831 0.00437052 0.84461 0.449254 0.983824 0.80959 
0.647712  17 0.409984 0.340206 0.311919 0.000960744 0.481176 0.539681 0 0.633129 0 0.712427 0.132251 0.350239 0.0192005 0.722244 0.484959 0.861533 0.644006 
0.717687  17 0.125748 0.0020099 0.599925 0.0211254 0.498382 0.0842809 0.0582803 0.468969 0.00448358 0.000557414 0 0.320393 0.48111 0.466128 0.213614 0.549998 0.948824 
0.601756  17 0 0.00249242 0.570061 0 0.463645 0.242127 0.886479 0.701155 0.00101247 0.00301685 0.0819689 0.241204 0.212864 0.487899 0.0699951 0.215309 0.516346 
0.669544  17 0.215705 0 0.486121 0 0.496299 0.0581037 0.70429 0.564322 0.0926444 0 0.541665 0.361385 0.230707 0.623377 0.557009 0.190049 0.166025 
0.635452  17 0 0 0.743945 0 0.583812 0.937055 0.668769 0.50759 0.0594021 0 0.0738886 0.255474 0.193579 0.418254 0.665885 0.815783 0.134383 
0.503643  17 0.353685 0.00679561 0.782038 0 0.488365 0.377345 0.45115 0.501433 0.0240843 0.00306109 0.453836 0.759574 0.170632 0.486842 0.214095 0.508698 0.669245 
0.447775  17 0.347674 0.0164927 0.778888 0 0.689797 0.419615 0.470428 0.472613 0.00843894 0.00213212 0 0.729976 0.196051 0.488533 0.194194 0.84867 0.479537 
0.613465  17 0.257439 0.382348 0.828223 0 0.677902 0.301612 0.474445 0.448661 0.010871 0.0259724 0.55855 0.674295 0.126337 0.481511 0 0.851319 0.00212816 
0.702251  17 0 0.0625834 0.809406 0 0.386515 0.294999 0.553946 0.416078 0.00440282 0.120135 0.616907 0.676235 0.122027 0.543357 0 0.151116 0.0343807 
0.654626  17 0.482446 0.114631 0.651393 0 0.502798 0.315645 0.406001 0.387283 0 0.109806 0.581955 0.068769 0.0522325 0.594978 0.409713 0.37881 0.191515 
0.860782  17 0.653225 0.0605849 0.649986 0 0 0.768725 0.584197 0.343854 0 0.10017 0.606036 0.300435 0.0380235 0.586603 0.435062 0 0.219552 
0.576494  17 0.285195 0.79022 0.380871 0.00100046 0.142794 0.891824 0.529453 0.584967 0.0226582 0.0293834 0.0723167 0.729375 0.389763 0.796156 0.517821 0.363364 0.294192 
0.79704  17 0.157205 0.585436 0.433801 0.0020252 0 0.0630888 0.159283 0.516081 0.332717 0.075127 0.277429 0.68102 0.396356 0.822332 0.554078 0.532819 0.568611 
0.665868  17 0.89083 0.244691 0.547508 0.0208629 0.461016 0.508873 0.679139 0.574292 0.0136281 0.561441 0.712616 0.692016 0.173506 0.764116 0.923786 0 0.0135718 
0.470597  17 0.930854 0.128363 0.426949 0.0147404 0.203908 0.577957 0.67504 0.547943 0 0.303546 0.714669 0.755477 0.294138 0.69091 0.679521 0.188934 0.0243598 
0.531422  17 0.343725 0.0184538 0.586504 0 0.168222 0.803123 0.55761 0.516538 0.0614854 0.250653 0.412181 0.358624 0 0.627252 0.22655 0.512301 0.0636696 
0.647289  17 0.372137 0.0432827 0.56997 0 0.565466 0.821598 0.624992 0.559549 0.0557305 0.0972666 0.387622 0.644459 0 0.660727 0.492672 0.343331 0.285427 
1.01613  17 0 0.0839067 0.486855 0.0933358 0.496526 0.367621 0.528762 0.821044 0.401278 0.464634 0.439602 0.433009 0.310793 0.692779 0.796553 0.705846 0.184984 
0.711425  17 0.0269164 0.11769 0.499069 0.06273 0.550842 0.614523 0.48603 0.689111 0.124827 0 0.429131 0.382519 0.206187 0.676908 0.754305 0.748748 0.116493 
0.816161  17 0.614484 0.413154 0.306966 0 0.415621 0.554206 0.628725 0.486921 0 0.546515 0 0.706413 0.333728 0.742489 0.116264 0 0.170483 
0.661839  17 0.293119 0.144074 0.416447 0 0.404086 0.541011 0.671326 0.494535 0.0186185 0.404905 0.922026 0.724674 0.126437 0.800422 0.333682 0.124363 0.168909 
0.572462  17 0.0971536 0 0.374864 0.0441376 0.364236 0.787069 0.715587 0.0976703 0.00482503 0 0.0295806 0.300746 0.159634 0.598244 0.219459 0.559622 0.58825 
0.619814  17 0.270979 0.938264 0.804329 0 0 0.48905 0.532843 0.919195 0 0 0.173879 0.705862 0.211304 0.440083 0.1913 0 0.492378 
0.588387  17 0.422585 0.0456903 0.530265 0 0.722723 0.526253 0.206454 0.611274 0.00116464 0 0.14372 0.636817 0.136599 0.413421 0.224884 0.0531966 0.403371 
0.721095  17 0.233761 0.7822 0.148231 0.0225051 0.351934 0.526379 0.202212 0.934036 0.00253272 0.0169745 0.181799 0.733721 0.187816 0.379584 0.225018 0.34696 0.48007 
0.635205  17 0.892712 0.380907 0.748751 0.0508177 0.594291 0.403566 0.422272 0.913147 0.0363784 0.0659404 0 0.251645 0.163772 0.334853 0 0 0.551094 
0.64034  17 0.12907 0.166731 0.685631 0.0839484 0.86023 0.530989 0.344212 0.576336 0.00586843 0 0.297505 0.1655 0.16912 0.358987 0.342116 0.645533 0.439579 
0.634544  17 0.229801 0.027931 0.906535 0 0.725445 0.293713 0.198844 0.492128 0.0466045 0.0820809 0.0320018 0.643423 0.246792 0.389236 0 0 0.319925 
0.576404  17 0.272798 0.0296041 0.538807 0 0.71231 0.197738 0.302193 0.44322 0.116208 0 0.161061 0.685613 0.228265 0.353748 0 0.732944 0.387896 
0.850207  17 0.310948 0.01199 0.645014 0 0.66133 0.349571 0.441109 0.303115 0.0132687 0.559498 0.553819 0.847549 0.175877 0.457439 0 0.147519 0.462633 
1.18186  17 0.499677 0.0822097 0.484332 0.00781702 0.759047 0.268449 0.215655 0.43727 0.258713 0 0.366407 0.078341 0.117032 0.484073 0.0336611 0.514594 0.478449 
0.691143  17 0.654014 0.871553 0.284278 0.00246794 0.250257 0.671131 0 0.593024 0 0.177644 0.329614 0.237146 0.32471 0.667329 0.519565 0.0334832 0.780325 
2.63259  17 0.954042 0.759066 0.206608 0.281614 0.762516 0.842668 0.171609 0.384444 0.161004 0.970295 0.940129 0.675881 0.987667 0.896789 0.564395 0.72684 0.0187325 
0.625304  17 0.539737 0.543523 0.516941 0.00745869 0.207759 0.645252 0.676424 0.518359 0.00223944 0.818346 0.717462 0.846736 0.212069 0.97088 0.801856 0.513237 0.0145983 
0.85276  17 0.761272 0.512431 0.398784 0.0353607 0.33616 0.208859 0.695646 0.512264 0.00829289 0.857599 0.925444 0.367814 0.210436 0.792481 0.637653 0 0.0111423 
0.66795  17 0.2233 0.410118 0.811219 0.00440331 0.513035 0.0704138 0.0825114 0.391433 0.0573048 0.140769 0.945735 0.435466 0.361783 0.655788 0.623279 0.348856 0.774529 
4.13175  17 0.941383 0 0 0.000853265 0.581542 0.0260273 0 0.351994 0.0380057 0.151716 0.808954 0.150527 0.115975 0.3976 0.587524 0.506498 0.448596 
0.753221  17 0.0890979 0.376438 0.453336 0 0.296906 0.246014 0.703358 0.617232 0.00965208 0.453909 0.635249 0.721893 0.277522 0.71384 0.339032 0.235493 0 
0.786249  17 0.0233426 0.140082 0.425369 0.0273403 0.501487 0.446932 0.144653 0.424486 0 0.834722 0.696843 0.712101 0.305374 0.71386 0.570059 0.277907 0 
0.758111  17 0.100048 0 0.388143 0.0433035 0.10413 0.323325 0.525529 0.605985 0.00451788 0.667944 0.197671 0.885284 0.424215 0.933358 0.35379 0.536753 0.512239 
1.44603  17 0.667804 0 0.376134 0.0121571 0.217501 0.23354 0.585867 0.566893 0.00354445 0.620518 0.205075 0.875576 0.677853 0.00468711 0.365607 0.390898 0.350626 
1.01602  17 0 0.814703 0.243388 0 0.748574 0.364338 0.00774763 0.0660493 0.0359681 0.661369 0.670556 0.591021 0.212639 0.158062 0.30155 0.0603035 0.30324 
0.771651  17 0.360306 0.280506 0.516125 0.0701002 0.722019 0.375295 0.237421 0.171563 0.050545 0.524041 0.581646 0.0248307 0 0.0930554 0.269519 0 0.222006 
1.248  17 0.344606 0.73075 0.231717 0 0.425263 0.820624 0.242461 0.00985437 0.350683 0.0478297 0.521138 0.385686 0.323732 0.682435 0.518031 0.715859 0.423871 
0.880528  17 0.339132 0.659616 0.175216 0 0.408833 0.807281 0.151587 0.778325 0.430381 0.0648915 0.63268 0.379951 0.137381 0.733247 0.350255 0.469509 0.363307 
0.633494  17 0.389898 0.290975 0.588354 0.00591142 0.0278834 0.341844 0.776358 0.457793 0.0350205 0.116932 0.765121 0.647174 0.302536 0 0.384377 0.572605 0.0301631 
0.605561  17 0.0761704 0 0.464956 0.0116395 0 0.479437 0.736717 0.384664 0.0402798 0.274997 0.922827 0.603419 0.294893 0.356563 0.401198 0.376402 0.245116 
1.02967  17 0.787149 0.114472 0.189263 0.0489289 0.604563 0.600781 0.218004 0.478696 0.00870919 0.00320755 0.687926 0.305938 0.228016 0.363276 0 0.177865 0.227763 
0.675616  17 0.173233 0.0658697 0.513201 0.0544067 0.595638 0.163145 0.171515 0.514471 0.00796491 0 0.666255 0.744286 0.214499 0.442055 0.000826796 0.0284269 0.244523 
0.617365  17 0.639134 0.456692 0.300776 0.00599448 0.584613 0 0.669039 0.261284 0 0.488657 0.00575498 0.589663 0 0.758447 0.313681 0.495959 0.622794 
0.606889  17 0.639134 0.456692 0.300776 0.00599448 0.584613 0 0.669039 0.261284 0 0.488657 0.00575498 0.589663 0 0.758447 0.313681 0.495959 0.622794 
0.568113  17 0.584783 0.218333 0.640247 0 0.165094 0.458611 0.430248 0.454384 0 0.539851 0 0.687481 0.0215067 0.570249 0.473051 0.581065 0 
0.481084  17 0.583866 0 0.656124 0 0.5806 0.513282 0.283513 0.429061 0.00964766 0.36067 0 0.763279 0.0633069 0.645163 0.257728 0 0 
0.722957  17 0.521608 0 0.45848 0.00120637 0.496247 0.375325 0.674681 0.317895 0 0.327492 0.949469 0.42369 0.26847 0.734405 0.31681 0 0.416654 
0.801961  17 0.870768 0 0.76316 0.000933535 0.453011 0.30818 0.0184725 0.280084 0.00931468 0.153037 0.855051 0.379123 0.5047 0.283066 0.378322 0.048781 0.460298 
0.693136  17 0.101055 0.141851 0.584091 0.0699576 0.568928 0.41749 0.683565 0.502624 0.114138 0 0.407684 0.677335 0.204144 0.465605 0.308828 0.179146 0.231245 
0.851345  17 0 0.0854929 0.727342 0.0309063 0.322581 0.389249 0.653745 0.546313 0.12224 0.265217 0.677968 0.674955 0.142772 0.448125 0 0.67762 0.462084 
0.652489  17 0.744305 0.584197 0.90586 0 0.408412 0.696682 0.930684 0.410525 0.0806445 0 0.0170823 0 0.28772 0 0.321434 0.472688 0.846411 
1.15087  17 0.484685 0.0991802 0.855313 0.0164961 0.424935 0.619381 0.0801192 0.383142 0.0903835 0.0747047 0.0130974 0 0 0.0162277 0.432612 0.481642 0.700239 
0.65555  17 0.639134 0.456692 0.300776 0.00599448 0.584613 0 0.669039 0.261284 0 0.488657 0.00575498 0.589663 0 0.758447 0.313681 0.495959 0.622794 
0.653181  17 0.917961 0.371353 0.796333 0.000878692 0.456685 0.322987 0.448551 0.557287 0 0.572844 0.583663 0.60715 0 0.131133 0.384177 0.487857 0.540668 
0.858929  17 0.282827 0.0752957 0.780832 0.231691 0.646678 0.776467 0.219473 0.306663 0.117597 0.0893055 0.387622 0.586435 0.457461 0.413258 0.815694 0.443564 0.385609 
0.646273  17 0.674125 0.986403 0.830925 0.104224 0 0.564856 0 0.281919 0.0707806 0.0613037 0.246153 0.284972 0.102805 0.515148 0.743725 0.478982 0.154915 
1.99314  17 0.225269 0.483234 0.747088 0.644752 0.27308 0.79533 0.821852 0.389988 0.0854545 0.205323 0.27718 0.795871 0.675989 0.748419 0.298691 0.614143 0.0312995 
0.710264  17 0.791442 0.837979 0.604471 0 0.52431 0.262897 0.426145 0.343357 0.0578617 0.0561939 0.611433 0.701441 0.42796 0.857912 0.468886 0.274655 0.323899 
0.823742  17 0.690978 0.500322 0.500886 0 0.150364 0.0209946 0.0837825 0.424875 0.326877 0.024387 0 0.113514 0.606085 0.773982 0.716574 0.467034 0.536166 
0.755385  17 0.903997 0 0.581506 0.00281331 0.64862 0.32508 0.777291 0.255493 0 0.366935 0.890252 0.709665 0.257199 0.436759 0.317682 0 0.191825 
0.780295  17 0.496918 0.315205 0.500084 0 0.583816 0.24987 0.533558 0.155441 0.0407981 0.210002 0.725171 0.459277 0 0.455812 0.207812 0.678384 0.476442 
0.786029  17 0.55403 0.332065 0.449118 0 0.237204 0.590851 0.519933 0.147742 0 0 0.803297 0.465578 0.407487 0.522267 0.0208504 0.579442 0.535865 
0.631368  17 0.750718 0.156282 0.752528 0 0.502528 0.477861 0.312762 0.449951 0.0115535 0.18966 0 0.719785 0.235842 0.521003 0.326106 0.309915 0.09281 
0.814467  17 0.235116 0.0971287 0.527752 0 0.578365 0.503326 0.410531 0.472476 0.0128569 0.596207 0.489857 0.707922 0.0235311 0.577551 0 0.480265 0.0468242 
0.589056  17 0.833014 0.460523 0.369401 0.00584782 0.578335 0.272308 0.934026 0.186312 0.00411597 0.426432 0.179581 0.68801 0 0.645742 0.32593 0.442379 0.622405 
0.74935  17 0.803085 0.458348 0.328104 0.0087189 0.499368 0.332591 0.728141 0.22188 0.00278779 0.405457 0.65452 0.579461 0.353434 0.716232 0.372467 0.390901 0.625943 
0.610163  17 0.585063 0.297463 0.460363 0.0211471 0.269341 0.382273 0.672264 0.515794 0 0.508106 0.793782 0.623131 0.212866 0.841752 0.525446 0.138347 0 
0.539611  17 0.674125 0.986403 0.830925 0.104224 0 0.564856 0 0.281919 0.0707806 0.0613037 0.246153 0.284972 0.102805 0.515148 0.743725 0.478982 0.154915 
0.77711  17 0.637989 0.626328 0.752864 0.00862149 0.56034 0.543371 0.595294 0.291674 0.0139312 0.241195 0.825235 0.740143 0 0.729884 0.317572 0.494118 0.801653 
0.808446  17 0.667413 0.439519 0.648847 0.00638975 0.536752 0 0.895439 0.325987 0 0.238359 0.80833 0.858044 0.00696509 0.984977 0.315654 0.488737 0.519242 
0.501398  17 0.0151356 0.0927288 0.82217 0 0.530033 0.490158 0.355838 0.4479 0.0117646 0.301481 0.126139 0.781351 0.112919 0.488966 0 0.88978 0.0762367 
0.433329  17 0.218982 0.111911 0.754038 0 0.628718 0.257569 0.539203 0.617456 0 0.171725 0.126558 0.762371 0.0822535 0.491159 0 0.799078 0.163015 
0.455262  17 0.167733 0 0.923527 0 0.805931 0.405043 0.408122 0.235921 0.0164955 0 0.160192 0.811758 0.164134 0.486035 0.186661 0.848963 0 
0.441062  17 0.218982 0.111911 0.754038 0 0.628718 0.257569 0.539203 0.617456 0 0.171725 0.126558 0.762371 0.0822535 0.491159 0 0.799078 0.163015 
0.554097  17 0.936572 0.623449 0.277478 0.00286394 0.481143 0.610769 0.0955174 0.65002 0 0.145736 0.228731 0.318831 0.00437052 0.84461 0.449254 0.983824 0.80959 
0.503643  17 0.353685 0.00679561 0.782038 0 0.488365 0.377345 0.45115 0.501433 0.0240843 0.00306109 0.453836 0.759574 0.170632 0.486842 0.214095 0.508698 0.669245 
0.470597  17 0.930854 0.128363 0.426949 0.0147404 0.203908 0.577957 0.67504 0.547943 0 0.303546 0.714669 0.755477 0.294138 0.69091 0.679521 0.188934 0.0243598 
0.481084  17 0.583866 0 0.656124 0 0.5806 0.513282 0.283513 0.429061 0.00964766 0.36067 0 0.763279 0.0633069 0.645163 0.257728 0 0 
0.628909  17 0.318949 0.383053 0.277899 0.00186101 0.342534 0.763344 0.402527 0.84043 0 0.620616 0.23369 0.70961 0.00225698 0.561338 0.502614 0.641784 0.642038 
0.964196  17 0.398381 0.377279 0.334481 0 0.428911 0.837299 0 0.737136 0 0.262149 0.0923362 0.0206107 0.000280447 0.741298 0.480266 0.00837409 0.652064 
1.98191  17 0.748704 0.645381 0.480797 0.000414339 0.439567 0.700558 0.406066 0.548516 0.157093 0.16736 0 0 0.278937 0 0.357833 0.232538 0.850291 
0.762505  17 0.794521 0.467016 0.18962 0 0.379586 0.681166 0.131199 0.304412 0.0706067 0 0 0.0843732 0.278494 0.379031 0.383531 0.205917 0.871206 
0.497412  17 0 0.049861 0.24182 0 0.649464 0.459604 0.494295 0.875899 0.0213432 0.184313 0 0.375487 0.0598915 0.492954 0 0.994559 0.107997 
1.00181  17 0.800356 0.136174 0.414957 0.000780509 0.629754 0.170728 0.338197 0.549378 0 0.186353 0.776366 0.204785 0.0978521 0.578911 0.0223738 0.996076 0.308374 
0.595772  17 0.90046 0.463577 0.407063 0.00796693 0.386571 0.679109 0.651351 0.152182 0.0027414 0.532834 0.627232 0.71991 0.289039 0.854351 0.759161 0.563771 0.191854 
0.799224  17 0.610774 0.464216 0.467683 0.0074341 0.345612 0.265619 0.746794 0.193412 0.00209634 0.245851 0.668919 0.494725 0.357082 0.0190743 0.547302 0.491662 0.183886 
0.871487  17 0.55696 0.241736 0.253538 0 0.290004 0.396377 0.557139 0.291745 0.364057 0.190137 0 0.312048 0.0693763 0.55175 0.2461 0.750278 0.326524 
0.782097  17 0.334459 0.0958127 0.458989 0 0.106817 0.022656 0.538619 0.653703 0.152846 0.426976 0.386818 0.312858 0.0625997 0.657494 0.307441 0.707932 0.338619 
1.16962  17 0.189265 0.879424 0.800525 0.137913 0.14518 0.398244 0.358421 0.0416758 0.0798982 0.2189 0.822047 0.265934 0.0671302 0.583296 0.330241 0.472418 0.294221 
1.2806  17 0 0.8911 0.838767 0.0844088 0.0894941 0.534884 0.149774 0.0196359 0.0578091 0.0949362 0.736254 0.250254 0 0.263708 0.202248 0.482583 0.371778 
1.17315  17 0.529657 0.663143 0.436961 0.00742345 0.460735 0.0441088 0.964362 0.00312516 0.00813941 0.073082 0.0850973 0.408231 0 0.638614 0.619771 0.338011 0.462928 
0.73906  17 0.441802 0.364742 0.42263 0 0.591385 0.0280448 0.736782 0.575189 0.132326 0.0530493 0.0187249 0.769824 0 0.645207 0.306158 0.284452 0.400187 
0.525508  17 0.693957 0.521547 0.471873 0 0.837597 0.560228 0.260162 0.250481 0 0.351873 0.576996 0.680446 0 0.70601 0.745775 0.324296 0.178782 
0.611038  17 0.712977 0 0.734337 0 0.531821 0.476735 0.0896052 0.281383 0 0.18803 0.270196 0.638402 0.00212563 0.562893 0.761273 0.972864 0.17521 
1.00673  17 0.617791 0 0.557595 0.0466014 0.295203 0.500968 0.39812 0.427917 0.00858454 0.449324 0.0842862 0.658981 0.356283 0.645939 0.0869412 0 0.171725 
0.609183  17 0.600032 0.454549 0.9664 0 0.720139 0.547389 0.7832 0.467336 0.0112161 0.346424 0.183949 0.46853 0.0274121 0.637982 0.686566 0.336858 0.299518 
0.536439  17 0.174661 0 0.974997 0 0.823554 0.411046 0.430641 0.331281 0.00633036 0.103746 0.00533958 0.812902 0.12476 0.364658 0.180239 0.78759 0.763716 
0.593842  17 0.165592 0 0.930605 0 0.625878 0.417699 0.395158 0.279256 0.0213662 0 0.341003 0.713161 0.157697 0.364907 0.371651 0.573503 0.226972 
0.728668  17 0.160044 0.291521 0.538006 0 0.551729 0.29627 0.38144 0.311928 0 0.129712 0 0.965119 0.0381651 0.502154 0.419634 0.4808 0.534978 
0.613735  17 0.438628 0.325715 0.41865 0 0.580832 0.420442 0.402071 0.440546 0.0428832 0.0738706 0 0.579093 0.138783 0.523776 0.501041 0.496983 0.137912 
1.22777  17 0.0248109 0.396571 0.490346 0.0333239 0.455764 0.345252 0.655162 0.513806 0.00196485 0.77442 0.431406 0.388293 0.179997 0 0.269918 0.508824 0.774165 
0.718961  17 0.864489 0.377107 0.0989367 0 0.387384 0.283509 0.490638 0.549238 0.00217623 0.736945 0.861974 0.700994 0.207751 0.198772 0.511517 0.651364 0.382377 
1.32055  17 0.673072 0.00709768 0.426461 0.012669 0.696725 0.459734 0.613043 0.238511 0.00516971 0.771794 0.156401 0.94391 0.734797 0 0.883862 0.986349 0.253326 
0.74025  17 0.680423 0 0.54122 0.0120282 0.773502 0.447779 0.735363 0.467161 0.00296262 0.0146104 0.887689 0.712246 0.80616 0.0481295 0.69081 0.894706 0.35449 
0.652645  17 0.153894 0.761247 0.414132 0.0239605 0.784603 0.358254 0 0.478508 0.035339 0.0398365 0.0754552 0.498864 0.204106 0.563104 0.516905 0.414587 0.387908 
0.863156  17 0.154558 0.511565 0.419789 0.0197408 0.683151 0.345141 0 0.397991 0.00885116 0 0 0.811792 0.214492 0.480319 0.628372 0.177503 0.386541 
1.72521  17 0.0445527 0.892363 0.547341 0.26086 0.794848 0.573619 0.83818 0.667841 0.470228 0.545221 0.868077 0.574826 0.414955 0.931214 0.232654 0.258709 0.0592926 
0.756127  17 0.604699 0.353222 0.928223 0.034074 0 0.744241 0.242402 0.362721 0.117553 0.0192673 0.573561 0.309221 0.125282 0.488472 0.0403258 0.541976 0.176736 
0.707498  17 0.368073 0.262658 0.393007 0 0.0539861 0.632227 0.594133 0.538868 0.102525 0.0661426 0.353929 0.3156 0 0.40597 0.180893 0.905245 0 
0.780708  17 0.396331 0.583957 0.589667 0 0 0.889682 0.526805 0.524475 0.118355 0 0.327873 0.627191 0.0226229 0.542142 0.207524 0.788651 0.0797198 
0.56999  17 0.515798 0.343443 0.44107 0.000496281 0.376484 0.533694 0 0.569645 0 0.100304 0.0887732 0.324219 0 0.863148 0.701259 0.0375168 0.569922 
0.81804  17 0.372332 0.345013 0.229051 0.001721 0.584156 0.553364 0 0.299713 0 0.0703562 0.715501 0.44018 0 0.835531 0.308373 0.9561 0.666772 
0.583218  17 0.647997 0.0525236 0.319371 0.00538434 0.827314 0.475361 0.379205 0.365573 0.00225628 0.107286 0.292478 0.627847 0.0719641 0.264736 0 0.157442 0.607475 
0.734222  17 0.644949 0.157175 0.685935 0 0.883179 0.137709 0.362033 0.317305 0.00280068 0 0.614775 0.667748 0.109428 0.620158 0.105869 0.270164 0 
1.28016  17 0.619484 0.993072 0.158405 0.0870379 0.353376 0.364494 0.32942 0.388001 0.061703 0 0.831658 0.676314 0.0506406 0.140035 0.74222 0.24239 0.0146123 
3.87384  17 0.796983 0.370516 0.0189746 0.301473 0.734119 0.160728 0.406189 0.385985 0.113438 0 0.368387 0.623322 0.862552 0.180717 0.41704 0.484606 0.00540461 
1.0457  17 0.0151356 0.0927288 0.82217 0 0.530033 0.490158 0.355838 0.4479 0.0117646 0.301481 0.126139 0.193679 0.112919 0.488966 0 0.88978 0.0762367 
0.659305  17 0.608347 0.235438 0.974024 0.0428708 0.294721 0 0.334887 0.397062 0 0 0.53179 0.62151 0.297029 0.120889 0.899759 0.0877859 0 
0.629422  17 0.247117 0.345606 0.120162 0.00634233 0.741196 0.294126 0.274686 0.369587 0.0132784 0 0.623625 0.636605 0.213084 0.489283 0 0.410592 0.00299676 
0.617184  17 0.382025 0.360402 0.0996373 0 0.766254 0.239797 0.673427 0.427181 0.011794 0.0836523 0.369659 0.722096 0.0489458 0.490583 0 0.73957 0.00249581 
0.675164  17 0.790714 0.134141 0.576593 0.0799236 0.0987379 0.16081 0.445687 0.5768 0 0.0479036 0.0586264 0.235962 0.049244 0.487586 0.759106 0.540294 0.161995 
0.457189  17 0.263968 0.282848 0.536826 0.0791174 0 0.481412 0.535478 0.575241 0.0520169 0.0711736 0.00541612 0.285597 0.0624855 0.476113 0.0361959 0.603047 0.234139 
0.521481  17 0.167733 0 0.923527 0 0.805931 0.405043 0.408122 0.235921 0.0164955 0 0.160192 0.811758 0.164134 0.486035 0.186661 0.848963 0 
0.692958  17 0.150972 0.0716267 0.818713 0.0558663 0.753236 0.380656 0.100729 0.342891 0.0583372 0.0155586 0.245041 0.781943 0.369708 0.458043 0.759578 0.697245 0.275259 
1.94568  17 0.608845 0 0.14976 0.149633 0.0999282 0.709835 0.779982 0.615203 0.00914684 0.123464 0.366709 0.593268 0.133475 0.832853 0.251863 0.196994 0.610613 
0.649842  17 0.612006 0 0.900952 0.0201929 0.0179261 0.556023 0.76741 0.437204 0.00975933 0.119732 0.408782 0.989739 0.135281 0.625654 0.286325 0 0.529478 
0.540006  17 0.4835 0.300478 0.12097 0 0.402089 0.289102 0.971174 0.267123 0 0.127649 0.186326 0.586916 0.0482126 0.813327 0.235982 0.414186 0.766456 
1.11409  17 0.0477849 0.343408 0.337611 0.00225145 0.624996 0.291242 0.894925 0.318602 0.653601 0.193315 0.23068 0.696315 0.0729448 0.488002 0.466813 0.392278 0.743955 
0.63949  17 0.186308 0.161393 0.342144 0.0141308 0 0.567705 0.808486 0.29335 0.0048654 0.230669 0 0.564522 0.207411 0.521265 0.312637 0.698084 0.179628 
0.60188  17 0.204501 0.00156221 0.589137 0.00387063 0.469928 0.151128 0.44064 0.457002 0.0367323 0.245391 0 0.678851 0.0964332 0.554132 0.420259 0.592108 0.231493 
0.551726  17 0.394193 0.254093 0.757752 0.0687965 0 0.511405 0.254635 0.694725 0 0 0.158852 0.36966 0.128627 0.292037 0.177872 0.295815 0.535279 
0.780553  17 0.31348 0.256822 0.937394 0.0350648 0.624917 0.453139 0.231224 0.558893 0.18838 0 0.362617 0.573734 0.139441 0.407456 0.808567 0 0.308414 
0.505533  17 0 0.0645744 0.474881 0 0.376736 0.529495 0.411953 0.512213 0.00343325 0.17753 0 0.68504 0.132711 0.791091 0 0.520309 0.11705 
0.535874  17 0.513669 0.263766 0.661306 0 0.436242 0.477291 0.434838 0.400249 0.00167089 0.130851 0.442855 0.837087 0.0617193 0.21239 0.0803526 0.0712805 0.102544 
0.732717  17 0.534668 0 0.929119 0.1137 0 0.586592 0.915399 0.243427 0.0391262 0.350594 0.0686286 0.492349 0.0236995 0.485583 0.843295 0.379293 0.279856 
0.818692  17 0.168484 0 0.682649 0.11159 0 0.575626 0 0.271877 0.0720095 0 0.217873 0.158774 0.0895306 0.564588 0.80036 0.454813 0.141496 
0.775727  17 0.408641 0 0.360936 0.00411414 0.589386 0 0.704003 0.247245 0.0114317 0.453759 0 0.669119 0.192611 0.569331 0.286832 0.267716 0.611085 
0.635413  17 0.437972 0.186842 0.747972 0.00870401 0.699603 0.457726 0.630993 0.259177 0.00145336 0.540283 0 0.668028 0.059916 0.860844 0.412739 0.438556 0.540126 
0.682693  17 0.817403 0 0.764073 0 0.318693 0.505204 0.894173 0.330251 0 0.210445 0.530359 0.70434 0.0796754 0.435899 0.498573 0.00754369 0.697482 
0.749101  17 0.780745 0.253739 0.382795 0 0.837181 0.474804 0.841788 0.231079 0 0.653626 0.509416 0.728913 0.515847 0.79313 0.888597 0.279968 0.221907 
0.570821  17 0.182468 0.0959396 0.370716 0 0.498918 0.775755 0.358067 0.448307 0.0799996 0.288641 0.518962 0.550099 0.349841 0.58856 0.69929 0.437049 0.352741 
0.643205  17 0.917961 0.371353 0.796333 0.000878692 0.456685 0.322987 0.448551 0.557287 0 0.572844 0.583663 0.60715 0 0.131133 0.384177 0.487857 0.540668 
0.647118  17 0.437382 0.00727993 0.525566 0.0158023 0.502797 0.105413 0.537349 0.464777 0.00778921 0.00359155 0 0.839502 0.291484 0.490786 0.214099 0.561513 0.60143 
0.54764  17 0.0229819 0.00695364 0.59615 0.002597 0.495493 0.266364 0 0.476254 0.00671263 0.00232939 0.297147 0.95693 0.137599 0.495723 0.0817383 0.539441 0.701818 
0.618705  17 0.279505 0.834724 0.788645 0 0.979294 0.406575 0.512378 0.395674 0 0.00240569 0.132258 0.698586 0.191567 0.427689 0.193106 0.505778 0.485913 
0.622606  17 0.299242 0.221346 0.771871 0 0.802297 0.0285637 0.527556 0.309047 0.000857031 0.00285713 0 0.714175 0.217081 0.501077 0.195494 0.683454 0.492051 
1.30834  17 0.322113 0.525108 0.0998272 0.00734658 0.503887 0 0.708539 0.247497 0 0.543686 0 0.619966 0.191152 0.0961267 0.287038 0.551319 0.382738 
0.598514  17 0.573168 0.249472 0.1336 0.00398149 0.543921 0.253081 0.72783 0.243362 0 0.387039 0 0.47894 0.0136389 0.758316 0.308653 0.111869 0.130572 
0.692927  17 0.192247 0.129721 0.259951 0 0.498366 0.26706 0.42695 0.402604 0.0714831 0.218283 0.510178 0.545241 0.363327 0.563495 0.623483 0.47422 0.232595 
0.75596  17 0.180101 0.00890957 0.357789 0 0.499923 0.121914 0.350237 0.509845 0.0880932 0.352996 0.521532 0.582284 0.385785 0.611095 0.71525 0.363773 0.487351 
0.623401  17 0.263581 0.389911 0.321488 0.00583543 0.143971 0.66847 0.771613 0.674679 0.00823522 0.165049 0.449702 0.718314 0.356515 0.779934 0.473399 0.386936 0.605356 
0.717362  17 0.37244 0.899105 0.380921 0 0.219417 0.106725 0.518115 0.592205 0.0262757 0.348388 0.205765 0.615039 0.362796 0.757525 0.358953 0.386461 0.28611 
0.670135  17 0.293991 0.408012 0.556713 0 0.551004 0.507601 0.710784 0.465811 0 0.300419 0.409786 0.842987 0.101695 0.414727 0.464418 0.0218366 0.613782 
0.661638  17 0.430264 0.635641 0.590104 0 0.501014 0.539169 0.575394 0.173993 0 0.478811 0.457736 0.385038 0.217512 0.845551 0.780533 0.7242 0.576453 
1.0098  17 0.492493 0.599779 0.87508 0.0239448 0.457576 0.195128 0.0426069 0.455391 0.102252 0.000180083 0 0.418767 0.480462 0.119183 0.211106 0.478194 0.754088 
1.08249  17 0.319672 0 0.041311 0.0249835 0.47519 0.537268 0.0669808 0.452788 0.0152549 0 0.243721 0.304085 0.265258 0.391327 0.195957 0.478899 0.155279 
0.680517  17 0.186016 0.0341154 0.691916 0.00287388 0.51531 0.312976 0.14644 0.239467 0 0.296353 0.925441 0.396703 0 0.257692 0.25048 0 0.437109 
0.798185  17 0.795273 0.0677592 0.75096 0.00148421 0.593156 0.334427 0.595127 0.250659 0 0.367842 0.897831 0.387357 0.278391 0.278579 0.305257 0 0.2056 
0.675984  17 0.0872535 0.385323 0.398061 0.0405567 0.353662 0.815194 0.715054 0.792486 0.0106757 0.185439 0 0.93051 0.179829 0.54288 0.334198 0.292337 0.678744 
0.8452  17 0.0852474 0.473693 0.442742 0.0172247 0.318731 0.650864 0.711959 0.0255745 0.0114297 0.502483 0.304214 0.444878 0.229138 0.648412 0.374963 0.535303 0 
0.634593  17 0.260425 0.0123274 0.518208 0 0.663919 0.623323 0.555201 0.437103 0 0.00858423 0.710075 0.743752 0.139972 0.568096 0.288394 0.0429137 0.0959881 
0.497303  17 0.134049 0.0503759 0.387196 0 0.721337 0.629256 0.41344 0.703624 0 0.0186831 0 0.732095 0.13591 0.747947 0.109179 0.0409178 0.0750204 
0.803602  17 0 0.610903 0.390571 0.0166788 0.758398 0.316036 0.00346626 0.414601 0.00165547 0.0710504 0 0.432168 0.223672 0.545547 0.473592 0.380133 0.375651 
0.690452  17 0.903997 0 0.581506 0.00281331 0.64862 0.32508 0.777291 0.255493 0 0.366935 0.890252 0.709665 0.257199 0.436759 0.317682 0 0.191825 
2.31938  17 0.124386 0.469595 0.672901 0.579054 0.313777 0.591152 0.712132 0.71467 0.185337 0.0712734 0.15875 0.86593 0.886341 0.199812 0.653736 0.493116 0.272263 
0.713814  17 0.131394 0.0975914 0.444982 0.021988 0.0438725 0.744829 0.776157 0.175193 0.042268 0.139033 0.293179 0.294322 0.296555 0 0.411618 0.562813 0 
0.824895  17 0.420141 0 0.959667 0 0.49071 0.266668 0.664031 0.497522 0.0243338 0.287176 0.85871 0.891933 0.351813 0.136482 0.205202 0.826088 0.755227 
0.660693  17 0.195907 0.14724 0.749331 0 0.538589 0.300302 0.572549 0.49646 0.0126051 0 0.857791 0.568596 0.203332 0.37938 0.22993 0.536402 0.840108 
0.620566  17 0.950656 0.122845 0.421251 0.0179072 0.194575 0.50829 0.479999 0.530885 0 0.286973 0.248243 0.392951 0.378397 0.655812 0.494025 0.108035 0 
0.667946  17 0.914203 0.125965 0.414694 0.0262586 0.193085 0.521138 0.816835 0.511755 0 0.329413 0.862486 0.988362 0.436982 0.746535 0.797674 0.0632059 0.590908 
0.820377  17 0.579684 0.710259 0.588715 1.86004e-05 0.137059 0.712343 0.264429 0.696596 0.0218746 0.72381 0.478881 0.307908 0.120987 0.662473 0.332746 0.0718996 0.744064 
0.640454  17 0.582572 0.62131 0.00115585 0.000107159 0.359766 0.172594 0.154163 0.699946 0.0370717 0 0.444541 0.29181 0.138483 0 0.368869 0.53359 0.847605 
0.888586  17 0 0.0476219 0.848521 0.108354 0.501147 0.596383 0.0977967 0.538728 0 0.00842561 0 0.680229 0.11132 0.390853 0.357237 0.578981 0.446015 
0.758203  17 0.0965425 0.123298 0.676443 0.00785471 0.751218 0.360531 0.474952 0.616411 0.00831539 0.00629101 0 0.355246 0.0955444 0.327701 0.351902 0.599293 0.446431 
0.873824  17 0.436002 0 0.879189 0 0.622754 0.277948 0.28683 0.654246 0.0585459 0.119021 0.707704 0.608796 0.0452626 0.479856 0 0 0.138153 
0.632557  17 0.667879 0.501602 0.924018 0.0457608 0.552097 0.260583 0.759099 0.510239 0.0404301 0 0.728998 0.646873 0.09467 0 0.231044 0.150412 0.135073 
1.34152  17 0.760541 0.658721 0.187955 0.115108 0.941238 0.576526 0.390852 0.59017 0.0082115 0 0.319562 0.245428 0.342143 0.316454 0.351416 0.873067 0.932133 
0.794479  17 0 0.668777 0.824801 0.107134 0.0299163 0.673041 0 0.578125 0.00143746 0.193729 0.332621 0.139384 0.180908 0.463842 0.441595 0.787781 0.479375 
0.679411  17 0.671274 0.697246 0.594961 0.0984772 0.238643 0.845445 0 0.281936 0.0575718 0.0315213 0.120578 0.570476 0.114217 0.631705 0.961461 0.487729 0.241786 
2.44216  17 0.64475 0.0852041 0.136155 0.153916 0.322472 0.0578924 0.275753 0.298173 0.038026 0 0.0107359 0.07444 0.0980359 0.541899 0.547284 0.490963 0 
0.473326  17 0.218982 0.111911 0.754038 0 0.628718 0.257569 0.539203 0.617456 0 0.171725 0.126558 0.762371 0.0822535 0.491159 0 0.799078 0.163015 
0.573254  17 0.270979 0.938264 0.804329 0 0 0.48905 0.532843 0.919195 0 0 0.173879 0.705862 0.211304 0.440083 0.1913 0 0.492378 
0.660098  17 0.69211 0.820184 0.798224 0.0863783 0.231773 0.57251 0.203219 0.18824 0.0877908 0.0807634 0.0548463 0.275265 0.107466 0.487044 0.503857 0.151321 0.223162 
3.62388  17 0.678464 0.360614 0.0149584 0.0702293 0 0.597523 0.19403 0.332159 0.0423353 0.0794809 0.872323 0.303382 0.103651 0.511963 0.319408 0.081446 0.217167 
0.520253  17 0.590351 0.711942 0.525156 0.000848 0.212538 0.589357 0.840869 0.649758 0.00432851 0.43307 0.851082 0.844656 0.213351 0.618106 0.796938 0.948687 0 
0.57249  17 0.486988 0.691027 0.488187 0.00856183 0 0.70806 0.638106 0.612181 0.00111467 0.193455 0.449056 0.845864 0.152711 0.193777 0.784552 0.710929 0 
0.829498  17 0.210561 0.00262049 0.536116 8.51928e-05 0.596032 0.049344 0.617716 0.406695 0.109529 0.152127 0 0.536079 0.203929 0.19359 0.0081186 0.839203 0.392307 
0.58932  17 0.0374429 0.0340001 0.491292 0.000371458 0.538832 0.219362 0.160913 0.419663 0.0716925 0 0 0.902544 0.26737 0.272199 0 0.311925 0.36634 
0.565409  17 0.781423 0.409431 0.411466 0 0.47357 0.404784 0.717499 0.0790338 0.010732 0.297773 0 0.690383 0.0646438 0.731618 0.503132 0.170408 0.217489 
0.617306  17 0.834536 0.642833 0.49908 0.0191298 0.544524 0.453027 0.793054 0.154241 0.00438442 0.384406 0 0.686893 0 0.646404 0.540331 0.201769 0.979429 
1.00867  17 0.86415 0.0657531 0.534554 0.000153507 0.432454 0.454643 0.677938 0.484093 0.0234105 0.0429058 0.773789 0 0.12175 0.579243 0.277906 0.764224 0.673339 
0.776691  17 0.347549 0.710697 0.537953 8.17634e-05 0.533719 0.104327 0 0.551577 0.0251874 0.0986265 0.455246 0.63352 0 0.589773 0.297984 0.844388 0.667056 
0.541878  17 0.706565 0.0957607 0.727694 0 0.555772 0.501952 0.244671 0.314225 0.00551958 0.369718 0.00612713 0.356237 0.0246249 0.696331 0.415942 0.101781 0 
0.715359  17 0.65874 0.29572 0.968289 0.00131557 0.657052 0.581636 0.232501 0.310995 0.00894108 0.399678 0.106152 0.560893 0.085976 0.738119 0.445423 0 0.488509 
0.594816  17 0.954902 0.699618 0.183641 0.00190703 0.716794 0.613524 0 0.721443 0.00153584 0.159386 0.113698 0.542272 0 0.763422 0.459487 0.655956 0.860311 
0.641991  17 0.630759 0.668767 0.189791 0.00392119 0.354236 0.639882 0.608354 0.684564 0 0.718329 0.62479 0.71801 0 0.857416 0.120017 0.886641 0.3106 
1.09497  17 0.0749034 0 0.419089 0.0496053 0.117257 0.411775 0.689151 0.454176 0.0131825 0.352163 0.257379 0.725289 0.464436 0.111077 0.390236 0.331717 0.49959 
0.365072  17 0.34373 0.00951333 0.788915 0 0.701445 0.39743 0.438783 0.528342 0.0245687 0.00236908 0.132031 0.783572 0.185404 0.488711 0 0.911727 0.383913 
0.702703  17 0.297829 0.262144 0.655152 0 0.530259 0.270916 0.624114 0.493771 0 0.229387 0.461794 0.526962 0.247252 0.580283 0 0.688633 0.373045 
0.468804  17 0.132242 0.602959 0.49609 0 0.559716 0.289611 0.544309 0.582383 0 0.130234 0 0.462784 0.0783308 0.800565 0 0.753548 0.0346111 
0.663299  17 0.694727 0.114774 0.111903 0 0.573385 0.424561 0.457148 0.461431 0.0112355 0.140301 0 0.706715 0.244599 0.434564 0.434037 0.505843 0.143235 
0.728795  17 0.257589 0.204559 0.175346 0 0.461063 0.484869 0.210731 0.438614 0.00314284 0 0 0.712608 0.286282 0.487301 0.495907 0.549304 0.170448 
0.79586  17 0.0924799 0.265503 0.829306 0.0381354 0.00675224 0.504854 0 0.261133 0.113669 0.0408876 0.442613 0.501755 0.100678 0.65432 0.675314 0.256761 0.183468 
0.754067  17 0.946803 0.13581 0.832948 0.0418397 0.0283794 0.442134 0 0.327228 0.0958461 0 0.609828 0.459305 0.10492 0.599603 0.655502 0.337337 0.107404 
0.787801  17 0.0930488 0 0.440354 0 0.495126 0.276606 0 0.621649 0 0.00924882 0.0256492 0.506565 0.435972 0.231314 0.286704 0.563264 0.0123879 
0.943677  17 0.223746 0.478577 0.336272 0.0139673 0.499849 0.13502 0.213267 0.447563 0 0.290065 0.302103 0.517782 0.358889 0.21046 0.138826 0.524882 0.980497 
0.547778  17 0.272798 0.0296041 0.538807 0 0.71231 0.197738 0.302193 0.44322 0.116208 0 0.161061 0.685613 0.228265 0.353748 0 0.732944 0.387896 
0.635439  17 0.102472 0.997796 0.486471 0.000208834 0.43074 0.247196 0.293686 0.155859 0 0.368798 0.61458 0.639391 0 0.629915 0.313404 0 0.375716 
0.69492  17 0.617533 0.79166 0.27949 0.00572549 0.451118 0.255882 0.390056 0.853527 0 0.342757 0.137487 0.511299 0.212703 0.606127 0.659889 0.813811 0.54917 
0.654929  17 0.271406 0.899231 0.420458 0.00630648 0.992356 0.27219 0.427839 0.846262 0 0.348114 0.290167 0.576 0.0827263 0.546905 0.464013 0.725117 0.115101 
0.516449  17 0.106964 0.013543 0.835307 0 0.52004 0.355241 0.745156 0.464013 0.0269204 0.00119769 0 0.725072 0.179475 0.53676 0.172716 0.895356 0.42756 
0.530762  17 0.233802 0.0398671 0.494152 0 0.809088 0.372314 0.446081 0.452918 0.0511184 0 0 0.696035 0.156057 0.521087 0.257327 0.812569 0.390986 
1.00501  17 0.512142 0.655006 0.916494 0.0209422 0.582988 0.0346769 0.409716 0.0421556 0.119135 0.314515 0.67434 0.475104 0.16659 0.0337355 0.562139 0.763108 0.798943 
0.723456  17 0.516557 0.547228 0.876435 0.0264817 0.47257 0 0.304404 0.184038 0.173242 0.325531 0.56438 0.427791 0 0.0694314 0.527436 0.79484 0.889381 
1.32925  17 0.736859 0.631926 0.355262 0.00254469 0.539812 0.844821 0.685037 0.130903 0.0862249 0.606582 0 0.245 0.327795 0.297265 0.359396 0.416982 0.626372 
1.00138  17 0.741053 0.639973 0.843489 0 0.378355 0.349762 0.898706 0.285915 0.0394249 0.226189 0.89042 0 0.307137 0.707295 0.331544 0.499744 0.821187 
0.658965  17 0.638345 0.889266 0.765651 0 0.451991 0.160291 0.622884 0.647295 0 0.533565 0.529815 0.779454 0.056551 0.199231 0.215572 0.132766 0.138931 
1.34696  17 0.622798 0.421637 0.589562 0 0.440968 0.567763 0.678169 0.596261 0 0.6633 0 0.522921 0.254271 0.112322 0.314118 0.0148736 0.170755 
4.40594  17 0.595016 0.450602 0.156595 0.774236 0.818327 0.263567 0.841588 0.260645 0.981764 0.736655 0.293573 0.438429 0.867164 0.617783 0.311752 0.190318 0.830838 
0.65362  17 0.351983 0.297749 0.409874 0.0550762 0.39318 0.518834 0.721829 0.433656 0.0403733 0.0494195 0.973981 0.823239 0.171171 0.877312 0.639453 0.621202 0.163753 
0.598908  17 0.0501402 0.0121024 0.768369 0.00556891 0.78748 0.62811 0.356489 0.625483 0.0109437 0.121231 0.691573 0.723036 0.135875 0.473082 0.500114 0.679466 0.313746 
0.599012  17 0.849207 0.886105 0.79811 0 0 0.574571 0.4551 0.0198233 0 0.0309583 0.159371 0.111233 0.212789 0.492042 0.36419 0.116128 0.144132 
0.599407  17 0.582572 0.62131 0.00115585 0.000107159 0.359766 0.172594 0.154163 0.699946 0.0370717 0 0.444541 0.29181 0.138483 0 0.368869 0.53359 0.847605 
0.601287  17 0.11653 0.582502 0.739321 0 0.794295 0.426362 0.718085 0.382475 0.0162759 0 0.581009 0.827278 0.217432 0.488384 0.566645 0.915151 0 
0.607728  17 0.276224 0.145413 0.416055 0 0.515285 0.392479 0.663575 0.474289 0 0.209045 0.786715 0.612314 0.301727 0.299029 0.782798 0.366676 0.234514 
0.60875  17 0.703052 0.417511 0.585145 0.123171 0.156567 0.511218 0 0.261253 0.0711463 0.0261786 0.161897 0.771739 0.0981787 0.631182 0.0690429 0.485367 0.380074 
0.610376  17 0.558208 0.646537 0.552023 0.00683453 0.172102 0.721757 0.804769 0.263113 0.00323869 0.45821 0.740696 0.717178 0.179961 0.87569 0.808579 0.480908 0.182206 
0.612048  17 0.0292235 0.286516 0.412441 0 0.478471 0.402034 0.553546 0.302319 0.0252451 0.126357 0 0.711399 0.185105 0.856596 0.506146 0.149196 0.143259 
0.61205  17 0.163734 0.792763 0.464634 0 0.474244 0.28167 0.565465 0.344358 0 0.217198 0 0.402938 0.0820754 0.760866 0.343587 0.763139 0.0828504 
0.612642  17 0.197303 0.429633 0.869991 0.00422916 0.482515 0.483257 0.243423 0.205913 0 0.269392 0.0204588 0.331185 0 0.706068 0.382125 0 0.195701 
0.613905  17 0.268611 0.147403 0.260377 0 0.716488 0.251589 0.767383 0.287025 0.0216235 0.2205 0.0454751 0.949281 0.0392337 0.299767 0.211406 0.38408 0 
0.614614  17 0.265743 0.364153 0.311912 6.99997e-05 0.54321 0.197561 0.0945042 0.472651 0.0321699 0.0813081 0 0.631874 0.243493 0.551133 0.207392 0.761241 0.790957 
0.61605  17 0.130044 0.168036 0.452298 0 0.0482489 0.630331 0.207058 0.567092 0.119281 0 0.088112 0.536926 0.0270959 0.533573 0.10054 0.259765 0.605854 
0.619048  17 0.86374 0.74904 0.516595 0.00588419 0.839703 0.377211 0.425214 0.622043 0 0.35162 0.635515 0.728461 0 0.693577 0.941381 0.44417 0.210227 
0.623401  17 0.263581 0.389911 0.321488 0.00583543 0.143971 0.66847 0.771613 0.674679 0.00823522 0.165049 0.449702 0.718314 0.356515 0.779934 0.473399 0.386936 0.605356 
0.628756  17 0.186308 0.161393 0.342144 0.0141308 0 0.567705 0.808486 0.29335 0.0048654 0.230669 0 0.564522 0.207411 0.521265 0.312637 0.698084 0.179628 
0.629533  17 0.0299606 0.595558 0.384088 0.004665 0.336962 0.114778 0.724021 0.430329 0 0.463835 0.659068 0.611836 0 0.84116 0.938037 0.988733 0.390883 
0.629868  17 0.653837 0.181112 0.85814 0.00663607 0.486456 0.366478 0.580201 0.220727 0.0287063 0 0.253142 0.712011 0.265906 0.258867 0.478196 0.267072 0 
0.632646  17 0.996242 0.0801878 0.535689 0.00124837 0.456438 0.496822 0.680733 0.695591 0.00301141 0.566264 0.867825 0.811589 0.175038 0.659694 0.119328 0.205203 0.370464 
0.63389  17 0.671743 0.172517 0.771445 0.00101393 0.311895 0.0937891 0.64708 0.628625 0 0.438064 0.834054 0.672635 0.102783 0.199944 0.18385 0.231311 0.121174 
0.635413  17 0.437972 0.186842 0.747972 0.00870401 0.699603 0.457726 0.630993 0.259177 0.00145336 0.540283 0 0.668028 0.059916 0.860844 0.412739 0.438556 0.540126 
0.635568  17 0.501619 0 0.776885 0.15459 0.301046 0.289485 0.563921 0.749322 0.0536611 0.253444 0.136978 0.709208 0.0505514 0.484482 0.0179494 0.627136 0.152261 
0.636305  17 0.667156 0.826441 0.325231 0.01499 0 0.715192 0.342249 0.644894 0.0340344 0.168514 0.404383 0.772619 0.08991 0.348369 0.593349 0.0908521 0.302045 
0.637146  17 0.342154 0.518998 0.215869 4.73283e-06 0.427117 0.356296 0 0.453041 0 0 0.533 0.67967 0.277809 0.531404 0.544291 0.543697 0.370879 
0.640818  17 0.678045 0.562854 0.680267 0.0938438 0.329037 0.77725 0 0.390819 0.00701123 0.00535479 0.153681 0.431747 0.110924 0.139412 0 0.397555 0.409449 
0.642646  17 0.0358778 0.504446 0.520286 0.00494604 0.320474 0.623479 0.821422 0.725794 0.00465428 0.403096 0.92648 0.879125 0.209347 0.739253 0.813577 0.498626 0.283634 
0.645462  17 0.764637 0.242398 0.508568 0 0.70918 0.66753 0.326914 0.461297 0.00373263 0.686516 0.860109 0.772921 0.170777 0.241932 0.442118 0.191594 0.0392669 
0.650447  17 0.750956 0 0.726725 0 0.536049 0.423772 0.46681 0.500821 0.00832481 0.524575 0.782603 0.821293 0.177476 0.515519 0.471112 0.106734 0.265525 
0.654178  17 0.247117 0.345606 0.120162 0.00634233 0.741196 0.294126 0.274686 0.369587 0.0132784 0 0.623625 0.636605 0.213084 0.489283 0 0.410592 0.00299676 
0.654381  17 0.102472 0.997796 0.486471 0.000208834 0.43074 0.247196 0.293686 0.155859 0 0.368798 0.61458 0.639391 0 0.629915 0.313404 0 0.375716 
0.654684  17 0.797395 0.292791 0.744822 0.0694656 0.0971101 0.362344 0 0.493769 0.0576534 0.0848322 0 0.608583 0.0807995 0.623462 0.985627 0.542246 0.293096 
0.656888  17 0.957451 0.36996 0.820224 0.0310694 0.357381 0.360502 0.0162226 0 0 0.229905 0 0.848772 0.0970792 0.578833 0.773235 0.393907 0.197628 
0.658871  17 0.872357 0.458266 0.492804 0.0076903 0.544809 0.684134 0.780239 0.0819945 0.00281558 0.596479 0.569746 0.501983 0.23238 0.949309 0.781854 0.589505 0.181761 
0.66129  17 0.526599 0.662287 0.828147 0.000668843 0.581721 0.487994 0.412861 0.550461 0.0929431 0.295883 0.904848 0.495047 0.13217 0.199488 0.528147 0.424016 0.225026 
0.663299  17 0.694727 0.114774 0.111903 0 0.573385 0.424561 0.457148 0.461431 0.0112355 0.140301 0 0.706715 0.244599 0.434564 0.434037 0.505843 0.143235 
0.664679  17 0 0.140095 0.967714 0 0.769736 0.425289 0.34034 0.405587 0.00835178 0.320798 0.227741 0.800869 0.118804 0.380544 0.150866 0.988625 0 
0.665233  17 0.90046 0.463577 0.407063 0.00796693 0.386571 0.679109 0.651351 0.152182 0.0027414 0.532834 0.627232 0.71991 0.289039 0.854351 0.759161 0.563771 0.191854 
0.669295  17 0.354241 0.282061 0.594444 0.0639335 0.408349 0.810767 0.0564443 0.375322 0.0138759 0 0.34014 0.413565 0.142515 0.723143 0.536192 0.614882 0.439662 
0.669902  17 0.586014 0.839939 0.620603 0 0.415412 0.466142 0.423441 0.355388 0 0.126268 0.710626 0.901393 0.0572099 0.320739 0.147446 0 0.119356 
0.670568  17 0.565059 0.334174 0.54069 0 0.741683 0.549068 0.834214 0.118213 0.00103414 0.501512 0.220725 0.805637 0.444032 0.852641 0.688023 0.267156 0.271275 
0.671067  17 0.680691 0.862929 0.800001 0.120601 0 0.528404 0.694927 0.640234 0.126566 0 0.113396 0.671938 0.199479 0.508988 0.541231 0.12519 0.241876 
0.671819  17 0.0848168 0.139021 0.297735 0.000238153 0.482898 0.356535 0.720654 0.570084 0.00526228 0 0.897742 0.555293 0.304764 0.634214 0.389497 0.027893 0.523884 
0.672768  17 0.261254 0 0.875648 0.00404838 0.362999 0.372568 0.717708 0.16485 0 0.213905 0 0.716756 0.189233 0.47682 0.283279 0.197981 0.635565 
0.680775  17 0.530945 0.68403 0.970998 0.00122271 0.694543 0.549086 0.290879 0.590404 0.00796353 0.615294 0.420018 0.835827 0.201199 0.64294 0.0772264 0.88494 0 
0.683101  17 0.102472 0.997796 0.486471 0.000208834 0.43074 0.247196 0.293686 0.155859 0 0.368798 0.61458 0.639391 0 0.629915 0.313404 0 0.375716 
0.688282  17 0.299242 0.221346 0.771871 0 0.802297 0.0285637 0.527556 0.309047 0.000857031 0.00285713 0 0.714175 0.217081 0.501077 0.195494 0.683454 0.492051 
0.698898  17 0.705298 0.00306964 0.778781 0.000368118 0.571351 0.251991 0.626374 0.626709 0 0.571458 0.45918 0.0647648 0 0.169022 0.191751 0.0194658 0.184016 
0.700868  17 0.389802 0 0.585594 0 0.533034 0.435997 0.0449142 0.4826 0.106534 0.133112 0.60238 0.863184 0.0895332 0.294067 0 0.410581 0.523311 
0.701077  17 0.542176 0.239959 0.337483 0 0.497899 0.24703 0.887815 0.250369 0.029461 0.252668 0.370785 0.570113 0.257371 0.898785 0.113924 0.434533 0.388362 
0.702627  17 0.564369 0.39184 0.414163 0.00516667 0.366418 0.479479 0 0.510621 0 0 0.183566 0.433687 0.153115 0.87106 0.750161 0 0.286453 
0.704786  17 0.41976 0 0.790638 3.71902e-05 0.758543 0.285145 0.550291 0.670459 0 0 0.536553 0.731282 0.0890249 0.729241 0 0.51571 0 
0.706682  17 0.438005 0.0804765 0.81993 0 0.0347192 0.713068 0.726422 0.218793 0.0421929 0.341864 0.504619 0.388279 0.440297 0.408125 0.68669 0.663719 0 
0.707045  17 0.775619 0.677713 0.864422 0.000992992 0.252822 0.547599 0.828376 0.318777 0 0.159716 0.217691 0.705705 0.14775 0.436126 0.467846 0.0128513 0.94933 
0.710123  17 0.556579 0.194565 0.550435 0 0.82198 0.535621 0.820781 0.167982 0.0149949 0.70831 0.425197 0.703301 0.227518 0.595861 0.675891 0.323043 0.294517 
0.710972  17 0.457858 0.0837944 0.569377 0.00607538 0.349724 0.269284 0.853518 0.228119 0.00126379 0.238796 0.605816 0.50998 0.334212 0.0515858 0.538862 0.598921 0.317736 
0.71633  17 0.671274 0.697246 0.594961 0.0984772 0.238643 0.845445 0 0.281936 0.0575718 0.0315213 0.120578 0.570476 0.114217 0.631705 0.961461 0.487729 0.241786 
0.716465  17 0.351983 0.297749 0.409874 0.0550762 0.39318 0.518834 0.721829 0.433656 0.0403733 0.0494195 0.973981 0.823239 0.171171 0.877312 0.639453 0.621202 0.163753 
0.717528  17 0 0 0.886868 0 0.596254 0.0302829 0.335389 0.282588 0 0.0180322 0.93093 0.286439 0.249891 0.275284 0.196508 0.0766442 0.160527 
0.719466  17 0.780069 0.383221 0.56348 0 0.388013 0.356815 0.353351 0.392637 0.0648929 0.0549471 0 0.140453 0.185722 0.511354 0.49359 0.328699 0.393955 
0.721147  17 0.199492 0.534247 0.497934 0.00186933 0.663141 0.299361 0.58462 0.775373 0 0.0465969 0.211799 0.391747 0.0785349 0.967971 0.0932691 0.775262 0.0775356 
0.724343  17 0.82451 0 0.706306 0 0.497715 0.342205 0.220601 0.462968 0.00143232 0.370213 0.427207 0.279642 0.00647188 0.642317 0.325051 0.00172057 0.254808 
0.724848  17 0.73819 0.0178146 0.567839 0.174739 0.473194 0.740576 0 0.265278 0.0534126 0.0780648 0.117908 0.458266 0.0728286 0.745934 0.334062 0.48958 0.169978 
0.72522  17 0.69211 0.524307 0.798224 0.0863783 0.231773 0.57251 0.203219 0.18824 0.0877908 0.0807634 0.0548463 0.275265 0.107466 0.487044 0.503857 0.151321 0.223162 
0.727488  17 0.382025 0.360402 0.0996373 0 0.766254 0.239797 0.673427 0.427181 0.011794 0.0836523 0.369659 0.722096 0.0489458 0.490583 0 0.73957 0.00249581 
0.72833  17 0.489909 0.35235 0.428326 0 0.675169 0.529243 0.663671 0.563547 0.0279543 0.0650433 0 0.943595 0.167777 0.629499 0.598625 0.75781 0.788746 
0.729745  17 0.347457 0.233864 0.924148 0.0634046 0 0.519811 0.952854 0.574597 0 0.0536516 0.172293 0.220482 0.190097 0.0556105 0.793308 0.249655 0.622095 
0.734464  17 0.823935 0.701118 0.222445 0.00270831 0.589608 0.488611 0.591767 0.239367 0.00445904 0.552936 0.787509 0.438057 0 0.736749 0.313338 0.707907 0.659415 
0.741496  17 0.331407 0.0812726 0.894307 0.0249384 0.0832192 0.683659 0.677846 0.206828 0.0422297 0.0874651 0.158181 0.406883 0.0403335 0 0.32725 0.52207 0.0840698 
0.747511  17 0.671274 0.697246 0.594961 0.0984772 0.238643 0.845445 0 0.281936 0.0575718 0.0315213 0.120578 0.570476 0.114217 0.631705 0.961461 0.487729 0.241786 
0.750367  17 0.504886 0.345738 0.449291 0 0.533618 0.708933 0.789072 0.176631 0.0871514 0.0487582 0.320778 0.578963 0.253794 0.883669 0.583042 0.425067 0.244985 
0.755757  17 0.238023 0.1511 0.318803 0.0147624 0.591251 0.0506759 0.382903 0.3435 0.0241569 0.0583692 0.287156 0.560322 0.408828 0.413781 0.0383954 0.575234 0.022251 
0.762576  17 0.833442 0 0.942931 0 0.536292 0.568265 0.961636 0.268517 0 0.138904 0.713393 0.709303 0 0.435761 0.432468 0.00806003 0.719588 
0.771374  17 0.68783 0.845836 0.380159 0 0.5894 0.450632 0.539251 0.534879 0 0.616598 0.520297 0.706549 0 0.764516 0.0240659 0.877154 0.295516 
0.773949  17 0.471667 0.874485 0.503348 0.00202939 0.269455 0.690579 0.122775 0.691903 0 0.0572328 0.0389179 0.0962625 0.0463936 0.103012 0.510375 0.533808 0 
0.775813  17 0.663962 0.436303 0.461245 0.00310985 0.924804 0.310209 0.170792 0.761526 0 0.348671 0.691987 0.629989 0.0768452 0.566677 0.0190628 0.310411 0.198645 
0.778829  17 0.765744 0.509939 0.364231 0.00147945 0.56516 0.444601 0.754558 0.325659 0.0994753 0.100888 0.425228 0.258812 0.260506 0.897025 0.350707 0.29034 0.661249 
0.781471  17 0.465094 0.183736 0.45667 0.000665652 0.10148 0.0485064 0.564628 0.61641 0.00976136 0.400654 0.0247656 0.654376 0.215012 0.459391 0.222625 0.124873 0.624374 
0.782827  17 0.771392 0.334025 0.214861 0 0.442278 0.40843 0.280424 0.605238 0 0.474303 0.184547 0.315593 0.183624 0.633677 0.285388 0.618708 0.449978 
0.790925  17 0.426296 0.005192 0.694484 0 0.527418 0.254359 0.269231 0.654821 0.087107 0.305581 0.79427 0.570676 0.110599 0.581964 0 0.457074 0 
0.793322  17 0 0 0.469949 0.00024072 0.381818 0.315541 0.391576 0.480414 0.0810942 0.163718 0 0.868345 0.292916 0.258573 0 0.297129 0.440157 
0.8033  17 0.225799 0 0.465336 0 0.590672 0.272633 0.429698 0.403979 0.00192372 0 0 0.806269 0.0390946 0.165591 0.16009 0.84623 0.0320539 
0.822603  17 0.77002 0.498217 0.65698 0.190849 0.158717 0.396958 0.0199206 0.105963 0.0571239 0.0472087 0 0.566698 0.141434 0.757617 0.64513 0.0315048 0.20813 
0.824904  17 0.237036 0.0718839 0.641215 0.0586939 0.100656 0.809501 0.275334 0.533032 0 0.35895 0.670385 0.52648 0.379044 0.268383 0.226082 0.377698 0.281665 
0.856615  17 0.535837 0.00463789 0.564983 0 0.504633 0.224402 0.372218 0.718063 0.100135 0.449119 0.786137 0.605303 0.518709 0.636153 0.157407 0.878092 0.313923 
0.865007  17 0.247997 0.360607 0.069243 0.0144221 0.168823 0 0.498186 0.363489 0 0.0264876 0.406348 0.364473 0.0473228 0.49029 0 0.555278 0.137238 
0.867103  17 0.859535 0.471894 0.332692 0.0043203 0.27524 0.549801 0.564403 0.0121459 0.00881626 0.517877 0.612209 0.85362 0.502301 0.742267 0.802746 0.767085 0.201245 
0.870835  17 0 0.0476219 0.848521 0.108354 0.501147 0.596383 0.0977967 0.538728 0 0.00842561 0 0.680229 0.11132 0.390853 0.357237 0.578981 0.446015 
0.888762  17 0.424504 0.435104 0.484386 0.0034793 0.488395 0.275789 0.42984 0.231513 0.000577443 0.302534 0.0389627 0.484395 0 0.200128 0.540004 0 0.289843 
0.890654  17 0.142871 0.535143 0.510079 0 0.720095 0.663693 0.233427 0.724883 0 0 0.0841707 0.620922 0.0589163 0.791637 0.756631 0.263556 0.355525 
0.902576  17 0.843832 0.302172 0.429424 0.00648137 0.369924 0.672384 0 0.731948 0.000309764 0 0 0.102796 0 0.867302 0.744952 0 0.332852 
0.965726  17 0.606625 0.697889 0.222341 0.000567617 0.461994 0.510425 0.30649 0.295058 0.000648321 0.289506 0 0.199467 0.259467 0.602296 0.486595 0.153135 0.534509 
0.972517  17 0.545691 0 0.759068 0 0.671896 0.511875 0.360678 0.392723 0 0.641425 0.0200846 0.332728 0.149003 0.577022 0.41359 0.296718 0.347299 
0.984294  17 0.0477849 0.343408 0.337611 0.00225145 0.624996 0.291242 0.894925 0.318602 0.653601 0.193315 0.23068 0.696315 0.0729448 0.488002 0.466813 0.392278 0.743955 
1.02071  17 0 0.0328678 0.713718 0 0.532072 0.255849 0.434308 0.484513 0.00864499 0.155713 0.0402525 0.162079 0.196666 0.252806 0.0115198 0.918534 0.174853 
1.04445  17 0.249606 0.367091 0.431978 0 0.543257 0.0223448 0.377627 0.374233 0.0316068 0.321159 0.334685 0.534644 0.459251 0.23473 0.118512 0.555755 0 
0.58851  17 0.640612 0.407488 0.200578 0 0.274273 0.671383 0.583229 0.601057 0.00620384 0.632187 0.381141 0.704826 0.0140646 0.95449 0.144901 0.189546 0.284319 
0.441062  17 0.218982 0.111911 0.754038 0 0.628718 0.257569 0.539203 0.617456 0 0.171725 0.126558 0.762371 0.0822535 0.491159 0 0.799078 0.163015 
0.583218  17 0.647997 0.0525236 0.319371 0.00538434 0.827314 0.475361 0.379205 0.365573 0.00225628 0.107286 0.292478 0.627847 0.0719641 0.264736 0 0.157442 0.607475 
0.457189  17 0.263968 0.282848 0.536826 0.0791174 0 0.481412 0.535478 0.575241 0.0520169 0.0711736 0.00541612 0.285597 0.0624855 0.476113 0.0361959 0.603047 0.234139 
0.465094  17 0.218982 0.111911 0.754038 0 0.628718 0.257569 0.539203 0.617456 0 0.171725 0.126558 0.762371 0.0822535 0.491159 0 0.799078 0.163015 
0.580963  17 0.511778 0.376053 0.199352 0 0.329836 0.391833 0.445582 0.440519 0.00259755 0.126118 0.299947 0.808929 0.0608084 0.388362 0 0 0.124075 
0.497303  17 0.134049 0.0503759 0.387196 0 0.721337 0.629256 0.41344 0.703624 0 0.0186831 0 0.732095 0.13591 0.747947 0.109179 0.0409178 0.0750204 
0.548409  17 0.134049 0.0503759 0.387196 0 0.721337 0.629256 0.41344 0.703624 0 0.0186831 0 0.732095 0.13591 0.747947 0.109179 0.0409178 0.0750204 
0.468195  17 0.263968 0.282848 0.536826 0.0791174 0 0.481412 0.535478 0.575241 0.0520169 0.0711736 0.00541612 0.285597 0.0624855 0.476113 0.0361959 0.603047 0.234139 
0.56122  17 0.781102 0.663409 0.156568 0 0.563912 0.5451 0.528591 0.645821 0 0.452481 0.611307 0.770785 0 0.85269 0.188281 0.499048 0.237353 
0.557852  17 0.693957 0.521547 0.471873 0 0.837597 0.560228 0.260162 0.250481 0 0.351873 0.576996 0.680446 0 0.70601 0.745775 0.324296 0.178782 
0.520856  17 0.600081 0 0.214904 0 0.721869 0.59864 0.860421 0.593211 0.00404781 0.0647074 0 0.389021 0.13866 0.724169 0.275489 0.162793 0.298083 
0.542426  17 0.725833 0.63178 0.967331 0.00254907 0.461437 0.388095 0.466797 0.659053 0 0.22608 0.339124 0.788687 0.112424 0.752242 0 0.900217 0.331409 
0.541996  17 0.512327 0 0.794368 0 0.627487 0.622069 0.168929 0.531516 0.0398964 0.202409 0.0712676 0.514781 0.0134887 0.53322 0.618171 0.55132 0.313293 
0.561975  17 0.192644 0.121606 0.802514 0.0106542 0.678113 0.161599 0.437491 0.472235 0.0288532 0.112269 0.0852481 0.763387 0 0.505379 0 0.712363 0.242156 
0.542402  17 0.27962 0.136603 0.720414 0.0497774 0.563434 0.135193 0.585423 0.787493 0 0.312521 0.123875 0.761098 0 0.479862 0 0.708985 0.106322 
0.558114  17 0.270979 0.938264 0.804329 0 0 0.48905 0.532843 0.919195 0 0 0.173879 0.705862 0.211304 0.440083 0.1913 0 0.492378 
0.554434  17 0.352882 0.0486833 0.414187 0.00397213 0.933226 0.0156453 0.468659 0.410253 0.00163825 0.151766 0 0.782475 0.0637177 0.481588 0.157255 0.596422 0.599211 
0.509916  17 0.604657 0 0.319116 0.00738444 0.365366 0.552668 0.529948 0.427745 0.00883908 0.106706 0.0220575 0.542293 0.00926993 0.298435 0.0918123 0.0626037 0.599874 
0.475061  17 0.218982 0.111911 0.754038 0 0.628718 0.257569 0.539203 0.617456 0 0.171725 0.126558 0.762371 0.0822535 0.491159 0 0.799078 0.163015 
0.581592  17 0.600032 0.454549 0.9664 0 0.720139 0.547389 0.7832 0.467336 0.0112161 0.346424 0.183949 0.46853 0.0274121 0.637982 0.686566 0.336858 0.299518 
0.385837  17 0.699313 0.0988992 0.573043 0 0.347187 0.699903 0.177581 0.297601 0.0534102 0 0 0.401844 0.212537 0.389425 0 0.375443 0.469556 
0.536377  17 0.429311 0.378693 0.675556 0 0.456638 0.387039 0.255247 0.467576 0.082164 0 0 0.929415 0.220908 0.380937 0 0 0.435637 
0.365072  17 0.34373 0.00951333 0.788915 0 0.701445 0.39743 0.438783 0.528342 0.0245687 0.00236908 0.132031 0.783572 0.185404 0.488711 0 0.911727 0.383913 
0.430609  17 0.032083 0 0.631599 0.00187971 0.0816601 0.437898 0.402616 0.45441 0.0113335 0 0 0.809374 0.202082 0.581336 0.0962611 0.81158 0.46638 
0.505728  17 0.647997 0.0525236 0.319371 0.00538434 0.827314 0.475361 0.379205 0.365573 0.00225628 0.107286 0.292478 0.627847 0.0719641 0.264736 0 0.157442 0.607475 
0.507928  17 0.4835 0.300478 0.12097 0 0.402089 0.289102 0.971174 0.267123 0 0.127649 0.186326 0.586916 0.0482126 0.813327 0.235982 0.414186 0.766456 
0.499399  17 0.0582507 0 0.357721 0.0195326 0.259169 0.593919 0.428043 0.273858 0.00402333 0.131038 0 0.763981 0.160995 0.401701 0.0897096 0.733385 0.246842 
0.455262  17 0.167733 0 0.923527 0 0.805931 0.405043 0.408122 0.235921 0.0164955 0 0.160192 0.811758 0.164134 0.486035 0.186661 0.848963 0 
0.494871  17 0.649915 0.233001 0.0189224 0.0021784 0.593612 0.549454 0.404082 0.391115 0.00817946 0.266331 0.419989 0.713995 0.0552035 0.715007 0.132412 0.247062 0 
0.389432  17 0.34373 0.00951333 0.788915 0 0.701445 0.39743 0.438783 0.528342 0.0245687 0.00236908 0.132031 0.783572 0.185404 0.488711 0 0.911727 0.383913 
0.526583  17 0.954902 0.699618 0.183641 0.00190703 0.716794 0.613524 0 0.721443 0.00153584 0.159386 0.113698 0.542272 0 0.763422 0.459487 0.655956 0.860311 
0.430938  17 0.167733 0 0.923527 0 0.805931 0.405043 0.408122 0.235921 0.0164955 0 0.160192 0.811758 0.164134 0.486035 0.186661 0.848963 0 
0.536817  17 0.590351 0.711942 0.525156 0.000848 0.212538 0.589357 0.840869 0.649758 0.00432851 0.43307 0.851082 0.844656 0.213351 0.618106 0.796938 0.948687 0 
0.580786  17 0.242499 0.669552 0.513449 0.00104748 0 0.345961 0.744783 0.579125 0.00155838 0.419439 0.869244 0.772149 0.199834 0.554565 0.521671 0.0709715 0 
0.479395  17 0 0 0.430523 0.000223385 0.748078 0.214696 0.0216544 0.467846 0.0546923 0.0126156 0 0.744456 0.228533 0.35276 0 0.385346 0.389454 
0.524704  17 0.411949 0.369029 0.0737524 0 0.098308 0.220501 0.222218 0.621401 0.00492992 0.492042 0 0.875154 0.175011 0.668756 0.204593 0.885998 0 
0.528698  17 0 0.0363425 0.806185 0 0.561087 0.530639 0.301962 0.455867 0.00889092 0.115592 0.220058 0.79638 0.111399 0.455882 0 0.792794 0 
0.514233  17 0.272798 0.0296041 0.538807 0 0.71231 0.197738 0.302193 0.44322 0.116208 0 0.161061 0.685613 0.228265 0.353748 0 0.732944 0.387896 
0.570441  17 0.460472 0.117694 0.685696 0 0.730343 0.667099 0.382321 0.521399 0.0147768 0.0264304 0.25272 0.464842 0.1963 0.333174 0.475951 0.5566 0.181964 
0.598882  17 0.0692508 0.182764 0.518538 0.000286728 0.540004 0.64611 0.135215 0.411892 0 0.0731104 0.540356 0.853292 0.23754 0.320903 0.0268904 0.673089 0.416972 
0.589613  17 0 0 0.48813 0.00493612 0.144792 0.259366 0.458239 0.0819117 0.013826 0.126155 0 0.656081 0.105756 0.56319 0.197252 0.811542 0.350051 
0.597153  17 0.552054 0.0200958 0.72734 0 0.796433 0.308357 0.561582 0.63823 0 0.457838 0 0.627086 0.0620065 0.551254 0.0864552 0.631045 0.116639 
0.590058  17 0.570956 0 0.727444 0.166099 0.0929668 0.657622 0.952816 0.775619 0 0.216768 0.10537 0.732246 0.077723 0.488443 0.199959 0.551281 0.335299 
0.598281  17 0.708685 0 0.550441 5.164e-05 0.897733 0.610389 0.209459 0.212151 0.00461485 0.369658 0 0.320783 0.0332628 0.70159 0.362872 0.11157 0 
0.981513  17 0.580005 0.270645 0.871583 0.150797 0.258091 0.874142 0.684526 0.688399 0.561638 0.401587 0.0370388 0.80714 0.476072 0.597807 0.146298 0.792668 0.676264 
0.965326  17 0.920302 0.359016 0.387767 0.0491269 0.59513 0.10433 0.62808 0.289102 0.326218 0.0643253 0.0446018 0.0462417 0.123402 0.0955291 0.58162 0.229144 0.929858 
0.965326  17 0.920302 0.359016 0.387767 0.0491269 0.59513 0.10433 0.62808 0.289102 0.326218 0.0643253 0.0446018 0.0462417 0.123402 0.0955291 0.58162 0.229144 0.929858 
1.14193  17 0.673502 0.385128 0.575584 0.154435 0.916523 0.451702 0.871055 0.773328 0.774173 0.331838 0.579449 0.534979 0.25566 0.615019 0.475016 0.193694 0.841927 
1.04347  17 0.119688 0.181226 0.708606 0.111988 0.44459 0.782526 0.807097 0.188228 0.05489 0.258397 0.843056 0.866682 0.938131 0.214006 0.355864 0.340852 0.723548 
1.03342  17 0.270748 0.428958 0.52988 0.0434523 0.426773 0.00163335 0.711751 0.714029 0.991125 0.0742373 0.794999 0.390545 0.223202 0.189181 0.138204 0.152315 0.241851 
1.043  17 0.846033 0.898781 0.898837 0.244158 0.465233 0.130847 0.0855901 0.802508 0.434393 0.534483 0.715393 0.915554 0.687346 0.837563 0.727741 0.719555 0.340688 
1.03342  17 0.270748 0.428958 0.52988 0.0434523 0.426773 0.00163335 0.711751 0.714029 0.991125 0.0742373 0.794999 0.390545 0.223202 0.189181 0.138204 0.152315 0.241851 
1.12192  17 0.385243 0.635874 0.859114 0.145379 0.838831 0.903714 0.010997 0.448028 0.862068 0.187389 0.1896 0.4142 0.444083 0.795535 0.0357205 0.745993 0.733938 
1.14193  17 0.673502 0.385128 0.575584 0.154435 0.916523 0.451702 0.871055 0.773328 0.774173 0.331838 0.579449 0.534979 0.25566 0.615019 0.475016 0.193694 0.841927 
0.612048  17 0.0292235 0.286516 0.412441 0 0.478471 0.402034 0.553546 0.302319 0.0252451 0.126357 0 0.711399 0.185105 0.856596 0.506146 0.149196 0.143259 
0.441062  17 0.218982 0.111911 0.754038 0 0.628718 0.257569 0.539203 0.617456 0 0.171725 0.126558 0.762371 0.0822535 0.491159 0 0.799078 0.163015 
0.583218  17 0.647997 0.0525236 0.319371 0.00538434 0.827314 0.475361 0.379205 0.365573 0.00225628 0.107286 0.292478 0.627847 0.0719641 0.264736 0 0.157442 0.607475 
0.548409  17 0.134049 0.0503759 0.387196 0 0.721337 0.629256 0.41344 0.703624 0 0.0186831 0 0.732095 0.13591 0.747947 0.109179 0.0409178 0.0750204 
0.542426  17 0.725833 0.63178 0.967331 0.00254907 0.461437 0.388095 0.466797 0.659053 0 0.22608 0.339124 0.788687 0.112424 0.752242 0 0.900217 0.331409 
0.430609  17 0.032083 0 0.631599 0.00187971 0.0816601 0.437898 0.402616 0.45441 0.0113335 0 0 0.809374 0.202082 0.581336 0.0962611 0.81158 0.46638 
0.389432  17 0.34373 0.00951333 0.788915 0 0.701445 0.39743 0.438783 0.528342 0.0245687 0.00236908 0.132031 0.783572 0.185404 0.488711 0 0.911727 0.383913 
0.430938  17 0.167733 0 0.923527 0 0.805931 0.405043 0.408122 0.235921 0.0164955 0 0.160192 0.811758 0.164134 0.486035 0.186661 0.848963 0 
0.663554  17 0.642801 0 0.839063 0 0.604219 0.570972 0.413025 0.519127 0.0102184 0.0448745 0 0.653419 0.136076 0.920582 0.731906 0.1747 0.131048 
0.636104  17 0.63884 0.555344 0.477546 0 0.584863 0.662591 0.413624 0.7106 0.117286 0.299986 0 0.541046 0.133354 0.748615 0.358133 0.00607783 0.178624 
0.632109  17 0.687697 0.558503 0.87888 0.0170782 0.332663 0.779339 0.295098 0.564872 0.0175202 0.689488 0.384437 0.757356 0.0474951 0.32834 0.482233 0.104993 0.293182 
0.576499  17 0.637732 0.643525 0.222755 0.00772574 0.0178684 0.79554 0.466378 0.615694 0.0242419 0.196581 0.465516 0.775642 0.217318 0.304887 0.476121 0.0889627 0.249023 
0.460955  17 0.218982 0.111911 0.754038 0 0.628718 0.257569 0.539203 0.617456 0 0.171725 0.126558 0.762371 0.0822535 0.491159 0 0.799078 0.163015 
0.734745  17 0.542176 0.239959 0.337483 0 0.497899 0.24703 0.887815 0.250369 0.029461 0.252668 0.370785 0.570113 0.257371 0.898785 0.113924 0.434533 0.388362 
0.540483  17 0.317185 0.167616 0.609133 0.089534 0.270299 0.65474 0.0387123 0.2044 0.00369397 0.0687395 0.563455 0.881079 0.115884 0.589461 0.00978379 0.741621 0.374171 
0.657248  17 0.838816 0.313459 0.614755 0 0.588322 0.449157 0 0.233504 0.0622256 0.00771383 0.55168 0.841674 0.291291 0.375203 0.0880823 0.595756 0.369935 
0.73709  17 0.600032 0.454549 0.9664 0 0.720139 0.547389 0.7832 0.467336 0.423544 0.346424 0.183949 0.46853 0.0274121 0.637982 0.686566 0.336858 0.299518 
0.551186  17 0.649915 0.233001 0.0189224 0.0021784 0.593612 0.549454 0.404082 0.391115 0.00817946 0.266331 0.419989 0.713995 0.0552035 0.715007 0.132412 0.247062 0 
0.654471  17 0.261254 0 0.875648 0.00404838 0.362999 0.372568 0.717708 0.16485 0 0.213905 0 0.716756 0.189233 0.47682 0.283279 0.197981 0.635565 
0.74386  17 0.261254 0 0.875648 0.00404838 0.362999 0.372568 0.717708 0.16485 0 0.213905 0 0.716756 0.189233 0.47682 0.283279 0.197981 0.635565 
0.664496  17 0.551638 0.650362 0.926605 0.000494937 0.658612 0.159346 0.805205 0.57055 0 0.658668 0.306431 0.593847 0.039121 0.52889 0.294597 0.195899 0.227167 
1.28041  17 0.692636 0.588777 0.703243 0 0.635814 0.181386 0.731179 0.442052 0.0105553 0.563227 0.0955405 0 0 0.110299 0.541153 0.161419 0.254576 
1.93176  17 0.910191 0.561437 0.454968 0.372249 0.0746598 0.143219 0.659008 0.576805 0.0898021 0.332324 0.87711 0.355291 0.838124 0.961946 0.790245 0.874407 0.2203 
0.431227  17 0.218982 0.111911 0.754038 0 0.628718 0.257569 0.539203 0.617456 0 0.171725 0.126558 0.762371 0.0822535 0.491159 0 0.799078 0.163015 
0.576458  17 0.369281 0.00344416 0.799151 0 0.777462 0.626916 0.227499 0.531271 0.0450936 0.238792 0.638148 0.769924 0.0968572 0.5284 0.590338 0.544508 0.313452 
0.659756  17 0 5.72849e-05 0.794356 0.00109311 0.725811 0.621111 0.105747 0.592936 0.0128511 0.221495 0.411622 0.562292 0.0517671 0.469176 0.626356 0.488565 0.313257 
0.889624  17 0 0.161767 0.65904 0 0.366827 0.651577 0.426922 0.2956 0 0 0.922238 0.0449715 0.217569 0.181697 0.175586 0.685452 0.417681 
0.916321  17 0.0623851 0.177175 0.372053 0.0131851 0.182917 0.6562 0.757818 0.503834 0.00263762 0.172599 0.926742 0.687261 0.244883 0.275624 0 0.693197 0.565598 
0.69715  17 0.60509 0.288368 0.502794 0.000267437 0.242572 0.562874 0.854525 0.716662 0.00615197 0.484446 0.191339 0.972383 0.217477 0.595899 0.906682 0.426475 0 
0.574467  17 0.565852 0.137803 0.543844 0.000419928 0.272359 0.622078 0.828215 0.438959 0.0137771 0.622258 0.967678 0.864014 0.213567 0.596052 0.739506 0.51302 0.194869 
0.820818  17 0.362353 0.513245 0.914316 0 0.5468 0.467295 0.720486 0.282638 0.0170805 0.269849 0.0810823 0.119416 0 0.639606 0.716423 0.356878 0.353943 
3.01152  17 0.158955 0.818515 0.305505 0.604013 0.903668 0.403437 0.313453 0.699807 0.50903 0.641192 0.574863 0.56322 0.343174 0.277406 0.871584 0.429376 0.857587 
0.523262  17 0.764637 0.242398 0.508568 0 0.70918 0.66753 0.326914 0.461297 0.00373263 0.686516 0.860109 0.772921 0.170777 0.241932 0.442118 0.191594 0.0392669 
0.483336  17 0.263968 0.282848 0.536826 0.0791174 0 0.481412 0.535478 0.575241 0.0520169 0.0711736 0.00541612 0.285597 0.0624855 0.476113 0.0361959 0.603047 0.234139 
0.720643  17 0.676006 0 0.0885116 0.00127905 0.0952921 0.294356 0.343141 0.458407 0.0131668 0.159433 0.215572 0.711002 0.0606223 0.0786257 0.157305 0 0.412391 
0.730079  17 0.657899 0.350041 0.452026 0.00904321 0.670468 0.300914 0.475626 0.612765 0.000245964 0.174623 0.258059 0.794595 0.109721 0.0931034 0 0 0.517328 
0.494811  17 0.0677822 0.0917069 0.757595 0 0.422505 0.406467 0.374285 0.268486 0.0121379 0 0.0654689 0.831816 0.171666 0.477074 0.128408 0.440573 0.0507721 
0.652089  17 0.0955914 0 0.170672 0 0.957629 0.40491 0.426322 0.329434 0.0184505 0.0421288 0.0446969 0.818348 0.171461 0.300803 0.388272 0.45226 0.0953589 
4.01623  17 0.72611 0.0788438 0 0.00464293 0.800202 0.368369 0.227228 0.464984 0.00151129 0 0.0602665 0.627348 0.0714184 0.52799 0 0 0.748809 
1.44633  17 0.556437 0.0220009 0.162499 0.00308795 0.830085 0.374462 0.551564 0.630007 0.00230654 0.453059 0.498497 0.627188 0.0793739 0 0.00757083 0.178426 0.368646 
0.648474  17 0.105581 0.200222 0.682238 8.82957e-05 0.621278 0.522731 0.191217 0.51989 0.00331398 0.0288586 0.462735 0.793342 0.256443 0.262464 0.00824732 0.770625 0.379555 
0.467657  17 0.338184 0.191573 0.905581 0 0.56339 0.504435 0 0.398354 0 0.039622 0.213703 0.759782 0.251752 0.366024 0 0.677987 0.404373 
1.13778  17 0 0.763868 0.899728 0 0 0 0.843817 0.423263 0 0.517716 0.130315 0.770592 0.236933 0.126284 0.854696 0.322792 0.657883 
0.681364  17 0.202554 0.171314 0.438742 0.0551693 0.351794 0.510187 0.924252 0.541152 0 0 0.215483 0.295044 0.245507 0.455748 0.940448 0.117413 0.574219 
1.22108  17 0.977204 0.744835 0.726798 0.000220363 0.186148 0.573879 0.434866 0 0.00417211 0.472128 0.825579 0.00276231 0.213532 0.561816 0.855718 0.568055 0.121957 
1.21041  17 0.965126 0.931382 0.389139 0 0.0929238 0.570843 0.804258 0 0.00609551 0.24277 0 0.741223 0.213384 0.587045 0.409918 0.688399 0.168485 
0.804829  17 0.131874 0.434378 0.543026 0.117833 0.333451 0.577816 0 0.422065 0.135424 0.017951 0.317988 0.689265 0.199032 0.611346 0.0599129 0.586197 0.324369 
1.85243  17 0.120996 0.142709 0.445652 0.295546 0.332146 0.253208 0.900941 0.507292 0.729293 0.555972 0.35459 0.440381 0.0408323 0.309295 0.491213 0.988788 0.665428 
1.27146  17 0.689665 0.542245 0.321956 0.0015791 0 0.380661 0.312984 0 0.00847917 0.348929 0.689506 0.485859 0.5444 0.611883 0.646066 0.197077 0.160268 
0.710196  17 0.454223 0.347246 0.710213 0.00186978 0.939562 0.390748 0.242777 0.558445 0.0610969 0.35158 0.732505 0.696015 0.424319 0.508935 0.36816 0.398587 0.0873591 
0.78427  17 0.896961 0 0.32375 0.000519657 0.532215 0.25574 0.628733 0.540532 0 0.689977 0.796698 0.0394439 0.234095 0.211676 0.453067 0.487405 0.206552 
0.819282  17 0.14885 0 0.867595 0.000162994 0.511303 0.420607 0.663011 0.62172 0 0.165343 0.538861 0.74484 0 0.293216 0.924357 0 0.231488 
0.721889  17 0 0.462046 0.505176 0.000295915 0 0.347279 0.697465 0.403976 0.015085 0.257374 0.868677 0.261116 0.212898 0.585533 0.526834 0 0 
0.654655  17 0.603592 0.851284 0.552275 0.00129347 0.188718 0.350278 0.60882 0.63801 0 0.132235 0.221693 0.829233 0.206308 0.516387 0.520828 0.210028 0.307834 
0.752192  17 0.503321 0 0.770175 0.015681 0.189816 0.224265 0.283762 0.143542 0 0.690386 0 0.642088 0.133937 0.736508 0.443082 0.149958 0.0295408 
0.80687  17 0.561709 0 0.791994 0 0.167109 0.283375 0.313988 0.346402 0.00337145 0.765058 0 0.56715 0.125364 0.42099 0 0.799554 0.141264 
0.703497  17 0.106687 0 0.435428 0.000224362 0.852526 0.175972 0.045105 0.445125 0.0603736 0.0115414 0.992143 0.776108 0.227644 0.483811 0.498308 0 0.339676 
0.711145  17 0.0801185 0 0.487134 0.000220493 0.496566 0.207204 0.030161 0.574164 0.0412797 0.00751111 0.951355 0.798619 0.239507 0.400004 0.141118 0 0.456806 
0.553162  17 0 0.206788 0.279631 0.00862348 0.376264 0.351141 0.083149 0.398894 0.00482037 0 0 0.11746 0.0426818 0.313694 0 0.462314 0.198686 
1.11347  17 0 0.314976 0.0858499 0.00486774 0.571853 0.514777 0.494588 0.400565 0.00612265 0.267757 0 0.110291 0.0159372 0.465734 0 0.304836 0 
0.664347  17 0.196115 0.775846 0.154255 0.00506221 0.632728 0.264593 0.259442 0.389142 0.0167375 0 0.418184 0.461259 0.174021 0.430661 0.0212093 0.741095 0.0135706 
0.771244  17 0.451399 0.134466 0.368958 0.0102205 0.708633 0.700302 0.402312 0.356522 0.018012 0.319703 0.41405 0.6266 0.4825 0.422166 0.0258881 0.619473 0 
0.593066  17 0 0.0148238 0.558264 0.000116342 0.669611 0.592884 0 0.53012 0.00469706 0.0768829 0.254619 0.837129 0.0934538 0.613512 0.385766 0.608847 0.337353 
0.588153  17 0.831827 0 0.194629 0 0.636788 0.589443 0.470314 0.559997 0.000959179 0.0623364 0.323412 0.578719 0.140074 0.690989 0.35009 0.204808 0.377234 
0.820067  17 0.903743 0 0.761224 0.00037074 0.642497 0.254292 0.566974 0.618462 0 0.32104 0.389891 0.376197 0 0.545468 0 0 0.183457 
0.850487  17 0.655751 0 0.788822 4.32783e-05 0.552453 0.252282 0.637058 0.62911 0 0.352669 0.378839 0.135351 0 0.591322 0.138683 0.24792 0.174523 
0.682264  17 0 0.640618 0.829414 0.00416857 0.647806 0.23586 0 0.432185 0 0.156433 0.756565 0.374082 0 0.224777 0.272806 0 0.202127 
0.619774  17 0.619196 0.428591 0.922975 0.00265507 0.427063 0.587913 0.21878 0.188043 0 0.216148 0.200746 0.114635 0.0159801 0.633726 0.4158 0.0406628 0.265915 
1.05377  17 0.0315563 0.411593 0.364988 0 0.509725 0.279505 0.510736 0.310426 0.0405583 0.16196 0 0.620454 0.167228 0.0677576 0.466429 0 0.139845 
0.734754  17 0 0.345923 0.346868 0 0.824219 0.426416 0.311658 0.302416 0.0435173 0.21918 0 0.580678 0.201465 0.613028 0.665197 0 0.175187 
1.3664  17 0.252764 0.984376 0.386304 0.179566 0.639209 0.467342 0.680915 0.718999 0.024164 0.248787 0.56708 0.587534 0.242652 0.374742 0.609281 0.418607 0.242171 
0.706529  17 0.183745 0.15919 0.351596 0.0425316 0.620664 0.491969 0.702239 0.506026 0.170642 0.0223799 0.181614 0.612355 0.333429 0.50604 0.714227 0.279429 0.241461 
0.761132  17 0.753188 0.0561189 0.694401 0 0.856034 0.572693 0.431128 0.338058 0 0 0.73906 0.497658 0 0.264603 0.64561 0.64678 0.179835 
0.514266  17 0.78277 0 0.788109 0 0.695907 0.558044 0.347156 0.28657 0.0207422 0.205046 0.128077 0.473449 0.0443258 0.606202 0.47251 0.444802 0.178371 
0.748267  17 0.398934 0.0623556 0.471696 0.0399514 0.3915 0.190426 0.821357 0.486629 0.0348442 0.0753369 0.845663 0.82758 0.184956 0.539448 0 0.655855 0.207134 
0.507512  17 0.332054 0.338569 0.829125 0.0596182 0.47479 0.419077 0.688886 0.440892 0.0351277 0.0196519 0 0.806417 0.186154 0.628617 0.249063 0.59948 0.157554 
0.551492  17 0.851373 0.165653 0.487939 0.00634728 0.330739 0.378295 0.724441 0.307 0.000876542 0.440104 0.64301 0.67606 0.0767127 0.618053 0.2826 0.358315 0.378013 
0.744693  17 0 0.224943 0.503721 0.00352682 0.306526 0.138736 0.74034 0.795319 0 0.43758 0.953906 0.891161 0.0583692 0.578438 0 0.725349 0.398866 
0.445857  17 0.218982 0.111911 0.754038 0 0.628718 0.257569 0.539203 0.617456 0 0.171725 0.126558 0.762371 0.0822535 0.491159 0 0.799078 0.163015 
0.658882  17 0.640612 0.407488 0.200578 0 0.274273 0.671383 0.583229 0.601057 0.00620384 0.632187 0.381141 0.704826 0.0140646 0.95449 0.144901 0.189546 0.284319 
0.630349  17 0.554293 0.440428 0.277614 0.00746239 0 0.366423 0.671609 0.278612 0 0.230798 0.126894 0.638714 0.227064 0.508362 0.392581 0.613477 0.25507 
0.584263  17 0.116651 0.185495 0.96383 0.0140756 0 0.449018 0.454386 0.731899 0.00106461 0.231142 0.484949 0.884247 0.118777 0.461984 0.32901 0.606343 0.310371 
0.474286  17 0.109818 0.307546 0.550569 0.0362775 0.341252 0.794483 0.376125 0.351659 0 0.124211 0 0.631461 0.179208 0.411634 0.0598748 0.602237 0.333372 
0.732495  17 0 0.295435 0.0403963 0.0110648 0.19806 0.405084 0.392235 0.363387 0.0213347 0.0179648 0 0.865732 0.146123 0.406123 0.0784747 0.615084 0.255371 
0.354556  17 0.222912 0.0301833 0.839365 0.0697087 0.723992 0.430383 0.538553 0.572856 0.044517 0.0592137 0 0.333088 0.0804298 0.497217 0 0.855971 0.174534 
0.457024  17 0.269153 0.0586137 0.837544 0 0 0.541017 0.539338 0.632799 0.0778633 0.0388568 0.146054 0.38404 0.0661724 0.483665 9.24796e-07 0.719482 0.154446 
0.621272  17 0.0560338 0.52343 0.512325 0 0.569312 0.68285 0.397675 0.520767 0 0.0244918 0 0.718812 0.0942475 0.975288 0.106679 0.0763419 0.215552 
0.48738  17 0.243753 0.83241 0.665491 0 0.330785 0.507796 0.343765 0.917432 0 0.00140569 0.0815113 0.707427 0.208209 0.707107 0.130839 0.0366071 0 
0.509402  17 0.423918 0.0577009 0.750841 0.0455501 0.866008 0.0955176 0.643626 0.620105 0.0820789 0.305312 0.122415 0.767195 0 0.495465 0.093268 0.820535 0.235349 
0.520458  17 0.51363 0 0.790822 0.0300872 0.587408 0.521855 0.4594 0.61129 0 0.13724 0.136233 0.826529 0.0248714 0.486878 0.253169 0.0364211 0.204039 
0.441744  17 0.696847 0.105909 0.125073 0.00788018 0.529632 0.208994 0.342877 0.717273 0.00221851 0.163233 0.214408 0.781915 0.0766263 0.603058 0 0.633013 0.207413 
0.516407  17 0.678408 0.0649697 0.767582 0 0.636619 0.350456 0.478968 0.384255 0 0.137256 0.315109 0.752101 0.0714992 0.287999 0 0.940865 0.274643 
0.715511  17 0 0 0.507249 0.00222446 0.128905 0.402961 0.323775 0.35841 0.0226768 0 0.166546 0.137304 0.158228 0.612144 0.0174648 0.286203 0.187535 
0.560735  17 0 0 0.484384 0.00133694 0.376806 0.336013 0.736675 0.313954 0.00241827 0 0.171992 0.514985 0.165718 0.714781 0.463846 0.788353 0 
0.575435  17 0.511778 0.376053 0.199352 0 0.329836 0.391833 0.445582 0.440519 0.00259755 0.126118 0.299947 0.808929 0.0608084 0.388362 0 0 0.124075 
0.563788  17 0.649915 0.233001 0.0189224 0.0021784 0.593612 0.549454 0.404082 0.391115 0.00817946 0.266331 0.419989 0.713995 0.0552035 0.715007 0.132412 0.247062 0 
0.627004  17 0.197303 0.429633 0.869991 0.00422916 0.482515 0.483257 0.243423 0.205913 0 0.269392 0.0204588 0.331185 0 0.706068 0.382125 0 0.195701 
0.589368  17 0.552054 0.0200958 0.72734 0 0.796433 0.308357 0.561582 0.63823 0 0.457838 0 0.627086 0.0620065 0.551254 0.0864552 0.631045 0.116639 
0.855622  17 0.102454 0.0372986 0.463738 0 0.805703 0.37765 0.381714 0.310162 0.0191072 0.0148631 0.291525 0.943233 0.977818 0.282004 0.125511 0.0241567 0.164878 
0.452725  17 0.621076 0 0.668856 0 0.791518 0.452165 0.398339 0.268987 0.0154351 0 0.286882 0.858345 0.225511 0.350563 0.0460944 0.448004 0.0990766 
0.841127  17 0.567326 0 0.225709 0 0.743415 0.572932 0.839029 0.589771 0.00201673 0 0.189553 0.450677 0.00144025 0.823789 0.383254 0.29643 0.264126 
0.585737  17 0.548607 0.42392 0.152945 0 0.722752 0.565257 0.828546 0.34485 0.00150509 0.0526582 0.319747 0.855829 0.537016 0.884652 0.0730232 0.167184 0.280279 
0.575808  17 0.0616361 0 0.526978 0 0.840717 0.438367 0.663424 0.709721 0.0034483 0.115015 0 0.81732 0 0.301525 0.181936 0.507572 0.277402 
0.785322  17 0.355338 0 0.526706 0 0.340051 0 0.33992 0.569488 0.000155622 0.108361 0.924717 0.789812 0.0241702 0.375343 0.805469 0.705723 0.277238 
0.67002  17 0.263581 0.712198 0.321488 0.00583543 0.143971 0.66847 0.771613 0.674679 0.00823522 0.165049 0.449702 0.718314 0.356515 0.779934 0.473399 0.386936 0.605356 
0.40455  17 0.0582507 0 0.357721 0.0195326 0.259169 0.593919 0.428043 0.273858 0.00402333 0.131038 0 0.763981 0.160995 0.401701 0.0897096 0.733385 0.246842 
0.644495  17 0.080631 0.220413 0.808246 0.00384938 0.45006 0.105173 0.490645 0.182264 0 0.129616 0.22763 0.59704 0.0465209 0.686171 0.0200043 0.674559 0.0508343 
0.600454  17 0.291253 0.221167 0.0236993 0.00293881 0.420311 0.255718 0.751267 0.271249 0.0232206 0.131537 0.175711 0.665739 0.0174928 0.516799 0.273702 0.735865 0.0175801 
0.507233  17 0.167733 0 0.923527 0 0.805931 0.405043 0.408122 0.235921 0.0164955 0 0.160192 0.811758 0.164134 0.486035 0.186661 0.848963 0 
0.737765  17 0 0 0.886868 0 0.596254 0.0302829 0.335389 0.282588 0 0.0180322 0.93093 0.286439 0.249891 0.275284 0.196508 0.0766442 0.160527 
0.508934  17 0.424859 0.595435 0.681644 0 0.45038 0.456933 0.427358 0.580156 0.024886 0.140429 0 0.887044 0.0399262 0.493342 0.0889352 0.27092 0.242913 
0.696369  17 0.430984 0.875755 0.62039 0 0.551172 0.480383 0.443562 0.574409 0.0257275 0.0487033 0.897496 0.926244 0.115676 0.556359 0.0977263 0.723284 0.383165 
0.449484  17 0.423358 0.17894 0.721707 0.0720576 0 0.498859 0.312484 0.479561 0.0765978 0 0 0.438562 0.0780215 0.604025 0 0.369024 0.256941 
0.513317  17 0.47838 0.160631 0.954187 0.0439709 0.694213 0.500121 0.440368 0.530922 0.062611 0 0.0525223 0.352362 0.0804685 0.604707 0 0.389139 0.226446 
0.665061  17 0.228478 0.785323 0.373257 0.00156123 0.933908 0.478734 0.529367 0.599032 0.000499486 0.348642 0.748976 0.735651 0.197615 0.795395 0.207183 0.0835639 0.0939712 
0.448471  17 0.295981 0.403945 0.553901 0 0.819451 0.426941 0.379299 0.575545 0.00102222 0.0651623 0 0.745802 0.208481 0.570769 0.0414438 0.0565209 0 
0.558922  17 0.708685 0 0.550441 5.164e-05 0.897733 0.610389 0.209459 0.212151 0.00461485 0.369658 0 0.320783 0.0332628 0.70159 0.362872 0.11157 0 
0.677253  17 0.82451 0 0.706306 0 0.497715 0.342205 0.220601 0.462968 0.00143232 0.370213 0.427207 0.279642 0.00647188 0.642317 0.325051 0.00172057 0.254808 
0.855811  17 0.487776 0.55929 0.44708 0.00467554 0 0.799467 0.939058 0.320276 0.0024503 0.566896 0.74522 0.489626 0.166491 0.00949089 0.17096 0.436805 0.177041 
1.00547  17 0.487025 0.822357 0.342915 0.00504294 0.0505247 0.689326 0.353144 0.289642 0.00389359 0.475946 0.174036 0.994446 0.120917 0.011534 0.486399 0.938102 0.191422 
0.923235  17 0.163259 0 0.910551 0.00476669 0.521804 0.486557 0.455479 0.206063 0.0197969 0.33233 0.0634743 0.194476 0.198938 0.559325 0.199863 0.711423 0.00769311 
0.830114  17 0.181176 0 0.909128 0.00097512 0.735254 0.37946 0.354933 0.230162 0.000519517 0 0 0.25429 0 0.762426 0.283869 0.0532529 0.0912719 
0.801276  17 0.432066 0.916585 0.608402 0.00236936 0.488675 0.367612 0.45524 0.727113 0.00532384 0.376093 0.262187 0.441197 0.332663 0.753615 0.039714 0.519002 0.272601 
0.715292  17 0.730363 0.323925 0.612324 0.006247 0.292556 0.46153 0.988414 0.753253 0.00258696 0.424946 0.318644 0.305236 0.247443 0.703129 0.665592 0.506858 0.258137 
0.743462  17 0.5404 0.502208 0.76952 0 0.13587 0 0.238284 0.657146 0 0.34351 0.363058 0.574107 0.180581 0.354404 0.113801 0.550787 0 
0.865806  17 0.55283 0.48015 0.757604 0 0.696345 0 0.223079 0.919583 0.00583214 0.210556 0.0401552 0.682348 0.410087 0.51302 0.190434 0.553199 0.259135 
0.953683  17 0.490605 0.34095 0.692662 0 0.701187 0.47553 0.373213 0.414127 0.00378372 0.635537 0.264283 0.175892 0.179156 0.529731 0.447475 0.217857 0.00280398 
0.899243  17 0.517726 0 0.561863 0 0.668578 0.621744 0.32727 0.441437 0.00178179 0.659595 0 0.416898 0.159406 0.580168 0.422591 0.268506 0 
0.585615  17 0.717817 0 0.807857 0 0.586432 0.753741 0.284023 0.55207 0.0343159 0.0328745 0.343335 0.633809 0.107075 0.541387 0.489714 0.145995 0.331283 
0.561839  17 0.370904 0 0.809641 0 0.602313 0.556201 0.409247 0.507518 0.0224775 0.40653 0.557961 0.63252 0 0.54589 0.737998 0.823381 0.34822 
0.574488  17 0.214058 0.00125614 0.410115 0 0.689703 0.615324 0.414725 0.416578 0.00206658 0.0165351 0 0.72769 0.12587 0.316862 0.088564 0 0.0893974 
0.724068  17 0.117695 0.0676448 0.388548 0 0.718296 0.153913 0.434971 0.370129 0.000322516 0.0161371 0 0.755921 0.0239288 0.474266 0.169137 0.373083 0.0528904 
0.494592  17 0 0 0.257852 0.000148668 0.194755 0.311224 0 0.42052 0.0135112 0.152913 0.252255 0.767516 0.24847 0.55051 0 0.568438 0.337138 
0.565174  17 0.178354 0.0908445 0.361832 0.000173881 0.0589029 0.228366 0 0.584352 0.0751077 0 0 0.73465 0.0776609 0.855852 0.010282 0.205808 0.355938 
0.654259  17 0.527044 0.809994 0.676257 0.0186823 0 0.258426 0.490687 0.640397 0.0216401 0.418636 0.565917 0.800654 0.102773 0.49972 0.823602 0 0.241947 
0.506519  17 0.510326 0 0.668144 0.0186233 0.332726 0.196964 0.345338 0.639678 0.0378009 0.133737 0.212459 0.805394 0.0584015 0.581532 0.354333 0.726407 0.0934062 
0.473909  17 0.690825 0.0179039 0.292426 0.00663356 0.792601 0.499099 0.39656 0.358303 0.000317803 0.205623 0.306317 0.626901 0.0664451 0.462011 0.0728659 0.420149 0 
0.606189  17 0.566725 0.0457943 0.319051 0 0.815959 0.359304 0.395445 0.564957 0.0013365 0.481347 0.2771 0.627056 0.0677356 0.471137 0.0040865 0.351893 0.173276 
0.869447  17 0.00643545 0.29652 0.503653 0.0906228 0.760098 0.791882 0.795018 0.0486385 0.0273214 0.14302 0.221748 0.493486 0.295424 0.67914 0.934004 0.629934 0.12376 
1.0418  17 0.115034 0.191806 0.691696 0.0518959 0.40537 0.0642324 0.413788 0.332884 0.852228 0.514966 0.795581 0.810661 0.184628 0.18202 0.652597 0.0540549 0.534816 
1.12964  17 0.232108 0 0.730245 0.00205104 0.355261 0.785392 0 0.189572 0.00263878 0 0 0.281252 0.337561 0.0765069 0.435185 0 0.434364 
0.648097  17 0.903436 0.310229 0.553807 0 0.35285 0.503491 0.0608654 0.344891 0.0177695 0.107849 0 0.301721 0.405765 0.698549 0 0 0.463667 
0.750484  17 0.381213 0.678879 0.562303 0.00155092 0.568002 0.578509 0.531179 0.639792 0.0146462 0.364559 0.825876 0.685919 0.161431 0.542511 0.060388 0.443543 0.368883 
0.588995  17 0.13462 0.0284726 0.569061 0.0016555 0.392228 0.574657 0.716398 0.632539 0.00985863 0.448407 0.838805 0.587258 0.227896 0.769842 0.316676 0.454456 0 
0.60108  17 0.34116 0.363701 0.135202 0.00251489 0.546245 0.289161 0.969328 0.243449 0.000564018 0.187991 0.216488 0.715738 0.0380034 0.664011 0.482577 0.40961 0.777096 
1.06124  17 0.189021 0.343856 0.0470172 0.00284235 0.393448 0.291356 0.863711 0.259749 0.943779 0.179886 0.21687 0.564363 0.071943 0.635063 0.155663 0.408669 0.760069 
0.742507  17 0.151744 0.529222 0.71543 0 0.886569 0.525859 0.241715 0.164862 0.0824783 0.0458264 0.156997 0.599158 0.18804 0.487389 0.47642 0 0.19425 
0.569048  17 0.746144 0.549185 0.821655 0.0237498 0.557062 0.584426 0.700145 0.372491 0 0 0.0747976 0.164733 0.221894 0.488737 0.542167 0.259717 0.0771302 
0.700232  17 0.117098 0.557062 0.438006 0 0.565505 0.43858 0.716672 0.232383 0.0264628 0 0.758982 0.77575 0.193285 0.468735 0.65619 0.577019 0 
0.669562  17 0.104431 0.353985 0.755687 0.000180121 0.752976 0.390667 0.718087 0.223499 0.0112985 0 0.787909 0.609423 0.195237 0.426554 0.640913 0.756979 0.13352 
0.548409  17 0.134049 0.0503759 0.387196 0 0.721337 0.629256 0.41344 0.703624 0 0.0186831 0 0.732095 0.13591 0.747947 0.109179 0.0409178 0.0750204 
0.389432  17 0.34373 0.00951333 0.788915 0 0.701445 0.39743 0.438783 0.528342 0.0245687 0.00236908 0.132031 0.783572 0.185404 0.488711 0 0.911727 0.383913 
0.431227  17 0.218982 0.111911 0.754038 0 0.628718 0.257569 0.539203 0.617456 0 0.171725 0.126558 0.762371 0.0822535 0.491159 0 0.799078 0.163015 
0.523262  17 0.764637 0.242398 0.508568 0 0.70918 0.66753 0.326914 0.461297 0.00373263 0.686516 0.860109 0.772921 0.170777 0.241932 0.442118 0.191594 0.0392669 
0.474286  17 0.109818 0.307546 0.550569 0.0362775 0.341252 0.794483 0.376125 0.351659 0 0.124211 0 0.631461 0.179208 0.411634 0.0598748 0.602237 0.333372 
0.354556  17 0.222912 0.0301833 0.839365 0.0697087 0.723992 0.430383 0.538553 0.572856 0.044517 0.0592137 0 0.333088 0.0804298 0.497217 0 0.855971 0.174534 
0.508934  17 0.424859 0.595435 0.681644 0 0.45038 0.456933 0.427358 0.580156 0.024886 0.140429 0 0.887044 0.0399262 0.493342 0.0889352 0.27092 0.242913 
0.715292  17 0.730363 0.323925 0.612324 0.006247 0.292556 0.46153 0.988414 0.753253 0.00258696 0.424946 0.318644 0.305236 0.247443 0.703129 0.665592 0.506858 0.258137 
0.385419  17 0.665985 0.0190526 0.392585 0 0.578702 0.622201 0.535686 0.280481 0.0010258 0 0 0.463491 0.232998 0.71854 0.122504 0.0728426 0.0438725 
1.58311  17 0 0.0119439 0.299906 0 0.819701 0.641189 0.515992 0.275377 0.0017298 0.247276 0 0.0155202 0.0934472 0.777701 0.0584967 0.0683665 0.024863 
0.579961  17 0.890039 0.398481 0.642747 0 0.822158 0.38518 0.476277 0.748777 0.00409813 0.163186 0.281096 0.806986 0.207255 0.428659 0.563209 0.61986 0.364825 
0.644594  17 0.25935 0.333713 0.532229 0 0.304694 0.366531 0.662688 0.46189 0.00805659 0.364544 0.315522 0.65289 0.177605 0.778735 0.406876 0.033424 0.432641 
0.527864  17 0.396076 0 0.694286 0 0.777479 0.414672 0.450775 0.358166 0 0 0.223043 0.830493 0.233963 0.26213 0 0.511176 0.00828732 
1.1102  17 0.183624 0 0.693716 0 0.818292 0.519414 0.379921 0.203491 0.0686718 0 0.361971 0.0420383 0.25165 0.455046 0 0.794572 0.109552 
0.516726  17 0 0.796056 0.417301 0.00017474 0.767283 0.463747 0.371902 0.577279 0.00552423 0.00623403 0 0.700686 0.181475 0.529286 0.0900365 0 0.103195 
0.56409  17 0.193457 0.457154 0.686969 0.00120311 0.715436 0.433262 0.316107 0.622889 0.0118012 0 0.0432244 0.722345 0.180841 0.569799 0.177832 0.539046 0.0658778 
0.458526  17 0.347031 0.234388 0.540778 0.0885401 0.241594 0.615108 0 0.135339 0 0.0465418 0.105093 0.754303 0.201444 0.607282 0.0432331 0.554987 0.373802 
0.777965  17 0.155722 0.29362 0.606951 0.0872413 0.272043 0.6598 0.196146 0.157702 0 0.124578 0.58845 0.5126 0.176345 0.450385 0.00193015 0.60561 0.360381 
0.486954  17 0.78277 0 0.788109 0 0.695907 0.558044 0.347156 0.28657 0.0207422 0.205046 0.128077 0.473449 0.0443258 0.606202 0.47251 0.444802 0.178371 
0.691625  17 0.261254 0 0.875648 0.00404838 0.362999 0.372568 0.717708 0.16485 0 0.213905 0 0.716756 0.189233 0.47682 0.283279 0.197981 0.635565 
0.694948  17 0.0267017 0.515108 0.693168 0.000443558 0.949409 0.188979 0 0.604093 0.060199 0.143814 0.928157 0.787277 0.313378 0.514117 0.340549 0.392789 0.02544 
0.670019  17 0.507163 0.0180282 0.414679 0.000478886 0.922404 0.342678 0.0232737 0.534673 0.0610108 0.00997648 0.930314 0.661334 0.400108 0.50031 0.52922 0 0.0894702 
0.475078  17 0.0603716 0 0.951497 0 0.818557 0.268083 0.246411 0.292979 0.0207673 0 0.169025 0.56054 0.324368 0.563866 0.195699 0.440309 0 
0.662417  17 0.205563 0 0.513029 0 0.964299 0.433898 0.582495 0.0223712 0.0140713 0 0.130088 0.794878 0.149179 0.500464 0.205133 0.260097 0.0797962 
1.94536  17 0.434347 0.149727 0.957524 0.773023 0.422791 0.748104 0.602993 0.979671 0.618487 0.872435 0.880356 0.62192 0.667408 0.875413 0.387826 0.787082 0.24855 
0.444251  17 0.218982 0.111911 0.754038 0 0.628718 0.257569 0.539203 0.617456 0 0.171725 0.126558 0.762371 0.0822535 0.491159 0 0.799078 0.163015 
0.630133  17 0.767507 0.802401 0.515142 0.0256102 0.210112 0.503697 0.142582 0.482438 0.0109633 0.378839 0.709316 0.546221 0.0555624 0.57391 0.181416 0.165183 0.170469 
1.01591  17 0.690268 0.292056 0.70312 0.0236922 0.0344839 0.419095 0.555895 0.560752 0.0267135 0.409147 0.145691 0.00720862 0.102977 0.611012 0.741465 0.0126331 0.257269 
2.10316  17 0.540647 0.387036 0 0 0.279032 0.507905 0.674128 0.536655 0.0012313 0.910749 0.190818 0.79986 0.185752 0.722025 0.151074 0.291989 0.327635 
1.02306  17 0.755783 0.365551 0.232286 0.053928 0.407722 0.692235 0.568986 0.574641 0.00302471 0.872546 0.308269 0.744244 0.213026 0.876291 0.164331 0.139396 0.288902 
0.479827  17 0.679618 0.00675317 0.631118 0.0240798 0.81946 0.521001 0.411816 0.441421 0.000240172 0.145895 0.261813 0.6313 0.0554241 0.490189 0.246179 0.511497 0 
0.542993  17 0.541504 0.0251182 0.665849 0 0.797428 0.502579 0.400723 0.261011 0.000152867 0.158973 0.267015 0.77732 0.0053408 0.493837 0.160102 0.389145 0.102182 
0.840936  17 0.674182 0.0277883 0.337088 0.000295027 0.809312 0.625094 0.526028 0.43028 0 0.660474 0 0.673332 0.215256 0.580572 0.0094207 0.0993504 0.197861 
0.553672  17 0.121448 0.029243 0.482236 0 0.418222 0.625857 0.657292 0.759497 0.0131605 0.601735 0.606164 0.83384 0.231386 0.755794 0.585255 0.394999 0.250606 
0.591277  17 0 0.426503 0.629623 0.039576 0.302643 0.0838356 0.339183 0.338623 0 0.127879 0.0759321 0.708597 0.134275 0.334043 0.107997 0.828599 0.370891 
0.55918  17 0 0.149223 0.574727 0.00787617 0.561607 0.482046 0.395307 0.380535 0 0.129328 0.11078 0.745142 0.102816 0.500255 0.0754891 0.721758 0.28507 
0.744915  17 0.241699 0.239868 0.0477542 0.004079 0.510104 0.58157 0.177737 0.94915 0 0.241698 0.482562 0.503464 0.0246038 0.626885 0.136525 0 0.240254 
0.596724  17 0.277081 0.280918 0.422512 0.00336623 0.359291 0 0.633216 0.103674 0 0.349055 0 0.693706 0.0439667 0.712806 0.333565 0.669655 0.463277 
0.386447  17 0.588834 0.137147 0.721701 0 0 0.377068 0.471842 0.435978 0 0 0.072802 0.635298 0.077199 0.195977 0 0.86013 0.277129 
0.471337  17 0.645788 0.226191 0.707364 0.0890908 0.415306 0.361604 0.251314 0.373633 0 0.0035461 0 0.463472 0.0735412 0.670918 0 0.469971 0.267558 
0.846975  17 0 0.132383 0.367952 0.00526813 0.721353 0.327318 0.904741 0.365851 0.288646 0.0975997 0.490279 0.531449 0.201713 0.978178 0.667805 0.33221 0.183422 
0.847633  17 0.331466 0.0618801 0.287284 0.00960051 0.495082 0.413642 0.70501 0.345195 0.17909 0.280625 0 0.497781 0.325598 0.0893338 0.861743 0.273109 0.150611 
0.515258  17 0.619485 0.0429524 0.754378 0 0.561007 0.494666 0.250923 0.216817 0.0108885 0.175089 0.214727 0.523549 0.214323 0.55245 0.353364 0.476773 0.194012 
0.625113  17 0.622777 0 0.505067 0.000989418 0.616143 0.355604 0.367856 0.209585 0.026186 0.136375 0.274934 0.405509 0.283075 0.289974 0.229707 0.853005 0.139181 
0.693722  17 0.283933 0.192477 0.0162751 0 0.325751 0.140266 0.519742 0.611948 0 0.396645 0.273894 0.730212 0.134684 0.471811 0 0.531937 0.162917 
0.752895  17 0.533232 0.0602061 0.693707 0 0.411405 0.0461494 0.570673 0.601202 0.003354 0.365339 0.136077 0.723368 0.118696 0.278383 0 0.0150465 0.106535 
2.93182  17 0.154697 0.488636 0.0313127 0.0646178 0.742355 0.42378 0.367966 0.810523 0.032548 0.0910464 0.382642 0.329778 0.0740495 0.501308 0.0175261 0.132025 0.214482 
0.825475  17 0.305707 0.341652 0.53337 0.0139335 0.616104 0.422704 0.40792 0.759931 0.0310047 0.0625574 0.0176473 0.0347812 0.122092 0.494658 0.39176 0.679773 0.17564 
0.953295  17 0.191295 0.22846 0.526434 0.00149417 0.365361 0.460368 0.844888 0.320341 0.00993977 0.704123 0.0397552 0.318885 0.181005 0.70252 0.486455 0.23361 0.391903 
0.59823  17 0 0.308843 0.504772 0.000955295 0.37347 0.404052 0.589015 0.355946 0.0111293 0.0272957 0.195268 0.498805 0.269373 0.713691 0.486678 0.92282 0 
0.575328  17 0.368414 0.64178 0.38487 0 0.392632 0.557158 0.391593 0.998133 0.00025221 0.577625 0.250239 0.695037 0.136501 0.737306 0.190492 0.408068 0 
0.484441  17 0.289798 0.628569 0.169268 0 0.365628 0.557584 0.415494 0.605469 0 0.0807621 0.134756 0.709633 0.135141 0.646382 0.164774 0.1424 0.0514935 
0.465558  17 0.255869 0 0.72978 0.0275554 0.0884123 0.257905 0.489113 0.615896 0 0.390582 0.133168 0.777842 0.0917525 0.49291 0.0173579 0.97521 0.27204 
0.639405  17 0.352041 0.113558 0.680591 0.02249 0.748677 0.257773 0.46706 0.622304 0.0205387 0.421014 0.342536 0.818808 0.102323 0.501839 0.715176 0.0811103 0.261833 
0.939099  17 0.296974 0.143224 0.595408 0 0.897066 0.596612 0.934737 0.125261 0.0173453 0 0.0809503 0.496706 0 0.53474 0.918473 0.643688 0.180643 
0.727196  17 0 0.330409 0.530781 0.0564992 0.889775 0.654212 0.755933 0.165222 0 0.197897 0.354892 0.496007 0.408903 0.627196 0.807334 0.62809 0.123144 
0.712989  17 0.454223 0.347246 0.710213 0.00186978 0.939562 0.390748 0.242777 0.558445 0.0610969 0.35158 0.732505 0.696015 0.424319 0.508935 0.36816 0.876336 0.0873591 
0.535209  17 0.0560338 0.52343 0.512325 0 0.569312 0.68285 0.397675 0.520767 0 0.0244918 0 0.718812 0.0942475 0.975288 0.106679 0.0763419 0.215552 
0.479114  17 0.516791 0.107761 0.376507 0.0128507 0.345575 0.443947 0 0.399683 0.0057034 0 0.066649 0.134668 0.034576 0.259271 0 0.556159 0.219741 
0.915135  17 0 0.0669865 0.52736 0.0103341 0.490906 0.491474 0 0.385273 0.00511664 0 0.0561276 0.153184 0 0.319158 0.178862 0.451631 0.274845 
0.496702  17 0.557719 0.555752 0.453277 0 0.590982 0.662375 0.424183 0.752818 0.0863806 0.310723 0 0.554527 0.0978893 0.753401 0.373073 0.341097 0.187845 
0.496026  17 0.461571 0.614711 0.540456 0 0.440413 0.717877 0.415561 0.689099 0.0791241 0.267224 0 0.818441 0.00276436 0.835613 0.310559 0.20589 0.219322 
0.49727  17 0.217462 0.218659 0.0174367 0 0.626054 0.425786 0.553646 0.469816 0 0.119149 0.151737 0.779172 0.0894634 0.381708 0.0717887 0.13963 0.180304 
0.360606  17 0.217282 0.010082 0.490324 0 0.665679 0.572204 0.454982 0.563136 0 0.211393 0.0263454 0.729851 0.0500256 0.427435 0 0.632792 0.20776 
0.573378  17 0 0.019363 0.554796 0 0.7954 0.369326 0.399046 0.739747 0.0024693 0.177747 0 0.808507 0.211761 0.511485 0 0.0422953 0 
0.780512  17 0.515601 0.0751574 0.555598 0 0.764218 0.433392 0.466892 0.779826 0.00451086 0.238801 0 0.710439 0.377018 0.497791 0.319267 0.0323295 0 
0.635662  17 0.0217016 0.607869 0.119138 0.0047473 0.075204 0.492539 0.360072 0.78221 7.01837e-05 0.0509514 0.202794 0.695654 0 0.326386 0.0603678 0.546255 0 
0.407715  17 0.832123 0.260017 0.231228 0.00644542 0.58165 0.502025 0.438462 0.896338 0.000624051 0.274286 0.152728 0.633158 0 0.518832 0.0173917 0.421706 0 
0.492489  17 0.405925 0.00457505 0.535171 0 0.797359 0.875619 0.236856 0.589687 0.0497893 0.100467 0.695702 0.771698 0.0992123 0.558597 0.626373 0.804725 0.309506 
0.518757  17 0.600514 0.00390429 0.116596 0 0.838747 0.891489 0.0885576 0.524124 0.0320738 0.197425 0.324598 0.770701 0.223208 0.518284 0.523019 0.253981 0.302565 
0.520228  17 0.728823 0.292784 0.868002 0 0.364454 0.543374 0.464172 0.608368 0 0.463352 0.63578 0.46779 0.0699504 0.545531 0.645139 0.508988 0.30223 
0.588529  17 0.540678 0 0.533026 0.00408446 0.366569 0.604744 0.297964 0.615817 0.0437395 0.451264 0.180971 0.805796 0.22027 0.741348 0.641181 0.548105 0.32925 
0.573093  17 0 0 0.497246 0.00175779 0.708799 0.342886 0.729562 0.377116 0 0 0.700285 0.765244 0.190674 0.703099 0.438933 0.0826911 0 
0.63749  17 0 0.391427 0.484851 0.000779636 0.208522 0.333272 0.751812 0.248669 0.010634 0.303749 0.68651 0.708287 0.148393 0.682567 0.444729 0.111834 0 
0.814135  17 0 0 0.584193 0.000264476 0.406594 0.662851 0.0474325 0.491833 0.0140406 0 0.649266 0.167015 0.0527559 0.587719 0.388082 0.263894 0.0865395 
0.640718  17 0 0.668846 0.500862 0.00036448 0.79199 0.365349 0.0154598 0.364054 0.0197422 0.133727 0.60773 0.674997 0.256321 0.58407 0.452467 0.877993 0 
0.482378  17 0.273112 0 0.482926 0 0.643288 0.706004 0.324594 0.482234 0.00179182 0.0547825 0.233133 0.519049 0.158388 0.580514 0.582716 0.272309 0.166448 
0.493323  17 0 0 0.588096 0.000205309 0.388226 0.573045 0.327801 0.390466 0.0192481 0.0716069 0.0555646 0.143666 0.159543 0.62548 0.6001 0.278813 0.0103798 
0.572564  17 0.702236 0 0.467882 0.0196829 0.318331 0.136191 0.385827 0.6559 0.043919 0.13386 0.0601282 0.74787 0.117679 0.47515 0.359108 0.729152 0.287274 
0.468791  17 0.492321 0 0.430087 0.0185254 0.306802 0.310348 0.370939 0.299823 0.0159813 0.133789 0.271907 0.757789 0.209071 0.360863 0.0218473 0.736203 0.0434339 
0.65947  17 0.705362 0.404409 0.47499 0.00633266 0.518084 0.418197 0.0543608 0.234443 0.000743539 0.471415 0.159429 0.660024 0.0826773 0.608932 0.531915 0.412507 0.557876 
0.585361  17 0.611067 0.343702 0.361558 0.00690641 0.610136 0.253073 0.663053 0.319592 0.000438391 0.399643 0.378336 0.679875 0.0816223 0.632647 0.276286 0.423196 0.82263 
0.668119  17 0.945459 0.118147 0.210554 0.0002893 0.325042 0.658849 0.634098 0.483893 0.00375833 0.0207525 0 0.223282 0.156093 0.406484 0.48449 0.51215 0.318875 
0.642997  17 0.470007 0.0906364 0.181808 0.00697163 0.32375 0.353474 0.593245 0.48016 0.00258516 0 0.317007 0.311069 0.147151 0.853932 0.494158 0.199584 0.263415 
1.90672  17 0.760545 0.13106 0 0 0.51275 0.514291 0.436156 0.667111 0.0247981 0.383291 0.440766 0.73287 0.0334012 0.545343 0.175055 0.755263 0.169641 
0.608832  17 0.735271 0.135061 0.885966 0.00530537 0.544505 0.330497 0.428408 0.544304 0.0319165 0.251857 0.606481 0.685523 0.109604 0.623341 0.226089 0.68739 0.188066 
0.726629  17 0.337058 0.342532 0.0555342 0 0.453954 0.194348 0.372962 0.199274 0.05775 0.0796757 0.306492 0.0767499 0.0591208 0.432718 0.535182 0.465325 0.402173 
0.575906  17 0.303093 0.384467 0.518257 0.0888055 0.306759 0.457702 0.0145544 0.515026 0.0241745 0.158987 0 0.341166 0.0524556 0.743562 0.0112618 0.658298 0.763148 
2.63629  17 0.862407 0.138526 0.557833 0.741434 0.308353 0.69522 0.0889403 0.246017 0.463722 0.410509 0.844917 0.297377 0.876486 0.0802214 0.795301 0.061415 0.588823 
0.363139  17 0.0582507 0 0.357721 0.0195326 0.259169 0.593919 0.428043 0.273858 0.00402333 0.131038 0 0.763981 0.160995 0.401701 0.0897096 0.733385 0.246842 
1.38184  17 0 0.0256378 0.443803 0 0.541962 0.604218 0.461257 0 0.0464806 0.174535 0 0.786238 0.219352 0.85698 0.583538 0.175196 0.131673 
0.798552  17 0 0.472413 0.421738 0 0.451248 0.242383 0.475592 0 0 0.0160509 0 0.879295 0.161505 0.82145 0.445212 0.194242 0.120934 
1.02128  17 0.0406528 0.0290684 0.430484 0.000298587 0.273153 0.0660042 0.0302815 0.57739 0.0972947 0.0273694 0 0.699921 0.062267 0.0444159 0.372195 0.467832 0.389822 
0.525789  17 0.1208 0.0687667 0.595305 0.00026717 0 0 0 0.578248 0.049211 0.20142 0.140745 0.709162 0.0604193 0.930502 0.407149 0.162024 0.343291 
0.462198  17 0.167733 0 0.923527 0 0.805931 0.405043 0.408122 0.235921 0.0164955 0 0.160192 0.811758 0.164134 0.486035 0.186661 0.848963 0 
0.704127  17 0.355338 0 0.526706 0 0.340051 0 0.33992 0.569488 0.000155622 0.108361 0.924717 0.789812 0.0241702 0.375343 0.805469 0.705723 0.277238 
0.75409  17 0.108879 0 0.734022 0 0.673484 0.465168 0.393545 0.538007 0.00316427 0.432972 0.520402 0.437829 0.00336149 0.550561 0.0602076 0.168289 0.331507 
0.623421  17 0.0950668 0 0.83582 0 0.656316 0.719249 0.458122 0.54056 0.0198086 0.405763 0.516984 0.940879 0.00408108 0.484353 0.713402 0.602388 0.353554 
0.632347  17 0.681694 0 0.793038 0.000245829 0.678291 0.55451 0.616919 0.478976 0.0189391 0.550686 0.171361 0.412216 0.0490879 0.647463 0.451856 0.300921 0.182403 
0.799648  17 0.804612 0.289914 0.837529 0 0.661149 0.384827 0.730901 0.0541363 0.038507 0.0526029 0.0899589 0.487947 0.0489924 0.681254 0.366613 0.237139 0.178755 
1.24529  17 0.371788 0.00222244 0.430676 0.0206314 0.589733 0.489164 0.425696 0.600852 0.0674554 0.0148115 0.147084 0 0.165811 0.681201 0.0533655 0.533288 0.204616 
0.625235  17 0.348419 0 0.342224 0.0660431 0.68242 0.752599 0.45582 0.508621 0.0372991 0 0 0.034714 0.0880442 0.757241 0.462559 0.646265 0.2349 
1.3357  17 0.489545 0.140785 0.100428 0.00207373 0.481897 0.461706 0.577709 0.491403 0.00601945 0 0 0.102649 0.0479323 0 0.0401497 0 0 
1.1327  17 0.118546 0.0796556 0.234978 0.00206164 0.350046 0.735511 0.505329 0.258061 0.010714 0.355898 0.125196 0.700423 0.360987 0.0380828 0.564065 0.174155 0.47469 
0.78862  17 0 0.0125052 0.605476 8.21203e-05 0.544893 0.56128 0.042461 0.502759 0.0161795 0.116668 0.837894 0.878186 0.068225 0.633356 0.453434 0.892872 0.335857 
0.641352  17 0.00226326 0.0017291 0.473509 5.17368e-05 0.651691 0.568486 0 0.508569 0.0324236 0.0429182 0 0.814862 0.0373585 0.686146 0.330259 0.91744 0.339303 
0.679461  17 0.133031 0.859612 0.938464 0.000596383 0.370279 0.401826 0.490345 0.497011 0 0.214967 0.11089 0.806888 0.141166 0.390452 0.277647 0.855999 0 
0.604734  17 0.581299 0 0.935133 0 0.562107 0.402529 0.397357 0.0378408 0.00435312 0.198026 0.411166 0.793099 0.152511 0.552872 0 0.909022 0.328623 
0.460153  17 0.426727 0.348473 0.543459 0.0410965 0.63124 0.491675 0.442732 0.566811 0.0080898 0.00358366 0 0.735498 0.116967 0.579101 0.0187924 0.322693 0.432245 
0.472109  17 0.433498 0.0350888 0.909895 0 0.68453 0.477215 0.444135 0.549571 0.0416992 0.0143215 0.0854558 0.888563 0.125089 0.568537 0.00428466 0.278191 0.367406 
0.487793  17 0.15076 0 0.639076 0 0.9882 0.397127 0.546892 0.407352 0.00488064 0.408717 0.251246 0.847795 0.153893 0.838006 0.189424 0.192204 0.0224604 
0.641959  17 0.211559 0.212337 0.242193 3.16387e-05 0.989986 0.467573 0.588528 0.380107 0.0125012 0.0126331 0.927545 0.789595 0.205311 0.915867 0.217314 0.303435 0.074995 
4.08286  17 0.801501 0 0 0.000763084 0.797522 0.388057 0.32622 0.205192 0.013517 0.0233088 0.19123 0.682494 0.109693 0.194824 0.153939 0 0 
0.553671  17 0.0051472 0 0.287566 0.0011931 0.114851 0.305249 0.439792 0.151724 0.0171484 0.235935 0.175071 0.683902 0.0353961 0.457483 0.152497 0.206056 0.294085 
0.606634  17 0.166282 0.179058 0.65744 0 0.643106 0.0227493 0.366984 0.680864 0.00134965 0.200055 0.142529 0.755697 0.0877088 0.602637 0.345834 0.954201 0.305851 
0.524672  17 0.418353 0.0320764 0.945189 0 0.619262 0.209921 0.681133 0.540852 0 0.0851207 0.20247 0.764266 0.0903963 0.59618 0 0.721991 0.168 
0.440128  17 0.272216 0.270799 0.557818 0 0.873073 0.419879 0.578372 0.286772 0.00136302 0.152624 0 0.774296 0.221698 0.656086 0 0 0 
0.508792  17 0.328452 0.789135 0.672271 0 0.0955771 0.40601 0.278092 0.502117 0.000563777 0.0954694 0 0.772706 0.225457 0.52984 0.161432 0.0493802 0 
0.917162  17 0.424018 0.0877124 0.596962 0.00629349 0 0.217234 0.415264 0.564459 0.0321318 0.174609 0.0353734 0.789597 0.117308 0.268184 0.882549 0.172832 0.185287 
0.75818  17 0.426037 0.05948 0.58684 0.0121747 0 0.211134 0.469873 0.611407 0.0153217 0.525839 0.575656 0.783655 0.0854455 0.177437 0.860338 0 0.205423 
0.453343  17 0.224035 0.139434 0.868653 0 0.592242 0.43651 0.370954 0.824526 0.0200494 0.0008597 0.17006 0.903029 0.128709 0.496207 0.157754 0.118898 0 
0.444779  17 0.0920843 0 0.0654814 0 0.89762 0.458448 0.462536 0.127112 0.00673103 0 0.13019 0.762482 0.197033 0.680143 0.189846 0.464539 0 
0.452407  17 0.260944 0.336006 0.52087 0.0315602 0.165204 0.512482 0.420231 0.999407 0.00256807 0.0725764 0.0500824 0.746927 0.0491415 0.659765 0.0700322 0.761422 0.288862 
0.56551  17 0.246443 0.378139 0.647572 0.0151327 0.203449 0.491118 0.56959 0.710452 0.0372529 0.0977496 0.118509 0.593507 0.0481328 0.487435 0.122999 0 0.135463 
0.708225  17 0.341004 0.115408 0.640758 0.000263944 0.439585 0.772394 0.577622 0.588846 0.00994728 0.69683 0.023493 0.771701 0.169855 0.572135 0.164791 0.874683 0.177452 
0.698069  17 0.197216 0.143921 0.627371 0.000282886 0.72884 0.153733 0.753371 0.614535 0.0122366 0.397119 0.0607045 0.816104 0.0540898 0.455431 0.405026 0.451108 0.152566 
0.576676  17 0.393415 0 0.776453 0.000142201 0.628542 0.56221 0.390759 0.438762 0.0134557 0.62587 0.539141 0.670436 0 0.304542 0.563811 0.781412 0.272055 
0.629528  17 0.386046 0 0.837029 8.02928e-05 0.586824 0.470684 0.367318 0.49294 0.0170206 0.303694 0.55746 0.610971 0 0.448308 0.67218 0.722557 0.237462 
0.612452  17 0.216073 0.286438 0.658216 0.0485336 0.4262 0.0609179 0.562412 0.461714 0.00936694 0.015503 0 0.774188 0.193559 0.569804 0.162161 0.302941 0.115801 
0.912416  17 0.0705936 0.384629 0.736004 0.00716923 0.439627 0.0333093 0.443577 0.385274 0.0462271 0.0167848 0 0.781513 0 0.405444 0.273307 0.51327 0.194983 
1.0023  17 0.241532 0.772358 0.813159 0.0431603 0.46089 0.0763354 0.924503 0.502643 0.0550815 0.745293 0.193149 0.35331 0.118296 0.655319 0.103164 0.161623 0.0192547 
1.16715  17 0.244147 0.450342 0.879253 0.0850365 0 0.503386 0.758798 0.5678 0 0.345671 0.110374 0.540341 0.039645 0 0.836244 0.00955004 0.736708 
0.535681  17 0.407348 0 0.558072 0.0629037 0.745556 0.179243 0.596553 0.807667 0.0115949 0.314031 0.0677687 0.809263 0 0.323709 0.0718224 0.921322 0.281346 
0.593528  17 0.237292 0 0.920725 0.0289596 0.795553 0 0.559371 0.841837 0.105946 0.296958 0 0.784306 0.011035 0.476244 0.0923382 0.482912 0.1964 
0.598396  17 0.188709 0 0.39077 0 0.740858 0.185917 0.447615 0.3727 0.012751 0.0140838 0.0317776 0.783228 0.076699 0.491465 0.167921 0.321314 0.0627664 
0.535027  17 0.138549 0 0.491923 0 0.723394 0.205765 0.404769 0.244484 0.00123605 0.0155397 0 0.813895 0.10023 0.478928 0.192585 0.604006 0 
0.501855  17 0.633855 0.00437413 0.778829 0 0.869274 0.622412 0.230638 0.528164 0.0137025 0.281025 0.743358 0.873333 0.0586713 0.456141 0.536022 0.724262 0.430644 
0.792998  17 0.162104 0.00267664 0.805296 0 0.665479 0.65028 0.124665 0.519541 0.0152165 0.365248 0.191332 0.840576 0.102696 0.180925 0.449644 0.199604 0.392144 
0.513217  17 0.443768 0.0188612 0.298323 0.0159229 0.517225 0.381329 0.35261 0.690134 0 0.1241 0.317225 0.569147 0.068474 0.620709 0.217249 0.715045 0.115871 
0.446803  17 0.683116 0.024452 0.812228 0.0138737 0.523219 0.356075 0.409591 0.42844 0 0.0997684 0.175524 0.778947 0.0602457 0.495444 0.045426 0.448173 0.0994228 
0.615443  17 0.383127 0.0144353 0.385724 0.0230989 0 0.195001 0.052884 0.978457 0.00015229 0.25985 0.510659 0.260836 0.0974163 0.572079 0.474609 0.493194 0.306484 
0.674414  17 0 0.236917 0.160344 0.0174114 0 0.1012 0.0264247 0.614191 0.00224372 0.29769 0.508344 0.934042 0.0723613 0.77931 0.43534 0.504373 0.200677 
0.804679  17 0.664163 0.612085 0.378463 0.00112371 0.560033 0.0133681 0.0686428 0.569362 1.24966e-05 0.758841 0.705139 0.532026 0.19316 0.367841 0.3568 0.226109 0.213082 
0.745308  17 0.767792 0.751351 0.464847 0.000453311 0.422247 0 0.696551 0.556403 0 0.635587 0 0.694907 0 0.42077 0.291995 0.305048 0.347569 
0.634453  17 0 0.0489341 0.588113 0.000238325 0 0.32475 0.0108611 0.575944 0.094065 0 0 0.907707 0.0403548 0.134653 0.0737802 0 0.332911 
0.582591  17 0.211571 0 0.133844 0.000118249 0.286776 0.15383 0 0.583166 0.0586502 0 0.0741716 0.737126 0.0524272 0.892698 0 0.618027 0.349511 
1.30775  17 0.210459 0 0.209708 0.103659 0.70599 0.468591 0.467595 0.439079 0 0.024893 0 0.346802 0.141864 0.249417 0.106523 0.0234176 0.131497 
0.533703  17 0.215441 0.0305148 0.479852 0.00429978 0.681312 0.448157 0.373109 0.595695 0.0259403 0.0563489 0 0.598512 0.0707288 0.449484 0.101501 0.042121 0.197966 
0.590915  17 0.259218 0.107944 0.714153 8.95056e-06 0.897996 0.259269 0.951356 0.59305 0.0369184 0.280919 0.236183 0.769587 0.0837226 0.46933 0.00392631 0.746784 0.212717 
0.522728  17 0.193764 0.120251 0.965979 1.65993e-05 0.897055 0.264034 0.224176 0.649375 0.0578888 0.121485 0.239672 0.787086 0.0846531 0.280258 0.0100598 0.25065 0.18339 
0.548409  17 0.134049 0.0503759 0.387196 0 0.721337 0.629256 0.41344 0.703624 0 0.0186831 0 0.732095 0.13591 0.747947 0.109179 0.0409178 0.0750204 
0.389432  17 0.34373 0.00951333 0.788915 0 0.701445 0.39743 0.438783 0.528342 0.0245687 0.00236908 0.132031 0.783572 0.185404 0.488711 0 0.911727 0.383913 
0.354556  17 0.222912 0.0301833 0.839365 0.0697087 0.723992 0.430383 0.538553 0.572856 0.044517 0.0592137 0 0.333088 0.0804298 0.497217 0 0.855971 0.174534 
0.386447  17 0.588834 0.137147 0.721701 0 0 0.377068 0.471842 0.435978 0 0 0.072802 0.635298 0.077199 0.195977 0 0.86013 0.277129 
0.496702  17 0.557719 0.555752 0.453277 0 0.590982 0.662375 0.424183 0.752818 0.0863806 0.310723 0 0.554527 0.0978893 0.753401 0.373073 0.341097 0.187845 
0.363139  17 0.0582507 0 0.357721 0.0195326 0.259169 0.593919 0.428043 0.273858 0.00402333 0.131038 0 0.763981 0.160995 0.401701 0.0897096 0.733385 0.246842 
0.440128  17 0.272216 0.270799 0.557818 0 0.873073 0.419879 0.578372 0.286772 0.00136302 0.152624 0 0.774296 0.221698 0.656086 0 0 0 
0.452407  17 0.260944 0.336006 0.52087 0.0315602 0.165204 0.512482 0.420231 0.999407 0.00256807 0.0725764 0.0500824 0.746927 0.0491415 0.659765 0.0700322 0.761422 0.288862 
0.61394  17 0.764637 0.242398 0.508568 0 0.70918 0.66753 0.326914 0.461297 0.00373263 0.686516 0.860109 0.772921 0.170777 0.241932 0.442118 0.191594 0.0392669 
0.640656  17 0.764637 0.242398 0.508568 0 0.70918 0.66753 0.326914 0.461297 0.00373263 0.820442 0.860109 0.772921 0.170777 0.241932 0.442118 0.191594 0.0392669 
0.558487  17 0.78277 0 0.788109 0 0.695907 0.558044 0.347156 0.28657 0.0207422 0.205046 0.128077 0.473449 0.0443258 0.606202 0.47251 0.444802 0.178371 
0.699343  17 0.0582507 0 0.357721 0.0195326 0.259169 0.593919 0.428043 0.273858 0.00402333 0.65329 0 0.763981 0.160995 0.401701 0.0897096 0.733385 0.246842 
0.76597  17 0 0.380316 0.502195 0.000487246 0 0.418758 0.689346 0.165582 0.03152 0.140277 0.921245 0.814701 0.136905 0.63568 0.0682222 0.318093 0 
0.540218  17 0.643972 0.348366 0.758997 0.000625036 0.177085 0.499991 0.310472 0.505315 0.00908333 0.291585 0.627891 0.866418 0.118516 0.622546 0.191711 0.219713 0.100077 
0.66312  17 0 0 0.331153 0.00803043 0.707058 0.318869 0.526768 0.250085 0.00413057 0 0.690701 0.738747 0.16063 0.743455 0.598532 0.0822541 0.00229547 
0.682838  17 0 0 0.439744 0.0147261 0.736038 0.273652 0.847176 0.313808 0.000471446 0 0.910403 0.743219 0.104395 0.694253 0.525721 0.0835032 0 
0.576564  17 0.0662454 0.151259 0.574495 0 0.743078 0.68224 0.36779 0.539078 0.000508469 0.0251191 0.872183 0.757482 0.178796 0.482649 0.432039 0.763588 0.145874 
0.970417  17 0.343015 0.109532 0.562581 0 0.626959 0.334301 0.547451 0.602973 0.00275153 0.875661 0 0.775402 0.197886 0.352266 0.258441 0.105386 0.0541879 
0.946618  17 0.369406 0.00367489 0.769121 0.016709 0.534303 0.514606 0.432642 0.607975 0.066747 0.119717 0.388534 0 0.195956 0.352086 0.159374 0.486533 0.354144 
0.729841  17 0.269978 0.00165088 0.416294 0 0.785877 0.582742 0.296432 0.552654 0 0.41082 0.842312 0.739108 0.123411 0.377512 0 0.557912 0.213942 
0.545642  17 0 0.095473 0.54985 0.00100588 0.370454 0.405621 0.591755 0.271364 0.00826381 0.0555904 0.191808 0.509584 0.391065 0.99972 0.420425 0.920889 0 
0.707895  17 0.0761691 0.159511 0.60311 0.00111903 0.376275 0.405401 0.670831 0.432579 0.021667 0 0.135826 0.600917 0.141915 0.585506 0.650208 0.864857 0 
0.460473  17 0.328452 0.789135 0.672271 0 0.0955771 0.40601 0.278092 0.502117 0.000563777 0.0954694 0 0.772706 0.225457 0.52984 0.161432 0.0493802 0 
0.638237  17 0.261254 0 0.875648 0.00404838 0.362999 0.372568 0.717708 0.460727 0 0.213905 0 0.716756 0.189233 0.47682 0.283279 0.197981 0.635565 
0.524754  17 0.310434 0.0110783 0.714162 0.000310483 0.131589 0.273833 0.358919 0.356681 0.0162436 0.1823 0.303101 0.763099 0.182851 0.508093 0.0303129 0.949759 0.363183 
0.465523  17 0.529235 0.00299021 0.398398 0.00329668 0.700974 0.889841 0.414179 0.258489 0.0144698 0.133116 0.249775 0.758271 0.212507 0.338115 0.0138424 0.996661 0.225858 
0.678141  17 0.0801674 0.0137012 0.673504 0 0.770564 0.319347 0.37899 0.596869 0.00534098 0.173761 0.0280483 0.798867 0.274365 0.519766 0.154225 0.015867 0.0582608 
0.668914  17 0 0.0342192 0.670914 0 0.820472 0.222886 0.431646 0.621194 0 0.0317766 0 0.813537 0.310395 0.506648 0.0935949 0 0.0333396 
0.747443  17 0.167816 0.173143 0.684974 0 0.602663 0.192375 0.696608 0.677533 0 0.220742 0 0.794146 0.0693173 0.472943 0.528674 0.737389 0.138383 
0.471646  17 0.123937 0.169245 0.809533 0 0.616767 0.420347 0.475403 0.699786 0 0.0475613 0.120592 0.849277 0.0893428 0.472258 0 0.845619 0.175433 
0.770058  17 0.539259 0.372332 0.753351 0 0.463861 0.560949 0.678952 0.741443 0 0.781461 0.0818851 0.646965 0.145642 0.730253 0.348043 0.247091 0.157567 
0.633587  17 0.50121 0.297369 0.676909 0 0.338641 0.441818 0.702821 0.512021 0.0275794 0.188018 0.224895 0.626891 0.187963 0.680066 0.124498 0.224342 0.398724 
0.542903  17 0.393415 0 0.776453 0.000142201 0.628542 0.56221 0.390759 0.438762 0.0134557 0.62587 0.539141 0.670436 0 0.304542 0.563811 0.781412 0.272055 
0.543944  17 0.702236 0 0.467882 0.0196829 0.318331 0.136191 0.385827 0.6559 0.043919 0.13386 0.0601282 0.74787 0.117679 0.47515 0.359108 0.729152 0.287274 
1.53807  17 0.48513 0.191233 0.512738 0.117437 0.986839 0.621304 0.108981 0 0.0100017 0.130157 0 0.803335 0.11666 0.463125 0.252114 0.680345 0.347333 
1.48941  17 0.450707 0.210046 0.784591 0.0206917 0.147793 0.619754 0.197447 0 0.0196272 0.00578376 0 0.928087 0.00608175 0.657201 0.416996 0.489898 0.455761 
0.511466  17 0.412871 0.00621962 0.490912 0 0.661596 0.756585 0.275215 0.604053 0 0.0737185 0.283625 0.458329 0.10548 0.567535 0.617434 0.682933 0.220903 
0.521929  17 0.454442 0.000309687 0.456988 0 0.794206 0.802957 0.201675 0.561501 0 0.0990557 0.632068 0.553098 0.182103 0.564571 0.597792 0.364284 0.214297 
0.807952  17 0.266877 0.129145 0.607246 0.00048872 0.557473 0.491289 0.586903 0.556148 0.0145153 0.872334 0 0.460541 0.00480958 0.557108 0.251082 0.306415 0.280555 
1.33391  17 0.357834 0.219638 0.699382 0.000104313 0.411896 0.892052 0.710707 0.564372 0.0112194 0.488276 0 0.0735273 0.214134 0.551435 0.107948 0.764981 0.314895 
0.516772  17 0.224806 0.0408715 0.788434 0.0371858 0.610784 0.422295 0.538853 0.620183 0.000824775 0.2208 0 0.303002 0.0819747 0.494243 0 0.795479 0.158558 
0.611505  17 0.222064 0.0283886 0.740683 0.079388 0.639895 0.312916 0.53867 0.596868 0.0180744 0.217597 0.0518268 0.335853 0.0796416 0.495771 0 0.854707 0.167984 
0.709883  17 0.252689 0.416504 0.928488 0.00058098 0.371141 0.549445 0.511783 0 0 0.397627 0 0.730791 0.0499416 0.614709 0.284732 0.882154 0.013089 
0.533556  17 0.100269 0.890429 0.230452 0.00154285 0.366313 0.463973 0.461102 0.280432 0 0.243437 0.158864 0.853112 0.189483 0.825824 0.357093 0.632122 0.472514 
0.590262  17 0.0969467 0.427889 0.647967 0 0.564563 0.760039 0.155227 0.225198 0 0.132306 0.591124 0.505319 0.248088 0.554543 0.624101 0.626443 0.168364 
0.85499  17 0.10435 0.432731 0.537938 0 0.894044 0.686142 0.112747 0.394749 0.322287 0.126616 0.617034 0.618205 0.274648 0.59288 0.427935 0.587891 0.52105 
0.546283  17 0 0.0118407 0.71763 0 0.450494 0.644231 0.608302 0.245777 0.00688058 0.0268139 0.0226255 0.199739 0.134641 0.674953 0.333125 0 0.0201076 
1.09317  17 0 0.00247479 0.458335 0.000289497 0.291412 0.62848 0.476657 0.289164 0 0.141844 0.0429156 0.0551324 0.169358 0.58923 0 0.124024 0.00989726 
0.552602  17 0.576234 0.0306536 0.299666 0 0.661247 0.169082 0.699509 0.590017 0.0204363 0.0814546 0.355046 0.615143 0.0989011 0.507991 0.0914067 0.897404 0.179741 
0.511816  17 0.287584 0.0322981 0.131109 0.00373946 0.678736 0.134516 0.675546 0.544209 0.012725 0.0927507 0.361735 0.809218 0.0816367 0.736464 0 0.078488 0.1425 
0.598869  17 0.747207 0 0.683278 0 0.697463 0.599609 0.358766 0.353379 0.0197523 0 0.0181865 0.643455 0.00294851 0.60686 0.073442 0.574715 0.122215 
0.488411  17 0.450839 0.367553 0.732488 0.00163092 0.703392 0.402842 0.34784 0.179456 0.0194253 0.000911122 0.0708777 0.614064 0.166628 0.552853 0.14253 0.479211 0.179138 
1.33585  17 0.305874 0.420817 0.628278 0.00827507 0.160832 0.425089 0.670769 0.270738 0 0.236855 0 0.640312 0.241856 0.0307093 0.196879 0.25476 0.116184 
1.02964  17 0.233318 0.296955 0.607534 0 0.015597 0.417184 0.531476 0.256248 0 0.171612 0 0.984114 0.156466 0.07209 0 0.0117273 0 
0.711866  17 0.792463 0.80803 0.508585 7.83302e-05 0.568788 0.645879 0.200242 0.613945 0.0634807 0.244841 0.853578 0.0335454 0.0636838 0.612481 0.408617 0.168015 0.139042 
0.547236  17 0 0 0.54637 7.78831e-05 0.528554 0.608198 0.385459 0.471891 0.002311 0.173711 0.254266 0.653425 0.0737212 0.712502 0.348047 0.00872104 0.183996 
1.13168  17 0.432699 0.00437136 0.389898 0.176593 0.277113 0.333833 0.299205 0.979571 0.00381805 0.677481 0.715099 0.365701 0 0.27967 0.417758 0.505917 0.291547 
2.50086  17 0.357593 0 0.173207 0.231964 0.24871 0 0.180043 0.978386 0.212019 0.11841 0.684067 0.412383 0.570368 0.410431 0.524029 0.50591 0.361234 
0.657589  17 0.34346 0.333311 0.564424 0.100269 0.713793 0.33647 0 0.0416554 0 0 0.129579 0.778841 0.177744 0.484715 0.0250598 0.705309 0.388115 
0.362429  17 0.346905 0.135274 0.774129 0.0350569 0.371942 0.518255 0.224884 0.272255 0.0266845 0 0.129982 0.771588 0.196159 0.643304 0.0502646 0.485334 0.376748 
0.891042  17 0.17243 0 0.408432 0 0.553956 0.37413 0.298185 0.370052 0.707235 0.0880684 0.094065 0.565922 0.353032 0.534545 0.212689 0.648069 0 
1.1857  17 0.0433755 0.00789677 0.339436 0 0.795539 0.344913 0.208256 0 0.00269174 0 0.237406 0.564282 0.386835 0.598874 0.19088 0.624492 0 
0.706066  17 0.0217016 0.607869 0.119138 0.0047473 0.075204 0.492539 0.360072 0.78221 7.01837e-05 0.0509514 0.202794 0.695654 0 0.326386 0.0603678 0.546255 0 
0.522682  17 0.461571 0.614711 0.540456 0 0.440413 0.717877 0.415561 0.689099 0.0791241 0.267224 0 0.818441 0.00276436 0.835613 0.310559 0.20589 0.219322 
0.617382  17 0.2945 0.00724822 0.919852 0.00989285 0.612085 0.322718 0.0257413 0.115702 0.00362578 0.0304433 0.594311 0.335639 0.0885913 0.507859 0.561289 0.68868 0.2876 
0.560483  17 0.366014 0.0288754 0.887295 0.03161 0.357964 0.329418 0 0.481295 0.0025441 0.0606018 0 0.356091 0.103753 0.491399 0.267238 0.0101434 0.293889 
0.751028  17 0.275018 0.393076 0.630841 0 0.885159 0.239381 0.343323 0.642607 0.0071593 0.171243 0.275506 0.800211 0.236335 0.450946 0.681162 0.770962 0.349281 
0.737547  17 0.582784 0.640169 0.655759 0 0.756503 0.561023 0.373721 0.660696 0 0 0.184321 0.801251 0.20076 0.419206 0.558677 0.581986 0.569713 
0.748247  17 0 0.154034 0.452392 0.00629989 0.242286 0.47588 0.217643 0.338837 0.1211 0 0 0.734724 0.0632917 0.0528827 0.0164858 0.665028 0.439337 
1.56806  17 0.053362 0.145277 0.639021 0 0.297336 0.478797 0.481676 0.486632 0.069075 0.0235025 0.0715016 0.712208 0.0579507 0 0 0.663626 0.400743 
0.528643  17 0.721223 0.732476 0.460549 0.005545 0.255461 0.213675 0.403787 0.679658 0.0618965 0.0877846 0.0481057 0.674743 0.103776 0.830702 0.36956 0.262137 0.282727 
0.656378  17 0.529605 0.675205 0.462997 0.00378814 0.381161 0.124947 0.415976 0.773097 0.0512639 0.154343 0 0.730607 0.121278 0.431506 0.360403 0.56553 0.222335 
0.585916  17 0.165444 0.0107161 0.293127 0.00521444 0.481275 0.264117 0.303199 0.211207 0.0304087 0.131898 0.142563 0.687172 0.0777456 0.59372 0.120061 0.100739 0.234927 
0.492831  17 0 0 0.301772 0 0.142444 0.317208 0.525875 0.272297 0.0187091 0.338201 0 0.685509 0.0212695 0.315784 0.0808414 0.0749778 0.547751 
0.799626  17 0.303429 0.521293 0.643041 0.087216 0.315033 0.182123 0.217068 0.425576 0.0719447 0.00702778 0 0.825052 0.255336 0.193288 0.223831 0.53612 0 
0.593745  17 0.270236 0.201786 0.713699 0.0376252 0.38948 0.167812 0.217524 0.466132 0 0.00240415 0 0.686769 0.0446581 0.435715 0.081672 0.0314786 0.203038 
0.553397  17 0.34799 0.736657 0.526891 0 0.431072 0.668148 0.444711 0.740204 0.0243584 0.31764 0.221341 0.83728 0.17228 0.767361 0.680185 0.43634 0.231128 
0.564173  17 0.11348 0.769808 0.462445 0 0.419417 0.688119 0.352263 0.706851 0.0402775 0.645356 0 0.81236 0 0.809621 0.477112 0.420622 0.221104 
0.521998  17 0.275906 0.362425 0.801803 0 0.655499 0.602596 0.109025 0.169434 0.0124375 0.194083 0.21907 0.667569 0.196912 0.637431 0.325422 0.231441 0.240796 
0.457722  17 0.795648 0.325853 0.653197 0 0.486418 0.465679 0.190548 0.362997 0.0078024 0.171973 0.16728 0.469816 0.19887 0.678629 0.401947 0.233647 0.191128 
1.4239  17 0.607116 0 0.128538 0.0809687 0.721466 0.928696 0 0.565248 0.0289572 0.313163 0.378599 0.558723 0.18979 0.802305 0.470152 0.296823 0.110287 
4.2576  17 0.305607 0 0 0.0364182 0.19732 0.814291 0 0.518088 0.0553018 0.0684277 0.36203 0.783435 0.401363 0.181886 0.266256 0.0241709 0.541261 
0.654783  17 0.662184 0 0.947822 0 0.601572 0.424208 0.165474 0.0699019 0.0017282 0.200808 0.706104 0.761005 0.138675 0.569138 0 0.161995 0.485431 
1.27126  17 0.38824 0.673089 0.972573 0.00279425 0.394847 0.378033 0.237242 0 0.00199019 0.183327 0.256836 0.758866 0.142563 0.510066 0.183361 0.577974 0.0795088 
0.655498  17 0 0.731077 0.440929 9.5932e-05 0.0278877 0.495461 0.363603 0.462876 0.00739802 0 0 0.699727 0.215 0.459396 0.174325 0 0.0648054 
0.605493  17 0 0.878406 0.402478 7.93159e-05 0.733343 0.481946 0.355301 0.99805 0.00186291 0.214173 0.195452 0.705257 0.15452 0.551917 0.106733 0 0.113663 
0.606039  17 0.600514 0.00390429 0.116596 0 0.838747 0.891489 0.0885576 0.524124 0.0320738 0.197425 0.324598 0.770701 0.223208 0.518284 0.523019 0.253981 0.302565 
0.648949  17 0 0.668846 0.500862 0.00036448 0.79199 0.365349 0.0154598 0.364054 0.0197422 0.133727 0.60773 0.674997 0.256321 0.58407 0.452467 0.877993 0 
0.566366  17 0.255869 0 0.72978 0.0275554 0.0884123 0.257905 0.489113 0.615896 0 0.390582 0.133168 0.777842 0.0917525 0.49291 0.0173579 0.97521 0.27204 
0.469591  17 0.218982 0.111911 0.754038 0 0.628718 0.257569 0.539203 0.617456 0 0.171725 0.126558 0.762371 0.0822535 0.491159 0 0.799078 0.163015 
0.57817  17 0.479915 0.00246871 0.922435 0 0.763739 0.467278 0.458807 0.417875 0.051061 0.174909 0.0725932 0.780636 0.279493 0.508269 0 0.226658 0.684599 
0.711975  17 0.391688 0.0333244 0.735904 0 0.660885 0.448786 0.452185 0.595469 0.0749526 0 0.0977868 0.981042 0 0.563878 0.231995 0.231658 0.31794 
0.605937  17 0.224761 0.296227 0.177055 0.00139883 0.361928 0.481708 0.543458 0.518176 0.00282627 0 0.38718 0.86925 0.148746 0.647273 0.533257 0.17799 0.204558 
0.745543  17 0.290334 0.18696 0.175867 0.00659254 0.369456 0.361908 0.637098 0.533211 0.00300173 0.110274 0.386268 0.289278 0.1315 0.606174 0.0301804 0.192622 0.132318 
0.603702  17 0.557719 0.555752 0.453277 0 0.590982 0.662375 0.424183 0.752818 0.0863806 0.310723 0 0.554527 0.0978893 0.753401 0.373073 0.341097 0.187845 
0.441899  17 0.167733 0 0.923527 0 0.805931 0.405043 0.408122 0.235921 0.0164955 0 0.160192 0.811758 0.164134 0.486035 0.186661 0.848963 0 
1.02554  17 0.191295 0.22846 0.526434 0.00149417 0.365361 0.460368 0.844888 0.320341 0.00993977 0.704123 0.0397552 0.318885 0.181005 0.70252 0.486455 0.23361 0.391903 
0.436476  17 0.0582507 0 0.357721 0.0195326 0.259169 0.593919 0.428043 0.273858 0.00402333 0.131038 0 0.763981 0.160995 0.401701 0.0897096 0.733385 0.246842 
0.637063  17 0 0.668846 0.500862 0.00036448 0.79199 0.365349 0.0154598 0.364054 0.0197422 0.133727 0.60773 0.674997 0.256321 0.58407 0.452467 0.877993 0 
0.564922  17 0.78277 0 0.788109 0 0.695907 0.558044 0.347156 0.28657 0.0207422 0.205046 0.128077 0.473449 0.0443258 0.606202 0.47251 0.444802 0.178371 
0.563941  17 0.83472 0.0787304 0.856825 0.027902 0.253319 0.0794004 0.319509 0.612025 0.0307471 0.179681 0.137979 0.757465 0.0723064 0.4727 0.458326 0.806574 0.173708 
0.665363  17 0.330347 0.128618 0.54717 0.00450067 0.589433 0.11398 0.416522 0.630119 0.0346143 0.18763 0.119609 0.768021 0.077717 0.492071 0.419359 0.712078 0.240282 
0.568366  17 0.374889 0.820732 0.652665 0 0.414992 0.857148 0.584484 0.785408 0.0829463 0.22542 0 0.938981 0.031933 0.762463 0.309242 0.107666 0.322505 
0.627645  17 0.565066 0.694362 0.646849 0 0.439917 0.0917736 0.227882 0.180938 0.0514097 0.281595 0 0.727555 0.0103991 0.889464 0.297442 0 0.0924406 
0.739203  17 0.268567 0 0.510958 0.0060636 0.254632 0.126437 0.409908 0.102549 0 0 0.0395946 0.809411 0.109835 0.755491 0.840347 0.529528 0.136689 
0.491755  17 0.65712 0 0.503278 0.00540358 0.688426 0.607538 0.386537 0.281446 0.0219133 0.318618 0.230976 0.81484 0.0834667 0.774632 0.0959374 0.628448 0.143462 
0.484921  17 0.0616936 0.115413 0.42027 3.14082e-05 0.777882 0.551803 0.495808 0.572939 0 0.26478 0.0107263 0.728149 0.0544552 0.458939 0.0542599 0 0.139083 
0.536126  17 0.282445 0.590291 0.471845 7.31276e-05 0.708581 0.499061 0.333916 0.570222 0 0 0.00572122 0.735777 0.238085 0.541178 0.101164 0.189679 0.0678523 
0.689101  17 0 0.119314 0.433251 0.000422902 0.764001 0.238338 0 0.615051 0.0248412 0.0165823 0.47338 0.640808 0.114213 0.498543 0.0263005 0.459568 0.318925 
0.726829  17 0.2914 0.123247 0.498731 0 0.237862 0.322577 0.559151 0.685886 0.107088 0.100095 0.462332 0.474279 0.105426 0.329342 0.00318938 0.102452 0.248388 
0.604911  17 0 0.179268 0.89274 0 0.271947 0.251429 0.260068 0.646269 0.0461728 0.117932 0.237001 0.753778 0.0970407 0.394016 0.111297 0.615372 0.161492 
0.704217  17 0.384337 0.172482 0.884008 0.00131133 0.919833 0.220548 0.0739847 0.646766 0.0602277 0.125845 0.230897 0.764931 0.0545524 0.138202 0.327983 0.42282 0.155864 
0.439789  17 0.719018 0.129614 0.672111 0.0528216 0.319911 0.223397 0.443833 0.344406 0.00192666 0.0354972 0.0753081 0.506446 0.0953506 0.368399 0.100239 0.936663 0.196993 
0.444708  17 0.264935 0.461809 0.506411 0.0398588 0.285163 0.0903123 0.039248 0.388372 0.000280508 0 0.0716469 0.624183 0.0941751 0.318854 0 0.629744 0.314274 
0.482434  17 0.170967 0.34708 0.689244 0.0493153 0.46081 0.354959 0.491659 0.573029 0.0098103 0.0212228 0 0.73189 0.14737 0.567244 0.0850496 0.311166 0.266735 
0.500555  17 0.404368 0.255707 0.708576 0.0443661 0.637558 0.219079 0.466154 0.608017 0.00915257 0.00137727 0 0.741075 0.2168 0.568679 0.0777637 0.314865 0.443316 
0.506473  17 0.204712 0 0.359352 0 0.0121235 0.506756 0.491958 0.0692569 0.0134057 0.0164954 0.0600948 0.785456 0.119858 0.499149 0.163626 0.276525 0.0715007 
0.609267  17 0.194996 0 0.34943 0 0.803283 0.394514 0.411726 0.0314048 0.0123387 0.0158359 0.0149095 0.793122 0.0574947 0.504025 0.160209 0.568502 0.0577133 
0.605571  17 0.441028 0 0.271955 0.0263505 0.267101 0.425984 0.361923 0.800318 0.00637468 0.297456 0.548408 0.537043 0.0140466 0.609646 0.306675 0.664684 0.119759 
0.560937  17 0.423922 0.0272314 0.34087 0.0130115 0.772921 0.340873 0 0.268375 0 0.202906 0.604611 0.658276 0.0833606 0.619335 0.376876 0.0911347 0.214547 
0.738865  17 0.73703 0 0.414997 0 0.573838 0.637875 0.543791 0.0438546 0.0167509 0.184364 0 0.544935 0.603707 0.713524 0.367038 0 0 
0.393098  17 0.773741 0.458081 0.37972 0 0.582434 0.619105 0.524886 0.579382 0 0 0 0.504563 0.23006 0.721293 0 0.228684 0.0360758 
0.548685  17 0.61981 0.805504 0.65531 0.000159921 0.618498 0.463813 0.449453 0.576785 0.0057929 0.076686 0 0.72385 0.0278305 0.506847 0.0889675 0.241748 0.0452132 
0.474975  17 0.0601615 0.589561 0.577014 2.01735e-05 0.842836 0.465814 0.371181 0.581379 0.0248801 0.19175 0 0.628677 0.00098613 0.501836 0.0905426 0.17402 0.311259 
0.492636  17 0.194359 0.124505 0.22134 0 0.934744 0.212629 0.259918 0.729148 0.0187557 0.119275 0.202151 0.781982 0.0909788 0.240258 0 0.253744 0.179237 
4.01768  17 0.207261 0.213089 0 6.08241e-06 0.785231 0.413471 0.141319 0.555844 0 0.120703 0.207194 0.777829 0.0879125 0.408037 0.073457 0.137308 0.180986 
0.93181  17 0.315483 0.522125 0.384201 0 0.484909 0.660141 0.660888 0.322378 0 0.872775 0.173791 0.469118 0.0369404 0.545522 0.05988 0.18839 0.00228164 
1.02457  17 0.0390122 0.741744 0.230831 0.0127443 0.409705 0.336994 0.885057 0.600343 0.0705611 0.939346 0.190778 0.751111 0.101011 0.510877 0.0742276 0.19937 0.0211614 
0.819988  17 0.424079 0 0.495725 0.0509027 0.707337 0.178936 0.842642 0.607684 0.0409069 0.350725 0.337797 0.772678 0.248962 0.371705 0 0.938176 0.256642 
0.557286  17 0.390658 0 0.700027 0.00416309 0.768405 0.0113397 0.809392 0.9657 0.0360299 0.310682 0 0.716503 0 0.209795 0 0.932851 0.109868 
0.531056  17 0.911399 0.743252 0.776617 0.00815145 0.316271 0.391626 0.504555 0.543393 0 0.280021 0.133722 0.864797 0.203797 0.449145 0.0531469 0.828863 0 
0.507012  17 0.546056 0.629016 0.921353 0.00330601 0.521721 0.455501 0.47556 0.422642 1.22233e-05 0.227293 0.154957 0.760854 0.120288 0.50586 0.356252 0.632666 0 
0.473557  17 0.258319 0 0.580109 0.0596864 0.736993 0.623032 0.492269 0.955951 0.00833538 0.365965 0.00804257 0.798202 0.0617862 0.409113 0.0919481 0.991475 0.254488 
0.552569  17 0.1152 0 0.545129 0.0119664 0.677653 0.52539 0.565686 0.536775 0.00106285 0.0439073 0.0356524 0.753262 0.0572359 0.295306 0.0796472 0.00727762 0.263201 
0.451912  17 0.419559 0.00755848 0.533727 0 0.710628 0.401293 0.433541 0.41743 0 0.226661 0.0170353 0.66095 0 0.365624 0 0.196455 0.324937 
0.439023  17 0.150553 0.00233713 0.541577 0 0.77659 0.432238 0.402897 0.462634 0 0.209046 0.00862557 0.711613 0 0.422932 0 0.57936 0.238034 
0.559798  17 0.389812 0.637817 0.538537 0 0.650608 0.757279 0.324079 0.542399 0.071122 0.258964 0.338399 0.79408 0.12151 0.626922 0.568544 0.866866 0.350636 
0.497418  17 0.390947 0.0201492 0.535585 0 0.734379 0.775208 0.22547 0.663348 0.060867 0.230519 0.019241 0.798008 0 0.536993 0.198847 0.0586536 0.181456 
0.616125  17 0.0747157 0 0.242398 0.0010345 0.439504 0.718569 0.466975 0.725512 0.0154018 0.360243 0.708757 0.869967 0 0.0577761 0.723307 0.48673 0.283977 
0.567922  17 0.0774211 0 0.256987 0 0.566639 0.73071 0.417357 0.268374 0.0178895 0.382196 0.571752 0.896464 0 0.733652 0.834147 0.593105 0.377667 
0.562357  17 0.71712 0.0985863 0.559969 0.00619086 0.602648 0.340897 0.566217 0.677816 0.00123317 0.181136 0.219255 0.964215 0.0805231 0.45065 0.24876 0.518133 0.208486 
0.773686  17 0.727683 0.423858 0.663999 0.0169817 0.307745 0.49433 0.363161 0.531453 0 0.564807 0.203133 0.863357 0.269368 0.403344 0.128442 0.455387 0.253888 
0.450786  17 0.195398 0.00323406 0.856306 0.000399218 0.432992 0.573006 0.522898 0.472034 0.0435052 0.223154 0.116838 0.801865 0.184213 0.47822 0 0.922336 0.409979 
0.514077  17 0.254662 0.0135064 0.998932 0 0.660853 0.218389 0.308356 0.573231 0.0288218 0 0.166245 0.780559 0.195187 0.321086 0 0.0924822 0.330089 
0.590876  17 0.410793 0 0.367383 0.0223668 0.0342196 0.166023 0.218675 0.0427405 0.00291898 0.171631 0.448616 0.613583 0.239218 0.596826 0.137834 0.665841 0.038931 
0.543699  17 0.504376 0.0170496 0.44462 0.0225829 0.142205 0.162601 0.441017 0.151079 0.0174934 0.315967 0.584069 0.945612 0.0960934 0.486411 0.0950789 0.810528 0.197936 
1.29386  17 0.226287 0.0276459 0.537368 0.0975329 0.213531 0.622663 0.200542 0 0.000444531 0.420444 0.380413 0.844959 0.212178 0.707073 0.75562 0.615067 0.282037 
0.635059  17 0.408687 0.0579885 0.524114 0.0542198 0.189179 0.627849 0.776614 0.295038 0.00285515 0.302421 0.269115 0.846984 0.240641 0.69326 0.76709 0.589219 0.376608 
0.829344  17 0 0.022408 0.561079 0.00400355 0.188093 0.469376 0.361223 0.287578 0.0189401 0.0760705 0.040218 0.0184326 0.0799266 0.579344 0.866172 0.0685659 0 
1.57487  17 0 0.0204229 0.497602 0 0.432988 0.602039 0.355588 0.520572 0.020825 0.0812046 0.0176322 0 0.074587 0.449622 0.0732484 0.412249 0.141998 
0.354556  17 0.222912 0.0301833 0.839365 0.0697087 0.723992 0.430383 0.538553 0.572856 0.044517 0.0592137 0 0.333088 0.0804298 0.497217 0 0.855971 0.174534 
0.363139  17 0.0582507 0 0.357721 0.0195326 0.259169 0.593919 0.428043 0.273858 0.00402333 0.131038 0 0.763981 0.160995 0.401701 0.0897096 0.733385 0.246842 
0.362429  17 0.346905 0.135274 0.774129 0.0350569 0.371942 0.518255 0.224884 0.272255 0.0266845 0 0.129982 0.771588 0.196159 0.643304 0.0502646 0.485334 0.376748 
0.457722  17 0.795648 0.325853 0.653197 0 0.486418 0.465679 0.190548 0.362997 0.0078024 0.171973 0.16728 0.469816 0.19887 0.678629 0.401947 0.233647 0.191128 
0.500555  17 0.404368 0.255707 0.708576 0.0443661 0.637558 0.219079 0.466154 0.608017 0.00915257 0.00137727 0 0.741075 0.2168 0.568679 0.0777637 0.314865 0.443316 
0.439023  17 0.150553 0.00233713 0.541577 0 0.77659 0.432238 0.402897 0.462634 0 0.209046 0.00862557 0.711613 0 0.422932 0 0.57936 0.238034 
0.497418  17 0.390947 0.0201492 0.535585 0 0.734379 0.775208 0.22547 0.663348 0.060867 0.230519 0.019241 0.798008 0 0.536993 0.198847 0.0586536 0.181456 
0.635059  17 0.408687 0.0579885 0.524114 0.0542198 0.189179 0.627849 0.776614 0.295038 0.00285515 0.302421 0.269115 0.846984 0.240641 0.69326 0.76709 0.589219 0.376608 
0.689303  17 0.156971 0.366678 0.478613 0 0.310459 0.21928 0.403318 0.730438 0.0203119 0.962984 0 0.691364 0 0.825563 0.513185 0.457238 0.185264 
0.742587  17 0.0702893 0.82195 0.532674 0 0.385524 0.702369 0.678281 0.725124 0.03847 0.602673 0 0.809701 0.0592233 0.5089 0.488305 0.258879 0.230994 
0.598333  17 0.647391 0.318961 0.790353 0.0265472 0.74445 0.181559 0.350473 0.61117 0.0286898 0.103217 0 0.743604 0.233617 0.468405 0.331285 0.690186 0.466058 
0.715558  17 0.459061 0.364084 0.735335 0.0459664 0.648007 0.107982 0.356406 0.614184 0 0.147695 0.00928944 0.745899 0.224656 0.536536 0.446172 0.236549 0.449775 
1.41386  17 0.0387651 0.861899 0.613805 0.00896765 0.339412 0.380579 0.552541 0.571501 0 0.169832 0.135637 0.0135581 0.145231 0.491252 0 0.813652 0 
0.623288  17 0.919947 0.673279 0.778708 0.00975465 0.278826 0.39552 0.605812 0.507497 0 0.357444 0.132828 0.764754 0.234701 0.449203 0 0.80153 0 
0.624231  17 0.539336 0.607236 0.692755 0 0.197773 0.0558303 0.283731 0.502255 2.09048e-06 0.113795 0.382993 0.965139 0.230412 0.52301 0 0 0 
0.597958  17 0.345792 0.997514 0.694527 0 0 0.477513 0.276813 0.235157 0.000848997 0.105346 0.218075 0.836423 0.230138 0.533963 0.385352 0 0 
0.467556  17 0.134049 0.0503759 0.387196 0 0.721337 0.629256 0.41344 0.703624 0 0.0186831 0 0.732095 0.13591 0.747947 0.109179 0.0409178 0.0750204 
0.750812  17 0.97936 0.0333244 0.735904 0 0.660885 0.448786 0.452185 0.595469 0.0749526 0 0.0977868 0.981042 0 0.563878 0.231995 0.231658 0.31794 
0.565019  17 0 0 0.301772 0 0.142444 0.317208 0.525875 0.272297 0.0187091 0.338201 0 0.685509 0.0212695 0.315784 0.0808414 0.0749778 0.547751 
0.519082  17 0.374889 0.820732 0.652665 0 0.414992 0.857148 0.584484 0.785408 0.0829463 0.22542 0 0.938981 0.031933 0.762463 0.309242 0.107666 0.322505 
0.564331  17 0.962008 0 0.874366 0 0.778886 0.478127 0.54165 0.0726151 0.0161756 0.209357 0.155465 0.395299 0 0.543723 0.246359 0.449712 0 
0.567177  17 0.897586 0 0.70358 0 0.480228 0.536982 0.639467 0.135 0.0235286 0.213794 0.0502226 0.570265 0.0136537 0.661168 0.611319 0.537468 0.192696 
0.54239  17 0.333925 0.548363 0.354168 0.0128876 0.317564 0 0.299629 0.430123 0.000426202 0.0170568 0.187009 0.560671 0.156632 0.323732 0 0.574901 0.322698 
0.491542  17 0.283043 0.522283 0.526438 0.0487571 0.356286 0.181779 0.210529 0.549174 0.000425493 0 0.154329 0.600519 0.0806786 0.317505 0 0.709647 0.0827769 
0.542285  17 0.330814 0 0.947213 0 0.032221 0.278434 0.521926 0.62635 0.00658318 0.382674 0.281712 0.743348 0.0909591 0.821794 0 0.920446 0.300174 
0.701257  17 0.142332 0 0.46921 0.0260837 0.430263 0.307725 0.389478 0.129947 0.0151758 0.381365 0.633248 0.886407 0 0.599882 0 0.539228 0.288469 
0.514198  17 0.184844 0 0.887546 0 0.0570147 0.478475 0.395952 0.256729 0.0266783 0 0.182408 0.819164 0.174298 0.484565 0.335035 0.916553 0.393001 
0.606069  17 0.190817 0 0.962829 0 0.923864 0.299394 0.351362 0.063345 0.0279487 0.0989429 0.122023 0.806914 0.155632 0.484017 0.160755 0.837137 0 
0.595374  17 0.665793 0.0937741 0.464379 0.00551253 0.818381 0.189513 0.397409 0.637796 0.0722175 0.361142 0.185854 0.654797 0.102841 0.842055 0.313475 0.124338 0.101064 
0.399516  17 0.629186 0.886165 0.465364 0.00555002 0.39924 0.630119 0.402999 0.633201 0.0354181 0.128864 0.00724258 0.69439 0.0763829 0.776601 0.0102612 0.340103 0.154048 
0.725082  17 0.495385 0 0.337435 0 0.111978 0.167213 0.546548 0.0937893 0.0162591 0.120559 0 0.668537 0.688341 0.84632 0.358053 0 0.567948 
0.577457  17 0.582563 0 0.432508 0 0.524976 0.454812 0.548663 0.213955 0.0183194 0.266098 0 0.650059 0 0.851414 0.404337 0.0144314 0.26313 
0.567742  17 0.429069 0.636153 0.806464 0.0436432 0.541721 0.431544 0.420281 0.422016 0 0.208267 0.151837 0.760793 0.0114168 0.352957 0 0.610076 0.175278 
0.714633  17 0.522383 0.049687 0.772077 0 0.79629 0.354987 0.765327 0.364056 0.00279731 0.2406 0.045267 0.740022 0.162014 0.347036 0.475766 0.669069 0 
0.515917  17 0.708821 0 0.593239 0.000134943 0.638204 0.447792 0.471046 0.600292 0.00564593 0.0638414 0.110061 0.662913 0.0823146 0.691736 0.385525 0.304936 0.160895 
0.713251  17 0 0.456161 0.706155 0.000196425 0.584953 0.425535 0.430341 0.607319 0.00165617 0.179608 0.524529 0.670535 0.0767203 0.811325 0.149881 0.143312 0.111335 
1.17372  17 0 0.0951571 0.69585 0.00127049 0.0711834 0.363595 0.441961 0.224398 0.0110058 0 0.154844 0.618492 0.0697287 0 0.621207 0.854824 0.404848 
0.931459  17 0 0.106235 0.612426 0.000412785 0.365668 0.399135 0.511851 0.33806 0 0 0.0437986 0.577943 0.303301 0.227187 0.346422 0.900727 0.134978 
0.425557  17 0.348235 0.1604 0.782811 0.0472345 0.280748 0.494063 0.100885 0.48429 0.0254954 0 0.131294 0.765955 0.190401 0.589698 0.0235172 0.213256 0.382232 
0.451673  17 0.348801 0.120986 0.761101 0.0164 0.253588 0.467789 0.079419 0.436621 0.0247772 0 0.129844 0.780159 0.200764 0.511772 0.0705464 0.360265 0.380776 
0.576677  17 0.0526019 0.820732 0.652665 0 0.414992 0.857148 0.584484 0.785408 0.0829463 0.22542 0 0.938981 0.031933 0.762463 0.309242 0.107666 0.322505 
0.576816  17 0.374889 0.820732 0.652665 0 0.414992 0.857148 0.584484 0.785408 0.0829463 0.22542 0 0.938981 0.031933 0.762463 0.309242 0.107666 0.322505 
0.502871  17 0.00925095 0.788282 0.43712 5.20594e-06 0.795724 0.420173 0.340758 0.657027 0.0314992 0.235661 0 0.653307 0 0.679449 0.0721672 0.160481 0.546992 
0.557512  17 0 0.547809 0.76277 1.46978e-05 0.932734 0.358271 0.394036 0.621119 0.0277196 0.0510501 0 0.531045 0.119234 0.451847 0.0841327 0.181651 0.124696 
2.80932  17 0.536713 0.306202 0.00624293 0.0130995 0.293403 0.426447 0.233806 0.054754 0.000801009 0.350219 0.873789 0.449119 0.200576 0.610912 0.279029 0.419014 0.120905 
0.492174  17 0.434266 0.018614 0.41396 0.0190115 0.184042 0.425206 0.476548 0.906104 1.94468e-05 0.322525 0.93159 0.480296 0.0432976 0.378501 0.290033 0.999336 0.123054 
0.498451  17 0.282134 0.694364 0.702171 0.0336016 0 0.189733 0.24057 0.480211 0.000952219 0.164845 0 0.797612 0.234159 0.596891 0.193352 0.0618941 0 
0.433335  17 0.327184 0.581903 0.653617 0.00244224 0 0.480255 0.295511 0.534879 0.000293486 0.0873331 0 0.802492 0.095536 0.44479 0.110955 0.054418 0 
0.449432  17 0.251665 0 0.253716 0.00363062 0.0116003 0.772561 0.531398 0.176101 0.005569 0.198895 0.168182 0.663455 0.166375 0.384775 0 0.415745 0.207594 
0.539613  17 0.764715 0.182248 0.461864 0.00337765 0.653214 0.947194 0.413504 0.351137 0.0194385 0.0411689 0.356239 0.755404 0.214857 0.277765 0 0.120438 0.226366 
0.485793  17 0.45943 0.753319 0.797826 0.0251951 0.308989 0.851222 0.434821 0.759955 0.038975 0.266491 0.0004697 0.941025 0.00561705 0.765706 0.306942 0.277669 0.297881 
0.487638  17 0.465643 0.516703 0.623318 0 0.534559 0.880716 0.399044 0.718039 0.0174115 0.275409 0.0456027 0.925704 0.00238558 0.848923 0.31048 0.229683 0.293914 
0.636554  17 0.271285 0.110293 0.636851 0.0186722 0.620606 0.611977 0.212762 0.640091 0.00569641 0.289653 0.862404 0.772318 0.106941 0.297702 0.0243115 0.46165 0.242917 
1.82379  17 0.303971 0.252777 0.626532 0.299219 0.16774 0.908649 0.811699 0.945562 0.333091 0.355206 0.24637 0.184676 0.818611 0.868325 0.358208 0.156085 0.905843 
0.61132  17 0.638798 0.583469 0.487067 0.00505431 0.736193 0.467769 0.607186 0.619813 0.00132429 0.230074 0.1574 0.867629 0.214613 0.477792 0.257774 0.627281 0.11308 
0.482348  17 0.629377 0.384748 0.546461 0.00118365 0.593373 0.34563 0.382813 0.677209 0 0.0152316 0.19571 0.905101 0.159168 0.443484 0.200892 0.0396706 0.0284743 
0.774821  17 0.306372 0.699827 0.546356 0 0.146593 0.691103 0.508858 0.806037 0.0117357 0.211585 0 0.650384 0.25086 0.378795 0.174902 0.0660779 0.329707 
0.576528  17 0.44906 0.798807 0.365852 0 0.12442 0.346199 0.503483 0.936164 0.0980411 0.177924 0 0.638113 0.130675 0.708068 0.326918 0.0288655 0.252139 
0.549142  17 0.146123 0.154227 0.581149 0 0.607496 0.825865 0.580188 0.239136 0.0257273 0.54719 0.939074 0.97728 0 0.720318 0.501875 0.758406 0.243378 
0.512599  17 0.151835 0 0.630965 0.0137379 0.694236 0.205133 0.513507 0.0945726 0.00714986 0.158483 0.00801568 0.796812 0.0257335 0.950673 0.139222 0.656191 0.395232 
0.511719  17 0.616989 0 0.589078 0.00140423 0.10208 0.353063 0.482693 0.2007 0 0.00944623 0.0765047 0.635711 0.0588747 0.461657 0.123107 0.793822 0.275631 
0.529876  17 0.647005 0.616545 0.562267 0 0 0.468401 0.520605 0.47426 0 0 0.0594218 0.634094 0.0905829 0.777497 0 0.165626 0.27348 
0.631429  17 0.0401584 0.424356 0.260834 0.019402 0.397117 0.645569 0.420731 0.317914 0.0197819 0 0.0172823 0.690805 0.167917 0.530705 0.141283 0.711117 0.26569 
0.41399  17 0.248273 0 0.611413 0.022766 0.101427 0.510344 0.350868 0.259014 0.0192503 0.0763569 0.00967753 0.794251 0.165729 0.600413 0.147832 0.587223 0.213015 
0.598678  17 0.194996 0 0.34943 0 0.803283 0.394514 0.411726 0.0314048 0.0123387 0.0158359 0.0149095 0.793122 0.0574947 0.504025 0.160209 0.568502 0.0577133 
0.558991  17 0.224806 0.0408715 0.788434 0.0371858 0.610784 0.422295 0.538853 0.620183 0.000824775 0.2208 0 0.303002 0.0819747 0.494243 0 0.795479 0.158558 
1.0894  17 0.465219 0 0.623286 0.00165081 0.704278 0.715805 0.301533 0.0016017 0.00783933 0.0822059 0.25037 0.580884 0.191002 0.566144 0.417171 0.700172 0.206943 
0.543806  17 0.468618 0 0.850872 0.000878522 0.662347 0.515673 0.299814 0.707657 0.0200812 0.0409918 0.366082 0.574319 0.187865 0.549889 0.672197 0.427907 0.237268 
0.744086  17 0 0.411599 0.088371 0.000464987 0.713606 0.292845 0.527987 0.406743 0.000289913 0.183938 0 0.763395 0.108417 0.489955 0.523658 0.765599 0 
0.509264  17 0.211102 0.191472 0.42034 0.00578061 0.476616 0.370794 0.696985 0.304472 0.000411038 0.141233 0 0.738816 0.120944 0.779633 0.545263 0.233105 0 
0.603678  17 0.512231 0 0.997548 1.14381e-05 0.607267 0.551551 0.362793 0.461347 0.0347794 0.175028 0.0742661 0.664441 0.3122 0.553972 0.162522 0.180414 0 
0.593078  17 0.593892 0.000300924 0.502187 5.4572e-05 0.752225 0.405824 0.462521 0.4752 0.0114799 0.17478 0.251087 0.802088 0.316246 0.683895 0.179254 0.248982 0.289507 
4.01441  17 0.407592 0.153371 0 0.00428278 0.475256 0.375214 0.514733 0.427356 0.00253142 0.0668786 0.172929 0.656987 0.0766627 0.697404 0 0 0.0902016 
0.530828  17 0.161891 0.16022 0.728233 0.000239194 0.0672256 0.363144 0.39684 0.447182 0.00182215 0 0 0.537964 0.122682 0.143598 0.014876 0.942839 0.256829 
0.628597  17 0.321551 0.476139 0.511243 0.00253932 0.416507 0.693097 0.512063 0.42181 0.0722279 0.369974 0 0.497923 0.0313018 0.766283 0.455993 0.288032 0.252454 
1.76292  17 0.143662 0.406598 0.244136 0.115908 0.777749 0.233324 0.839884 0.204925 0.590628 0.501823 0.329508 0.685334 0.154016 0.543973 0.225013 0.584016 0.233093 
1.06577  17 0.20123 3.16468e-05 0.548026 0.0928903 0.0131688 0.660831 0.437312 0.405961 0.00115014 0 0.352036 0.875267 0 0.0902974 0.55825 0 0.277695 
0.427752  17 0.111008 0 0.536772 0.0285736 0.00480565 0.559833 0.571796 0.477282 0.000871906 0.327933 0.176325 0.814911 0.0934508 0.717775 0.0755397 0.361717 0.28737 
0.5083  17 0.0140107 0 0.430469 0.0272102 0 0.337598 0.427096 0.403619 0.00389586 0.0827215 0 0.73782 0.212041 0.351846 0.0895858 0.212466 0.150651 
0.404758  17 0.113998 0.0102658 0.358727 0.0170057 0 0.663383 0.430768 0.13819 0.00364172 0.108081 0 0.761616 0.0704184 0.434774 0.0927287 0.814983 0.233405 
0.504871  17 0.411 0.327696 0.640102 0 0.675223 0.344305 0.00558162 0.580233 0.00424604 0.0498837 0.19057 0.70977 0.217664 0.735741 0.214486 0.109052 0.12421 
0.527223  17 0.776966 0.327838 0.715748 0 0.368997 0.531558 0.363426 0.526825 0.00541851 0.135675 0.185498 0.499008 0.191581 0.78422 0.591703 0.633673 0.240747 
1.07945  17 0.201835 0.663218 0.984429 0.00394186 0.47478 0.387507 0.718284 0.421844 0 0.238229 0.205727 0.066182 0.296193 0.328663 0.243929 0.0734336 0 
0.522123  17 0.244654 0.0540666 0.707595 0.00490001 0.289528 0.390398 0.651923 0.27048 0 0.290324 0.18625 0.888743 0.144486 0.382705 0.146693 0.432649 0 
0.569199  17 0.459411 0.0312829 0.558989 0.0101427 0.176903 0.350843 0.513734 0.112921 0 0.188294 0.512676 0.819431 0.0468191 0.458724 0.350316 0.717928 0.298357 
0.614641  17 0.0315671 0.0312119 0.604003 0.00855707 0.773791 0.370374 0.461803 0.552635 0.00178166 0.150437 0 0.926651 0.0516211 0.381137 0.23105 0.62146 0.0817339 
0.347558  17 0.206682 0.00629542 0.866325 0 0.702684 0.394751 0.410621 0.253088 0.0179731 0.000456437 0.14294 0.763862 0.181013 0.489454 0 0.927043 0.22407 
0.402895  17 0.492563 0.0107292 0.708462 0 0.763956 0.398126 0.108523 0.449348 0.0279236 0.000876998 0.149389 0.793418 0.175455 0.489625 0 0.929434 0.392909 
0.557817  17 0.662668 0.0639625 0.768476 0.000871045 0.767745 0.485976 0.379581 0.126765 0.00528431 0.291822 0.594674 0.764704 0.134948 0.599029 0.0626575 0.160944 0.0394832 
0.658305  17 0.666843 0.312098 0.868808 0.00017309 0.527875 0.391201 0.184913 0.506541 0.0104611 0.295041 0.721318 0.734844 0.12946 0.636837 0 0.141066 0.264817 
0.461692  17 0.706046 0.726081 0.623849 0 0.839845 0.567003 0.477711 0.668158 0.00875108 0.0512789 0 0.717237 0.0557688 0.485262 0.0941469 0.214475 0.0425056 
0.683523  17 0.558637 0.694826 0.514817 0 0.774568 0.162096 0.482237 0.633357 0.0192493 0.01776 0 0.719613 0 0.547112 0 0.368044 0 
0.52553  17 0.883581 0 0.741497 0.00629699 0.298173 0.413911 0.558212 0.513836 0.0134255 0.267447 0.355701 0.879677 0.196762 0.422218 0.0239077 0.96227 0.260803 
0.631158  17 0.0141553 0.759689 0.757914 0.00107442 0.143478 0.222067 0.52676 0.616829 0 0.169164 0.204931 0.72874 0.200811 0.493083 0.0527358 0.86234 0.53264 
0.544911  17 0.234144 0 0.577922 0.0665979 0.683144 0.872262 0.495822 0.11796 0.0259266 0.348673 0.0243729 0.81249 0.0649463 0.481889 0 0.244087 0.264041 
1.03203  17 0.244971 0 0.591077 0.210602 0.79906 0.726664 0.432161 0.962574 0.01584 0.272574 0 0.779217 0.0698985 0.34854 0.413888 0.796603 0.266759 
0.544152  17 0.503675 0.840552 0.75315 0 0.643599 0.567269 0.342288 0.298214 0.0264054 0.22839 0 0.703136 0.0832394 0.646017 0.330163 0.655338 0.410828 
0.448331  17 0.759733 0.183168 0.470004 0.000619485 0.517166 0.612843 0.474778 0.301525 0 0.260567 0.053707 0.802881 0.0944702 0.810981 0.321633 0.634971 0.231956 
0.603619  17 0.747207 0 0.683278 0 0.697463 0.599609 0.358766 0.649256 0.0197523 0 0.0181865 0.643455 0.00294851 0.60686 0.073442 0.574715 0.122215 
0.68387  17 0.747207 0 0.683278 0 0.697463 0.599609 0.358766 0.353379 0.0197523 0 0.0181865 0.643455 0.00294851 0.60686 0.073442 0.574715 0.122215 
1.36049  17 0.199449 0.000602296 0.489775 0 0.803789 0.197476 0.40705 0 0.0257093 0 0.203267 0.800768 0.155251 0.533965 0.250475 0.306281 0.0165255 
0.473613  17 0.135608 0 0.118377 0 0.85049 0.273513 0.404845 0.514299 0.00331868 0.0107686 0.319311 0.841857 0.180115 0.551456 0.22334 0.896941 0 
0.465595  17 0.260944 0.336006 0.52087 0.0315602 0.165204 0.512482 0.420231 0.999407 0.00256807 0.0725764 0.0500824 0.746927 0.0491415 0.659765 0.0700322 0.761422 0.288862 
0.457233  17 0.260944 0.336006 0.52087 0.0315602 0.165204 0.512482 0.420231 0.999407 0.00256807 0.0725764 0.0500824 0.746927 0.0491415 0.659765 0.0700322 0.761422 0.288862 
0.646789  17 0.380903 0.394458 0.600737 0.0172581 0.638536 0.566288 0.525152 0.25643 0.00242864 0.118259 0.273406 0.785401 0.24077 0.482308 0.673337 0.847323 0.347511 
0.588233  17 0.380019 0.162457 0.529206 0 0.926612 0.78475 0.81669 0.542826 0.00584704 0.186449 0.275429 0.829377 0.23495 0.658319 0.688584 0.68028 0.366093 
1.30375  17 0.413504 0.243465 0.408784 0 0.655664 0.78431 0.353102 0 0.0371763 0.23336 0.208933 0.704546 0.190327 0.640687 0.379667 0.0209743 0.21584 
0.678514  17 0.333915 0.346044 0.55485 0 0.65155 0.768602 0.0934447 0.572153 0.0422335 0.230942 0.292291 0.612188 0.158818 0.635431 0.54553 0 0.314028 
1.07373  17 0 0.00896933 0.395945 0.046298 0.726453 0.328644 0.544753 0.469663 0.000610218 0.0196053 0.971835 0.285443 0.197742 0.713055 0 0.143911 0.128744 
0.805615  17 0.0264278 0.0387905 0.171529 0.0191193 0.750241 0.443519 0.539228 0.761718 0.000250958 0 0.366769 0.594388 0.120251 0.476453 0.171972 0.00521979 0.217696 
0.561056  17 0.318291 0.347396 0.548441 7.1555e-06 0.799547 0.411547 0.564974 0.375432 0 0.284641 0.00284523 0.788536 0.21406 0.686312 0.0202995 0 0.060609 
0.493617  17 0 0.0611476 0.425263 0 0.778308 0.359569 0.545237 0.581479 2.55112e-05 0.217446 0.0130459 0.776056 0.119214 0.736863 0 0 0 
1.23606  17 0.152866 0 0.536943 0.0365084 0.621031 0.718846 0.277471 0 0.0172341 0.378741 0.325775 0.774357 0.15438 0.626723 0.572619 0.656221 0.344035 
0.584337  17 0.343401 0.71845 0.538249 0 0.7247 0.643624 0.314337 0.529719 0 0.187149 0.382607 0.812569 0.242093 0.700865 0.654521 0.879275 0.281973 
0.569024  17 0.297237 0.0963717 0.804139 0 0.1363 0.460962 0.257245 0.462076 0.00333081 0 0.0109305 0.0448619 0.247357 0.519315 0.214605 0.0239529 0.114003 
0.425113  17 0.241347 0.129504 0.622384 0.0733834 0 0.451345 0.275081 0.551441 0.00222185 0 0 0.161051 0.339399 0.71046 0 0.0559416 0 
0.561117  17 0.27232 0.334706 0.551526 0 0.964084 0.492265 0.559976 0.169133 0.0739159 0.102956 0 0.516919 0.113754 0.721102 0.00173371 0.0708202 0 
0.565199  17 0.29097 0.238148 0.586516 0 0.5036 0.44919 0.584433 0.65805 0.0604298 0.122059 0.426011 0.892969 0.107192 0.495101 0.00282816 0.0425682 0 
0.900673  17 0.12125 0.186498 0.70432 0.00107179 0.412114 0.166842 0.724432 0.451195 0.0238519 0 0.150232 0.000570796 0.225312 0.549428 0.406738 0.766229 0.38105 
0.527366  17 0 0.199963 0.65361 0 0.372194 0.392577 0.729631 0.614387 0.0215254 0.105333 0.0383901 0.653241 0.124354 0.560852 0.133567 0.904635 0.0797515 
0.627589  17 0 0 0.70798 0.000456318 0.579736 0.60016 0.329995 0.359567 0 0.0430246 0 0.760725 0.0872963 0.703766 0.278162 0.0169724 0.105548 
0.675983  17 0 0 0.334142 0 0.580584 0.677811 0.424943 0.704855 0.0068985 0.0102368 0.117867 0.532919 0.11563 0.421114 0.414256 0.204095 0.253896 
0.708327  17 0.447162 0.1932 0.531162 0.0197924 0.715389 0.432973 0.460553 0.156739 0.0362394 0.188226 0.477787 0.813186 0.0235714 0.617553 0.0722211 0.799617 0.371269 
0.746606  17 0.276319 0.275542 0.520821 0.00142421 0.0795865 0.840548 0.461755 0.197583 0.0215354 0.0281626 0 0.78213 0.0453266 0.637553 0.520949 0.765556 0.36858 
0.536079  17 0.511534 0.306145 0.663265 0.00120649 0.121783 0.518347 0.218514 0.56307 0.0197447 0.276028 0.344914 0.787612 0.228031 0.67796 0.350056 0.217165 0.162323 
0.407776  17 0.803094 0.324328 0.784521 0.000579102 0.156473 0.518575 0.354186 0.474192 0.00547312 0.22635 0.155228 0.894878 0.148356 0.679793 0.0474935 0.214129 0 
0.577153  17 0.258862 0.289429 0.734194 0.0346833 0.444737 0.197954 0.344643 0.853255 0.0020889 0 0 0.668817 0.0461395 0.334842 0.0790963 0.561417 0.241863 
0.590044  17 0.274852 0.234426 0.547366 0.0371242 0.443264 0.648256 0.179584 0.331494 0.000899992 0.0568624 0.0412407 0.729287 0.0476342 0.467561 0.0807587 0 0.216098 
0.453134  17 0.589211 0.0053022 0.590038 0 0.817545 0.705334 0.508454 0.396462 0 0.317613 0.156492 0.612519 0.0821799 0.898531 0.104478 0.974966 0.239299 
0.503736  17 0.61703 0.122021 0.439485 0 0.291423 0.468474 0.458527 0.304182 0.000503691 0.407422 0.123322 0.557754 0.0858238 0.879497 0.101529 0.972918 0.131022 
0.418415  17 0.222912 0.0301833 0.839365 0.0697087 0.723992 0.430383 0.406703 0.572856 0.044517 0.0592137 0 0.333088 0.0804298 0.497217 0 0.855971 0.174534 
0.447842  17 0.719018 0.129614 0.672111 0.0528216 0.319911 0.223397 0.443833 0.344406 0.00192666 0.0354972 0.0753081 0.506446 0.0953506 0.368399 0.100239 0.936663 0.196993 
0.502992  17 0.390708 0 0.71881 0.0266612 0.831797 0.30969 0.47117 0.104122 0.0257538 0.147776 0 0.861296 0 0.0703261 0 0.469894 0.141037 
0.46421  17 0.411276 0.00274581 0.570133 0.0238485 0.52035 0.0805783 0.85872 0.883211 0.0204719 0.334567 0 0.913398 0 0.225785 0 0.550215 0 
0.350871  17 0.168225 0.000156474 0.774902 0 0 0.540249 0.460252 0.625082 0.00898464 0.0194018 0.109949 0.784288 0.123106 0.504008 0.0087025 0.906332 0.19669 
0.439732  17 0.182553 0.00110306 0.99801 0 0 0.534579 0.4244 0.264079 0.0293918 0.0137489 0.0989505 0.783236 0.209907 0.497425 0.116302 0.0272854 0 
0.634692  17 0.502494 0.000850826 0.824587 0 0.718454 0.387449 0.467616 0.393606 0.0607019 0.258888 0.122618 0.781937 0.221499 0.495396 0 0.0122466 0.717947 
0.490118  17 0.528686 0.000832975 0.925961 0 0.699763 0.382087 0.455487 0.501442 0.0533001 0 0.161209 0.783177 0.223014 0.49402 0 0.655587 0.270937 
2.12286  17 0.813704 0.598377 0.460196 0.468472 0.936136 0.895943 0.0607506 0.397238 0.387723 0.200348 0.901923 0.6819 0.676143 0.6068 0.193737 0.722226 0.302581 
0.380816  17 0.292982 0.0634384 0.668824 0.0126883 0.73959 0.442239 0.267606 0.428636 0.00851366 0 0.0320469 0.765414 0.246988 0.723176 0.0205804 0.601042 0.209085 
1.23219  17 0.435639 0.00295643 0.393025 0.000276279 0.564538 0.372947 0.419168 0.565899 0.0670495 0.131605 0.429834 0.0355653 0.195204 0.339879 0 0.694507 0.204382 
0.76635  17 0.289514 0.00352961 0.521965 0 0.607499 0.809177 0.409732 0.409734 0.0818253 0.116848 0.443697 0.0823082 0.220246 0.344004 0.160701 0.98391 0.322997 
0.627971  17 0.625088 0 0.48056 0.0519887 0.737968 0.619523 0.350083 0.0181101 0.0062055 0.369886 0.126531 0.817215 0.0662259 0.487312 0.0919765 0.966218 0.118999 
0.576081  17 0.230779 0.326911 0.546179 0.0825536 0.668514 0.627093 0.490903 0.726663 0.00243211 0.302235 0.0419536 0.815877 0.0715509 0.279009 0.097401 0.727649 0.158794 
0.468914  17 0.698715 0.00511712 0.396198 0.00384535 0.657514 0.886196 0.416515 0.185087 0.0147112 0.121822 0.0248991 0.548116 0.0166417 0.126773 0.112117 0.489634 0.373896 
0.535472  17 0.692753 0.00164572 0.394146 0.00617623 0.812194 0.96761 0.514173 0.102315 0.0130158 0.156239 0.202886 0.682889 0.363288 0.478535 0.344227 0.2489 0.0492936 
0.591803  17 0.502204 0.614832 0.716884 0.00335257 0.468903 0.577173 0.388618 0.534366 0.00695066 0.279757 0.065107 0.726947 0.118993 0.520791 0.493664 0.751065 0.117563 
0.5909  17 0.432664 0.539777 0.92251 0.00218261 0.33167 0.377235 0.480618 0.503327 0 0.225008 0.270621 0.749649 0.203937 0.464318 0.65766 0.642693 0.175191 
0.524652  17 0.0449467 0.106459 0.469328 0.00420389 0.832508 0.0938031 0.414016 0.75777 0.0252655 0.0812289 0.216496 0.836704 0.0925238 0.285014 0 0.264911 0.205161 
0.602131  17 0 0.133703 0.452316 0 0.653319 0.142473 0.391017 0.739938 0.013406 0.177118 0.195711 0.684742 0.0943204 0.289319 0.134922 0.165987 0.181116 
0.486575  17 0.45789 0 0.742145 0.00747596 0.636379 0.580868 0.632802 0.696251 0.0189644 0.210008 0 0.581865 0.0499483 0.327456 0.195456 0.558194 0.234618 
0.490636  17 0 0.050835 0.674025 0 0.721511 0.380794 0.374649 0.901039 0.00628939 0.00896742 0 0.727116 0.179966 0.688142 0.040816 0.390958 0 
0.493686  17 0.0689888 0 0.711202 0 0.758098 0.597561 0.452375 0.699766 0 0.034194 0 0.723757 0.0490072 0.661324 0.0910578 0.0944384 0.0293084 
0.49646  17 0.883581 0 0.741497 0.00629699 0.298173 0.413911 0.558212 0.513836 0.0134255 0.267447 0.355701 0.879677 0.196762 0.422218 0.0239077 0.96227 0.260803 
0.497163  17 0.0608689 0 0.512232 0.0297619 0.00901548 0.60076 0.659467 0.46602 0 0.405315 0.107912 0.818464 0.17076 0.609244 0.088916 0.369734 0.314814 
0.502814  17 0.336273 0.202423 0.512512 0.00994494 0.716204 0.640192 0.199073 0.665294 0 0.150084 0.61071 0.791224 0.250364 0.628308 0.549274 0.546753 0.232067 
0.505429  17 0.23917 0 0.657942 0.00546371 0.855878 0.730735 0 0.688819 0.0494083 0 0.00215541 0.745032 0.378872 0.692596 0.274618 0.111217 0.214507 
0.50804  17 0.690731 0.658884 0.870062 0.000916705 0.328555 0.33061 0.473776 0.561534 0 0 0.295427 0.458458 0.176607 0.506627 0.118435 0.713564 0.175034 
0.517241  17 0.220022 0.00949482 0.712704 0.00538972 0.372777 0.289992 0.446024 0.0524286 0.028122 0.169039 0.0454798 0.978761 0 0.539573 0.231172 0.59857 0.0554468 
0.523429  17 0.464516 0.0957467 0.0316298 0.00658504 0 0.733593 0.444697 0.0892119 0.00246246 0.107952 0 0.981132 0.0084902 0.737817 0.156729 0.961727 0.228445 
0.525137  17 0 0.00727691 0.713752 0.000234296 0.306558 0.780067 0.460316 0.386848 0.00253018 0.124348 0.0655951 0.829607 0.0813877 0.696772 0.0530441 0.921045 0.235148 
0.527511  17 0.330814 0 0.947213 0 0.032221 0.278434 0.521926 0.62635 0.00658318 0.382674 0.281712 0.743348 0.0909591 0.821794 0 0.920446 0.300174 
0.533494  17 0.0814672 0 0.632419 0.046407 0.701279 0.556122 0.526267 0.108856 0.0230558 0.201049 0 0.800551 0 0.508373 0.120591 0.470977 0.521078 
0.535987  17 0.363785 0.201962 0.753394 0.0364289 0.300294 0.466765 0 0.509992 0.00864977 0.161941 0.3347 0.895569 0.197671 0.462517 0.023927 0.302472 0.415859 
0.537723  17 0.118037 0.197856 0.88713 0.000300933 0.0341561 0.54343 0.425282 0.46972 0.00393947 0.202231 0.183405 0.752222 0.126249 0.442714 0.041698 0.143154 0.282461 
0.539708  17 0.565791 0.00102147 0.898936 7.66985e-05 0.728141 0.411873 0.459214 0.491714 0.0483242 0 0.282473 0.80981 0.286296 0.765969 0.240326 0.210406 0.285838 
0.541397  17 0.0941578 0.329283 0.549201 0.0267842 0 0.473151 0.200962 0.290733 0.00740788 0.10559 0 0.53579 0.0181703 0.650485 0.327605 0.710398 0.230397 
0.541507  17 0.139787 0.00864843 0.344332 0.0171649 0.0402478 0.676323 0.427472 0.167191 0.00119387 0.0833342 0.105747 0.778982 0 0.424039 0.294492 0.463543 0.38 
0.541511  17 0.243898 0 0.566785 0.0595531 0 0.753113 0.500324 0.0931205 0.0194325 0.130913 0.138292 0.670064 0.173718 0.372585 0 0.2278 0.285568 
0.542793  17 0.156946 0.0211166 0.792789 0.000453304 0.488613 0.647684 0.721533 0.249026 0.00562388 0.420865 0 0.940878 0.0296199 0.172206 0.0866033 0.271628 0 
0.543861  17 0.331428 0.137964 0.656792 0.0848449 0.387962 0.572657 0.00893142 0.534588 0.0239178 0 0.0902361 0.769106 0.187822 0.568936 0.0263005 0.00772658 0.626927 
0.545303  17 0.315883 0.501876 0.528988 0.0140163 0.541188 0.630201 0.420632 0.874707 0.0242488 0.0793498 0.133981 0.716413 0.0288077 0.708381 0.107707 0.350902 0.25722 
0.545451  17 0.146123 0.154227 0.581149 0 0.607496 0.825865 0.580188 0.239136 0.0257273 0.54719 0.939074 0.97728 0 0.720318 0.501875 0.758406 0.243378 
0.545532  17 0.729365 0.420261 0.458256 0 0.622959 0.323539 0.688154 0.476855 0.0199432 0.427924 0.58129 0.238536 0.0848321 0.65786 0.81692 0.589777 0.637447 
0.545593  17 0.163206 0.107199 0.831275 0.145934 0.433371 0.563912 0.349255 0.642241 0.0185547 0.331918 0.294481 0.782327 0.0225295 0.489185 6.27825e-05 0.891845 0.553437 
0.556265  17 0.942585 0.210806 0.76426 0.0425714 0.276828 0.529872 0.222679 0.480501 0.0265688 0.267567 0.073751 0.762076 0.194979 0.530702 0.0234443 0.171675 0.350106 
0.557881  17 0.338867 0 0.363162 0.00954078 0.254351 0.567446 0.349872 0.273332 0 0.193997 0 0.812116 0.237739 0.335854 0.0325502 0.713832 0.193308 
0.560305  17 0.533743 0.0001731 0.835077 4.48456e-05 0.72876 0.391481 0.459003 0.503138 0.0246769 0.172076 0.180211 0.794197 0.287554 0.629125 0.227107 0.242507 0.27198 
0.561599  17 0.1093 0.492888 0.431086 6.02936e-06 0.87701 0.196336 0.410281 0.45941 0.00331694 0.00799499 0.0475958 0.967807 0.227002 0.471354 0.0917291 0.30774 0.0268068 
0.563421  17 0.220985 0 0.644213 0.0531767 0.703847 0.212479 0.507804 0.108671 0.00883007 0.33933 0.0226594 0.800216 0.0368309 0.644587 0.171788 0.338216 0.327343 
0.564609  17 0 0.417092 0.717913 0 0.354688 0.48732 0.445606 0.678423 0.00192269 0.203871 0.193833 0.711766 0.101815 0.516915 0.0955584 0.351724 0.0849254 
0.565486  17 0.258862 0.289429 0.734194 0.0346833 0.444737 0.197954 0.344643 0.853255 0.0020889 0 0 0.668817 0.0461395 0.334842 0.0790963 0.561417 0.241863 
0.568301  17 0.356508 0.0490601 0.6491 0.0133821 0.359758 0.598273 0.427372 0.229689 0.00255348 0.0774359 0 0.775479 0.162964 0.381576 0.118527 0 0.329647 
0.569267  17 0.650743 0.39598 0.66351 0 0.416105 0.899804 0.48832 0.677585 0.116362 0.111574 0.266078 0.620067 0.0928306 0.793038 0.71547 0.819545 0.305175 
0.570274  17 0.101183 0.0583888 0.665626 0.00193531 0.419166 0.534484 0.645485 0.52667 0.0334034 0 0.157377 0.210205 0.22524 0.485413 0.245023 0.561422 0.3672 
0.572878  17 0 0 0.0644855 0 0.757249 0.170904 0.383513 0.324178 0.0049592 0 0.225897 0.853981 0.285451 0.507112 0.226181 0.88361 0.0408124 
0.576351  17 0.962008 0 0.874366 0 0.778886 0.478127 0.54165 0.0726151 0.0161756 0.209357 0.155465 0.395299 0 0.543723 0.246359 0.449712 0 
0.577251  17 0.482725 0 0.772102 0 0.272965 0.122858 0.46253 0.783348 0.0175237 0.0729269 0.0580259 0.919122 0.0742956 0.854016 0.232946 0.661302 0.305135 
0.578014  17 0.465353 0.495656 0.544338 0 0.526751 0.186598 0.775564 0.862976 0 0.229102 0 0.755904 0.00558668 0.784286 0.241281 0.228277 0.376638 
0.580559  17 0.0255147 0 0.781294 0 0.550701 0.35378 0.334146 0.268857 0 0.0242319 0.375248 0.706054 0.126649 0.628665 0.370788 0.170886 0.412452 
0.580559  17 0.0255147 0 0.781294 0 0.550701 0.35378 0.334146 0.268857 0 0.0242319 0.375248 0.706054 0.126649 0.628665 0.370788 0.170886 0.412452 
0.584337  17 0.343401 0.71845 0.538249 0 0.7247 0.643624 0.314337 0.529719 0 0.187149 0.382607 0.812569 0.242093 0.700865 0.654521 0.879275 0.281973 
0.584386  17 0.206884 0 0.541018 0.020465 0.235692 0.90551 0.361382 0.375978 0.00266837 0.0601293 0 0.882238 0.169137 0.332764 0.274169 0.595932 0.294843 
0.593792  17 0 0 0.394124 0 0.806985 0.770827 0.437515 0.620212 0 0.107648 0.219696 0.917619 0.418583 0.465921 0.348424 0.524297 0.0225139 
0.594143  17 0.285952 0.437217 0.241175 0.00634409 0.504745 0.189966 0.59321 0.466348 0 0.430416 0.078816 0.513315 0 0.654227 0.000485972 0.995403 0.771716 
0.594961  17 0.729268 0.420261 0.458256 0 0.622959 0.323539 0.688154 0.476855 0.0192793 0.427161 0.580765 0.238658 0.0850958 0.657781 0.816059 0.590705 0.638025 
0.597559  17 0.798635 0 0.264567 0 0.588417 0.467136 0.139091 0.212975 0.023586 0.157658 0 0.794394 0.0237373 0.796468 0.414077 0.0180762 0.0661946 
0.597677  17 0.390766 0.378184 0.245529 0 0.25789 0.422268 0.605931 0.123443 0.0819978 0.411294 0.747157 0.397345 0.000746185 0.0633712 0.494003 0.793517 0.154132 
0.598481  17 0.39072 0.378184 0.245345 5.21932e-06 0.258033 0.422321 0.605764 0.123366 0.0824806 0.411439 0.747579 0.397138 0 0.0633498 0.494626 0.793375 0.154419 
0.598481  17 0.39072 0.378184 0.245345 5.21932e-06 0.258033 0.422321 0.605764 0.123366 0.0824806 0.411439 0.747579 0.397138 0 0.0633498 0.494626 0.793375 0.154419 
0.598481  17 0.39072 0.378184 0.245345 5.21932e-06 0.258033 0.422321 0.605764 0.123366 0.0824806 0.411439 0.747579 0.397138 0 0.0633498 0.494626 0.793375 0.154419 
0.598481  17 0.39072 0.378184 0.245345 5.21932e-06 0.258033 0.422321 0.605764 0.123366 0.0824806 0.411439 0.747579 0.397138 0 0.0633498 0.494626 0.793375 0.154419 
0.598693  17 0.877125 0 0.382589 0.000440575 0.633044 0.478716 0.593296 0.563934 0.0182713 0.0754277 0.241561 0.745573 0.125393 0.614693 0.412195 0.253596 0.138633 
0.598739  17 0.378365 0.531444 0.524396 0 0.817006 0.424883 0.497956 0.330467 0 0.307558 0.13119 0.70558 0.199303 0.638107 0 0.0644967 0.0518533 
0.602791  17 0.729098 0.419614 0.458287 0.000201939 0.623314 0.324256 0.687592 0.477078 0.0196803 0.428249 0.580508 0.238975 0.0848321 0.65786 0.816296 0.590426 0.637108 
0.602791  17 0.729098 0.419614 0.458287 0.000201939 0.623314 0.324256 0.687592 0.477078 0.0196803 0.428249 0.580508 0.238975 0.0848321 0.65786 0.816296 0.590426 0.637108 
0.602791  17 0.729098 0.419614 0.458287 0.000201939 0.623314 0.324256 0.687592 0.477078 0.0196803 0.428249 0.580508 0.238975 0.0848321 0.65786 0.816296 0.590426 0.637108 
0.603254  17 0.262082 0.149078 0.793887 0.0544214 0.371864 0.54398 0.0153491 0.31491 0.0280168 0.0408526 0.111533 0.836247 0.180797 0.637607 0.764724 0.233739 0.49496 
0.604734  17 0.795648 0.325853 0.653197 0 0.486418 0.465679 0.190548 0.362997 0.0078024 0.171973 0.16728 0.469816 0.19887 0.678629 0.401947 0.233647 0.191128 
0.605746  17 0.28602 0.437558 0.241169 0.00635044 0.504788 0.189702 0.592226 0.466094 9.26691e-05 0.430514 0.0783723 0.51294 0.00067694 0.654186 0.000158432 0.994872 0.772745 
0.611436  17 0.271285 0.110293 0.636851 0.0186722 0.620606 0.611977 0.212762 0.640091 0.00569641 0.289653 0.862404 0.772318 0.106941 0.297702 0.0243115 0.46165 0.242917 
0.611651  17 0.30471 0.229956 0.879505 0 0.329216 0.150777 0.440686 0.340506 4.38815e-05 0.0318992 0.248147 0.627978 0.215274 0.364653 0.768661 0.780935 0.174176 
0.613163  17 0.709289 0.0506954 0.724135 0.000221833 0.607897 0.465708 0.0767789 0.61697 0.00337574 0.182654 0.17178 0.757488 0.0385877 0.612663 0 0 0.170594 
0.616106  17 0.111982 0.151407 0.631256 0.0476425 0.151039 0.56307 0.306804 0.597346 0.012352 0 0 0.544074 0.41458 0.562126 0.0799352 0.418411 0.157465 
0.620553  17 0 0.00716839 0.381848 0.0124724 0 0.773989 0.475002 0.170631 0 0.0870189 0.115813 0.736282 0 0.453171 0 0.819277 0.262786 
0.620688  17 0.163332 0.106782 0.831379 0.14608 0.432806 0.563911 0.347468 0.642314 0.0180246 0.332168 0.294587 0.782657 0.0234119 0.488558 0.000131885 0.893661 0.55427 
0.620762  17 0.654416 0 0.486111 0 0.964877 0.516089 0.569894 0.351995 0.0245786 0.306641 0.175275 0.694056 0.002285 0.48238 0.377875 0 0.168145 
0.621319  17 0.173237 0.00806956 0.360481 0.0191811 0 0.431179 0.468464 0.215938 0.0182086 0.281042 0 0.816107 0.118325 0.381895 0.0966142 0.0226342 0.280692 
0.622855  17 0 0.0968937 0.679569 0.00506022 0.292614 0.406183 0.615826 0.255312 0.00301516 0.280642 0.27119 0.887319 0.129785 0.375338 0.101161 0 0.0568402 
0.623654  17 0.173066 0 0.477632 0.0956297 0.633319 0.568192 0.277345 0.352004 0.00618114 0.509804 0.121411 0.964853 0.0170212 0.546174 0 0.683161 0.121681 
0.631937  17 0 0.230751 0.629506 0.0197494 0.279154 0.662663 0.35938 0.169923 0.00492909 0.224239 0.0747295 0.885581 0.160512 0.243114 0.0658859 0.597352 0.091103 
0.633328  17 0.378549 0.614391 0.715724 0.00582355 0.42231 0.274873 0.505081 0.868495 0.0512657 0 0.00342947 0.910415 0.0798916 0.644174 0.175 0.13839 0.38114 
0.635621  17 0.393041 0.283472 0.55828 0.0387203 0.659364 0.385604 0.626667 0.639225 0.0521072 0.293018 0.453137 0.631094 0.535489 0.823092 0.498664 0.613671 0.243457 
0.636551  17 0.673755 0.208639 0.596876 0 0.0297748 0.745709 0 0.261397 0.0982524 0.149041 0.880388 0.272226 0.0934228 0.425376 0.593381 0.446921 0.147805 
0.63689  17 0.673658 0.208409 0.596731 0 0.0297748 0.745709 0 0.261397 0.0982524 0.148398 0.880059 0.271853 0.0933634 0.425102 0.594346 0.446654 0.14804 
0.637533  17 0.427423 0.25381 0.503886 0.00405367 0.759047 0.694842 0.426872 0.386073 0.0121551 0 0.417602 0.766836 0.122562 0.0901343 0 0.176566 0.197991 
0.640331  17 0.634652 0.536019 0.721299 0.000121846 0.199477 0.4371 0.553555 0.443681 0.292 0.0141931 0.0288193 0.569858 0.248509 0.185237 0.394845 0.516258 0.09401 
0.640331  17 0.634652 0.536019 0.721299 0.000121846 0.199477 0.4371 0.553555 0.443681 0.292 0.0141931 0.0288193 0.569858 0.248509 0.185237 0.394845 0.516258 0.09401 
0.642281  17 0.502204 0.614832 0.716884 0.00335257 0.468903 0.577173 0.388618 0.534366 0.00695066 0.279757 0.065107 0.726947 0.118993 0.520791 0.493664 0.751065 0.117563 
0.642813  17 0.999728 0.441023 0.429112 0.0182521 0.378848 0.676576 0.497684 0.731929 0.271177 0.374117 0.864378 0.251185 0.0769044 0.595642 0.780095 0.601053 0.499232 
0.642813  17 0.999728 0.441023 0.429112 0.0182521 0.378848 0.676576 0.497684 0.731929 0.271177 0.374117 0.864378 0.251185 0.0769044 0.595642 0.780095 0.601053 0.499232 
0.645631  17 0.268931 0.236183 0.619974 0 0.807394 0.483922 0.41851 0.119407 0 0.290445 0 0.907827 0.123174 0.582248 0.193448 0 0.0459551 
0.648707  17 0.18557 0 0.448637 0.00556091 0.835478 0.0550638 0.543091 0.642583 0.00773326 0.142509 0.163739 0.716713 0.112302 0.443633 0.278261 0 0 
0.65564  17 0.816355 0 0.407327 0 0.660219 0.468567 0.516956 0.61042 0.00968089 0.0738752 0.0589215 0.615582 0.113923 0.600311 0.631212 0.338577 0.146414 
0.655764  17 0.543023 0.0738555 0.64254 0 0.39287 0.442962 0.572768 0.591841 0.066202 0.13185 0.63025 0.822872 0.0779254 0.527928 0.00365888 0 0 
0.655844  17 0.28602 0.437496 0.241463 0.0066615 0.504759 0.189658 0.592951 0.466085 0.000909455 0.430111 0.078816 0.513315 0 0.654227 0 0.994872 0.772745 
0.656292  17 0.662668 0.0639625 0.768476 0.000871045 0.767745 0.485976 0.379581 0.126765 0.00528431 0.291822 0.594674 0.764704 0.134948 0.599029 0.0626575 0.160944 0.0394832 
0.659201  17 0.256162 0.0737236 0.570125 0.0199911 0.5708 0.626804 0.26083 0.59244 0.00316774 0.232656 0.203439 0.803431 0.531753 0.437176 0.180191 0.946999 0.247548 
0.66282  17 0.516186 0.291189 0.787709 0 0.497653 0.366154 0.715151 0.405391 0.0458839 0 0.670689 0.657647 0.198016 0.419353 0.00865377 0.179326 0.793962 
0.672135  17 0.392574 0.283466 0.558118 0.0382362 0.659333 0.385394 0.626412 0.638694 0.0519502 0.293388 0.451951 0.63153 0.535782 0.822613 0.49858 0.61345 0.243764 
0.672135  17 0.392574 0.283466 0.558118 0.0382362 0.659333 0.385394 0.626412 0.638694 0.0519502 0.293388 0.451951 0.63153 0.535782 0.822613 0.49858 0.61345 0.243764 
0.672135  17 0.392574 0.283466 0.558118 0.0382362 0.659333 0.385394 0.626412 0.638694 0.0519502 0.293388 0.451951 0.63153 0.535782 0.822613 0.49858 0.61345 0.243764 
0.674529  17 0.157566 0.667612 0.505426 0.00159145 0.491237 0.291727 0.520256 0.189908 0.0253721 0.166128 0.0157246 0.85792 0.0419728 0.823856 0.575471 0.228096 0 
0.67757  17 0.72054 0 0.6027 0.00524402 0.439336 0.656743 0.243436 0.566923 0.0214275 0 0.0212285 0.414167 0 0.590929 0.10235 0.126756 0.100939 
0.679504  17 0.58123 0.271459 0.705897 0.000203111 0.0627519 0.23232 0.813291 0.228878 0.0204519 0.455817 0.19373 0.621669 0.310001 0.852894 0.335732 0 0.166278 
0.425519  17 0.0582507 0 0.357721 0.0195326 0.259169 0.593919 0.428043 0.273858 0.00402333 0.131038 0 0.763981 0.160995 0.401701 0.0897096 0.733385 0.246842 
0.363139  17 0.0582507 0 0.357721 0.0195326 0.259169 0.593919 0.428043 0.273858 0.00402333 0.131038 0 0.763981 0.160995 0.401701 0.0897096 0.733385 0.246842 
0.354556  17 0.222912 0.0301833 0.839365 0.0697087 0.723992 0.430383 0.538553 0.572856 0.044517 0.0592137 0 0.333088 0.0804298 0.497217 0 0.855971 0.174534 
0.422428  17 0.386515 0.272717 0.554601 0.0480109 0.0447067 0.291025 0.417418 0.792753 0 0.0786861 0 0.676878 0.0395129 0.783414 0.0354884 0.699651 0.306685 
0.347558  17 0.206682 0.00629542 0.866325 0 0.702684 0.394751 0.410621 0.253088 0.0179731 0.000456437 0.14294 0.763862 0.181013 0.489454 0 0.927043 0.22407 
0.418395  17 0.0842001 0.137616 0.695632 0.0418358 0.371829 0.599277 0.19001 0.247622 0.0253826 0 0.112495 0.855509 0.246846 0.684897 0.00206245 0.461071 0.171762 
0.410634  17 0.309398 0.108349 0.732043 0.00727199 0.306321 0.305501 0.617841 0.253263 0.0256694 0.332461 0 0.968457 0.0721787 0.596256 0 0.22686 0 
0.350871  17 0.168225 0.000156474 0.774902 0 0 0.540249 0.460252 0.625082 0.00898464 0.0194018 0.109949 0.784288 0.123106 0.504008 0.0087025 0.906332 0.19669 
0.344789  17 0.113998 0.0102658 0.358727 0.0170057 0 0.663383 0.430768 0.13819 0.00364172 0.108081 0 0.761616 0.0704184 0.434774 0.0927287 0.814983 0.233405 
0.415703  17 0.362864 0.308059 0.741759 0.0201351 0.483586 0.335758 0 0.376061 0.00527298 0 0 0.934486 0.202589 0.759066 0.0150111 0.393063 0.38463 
0.389558  17 0.223134 0.0186247 0.717612 0.00438939 0.402474 0.804047 0.550973 0.537147 0.0229674 0.192816 0.1624 0.878399 0.14925 0.533767 0 0.422019 0.160117 
0.391825  17 0.119974 0 0.653919 0.0208911 0.118698 0.591967 0.388131 0.3819 0.00235172 0.112145 0 0.785125 0.154719 0.436507 0.119239 0.210798 0.0271045 
0.347126  17 0.43577 0 0.855854 0 0.184445 0.208338 0 0.590056 0.0389179 0.0942276 0.0371228 0.689931 0.122195 0.545361 0.00566744 0.776399 0.371921 
0.368469  17 0.629186 0.886165 0.465364 0.00555002 0.39924 0.630119 0.402999 0.633201 0.0354181 0.128864 0.00724258 0.69439 0.0763829 0.776601 0.0102612 0.340103 0.154048 
0.385185  17 0.135885 0 0.800678 0.0869278 0.35232 0.418042 0.581464 0.500073 0.0587868 0.0269514 0.0158992 0.247856 0.127714 0.486651 0 0.29243 0.0262629 
0.41157  17 0.0632291 0.00141786 0.753819 0 0 0.566293 0.509323 0.258737 0.0313846 0.0246358 0.0322322 0.804147 0.114612 0.553864 0.0924298 0.0200999 0 
0.37251  17 0.103204 0 0.625318 0.0284753 0.00518323 0.423108 0.61014 0.429498 0 0.282821 0.059899 0.772332 0.0405498 0.792001 0.0785457 0.372062 0.155699 
0.39588  17 0.350165 0.375508 0.705824 0.00470421 0.45321 0.405814 0.507577 0.44552 0.00124304 0.200499 0 0.903062 0.110281 0.822116 0.131891 0.225932 0 
0.400562  17 0.687024 0.308553 0.265389 8.61256e-05 0.31359 0.53984 0.240598 0.463007 0.00146972 0.191639 0.102299 0.761327 0.107295 0.758121 0.0467167 0.207229 0 
0.389696  17 0.377608 0.0336432 0.81085 0.0211356 0 0.516117 0 0.555761 0.0328948 0 0.160407 0.758235 0.191538 0.601205 0.0253021 0.419735 0.428277 
0.406213  17 0.626661 0.383339 0.56109 0.0285303 0.0718013 0.46571 0.487537 0.531212 0.0143381 0.237644 0.014221 0.642242 0.000470999 0.666515 0.245826 0.415083 0.292059 
0.350952  17 0.367216 0 0.700055 0.000564445 0.820754 0.510973 0.385116 0.468185 0.00129931 0.207423 0 0.624154 0 0.741626 0.0487017 0.125279 0 
0.439023  17 0.150553 0.00233713 0.541577 0 0.77659 0.432238 0.402897 0.462634 0 0.209046 0.00862557 0.711613 0 0.422932 0 0.57936 0.238034 
0.438414  17 0.241158 0 0.447228 0.0311996 0.0487564 0.941781 0.336244 0.119341 0.0241026 0.130885 0 0.776484 0.16238 0.579503 0.261269 0.585083 0.278275 
0.433335  17 0.327184 0.581903 0.653617 0.00244224 0 0.480255 0.295511 0.534879 0.000293486 0.0873331 0 0.802492 0.095536 0.44479 0.110955 0.054418 0 
0.437459  17 0.132609 0.00994387 0.392266 0.031322 0.00978976 0.925409 0.366993 0.245253 0 0.241579 0 0.744705 0.0586035 0.329159 0.100117 0.459739 0.12196 
0.43172  17 0.61182 0.0226866 0.70328 6.76649e-06 0.509265 0.362983 0.266679 0.377941 0.0119073 0.174484 0.0486588 0.789912 0.106573 0.621041 0.0113507 0.22308 0.367028 
0.429073  17 0.239477 0 0.128735 0 0.132295 0.913747 0.393039 0.519091 0.0483553 0.0982108 0.0264101 0.766874 0.189685 0.731944 0.235633 0.136282 0.352641 
0.432191  17 0.260944 0.336006 0.52087 0.0315602 0.165204 0.512482 0.420231 0.999407 0.00256807 0.0725764 0.0500824 0.746927 0.0491415 0.659765 0.0700322 0.761422 0.288862 
0.430568  17 0.663209 0.910458 0.581568 0 0.414858 0.941599 0.418424 0.771197 0.0967328 0.15468 0.00185693 0.668398 0.0966827 0.757124 0.0386076 0.373114 0.0742868 
0.435536  17 0.278105 0.236771 0.683202 0.0233574 0.573266 0.389392 0.242521 0.450329 0.00666262 0.17908 0.0483153 0.771482 0.101387 0.703315 0 0.459733 0.280645 
0.434469  17 0.0847159 0.00213401 0.119799 0 0 0.585014 0.408648 0.274932 0.0144197 0.00602403 0.0184739 0.779302 0.207049 0.400454 0 0.0239835 0.0214363 
0.452561  17 0.175328 0.0929598 0.52715 0.0163283 0.67738 0.660976 0.687053 0.737884 0 0.308485 0.172488 0.80992 0.093834 0.978098 0.0696977 0.440784 0.266931 
0.451582  17 0.655057 0.329654 0.392171 0.0462057 0.151991 0.555101 0.544141 0.9898 0 0.0170361 0.113532 0.848258 0.110672 0.675519 0.0395729 0.714259 0.256514 
0.449191  17 0.111008 0 0.536772 0.0285736 0.00480565 0.559833 0.571796 0.477282 0.000871906 0.327933 0.176325 0.814911 0.0934508 0.717775 0.0755397 0.361717 0.28737 
0.449575  17 0.497926 0 0.734362 0.0219194 0.0637931 0.349613 0.610769 0.322116 0.0235133 0.158137 0 0.395109 0 0.0313032 0.014774 0.3764 0.220602 
0.445946  17 0.374987 0.0800304 0.548512 0 0.233714 0.144264 0.109149 0.75027 0.0399297 0 0.0143596 0.82972 0.23625 0.430602 0.106539 0.862148 0.430124 
0.449124  17 0.220152 0 0.724256 0 0.761135 0.617827 0.489231 0.713099 0.0112818 0.0294902 0 0.715724 0.130748 0.789261 0.10735 0.29561 0.0879483 
0.440933  17 0.577581 0.809863 0.709411 0.00472726 0.4113 0.7893 0.645125 0.860065 0.0320235 0.193711 0.00574987 0.909317 0.0469432 0.775889 0.0810444 0.359983 0.0713536 
0.469391  17 0.759733 0.183168 0.470004 0.000619485 0.517166 0.612843 0.474778 0.301525 0 0.260567 0.053707 0.802881 0.0944702 0.810981 0.321633 0.634971 0.231956 
0.457233  17 0.260944 0.336006 0.52087 0.0315602 0.165204 0.512482 0.420231 0.999407 0.00256807 0.0725764 0.0500824 0.746927 0.0491415 0.659765 0.0700322 0.761422 0.288862 
0.457127  17 0.150553 0.00233713 0.541577 0 0.77659 0.432238 0.402897 0.462634 0 0.209046 0.00862557 0.711613 0 0.422932 0 0.57936 0.238034 
0.466365  17 0.299938 0.160325 0.846285 0.0710141 0.445618 0.493271 0.961188 0.553601 0.0464828 0.0436453 0 0.164509 0.0606707 0.413013 9.89095e-05 0.532273 0.294663 
0.484054  17 0.103096 0 0.571258 0.00949978 0 0.151747 0.470659 0.534869 0 0.306487 0.213015 0.812882 0.0931573 0.495937 0.0975889 0.287122 0.290867 
0.485029  17 0.805682 0.0650418 0.720917 0.00482209 0.281904 0.405427 0.610495 0.396048 0 0.297273 0.0862683 0.887938 0.160866 0.355074 0.105146 0.49303 0.0356614 
0.545532  17 0.729365 0.420261 0.458256 0 0.622959 0.323539 0.688154 0.476855 0.0199432 0.427924 0.58129 0.238536 0.0848321 0.65786 0.81692 0.589777 0.637447 
0.365072  17 0.34373 0.00951333 0.788915 0 0.701445 0.39743 0.438783 0.528342 0.0245687 0.00236908 0.132031 0.783572 0.185404 0.488711 0 0.911727 0.383913 
0.365072  17 0.34373 0.00951333 0.788915 0 0.701445 0.39743 0.438783 0.528342 0.0245687 0.00236908 0.132031 0.783572 0.185404 0.488711 0 0.911727 0.383913 
0.365072  17 0.34373 0.00951333 0.788915 0 0.701445 0.39743 0.438783 0.528342 0.0245687 0.00236908 0.132031 0.783572 0.185404 0.488711 0 0.911727 0.383913 
0.365072  17 0.34373 0.00951333 0.788915 0 0.701445 0.39743 0.438783 0.528342 0.0245687 0.00236908 0.132031 0.783572 0.185404 0.488711 0 0.911727 0.383913 
0.491049  17 0.161165 0.0126993 0.520479 0 0.29949 0.312109 0.484925 0.629339 0.026519 0.0785161 0.442862 0.451179 0.244813 0.565305 0.503389 0.494555 0.147127 
0.365072  17 0.34373 0.00951333 0.788915 0 0.701445 0.39743 0.438783 0.528342 0.0245687 0.00236908 0.132031 0.783572 0.185404 0.488711 0 0.911727 0.383913 
0.531374  17 0.39072 0.378184 0.245529 0 0.258485 0.422744 0.605425 0.123583 0.0820528 0.411785 0.747318 0.397938 0.000849061 0.0633498 0.494626 0.793375 0.154419 
0.365072  17 0.34373 0.00951333 0.788915 0 0.701445 0.39743 0.438783 0.528342 0.0245687 0.00236908 0.132031 0.783572 0.185404 0.488711 0 0.911727 0.383913 
0.545532  17 0.729365 0.420261 0.458256 0 0.622959 0.323539 0.688154 0.476855 0.0199432 0.427924 0.58129 0.238536 0.0848321 0.65786 0.81692 0.589777 0.637447 
0.539708  17 0.565791 0.00102147 0.898936 7.66985e-05 0.728141 0.411873 0.459214 0.491714 0.0483242 0 0.282473 0.80981 0.286296 0.765969 0.240326 0.210406 0.285838 
0.541397  17 0.0941578 0.329283 0.549201 0.0267842 0 0.473151 0.200962 0.290733 0.00740788 0.10559 0 0.53579 0.0181703 0.650485 0.327605 0.710398 0.230397 
0.584337  17 0.343401 0.71845 0.538249 0 0.7247 0.643624 0.314337 0.529719 0 0.187149 0.382607 0.812569 0.242093 0.700865 0.654521 0.879275 0.281973 
0.363139  17 0.0582507 0 0.357721 0.0195326 0.259169 0.593919 0.428043 0.273858 0.00402333 0.131038 0 0.763981 0.160995 0.401701 0.0897096 0.733385 0.246842 
0.344789  17 0.113998 0.0102658 0.358727 0.0170057 0 0.663383 0.430768 0.13819 0.00364172 0.108081 0 0.761616 0.0704184 0.434774 0.0927287 0.814983 0.233405 
0.347126  17 0.43577 0 0.855854 0 0.184445 0.208338 0 0.590056 0.0389179 0.0942276 0.0371228 0.689931 0.122195 0.545361 0.00566744 0.776399 0.371921 
0.406213  17 0.626661 0.383339 0.56109 0.0285303 0.0718013 0.46571 0.487537 0.531212 0.0143381 0.237644 0.014221 0.642242 0.000470999 0.666515 0.245826 0.415083 0.292059 
0.365072  17 0.34373 0.00951333 0.788915 0 0.701445 0.39743 0.438783 0.528342 0.0245687 0.00236908 0.132031 0.783572 0.185404 0.488711 0 0.911727 0.383913 
1.11891  17 0.0589444 0.0215742 0.733298 0.00121981 0.269874 0.437243 0.515951 0.405602 0.0234709 0.194602 0.253288 0.128594 0.2891 0.471626 0 0.402317 0.207778 
0.801112  17 0.136909 0.0145318 0.730021 0 0.333382 0.470001 0.552329 0.685202 0.0231959 0.227234 0.0531588 0.77842 0.0915611 0.0635995 0 0.385687 0.220164 
0.642957  17 0.0801008 0.00213361 0.38473 0 0.233036 0.480987 0.406924 0.409537 0.0141285 0.26505 0.022392 0.796209 0.205332 0.407331 0 0 0.259092 
0.442452  17 0.132053 0.00204208 0.740083 0 0.0349074 0.649592 0.4094 0.429375 0.00779881 0.00719197 0.00776446 0.788271 0.0597512 0.426498 0 0.0976997 0.200464 
0.544999  17 0.443525 0.253499 0.811992 0.018229 0.643839 0.689529 0.439557 0.198593 0.0285656 0.167404 0.194521 0.937543 0.107691 0.765219 0.462921 0.48925 0.41117 
0.563096  17 0.364577 0.254778 0.518499 0 0.542646 0.687166 0 0.321061 0.0139381 0.789941 0 0.983049 0 0.771891 0.453736 0.433826 0.254576 
1.18605  17 0.401627 0.376567 0.282468 0.000407251 0.449929 0.397681 0.535436 0.0377856 0.115366 0.456642 0.667967 0.110593 0 0.936466 0.562752 0.661665 0.0137094 
1.44255  17 0.40552 0.376904 0.433036 0.00540056 0.338603 0.428602 0.549592 0.231034 0.0814104 0.3318 0 0.15217 0.045105 0 0.151486 0 0.0658151 
0.465451  17 0.411131 0.0130384 0.70665 0 0.630179 0.418416 0.459424 0.496662 0.00509151 0 0.169773 0.839275 0.185226 0.469771 0 0.678223 0.271333 
0.594912  17 0.483648 0.0122943 0.899023 0 0.721193 0.366408 0.437371 0.546194 0.0490139 0 0.0705427 0.779256 0.0505484 0.502291 0 0.686664 0.508539 
0.491051  17 0.0341847 0 0.783169 0 0.751054 0.439145 0.663746 0.535744 0.0236603 0.0730575 0.0540703 0.279904 0.103447 0.335209 0 0.803678 0.529341 
0.817244  17 0.322814 0 0.811026 0 0.775793 0.440588 0.561107 0.577006 0.0237889 0.170683 0.247919 0.160722 0.158376 0.544231 0.114647 0.0238348 0.426315 
0.589151  17 0 0.0165992 0.789139 0 0.918038 0.404311 0.352704 0.514407 0.0142703 0 0.161111 0.7957 0.188292 0.44224 0.023882 0.93929 0.292474 
0.448956  17 0.103181 0.00987506 0.818397 0 0.0177354 0.390369 0.526358 0.535654 0.0168593 0 0.333991 0.786409 0.193524 0.440028 0 0.944585 0.278644 
0.692223  17 0.827997 0 0.666844 0 0.412746 0.217244 0.0693622 0.33275 0.00724083 0.148169 0.017738 0.746831 0.146405 0.611395 0.752497 0.223302 0.261112 
0.547065  17 0.900337 0.0234643 0.78903 0 0.643534 0.52618 0.111247 0.436122 0.0159357 0.174907 0.0664129 0.799001 0.0561694 0.618351 0.378486 0.229093 0.391649 
0.51608  17 0.395689 0 0.777952 0.00234713 0.275151 0.0480909 0 0.554652 0.0358875 0.0721549 0.0503991 0.683345 0.209225 0.650167 0.334341 0.563772 0.279589 
0.828107  17 0.276177 0 0.854193 0.00136743 0.179111 0.243289 0 0.691482 0.0399318 0.130327 0.00677061 0.68823 0.408107 0.569756 0.322154 0 0.304918 
0.909494  17 0.874315 0.397415 0.458929 0.00106686 0.168316 0.391312 0.655211 0.473212 0.0116115 0.408487 0.217916 0.32648 0.162477 0.663747 0 0.52722 0.183532 
0.882406  17 0 0.30785 0.487434 0.0343808 0 0.292125 0.678379 0.478054 0.0240245 0.41823 0.0173399 0.439519 0.113068 0.667819 0 0.552057 0.558354 
1.15629  17 0.423624 0.00028446 0.939633 0 0.218797 0.418193 0.55273 0.49921 0.0628416 0.0276499 0.151855 0.00556261 0.335587 0.6665 0.04842 0.245479 0.0869896 
0.582139  17 0.482552 0.0012541 0.75883 0 0.696661 0.414376 0.537457 0.492335 0.0460423 0.0107128 0.254403 0.549119 0.0966497 0.589154 0.345079 0.29059 0 
0.44953  17 0.175328 0.0929598 0.52715 0.0163283 0.67738 0.660976 0.687053 0.737884 0 0.308485 0.172488 0.80992 0.093834 0.978098 0.0696977 0.440784 0.266931 
0.42534  17 0.350165 0.375508 0.705824 0.00470421 0.45321 0.405814 0.507577 0.44552 0.00124304 0.200499 0 0.903062 0.110281 0.822116 0.131891 0.225932 0 
0.479426  17 0.328239 0 0.886436 0.0209185 0.266444 0.381999 0.670578 0.328589 0.000419699 0.143583 0.0480913 0.884493 0.160803 0.357236 0.10406 0.761252 0.0327648 
0.447574  17 0.622786 0 0.704702 0.0232543 0.283748 0.580971 0.643312 0.283862 0 0.283405 0.0638122 0.807944 0.161027 0.401877 0.10224 0.40279 0 
1.2085  17 0.743253 0.127974 0.728897 0.0367135 0.697994 0.531899 0.565714 0.732472 0.0193384 0.254213 0 0.683597 0.193864 0.0626105 0.130161 0.288187 0.254393 
0.4434  17 0 0 0.706901 0 0.80696 0.675987 0.642573 0.84537 0.00289984 0 0.0131084 0.718615 0.0980395 0.533154 0.0373385 0.355388 0.0773372 
0.468307  17 0.417065 0.00223216 0.190829 0 0.395934 0.560479 0.398037 0.532928 0.0292566 0 0.0835308 0.786931 0.183639 0.601337 0.195852 0.765968 0.373502 
0.478815  17 0.331484 0.017595 0.837613 0 0.701461 0.418888 0.438869 0.532181 0.0327384 0 0.114274 0.796873 0.182193 0.638393 0.109571 0.702627 0.355849 
0.928073  17 0.353549 0.244194 0.786333 0 0.450182 0.183032 0.583803 0.327354 0 0.649569 0.0495502 0.559729 0 0.161558 0.498495 0.769179 0.283613 
0.66263  17 0 0.0856377 0.343273 0 0.695068 0.133646 0.565497 0.341616 0.0421863 0.471344 0.818335 0.72211 0 0.0965438 0.500598 0.751661 0.304041 
0.465127  17 0.0609447 0 0.358726 0.0203325 0 0.652075 0.427153 0.0786993 0.00406837 0.130725 0 0.764769 0.15826 0.442376 0.0903274 0.758982 0.243961 
0.376024  17 0.0866676 0 0.358404 0.0189905 0.0439099 0.577391 0.429237 0.307154 0.00405973 0.130404 0 0.763327 0.135441 0.44761 0.0921168 0.725208 0.250022 
0.719961  17 0.274744 0.215101 0.687394 0.00480402 0.300123 0.472216 0.347752 0.507393 0.0224733 0.159417 0.482911 0.444994 0.23022 0.550409 0 0.358394 0.453301 
0.938481  17 0.305288 0.0217559 0.836893 0 0.300377 0.235911 0 0.659535 0.00739993 0.0389861 0.477565 0.0959047 0.237129 0.459022 0 0.261475 0.0949975 
0.727087  17 0.355639 0 0.490741 0.0385728 0.697259 0.393596 0.399853 0.632638 0.0361886 0.220629 0.20053 0.708203 0.626682 0.74798 0.114187 0.646466 0.824254 
0.657265  17 0.382853 0.205914 0.672902 0 0.71849 0.392758 0.660976 0.474481 0.0230772 0 0.00776345 0.744425 0.673052 0.590428 0 0.869861 0.329396 
0.669559  17 0.435516 0 0.895883 0 0.773246 0.336334 0.38447 0.206238 0.00839345 0.268902 0.00947265 0.420474 0.209293 0.547096 0.317206 0.3913 0 
0.497552  17 0 0 0.62568 0 0.71924 0.476731 0.339039 0.299249 0.00514526 0.135376 0.0200835 0.37753 0.102707 0.636154 0.239217 0.446067 0 
0.55213  17 0.84033 0.303013 0.646557 0 0.868765 0.440522 0.511209 0.154444 0 0.185819 0 0.672251 0.169576 0.718257 0.24526 0.225785 0.0928159 
0.960303  17 0.386356 0.444536 0.773981 0.00158344 0.236456 0.332445 0.50842 0.411647 0.0134795 0.248467 0.117483 0.0871532 0.064378 0.783626 0.113153 0.225714 0.058503 
0.577345  17 0.653482 0.919571 0.520875 0.00135559 0.457764 0.213546 0.425897 0.535095 0 0.169673 0.188744 0.538513 0.163805 0.491642 0.0704341 0.205057 0.212476 
0.605068  17 0.703168 0.799025 0.846004 0.000947949 0.435618 0.240423 0.415103 0.511327 0.0676178 0.0381855 0.0986623 0.390284 0.160398 0.702761 0.131244 0.44542 0.176587 
0.554122  17 0.414243 0.330671 0.635671 0.0495078 0.307174 0.457372 0.642967 0.559663 0 0.279897 0.244733 0.761707 0 0.831462 0 0.760135 0.240717 
0.622431  17 0.767531 0.291652 0.461039 0.0441325 0.283224 0.609565 0.659088 0.931664 0.0398721 0.192655 0.618164 0.740002 0.0611849 0.698639 0.718352 0.735447 0.239869 
0.370606  17 0.561532 0.66262 0.656082 0.0062272 0.36858 0.712973 0.312953 0.671914 0.0048628 0.192516 0.0114568 0.859245 0.0922381 0.745618 0.0862761 0.450097 0.233145 
0.481107  17 0.847706 0.483683 0.653799 0.00567381 0.450367 0.48471 0.331693 0.473352 0.0281862 0.0892084 0.0136947 0.901912 0.09825 0.786861 0.0877195 0.272305 0.253003 
0.536608  17 0.778038 0.287742 0.574588 0.000744452 0.443924 0.444064 0.473577 0.397086 0 0.273953 0.294948 0.875505 0.174575 0.881694 0.314249 0.676764 0.243073 
0.473742  17 0.753737 0.80597 0.330143 0.000518604 0.521875 0.471575 0.474516 0.585897 0 0.371711 0.149659 0.843875 0.143845 0.61151 0.0233484 0.666863 0.147645 
0.601243  17 0.413415 0.0447562 0.587426 0.00545428 0 0.414148 0.325209 0.794319 0.0353876 0.0809743 0.0220871 0.762618 0.140523 0.525027 0.164765 0.00685368 0.453663 
0.517884  17 0.306768 0.101911 0.737217 0 0.023348 0.090889 0.203162 0.700021 0.0193974 0.134085 0.0277914 0.730866 0.076844 0.50872 0.133639 0.0642715 0.482296 
0.688232  17 0.150553 0.00233713 0.541577 0 0.77659 0.432238 0.402897 0.462634 0.326911 0.209046 0.00862557 0.711613 0 0.422932 0 0.57936 0.238034 
0.460213  17 0.119974 0 0.653919 0.0208911 0.118698 0.591967 0.388131 0.3819 0.00235172 0.112145 0 0.785125 0.154719 0.436507 0.119239 0.210798 0.0271045 
0.519781  17 0.25475 0 0.74123 0 0.676272 0.394535 0.498165 0.498268 0.0136016 0.189202 0.172112 0.779895 0.132901 0.584521 0 0.255679 0.402751 
0.464296  17 0.345392 0.347568 0.800699 0.00226086 0.633844 0.399532 0.419787 0.464555 0.012611 0 0.0765829 0.773692 0.0761701 0.612106 0 0.857684 0.291201 
0.607313  17 0.190574 0.0117271 0.5407 0.00220562 0.355261 0.242275 0.428732 0.565365 0.025978 0.0859494 0.0506837 0.230008 0.243272 0.575012 0.291039 0.524327 0.140884 
0.607083  17 0.107309 0.0269678 0.470425 0.00264494 0.267146 0.426257 0.594459 0.56464 0.0269495 0 0.570918 0.0968342 0.226431 0.470871 0.475892 0.548308 0.0552649 
0.468046  17 0.103206 0 0.600419 0.0172333 0 0.13527 0.521221 0.467133 0 0.312615 0.0829867 0.828312 0.0430003 0.390317 0.075599 0.408942 0.118207 
0.456766  17 0.103255 0 0.635086 0.00894819 0.00221659 0.416185 0.452749 0.406131 0 0.277543 0.0767453 0.787217 0.0779483 0.384735 0.104905 0.350855 0.293337 
0.628639  17 0.0574868 0 0.840966 0 0.674422 0.556344 0.47162 0.386085 0.100491 0 0.114982 0.757486 0.166836 0.369664 0.51595 0.947749 0.384776 
0.604173  17 0.22987 0.274103 0.778373 0 0.823936 0.521006 0.484101 0.572937 0 0.0869631 0.250303 0.93312 0.256979 0.423835 0 0.844472 0.366949 
0.350556  17 0.150553 0.00233713 0.541577 0 0.77659 0.432238 0.402897 0.462634 0 0.209046 0.00862557 0.711613 0 0.422932 0 0.57936 0.238034 
0.417439  17 0.150553 0.00233713 0.541577 0 0.77659 0.432238 0.402897 0.462634 0 0.209046 0.00862557 0.711613 0 0.422932 0 0.57936 0.238034 
0.776802  17 0 0.334542 0.528064 0.0404733 0 0.35222 0.468546 0.698712 0.0148784 0.259294 0.545655 0.726358 0.0302191 0.66031 0 0.60923 0.201637 
0.695214  17 0.291733 0.368958 0.502355 0.0109372 0.542884 0.483803 0.625656 0.959185 0 0 0.331602 0.241264 0.0834587 0.661457 0.473886 0.846174 0.567908 
0.907326  17 0.373547 0 0.752891 0 0.214406 0.487086 0.234669 0.498026 0.0331781 0 0.513105 0.781694 0.192588 0.0493907 0.0723245 0.00397534 0.443613 
0.534256  17 0.359498 0.185636 0.958654 0 0.525662 0.252874 0.0624407 0.386646 0.0910136 0 0.26911 0.573499 0.215759 0.522386 0.0679496 0.785242 0.220224 
0.664036  17 0.221174 0.560801 0.436402 0 0 0.408056 0.148167 0.972264 0.000313342 0.137215 0 0.818071 0.0890413 0.249034 0.171741 0 0.0748529 
0.699805  17 0.106218 0.714862 0.794302 0.00648438 0 0.44503 0.150446 0.25775 0.000568619 0.0904777 0 0.817422 0.103982 0.28216 0.135866 0 0.061479 
4.46195  17 0.244467 0.0772048 0 0.00369329 0.736478 0.422814 0.636075 0.531099 0.00560827 0.143007 0.191263 0.820995 0.141404 0.0189245 0.26755 0.374385 0.132168 
0.798266  17 0 0.0418471 0.0929935 0.0209839 0.659147 0.896703 0.448446 0.273316 0.0068093 0.274876 0.165369 0.865595 0.0770017 0.448983 0.215509 0.239112 0.0023371 
0.47762  17 0.661047 0.277384 0.423247 0.0656991 0.311727 0.312594 0.791124 0.406797 0 0.189209 0 0.545366 0.02971 0.716446 0 0.574883 0.162008 
0.647934  17 0.439579 0.279329 0.476246 0.0716791 0.429059 0.317695 0.551328 0.353674 0.0127279 0.385301 0.152377 0.508353 0.0351636 0.644424 0 0.583757 0.274913 
0.59911  17 0.52626 0.145334 0.915071 0.00424864 0.306621 0.129754 0.678137 0.532588 0.0203115 0.38522 0.415636 0.913012 0.139757 0.601073 0.17446 0.329059 0.466832 
0.50121  17 0.321424 0.270768 0.601274 0.000799327 0.497724 0.620439 0.426544 0.503412 0.0209017 0.255109 0.540256 0.519626 0.123684 0.513908 0.543437 0.518944 0 
0.44976  17 0.806014 0.172821 0.464338 0.00258906 0.451434 0.608106 0.405522 0.611512 0.00610883 0.093235 0.0621329 0.719789 0.0851743 0.763557 0 0.295105 0.220982 
0.538112  17 0.654344 0.750732 0.468986 0 0.438585 0.605699 0.371563 0.175856 0.0170298 0.280685 0 0.771288 0.0739441 0.806947 0.394539 0.19712 0.140466 
0.663778  17 0 0.34972 0.13156 0.00511803 0.261308 0.442169 0.340335 0.122347 0.021628 0.148286 0.826783 0.679531 0.180606 0.107084 0.435535 0.565763 0.17919 
0.51517  17 0.229356 0.451252 0.669856 0.00118177 0.267885 0.542843 0.501525 0.117953 0 0.153545 0.910812 0.248161 0.187588 0.0835133 0.35947 0.561475 0.185239 
0.453202  17 0.227733 0 0.661518 0.0544497 0 0.482581 0.259362 0.0391435 0.00785353 0.0747298 0 0.799936 0.138982 0.414279 0.113726 0.392049 0.745882 
0.470701  17 0.217529 0.695986 0.65147 0.0211821 0.757892 0.590386 0.283843 0.53066 0.00925666 0.193496 0 0.803248 0.026251 0.532869 0.113944 0.228836 0 
0.411444  17 0.209608 0.0155832 0.878509 0.0167321 0.697992 0.417592 0.564164 0.627998 0.00833268 0.059597 0.0129471 0.759129 0.055434 0.486025 0 0.91376 0.163227 
0.506609  17 0.215492 0.0134655 0.877345 0.0510807 0.726749 0.378872 0.430718 0.536409 0.0188474 0.0765182 0.0238336 0.273584 0.213678 0.499314 0 0.893958 0.150275 
0.760942  17 0.613596 0.411077 0.489734 0 0.623128 0.19458 0.676091 0.473394 0.0301591 0.427993 0.485914 0.149666 0.157629 0.655695 0.553893 0.716403 0.56566 
0.702926  17 0.319552 0.43295 0.47619 0.00243991 0.740922 0.271307 0.613326 0.475816 0.0336786 0.426721 0.739376 0.347399 0.0430727 0.656238 0.770695 0.302303 0.576517 
0.678277  17 0.534765 0.375533 0.257871 0.069732 0.167431 0.518074 0.585748 0.526916 0.0680275 0.119849 0.00189585 0.925151 0.129709 0.463487 0.0451398 0.660109 0.241137 
1.94376  17 0.457197 0.299149 0.376487 0.0844847 0.0739913 0.451215 0.520919 0.329031 0.0757218 0.367418 0.21282 0.144269 0.0794151 0.000532603 0 0.759042 0.294529 
0.41944  17 0.332289 0.140296 0.840516 0 0.485615 0.310713 0.410911 0.800072 0.00543654 0.00217019 0.152757 0.737058 0.249632 0.808447 0.0190055 0.654236 0.388368 
0.435944  17 0.395778 0 0.892306 0.0476364 0.638387 0.345182 0.417018 0.737813 0.00187198 0.0747578 0.139111 0.756983 0.146144 0.436217 0.00705121 0.853424 0.361631 
0.431329  17 0.239888 0.0195581 0.63894 0.0236209 0.611411 0.370356 0 0.491329 0.0408228 0 0.187856 0.77537 0.140549 0.627854 0.0274009 0.444317 0.34079 
0.402898  17 0.299707 0 0.723295 0.0235559 0 0.544877 0.132848 0.542391 0.0210222 0.154834 0.126557 0.763339 0.222185 0.690779 0 0.43653 0.341715 
0.787709  17 0.100559 0 0.583452 0.0373428 0 0.482609 0.328098 0.267364 0.0102984 0.54109 0.659124 0.849024 0.157549 0.663265 0 0.71869 0.147437 
0.469062  17 0.111669 0.0403126 0.619876 9.67849e-05 0.182439 0.646692 0.548669 0.290107 0 0.187384 0 0.856066 0.221696 0.683924 0.30456 0.0433781 0 
0.694129  17 0 0.11462 0.841909 0.000535067 0 0.537112 0.478457 0.22523 0.000864969 0 0.012758 0.805157 0.0952308 0.784695 0.300543 0.579256 0 
0.481525  17 0 0 0.518447 0.000446938 0.394695 0.599591 0.511283 0.276593 0.0227474 0.244817 0.0334706 0.805268 0.104675 0.626186 0.0386623 0 0.136722 
0.506877  17 0.27043 0.00124333 0.628728 0.00389638 0.692405 0.290019 0.203946 0.451834 0.019148 0.00253021 0 0.751365 0.126967 0.606212 0.0699377 0.722357 0.466188 
0.502114  17 0.324135 0.00892737 0.66404 0.00197233 0.888568 0.732191 0.200374 0.693341 0.0147259 0.000135532 0.0492494 0.745497 0.128431 0.520703 0.210783 0.740529 0.212036 
0.910866  17 0.298925 0 0.279813 0 0.258898 0.352839 0.412833 0.279633 0.0981114 0.387555 0.0759909 0.24654 0.00419866 0.223207 0 0.806235 0.175628 
0.476688  17 0.205337 0.0307966 0.332338 0.00609073 0.259098 0.52243 0.667361 0.190062 0 0.455493 0.345782 0.620492 0.0463074 0.802287 0.658938 0.799777 0.18576 
0.438576  17 0.32727 0.273165 0.622812 0.0611682 0.103073 0.531112 0.386348 0.440766 0.00287855 0.071972 0 0.699376 0.0461225 0.383854 0.098688 0.343205 0 
0.439373  17 0.115045 0.0125505 0.700905 0.0410418 0.111049 0.203507 0.397006 0.446831 0.00304638 0.0712876 0 0.737008 0.146655 0.747263 0.126909 0.596221 0.162427 
0.571385  17 0.0371082 0.321031 0.702902 0.00900483 0.120372 0.532422 0.544686 0.857909 0.0112965 0 0.024212 0.779176 0.112351 0.637097 0.0936822 0.54053 0 
0.499432  17 0 0 0.948079 0 0 0.576201 0.578955 0.726739 0.025114 0.0278976 0.0463046 0.767008 0.139866 0.509715 0.0738142 0 0.16818 
0.723227  17 0.2573 0.138795 0.700698 0.0414368 0.504191 0.2085 0.393709 0.840576 0.419076 0.455858 0.00986333 0.6313 0.0504066 0.447902 0.124143 0.575583 0.220456 
0.661706  17 0.23398 0.433153 0.768421 0.0289314 0.513249 0.21412 0.314748 0.86815 0.00202116 0 0.0145285 0.640755 0.0416363 0.282402 0.0863172 0.611245 0.323452 
0.428243  17 0.418714 0.273181 0.763958 0.0515358 0.375837 0.369376 0 0.452175 0.00460978 0 0.340461 0.884003 0.20398 0.491707 0.00488217 0.998043 0.386096 
0.528622  17 0.174068 0.29338 0.730851 0 0.308158 0.451129 0.0338452 0.307091 0.0179845 0.21524 0.307493 0.960248 0.178449 0.495216 0 0.744976 0.181018 
0.5232  17 0 0.00727691 0.713752 0.000234296 0.306558 0.780067 0.460316 0.386848 0.00253018 0.124348 0.0655951 0.829607 0.0813877 0.696772 0.0530441 0.921045 0.235148 
0.458035  17 0.577581 0.809863 0.709411 0.00472726 0.4113 0.7893 0.645125 0.860065 0.0320235 0.193711 0.00574987 0.909317 0.0469432 0.775889 0.0810444 0.359983 0.0713536 
0.408377  17 0.0724359 3.0114e-05 0.319225 0.00263374 0.638175 0.907666 0.436895 0.841661 0.00412031 0.0573553 0 0.79044 0.137755 0.542244 0.105888 0.756558 0.101492 
0.527606  17 0.126118 0.0272485 0.431785 0.000880638 0.657834 0.794311 0.472801 0.575333 0.00248809 0.0415756 0 0.777831 0 0.370557 0.108858 0.718242 0.258402 
0.597333  17 0.258862 0.289429 0.734194 0.0346833 0.444737 0.197954 0.344643 0.853255 0.0020889 0 0 0.668817 0.0461395 0.334842 0.0790963 0.561417 0.241863 
0.553355  17 0.268931 0.236183 0.619974 0 0.807394 0.483922 0.41851 0.119407 0 0.290445 0 0.907827 0.123174 0.582248 0.193448 0 0.0459551 
0.454535  17 0.160066 5.53635e-05 0.957833 0.0100425 0.000849819 0.540896 0.503776 0.479392 0.0165249 0.170785 0.151182 0.757089 0.114597 0.61463 0.0324899 0.0873584 0.169706 
0.386492  17 0.168516 0.000286378 0.746793 0.00375073 0.00107317 0.530134 0.473035 0.495239 0.0082557 0.181242 0.160258 0.809416 0.0908113 0.71521 0 0.905166 0.10653 
0.542444  17 0.23917 0 0.657942 0.00546371 0.855878 0.730735 0 0.688819 0.0494083 0 0.00215541 0.745032 0.378872 0.692596 0.274618 0.111217 0.214507 
0.481679  17 0.464516 0.0957467 0.0316298 0.00658504 0 0.733593 0.444697 0.0892119 0.00246246 0.107952 0 0.981132 0.0084902 0.737817 0.156729 0.961727 0.228445 
0.606665  17 0.139787 0.00864843 0.344332 0.0171649 0.0402478 0.676323 0.427472 0.167191 0.00119387 0.0833342 0.105747 0.778982 0 0.424039 0.294492 0.463543 0.38 
0.40207  17 0.0842001 0.137616 0.695632 0.0418358 0.371829 0.599277 0.19001 0.247622 0.0253826 0 0.112495 0.855509 0.246846 0.684897 0.00206245 0.461071 0.171762 
0.452797  17 0.105744 0.0520219 0.595288 0 0.00470296 0.777359 0.325978 0.674161 0.00618321 0.171598 0.125544 0.731657 0.177337 0.654735 0 0.26643 0.342847 
0.373303  17 0.0524299 0 0.645587 0 0.12358 0.607462 0.451043 0.618165 0.00361544 0.0785088 0.179569 0.68655 0.171317 0.610239 0.021456 0.423659 0.333786 
4.16136  17 0.211769 0.0113928 0 0.000374939 0.149616 0.394423 0.424797 0.507522 0 0.140376 0 0.77368 0.220218 0.340149 0.30672 0.144954 0.360188 
0.501685  17 0.237282 0 0.243369 0.000175201 0.0674083 0.488455 0.412038 0.534433 0.0589181 0.200767 0 0.760111 0.198977 0.510728 0.166273 0.142093 0.27704 
0.761399  17 0.119073 0 0.546624 0.0603688 0 0.753998 0.498255 0.1684 0.00877363 0.171127 0.134333 0.617027 0.331637 0.297475 0 0.78053 0.270337 
0.531469  17 0.316563 0.0033829 0.590645 0.0295442 0 0.772587 0.52401 0.149709 0.028493 0.116535 0.121525 0.664909 0.21168 0.385233 0 0.745612 0.271097 
0.560859  17 0.231233 0 0.870542 0 0.271869 0.413286 0.346319 0.555399 0.00405201 0.103571 0.214753 0.783218 0.198476 0.520565 0.463636 0.307937 0.473444 
0.408576  17 0.242464 0 0.84864 0 0 0.775864 0.398296 0.494627 0.0531267 0.150082 0.108704 0.672448 0.210199 0.76906 0 0.692957 0.462287 
0.505167  17 0.45789 0 0.742145 0.00747596 0.636379 0.580868 0.632802 0.696251 0.0189644 0.210008 0 0.581865 0.0499483 0.327456 0.195456 0.558194 0.234618 
0.326023  17 0.367216 0 0.700055 0.000564445 0.820754 0.510973 0.385116 0.468185 0.00129931 0.207423 0 0.624154 0 0.741626 0.0487017 0.125279 0 
0.552548  17 0.852043 0.511428 0.0228409 0.00151428 0.442457 0.311024 0.534121 0.459077 0 0 0.440122 0.63728 0.249495 0.643309 0.0793461 0.473812 0.217151 
0.53805  17 0.592304 0.767572 0.878354 0.000462616 0.194201 0.463181 0.367585 0.506117 0 0.0243997 0.122305 0.833825 0.26617 0.474222 0.0687939 0.0768357 0.229524 
0.53541  17 0.748195 0.325612 0.408766 0.00020635 0.532307 0.335143 0.056283 0.339724 0.00843523 0.467191 0.60291 0.225627 0.0812737 0.552899 0.884892 0.389436 0 
0.911877  17 0.652747 0.165862 0.457813 0.000196003 0.673089 0.165659 0.984607 0.273208 0.103992 0.125029 0.738875 0.255501 0.08069 0.734574 0.591261 0.567515 0.682163 
0.420028  17 0.253118 0 0.714318 0.000322878 0.301166 0.781156 0.508228 0.936977 0 0.128835 0 0.811794 0.0540933 0.703991 0.0701639 0.140424 0.257149 
0.364794  17 0.825008 0.141169 0.709157 0.00482961 0.458251 0.784654 0.55552 0.650208 0.0410556 0.18966 0.0796962 0.870813 0.0555837 0.804105 0.0588069 0.0859373 0.0390363 
1.68645  17 0.743636 0.391683 0.422402 0.00801182 0.304282 0.508941 0.0942415 0.257069 0 0.177497 0 0.605411 0.0219541 0 0.00293286 0.374556 0.121684 
0.395954  17 0.571753 0 0.395125 0.0128092 0.190192 0.541037 0.253618 0.324066 0 0.161321 0.000133418 0.700343 0.156703 0.569768 0.00876604 0.185684 0.294268 
0.605323  17 0.0513878 0.376384 0.570203 0.00457019 0.609264 0.361571 0.587278 0.4454 0 0.264126 0 0.360405 0.116052 0.845275 0 0.27962 0 
0.55148  17 0.391872 0.389233 0.83128 0.00521186 0.474609 0.439405 0.687227 0.42129 0 0.11712 0 0.710453 0.0971626 0.90544 0.444224 0 0 
0.885674  17 0 0 0.422579 0 0.0609428 0.622261 0.492051 0.276966 0.0555576 0.0494339 0 0.919128 0.128307 0.149431 0.368285 0 0.0555504 
1.42611  17 0.338341 0.155825 0.523285 0 0.0508401 0.594432 0.575891 0.276333 0.0441284 0 0.866074 0.0676695 0.0266973 0.859903 0 0.167907 0.0644381 
0.365072  17 0.34373 0.00951333 0.788915 0 0.701445 0.39743 0.438783 0.528342 0.0245687 0.00236908 0.132031 0.783572 0.185404 0.488711 0 0.911727 0.383913 
0.448956  17 0.103181 0.00987506 0.818397 0 0.0177354 0.390369 0.526358 0.535654 0.0168593 0 0.333991 0.786409 0.193524 0.440028 0 0.944585 0.278644 
0.370606  17 0.561532 0.66262 0.656082 0.0062272 0.36858 0.712973 0.312953 0.671914 0.0048628 0.192516 0.0114568 0.859245 0.0922381 0.745618 0.0862761 0.450097 0.233145 
0.411444  17 0.209608 0.0155832 0.878509 0.0167321 0.697992 0.417592 0.564164 0.627998 0.00833268 0.059597 0.0129471 0.759129 0.055434 0.486025 0 0.91376 0.163227 
0.386492  17 0.168516 0.000286378 0.746793 0.00375073 0.00107317 0.530134 0.473035 0.495239 0.0082557 0.181242 0.160258 0.809416 0.0908113 0.71521 0 0.905166 0.10653 
0.326023  17 0.367216 0 0.700055 0.000564445 0.820754 0.510973 0.385116 0.468185 0.00129931 0.207423 0 0.624154 0 0.741626 0.0487017 0.125279 0 
0.420028  17 0.253118 0 0.714318 0.000322878 0.301166 0.781156 0.508228 0.936977 0 0.128835 0 0.811794 0.0540933 0.703991 0.0701639 0.140424 0.257149 
0.395954  17 0.571753 0 0.395125 0.0128092 0.190192 0.541037 0.253618 0.324066 0 0.161321 0.000133418 0.700343 0.156703 0.569768 0.00876604 0.185684 0.294268 
0.434076  17 0.350165 0.375508 0.705824 0.00470421 0.45321 0.405814 0.507577 0.44552 0.00124304 0.200499 0 0.903062 0.110281 0.822116 0.131891 0.225932 0 
0.325103  17 0.0524299 0 0.645587 0 0.12358 0.607462 0.451043 0.618165 0.00361544 0.0785088 0.179569 0.68655 0.171317 0.610239 0.021456 0.423659 0.333786 
0.622898  17 0.288803 0 0.11171 0.000187804 0.0178101 0.435876 0.423058 0.497147 0.0488771 0.256481 0 0.803652 0.228726 0.407055 0.142089 0.198434 0.28071 
0.538306  17 0.524658 0 0.561887 0.000233502 0.710414 0.44474 0.395451 0.574524 0.0494937 0.0743926 0 0.783628 0.141483 0.718663 0.177091 0.0972982 0.269481 
0.54218  17 0.457998 0.00131001 0.772365 0.000267053 0.571373 0.506558 0.386619 0.472565 0.000840058 0.180311 0.00718598 0.731868 0.206039 0.628035 0.0614294 0 0.222236 
0.36332  17 0.246858 0 0.70839 0.000598766 0.0417391 0.489397 0.416686 0.444861 0.0186173 0.205532 0 0.74433 0.129434 0.543708 0.00214666 0 0 
0.554999  17 0.5801 0.808564 0.332885 0.00204193 0.309821 0.546158 0.518336 0.659568 0 0.49 0.422006 0.63298 0.0145131 0.736939 0.201321 0.73576 0.200863 
0.532425  17 0.936411 0.178011 0.329824 0 0.342878 0.495521 0.58609 0.0249121 0 0.368047 0.431553 0.86508 0.123058 0.613378 0 0.765458 0.178912 
0.515604  17 0.214637 0 0.784927 0.00254397 0.489432 0.457108 0.100807 0.441297 0 0.207446 0 0.916476 0.0571619 0.648486 0.262156 0.227574 0.349003 
0.59609  17 0.0130624 0.0813204 0.754753 0.0045747 0.7345 0.503157 0.518585 0.436998 0.00871827 0.185368 0 0.942504 0.135479 0.675261 0.399468 0.225252 0.192675 
0.390596  17 0.289357 0.101923 0.593285 0.0052721 0.343792 0.568542 0.408434 0.467718 0.00257647 0.103928 0.218337 0.717598 0.157675 0.41583 0 0.687333 0.353941 
0.383807  17 0.432665 0.0828546 0.668745 0 0.108732 0.488465 0.435688 0.432188 0.00244291 0.0842482 0 0.644133 0.21931 0.424568 0 0.665372 0.117306 
0.436065  17 0.607082 0.622031 0.548746 0.0290496 0.141976 0.607097 0.517085 0.903035 0.00734219 0.324316 0 0.640981 0.0272732 0.797097 0.11058 0.104793 0.274293 
0.46478  17 0.602103 0.379441 0.539244 0.0291166 0.071912 0.679821 0.474987 0.309673 0.00125335 0.285118 0.0951288 0.525395 0.0524921 0.844966 0.364113 0.619284 0.288509 
0.385521  17 0.235471 0.000178647 0.771634 0.000607184 0 0.262568 0.220234 0.555501 0 0.0257421 0.0196474 0.810137 0.201679 0.318849 0 0.523175 0.22217 
0.504493  17 0.521166 0.00212861 0.782986 0.000805015 0.0975343 0 0.140789 0.402918 0.0400815 0.0356042 0.0139293 0.745681 0.0708954 0.573212 0 0 0.179032 
2.08764  17 0.753196 0.886193 0.668056 0.51972 0.313462 0.0796387 0.37804 0.803225 0.745414 0.285961 0.263382 0.422587 0.453392 0.984791 0.720826 0.179807 0.215234 
0.523667  17 0 0 0.25351 0.00542484 0 0.633218 0.542026 0.446314 0.0171617 0.169744 0.168469 0.61983 0.0902877 0.5684 0.00890074 0.017088 0.145664 
0.703935  17 0.172331 0.00217432 0.756085 0 0.0252601 0.651774 0.41258 0.492046 0.0113379 0.00187998 0.000440629 0.775474 0.010404 0.437412 0 0 0.21372 
0.467301  17 0.114231 0.0012649 0.102177 0.011324 0.0629051 0.651663 0.40992 0.336355 0.00628663 0 0.0146854 0.777304 0.131297 0.432731 0 0 0.239372 
0.397925  17 0.341611 0 0.474646 0.000762486 0.645307 0.430196 0.418759 0.461141 0 0.344621 0.0133653 0.758532 0 0.237945 0 0.508905 0.259339 
0.469728  17 0.317562 0.126291 0.413671 0 0.758701 0.421986 0.388455 0.463039 0.00374951 0.143236 0.0746794 0.753272 0.0132907 0.263671 0 0.358443 0.218112 
3.03941  17 0.168997 0.614165 0.546711 0.613654 0.674444 0.458113 0.834233 0.452418 0.48328 0.867816 0.022042 0.218052 0.964526 0.93383 0.0246232 0.0744865 0.480176 
1.24007  17 0.017156 0.110656 0.612008 0.0344854 0.371674 0.550656 0.382023 0.162688 0.0249173 0 0.155766 0.0186194 0.248061 0.576531 0 0.433432 0.163695 
0.412418  17 0.235901 0 0.738651 0.0256237 0.635949 0.411557 0.402087 0.278021 0.00401811 0 0.0222297 0.715981 0.266566 0.508897 0 0.615516 0.268895 
0.591179  17 0.547472 0.328923 0.65885 0.00477912 0.735866 0.322447 0.320235 0.77288 0.328922 0 0.0899552 0.851023 0.135821 0.451562 0 0.639097 0.315554 
0.487597  17 0.384323 0 0.756431 0.0163997 0.138353 0.0732089 0.0488214 0.671244 0.0560235 0.114703 0 0.695445 0.155118 0.382855 0.0768711 0.162469 0.332929 
0.479716  17 0.329081 0 0.761236 0 0.153877 0.139442 0.153044 0.583271 0 0.104102 0.0458214 0.694701 0.159719 0.532286 0.123033 0.210027 0.122168 
0.600304  17 0.25276 0.096256 0.619905 0.0103967 0.391646 0.500817 0.475755 0.327096 0.0164463 0.163858 0.235755 0.640628 0.136438 0.638842 0.0709744 0 0.373504 
0.452631  17 0.239077 0 0.91802 0.00985211 0.296854 0.5862 0.59058 0.780938 0.00349637 0.0681368 0.290329 0.744502 0.10955 0.612332 0 0.0658631 0 
0.450704  17 0.408624 0.6542 0.684522 0.000272878 0.460998 0.807558 0.293961 0.497188 0.00566613 0.178077 0.0112711 0.943463 0.0546753 0.441415 0.0936611 0.436572 0.360777 
0.390207  17 0.335517 0.350347 0.675582 0.042758 0.460466 0.656711 0.253286 0.747823 0.00556584 0.299786 0.0116283 0.733952 0.0949338 0.885322 0.0771637 0.360271 0.241514 
0.508295  17 0.0144705 0.70146 0.653611 0.0167386 0.632066 0.587942 0.260075 0.546831 0.0287869 0.210203 0.00593548 0.929023 0.0730733 0.528413 0.0994754 0.239144 0.172262 
0.407216  17 0.654864 0.407019 0.651344 0.0169492 0.762578 0.623543 0.301519 0.471997 0.0229119 0.18314 0 0.808422 0.0719736 0.709466 0.0875752 0.268189 0.0122511 
0.539068  17 0.416036 0.864555 0.883134 0.000867087 0.184281 0.389195 0.393796 0.504781 0.0120617 0 0.58332 0.885903 0.237936 0.498924 0.145762 0.117962 0.103294 
0.807046  17 0.417569 0.344166 0.591316 0.000307067 0.548791 0.407832 0.440606 0.503729 0.0237344 0.29882 0.0506121 0.379487 0.257772 0.508097 0.58266 0.247253 0.191014 
0.434101  17 0.696906 0.958221 0.681765 0.00724054 0.446008 0.806309 0.648873 0.781561 0.0289798 0.195461 0.0112702 0.721319 0.0493593 0.880683 0.125341 0.256927 0.205667 
0.587827  17 0.562385 0.40751 0.715209 0.00546881 0.567298 0.718103 0.653078 0.78674 0.0447475 0.188155 0.00702223 0.221265 0.0461934 0.706975 0.0795906 0.167483 0 
0.41295  17 0.124615 0 0.321262 0.0274496 0.481814 0.687811 0.425729 0.513381 0.0398584 0.161401 0 0.787245 0 0.548611 0.122238 0.751887 0.885197 
1.24175  17 0.086436 0 0.461401 0.0326033 0.273992 0.752253 0.435299 0 0.0223914 0.124479 0.139959 0.782605 0.769807 0.796265 0.10437 0.736187 0.0218717 
0.509491  17 0.183931 0 0.768703 0 0.024484 0.605781 0.429088 0.492451 0.0156469 0.152687 0.504225 0.925832 0.0958609 0.577926 0.00120048 0.437908 0.127484 
0.604308  17 0.164215 0.226358 0.651299 0.000467739 0 0.57252 0.469683 0.497719 0.0144651 0.279248 0.339129 0.421999 0.090216 0.514793 0.252142 0.949369 0 
0.595559  17 0.803753 0.65917 0.798903 0 0.712508 0.44014 0.450296 0.533225 0.0190143 0.0139072 0.0623412 0.698168 0.339194 0.30628 0.0189254 0.469802 0.211481 
0.495342  17 0.806566 0 0.837458 0 0.891075 0.460625 0.652306 0.550222 0.00835766 0.0955363 0.0802272 0.50292 0.200712 0.468223 0.0445429 0.246088 0.546985 
0.453771  17 0.0738862 0.0145278 0.701318 0.0533061 0.155697 0.20736 0.377329 0.488378 0 0.153034 0.002286 0.752937 0.140333 0.607032 0.000187958 0.11432 0.337539 
0.4944  17 0.0460279 0.0187242 0.71429 0.014231 0 0.161745 0.436177 0.428609 0.00772907 0.118554 0.199059 0.74195 0.141194 0.703406 0.141641 0.416058 0.457974 
0.920501  17 0.298925 0 0.279813 0 0.258898 0.352839 0.412833 0.279633 0.0981114 0.387555 0.0759909 0.24654 0.00419866 0.223207 0 0.806235 0.175628 
0.714024  17 0.439579 0.279329 0.476246 0.0716791 0.429059 0.317695 0.551328 0.353674 0.0127279 0.385301 0.152377 0.508353 0.0351636 0.644424 0 0.583757 0.274913 
0.386558  17 0.285599 0.00272061 0.678438 0.000105872 0.794251 0.438499 0.198206 0.423022 0 0.208325 0.00258241 0.598819 0.00903987 0.500223 0 0.569131 0.239388 
0.42779  17 0.337254 0.00151809 0.674619 0.00640366 0.909426 0.441015 0.562161 0.889427 0 0.208434 0.000712374 0.644932 0.00696169 0.368831 0.0355026 0.571964 0.234645 
0.534958  17 0.645265 0.526966 0.143698 0.000611514 0.347245 0.445757 0.57678 0.459282 0 0.114398 0.319267 0.628392 0.0410468 0.461355 0 0.475507 0.213504 
0.579418  17 0.149207 0.68248 0.399484 0.00133249 0.592157 0.285306 0.246329 0.458781 0 0.271184 0 0.679671 0.154474 0.457147 0.10911 0.573973 0.221181 
0.54853  17 0.457316 0.187903 0.539553 0.0027181 0.431845 0.613596 0.820838 0.660851 0.0237745 0.0687449 0.232999 0.861579 0.0958794 0.899379 0.0932796 0.211069 0.26418 
0.421279  17 0.921725 0.561882 0.492005 0.0166841 0.385086 0.497857 0.395811 0.508664 0.00198068 0.186738 0 0.934248 0.094399 0.80743 0.0821735 0.514801 0.262014 
0.693763  17 0.530123 0.243458 0.622195 9.76275e-05 0.553845 0.214421 0.559091 0.435029 0.0337691 0.265903 0 0.58216 0.0567433 0.661416 0.779268 0.634734 0.500201 
2.35373  17 0.81128 0.324123 0.902069 0.973286 0.757569 0.833227 0.433854 0.664236 0.249604 0.309396 0.0290641 0.782411 0.92926 0.340295 0.702097 0.624253 0.603523 
1.30051  17 0.31925 0.00463131 0.796682 0.024981 0.657114 0.530632 0.572226 0.168764 0.0272782 0.146144 0.303288 0 0.181075 0.318058 0.0435546 0.457829 0.431084 
0.580877  17 0.320042 0 0.541548 0.034295 0.973191 0.630759 0.532743 0.249843 0.0291413 0.195564 0.180375 0.582457 0.199398 0.457032 0.0439222 0.589034 0.236098 
0.359068  17 0.247171 0.0967855 0.693857 0.00423748 0.315045 0.777907 0.547972 0.441648 0.029462 0.223713 0.101049 0.916144 0.106152 0.391061 0.0085485 0.974898 0.0278242 
0.63648  17 0.375575 0.136216 0.577736 0.00437939 0.0839554 0.776466 0.528186 0.121598 0.0356353 0.103506 0.106983 0.881112 0.149459 0.257299 0.0426618 0.0422183 0.316286 
0.376958  17 0.467832 0.00830872 0.10287 0 0.580894 0.544931 0.362277 0.533708 0.0332483 0 0.0770396 0.786724 0.188088 0.407542 0 0.698326 0.403418 
0.454306  17 0.111833 0.001081 0.312916 0 0.440309 0.498793 0.371158 0.532369 0.0106723 0 0.340235 0.786813 0.191412 0.488269 0.141511 0.769248 0.366719 
0.564742  17 0.235894 0 0.722672 0.00150063 0.0717954 0.37189 0.360652 0.455419 0.0011619 0.294939 0 0.656667 0.0846592 0.207768 0.0299766 0.339306 0.311615 
0.421357  17 0.334914 0 0.623094 0.00937992 0.471284 0.372619 0.48514 0.478944 0.00106614 0.193506 0.00723711 0.801764 0.0136687 0.740286 0.0360482 0.28625 0.244806 
0.409325  17 0.0582507 0 0.357721 0.0195326 0.259169 0.593919 0.428043 0.273858 0.00402333 0.131038 0 0.763981 0.160995 0.401701 0.0897096 0.733385 0.246842 
0.52501  17 0 0 0.948079 0 0 0.576201 0.578955 0.726739 0.025114 0.0278976 0.0463046 0.767008 0.139866 0.509715 0.0738142 0 0.16818 
0.394625  17 0.187481 0.166598 0.840596 0.000155537 0.276189 0.462831 0 0.200149 0.0221817 0.030318 0.24951 0.911282 0.228317 0.488767 0.00500609 0.370375 0.195353 
0.453595  17 0.260963 0.115805 0.795847 6.36684e-05 0.260526 0.456889 0.348061 0.194367 0.00923203 0.164178 0.434839 0.986443 0.246493 0.513127 0 0.922821 0.148904 
0.715769  17 0.779166 0.428256 0.575191 0.000202194 0.679662 0.343746 0 0.309161 0.0138273 0.32442 0.307878 0.154991 0.386093 0.567288 0.544583 0.000614725 0 
0.966197  17 0.783489 0.339143 0.610866 0.000257304 0.678595 0.295762 0 0.472014 0.00184272 0.706482 0.612795 0 0.0389542 0.589883 0.264601 0.416241 0 
0.451139  17 0.205298 0 0.914573 0 0.326513 0.532712 0.345418 0.356407 0.00514355 0.0471427 0.214241 0.777247 0.186459 0.655781 0.107064 0.342785 0.434732 
0.652293  17 0.246963 0.1561 0.918807 0 0.170331 0.267526 0.347874 0.774005 0.00361865 0.0916484 0.300393 0.767108 0.304815 0.515674 0.807963 0.314986 0.603698 
0.503345  17 0.32727 0.273165 0.622812 0.0611682 0.103073 0.531112 0.386348 0.440766 0.00287855 0.071972 0 0.699376 0.0461225 0.383854 0.098688 0.343205 0 
0.409805  17 0.0724359 3.0114e-05 0.319225 0.00263374 0.638175 0.907666 0.436895 0.841661 0.00412031 0.0573553 0 0.79044 0.137755 0.542244 0.105888 0.756558 0.101492 
0.496828  17 0.496146 0.0122483 0.734736 0 0.702002 0.420435 0.525807 0.491325 0 0 0.150402 0.954183 0.191847 0.518774 0.197829 0.719716 0.152929 
0.390974  17 0.440279 0.0134034 0.782889 0 0.669266 0.415712 0.482301 0.498815 0 0.0141161 0.244181 0.863763 0.161821 0.417972 0 0.507548 0.401288 
0.495874  17 0.2603 0.519584 0.70536 0 0.28476 0.378915 0.547565 0.445513 0.00214387 0.198641 0 0.771739 0.100372 0.850221 0.125181 0.300024 0.238257 
0.469835  17 0.264562 0.284044 0.701447 0 0.449058 0.385161 0.560031 0.446955 0.0020407 0.253254 0 0.971329 0.15142 0.774622 0.128818 0.191058 0.17853 
0.551983  17 0.021512 0.0912458 0.262777 0.000272953 0.295818 0.406499 0.404979 0.19962 0.0292258 0.186936 0 0.756285 0.0966306 0.378508 0.0217313 0.175556 0.261406 
0.723852  17 0.494063 0 0.0729451 0.000261443 0.327512 0.601752 0.408268 0.732665 0.0738427 0.239866 0 0.756518 0.237394 0.27169 0.351717 0.113502 0.210286 
0.495857  17 0.282408 0 0.738665 0 0.508697 0.321997 0.214293 0.730018 0.0127717 0.213583 0 0.776569 0.0511366 0.604371 0.130515 0.0592366 0.481285 
0.533717  17 0.236471 0.0840788 0.739526 0 0 0.160795 0.34356 0.675936 0.0183524 0.175656 0.0933122 0.803357 0.0965085 0.568508 0 0 0.4603 
0.418654  17 0.824157 0.0875909 0.779598 0.00303264 0.424296 0.915379 0.541021 0.80638 0.0452927 0.142009 0.0195378 0.40394 0.14728 0.678686 0.0741825 0.227756 0.0333457 
0.577416  17 0.787831 0.321933 0.6475 0.00398302 0.248978 0.437688 0.493606 0.806414 0.0244615 0.371523 0.154118 0.33908 0.00598395 0.877283 0.096566 0.0691873 0 
0.463687  17 0.0421509 0.129591 0.804659 0.00719931 0.668039 0.7401 0.413264 0.609969 0.0246065 0.164474 0.0523003 0.889746 0.0122325 0.736859 0.0127216 0.138999 0.0477617 
0.524168  17 0.621734 0.621269 0.77527 0.00234274 0.925987 0.772588 0.593303 0.457467 0.0336701 0.0660206 0.0942891 0.854312 0.0940719 0.796793 0.0355439 0.746944 0.388745 
0.528155  17 0.330729 0 0.531917 0 0.491305 0.555798 0.415914 0.530509 0.0259499 0.204605 0.38684 0.808638 0.209214 0.745171 0.379611 0.732544 0.338991 
0.707522  17 0.407069 0.586899 0.711835 0 0.515028 0.658606 0.332882 0.529055 0 0.145773 0.115261 0.778792 0.168698 0.636761 0.864739 0.767868 0.299405 
0.671693  17 0 0.130097 0.539044 0 0.656537 0.456882 0.472727 0.249113 0.00212135 0.110699 0.234534 0.15045 0.118254 0.431105 0.476182 0.840148 0.140812 
0.629568  17 0 0.050817 0.741421 0 0.797485 0.494231 0.227806 0.0945986 0.00928318 0.127371 0.128951 0.335548 0.0205195 0.65651 0.399941 0.774667 0 
0.477529  17 0.256288 0.00124947 0.541688 0.00481133 0.69071 0.404444 0.21413 0.431376 0 0.000542829 0.0961182 0.589493 0.0995704 0.60038 0 0.346388 0.568641 
0.539852  17 0.421152 0.00124894 0.610754 0.0013317 0.695804 0.195021 0.329132 0.473243 0.0377766 0 0 0.728777 0.13754 0.599637 0 0.0477893 0.368505 
0.58439  17 0.0938049 0 0.50086 0.0623037 0.029243 0.20387 0.36232 0.758532 0.00133981 0.0328899 0 0.771685 0.19998 0.337588 0.101329 0.204305 0.21728 
0.490582  17 0.211402 0.348423 0.673973 0.06118 0.0654591 0.385581 0.168997 0.227342 0.00380574 0.0545978 0 0.720019 0.0946607 0.342413 0.111267 0.741699 0.179031 
0.503337  17 0.372622 0.485636 0.736576 0.00591108 0.502937 0.415779 0.530357 0.437156 0 0.226093 0.000188281 0.855091 0 0.953296 0.177993 0.269467 0.183066 
0.513003  17 0.347648 0.532316 0.722202 0.00368421 0.682907 0.393578 0.528089 0.422303 0 0.0284038 0 0.0581338 0 0.76172 0.119679 0 0.165046 
0.453027  17 0.475432 0 0.860302 0.0394636 0.722406 0.467811 0.457604 0.693504 0.00184043 0.0351074 0.0227191 0.872365 0.198213 0.444996 0.0310942 0.900625 0.335948 
0.53661  17 0.546757 0 0.871499 0.0529814 0.658086 0.4384 0.4065 0.814548 0.00180529 0.122071 0.0932399 0.839226 0.226097 0.352107 0.0293377 0.856017 0.346391 
0.525671  17 0.800596 0.44282 0.733382 0.024011 0.27501 0.555478 0.741537 0.461934 0.00755318 0.259224 0 0.822852 0.185795 0.799304 0.34159 0.881929 0.305074 
0.510999  17 0.498032 0.410524 0.50422 0.0391903 0 0.536243 0.849037 0.55612 0.0147098 0.115897 0 0.529218 0 0.714269 0.28006 0.735119 0.289596 
0.657006  17 0.16115 7.80845e-05 0.889275 0.147072 0.11694 0.590724 0.41916 0.393596 0.0113264 0.114934 0.29701 0.780903 0.122494 0.783691 0 0.0883836 0.301465 
0.601321  17 0.141811 3.3729e-05 0.09432 0.0198209 0 0.498453 0.457586 0.449036 0.0150241 0.19589 0.0887726 0.754637 0.105632 0.498528 0.0129781 0.0518065 0.0735457 
1.47707  17 0.202155 0.2014 0.747214 0.00177451 0.362906 0.916734 0.420792 0.729695 0.0696762 0.182136 0.0584747 0.00636252 0.0587312 0.685744 0.0949974 0 0 
0.81562  17 0.510743 0.238829 0.625997 0.000733227 0.452197 0.0668973 0.512995 0.696617 0.0664828 0.175721 0.128549 0.919742 0.0977321 0.0574605 0.101332 0.542205 0.188523 
0.569778  17 0.36563 0 0.703607 0.00108883 0.799464 0.516472 0.323421 0.464991 0 0.0339285 0 0.53052 0 0.765813 0.00801836 0.846522 0.0403468 
0.57472  17 0.378026 0 0.676532 0.000173714 0.890198 0.39331 0.65419 0.462817 0.305852 0.243313 0 0.698026 0 0.815936 0.0868121 0.350773 0 
0.48182  17 0.341064 0.00973591 0.84879 0.00185919 0.719698 0.495289 0.363532 0.646633 0.0151312 0.000919229 0.155368 0.761244 0.173108 0.49138 0.183865 0.877221 0.441681 
0.377036  17 0.323422 0.0093942 0.783463 2.7127e-05 0.858638 0.354509 0.252464 0.64395 0.0168824 0 0.0487199 0.760879 0.197565 0.52942 0 0.729746 0.250764 
0.520534  17 0.0842001 0.137616 0.695632 0.0418358 0.371829 0.599277 0.19001 0.247622 0.0253826 0 0.112495 0.855509 0.246846 0.684897 0.00206245 0.461071 0.171762 
0.434964  17 0.0842001 0.137616 0.695632 0.0418358 0.371829 0.599277 0.19001 0.247622 0.0253826 0 0.112495 0.855509 0.246846 0.684897 0.00206245 0.461071 0.171762 
0.413798  17 0.318382 0.201396 0.668411 0 0 0.406241 0.448517 0.00126846 0 0.116174 0.169155 0.71008 0.204708 0.911446 0 0.802198 0.499786 
0.560929  17 0.215385 0.678842 0.827533 0 0.538442 0.321373 0.295864 0.760564 0.00260789 0.14464 0.215248 0.769756 0.210062 0.673949 0.197366 0.471968 0.0165835 
0.657322  17 0.503476 0.00742334 0.00744235 0.00143517 0.319642 0.556523 0.394603 0.532538 0.0210333 0.0589797 0.042799 0.276741 0.209993 0.651799 0.0436795 0.8504 0.471663 
0.615518  17 0.498507 0.00031525 0.0668216 0.00192985 0.688512 0.587832 0.412802 0.537185 0.0335085 0 0.0892229 0.0679343 0.182937 0.449455 0.182025 0.82947 0.41544 
0.526542  17 0.145598 0.00885905 0.317226 0.0198402 0.2434 0.471521 0.444567 0.183244 0.00336451 0.0540528 0.0479256 0.741088 0 0.455522 0.0892222 0.866879 0.251746 
1.42819  17 0 0.0088733 0.196678 0.0229009 0 0.685666 0.452839 0 0.00406181 0.182868 0.143996 0.778378 0.137839 0.415677 0.0467663 0.756118 0.223246 
0.506183  17 0.500766 0 0.760853 0.0234571 0.12189 0.581004 0.631781 0.308632 0.0278588 0.188286 0.0796676 0.541774 0.0800988 0.338347 0.144387 0.535739 0.207045 
0.455643  17 0.612217 0 0.756331 0.027384 0.783858 0.580974 0.635143 0.765817 0 0.209088 0 0.746437 0.040062 0.298785 0.14329 0.428595 0.298003 
0.661312  17 0.367459 0.000714827 0.571058 0 0.209029 0.609432 0.429422 0.478827 0 0 0.106138 0.0841573 0.197838 0.617504 0.0442215 0.127741 0.297751 
0.461207  17 0.00451091 0.003409 0.837357 0 0 0.449936 0.441195 0.491011 0.0394454 0.00876899 0 0.854684 0.219364 0.545911 0.0109385 0.195877 0.223107 
0.544835  17 0.0390806 0.0064036 0.978673 0.0163699 0.315735 0.132826 0.297828 0.448055 0 0.0855019 0 0.889195 0.162186 0.319118 0.098754 0.710933 0.201149 
0.424474  17 0.257791 0.00922252 0.795542 0.0462964 0.34396 0.243291 0.630975 0.334582 0.00184427 0.171418 0 0.749881 0.149 0.780569 0.111558 0.734826 0.214597 
0.539283  17 0.271428 0.0810868 0.605442 0.00215072 0.75287 0.768266 0.381598 0.708628 0.0474285 0 0.206662 0.81726 0.455314 0.628791 0.640264 0.55932 0.234867 
0.833921  17 0.315603 0 0.584534 0.00292925 0.840806 0.744969 0.454097 0.596539 0.0630257 0.170537 0.461602 0.638624 0.493109 0.211843 0.329215 0.28379 0.242822 
2.38868  17 0.366116 0.244197 0.559592 0.794537 0.20024 0.0945991 0.76451 0.871997 0.22771 0.748887 0.67074 0.342544 0.192469 0.234887 0.959814 0.103017 0.402958 
0.930814  17 0.322004 0.0163135 0.528269 0.0442611 0.195207 0.579229 0.492759 0.611537 0.0211842 0.0736136 0.488074 0.368916 0.236918 0.160994 0 0.538843 0.177165 
0.557903  17 0.0369353 0.294713 0.592545 0 0.784288 0.267359 0.675009 0.466526 0 0.184788 0 0.920087 0.0832155 0.41526 0.217289 0.516145 0.23604 
0.919687  17 0 0.0161836 0.491296 0 0.805558 0.554789 0.199315 0.455916 0.0248267 0.26046 0 0.180068 0 0.213306 0 0.616088 0.300658 
0.551955  17 0.336293 0.452108 0.805135 0.00403124 0.521134 0.173989 0.164237 0.407205 0 0.482474 0 0.952651 0.00802412 0.813439 0.414056 0.222644 0.789923 
2.95368  17 0.68836 0.773412 0.942853 0.970687 0.655728 0.129545 0.902277 0.160824 0.721967 0.517893 0.0818065 0.0485561 0.376509 0.332511 0.25036 0.071708 0.021881 
0.740927  17 0.224113 0.03622 0.500498 0.0111567 0 0.414084 0.482338 0.387064 0 0.388869 0.0766104 0.785416 0.0783144 0.184071 0.095937 0.0346267 0.291971 
0.592406  17 0.216234 0 0.618322 0.00291912 0 0.409441 0.424517 0.447313 0.0111438 0.487732 0.0768392 0.794146 0.077986 0.546535 0.0823516 0 0.292419 
0.506232  17 0.164509 0.0355123 0.66142 0.0114621 0.669978 0.468851 0.824283 0.757624 0.0110552 0.392604 0.198737 0.792117 0.105475 0.569839 0.0695779 0.599059 0.383137 
0.485956  17 0.249635 0.124961 0.650875 0.0135151 0.688072 0.51916 0.344242 0.441445 0.00887479 0.223424 0.1344 0.801352 0.0980847 0.704559 0.0696019 0.732278 0.464865 
0.599974  17 0.26342 0.105 0.635267 0.00452558 0.740623 0.393479 0.463359 0.509114 0.0191666 0.134235 0.477155 0.521704 0.12366 0.586943 0.345172 0.4812 0 
0.581973  17 0.275075 0.192441 0.599897 0.00386794 0.555097 0.630934 0.335298 0.44748 0.0214017 0.366332 0.715494 0.815596 0.123147 0.620865 0.760875 0.530564 0.547114 
0.60923  17 0.696314 0.981559 0.785109 0 0.309189 0.599342 0.689513 0.480929 0.0259005 0.443687 0.000689927 0.70601 0.0684034 0.784133 0.0382496 0.278931 0.241044 
0.471452  17 0.625771 0.369721 0.376563 0.0267313 0 0.342766 0.668517 0.817438 0.0302647 0.111007 0.00426904 0.807783 0.0704859 0.789129 0.0752351 0.28093 0.80112 
0.646395  17 0.440849 0.551968 0.560996 0.0265167 0.370144 0.373851 0.508619 0.255547 0.00470629 0.129915 0 0.931114 0.130198 0.209977 0.114085 0 0.340881 
0.444605  17 0.737502 0.236335 0.579999 0.0221273 0.403903 0.442582 0.410777 0.321838 3.37911e-05 0.21421 0 0.919527 0.0860046 0.510353 0.110932 0.522191 0.204513 
0.887473  17 0 0.168512 0.51717 0.0108057 0.267156 0.611727 0.201422 0.504455 0.0173716 0.316327 0.305983 0.296103 0.092011 0.577929 0.0658539 0 0.333777 
0.614743  17 0.135093 0 0.156045 0.0133129 0.384145 0.688671 0.184716 0.539616 0.0238428 0 0.420108 0.969266 0.10935 0.641546 0.431915 0.0558185 0.133275 
0.386492  17 0.168516 0.000286378 0.746793 0.00375073 0.00107317 0.530134 0.473035 0.495239 0.0082557 0.181242 0.160258 0.809416 0.0908113 0.71521 0 0.905166 0.10653 
0.326023  17 0.367216 0 0.700055 0.000564445 0.820754 0.510973 0.385116 0.468185 0.00129931 0.207423 0 0.624154 0 0.741626 0.0487017 0.125279 0 
0.36332  17 0.246858 0 0.70839 0.000598766 0.0417391 0.489397 0.416686 0.444861 0.0186173 0.205532 0 0.74433 0.129434 0.543708 0.00214666 0 0 
0.385521  17 0.235471 0.000178647 0.771634 0.000607184 0 0.262568 0.220234 0.555501 0 0.0257421 0.0196474 0.810137 0.201679 0.318849 0 0.523175 0.22217 
0.407216  17 0.654864 0.407019 0.651344 0.0169492 0.762578 0.623543 0.301519 0.471997 0.0229119 0.18314 0 0.808422 0.0719736 0.709466 0.0875752 0.268189 0.0122511 
0.453771  17 0.0738862 0.0145278 0.701318 0.0533061 0.155697 0.20736 0.377329 0.488378 0 0.153034 0.002286 0.752937 0.140333 0.607032 0.000187958 0.11432 0.337539 
0.52501  17 0 0 0.948079 0 0 0.576201 0.578955 0.726739 0.025114 0.0278976 0.0463046 0.767008 0.139866 0.509715 0.0738142 0 0.16818 
0.451139  17 0.205298 0 0.914573 0 0.326513 0.532712 0.345418 0.356407 0.00514355 0.0471427 0.214241 0.777247 0.186459 0.655781 0.107064 0.342785 0.434732
[truncated: 801,598 more chars]
