# Supplementary material for: optPBN: An Optimisation Toolbox for Probabilistic Boolean Networks
Source: PLoS One. 2014 Jul 1;9(7):e98001. doi: 10.1371/journal.pone.0098001 (PMC4077690; doi:10.1371/journal.pone.0098001)
Supplement: File S2 — Computational scripts of all examples and the corresponding original result files. The compressed zip file contains the optPBN optimisation pipeline in the form of Matlab scripts (.m) for all examples used in this study (case study 1, case study 2, toy models of Saez-Rodriguez et al., i.e. case study 3, and Boolean model of apoptosis of Schlatter et al., i.e. case study 4). For the results presented in this article, the integrated optimisation problems of the first 3 case studies were optimised by using the stand-alone version of the optPBN pipeline applying particle swarm optimisation as the optimiser on a single local machine. The last case study (Schlatter's model, i.e. case study 4), due to a complex optimisation problem, was optimised by using the grid-based version of the optPBN pipeline applying a combined differential evolution and evolutionary algorithms as the optimisers on the Grid'5000. The corresponding results from the optimisations of each model presented in the article are included in a matrix format (.mat and .log) for further analysis on the distributions of optimised parameters. A complete set of result files for four case studies and the results from additional analysis as presented in File S8 can be downloaded at https://sourceforge.net/projects/optpbn. (ZIP) [file pone.0098001.s003.zip › Case_study_4/EA_Output_Case_Study_4_Initial_15000runs_Run2.log]

1.83783  17 0.0888666 0.65955 0.87104 0.386539 0.415999 0.559604 0.60385 0.362413 0.860655 0.608355 0.817455 0.189789 0.684694 0.297487 0.920027 0.612757 0.725938 
3.60159  17 0.88717 0.507344 0.0480887 0.242356 0.676811 0.52119 0.791402 0.829406 0.516829 0.0216245 0.0568341 0.841869 0.194014 0.0997204 0.047829 0.0139006 0.81729 
1.25249  17 0.214414 0.329022 0.859014 0.17709 0.832086 0.500351 0.0897942 0.49161 0.0177171 0.754756 0.240036 0.760975 0.789695 0.41332 0.514704 0.738766 0.730966 
1.02457  17 0.545551 0.904091 0.884025 0.110777 0.992787 0.45459 0.0185814 0.538508 0.956122 0.0651375 0.77782 0.320024 0.498793 0.0277663 0.832094 0.210086 0.489551 
0.880873  17 0.175005 0.0839239 0.513617 0.135733 0.862883 0.0806036 0.730176 0.951658 0.0557383 0.33778 0.559182 0.567351 0.117176 0.131381 0.753175 0.407715 0.430429 
0.762283  17 0.66333 0.290571 0.633416 0.0826435 0.898649 0.556173 0.677526 0.344552 0.179606 0.122297 0.152987 0.659591 0.0225712 0.572697 0.728658 0.656682 0.59643 
1.32723  17 0.857267 0.853223 0.223565 0.0633004 0.570106 0.41505 0.231231 0.346086 0.670457 0.439589 0.378942 0.790461 0.713241 0.190189 0.793809 0.500508 0.859957 
0.662641  17 0.610701 0.115428 0.866437 0.138483 0.601064 0.57243 0.73459 0.71239 0.2005 0.101632 0.350318 0.671214 0.285443 0.443615 0.251399 0.982836 0.0970673 
2.63034  17 0.863659 0.622247 0.494424 0.508657 0.762823 0.641386 0.32103 0.742994 0.118738 0.94046 0.5138 0.045943 0.773547 0.0619174 0.606591 0.110784 0.0398192 
1.8992  17 0.928906 0.478517 0.506039 0.400551 0.722176 0.973486 0.234129 0.237661 0.137882 0.453689 0.473239 0.716993 0.772697 0.889715 0.450903 0.190657 0.0497388 
1.31288  17 0.247052 0 0.609116 0.103952 0.183739 0.136319 0.364835 0.121932 0.845233 0.173617 0.177748 0.493281 0.124381 0.18666 0 0.572795 0.292411 
1.21517  17 0.577911 0.186914 0.623495 0.0926992 0 0.562403 0.0568202 0.0396485 0.740973 0.23993 0.289351 0.50028 0.156405 0.363002 0.148983 0.581776 0.276016 
1.85649  17 0.389979 0.213855 0.690318 0.300015 0.81284 0.436893 0.304031 0.890676 0.637111 0.871879 0.715547 0.328407 0.57236 0.499399 0.0873321 0.139527 0.941316 
1.75078  17 0.375941 0.438492 0.781521 0.494448 0.821834 0.489835 0.479526 0.893695 0.294264 0.548579 0.468317 0.662042 0.563582 0.690638 0.343117 0.120141 0.944005 
1.73395  17 0.585601 0.566017 0.26472 0.110699 0.011153 0.527698 0.022891 0.485229 0.842576 0.319676 0.187854 0.443047 0.830749 0.491844 0.577966 0.0751598 0.70009 
1.26922  17 0.708888 0.0550857 0.34712 0.0476552 0.416551 0.436268 0.57568 0.405986 0.843313 0.360336 0.303452 0.394781 0.756633 0.486895 0.726142 0.103186 0.547831 
1.24494  17 0.332961 0.806154 0.462184 0.0163267 0.621789 0.515974 0.701727 0.13271 0.864023 0.234329 0.62803 0.826605 0.23165 0.494002 0.445175 0.0587104 0.951982 
3.12679  17 0.374632 0.832474 0.27648 0.898938 0.756168 0.518 0.901751 0.897653 0 0.229884 0.627115 0.864655 0.0235846 0.664718 0.40461 0.486341 0.462034 
1.77134  17 0.406491 0.930408 0.691041 0.329579 0.986481 0.376861 0.620129 0.784411 0.725994 0.909907 0.843509 0.65297 0.135402 0.360369 0.00496297 0.22798 0.398618 
1.349  17 0.355498 0.678401 0.583332 0.0715034 0.707846 0 0.80856 0.590352 0.766749 0.894592 0.834351 0.579913 0.549494 0.438638 0.139889 0.583548 0.410358 
1.64439  17 0.298588 0.115566 0.639947 0.24261 0.760595 0.730961 0 0.718199 0.698342 0.498751 0.580591 0.582173 0.553546 0.5003 0 0.159202 0.863345 
2.91033  17 0.185866 0.158152 0.417308 0.575026 0.755041 0.392517 0.129626 0.739186 0.349244 0.192166 0.519473 0.373118 0.677357 0.314072 0 0.157374 0.633862 
0.700774  17 0.610701 0.115428 0.866437 0.138483 0.601064 0.57243 0.73459 0.71239 0.2005 0.101632 0.350318 0.671214 0.285443 0.443615 0.251399 0.982836 0.0970673 
2.61854  17 0.0407556 0.221039 0.495505 0.770856 0.269237 0.805152 0.733264 0.589993 0.199921 0.0828937 0.0891808 0.785947 0.518326 0.188542 0.856046 0.947694 0.332563 
2.53878  17 0.871783 0.859635 0.645434 0.630679 0.128767 0.992436 0.131717 0.0864923 0.590232 0.412071 0.0648319 0.293613 0.911295 0.797277 0.949873 0.923099 0.866881 
1.51568  17 0.907646 0.415366 0.337213 0.0323659 0.528207 0.0853306 0.0846267 0.0531561 0.539811 0.968768 0.361456 0.08273 0.0339621 0.279626 0.239089 0.811476 0.628654 
1.10018  17 0.806957 0.430566 0.203285 0.0268015 0.107127 0.350873 0.33978 0.297979 0.71172 0.459065 0.500863 0.806495 0.731421 0.460663 0.891536 0.516076 0.577057 
1.66595  17 0.641023 0.397217 0.256513 0.100776 0.246343 0.343438 0 0.0893091 0.604416 0.459961 0.364569 0.727467 0.672655 0.119519 0.754573 0.338538 0.220523 
1.47708  17 0.150726 0.873193 0.837406 0.154938 0.493092 0.295754 0.724493 0.636085 0.745418 0.441316 0.0559188 0.627527 0.663158 0.193015 0.0951369 0.148266 0.506861 
1.8417  17 0.0906191 0.83321 0.739077 0.181188 0.407586 0.265498 0.465838 0.0249898 0.691834 0.382886 0.074847 0.655606 0.668413 0.268598 0.111041 0.116375 0.685432 
1.73021  17 0.589368 0.735668 0.235907 0.137382 0 0 0.23953 0.571979 0.486146 0.09966 0.584531 0.901179 0.524964 0.893423 0.851907 0.676869 0.591702 
0.726594  17 0.82267 0.282811 0.423918 0 0.836111 0.480598 0.380184 0.73086 0.477111 0.00248703 0.758872 0.790827 0.685037 0.814368 0.851836 0.711867 0.627716 
1.96566  17 0.0606627 0.655658 0.403102 0.193741 0.389744 0.501381 0.22491 0 0.679837 0.241865 0.291706 0.283179 0.17908 0.132583 0.201886 0.640816 0.681977 
1.68017  17 0.0719711 0.551814 0.363927 0.174007 0 0.608501 0.225728 0.672252 0.951528 0.0708367 0 0.458182 0.519571 0.141245 0.145365 0.589191 0.785934 
1.50986  17 0.212732 0.25365 0.782578 0.435751 0.338134 0 0.450186 0.799635 0.450825 0.185565 0.707209 0.735142 0 0.592159 0.373923 0.120251 0.225458 
1.66953  17 0.443804 0.32476 0.799311 0.456217 0.237021 0 0.157896 0.920291 0.238257 0.350289 0.742747 0.716102 0.471848 0.567694 0.370111 0.145479 0.51135 
2.09229  17 0.959674 0.141736 0.887787 0.650337 0.980746 0.986885 0.861188 0.625207 0.875133 0.736592 0.0283532 0.427082 0.143337 0.681873 0.731014 0.728457 0.0253428 
1.92172  17 0.870342 0.0779967 0.319285 0.232192 0.627152 0.480911 0.260262 0.834576 0.363551 0.521432 0.344909 0.755168 0.815344 0.743478 0.37962 0.557966 0.920241 
1.43702  17 0.64612 0.637061 0.596969 0.247697 0.837353 0.379789 0.220508 0.885015 0.65298 0.164519 0.148158 0.738386 0.499567 0.734976 0 0 0.365944 
2.68829  17 0.908741 0.531245 0.621005 0.797733 0.855177 0.393422 0.387216 0.880576 0.531979 0.781902 0.941301 0.631951 0.716163 0.883102 0.593736 0.411613 0.725787 
1.20794  17 0.0444628 0.670882 0.652635 0.174047 0 0.956103 0.212293 0.4817 0.563629 0.504823 0.304038 0.315011 0.22972 0.0923727 0.876173 0.790021 0.279615 
1.53031  17 0.0206912 0.711947 0.738873 0.300494 0 0.886572 0.209302 0.523671 0.74256 0.056799 0.976131 0.247223 0 0.10071 0.91545 0.0774778 0.0901578 
1.50065  17 0.104632 0.15257 0.960059 0.438419 0.291306 0.92699 0.270808 0.89224 0.465238 0.997628 0.724654 0.529977 0.561494 0.343452 0.960221 0.353381 0.0183816 
1.17118  17 0.0503735 0.202076 0.731274 0.269123 0.365697 0.646497 0.398426 0.899415 0.27959 0.881714 0.809635 0.312189 0 0.68409 0.519691 0.133722 0.035437 
1.39742  17 0.0108296 0.0813102 0.645778 0.0647209 0.49512 0.240002 0.270468 0.255033 0.604151 0.358181 0.542581 0.712323 0.5825 0.261628 0.0711576 0.450507 0.91548 
1.22999  17 0.935077 0.0976434 0.863457 0.0584985 0.627363 0.391154 0.236319 0.234544 0.762713 0.576691 0.528597 0.955984 0.641574 0.173354 0.723719 0.539415 0.949616 
2.39788  17 0.280329 0.140171 0.451245 0.593768 0.259993 0.241096 0.308351 0.487881 0.477758 0.814682 0.963322 0.709386 0.467654 0.233847 0.873387 0.971851 0.140962 
2.44384  17 0.231885 0.109587 0.488017 0.61896 0.295965 0.211138 0.583098 0.479744 0.0840832 0.919753 0.506127 0.565677 0.338385 0.212089 0.869664 0 0.312448 
2.35946  17 0.674571 0.161244 0.336467 0.182399 0.158239 0.133189 0.101832 0.25988 0.741391 0.628683 0 0 0.13772 0.557922 0.370101 0.67654 0.666706 
2.92242  17 0.0854329 0.739747 0.345085 0.420489 0.951206 0.182073 0.56125 0.103121 0.729552 0.463491 0.355879 0 0.244799 0.57182 0.462821 0.749474 0.436625 
2.38842  17 0.959946 0.616649 0.738858 0.532285 0.316357 0.548999 0.355561 0.183998 0.281912 0.716976 0.21414 0.660792 0.591551 0.0123228 0.342287 0.445552 0.152254 
1.5671  17 0.878905 0.586624 0.867004 0.496935 0.103903 0.563875 0.331671 0.763908 0.214989 0.567242 0.745834 0.603135 0.379607 0.945293 0.368011 0.209848 0.367939 
0.600374  17 0.527706 0.121023 0.881857 0.126875 0.0415103 0.540926 0.667491 0.835607 0 0 0.33209 0.622646 0.0451257 0.582799 0.458697 0.0152752 0 
1.18665  17 0.696669 0.176013 0.0645473 0 0.373475 0.345084 0.942751 0.7124 0.368271 0.931826 0.367612 0.683974 0.341094 0.41101 0.157177 0.0614721 0.529245 
0.93336  17 0.97353 0.754188 0.150068 0 0.389585 0.474499 0.901207 0.444311 0.680966 0.110752 0.987628 0.923547 0.416131 0.874862 0.658123 0.521823 0.279985 
2.86218  17 0.59713 0.319453 0.580957 0.952756 0.712007 0.431512 0.150922 0.90227 0.937872 0.562547 0.0580659 0.0868308 0.0148078 0.37393 0.987874 0.53218 0.573862 
1.68443  17 0.938116 0.328768 0.569267 0.26569 0.41442 0.509885 0.525354 0.878632 0.326184 0.508017 0.363517 0.795641 0.802465 0.565083 0.116511 0.0227954 0.844411 
2.5587  17 0.788595 0.570827 0.731351 0.699926 0.711524 0.590222 0.298711 0.00411611 0.671065 0.523648 0.256243 0.506528 0.550985 0.256972 0.353862 0.961956 0.901729 
4.35096  17 0.977945 0.0521235 0 0.541137 0.586144 0.547452 0.263552 0.929654 0.415417 0.525991 0 0.744224 0.621448 0.41322 0.385754 0.642949 0.415948 
0.914715  17 0.602817 0.0825877 0.747272 0.112029 0.494593 0.539924 0.258469 0.540006 0.535929 0.519753 0.659731 0.746998 0.0776317 0.420789 0.374918 0.387814 0.907072 
2.64932  17 0 0.640691 0.834613 0.958188 0.236262 0 0.424735 0.560872 0.426343 0.92837 0 0.952941 0.177591 0.418382 0.0164242 0.189293 0.824557 
1.74601  17 0 0.668125 0.88343 0.516691 0.333429 0.0973536 0.427854 0.350356 0.404675 0.354641 0.175162 0.907225 0.278483 0.491062 0.124041 0.25362 0.642168 
3.71554  17 0.720779 0.721794 0.365726 0.971381 0.383149 0.297645 0.475302 0.845668 0.727901 0.493555 0.516497 0.615762 0.521581 0.00328459 0.11293 0.810787 0.203303 
2.98497  17 0.745099 0.723206 0.626861 0.971077 0.426234 0.405061 0.607257 0.78796 0.725023 0.233069 0.653965 0.377503 0.623463 0.217071 0 0.8433 0.638095 
2.38144  17 0.831862 0.405103 0.121791 0.101082 0.934547 0.252676 0.623826 0.495087 0.859073 0.228459 0.493687 0.473998 0.414708 0.202978 0.243542 0.543337 0.379952 
4.33453  17 0.963408 0.381059 0.0232089 0.298296 0.804392 0.111968 0.623267 0.645847 0.889423 0.0755408 0.144434 0.40358 0.051392 0.298553 0.155783 0.723875 0.582456 
3.41261  17 0.111369 0.843807 0.361821 0.858418 0.56353 0.375103 0 0.585373 0.693727 0.256154 0.280074 0.0219251 0.621365 0.239945 0.827525 0.895577 0.346707 
2.67929  17 0.0878361 0.158404 0.779957 0.685898 0.52403 0.572834 0.307167 0.300971 0.591878 0.250486 0.482814 0.00344083 0.885064 0.200555 0.174716 0.74028 0 
1.54438  17 0.842767 0 0.57788 0.372252 0.00831468 0.654791 0.472845 0.939389 0.0660003 0.14915 0 0.557964 0.72663 0.852422 0.124623 0.518778 0.283972 
0.421275  17 0.889048 0 0.703994 0 0.0234745 0.515465 0.736 0.758166 0.0394799 0.199574 0 0.603091 0.191464 0.744454 0 0.704465 0.522526 
1.67935  17 0.55102 0.297284 0.0556697 0 0.507928 0.604283 0.0973377 0 0.812744 0.295697 0.0347007 0.603796 0.435158 0.140123 0.0701557 0.052235 0.76984 
2.28563  17 0.919976 0.331123 0 0 0.70519 0.474285 0.274198 0.359343 0.446691 0 0.0556382 0.634762 0.48146 0.130973 0.644004 0.789246 0.73991 
1.22553  17 0.803061 0.601268 0.541699 0.0420599 0.356821 0.243056 0.361918 0.397553 0.666667 0.370782 0.487752 0.759527 0.733186 0.380468 0.189685 0.221948 0.42548 
1.5328  17 0.772272 0.634033 0.38693 0.0100756 0.333422 0.875134 0.341468 0 0.685225 0.309194 0.183393 0.493001 0.518498 0.348289 0.238415 0 0.448523 
1.27653  17 0.126145 0.226697 0.757206 0.0500816 0.361611 0.918942 0.0150636 0.272838 0.584926 0.383912 0.140291 0.508132 0.712063 0.471446 0.157331 0.617912 0.508686 
2.27133  17 0.334324 0.65251 0.917734 0.926113 0.528786 0.520606 0.373131 0.955158 0.858646 0.233019 0.623151 0.796845 0.0233519 0.89012 0.583655 0.149174 0.726705 
3.747  17 0.278159 0.659292 0.353039 0.814041 0.695502 0.371054 0.705228 0.32315 0.672853 0.921949 0.262463 0.177176 0.757444 0.530946 0.590317 0.962192 0.73161 
1.10347  17 0.147457 0.0672463 0.383417 0 0.749665 0.298324 0.695418 0.869213 0.422465 0.742767 0.548138 0.462634 0.590766 0.49876 0.414778 0.957244 0.732328 
2.18017  17 0.718651 0.165135 0.62524 0.465756 0.02549 0.255515 0.356417 0.491315 0.995038 0.714327 0.901787 0.743424 0.944158 0.0172435 0.393843 0.798039 0.102159 
1.66849  17 0.882563 0.60873 0.751289 0.365342 0.326207 0.383487 0.344081 0.662008 0.231667 0.921915 0.826036 0.78585 0.673589 0.840002 0.159172 0.609261 0.0630372 
2.27561  17 0.617532 0.385502 0.739057 0.720953 0.144648 0.604002 0.586254 0.69511 0.315327 0 0.401206 0.177878 0.173897 0.485897 0.140479 0.655548 0 
1.79791  17 0.516271 0.193365 0.9643 0.746485 0.173356 0.558501 0.144081 0.716825 0.196888 0.466978 0.360636 0.482236 0.0979787 0.823717 0.327838 0.0189373 0.102294 
1.8642  17 0.839738 0.540408 0.753532 0.500223 0.871055 0.49533 0.216914 0.887725 0.459129 0.193625 0.363139 0.639546 0.598947 0.304788 0.249905 0.300633 0.97401 
1.58491  17 0.980559 0.584336 0.612359 0.230166 0.680026 0.619196 0.512869 0.885547 0.719621 0.297237 0.266249 0.594194 0.565412 0.2415 0.16239 0.375298 0.871441 
1.66593  17 0.458159 0 0.975213 0.629385 0.0616136 0.558309 0.450845 0.669466 0 0.509794 0.878373 0.918492 0.696973 0.317953 0.489231 0.242626 0.713865 
1.9538  17 0.50862 0.569019 0.977329 0.641627 0.394996 0.382976 0.498188 0.434581 0 0.537237 0.981271 0.587026 0.691509 0.635368 0.0607418 0.525332 0.493929 
1.0923  17 0.474084 0.914124 0.565059 0.0798274 0.991037 0.787424 0.0914815 0.353781 0.84488 0.225457 0.854614 0.179793 0.507124 0.212339 0.882164 0.973789 0.789172 
3.17898  17 0.8105 0.889358 0.10214 0.282955 0.995269 0.227163 0.0997685 0.223394 0 0.144671 0.801024 0.373907 0.542895 0.326427 0.291487 0.100455 0.401313 
2.63246  17 0.903911 0.148054 0.628865 0.752742 0.950353 0.329057 0.148692 0.531653 0.891279 0.679362 0.694269 0.592611 0.66176 0.224031 0.857355 0.21477 0.118509 
2.2959  17 0.556171 0.787077 0.767265 0.509697 0.130472 0.519851 0.595938 0.0796475 0.678184 0.727637 0.205532 0.553335 0.865036 0.553694 0.346892 0.142293 0.04164 
2.94273  17 0.669691 0.559619 0.164657 0.333393 0.892831 0.0747616 0.454965 0.452397 0.103249 0.512491 0.40907 0.591543 0.00767394 0.714298 0.0474847 0.676578 0.771221 
3.35146  17 0.692166 0.549548 0.0839544 0.28922 0.824334 0.991853 0.411439 0.81545 0.11991 0.560358 0.351761 0.593551 0.400956 0.887524 0.488408 0 0.950107 
2.1033  17 0.657821 0.48027 0.960809 0.692598 0.472424 0.588826 0.0274828 0.370545 0.744366 0 0.482627 0 0.424182 0.660187 0.49077 0.443337 0.675975 
1.12302  17 0.68717 0.623991 0.805791 0 0.373134 0.592184 0.896716 0.299581 0.7503 0 0.721421 0.300904 0.422532 0 0.496205 0.436001 0.450149 
2.13919  17 0.26555 0.187752 0.508972 0.465807 0.34975 0.488187 0.184622 0.343382 0.537504 0.891071 0.5565 0.511532 0 0.407393 0.16444 0.280943 0.0235727 
2.59593  17 0 0.608138 0.809996 0.937129 0.164011 0.635442 0.362753 0.722335 0.304441 0.964031 0.626485 0.770893 0.371522 0 0.24978 0.462955 0.0252022 
1.68566  17 0.216216 0.677571 0.107041 0.0812549 0.110182 0.80294 0.143784 0.592217 0.0302631 0.844132 0.842271 0.285002 0.186841 0.36709 0.96754 0 0.231706 
1.21365  17 0.543011 0.665155 0.512377 0.046286 0.109868 0.784021 0.633115 0.790178 0.929132 0.835983 0.147147 0.439975 0.700131 0.93207 0.825775 0.472331 0.474614 
1.93594  17 0.805093 0.818072 0.701059 0.368966 0.597783 0.596101 0.173735 0.220815 0.501824 0.709889 0.461801 0.656141 0.776163 0.106016 0.909259 0.53477 0.715459 
1.79442  17 0.105872 0.0218093 0.691099 0.295605 0.463797 0.548047 0.312421 0.163716 0.508215 0.713184 0.459951 0.555584 0.58113 0.880297 0.20864 0.509966 0.378687 
1.38134  17 0.202137 0.310066 0.624453 0.0675882 0.566026 0.622732 0.0887231 0.406351 0.244321 0.781171 0.602144 0.373332 0.955791 0.426881 0.435297 0.62589 0.853964 
1.14757  17 0.223445 0.324276 0.547424 0.115353 0.743413 0.569487 0.577753 0.490272 0.104555 0.782581 0.629626 0.464613 0.744312 0.351099 0.878176 0 0.601545 
1.33796  17 0.814548 0.291568 0.440631 0.148075 0.381035 0.54942 0.406918 0.535659 0.848426 0.0595041 0.798766 0.518094 0.611075 0.294184 0.45223 0.34637 0.417581 
0.919806  17 0.0050169 0 0.91394 0.0887101 0 0.212464 0.553663 0.254014 0.28857 0.451047 0.27084 0.596617 0.139821 0.307427 0.245094 0.576526 0.502111 
2.67284  17 0.390912 0.828182 0.309014 0.466121 0.285081 0.8341 0.776589 0.963959 3.79313e-05 0.353944 0.310275 0.649144 0.71013 0.354643 0.550652 0.346837 0.357333 
1.41537  17 0.065891 0.575797 0.441827 0.139139 0.463249 0.704934 0.291898 0.480488 0.706326 0 0.125398 0.352007 0.812154 0.512351 0.16335 0 0.974493 
1.19335  17 0.290929 0.59614 0.496469 0.00637028 0.465501 0 0.256246 0.150933 0.539247 0.201184 0.293479 0.63942 0.708014 0.304449 0.424476 0.418191 0.612892 
0.951022  17 0.293021 0.296249 0.829832 0 0.464873 0 0.627375 0.702359 0.0366203 0.172903 0.257133 0.642849 0.617928 0.204923 0.528446 0.390141 0.812617 
1.4689  17 0.819487 0.285957 0.401504 0 0.920157 0.0772472 0.246442 0 0.284774 0.715352 0.29982 0.789622 0.418303 0.320679 0.600017 0.529017 0.426596 
1.09968  17 0.757308 0.244495 0.475767 0 0.916094 0.136839 0 0.349356 0.401098 0.847599 0.790686 0.862594 0.641764 0.479096 0.673303 0.281095 0.737799 
2.86191  17 0.644781 0.907774 0.337065 0.645001 0.865146 0.511733 0.826828 0.414963 0.0995339 0.517585 0.601346 0.750061 0.495873 0.408653 0.437736 0.348631 0.228728 
2.56072  17 0.463115 0.83283 0.498449 0.8067 0.823044 0.784298 0.0589338 0.643027 0.0984887 0.180651 0.603202 0.781906 0.44675 0.45785 0.448807 0.52932 0.145603 
1.93188  17 0.396482 0.858179 0.963771 0.461941 0.654526 0.609859 0.593002 0.036055 0.764689 0.186503 0.227401 0.500886 0.74343 0.421265 0.715519 0.371147 0 
2.29526  17 0.283744 0.69529 0.833089 0.441262 0 0 0.605726 0 0.838824 0.434432 0.128456 0.365327 0.756759 0.56599 0.687303 0.569975 0.606443 
3.62291  17 0.967972 0.535345 0.305271 0.800667 0.638922 0.53115 0.677856 0.522533 0.649302 0.793279 0.179495 0.376193 0.869202 0.931237 0.470605 0.795572 0.447725 
3.77841  17 0.926827 0.804216 0.240331 0.839779 0.397391 0.358189 0.699048 0.18471 0 0.540347 0 0.174376 0.868181 0.870245 0.0741464 0.842963 0.431362 
2.79597  17 0.563851 0.102557 0.197549 0.252035 0.110364 0.454832 0.229471 0.12106 0.992148 0.072255 0.317555 0 0.290299 0.852656 0.0577284 0.15721 0.418752 
4.10977  17 0.518818 0.95103 0.0383316 0.187493 0.102511 0.133037 0.177973 0.137117 0.99297 0.483114 0.288094 0.563728 0.328789 0.12455 0 0.0240024 0 
1.09359  17 0.9277 0.889273 0.765337 0.0303757 0.536359 0.948561 0.205424 0.238128 0.328195 0.699887 0.823979 0.580101 0.917857 0.548132 0.988176 0.308092 0.512859 
1.82862  17 0.21885 0.780722 0.622061 0.265221 0.972414 0.779617 0.0657956 0.221355 0.506442 0.454914 0 0.582631 0.931224 0.583549 0.717594 0.401347 0.395794 
2.26139  17 0.113026 0.868299 0.730339 0.611309 0.906922 0.240171 0.303407 0.414344 0.674952 0.430146 0.2467 0.0412545 0.161565 0.383222 0.382211 0.73801 0.101143 
1.17769  17 0.520405 0.298731 0.608822 0.140017 0.0237187 0.490427 0.356633 0.415871 0.809956 0.542807 0.401698 0.530891 0.237814 0.620842 0.260896 0.457315 0.250371 
1.51718  17 0.202773 0.830236 0.473465 0.142008 0.957364 0.484868 0.977658 0.344203 0.918457 0.40195 0.962457 0.510733 0.594709 0.687183 0.581503 0.350837 0.49897 
1.30611  17 0 0 0.945037 0.152188 0.653118 0.586917 0.392432 0.893553 0.230327 0.0288095 0.522497 0.107504 0.892713 0.469002 0.0432411 0.734055 0.547004 
1.45747  17 0.29015 0.199017 0.641306 0.11064 0.471824 0.516312 0.675452 0.64594 0.720588 0.391044 0.638253 0.637229 0.564563 0.240162 0.0991645 0.250433 0.528147 
1.19398  17 0.413709 0.631543 0.655238 0.111321 0.622501 0.480693 0.831268 0.644972 0.73143 0.128431 0.117982 0.637121 0.559845 0.247079 0.099424 0.415448 0.682981 
2.44534  17 0.42486 0.141071 0.965594 0.953907 0.44344 0.269901 0.354857 0.588893 0.727831 0.815012 0.647729 0.812427 0.883554 0.0185108 0.643767 0.925115 0.312551 
2.82397  17 0.398141 0.14668 0.574579 0.888896 0.36094 0.427603 0.589689 0.612159 0.798794 0.620614 0.4973 0.656936 0.793509 0.162805 0.54013 0.892224 0.288762 
1.77384  17 0.976059 0 0.507128 0.244669 0.444543 0.361182 0.76575 0.223501 0.974916 0.317581 0.370432 0.416025 0.125904 0.259822 0 0.589611 0.354009 
1.20122  17 0.812498 0 0.860179 0.264526 0 0.706787 0.601181 0.255878 0.285188 0.0212077 0.276334 0.526157 0.138927 0.310815 0 0.572757 0.420696 
1.69328  17 0.323521 0.6673 0.397238 0.110625 0.105653 0.694904 0.178738 0.169003 0.994937 0.812062 0.274329 0.293105 0.382684 0.925845 0.0913732 0.0970047 0.0207607 
1.6005  17 0.214825 0.460233 0.367731 0.196343 0.283718 0.195766 0.0897498 0.815261 0.467686 0.787734 0.830243 0.364791 0.429184 0.801574 0.743508 0.597642 0.621031 
1.10755  17 0.877201 0.50116 0.630351 0.0882657 0.400781 0.71467 0.541737 0.314664 0.645313 0.1199 0 0.222011 0.250631 0.326462 0.499146 0.0787845 0.536971 
1.21435  17 0.749259 0.499192 0.78528 0.120424 0.333258 0.688376 0.14039 0.308347 0.932076 0.124006 0.0339543 0.162309 0.16647 0.227525 0.00474876 0.797907 0.525198 
1.40171  17 0.425533 0.464501 0.327495 0.0426668 0.426541 0.725677 0.175442 0 0.812317 0.509492 0.417253 0.476782 0.198739 0.500724 0.402768 0.520206 0.761256 
2.6111  17 0.164865 0 0.034567 0.0531971 0.380233 0.723523 0.742875 0.384644 0.00614905 0.922421 0.717456 0.286923 0.165137 0.678498 0.187661 0.543243 0.893065 
1.44112  17 0.449788 0.909842 0.70141 0.208735 0.387271 0.59385 0 0.409412 0.674184 0.120289 0.280729 0.0803329 0.399236 0 0.796553 0.048626 0.847638 
2.83817  17 0.500111 0.78617 0.104347 0.202591 0.0933335 0.349991 0.045131 0.631597 0.233917 0.0170635 0.574359 0.171218 0.680223 0.112335 0.763203 0.263979 0.656529 
1.96335  17 0.946767 0 0.810697 0.443886 0.384541 0.495879 0.277563 0.127536 0.42246 0.64921 0.802856 0.129334 0.69655 0.760205 0.867234 0.639048 0.895135 
4.01646  17 0.990361 0.0941789 0.0415722 0.363588 0.483199 0.443035 0.272617 0.338797 0.509759 0.646831 0.984315 0.931185 0.658292 0.795729 0.965423 0.582706 0.90212 
3.30445  17 0.204634 0.174603 0.16737 0.677561 0.316963 0.610292 0.428241 0.476172 0.508625 0.117278 0.332929 0.668504 0.532063 0.44558 0.850339 0.696008 0.596502 
3.96284  17 0.546241 0.350874 0.138489 0.815421 0.156954 0.669157 0.85614 0.613636 0.603596 0.0938016 0.377072 0.706711 0.635251 0 0.8504 0.84375 0.523214 
1.90898  17 0.505296 0.541154 0.981215 0.658572 0.295773 0.373067 0.199296 0.86251 0.352307 0.0925238 0.455501 0.399549 0.333535 0.0519459 0.152426 0.120598 0.622333 
1.43218  17 0.566037 0.579151 0.759705 0.31675 0.807411 0.248326 0.942409 0.66278 0.456723 0.271395 0.466201 0.915063 0.231834 0.122823 0.133456 0.148298 0.12125 
0.689955  17 0.248004 0 0.516949 0 0.798935 0.0643126 0.474451 0.0805489 0.0853287 0.369987 0.432352 0.356116 0 0 0.809586 0.461199 0.18631 
1.53974  17 0.51114 0 0.476217 0.267301 0.818188 0 0.0327451 0.916395 0 0.564685 0.624719 0.448525 0.286575 0.603145 0.784095 0.296466 0.098344 
2.58008  17 0.223076 0.490687 0.785806 0.567767 0.94146 0.912965 0.650452 0.141816 0.384322 0.579699 0.194975 0 0.86804 0.965389 0.553461 0.417339 0.108937 
2.21793  17 0.240656 0.513536 0.601532 0.306495 0.408474 0.924558 0.718754 0.306722 0.491541 0.783567 0 0.050338 0.998642 0.990002 0.70883 0.403628 0.085174 
0.721892  17 0.48036 0.658693 0.736579 0 0.894183 0.551443 0.450792 0.92271 0.342746 0.0407196 0.783082 0.82162 0.652735 0 0.914057 0.745441 0.874199 
1.44816  17 0.488598 0.530199 0.355724 0.1125 0.829004 0.514396 0.379451 0.577169 0.371159 0.0418176 0.409515 0.971283 0.532689 0.120315 0.0146624 0.861406 0.813886 
1.02457  17 0.545551 0.904091 0.884025 0.110777 0.992787 0.45459 0.0185814 0.538508 0.956122 0.0651375 0.77782 0.320024 0.498793 0.0277663 0.832094 0.210086 0.489551 
1.349  17 0.355498 0.678401 0.583332 0.0715034 0.707846 0 0.80856 0.590352 0.766749 0.894592 0.834351 0.579913 0.549494 0.438638 0.139889 0.583548 0.410358 
0.726594  17 0.82267 0.282811 0.423918 0 0.836111 0.480598 0.380184 0.73086 0.477111 0.00248703 0.758872 0.790827 0.685037 0.814368 0.851836 0.711867 0.627716 
0.600374  17 0.527706 0.121023 0.881857 0.126875 0.0415103 0.540926 0.667491 0.835607 0 0 0.33209 0.622646 0.0451257 0.582799 0.458697 0.0152752 0 
0.914715  17 0.602817 0.0825877 0.747272 0.112029 0.494593 0.539924 0.258469 0.540006 0.535929 0.519753 0.659731 0.746998 0.0776317 0.420789 0.374918 0.387814 0.907072 
0.421275  17 0.889048 0 0.703994 0 0.0234745 0.515465 0.736 0.758166 0.0394799 0.199574 0 0.603091 0.191464 0.744454 0 0.704465 0.522526 
1.10347  17 0.147457 0.0672463 0.383417 0 0.749665 0.298324 0.695418 0.869213 0.422465 0.742767 0.548138 0.462634 0.590766 0.49876 0.414778 0.957244 0.732328 
1.58491  17 0.980559 0.584336 0.612359 0.230166 0.680026 0.619196 0.512869 0.885547 0.719621 0.297237 0.266249 0.594194 0.565412 0.2415 0.16239 0.375298 0.871441 
1.00197  17 0 0 0.893243 0 0.670401 0.652892 0.528391 0.720095 0.577303 0.685333 0.588016 0.845475 0.327473 0.659402 0 0.599584 0.757339 
0.964986  17 0.294248 0 0.791916 0.0620713 0.967222 0.660065 0 0.722338 0.122062 0.0298702 0.609371 0.55753 0.603954 0.0548487 0.219606 0.0230207 0.0597867 
1.70219  17 0.163431 0.0863258 0.266172 0.139778 0.724466 0.51812 0.0116555 0.458759 0.173393 0.707805 0.21355 0.14045 0.188883 0.0476144 0.622715 0.367056 0.084412 
2.39998  17 0.134534 0.358456 0.266838 0.20439 0.303724 0.498536 0.0333014 0.343717 0 0.807407 0.270009 0.511996 0.707934 0 0.473047 0.104027 0.0205689 
1.84793  17 0.585601 0.566017 0.26472 0.110699 0.011153 0.527698 0.022891 0.485229 0.842576 0.319676 0.187854 0.443047 0.830749 0.491844 0.577966 0.0751598 0.70009 
2.89774  17 0.563851 0.102557 0.197549 0.252035 0.110364 0.454832 0.229471 0.12106 0.992148 0.072255 0.317555 0 0.290299 0.852656 0.0577284 0.15721 0.418752 
1.54724  17 0.508549 0.868866 0.814181 0.142642 0.648659 0.610459 0.457838 0 0.410206 0.200215 0.128223 0.373664 0.776412 0.16494 0.817556 0.244351 0 
1.59373  17 0.480333 0.637971 0.761561 0 0.537209 0.564385 0.48185 0.0115661 0.96584 0.0194824 0.166116 0.545841 0.762275 0.203747 0.0035578 0.22153 0.0955963 
1.48517  17 0.578776 0.26425 0.496876 0.217667 0.83488 0.000220282 0.320028 0.925067 0 0.813334 0.71409 0.418826 0.53845 0.875118 0.874157 0.31052 0.880782 
1.58525  17 0.440644 0 0.410446 0.246383 0.816114 0.357241 0 0.673171 0.303545 0.381304 0.564146 0.83877 0.468385 0.788553 0.764135 0.795227 0.7519 
1.41696  17 0.936279 0.331125 0.658888 0.272897 0.407569 0.663705 0.39672 0.581606 0.799674 0.165922 0.833823 0.533213 0.555979 0.316227 0.535656 0.436632 0.413815 
1.33043  17 0.820519 0.218257 0.645454 0.234097 0.0279272 0.651296 0.19846 0.485582 0.796666 0 0.765666 0.522695 0.226221 0.350737 0.423703 0.436953 0.400142 
1.35839  17 0.482683 0 0.183707 0 0.691242 0.516398 0.264674 0.0887649 0.48784 0.0120881 0.29879 0.831173 0.994898 0.176201 0.0745239 0.792839 0.642834 
1.60576  17 0.295935 0.331211 0.912211 0.147713 0.657224 0.539551 0.255597 0.449616 0.44121 0.00892745 0.0562167 0 0.512712 0.201121 0.0510107 0.760083 0.574185 
1.09314  17 0.535727 0.874182 0.841691 0.131172 0.352288 0.512306 0.145282 0.247357 0.271085 0.0528258 0.059371 0.390829 0.406624 0.035826 0.383236 0.152057 0.423728 
1.09724  17 0.58487 0.588969 0.974693 0.179757 0.378374 0.446494 0 0.278686 0.0681103 0.057702 0.0888235 0.398531 0.422826 0.00566171 0.626444 0.149038 0.571791 
1.37947  17 0.577911 0.186914 0.623495 0.0926992 0 0.562403 0.0568202 0.0396485 0.740973 0.23993 0.289351 0.50028 0.156405 0.363002 0.148983 0.581776 0.276016 
1.30491  17 0.223445 0.324276 0.547424 0.115353 0.743413 0.569487 0.577753 0.490272 0.104555 0.782581 0.629626 0.464613 0.744312 0.351099 0.878176 0 0.601545 
1.25574  17 0.0206912 0.711947 0.738873 0.300494 0 0.886572 0.209302 0.523671 0.74256 0.056799 0.976131 0.247223 0 0.10071 0.91545 0.0774778 0.0901578 
1.21739  17 0.812498 0 0.860179 0.264526 0 0.706787 0.601181 0.255878 0.285188 0.0212077 0.276334 0.526157 0.138927 0.310815 0 0.572757 0.420696 
1.09538  17 0.171949 0.650251 0.851928 0.0346715 0.0256475 0 0.340534 0.59143 0.794408 0.581296 0.742911 0.82931 0.52594 0.618989 0.356427 0.584125 0.354452 
1.31224  17 0.204956 0.690996 0.317075 0.0287402 0.0928385 0 0.409894 0.581988 0.77352 0.161354 0.98418 0.835512 0.554647 0.35247 0 0.628685 0.444652 
3.03332  17 0.290126 0.42188 0.123388 0.241622 0.907233 0.671465 0.0495348 0.606192 0.00751557 0.399497 0.642817 0.803905 0.897429 0.519794 0.0804315 0.183153 0.248465 
1.17785  17 0.290532 0 0.735473 0.1107 0.30399 0.722153 0 0.594481 0.647814 0.537113 0.396524 0.383123 0.702876 0.623343 0.957551 0.288125 0.397378 
0.9138  17 0.539716 0.404511 0.850166 0 0.36568 0.593617 0.25612 0.383869 0.770873 0 0.750981 0.103119 0.419416 0 0.708657 0.274627 0.257554 
4.10189  17 0.357898 0.0740487 0.0163984 0.168439 0.507466 0.660417 0.337508 0.477792 0.739964 0.896278 0.207868 0.892901 0.291914 0.428192 0.445684 0.829133 0.701871 
1.86025  17 0.812691 0.464129 0.112037 0.0409616 0.571315 0.970997 0.242863 0 0.0863425 0.667485 0.761098 0.623875 0.067013 0.754569 0.634337 0.532543 0.772966 
1.49907  17 0.237789 0.538937 0.569846 0.0480918 0.290492 0.787786 0.11718 0 0.0900724 0.561276 0.268094 0.447857 0.434574 0.57791 0.292749 0.425381 0.760122 
1.19849  17 0.82279 0.263201 0.394939 0.0821792 0.437979 0.0553639 0 0.425458 0.683352 0.733668 0.474943 0.902397 0.387809 0.558945 0.798928 0.281861 0.00898911 
1.113  17 0.843691 0.188154 0.522453 0 0.576398 0.204425 0.0155607 0.190125 0.42713 0.0952323 0.890964 0.932335 0.0764262 0.518044 0.365205 0.0264055 0.740701 
2.94176  17 0.692854 0 0.11496 0.180001 0 0.155378 0.653896 0.268288 0.294444 0.410118 0.134165 0.618267 0.709604 0.465342 0.428173 0.544154 0.475979 
3.4979  17 0.708033 0.515145 0.0798411 0.251412 0.449 0.122739 0.283666 0.256511 0.120652 0.566316 0.1958 0.620468 0.282928 0.245848 0.593984 0.561905 0.605328 
2.25531  17 0.595943 0.791618 0.768047 0.483611 0.112874 0.49096 0.180973 0.179984 0.851832 0.686776 0.23883 0.541247 0.913038 0.553948 0.685529 0.377076 0.509552 
2.64096  17 0.687265 0.936613 0.767278 0.599142 0.221185 0.123702 0.771223 0.133613 0.188244 0.725532 0.450387 0.590734 0.94097 0.55201 0.0428253 0.377669 0 
0.969303  17 0.224361 0.580385 0.950886 0.108255 0.185583 0.526101 0.0586299 0.672838 0.910027 0.139336 0.366789 0.276477 0.313886 0.102966 0.5456 0.647393 0.229272 
1.2294  17 0.333047 0.345569 0.904742 0.112877 0.157904 0.594356 0.474827 0.0332312 0.909041 0.181841 0.215635 0.300084 0 0.24168 0.92375 0.747556 0.462993 
1.39746  17 0.253508 0.5027 0.517325 0.178122 0 0.725606 0.105247 0.593569 0.928557 0.0702879 0.0398255 0.54603 0.542755 0.202805 0.0604639 0.627071 0.646156 
1.24247  17 0.0981923 0.491909 0.604894 0.114973 0 0.617318 0.242316 0.288283 0.936886 0.103121 0.0260253 0.785724 0.152539 0.249408 0 0.879159 0.58269 
0.823709  17 0 0.00654129 0.385178 0.0119672 0.224298 0.142619 0.560538 0.646762 0.346845 0.182412 0.331277 0.569783 0.242137 0.217119 0.31179 0.885808 0.731067 
1.76724  17 0 0 0.163863 0.0615777 0.455298 0.177341 0.59397 0 0.16157 0.288468 0.127017 0.546072 0.0491709 0.466884 0.25916 0.374694 0.427401 
4.07529  17 0.64864 0.744265 0 0.216161 0.162993 0.401079 0.242375 0.660701 0 0 0.61805 0.0890943 0.833635 0.102368 0.681916 0.029409 0.458895 
0.930099  17 0.422934 0.783403 0.296467 0 0.192369 0.30021 0.286279 0.563266 0.714287 0.259374 0.545371 0.578781 0.302554 0.110164 0.386437 0.409218 0.0300187 
1.55588  17 0.382801 0.820092 0.732806 0.310159 0.311508 0.342656 0.620849 0.923324 0.773229 0.0300246 0.247193 0.555284 0.774411 0.284306 0.0890667 0.287305 0.703743 
2.07862  17 0.362624 0.821865 0.758383 0.488011 0.678738 0.26775 0.604856 0.366769 0.695771 0.858301 0.413428 0.658168 0 0.322828 0 0.311658 0.497273 
1.2899  17 0.380719 0.954312 0.88511 0.00863739 0.906563 0.619894 0.251149 0.693283 0.0778423 0.203941 0.00718923 0.641397 0.67244 0 0.630564 0.310199 0.527801 
1.03477  17 0.569367 0.190297 0.808413 0.156623 0.848106 0 0.77502 0.463217 0.275439 0.200658 0.627131 0.611224 0.467718 0.105763 0.542802 0.467163 0.7251 
1.46418  17 0.47622 0.604606 0.592963 0.226372 0.824983 0.663023 0.259645 0.756659 0 0.948876 0.508104 0.613779 0.884149 0.671077 0.630409 0 0.66567 
1.28545  17 0.408932 0.349777 0.582498 0.0870682 0.73803 0.478401 0.242221 0.339117 0.15859 0.249117 0.105363 0.471787 0.882716 0 0.741755 0 0.820367 
1.33345  17 0.116106 0.642969 0.415797 0.131547 0.680866 0.655884 0.0764067 0.702599 0.736402 0.0804297 0.126491 0.476154 0.626408 0.451968 0.142048 0 0.69282 
1.5493  17 0.0909518 0.565732 0.450006 0.144927 0.559012 0.531816 0.741909 0.480753 0.710299 0.132437 0.126104 0.259555 0.529664 0.535961 0.146684 0.489663 0.98351 
0.695991  17 0.519518 0.538381 0.772903 0.0613316 0.825252 0.634674 0 0.595128 0.160036 0.430168 0.292788 0.905101 0.417479 0.535365 0.437349 0.954866 0.78138 
0.886202  17 0.255606 0.247721 0.870173 0.0920067 0.807915 0.594804 0.402661 0.615737 0 0.831034 0.276657 0.627679 0.384668 0.66548 0.654557 0.718807 0.152136 
1.13618  17 0.203669 0.228813 0.799642 0.201392 0.406806 0.501723 0.114719 0.599921 0.940269 0.664265 0.257444 0.254799 0 0.230849 0.505807 0.660547 0.67639 
1.16971  17 0.183646 0.569517 0.369304 0.183085 0.444018 0.500393 0.235359 0.275578 0 0.222139 0.260243 0.576273 0.0178837 0.371333 0.361813 0.600887 0.683201 
1.54448  17 0.64161 0.674747 0.370444 0.0431808 0.355524 0.890485 0.295151 0 0.563719 0.401361 0.196348 0.507626 0.422837 0.411393 0.227247 0.553637 0.535631 
1.08075  17 0.272411 0.167411 0.918871 0.0205565 0.363518 0.855002 0 0.398052 0.633182 0.292709 0.17256 0.508348 0.45586 0.348911 0.14602 0.324705 0.428689 
1.52032  17 0.808536 0.555866 0.653905 0.0289249 0.406379 0.778755 0.0845391 0.292406 0.712816 0.110861 0.0938708 0.535389 0.196468 0 0.00561933 0.64601 0.397188 
1.62982  17 0.845559 0.597798 0.772152 0.188483 0 0.869296 0.21425 0.83758 0.767043 0.1186 0.0721773 0 0.0782525 0.195827 0.00683936 0.890239 0.405818 
1.28118  17 0.572808 0.162212 0.440763 0.116885 0.843542 0.384654 0.748932 0.499922 0.445347 0.102681 0.351407 0.154244 0.189495 0.261957 0.00475666 0.600639 0.383721 
0.901197  17 0.6312 0.699469 0.83836 0.122318 0.351065 0.111554 0.864011 0.982247 0.874384 0.362424 0.622553 0.769084 0.11055 0.11224 0.689176 0.456826 0.443251 
1.06583  17 0.0988701 0.272541 0.73544 0 0.244533 0.530032 0.452606 0.903646 0.349818 0 0.771629 0.343746 0.900923 0.339949 0.169665 0.737115 0.594221 
0.869212  17 0.678398 0.0808248 0.739411 0.122463 0.507875 0.574572 0.456021 0.943422 0.303013 0 0.788541 0.749607 0.0214635 0.54899 0.534824 0.224284 0.486447 
1.10459  17 0.939549 0.445089 0.646808 0.114787 0.481907 0.37542 0.373027 0.400947 0.724078 0.223603 0.511938 0.590847 0.502097 0.302644 0.475731 0.442541 0.475765 
0.982354  17 0.108201 0.123888 0.738891 0.148207 0.986523 0.370992 0.30556 0.524465 0.612314 0.486307 0.975824 0.705903 0.055754 0.35519 0.477115 0.57151 0.00645954 
0.935696  17 0.204398 0.242766 0.686748 0 0.184869 0.618969 0.679378 0.695533 0.205041 0.382258 0.295632 0.63853 0.651896 0.736795 0.11878 0.295001 0.604262 
1.53992  17 0.659337 0.107384 0.617236 0.272453 0.511312 0.408364 0.643803 0.869334 0.788297 0.233959 0.36351 0.6129 0.557284 0.604062 0.0960284 0.161782 0.625582 
3.88566  17 0 0.893361 0.125822 0.631473 0.159085 0.357976 0.00721961 0.522715 0.570684 0.198226 0.152523 0 0.597352 0.343612 0.830463 0.38942 0.342692 
1.23563  17 0.66225 0.882685 0.287452 0.00819767 0.597013 0.486134 0.00925814 0.580422 0.76483 0.247019 0.239927 0.0663969 0.469256 0.0514077 0.832652 0.161888 0.382403 
1.06429  17 0.826569 0.51415 0.112773 0 0.203389 0.389795 0.217945 0.485827 0.597495 0.0104003 0.457655 0.680202 0.0508389 0.478778 0.529058 0.81493 0.816218 
0.758655  17 0.814624 0.510403 0.318787 0 0.932574 0.697093 0.577217 0.973599 0.643865 0.00379524 0.706533 0.873335 0.327686 0.335104 0.194636 0.718342 0.808759 
1.2732  17 0.413709 0.631543 0.655238 0.111321 0.622501 0.480693 0.831268 0.644972 0.73143 0.128431 0.117982 0.637121 0.559845 0.247079 0.099424 0.415448 0.682981 
1.55245  17 0.938116 0.328768 0.569267 0.26569 0.41442 0.509885 0.525354 0.878632 0.326184 0.508017 0.363517 0.795641 0.802465 0.565083 0.116511 0.0227954 0.844411 
1.08067  17 0.155874 0.797807 0.093296 0.022464 0.411103 0 0.267123 0.822717 0.480739 0 0.711257 0.962955 0.550991 0.775923 0.0121675 0.443786 0 
1.01093  17 0 0.541441 0.562782 0.0232391 0.233446 0.270548 0.226347 0.918871 0.468507 0.580735 0.568629 0.427283 0.519841 0.0325196 0.858866 0.61801 0.641038 
2.45282  17 0.42486 0.141071 0.965594 0.953907 0.44344 0.269901 0.354857 0.588893 0.727831 0.815012 0.647729 0.812427 0.883554 0.0185108 0.643767 0.925115 0.312551 
2.552  17 0.223076 0.490687 0.785806 0.567767 0.94146 0.912965 0.650452 0.141816 0.384322 0.579699 0.194975 0 0.86804 0.965389 0.553461 0.417339 0.108937 
4.0028  17 0.63915 0.0101637 0.0113452 0.144208 0.519954 0.805078 0 0.522613 0.964395 0 0.246068 0.319024 0.233329 0.0173564 0.812124 0 0.483935 
0.860512  17 0.170023 0.684082 0.736047 0.0830068 0.398305 0.611999 0 0.571493 0.144014 0 0.164685 0.31858 0.636017 0.082229 0.796214 0 0.685896 
1.86981  17 0.710145 0 0.35311 0.118237 0.614339 0.457502 0.37451 0.615536 0.392994 0.379723 0.430865 0.245708 0.476331 0.122083 0 0.985797 0.792947 
1.58295  17 0.502149 0.482786 0.348768 0.0662632 0.42933 0.460399 0.528281 0.522726 0.96984 0.0160224 0.401679 0.0244026 0.727351 0.0899851 0.225789 0.576932 0.545395 
1.10697  17 0.473543 0.0191458 0.749436 0 0.554699 0.555974 0.505662 0.547256 0.350547 0.0478529 0.207323 0.750183 0.737631 0 0.160285 0.879374 0.669137 
1.30577  17 0.72288 0.941557 0.729165 0.180236 0.671316 0.635393 0.397727 0.40701 0.350619 0.0317934 0.83701 0.736177 0.690576 0 0.337733 0.722772 0.588077 
1.13101  17 0.223445 0.324276 0.547424 0.115353 0.743413 0.569487 0.577753 0.490272 0.104555 0.782581 0.629626 0.464613 0.744312 0.351099 0.878176 0 0.601545 
0.699427  17 0.610701 0.115428 0.866437 0.138483 0.601064 0.57243 0.73459 0.71239 0.2005 0.101632 0.350318 0.671214 0.285443 0.443615 0.251399 0.982836 0.0970673 
1.01116  17 0.518669 0.0823029 0.629532 0.195592 0.940374 0.0980426 0.356339 0.587351 0.29909 0.185524 0.563659 0.568673 0.416074 0.17037 0.745744 0.538601 0.88724 
1.52851  17 0.167389 0.0947717 0.288242 0.189258 0.961482 0.371872 0.544804 0.434466 0.519439 0.122782 0.572681 0.75612 0.52339 0.13667 0.754339 0.362741 0.458783 
1.45133  17 0.777686 0.0964677 0.98405 0.0446453 0.428888 0.622242 0.1229 0.195569 0.351608 0.842733 0.850431 0.434531 0.913861 0.608386 0.0560997 0.300368 0.307181 
1.50611  17 0.814409 0.574068 0.865565 0.0427109 0.376808 0.451934 0.286296 0.277478 0.30169 0.814615 0.823061 0.455195 0.987408 0.598327 0.115718 0.299946 0.66735 
2.50242  17 0.510735 0 0.595838 0.589394 0.0691134 0.703477 0.368672 0.223058 0.935633 0.205831 0.674712 0.546596 0.389293 0.0947603 0.18823 0.603603 0.404689 
1.76555  17 0.0953546 0.0742619 0.595884 0.201131 0.155282 0.147025 0.333923 0 0.887294 0.255091 0.224861 0.459974 0.228292 0.189433 0.441537 0.0624579 0.304806 
1.37686  17 0.0262426 0.14066 0.647018 0.149798 0.0634131 0.380913 0.194644 0.265763 0.595322 0.390949 0.0877585 0.487107 0.435199 0.00413847 0.798666 0.846552 0.485935 
1.05697  17 0.043878 0.159902 0.652684 0.186047 0.459802 0.144565 0.265916 0.415407 0.589141 0.475022 0.508637 0.216837 0 0 0.554304 0.556624 0.0328532 
1.30527  17 0.704154 0.551578 0.593426 0.252206 0.65286 0.274059 0.489926 0.887638 0.829623 0.0575199 0 0.740487 0.801499 0.800801 0 0 0.718676 
2.98177  17 0.350067 0.247916 0.581068 0.832652 0.842287 0.918499 0.296062 0.655598 0.0235805 0.606012 0.113259 0.245131 0.770719 0.30744 0.538451 0.0790772 0.600518 
1.00187  17 0.291482 0.881526 0.503156 0.0421611 0.549131 0 0.250016 0.301558 0.540781 0 0.259395 0.68926 0.402882 0.333849 0.315438 0.55365 0.722355 
1.29996  17 0.285766 0.278556 0.502686 0 0.569996 0 0.262672 0.112084 0.5393 0.715043 0.320088 0.672011 0.271525 0.390814 0.54027 0.535097 0.451183 
1.42335  17 0.813774 0.368789 0.376671 0.0918145 0.0623445 0.807504 0.337215 0.302621 0.663911 0.632968 0.165346 0.666922 0.323059 0.435315 0 0.563359 0.516073 
2.93298  17 0.813886 0 0.196529 0.308625 0 0.290436 0.518265 0.286013 0.670546 0.216245 0.442842 0.482324 0.719056 0.262092 0 0.582523 0.446829 
1.23324  17 0.876972 0.116607 0.376592 0 0.86687 0.0760844 0.648671 0.0930278 0.445544 0.726337 0.367592 0.235099 0 0.0562971 0.249358 0.537796 0.202246 
0.955346  17 0.156221 0 0.523905 0.00232966 0.699315 0.0660874 0.0897835 0.0814632 0.09594 0.123122 0.386475 0.467101 0.0161894 0.372234 0.23507 0.511474 0.265694 
1.61437  17 0.30272 0.641009 0.754608 0 0.377993 0.133995 0 0.0159366 0.477001 0.829508 0.470254 0 0.11719 0.282595 0.102125 0.568332 0.687464 
1.77529  17 0 0.329507 0.868 0.0522541 0.558063 0.29919 0.489499 0.0666061 0.483217 0.762213 0.292239 0.508211 0.926725 0.284 0.278096 0.10366 0.654554 
0.752691  17 0.798404 0.239199 0.512073 0.0906388 0.519643 0.541271 0.726851 0.197494 0 0.00819113 0.121337 0.526823 0.158435 0.522835 0.849574 0.716935 0.597787 
0.826441  17 0.75248 0.145618 0.613343 0.117566 0.253194 0.500329 0.53976 0.0551809 0 0 0.183205 0.77002 0.0350903 0.580557 0.889728 0.641162 0.593908 
1.21183  17 0.439011 0.937737 0.472258 0.0445937 0.544254 0.490293 0.0533138 0.147262 0.819595 0.534213 0.582714 0.889977 0.227837 0.502597 0.386076 0.725532 0.867737 
1.29139  17 0.37281 0.876165 0.373572 0.0282434 0.623632 0.67779 0.0287976 0.0470644 0.879809 0.172878 0.612383 0.861783 0.228222 0.494687 0.438431 0.690578 0.902362 
1.50798  17 0.0433221 0 0.690473 0.251575 0.475076 0.459088 0.642362 0.719545 0.751157 0.344965 0.617203 0.714258 0.467615 0.240044 0.132529 0.258423 0.463086 
1.29211  17 0.144127 0.0226519 0.690029 0.215775 0.454712 0.49523 0.657341 0.785277 0.0387909 0.375403 0.729289 0.420636 0.518644 0.231748 0.11578 0.443696 0.535791 
1.31738  17 0.537472 0.396474 0.865812 0 0.738557 0.951234 0.248181 0.175235 0.275185 0.81206 0.755376 0.629832 0.664302 0.526369 0.00718152 0.35004 0.993652 
0.804273  17 0.151293 0.435521 0.848095 0.0806531 0.582278 0.949738 0.158929 0.846121 0.236344 0.839396 0.891562 0.559812 0.146604 0.683747 0.976464 0.299845 0.129247 
1.19938  17 0.430115 0.355458 0.867765 0.534672 0 0.569509 0.673945 0.622775 0.0294436 0 0.295798 0.481381 0.560918 0.498346 0.708876 0.493963 0 
1.20118  17 0.542969 0 0.961612 0.491473 0.0805995 0.556082 0.622642 0.329693 0 0.25768 0.244588 0.500353 0 0.397896 0.822255 0.503728 0 
4.39056  17 0.912022 0.460814 0 0.888431 0.774683 0.495656 0.302243 0.333621 0.357225 0.559158 0.0629352 0.642172 0.409851 0.182132 0.892487 0.793809 0.550106 
2.48962  17 0.928734 0.155464 0.596589 0.743979 0.631811 0.531725 0.272458 0.282475 0.575362 0.100946 0.129213 0.652721 0.510086 0.15298 0.385305 0.835931 0.271942 
1.79015  17 0.0191397 0.0939133 0.697852 0.122548 0.485249 0.599137 0.29305 0.259235 0.564455 0.570324 0.579458 0.75144 0.581244 0.0471827 0.0034969 0.422186 0.717642 
1.32153  17 0.142214 0.00283718 0.70362 0.0388478 0.508307 0.399385 0.285203 0.223386 0.622517 0.675447 0.419309 0.575327 0.580981 0.470237 0.0663636 0.494016 0.0570146 
2.45324  17 0.530183 0.892205 0.528006 0.736123 0.703625 0.445191 0.46847 0.770761 0.360826 0.991952 0.587703 0.794679 0.1354 0.381745 0.175174 0.16093 0.871506 
0.866361  17 0.97636 0.679691 0.725891 0.131774 0 0.159428 0.238798 0.50674 0.456055 0.0990201 0.563783 0.530309 0.495197 0.609786 0.871906 0.475495 0.529181 
1.54282  17 0.103703 0.133361 0.718693 0.431528 0.39409 0.28069 0.293883 0.501123 0.470024 0.19751 0.759924 0.50599 0.549863 0 0.718848 0.26663 0 
3.56235  17 0.103771 0.0782423 0.0835403 0.508978 0.293412 0.795582 0.230971 0.83766 0.423117 0.232057 0.743189 0.505185 0.558568 0.261278 0.748109 0.243591 0.257149 
0.961581  17 0.908534 0.817536 0.636328 0.0294325 0.0894965 0.729827 0.0304554 0.382713 0.637357 0.252155 0.011534 0.484383 0.276152 0.481723 0.641667 0.0283491 0.451155 
1.26318  17 0.985437 0.389866 0.626182 0.0404169 0.633007 0.730945 0.858678 0.457744 0.68908 0.462161 0 0.403343 0.221722 0.183855 0.232017 0.0367135 0.674215 
4.49546  17 0.589493 0 0.00243166 0.742908 0.294874 0.56867 0.85112 0.683786 0 0 0.433708 0.00636475 0.657832 0.43613 0.203454 0.241843 0.679094 
0.780725  17 0.617773 0.151433 0.969174 0.112747 0 0.57412 0.774642 0.701588 0 0.356005 0.3611 0.989589 0.354018 0.438938 0.602854 0 0 
1.63789  17 0.549923 0.607845 0.274733 0.117274 0.213351 0.386589 0.40663 0.686486 0.0988645 0.372878 0 0.272257 0.836666 0.916216 0.837877 0.361504 0.571992 
1.62047  17 0.519184 0.650194 0.258844 0.0550839 0.0976785 0.851284 0.861889 0.635104 0.850853 0.271198 0 0.0377033 0.731704 0.904382 0.85127 0.644647 0.537372 
2.42805  17 0.372425 0.619607 0.737278 0.54353 0.467664 0.551198 0.354341 0.112052 0.25541 0.998876 0.292625 0.701528 0.659024 0.00557292 0.359918 0.683575 0.895149 
1.74507  17 0.284836 0.668995 0.739437 0.116898 0.797884 0.55076 0.453753 0.141719 0.283947 0.822619 0.270241 0.756524 0.624785 0.0141169 0.148631 0.790994 0.228253 
2.49882  17 0.559085 0.441516 0.648522 0.586371 0.10384 0.361869 0.593138 0.322037 0.589528 0.522369 0.392984 0.846151 0.86462 0.494263 0.0847916 0.716196 0 
4.11114  17 0.767682 0.366388 0.0788398 0.735574 0.687871 0.4043 0.126301 0.22577 0.51438 0.201851 0.376807 0.130861 0.578461 0.380335 0.790487 0.480508 0 
0.949152  17 0.775205 0.118542 0.773864 0.139193 0.613489 0.464636 0.735897 0.797676 0.00685868 0.0756825 0.252187 0.667294 0.310526 0.0633654 0.82081 0.91856 0.388407 
0.774861  17 0.575213 0.0820462 0.888831 0.137501 0.799966 0.0655509 0.728712 0.786672 0.0137867 0.062623 0.401793 0.610777 0.157723 0.562118 0.299165 0.827175 0.580041 
1.96457  17 0.149235 0.422007 0.858391 0.449024 0.513315 0.532296 0.460285 0.213046 0.621237 0.613816 0.110162 0.301834 0.157614 0.750505 0.542896 0.110131 0.263243 
0.747495  17 0.310103 0 0.472671 0 0.614301 0.0252031 0.520489 0.362244 0 0.409691 0.613304 0.714125 0.00613461 0.200164 0.82556 0.763806 0.700635 
3.30871  17 0.142768 0.0708881 0.127381 0.226572 0.83243 0.0578414 0.0602319 0.784249 0.00738286 0.869628 0.156501 0.530418 0.899708 0.252101 0.622824 0.977803 0.489957 
0.891647  17 0.0614769 0.655907 0.939281 0.105981 0.821936 0.743637 0.0343779 0.563418 0.00548671 0.919219 0.208502 0.91514 0.219654 0.598782 0.400275 0.414394 0.649226 
1.55491  17 0.0108296 0.0813102 0.645778 0.0647209 0.49512 0.240002 0.270468 0.255033 0.604151 0.358181 0.542581 0.712323 0.5825 0.261628 0.0711576 0.450507 0.91548 
0.707688  17 0.248004 0 0.516949 0 0.798935 0.0643126 0.474451 0.0805489 0.0853287 0.369987 0.432352 0.356116 0 0 0.809586 0.461199 0.18631 
1.11512  17 0.012872 0.0939282 0.604538 0.259277 0.675853 0.402845 0.737033 0.82688 0.348334 0 0.312248 0.752288 0.00938673 0.443104 0.351924 0.974608 0.0534067 
1.13762  17 0.554888 0.0752176 0.734987 0.272085 0.635743 0.42783 0.71368 0.704033 0.273729 0 0.506674 0.505561 0.0269465 0.408908 0.240541 0.983087 0.116678 
1.92182  17 0.445625 0 0.831083 0.646507 0.442456 0.630681 0 0.307658 0.55447 0.328094 0.0436551 0.883458 0.69393 0.324244 0.107231 0.190476 0.608827 
1.49495  17 0.00612328 0 0.723129 0.357918 0.172465 0.42008 0.154341 0.428023 0.00503302 0.516438 0.706887 0.473857 0.711153 0.510439 0.483808 0.639409 0.447417 
0.726594  17 0.82267 0.282811 0.423918 0 0.836111 0.480598 0.380184 0.73086 0.477111 0.00248703 0.758872 0.790827 0.685037 0.814368 0.851836 0.711867 0.627716 
0.600374  17 0.527706 0.121023 0.881857 0.126875 0.0415103 0.540926 0.667491 0.835607 0 0 0.33209 0.622646 0.0451257 0.582799 0.458697 0.0152752 0 
0.421275  17 0.889048 0 0.703994 0 0.0234745 0.515465 0.736 0.758166 0.0394799 0.199574 0 0.603091 0.191464 0.744454 0 0.704465 0.522526 
0.695991  17 0.519518 0.538381 0.772903 0.0613316 0.825252 0.634674 0 0.595128 0.160036 0.430168 0.292788 0.905101 0.417479 0.535365 0.437349 0.954866 0.78138 
1.20118  17 0.542969 0 0.961612 0.491473 0.0805995 0.556082 0.622642 0.329693 0 0.25768 0.244588 0.500353 0 0.397896 0.822255 0.503728 0 
0.866361  17 0.97636 0.679691 0.725891 0.131774 0 0.159428 0.238798 0.50674 0.456055 0.0990201 0.563783 0.530309 0.495197 0.609786 0.871906 0.475495 0.529181 
0.961581  17 0.908534 0.817536 0.636328 0.0294325 0.0894965 0.729827 0.0304554 0.382713 0.637357 0.252155 0.011534 0.484383 0.276152 0.481723 0.641667 0.0283491 0.451155 
0.707688  17 0.248004 0 0.516949 0 0.798935 0.0643126 0.474451 0.0805489 0.0853287 0.369987 0.432352 0.356116 0 0 0.809586 0.461199 0.18631 
1.17546  17 0.330078 0.652774 0.779095 0.270023 0.454411 0.610861 0.280227 0.597622 0.339985 0.681464 0.413028 0.917209 0 0.607567 0.295082 0 0.807341 
0.954209  17 0.478757 0.350866 0.903752 0.0566127 0.432176 0.639925 0 0.600835 0.249222 0.607067 0.190094 0.940079 0.32611 0.55116 0.220693 0 0.821337 
2.17203  17 0.752314 0.488052 0 0 0.322732 0.404503 0.371217 0.540171 0.814418 0.0141917 0.454184 0.820921 0.0476878 0.482747 0.534433 0.792192 0.66478 
2.50547  17 0.0592078 0.316318 0.0969531 0.148302 0 0.400519 0.635162 0.295981 0.349661 0.0137682 0.468916 0.630235 0.02939 0.45305 0.278721 0.930105 0.248901 
1.38369  17 0.856521 0.864786 0.730512 0.0582547 0.339923 0.328463 0.601584 0.00788116 0.901538 0.107866 0.207418 0.589419 0.0155906 0.209123 0.436551 0.34195 0.0221179 
0.960912  17 0.373159 0.156794 0.882564 0 0.901118 0.433131 0.628925 0.0221939 0.00324917 0 0.123791 0.596854 0.773628 0.208769 0 0.0757255 0.191393 
2.47087  17 0.21839 0.990754 0.747683 0.522451 0.376904 0.496496 0.891694 0.159702 0.179035 0.685909 0.0580038 0.521007 0.850902 0.211586 0.281131 0.366183 0.49972 
1.71203  17 0.26692 0 0.80224 0.29313 0.375982 0.494167 0.160194 0.0233555 0.88263 0.394762 0.316783 0.373704 0.781962 0.640965 0.74421 0.413834 0.51197 
0.905854  17 0.649613 0.071349 0.799711 0 0.489825 0.637098 0.100986 0.71178 0.288338 0.265101 0.568891 0.694604 0.525254 0.320172 0.304371 0.212027 0.638094 
1.18013  17 0.631864 0.0919026 0.794529 0.191183 0.49398 0.540693 0.255429 0.606238 0.511828 0.371998 0.761989 0.631118 0.466909 0.536335 0.120834 0.176671 0.120085 
0.871477  17 0.25205 0 0.612235 0.0651445 0.85534 0.0735754 0 0.636419 0.184037 0 0.576024 0.579141 0.632217 0.341469 0.264592 0.527669 0.224387 
1.01973  17 0.347821 0.410723 0.85649 0.0665786 0.746395 0.698651 0 0.723486 0.626934 0 0.454685 0.575046 0.598365 0.353913 0.236916 0 0.385084 
2.62386  17 0.345235 0 0.216225 0.267045 0.00853726 0.140529 0.374962 0.640504 0 0.593186 0.242065 0.597162 0.087448 0.104832 0.575403 0.184695 0.357302 
2.74367  17 0.447068 0.0341631 0.18175 0.282286 0.405605 0.140519 0.1908 0.881864 0.851223 0.450742 0.703681 0.114769 0.351607 0.0437533 0.721888 0.551459 0.188681 
1.50527  17 0.164017 0.345682 0.511504 0.207367 0.491438 0.866264 0.568477 0.334878 0.802284 0.649989 0.109484 0.377722 0 0.173749 0.430525 0 0.529351 
0.873972  17 0.447856 0.587911 0.690365 0.00931748 0.632038 0.270086 0.0883349 0.491375 0.0988899 0.166175 0.0951902 0.28085 0.0858031 0.133554 0 0.778686 0.58932 
1.6955  17 0.220459 0.095802 0.691873 0.223913 0.898251 0.564842 0.199239 0 0.160899 0.349026 0.229929 0.650841 0.352883 0 0.678043 0.644234 0.234839 
1.61902  17 0.243854 0.0523937 0.202478 0.160903 0.696629 0 0.303185 0.372152 0.0365763 0.345195 0.390997 0.0964154 0 0 0.0918968 0.554834 0.222786 
1.32195  17 0.470554 0.662015 0.803762 0.132216 0.74336 0.477085 0.336312 0.639587 0.515863 0.560288 0.12985 0.550522 0.355906 0.514204 0.0777128 0.160938 0.693107 
1.05082  17 0.412399 0.642766 0.828394 0.0486151 0.660464 0.458272 0 0.660895 0.225927 0.525179 0.116432 0.754012 0.523588 0.483056 0.17522 0.567434 0.703496 
1.01196  17 0.00893403 0.0911259 0.85628 0.366183 0.0648141 0.550572 0.622917 0.771473 0 0 0.378482 0.739749 0.0749593 0.466556 0.10753 0.200761 0 
0.628593  17 0.541589 0.10044 0.83251 0 0.0307434 0.543675 0.699908 0.605036 0 0.0954384 0.293108 0.635535 0.0427834 0.739916 0.501271 0 0 
0.93706  17 0.217614 0.552122 0.998702 0.0996107 0.258231 0.442879 0.136789 0.426417 0.513391 0.1028 0.585369 0.293875 0.435235 0 0.738394 0.435465 0.119769 
0.898705  17 0.559462 0.615829 0.917004 0.117096 0.143078 0.279475 0.152718 0.50143 0.587173 0.0839916 0.564818 0.526634 0.243056 0.690557 0.464686 0.578391 0.271652 
1.52199  17 0.0597015 0.317771 0.575122 0 0.196135 0.372358 0.178069 0.951368 0.677743 0.707319 0.539912 0.421893 0.520405 0.182807 0.122144 0.750294 0.541367 
1.77567  17 0 0.131565 0.615627 0 0.0650865 0.0805981 0.0633043 0.0519708 0.659008 0.643126 0.458834 0.421297 0.5198 0.0784726 0.154491 0.742923 0.674324 
1.29681  17 0.980676 0.92275 0.87097 0 0.0821255 0.805587 0 0.448252 0.614187 0.49203 0.0922394 0.381274 0.230702 0.458013 0.00559892 0.133778 0.458706 
1.3559  17 0.925161 0.70949 0.599919 0.00274996 0.078416 0.763908 0 0.352896 0.636385 0.538902 0 0.364953 0.307698 0.480207 0.420363 0 0.402351 
1.074  17 0.480717 0.223492 0.745769 0.0702945 0.805063 0.68226 0.646476 0.527065 0.183248 0.220015 0.285347 0.0435108 0.417418 0.45428 0.324498 0.954012 0.354795 
1.50964  17 0.598329 0.794514 0.704581 0.117371 0.620893 0.592739 0.621355 0.511912 0.180075 0.629802 0.269023 0.0159045 0.468223 0.624869 0.379374 0.975468 0.298348 
1.47367  17 0.666937 0.28557 0.780157 0.203196 0.123242 0.655758 0.721394 0.748116 0.0825561 0.138316 0.264526 0.681474 0.401125 0.0088377 0.0504412 0.483032 0.317881 
0.935139  17 0.0161234 0.131962 0.799436 0.090868 0.746488 0.391576 0.753185 0.654149 0 0.328265 0.254895 0.668244 0.763603 0.663364 0.435712 0.699825 0.376358 
1.09403  17 0.575486 0.767347 0.436866 0.0650122 0.236002 0.00387347 0.161629 0.323397 0.34008 0 0.717227 0.858219 0.772216 0.969044 0.00496288 0.394409 0.184739 
1.20536  17 0.164371 0.542773 0.48123 0.0691987 0.424217 0.534707 0.124866 0.833028 0.4634 0 0.090758 0.761421 0.446165 0.0492097 0.0079553 0.401167 0.0646351 
1.07344  17 0.732539 0.516949 0.575998 0 0.0489596 0.753985 0.623202 0.768571 0.475025 0.0491712 0.814655 0.888603 0.238682 0.0873445 0 0.70427 0.938189 
1.12956  17 0.975087 0.433049 0.300562 0 0.81698 0.697656 0.704016 0.560614 0.602861 0.0533197 0.755221 0.905392 0.27942 0.151602 0 0.781085 0.833299 
0.772199  17 0.196785 0.522946 0.537656 0.0174171 0.656243 0.341653 0.197109 0.826844 0.258969 0.0440225 0.530231 0.640522 0.131015 0.4843 0.0622222 0.195293 0.924694 
2.20287  17 0.232475 0.238941 0.772882 0.911556 0.745346 0.0719463 0.498309 0.806528 0.314228 0.889206 0.844162 0.497947 0.143701 0.611001 0.709666 0.162953 0 
0.972026  17 0.937403 0.642017 0.0551384 0.0100023 0 0.00960972 0.217988 0.524721 0.329519 0.136475 0.63012 0.444046 0.879616 0.714921 0.721734 0.539211 0.481647 
1.35968  17 0.0336492 0.575465 0.619128 0.257401 0 0.382278 0.225402 0.508054 0.338583 0.186468 0.578744 0.402693 0.18514 0.702121 0.78855 0.770704 0.642417 
1.42786  17 0.520046 0.0721216 0.856254 0.1557 0.811792 0.521389 0 0.0365199 0.951269 0.106476 0.0760209 0.491012 0.323489 0.0831389 0.297982 0.220316 0.324002 
1.62897  17 0.563864 0.886277 0.867465 0.0254208 0.98448 0.410563 0.26872 0.0406514 0.964278 0.0560549 0.1679 0.426372 0.673249 0.17754 0.0688995 0.219211 0.849031 
1.4812  17 0.164798 0.0575391 0.31873 0.0788824 0.955558 0.366962 0.804584 0.159649 0.450815 0.195681 0.558429 0.177661 0.573005 0.577046 0.14008 0.473572 0.527115 
1.15816  17 0.151943 0.0687064 0.371795 0.019266 0.701204 0.333323 0.699917 0.481629 0.511267 0.773219 0.565281 0.726584 0.536914 0.754895 0.332007 0.353632 0.64576 
0.855684  17 0 0.427434 0.647415 0.0944361 0.756555 0.669865 0.549682 0.513219 0.0981385 0 0.298118 0.936193 0 0.554993 0.371279 0.981683 0.743913 
1.21391  17 0.0739848 0.708819 0.614467 0.268862 0.754862 0.302854 0.151238 0.557681 0.14728 0 0.316026 0.850047 0.307856 0.524617 0.399053 0.960996 0.773049 
0.706966  17 0.514998 0 0.753465 0.0981911 0.508489 0.506061 0.292896 0.619518 0.0566759 0.451426 0.688586 0.965351 0.0709157 0.523081 0.37167 0.0416053 0.769511 
0.812713  17 0.635713 0.764936 0.781777 0.105596 0.372235 0.529985 0.184753 0.602198 0.0140684 0.557322 0.618713 0.855298 0.549625 0.570463 0.347695 0.334666 0.800953 
0.981148  17 0.970065 0.156098 0.556789 0.116307 0.535992 0.503838 0 0.0139233 0.018776 0.0028468 0.178663 0.585256 0 0.0768862 0.155482 0.712639 0.254651 
0.82078  17 0.412613 0.144849 0.720029 0.0580035 0.301325 0.720141 0.610173 0.520613 0.177247 0 0.463702 0.664626 0 0.464628 0.14562 0.77597 0 
1.56773  17 0.429858 0.708741 0.759922 0.0558188 0.0253043 0.498682 0.0370023 0.382579 0.644388 0.048943 0.429942 0.263231 0.579874 0 0 0.343947 0.413982 
0.978004  17 0.421188 0.829634 0.554041 0.0392443 0.16891 0.376405 0 0.439925 0.903273 0.076878 0.731155 0.431546 0.0595429 0 0.0762338 0.323518 0.448054 
0.907507  17 0.728431 0 0.694848 0.0877966 0 0.675823 0.541127 0.293128 0.286521 0.356319 0.607954 0.710295 0.129192 0.359111 0 0.577084 0.528089 
0.889338  17 0.650221 0.1086 0.869761 0.314366 0.376436 0.681162 0.772199 0.524836 0.270675 0.00389498 0.166412 0.623903 0.134241 0.354624 0.351534 0.502879 0.351276 
1.40487  17 0.537472 0.396474 0.865812 0 0.738557 0.951234 0.248181 0.175235 0.275185 0.81206 0.755376 0.629832 0.664302 0.526369 0.00718152 0.35004 0.993652 
0.75993  17 0.798404 0.239199 0.512073 0.0906388 0.519643 0.541271 0.726851 0.197494 0 0.00819113 0.121337 0.526823 0.158435 0.522835 0.849574 0.716935 0.597787 
0.598164  17 0.484163 0.207502 0.910075 0.166268 0.154151 0.592871 0.776814 0.177296 0 0 0.205966 0.524814 0.353051 0.539422 0.459164 0.494933 0.134429 
0.926269  17 0.998295 0.226536 0.819544 0.328364 0.1345 0.492992 0.450534 0.453891 0.001655 0.21613 0.351661 0.644582 0.175959 0.558981 0.480157 0.505761 0 
1.63746  17 0.484697 0.256797 0.611472 0.162432 0.165817 0.585187 0.757038 0 0.219923 0.102235 0.0127896 0.755812 0 0.525193 0.385886 0.686337 0.0183448 
0.837954  17 0.031819 0.0823474 0.644003 0.0800827 0.343353 0.487928 0.375804 0.0214803 0 0 0 0.617084 0 0.554312 0.394869 0.742753 0.441939 
1.4404  17 0.504635 0.554888 0.891732 0.0636327 0.816818 0.576799 0.487028 0.654404 0 0.422782 0.278355 0.0298133 0.63521 0.789193 0.347092 0.0124151 0.754681 
1.48523  17 0.514048 0.504525 0.140897 0.0569895 0.19915 0.772356 0 0.621616 0 0.443282 0.352751 0.0428641 0.379769 0.129445 0.322069 0.814859 0.92788 
2.89947  17 0.160321 0.875143 0.465977 0.476797 0.203419 0 0.550482 0.20423 0.523787 0.66563 0.624617 0.0724003 0.384967 0.37602 0 0.611341 0.221654 
2.28041  17 0.111923 0.734638 0 0 0.0331744 0.0925148 0.137905 0.56034 0.897669 0.236852 0.198962 0.874515 0.547799 0.398843 0.000942187 0.636262 0.649587 
1.12295  17 0.538263 0.4641 0.859779 0.265435 0.361035 0.399059 0.780246 0.647433 0.529849 0.139083 0.430051 0.316998 0.75308 0.417744 0.886577 0.558932 0.708767 
3.33929  17 0.320749 0.485897 0.096697 0.200423 0.34543 0.317923 0.14594 0.107532 0.676505 0.222363 0.291665 0.279131 0.650135 0.356337 0 0.411199 0 
0.891642  17 0.618742 0.207584 0.774266 0.145443 0 0.555441 0.774733 0.375535 0.296158 0.272012 0.755041 0.433485 0.380541 0.374213 0.523621 0.639966 0 
0.960009  17 0.620183 0.182298 0.861694 0.140651 0.585224 0.576582 0.774872 0.595685 0.37777 0.246449 0.596764 0.481836 0.420202 0.570291 0.547659 0.328387 0.851471 
0.732201  17 0.849439 0 0.684969 0.0682113 0.471869 0.826846 0.069413 0.704914 0.625076 0.231831 0.735283 0.461933 0.0920143 0.152448 0.150807 0.401742 0.423788 
1.33207  17 0.93359 0 0.647849 0.0634989 0.397503 0.9155 0 0.433917 0.859856 0.489222 0.915254 0.566189 0.514214 0.135405 0.115558 0.537335 0.532685 
0.92131  17 0.278857 0.401841 0.947887 0.160547 0.500113 0.530018 0.174898 0.418973 0.885868 0 0.0377895 0.164617 0.51745 0.447445 0.574081 0.800529 0.150153 
1.11578  17 0.208858 0.661362 0.928324 0.104176 0.608509 0.54509 0 0.554963 0.553844 0.143074 0.167321 0.111106 0.453583 0.0820056 0.616317 0.739029 0.636081 
1.19377  17 0.750886 0 0.513547 0.036614 0 0.587152 0.691391 0.84079 0.183773 0.759264 0 0.599513 0.8119 0.781759 0.116027 0.299189 0.664841 
0.826861  17 0 0.188553 0.692673 0 0.375891 0.499761 0.287116 0.670861 0.146322 0.100793 0.768865 0.740213 0.664113 0.778429 0.117499 0.291782 0.642091 
1.51309  17 0.659337 0.107384 0.617236 0.272453 0.511312 0.408364 0.643803 0.869334 0.788297 0.233959 0.36351 0.6129 0.557284 0.604062 0.0960284 0.161782 0.625582 
0.972723  17 0.043878 0.159902 0.652684 0.186047 0.459802 0.144565 0.265916 0.415407 0.589141 0.475022 0.508637 0.216837 0 0 0.554304 0.556624 0.0328532 
0.932112  17 0.690935 0 0.890685 0.158277 0.990742 0.440563 0.683053 0.343231 0.0716143 0.186753 0.638 0.826585 0.642931 0 0.546964 0.581707 0.784393 
1.22618  17 0.505612 0 0.524187 0.0831167 0.0749899 0.0233997 0.0692576 0.461835 0.763434 0.500292 0.629189 0.628463 0.554095 0.0330324 0.637592 0.327617 0.80804 
2.4253  17 0.773382 0.989561 0.175021 0.2427 0.684869 0.876677 0.199697 0.788021 0.281333 0.224907 0.928575 0.0110317 0.433562 0.188067 0.858923 0.212289 0.435145 
2.75094  17 0.529308 0.0390992 0.184197 0.230061 0.523243 0.631556 0.185343 0.698858 0.779851 0.229168 0.146653 0.536063 0.467749 0 0.833639 0.161087 0.399417 
0.812974  17 0.500409 0.137192 0.64918 0.111464 0.524029 0.674441 0.424335 0.430528 0.501177 0.375852 0.441482 0.593472 0.279544 0.019524 0.829889 0.55547 0.166277 
1.02294  17 0.16895 0.257245 0.701799 0.0724172 0.818587 0.481557 0.391157 0.789628 0.497553 0.553275 0.231541 0.638796 0.487158 0.922667 0.657748 0.720066 0.172151 
1.22294  17 0.800171 0.148512 0.398332 0.104223 0.848447 0.526723 0.423242 0.414956 0.277193 0 0.379399 0.533301 0.26251 0.13427 0.00271383 0.60268 0.404524 
1.67712  17 0.584686 0.326568 0.407323 0.101819 0.665476 0.131374 0.767607 0.668364 0.585614 0.614182 0.354885 0.517511 0.212111 0.18578 0.00904491 0.579423 0.403283 
1.0184  17 0.224361 0.580385 0.950886 0.108255 0.185583 0.526101 0.0586299 0.672838 0.910027 0.139336 0.366789 0.276477 0.313886 0.102966 0.5456 0.647393 0.229272 
1.19818  17 0.155874 0.797807 0.093296 0.022464 0.411103 0 0.267123 0.822717 0.480739 0 0.711257 0.962955 0.550991 0.775923 0.0121675 0.443786 0 
0.765252  17 0.246391 0.356267 0.668286 0.0769973 0.520555 0.689643 0.419108 0.532617 0.105762 0.833616 0.958764 0.436963 0 0.239482 0.953253 0.187509 0.558934 
1.21347  17 0.222827 0.425786 0.912867 0.0794068 0.689914 0.649622 0 0.761458 0.148287 0.815929 0.00904232 0.53561 0.433073 0.734182 0.834538 0.0263111 0.2979 
1.21094  17 0 0.508353 0.158563 0.0697504 0.173668 0.570439 0.219426 0.679919 0.109941 0.187104 0.182532 0.18011 0 0.102535 0.596112 0.666139 0.409606 
0.813536  17 0.448929 0.732379 0.408344 0.0876428 0.19159 0.482993 0.0440109 0.68155 0.166717 0.0146106 0.323512 0.208422 0 0.102802 0.433278 0.145529 0.120547 
1.12933  17 0 0.25221 0.882349 0.0894235 0.807874 0.932643 0.113451 0.759333 0 0.27366 0.125121 0.640443 0.307798 0.117157 0.75409 0.65199 0.606433 
0.946814  17 0.470388 0.203611 0.869454 0.14094 0.820608 0.573112 0.411711 0.651826 0.0542304 0.732938 0.603724 0.619251 0.426685 0.36008 0.748878 0.874382 0.676802 
0.977074  17 0.182237 0.147824 0.51977 0.0451803 0.31484 0.39037 0.506926 0.189137 0 0.0737191 0.397938 0.978521 0 0.0428037 0.734401 0.871151 0.498375 
1.25156  17 0.534989 0.141216 0.683882 0 0.365817 0.591065 0.309519 0 0.23301 0 0 0.732733 0.23515 0.290637 0.0035809 0.855815 0.725696 
1.58848  17 0.265811 0.283646 0.914286 0.130559 0.0558622 0.622185 0.634657 0 0.0921678 0.706448 0 0.360785 0 0.427837 0.46847 0.32756 0.515174 
1.48535  17 0.311252 0.339099 0.854456 0.05821 0.196281 0.606354 0.474466 0 0.175678 0.692384 0.790179 0.168965 0.44155 0.41043 0.0218013 0.774961 0.322154 
1.42167  17 0.108079 0.668804 0.808856 0.415283 0.662364 0.532756 0.260979 0.326293 0.540145 0.0494465 0.213979 0.247581 0 0.149115 0.97605 0.560241 0.68106 
1.19989  17 0.417512 0.723764 0.8311 0.0350765 0.100113 0 0.198178 0.33384 0.540905 0 0.592008 0.876179 0 0.208559 0.328882 0.158754 0 
0.390826  17 0.889048 0 0.703994 0 0.0234745 0.515465 0.736 0.758166 0.0394799 0.199574 0 0.603091 0.191464 0.744454 0 0.704465 0.522526 
0.981849  17 0.908534 0.817536 0.636328 0.0294325 0.0894965 0.729827 0.0304554 0.382713 0.637357 0.252155 0.011534 0.484383 0.276152 0.481723 0.641667 0.0283491 0.451155 
0.852463  17 0.75896 0.561163 0.217999 0 0.418351 0.737999 0.25573 0.73435 0.443773 0.00449576 0.763077 0.451894 0.794164 0.398129 0.643525 0.132724 0.606198 
0.693854  17 0.653476 0.420617 0.306363 0 0.196227 0.537695 0.786048 0.840201 0.0340684 0.00223983 0.783993 0.555217 0.0644129 0.504779 0.15904 0.903792 0.61625 
0.637181  17 0.610701 0.115428 0.866437 0.138483 0.601064 0.57243 0.73459 0.71239 0.2005 0.101632 0.350318 0.671214 0.285443 0.443615 0.251399 0.982836 0.0970673 
1.28104  17 0.72288 0.941557 0.729165 0.180236 0.671316 0.635393 0.397727 0.40701 0.350619 0.0317934 0.83701 0.736177 0.690576 0 0.337733 0.722772 0.588077 
0.941501  17 0.684324 0 0.686818 0.0900076 0.372488 0.299853 0.142604 0.88421 0.200025 0.564574 0.590221 0.392737 0.439671 0.282517 0.500072 0.834697 0.661175 
1.02083  17 0.406535 0 0.410092 0.103835 0.39411 0.243952 0.653902 0.348954 0 0.517491 0.437167 0.486209 0.507902 0.438253 0.507949 0.642368 0.704181 
1.46038  17 0.822738 0.739026 0.658707 0.485442 0 0.5919 0.404246 0.464136 0.0945333 0 0.347942 0.502711 0.514934 0.497565 0.874582 0.492347 0.642163 
0.80891  17 0.211743 0.537207 0.842662 0.0881032 0 0.300688 0.856085 0.65071 0.473989 0 0.226398 0.521434 0.502064 0.562353 0.922275 0.472274 0.596931 
1.23764  17 0.500845 0.610219 0.891545 0 0.582388 0.630914 0.678389 0.548755 0.591941 0.373459 0.778313 0.605465 0.902739 0.348241 0.174575 0.672582 0.473128 
1.1625  17 0.50999 0.323813 0.714557 0 0.482648 0.96776 0.461441 0.534663 0.326188 0.356201 0 0.676463 0.795501 0.360976 0.143836 0.995406 0.534916 
0.739015  17 0.127292 0.128687 0.399925 0.0160443 0.954787 0.474395 0.458931 0.976271 0.412014 0.0430772 0.590248 0.833203 0.471618 0.833912 0.116104 0.718662 0.608744 
0.715961  17 0.111026 0 0.39668 0 0.983523 0.485113 0.277086 0.316085 0.247694 0 0.822819 0.768963 0.512437 0.789856 0.618689 0.724382 0.809545 
1.53254  17 0.859154 0.675086 0.808074 0.185022 0.718583 0.109603 0.32979 0.539794 0.26415 0.849079 0.827953 0.620846 0.355309 0.297806 0.00397522 0.403885 0.721707 
1.16524  17 0.487693 0.217393 0.839311 0.0817945 0.808541 0 0.0704721 0.326223 0.30941 0.811074 0.597848 0.536145 0.413573 0.752757 0.444951 0.271673 0.727066 
1.64223  17 0.856379 0.0375561 0.625084 0.178188 0.924208 0 0.142698 0.330921 0 0.151256 0.851636 0.440802 0.408897 0.0233072 0.0148267 0.146696 0.856036 
0.985072  17 0.65789 0.445855 0.819411 0.119803 0.114287 0.468635 0.834813 0.591053 0.769948 0.246754 0.533397 0.645491 0.604349 0.0560011 0.971051 0.0924014 0.618087 
1.22124  17 0.875326 0.0543468 0.758985 0.138673 0.284703 0.662688 0.0627192 0.465809 0.682964 0.50478 0.362142 0.490429 0.722004 0.580614 0.783395 0.00457505 0.573282 
2.12013  17 0.998183 0.29985 0.21841 0.176309 0.407498 0.80681 0.362601 0.900506 0.289289 0.52418 0.408977 0.929909 0.744087 0.601074 0.14414 0 0.411221 
1.78629  17 0 0 0.0373338 0.0251532 0.652393 0.529241 0.266175 0.732191 0.515121 0.63734 0.767613 0.767561 0.482924 0.850281 0 0.628749 0.752609 
1.2453  17 0.148751 0 0.110711 0 0.652852 0.51861 0.727272 0.670948 0.687752 0.915061 0.754691 0.788617 0.394012 0.503698 0 0.682635 0.78944 
0.729058  17 0.481608 0.154115 0.974671 0.112093 0.287174 0.541534 0.309029 0.939103 0.188805 0 0.525917 0.579385 0.0463172 0.529973 0.525377 0 0 
0.604566  17 0.499641 0.13982 0.973957 0.119043 0 0.541407 0.844547 0.680179 0 0 0.55366 0.512754 0.0409956 0.523496 0.520678 0.183311 0 
0.862355  17 0.790766 0.299722 0.835424 0.0930599 0.390868 0.648455 0 0.552461 0 0.455203 0.0184406 0.610163 0.284466 0.485396 0.294674 0.690301 0.506474 
0.78839  17 0.197448 0.447281 0.812466 0.0397333 0.0161947 0.631265 0.0132395 0.537019 0.518911 0.273209 0.251027 0.939211 0.492295 0.552435 0.374423 0.282009 0.000532141 
1.43142  17 0.266925 0.881379 0.499641 0.0546598 0.5571 0 0.108189 0.227583 0.465317 0.667693 0.125 0.599406 0.455419 0.329242 0.441972 0.551791 0.673548 
1.42539  17 0.257076 0.817675 0.428322 0.060663 0.399286 0 0.329178 0.234866 0.613853 0.858958 0.463291 0.688074 0.423202 0.29811 0.147436 0.540151 0.51215 
0.879373  17 0.837275 0.64492 0.366218 0 0.285511 0.752539 0.655624 0.987961 0.791795 0.00207675 0.669553 0.858528 0.539098 0.429726 0 0.0116063 0.620735 
0.682983  17 0.779991 0.25965 0.545366 0 0.614502 0.797259 0.689484 0.974157 0.355187 0.00331534 0.716486 0.948946 0.157412 0.406875 0 0.65259 0.00139424 
1.00184  17 0.883026 0.152041 0.64884 0.107322 0.484012 0.157833 0 0.359797 0.351347 0.130033 0.395717 0.481608 0.473037 0.546552 0.485857 0.279818 0.677774 
1.49588  17 0.907438 0.410422 0.703874 0.153088 0.492246 0.238971 0.106807 0.156836 0.56063 0.0565626 0.636426 0.823959 0.611768 0.449402 0.319695 0.0731327 0.385373 
2.42141  17 0.463078 0.535112 0.157244 0.166812 0.455333 0.17129 0.617701 0.199869 0.177535 0.382026 0.127752 0.543364 0.208623 0.521374 0.42499 0.605446 0.539908 
2.48716  17 0.931337 0.732231 0.107599 0.113676 0.457783 0.191093 0.624555 0.047807 0.116332 0.326753 0.151514 0.571519 0.344523 0.292619 0.283172 0.294412 0.638296 
0.767223  17 0.253598 0.982706 0.171717 0.0137329 0.443303 0 0.260594 0.632944 0.494519 0 0.145957 0.660422 0.24777 0.472877 0.409298 0.436991 0 
0.827442  17 0.14812 0.764773 0.182105 0.0105945 0.470821 0 0.268896 0.602261 0.482163 0 0.452657 0.85695 0.201968 0.94225 0.409188 0.529555 0 
0.736148  17 0.763588 0.718529 0.738087 0.152453 0.469135 0.696362 0.607345 0.0490619 0 0.0294384 0.658975 0.780181 0.674346 0 0.950992 0.74636 0.588431 
0.951507  17 0.761083 0.0718707 0.565513 0.179539 0.243477 0.514641 0.358421 0.0251951 0 0.0457946 0.954986 0.786854 0.920244 0.277865 0.803462 0.700118 0.594818 
0.667506  17 0.267912 0.176202 0.696138 0.0104142 0.156294 0.0511862 0.282393 0.822699 0 0.359355 0.562848 0.563112 0 0.527877 0.112371 0.447469 0.0152588 
0.647002  17 0.266607 0 0.504128 0 0.135785 0.0678978 0.399554 0.278134 0 0.129211 0.509707 0.266966 0 0 0.178194 0.465585 0.122313 
1.47055  17 0.862322 0.171307 0.758648 0.354915 0.637409 0.656913 0.463979 0.262567 0 0.039775 0.476018 0.773576 0.672301 0 0.403411 0.859201 0.411304 
1.4629  17 0.902864 0.644263 0.706769 0.0881898 0.575457 0.705586 0.407842 0.155911 0.550764 0.023149 0.259726 0.641217 0.703765 0 0.0936601 0.786238 0.9416 
0.705016  17 0.487156 0.176853 0.861304 0.113351 0.334163 0.633076 0.792931 0.399927 0.00674849 0.101336 0.456891 0.823323 0.306607 0.277879 0.286512 0.962148 0.224318 
1.29617  17 0 0.323021 0.721367 0.123623 0.822329 0.629666 0.848045 0.15694 0.459302 0.102751 0.00187168 0.736167 0.29986 0.206143 0.00636894 0.936522 0.362645 
0.706966  17 0.514998 0 0.753465 0.0981911 0.508489 0.506061 0.292896 0.619518 0.0566759 0.451426 0.688586 0.965351 0.0709157 0.523081 0.37167 0.0416053 0.769511 
0.75993  17 0.798404 0.239199 0.512073 0.0906388 0.519643 0.541271 0.726851 0.197494 0 0.00819113 0.121337 0.526823 0.158435 0.522835 0.849574 0.716935 0.597787 
0.732201  17 0.849439 0 0.684969 0.0682113 0.471869 0.826846 0.069413 0.704914 0.625076 0.231831 0.735283 0.461933 0.0920143 0.152448 0.150807 0.401742 0.423788 
0.637181  17 0.610701 0.115428 0.866437 0.138483 0.601064 0.57243 0.73459 0.71239 0.2005 0.101632 0.350318 0.671214 0.285443 0.443615 0.251399 0.982836 0.0970673 
0.715961  17 0.111026 0 0.39668 0 0.983523 0.485113 0.277086 0.316085 0.247694 0 0.822819 0.768963 0.512437 0.789856 0.618689 0.724382 0.809545 
1.2453  17 0.148751 0 0.110711 0 0.652852 0.51861 0.727272 0.670948 0.687752 0.915061 0.754691 0.788617 0.394012 0.503698 0 0.682635 0.78944 
0.862355  17 0.790766 0.299722 0.835424 0.0930599 0.390868 0.648455 0 0.552461 0 0.455203 0.0184406 0.610163 0.284466 0.485396 0.294674 0.690301 0.506474 
0.78839  17 0.197448 0.447281 0.812466 0.0397333 0.0161947 0.631265 0.0132395 0.537019 0.518911 0.273209 0.251027 0.939211 0.492295 0.552435 0.374423 0.282009 0.000532141 
1.2885  17 0.82004 0.141791 0.260357 0.0573585 0.215618 0.6159 0.352615 0.0812417 0.290714 0 0.656356 0.797317 0.984355 0.404514 0.123684 0.822986 0.655323 
0.691162  17 0.8283 0.25376 0.4995 0 0.0771029 0.450145 0.463969 0.780901 0.649877 0.241548 0.697436 0.774595 0.305261 0.488074 0.680438 0.766814 0.689481 
1.63309  17 0.36573 0.619057 0.74973 0 0 0.0317867 0.499911 0 0 0.202708 0.637037 0 0.155602 0 0.0307651 0.463865 0.0917148 
0.762715  17 0.198189 0 0.570414 0 0.34781 0.0160434 0.42438 0.139081 0 0.170502 0.490968 0 0 0.486175 0.331366 0.475173 0.0865475 
1.39756  17 0.383803 0.579378 0.644724 0.0169802 0.430529 0.0890539 0.203086 0.730524 0.392056 0.087781 0.732779 0.0518928 0 0.106986 0 0.848751 0.725958 
0.669118  17 0.253803 0.524011 0.762225 0.0116544 0.361643 0.624799 0.511942 0.396519 0 0.0542784 0.519031 0.703469 0.174474 0.169457 0 0.704351 0.275781 
0.752719  17 0.127292 0.128687 0.399925 0.0160443 0.954787 0.474395 0.458931 0.976271 0.412014 0.0430772 0.590248 0.833203 0.471618 0.833912 0.116104 0.718662 0.608744 
1.64554  17 0.659337 0.107384 0.617236 0.272453 0.511312 0.408364 0.643803 0.869334 0.788297 0.233959 0.36351 0.6129 0.557284 0.604062 0.0960284 0.161782 0.625582 
0.772998  17 0.35317 0.122221 0.766064 0.139322 0 0.556221 0.389619 0.204189 0 0 0.616718 0.626051 0.0671877 0.56171 0.450009 0 0.128403 
0.752851  17 0.294328 0.103308 0.97736 0.114417 0.201782 0.522335 0.675441 0.241689 0 0 0.0113957 0.627121 0.0739702 0.59854 0.430479 0 0.372698 
0.852831  17 0.512288 0.431266 0.854837 0.166592 0.596816 0.649935 0 0.595207 0.188219 0.251747 0.58303 0.952185 0.417015 0.554027 0.445264 0.0359585 0.879025 
0.970496  17 0.530945 0.674993 0.833305 0.108851 0.613429 0.583703 0 0.595542 0.470971 0.402023 0.237886 0.843992 0.418394 0.543795 0.474446 0.967284 0.86404 
0.735193  17 0.253598 0.982706 0.171717 0.0137329 0.443303 0 0.260594 0.632944 0.494519 0 0.145957 0.660422 0.24777 0.472877 0.409298 0.436991 0 
0.772272  17 0 0.188553 0.692673 0 0.375891 0.499761 0.287116 0.670861 0.146322 0.100793 0.768865 0.740213 0.664113 0.778429 0.117499 0.291782 0.642091 
0.722682  17 0.254482 0 0.466694 0.00182615 0.263165 0 0.398772 0.27921 0.0851423 0.00818483 0.457494 0.590587 0.494 0.349443 0.177981 0.468262 0.652597 
1.5744  17 0.263099 0.647342 0.495925 0.0630148 0.322367 0 0.360292 0.277228 0.577362 0.812893 0.525129 0.805976 0.422063 0.119478 0.186747 0.490619 0.26416 
1.34431  17 0.463259 0.705309 0.773441 0.20315 0.408005 0.478882 0.321323 0.663563 0.44919 0.644421 0.242754 0.627656 0.440316 0.737478 0.0527139 0.1566 0.575161 
1.45189  17 0.48496 0.708658 0.829833 0.0929388 0.121315 0.477227 0.614597 0.595835 0.592936 0.490757 0 0.618209 0.360024 0.0797961 0.147834 0 0.943657 
0.814867  17 0.344296 0.302812 0.549499 0.0643524 0.81823 0.861218 0 0.656463 0.710165 0 0.257987 0.734887 0.491434 0.567881 0.425347 0.145625 0.577316 
0.9889  17 0.339716 0.353354 0.771731 0.0677391 0.575581 0.814937 0 0.828736 0.589212 0 0.463398 0.578084 0.620392 0.428878 0.15116 0.0324018 0.521401 
0.72959  17 0.690286 0.139921 0.729489 0.0336179 0.575932 0.719031 0.652142 0.349458 0.220406 0.310064 0.322453 0.683626 0 0.460621 0.13235 0.673059 0.450301 
0.580339  17 0.629504 0.0707765 0.738751 0.0290106 0.2554 0.761309 0.556413 0.715129 0.171308 0.346168 0.568997 0.684481 0 0.514241 0.124472 0.591258 0 
1.07735  17 0.0934915 0.603563 0.278402 0.0823504 0.690474 0.770524 0.633326 0.449605 0 0.119295 0.188048 0 0 0.567462 0.326293 0.123908 0.714696 
1.47873  17 0.111659 0.111141 0.506733 0.0914667 0.78379 0.283797 0.91277 0.336034 0 0.260398 0.248679 0 0.402583 0.251031 0.183264 0.746667 0.562597 
1.10855  17 0.577804 0.391692 0.221401 0 0.112893 0.670062 0.842973 0.547676 0.296815 0 0.84077 0.461252 0 0.543951 0.225132 0.792658 0.552001 
0.612626  17 0.453641 0.428664 0.0884629 0 0.091015 0.650719 0.145152 0.614807 0.139967 0.00681372 0.340564 0.575881 0.100477 0.501988 0.169989 0.847 0.792904 
1.44789  17 0.350318 0.0021071 0.40117 0.0916695 0.602809 0.538045 0.511264 0 0.147785 0.0487843 0.152783 0.718308 0 0.623614 0.895346 0.697359 0.604396 
1.0102  17 0.375723 0.396536 0.863517 0.0964804 0.471333 0.539255 0.796448 0.0454631 0.109429 0.0466269 0.103898 0.175297 0.11894 0.329781 0.794571 0.714276 0.603642 
0.838156  17 0.197448 0.447281 0.812466 0.0397333 0.0161947 0.631265 0.0132395 0.537019 0.518911 0.273209 0.251027 0.939211 0.492295 0.552435 0.374423 0.282009 0.000532141 
0.613899  17 0.499641 0.13982 0.973957 0.119043 0 0.541407 0.844547 0.680179 0 0 0.55366 0.512754 0.0409956 0.523496 0.520678 0.183311 0 
0.94768  17 0.49368 0 0.753514 0.0687872 0.434797 0.690671 0.346108 0.411676 0.691538 0.236751 0.351768 0.580914 0.358416 0.561438 0.375089 0.168792 0.41044 
1.33001  17 0.402341 0.740388 0.69834 0.0676909 0.622784 0.681955 0.849005 0.564052 0.105473 0.227235 0.603792 0 0.33496 0.10079 0.123232 0.321218 0.403125 
1.25567  17 0.694977 0.735271 0.541195 0.0979702 0.253212 0.500956 0.143136 0.570365 0.124539 0.647732 0.376442 0.0197719 0.817224 0.187086 0.720016 0.32347 0.0285029 
0.982906  17 0.687908 0.748139 0.3433 0.108867 0.127949 0.473519 0.0948382 0.602466 0.0502485 0.74376 0.598512 0.387037 0 0.0585168 0.308197 0.0966217 0.551782 
0.679997  17 0.240587 0 0.518141 0.0161321 0.0255302 0.101607 0.282242 0.50981 0.24753 0 0.0500325 0.694751 0.444182 0.460136 0.473274 0.560932 0.861849 
0.641493  17 0.121802 0 0.439557 0 0.0848708 0.535895 0.546878 0.448317 0.274861 0 0.619631 0.938767 0.406175 0.995176 0.341255 0.552628 0.598198 
1.58025  17 0.704234 0.276754 0.43835 0.0129715 0.507356 0.522348 0.158968 0.000784382 0.282191 0 0.145414 0.521675 0 0.644037 0.95777 0.810313 0.631234 
0.680029  17 0.812911 0.343323 0.734145 0.179818 0.548929 0.492785 0.0114909 0.396478 0.071504 0.187431 0 0.537131 0 0.32313 0.306596 0.152335 0.63012 
0.64467  17 0.448404 0.614175 0.635347 0 0.610179 0.299672 0.0158985 0.411695 0.0960971 0.034698 0.115592 0.621582 0.345218 0.395475 0.152225 0.878597 0.540606 
1.60168  17 0.478689 0.579685 0.805324 0 0.621766 0.377507 0.102798 0.529568 0.179487 0.499385 0.106287 0.0307231 0 0.263442 0 0.582749 0.661185 
1.34183  17 0.146764 0.540352 0.833543 0.117728 0.304339 0.378358 0.275523 0.0153363 0.134945 0.23166 0.542161 0.524227 0.15357 0.697136 0.533479 0.545884 0.962195 
0.716643  17 0.0798125 0 0.592493 0.156206 0.147259 0.424042 0.290028 0.907726 0.314856 0.0740089 0.539352 0.539459 0.236564 0.473296 0.812143 0.123225 0 
0.869226  17 0.448929 0.732379 0.408344 0.0876428 0.19159 0.482993 0.0440109 0.68155 0.166717 0.0146106 0.323512 0.208422 0 0.102802 0.433278 0.145529 0.120547 
0.853432  17 0.649613 0.071349 0.799711 0 0.489825 0.637098 0.100986 0.71178 0.288338 0.265101 0.568891 0.694604 0.525254 0.320172 0.304371 0.212027 0.638094 
4.25395  17 0.758439 0.314032 0 0.0554449 0 0 0.327656 0.535153 0.305505 0.374142 0.047612 0.437391 0.0824174 0.680879 0.859022 0.157875 0.476741 
0.934403  17 0.236048 0.649956 0.513454 0 0 0.196144 0.241032 0.535037 0.370503 0.889018 0.706402 0.443977 0 0.751598 0.723351 0.307283 0.515932 
0.812164  17 0.653615 0 0.560246 0.0563741 0.105025 0.305134 0.610062 0.340946 0 0.506613 0.344444 0.580993 0.303542 0.429015 0.815478 0.502214 0.534683 
1.52965  17 0.816308 0 0.742394 0.441316 0 0.023863 0.418006 0.40619 0.321434 0.456369 0.126806 0.477039 0.0270477 0.443549 0.755784 0.536378 0 
0.869266  17 0 0.335312 0.49909 0.066806 0.900607 0.453424 0.494172 0.410226 0 0 0.409497 0.975029 0 0.454316 0.75245 0.0145359 0.798132 
1.23116  17 0.258699 0.211894 0.692872 0.0834485 0.628162 0.770931 0.523333 0.193464 0.00309763 0 0.277897 0.989561 0 0 0.689895 0.901181 0.795265 
3.21794  17 0.0490555 0.484944 0.519333 0.756477 0.588312 0.0780257 0.829571 0.122374 0.0728191 0.764013 0.0484626 0.0599419 0.919953 0.733884 0.671127 0.684529 0.950349 
0.644086  17 0.647408 0 0.721468 0.0149172 0.421779 0.705235 0.468132 0.381543 0.277888 0.000384235 0.170192 0.591147 0.0203921 0.0888661 0 0.365428 0 
0.891218  17 0.164375 0.621222 0.365211 0.0694206 0.723044 0.331378 0.0632762 0.820801 0.463432 0 0 0.513221 0.561151 0.319177 0 0.496447 0.121415 
2.00913  17 0.164321 0.693807 0.555443 0.0747767 0.244664 0.552162 0.979784 0.460563 0.458821 0.0698883 0.0605322 0 0.61694 0.104923 0 0.365914 0.721492 
0.608043  17 0 0.185231 0.716553 0.069715 0.236275 0.646267 0.0545063 0.512362 0 0.0635269 0.0778639 0.235412 0 0.42755 0.169271 0.662464 0.456307 
0.904811  17 0.143658 0.330672 0.697471 0.087399 0.251902 0.818497 0.113396 0.493735 0 0 0.408821 0.569041 0 0.00174824 0.442906 0.608917 0.51041 
4.0166  17 0.886284 0.570329 0 0.0118223 0 0.591448 0.120684 0.605174 0.112081 0.179149 0.743016 0.474823 0.617562 0.730107 0.812999 0.56613 0.539338 
0.529501  17 0.940189 0.597381 0.592261 0 0.020344 0.225816 0.7688 0.480451 0 0.105917 0.120786 0.564213 0.0613827 0.734379 0 0.724521 0.510069 
1.12488  17 0.638471 0.640038 0.828516 0.146048 0.00659894 0.372879 0.68707 0.712839 0.525413 0.442658 0.0862353 0.527392 0.216789 0.462405 0.100468 0.308332 0.777677 
0.872127  17 0.50766 0.59462 0.55049 0 0.401197 0.457895 0.591879 0.818497 0.527802 0.174896 0.613635 0.825416 0.277776 0.430192 0.107747 0.565268 0.371259 
1.33788  17 0.418967 0.000339302 0.772926 0.116172 0.396837 0.512798 0.554324 0.905764 0 0.205157 0.0866967 0.446501 0.277305 0 0.180156 0.646497 0.37901 
1.32256  17 0.835979 0 0.755754 0 0.0440623 0.522735 0 0 0.182851 0.137618 0.0188819 0.495095 0.376829 0 0.28592 0.378706 0.482018 
1.44123  17 0.453783 0.0821204 0.943883 0.0711278 0.661248 0 0.086958 0.0595757 0.255922 0.502567 0.543575 0.53894 0.538946 0.797888 0 0.198024 0.689416 
0.893547  17 0.208815 0.343908 0.883294 0.00256518 0.640311 0.182568 0.234708 0.922825 0.304899 0.593625 0.530703 0.598068 0.273893 0.404127 0.286493 0.28026 0.740642 
1.23319  17 0.967209 0.739691 0.76607 0.104876 0.107457 0.730258 0.13342 0.587664 0 0.484507 0 0.503926 0.503248 0.444704 0.782203 0 0.316539 
1.13926  17 0.744404 0.777683 0.706297 0.124923 0.505848 0.793638 0.165873 0.672789 0.923222 0.345558 0.4922 0.317371 0.231266 0.520951 0.432845 0.0631911 0.491937 
0.757448  17 0.550237 0.591373 0.448143 0.060171 0.366663 0.195615 0.578461 0.345409 0.210518 0 0.269674 0.822141 0.100729 0.529368 0.204186 0.577631 0.282731 
0.739979  17 0.778864 0.452434 0.539541 0.0512935 0.790041 0 0.400028 0.292857 0.08586 0 0.774615 0.857075 0.60978 0.760699 0.47394 0.262242 0.0431044 
1.42803  17 0 0.548974 0.740869 0.31993 0.0075111 0.502714 0.829032 0.415374 0.161093 0.18708 0.773867 0.605418 0.194097 0.745962 0.148229 0.696551 0.617203 
0.407767  17 0.798085 0.546423 0.655117 0.0172125 0.0236956 0.416328 0.49857 0.491282 0 0.198449 0 0.631419 0.183978 0.759118 0 0.750334 0.483069 
1.21638  17 0.566837 0.190613 0.633052 0 0.0618647 0.61592 0.0514682 0.278158 0.636828 0.459652 0 0.39957 0.625917 0.188154 0.773177 0.962357 0.712257 
1.71913  17 0.118736 0.28759 0.645582 0.0431768 0.0900882 0 0.0733018 0.00534151 0.639707 0.68917 0.114177 0.398616 0.610366 0.292058 0.798796 0.436856 0.352082 
1.06644  17 0.719074 0.183471 0.556745 0 0.627459 0.807913 0.448479 0.0678005 0.137222 0 0.867667 0.448035 0.451336 0.473851 0.0745986 0.680388 0.55552 
1.24715  17 0.946818 0.379312 0.525418 0.0340682 0.310932 0.909595 0 0.178335 0.503217 0 0.831501 0.989654 0.455949 0.161784 0.0316979 0.560697 0.129488 
0.651189  17 0.486325 0.222724 0.725839 0.0699569 0.436569 0.615444 0.0466791 0.386334 0 0 0.678077 0.907683 0 0.357731 0.345004 0.969219 0.0793672 
0.650949  17 0.468293 0.14258 0.804133 0.0972564 0.392513 0.53181 0.0456352 0.499859 0.0646892 0.00379567 0.478141 0.815723 0.606643 0.220804 0.398019 0.985774 0 
1.3447  17 0.537472 0.396474 0.865812 0 0.738557 0.951234 0.248181 0.175235 0.275185 0.81206 0.755376 0.629832 0.664302 0.526369 0.00718152 0.35004 0.993652 
3.67705  17 0.373917 0.226957 0.246708 0.828407 0.284044 0.924605 0.407313 0.381273 0.930327 0.459772 0.402498 0.684669 0.209048 0.331552 0.168599 0.909409 0.94747 
1.23903  17 0.653412 0.294026 0.832332 0.229011 0.387209 0.671364 0 0.532486 0.241766 0.480084 0.0804716 0.612024 0.428747 0.386955 0.242927 0.55313 0.410752 
1.03101  17 0.660596 0.45936 0.809197 0.177816 0.392097 0.618428 0.714564 0.52591 0 0.628774 0 0.599315 0.226263 0.404365 0.27274 0.600362 0.630675 
1.24471  17 0.302554 0.621753 0.87351 0.193194 0.000963025 0.0625527 0.445848 0.477568 0.602425 0.115933 0.569506 0.613734 0.717478 0.114976 0.65601 0.44433 0.475101 
1.07896  17 0.879505 0.748593 0.832026 0.170439 0.120869 0.298081 0.422302 0.469284 0.683444 0.10075 0.488319 0.450113 0.528285 0.135537 0.492653 0.576672 0.608655 
0.456554  17 0.592485 0 0.764839 0.0312138 0 0.529332 0.124215 0.602435 0.0395732 0.113427 0.270037 0.767224 0.119746 0.878225 0.368025 0 0 
0.58926  17 0.56265 0 0.778063 0 0.394422 0.600026 0.251839 0.60707 0.0236588 0.581236 0.360279 0.43481 0.0288941 0.885195 0.459201 0 0 
0.390826  17 0.889048 0 0.703994 0 0.0234745 0.515465 0.736 0.758166 0.0394799 0.199574 0 0.603091 0.191464 0.744454 0 0.704465 0.522526 
3.90658  17 0.619147 0.703606 0.0149039 0.13846 0.309956 0.186992 0.106742 0.389804 0.404722 0 0.53196 0.306842 0.52372 0.453748 0.999345 0.614868 0 
0.70581  17 0 0.170468 0.675726 0 0.277783 0 0.245151 0.822203 0 0.190172 0.635349 0.554457 0.167353 0.53546 0.14184 0.406666 0 
0.618531  17 0.647499 0.157748 0.731713 0.0141452 0 0 0.0156722 0.991007 0 0.345057 0.726148 0.558657 0 0.522357 0.434794 0.544694 0 
1.2744  17 0.551449 0.455396 0.831556 0.101526 0.232873 0.313099 0 0.489875 0.542728 0.24027 0.363888 0.526034 0.509448 0.154075 0.244864 0.312581 0.597582 
1.19008  17 0.745111 0.395542 0.800307 0.0428686 0.69003 0.447297 0.887036 0.547555 0 0.177432 0.123408 0.660201 0.834924 0.0624931 0.598961 0.612396 0.62201 
0.9199  17 0.658015 0.27113 0.638928 0.0162341 0 0.597362 0.322967 0.524108 0.0621495 0 0.463803 0.712484 0.0122193 0.00584088 0.602709 0.00180218 0.486154 
0.71324  17 0.386067 0.00780236 0.705985 0.0275053 0 0.744294 0.288756 0.63284 0 0.476334 0.919679 0.457017 0.0423053 0.783677 0.603967 0 0.469435 
1.20706  17 0 0.132702 0.765767 0.115979 0.199297 0.330113 0.129345 0.659049 0.50152 0.272761 0.317368 0.540092 0.801968 0.118709 0.839041 0.979733 0.370412 
1.19639  17 0 0.00704769 0.765458 0.117535 0.185443 0.458618 0.0869092 0.836887 0 0.328572 0.167942 0.93628 0.592895 0.192901 0.802551 0.682129 0.345364 
1.05688  17 0.148487 0.4957 0.657848 0.0738526 0.231248 0.60281 0.299358 0.47406 0.0942449 0.493312 0.731087 0.403537 0.147228 0.391186 0 0.449015 0.245697 
1.41255  17 0.308478 0.759758 0.618037 0.0752353 0.523685 0.0732756 0.272692 0.314099 0.399618 0.271745 0.995874 0.457287 0.702705 0.241707 0.0557016 0.131836 0.579638 
1.0884  17 0.180273 0 0.190064 0.0149102 0.0740485 0.537353 0.594122 0.684029 0.349597 0.0582011 0.891393 0.793237 0.479607 0.154676 0 0.88462 0.0716962 
0.990112  17 0.00132412 0 0.511808 0.0161444 0.965546 0.805481 0.267636 0.992547 0.456857 0.0259736 0.291441 0.847209 0.575581 0.0591708 0.230788 0.840267 0.816022 
0.623699  17 0.762325 0.0550347 0.927025 0.131627 0.741999 0.591596 0.818826 0.437203 0 0.102146 0.206422 0.641353 0.29218 0.401776 0.0590973 0.960812 0.232505 
3.83136  17 0.664358 0.0110631 0.0052378 0.135265 0.51639 0.62003 0.742742 0.654801 0.168427 0.101464 0.396726 0.66026 0.290934 0.499439 0.381841 0.0200548 0 
2.07433  17 0.764814 0.198475 0.797288 0.356321 0.725916 0.541446 0.256924 0.266909 0.54898 0.502537 0.561964 0.746167 0.588163 0.0415288 0.0814733 0.123425 0.789524 
1.62676  17 0.327322 0.293205 0.801984 0.446324 0.496494 0.530798 0.260557 0.53141 0.500923 0.467813 0.962527 0.605855 0.314516 0.122904 0.35703 0.618611 0.0152552 
1.15207  17 0.151943 0.0687064 0.371795 0.019266 0.113532 0.333323 0.699917 0.481629 0.511267 0.773219 0.565281 0.726584 0.536914 0.754895 0.332007 0.353632 0.64576 
1.08099  17 0.151943 0.0687064 0.371795 0.019266 0.701204 0.333323 0.699917 0.481629 0.511267 0.773219 0.565281 0.726584 0.536914 0.754895 0.332007 0.353632 0.64576 
1.59266  17 0.614939 0 0.663742 0.260345 0.446156 0.351126 0.25087 0.428997 0.603175 0.503613 0.0796322 0.130072 0.232203 0 0.625477 0.237772 0 
1.39717  17 0 0 0.643638 0.312019 0.592251 0.0116013 0.446693 0.427173 0.634824 0.328874 0.061957 0.314204 0 0 0.561702 0.126368 0.440363 
0.985278  17 0.955868 0.156455 0.756742 0.143625 0.235795 0.693855 0.771821 0.473149 0.396101 0.535277 0.678672 0.515911 0.41106 0.65202 0.631229 0.597014 0.635623 
1.29867  17 0.972903 0 0.756405 0.137448 0.0422451 0.629168 0.0463596 0.36157 0.526074 0.499283 0.182021 0.417134 0.375123 0.308963 0.668325 0.400767 0 
0.657318  17 0.246391 0.356267 0.668286 0.0769973 0.520555 0.689643 0.419108 0.532617 0.105762 0.833616 0.958764 0.436963 0 0.239482 0.953253 0.187509 0.558934 
1.30344  17 0.504635 0.554888 0.891732 0.0636327 0.816818 0.576799 0.487028 0.654404 0 0.422782 0.278355 0.0298133 0.63521 0.789193 0.347092 0.0124151 0.754681 
1.43758  17 0.842568 0.0780311 0.679942 0.114681 0.454633 0.220475 0.250732 0 0.11624 0.0586115 0.751167 0.496462 0.745322 0 0.992778 0.199788 0.644152 
1.55086  17 0.826981 0.69868 0.760657 0.161235 0.468854 0.799921 0.977031 0 0.0748508 0.00225801 0.528303 0.635031 0.853477 0.00571349 0.986132 0.999342 0.509315 
1.5584  17 0.468566 0.138594 0.727755 0.323008 0.724282 0.424292 0.541146 0.921978 0.484152 0.533044 0.472785 0.586247 0.519732 0.647814 0.0961681 0.267077 0.607812 
1.11291  17 0.685523 0.266394 0.724245 0.17082 0.610265 0.405169 0.214367 0.832218 0.365658 0.281553 0.171874 0.575537 0.557491 0.616943 0.101007 0.564094 0.592383 
1.13803  17 0.0526821 0.627996 0.495566 0.168497 0.111702 0.737642 0.0634991 0.549115 0.108598 0.332605 0 0.642058 0.254858 0.522711 0.452078 0 0.474913 
1.29875  17 0.984607 0.840313 0.713991 0 0.0978585 0.782155 0.412164 0.0567848 0.429678 0.291529 0.26333 0.466782 0.365711 0.308312 0.598712 0 0.389761 
0.769886  17 0.125506 0.443471 0.830172 0.105372 0.0307168 0.848041 0.740153 0.57901 0.260853 0.00252407 0.250046 0.346063 0.286429 0.473176 0.108611 0.5108 0.712192 
0.780827  17 0.134865 0.361942 0.859141 0 0.001262 0.307558 0.889926 0.493808 0.464386 0.00468885 0.235108 0.630575 0.676312 0.352957 0.872827 0.508176 0.304422 
3.763  17 0.113071 0.687349 0.158076 0.588306 0.493758 0 0.426244 0.378831 0.493276 0.1374 0.70079 0.084071 0.224988 0.0128917 0.430059 0.514792 0.169274 
0.879113  17 0.146652 0.65607 0.330802 0 0.474601 0 0.198073 0.748484 0.467619 0.659333 0.69007 0.728411 0.189557 0.354717 0.43925 0.526049 0 
0.665672  17 0.916616 0.418709 0.435999 0.0397094 0 0.475875 0.886575 0.643256 0.00518061 0.00300931 0.659185 0.461269 0.0226993 0.472949 0.328716 0.866656 0.732594 
3.10445  17 0.0778102 0.414179 0.0134283 0.0332895 0.534794 0.472748 0.890504 0.833833 0.0517083 0.000191551 0.530265 0.29226 0.0177338 0.482375 0.042779 0.852172 0.502638 
3.48193  17 0.542711 0.622397 0.0264671 0.0493034 0.282009 0.722997 0.190555 0 0.586822 0.00551224 0.740115 0.453875 0.48385 0.44934 0.369816 0.445122 0.350594 
0.824207  17 0.574628 0.0594871 0.441855 0.118065 0.423321 0.613044 0.0961052 0.851282 0.546862 0 0.806327 0.516039 0.633453 0.405442 0.621034 0.660178 0.693998 
4.24928  17 0.372254 0.00636618 0 0.00821794 0.719299 0.287778 0.222894 0.419367 0.407493 0.0546248 0.138495 0.574228 0.197209 0.472639 0.402463 0.630736 0 
0.750664  17 0.413 0.774266 0.504119 0.00502378 0.0970291 0 0.501156 0.855332 0.445122 0.0334535 0.149035 0.601655 0.250079 0.466195 0.410105 0.4079 0.185675 
0.526821  17 0.756863 0.0625987 0.804686 0.118935 0.223214 0.506023 0.0271221 0.636701 0.0585106 0.142238 0.869705 0.564278 0.155788 0.0584173 0.423085 0.652646 0.379846 
1.04458  17 0.632382 0.65729 0.883618 0.13636 0.567054 0.734724 0.202124 0.685679 0.297504 0.184565 0.571899 0.202878 0.5424 0.0732382 0.373707 0.624269 0.432526 
1.01147  17 0.529563 0.427074 0.897172 0.18992 0.226802 0.343914 0.680396 0.697164 0.56888 0.0710066 0.503148 0.440348 0.707579 0.570866 0.0379913 0.576096 0.249359 
0.991072  17 0.546912 0.495035 0.896244 0.0858896 0.225331 0.290718 0.529349 0.569123 0.531115 0.123154 0.614103 0.388329 0.654669 0.563973 0.304481 0.577219 0.443848 
0.897629  17 0.897054 0.440799 0.29762 0 0.569479 0.951543 0.231468 0.152324 0.408123 0 0.599296 0.96645 0.244932 0.38431 0 0.391251 0 
1.54622  17 0.706566 0.209251 0.551307 0 0.527759 0.711057 0.176959 0.0780573 0.395167 0.0216416 0.800845 0.14453 0 0.376126 0.0338907 0.23187 0.444185 
1.06328  17 0.0812582 0.763401 0.734569 0.135688 0.192947 0.513044 0.940206 0.314935 0.394641 0.245078 0.797879 0.339114 0.28751 0.291995 0.54784 0.647656 0.272499 
1.07208  17 0.562002 0.599004 0.857166 0.0965129 0.0459214 0.546652 0 0.431994 0.705725 0.329751 0.715932 0.468589 0.389374 0.0908394 0.551439 0.63668 0.0751072 
0.622351  17 0.538829 0.136896 0.92729 0.0612006 0.0413699 0.542133 0.655421 0.796595 0 0 0.305693 0.613963 0.0455023 0.515584 0.420844 0.0137348 0 
0.517462  17 0.523139 0.129212 0.847312 0.0578227 0.0351825 0.538456 0.695853 0.890509 0 0.0589764 0.322811 0.617924 0.0441054 0.533437 0.448176 0.00402288 0 
0.746387  17 0.125121 0.748548 0.346971 0.0159896 0.355415 0.339537 0.459743 0.704717 0.378577 0.0817363 0.507653 0.834444 0.305053 0.809029 0.30571 0.560004 0.771081 
0.841125  17 0.115161 0.0879966 0.285093 0.0208961 0.782471 0.365427 0.506416 0.251096 0.366186 0.0152464 0.523719 0.845401 0.390899 0.831191 0 0.87699 0.0402392 
0.714803  17 0 0.115346 0.941792 0.0612446 0.977613 0.367843 0 0.915019 0 0 0.323616 0.648263 0.168298 0.584871 0.457275 0.033396 0.443851 
0.782327  17 0.449308 0.943226 0.796197 0.161206 0.746885 0.38097 0.758716 0.625294 0 0 0.335805 0.581447 0.0465163 0.508604 0.480338 0 0.0759546 
1.21038  17 0.722896 0.641827 0.679493 0.0910865 0.631 0.369267 0.50354 0.527389 0.368567 0.970024 0.449894 0.834198 0.828072 0.592852 0.598218 0 0.911747 
0.930002  17 0.541926 0.692695 0.601598 0.0405773 0.658394 0.602301 0 0.618533 0.434474 0.327501 0.729625 0.870342 0.850142 0.387812 0.422639 0.694294 0.836518 
0.637181  17 0.610701 0.115428 0.866437 0.138483 0.601064 0.57243 0.73459 0.71239 0.2005 0.101632 0.350318 0.671214 0.285443 0.443615 0.251399 0.982836 0.0970673 
0.735193  17 0.253598 0.982706 0.171717 0.0137329 0.443303 0 0.260594 0.632944 0.494519 0 0.145957 0.660422 0.24777 0.472877 0.409298 0.436991 0 
0.716643  17 0.0798125 0 0.592493 0.156206 0.147259 0.424042 0.290028 0.907726 0.314856 0.0740089 0.539352 0.539459 0.236564 0.473296 0.812143 0.123225 0 
0.407767  17 0.798085 0.546423 0.655117 0.0172125 0.0236956 0.416328 0.49857 0.491282 0 0.198449 0 0.631419 0.183978 0.759118 0 0.750334 0.483069 
0.390826  17 0.889048 0 0.703994 0 0.0234745 0.515465 0.736 0.758166 0.0394799 0.199574 0 0.603091 0.191464 0.744454 0 0.704465 0.522526 
0.618531  17 0.647499 0.157748 0.731713 0.0141452 0 0 0.0156722 0.991007 0 0.345057 0.726148 0.558657 0 0.522357 0.434794 0.544694 0 
0.665672  17 0.916616 0.418709 0.435999 0.0397094 0 0.475875 0.886575 0.643256 0.00518061 0.00300931 0.659185 0.461269 0.0226993 0.472949 0.328716 0.866656 0.732594 
0.526821  17 0.756863 0.0625987 0.804686 0.118935 0.223214 0.506023 0.0271221 0.636701 0.0585106 0.142238 0.869705 0.564278 0.155788 0.0584173 0.423085 0.652646 0.379846 
0.859507  17 0.818692 0 0.758564 0 0.0760548 0.529104 0.84971 0.784041 0.0611199 0 0.0361207 0.591805 0.487081 0.163327 0.200486 0.770446 0.559712 
0.743599  17 0.947884 0 0.627958 0 0 0.553786 0.76926 0.168109 0.0631406 0.277842 0.285672 0.599999 0.141649 0.392086 0.0733323 0.677589 0.6341 
1.04357  17 0.581893 0.268544 0.855546 0.0856923 0.235352 0.580257 0.197665 0.409602 0.708316 0.25322 0.638224 0.581811 0.394669 0.147453 0.306474 0.644015 0.57052 
1.0398  17 0.594127 0.265677 0.793914 0.0866155 0.415625 0.70261 0.000319772 0.440101 0.691217 0.350805 0.847155 0.449656 0.379506 0.131021 0.346644 0.381606 0.124398 
0.925074  17 0.884024 0.831251 0.982846 0.212539 0.912555 0.336923 0.277519 0.370174 0.0198828 0.0235914 0.33477 0.823273 0.245472 0.416065 0.453941 0 0.601244 
1.32519  17 0.381372 0.738205 0.532313 0.250377 0.829453 0 0.30002 0.544511 0 0 0.337222 0.789534 0 0.882755 0.706234 0 0 
1.12977  17 0.0197563 0.433815 0.352641 0.0987242 0.896322 0.747835 0.162816 0.607383 0.109738 0.210509 0.77998 0.648855 0.276155 0.658851 0.625199 0.188389 0.846337 
0.844129  17 0.425164 0.00721522 0.279828 0.0257809 0.579804 0.720305 0.454706 0.472557 0.304166 0.238639 0.856434 0.69695 0.360217 0.862628 0 0.70788 0.292312 
0.759419  17 0.595282 0.513271 0.598128 0 0.220501 0.0600551 0.672655 0.334623 0 0.0909894 0.345575 0.43646 0.0120113 0.836734 0.157263 0.761279 0.332837 
0.497527  17 0.613962 0.412766 0.612232 0 0.266883 0.139776 0.672707 0.218633 0 0.0713179 0.0408405 0.182673 0.0931961 0.945744 0.0667679 0.861249 0.628837 
0.680862  17 0.43472 0.438668 0.918604 0.00154366 0.538931 0.193902 0.108481 0.0477399 0 0.218073 0.254049 0.574294 0.150699 0.24163 0 0.898961 0.516477 
0.747262  17 0.177977 0.623564 0.555208 0.00264857 0 0.199515 0.416281 0.0394056 0 0.620863 0 0.587531 0.194033 0.873345 0.223887 0.223545 0.836926 
1.09103  17 0.145066 0.453112 0.458624 0 0.316314 0.225006 0.183075 0.849751 0.0929455 0.242917 0.686731 0.0583807 0.226228 0.634842 0.0829296 0.483411 0.019771 
1.06762  17 0.259895 0.441271 0.487442 0.00820155 0.284968 0 0.348919 0 0 0.195293 0.583509 0.534817 0.0487057 0.619178 0.144957 0.49718 0 
1.19243  17 0.577168 0.577351 0.829681 0.119603 0.0146462 0.563498 0.493065 0.15915 0.16162 0.256987 0.586867 0.137059 0.609702 0.461846 0.502074 0.178087 0.581172 
0.870043  17 0.387302 0.447599 0.906203 0.0475538 0.183288 0.376562 0.441264 0.384408 0.336918 0.242506 0.604837 0.71942 0.476758 0.287811 0.840922 0 0.479704 
0.795273  17 0.1155 0 0.774169 0.0628209 0.447551 0.705344 0.149917 0.216518 0.121742 0.248962 0.155828 0.553081 0 0 0 0.236613 0.0840848 
0.836845  17 0.139917 0.0661865 0.702963 0 0.65464 0.724093 0.0802155 0.548696 0.292083 0 0.265181 0.625832 0 0.0746387 0.0268346 0.315715 0 
0.637392  17 0.186518 0.0300372 0.631145 0.0239114 0.0683482 0.444632 0.213692 0.731427 0 0.547915 0.642296 0.510009 0.16977 0.870543 0.479846 0.0427704 0.469863 
0.618483  17 0.543822 0 0.837484 0.0329523 0.22502 0.341273 0.118622 0.727579 0 0.126601 0.0347562 0.368444 0.00230782 0.745247 0.664907 0.0248388 0.47228 
0.807824  17 0.382192 0 0.434543 0 0.0896154 0.356602 0.26104 0.606934 0.601502 0.216607 0 0.669649 0.433389 0.515216 0.500109 0.210807 0.134391 
0.823101  17 0.419957 0 0.299246 0 0 0 0.344547 0.603255 0 0 0 0.78086 0.518591 0.512317 0.421016 0.693397 0.753644 
1.83969  17 0.434055 0.307099 0.744397 0.225487 0.00111292 0.602836 0.493063 0 0.358643 0 0.579713 0.895092 0 0.558147 0.432776 0.05644 0.0871196 
1.23166  17 0.233782 0.328748 0.805885 0.0767671 0.00810343 0.483681 0.424191 0.0976296 0.516453 0.0947546 0.453403 0.489766 0.221459 0.56532 0.478474 0.0707518 0.0980063 
2.8378  17 0.629529 0.00851966 0.0594865 0.146405 0.597441 0.849888 0.200159 0.492411 0.237189 0.00724385 0.407214 0.879404 0.499645 0.339687 0.422228 0.807975 0.236349 
0.730702  17 0.484375 0.084053 0.554235 0.141252 0.103448 0.928029 0.2494 0.503932 0.134749 0.00575911 0.500076 0.815514 0.554777 0.398589 0.342744 0.954536 0 
0.69354  17 0 0.170468 0.675726 0 0.277783 0 0.245151 0.822203 0 0.190172 0.635349 0.554457 0.167353 0.53546 0.14184 0.406666 0 
1.47427  17 0.453783 0.0821204 0.943883 0.0711278 0.661248 0 0.086958 0.0595757 0.255922 0.502567 0.543575 0.53894 0.538946 0.797888 0 0.198024 0.689416 
0.562492  17 0.0821944 0.287132 0.663878 0.0206818 0 0.064737 0 0.6175 0 0.446733 0.630481 0.560511 0.0792506 0.46191 0.36024 0.537613 0 
0.647777  17 0.952826 0.104851 0.78167 0.0106826 0.00263139 0.0367021 0.039463 0.559454 0 0.435081 0.326192 0.556528 0.0528113 0.773539 0.0672157 0.523055 0.364573 
3.7232  17 0.866452 0.493181 0.0039944 0.0529545 0.43178 0.712078 0 0.506411 0 0.230925 0 0.640502 0.0454451 0.382769 0.257944 0.434565 0.49311 
2.23734  17 0.497806 0.370355 0.0775635 0.0857971 0.49339 0.849464 0.325499 0.62077 0 0.369541 0.428489 0.612024 0.520238 0.318687 0.262381 0.36937 0.446489 
1.29867  17 0.768576 0.0252608 0.906058 0.215843 0.70534 0.625779 0.855196 0.395388 0 0.0440203 0.194636 0.623681 0.692909 0.0680539 0.280032 0.624579 0.0262027 
0.884677  17 0.77294 0.118954 0.947393 0.062973 0.708756 0.618117 0.843335 0.452127 0 0.147697 0.163957 0.654901 0.594194 0.144733 0.58879 0.295224 0.00671278 
2.4674  17 0 0 0.234465 0.201655 0.76229 0.615019 0.827357 0.123819 0.314857 0 0.896501 0.00788846 0.423904 0.135929 0 0.752743 0 
4.36332  17 0.0323537 0.191107 0 0.164417 0.54243 0.332048 0.322322 0.101275 0.284164 0.198697 0.161122 0.874517 0.392594 0.515693 0.225739 0.018819 0 
0.786823  17 0 0.671342 0.264305 0.0429923 0.33526 0.988911 0.429251 0.391766 0 0.00565131 0.513947 0.399088 0 0.351568 0.929479 0.624549 0.279813 
1.03527  17 0 0.456085 0.788011 0 0.369932 0.740685 0.77512 0.395416 0 0.00202875 0.525054 0.352557 0.40297 0.194112 0 0.792712 0.135062 
0.777898  17 0.134865 0.361942 0.859141 0 0.001262 0.307558 0.889926 0.493808 0.464386 0.00468885 0.235108 0.630575 0.676312 0.352957 0.872827 0.508176 0.304422 
1.22571  17 0.529563 0.427074 0.897172 0.18992 0.226802 0.343914 0.680396 0.697164 0.56888 0.0710066 0.503148 0.440348 0.707579 0.570866 0.0379913 0.576096 0.249359 
0.939342  17 0.338865 0 0.412513 0.0992709 0.00193081 0.483223 0.244076 0.428303 0.267822 0.00525477 0.553424 0.0378201 0.13185 0.364388 0.666025 0.324144 0.118084 
0.843984  17 0 0.694766 0.402571 0.0541198 0.767214 0.484558 0.0627446 0.526922 0.127523 0 0.358192 0.293399 0.124882 0.622391 0.627851 0 0.60674 
0.678534  17 0.342239 0.517985 0.875642 0.00349907 0.0696067 0.53193 0.494531 0.650656 0 0.644597 0.626255 0.433801 0.0393618 0.164915 0.731912 0.0126843 0.693572 
0.653357  17 0.349121 0.675432 0.87153 0.0523958 0.168441 0.997772 0.438733 0.648095 0 0.310943 0.223476 0.337524 0.0270043 0.384239 0.484741 0 0.605581 
0.557401  17 0.796762 0.0726929 0.853629 0.0996681 0.194233 0.532026 0 0.689065 0.18384 0.110597 0.690985 0.487621 0.0419338 0 0.589883 0.688393 0.106519 
0.554681  17 0.655948 0.0169174 0.837503 0.127744 0.185401 0.497653 0 0.660324 0.0365202 0.104004 0.752336 0.491605 0.106801 0.161809 0.25247 0.590319 0.660249 
0.861354  17 0.111026 0 0.39668 0 0.983523 0.485113 0.277086 0.316085 0.247694 0 0.822819 0.768963 0.512437 0.789856 0.618689 0.724382 0.809545 
0.981179  17 0.49368 0 0.753514 0.0687872 0.434797 0.690671 0.346108 0.411676 0.691538 0.236751 0.351768 0.580914 0.358416 0.561438 0.375089 0.168792 0.41044 
0.606169  17 0.738694 0.195133 0.697749 0.0573534 0.0661689 0.76465 0.154394 0.562397 0 0.682529 0.0622553 0.530526 0 0.42779 0.292342 0.220488 0.331973 
0.527482  17 0.148079 0.538028 0.707999 0.0740465 0.0758301 0.612866 0.0933029 0.597189 0 0.283309 0 0.429415 0 0.423521 0.0553216 0.589143 0.50267 
1.4908  17 0.34245 0 0.570354 0.12498 0.160704 0.0179363 0.431739 0 0.192751 0.184761 0.703962 0.00903199 0 0.882227 0.536446 0.26737 0.370168 
1.17575  17 0.144841 0 0.639517 0.179943 0.316473 0.0156815 0.429296 0.162032 0 0.315807 0.787497 0 0 0.496675 0.245581 0.56863 0 
1.51468  17 0.699104 0.378739 0.562413 0.0150777 0.467834 0.444681 0.530828 0 0.278582 0 0.16051 0.564296 0.019508 0.35507 0.0634849 0.849448 0.253049 
1.01622  17 0.721818 0.377329 0.645684 0.0130535 0.404816 0.640508 0.208438 0.195724 0.27906 0 0.14792 0.589379 0.0122405 0.534769 0.843931 0.721678 0.480329 
1.40311  17 0.440294 0.769036 0.803108 0.111556 0.616893 0.58365 0.0560466 0.0787207 0.677781 0.176284 0.17287 0.719028 0.756629 0.550794 0.343223 0.908944 0.0889604 
1.57373  17 0.402058 0.00362974 0.539213 0.124941 0.615808 0.628707 0.0731588 0.00486402 0.236863 0.589111 0.159688 0.823844 0.661037 0.530046 0.725639 0.00207596 0.85483 
0.535681  17 0.867685 0.652151 0.719334 0.0173593 0.141527 0.73068 0 0.546299 0.250022 0.227217 0.268221 0.597066 0 0.394776 0.361813 0.368459 0.000413647 
0.947005  17 0.00377598 0.326484 0.791538 0.0192027 0.106114 0.611004 0 0.345508 0.534343 0.165896 0.151256 0.742949 0.110221 0.418135 0 0.369755 0.000619787 
0.865815  17 0.854757 0.613935 0.686154 0 0.158248 0.357334 0.386649 0.54464 0.629465 0.23705 0.198839 0.495189 0.444893 0.465533 0.844152 0.520611 0 
0.844448  17 0.511355 0 0.84505 0.127189 0.0240716 0.0684956 0.501965 0.647003 0.341863 0.188335 0.639193 0.369453 0.224027 0.448615 0.435115 0.532329 0.173793 
1.60944  17 0.806981 0.118854 0.382467 0 0.713699 0.494491 0.678261 0 0.0601075 0 0.648798 0.380801 0 0.479521 0.0367859 0.483392 0.272644 
1.25694  17 0.78493 0.174734 0.784134 0.0731297 0.695743 0.701407 0.603277 0.019033 0.136054 0.0529588 0.472098 0.524756 0 0.502598 0.407764 0.4187 0.127765 
0.588821  17 0.585389 0 0.493164 0.00436199 0.477381 0.520181 0.491478 0.399336 0.211984 0 0.211927 0.59146 0 0 0 0.372389 0 
1.77115  17 0.658834 0 0.829905 0.694745 0.30041 0.628201 0.449707 0.369985 0.122941 0.0053388 0.224997 0.591219 0 0.256191 0.0393084 0.36195 0.0707364 
0.76055  17 0.609639 0.104425 0.735008 0.122835 0.602805 0.581286 0.951788 0.89439 0.124207 0.149093 0.385254 0.667183 0.255703 0.335887 0.138034 0.478699 0.418819 
0.746937  17 0.649188 0.239074 0.92318 0.124357 0.918526 0.594249 0.425053 0.579179 0.127119 0.00917041 0.368056 0.670902 0.156951 0.0341227 0.481533 0.0608212 0 
0.776835  17 0.769797 0.543807 0.3581 0.0573019 0.21917 0.914217 0.536035 0.634849 0.432408 0.00692748 0.169819 0.594883 0.214397 0.569128 0.483073 0.0292033 0 
0.784461  17 0.385082 0.523243 0.358313 0.0431828 0 0.159881 0.792828 0.138491 0 0.0186311 0.446031 0.584785 0 0.483455 0.42198 0.169498 0 
0.64169  17 0.629504 0.0707765 0.738751 0.0290106 0.2554 0.761309 0.556413 0.715129 0.171308 0.346168 0.568997 0.684481 0 0.514241 0.124472 0.591258 0 
0.749949  17 0.8283 0.25376 0.4995 0 0.0771029 0.450145 0.463969 0.780901 0.649877 0.241548 0.697436 0.774595 0.305261 0.488074 0.680438 0.766814 0.689481 
0.838872  17 0.236048 0.649956 0.513454 0 0 0.143185 0.241032 0.535037 0.370503 0.889018 0.706402 0.443977 0 0.751598 0.723351 0.307283 0.515932 
0.663415  17 0.690286 0.139921 0.729489 0.0336179 0.575932 0.719031 0.652142 0.349458 0.220406 0.310064 0.322453 0.683626 0 0.460621 0.13235 0.673059 0.450301 
1.08559  17 0.574628 0.0594871 0.441855 0.118065 0.423321 0.613044 0.0961052 0.851282 0.546862 0 0.806327 0.516039 0.633453 0.405442 0.621034 0.660178 0.693998 
1.00762  17 0.574628 0.0594871 0.441855 0.118065 0.423321 0.613044 0.0961052 0.851282 0.546862 0 0.806327 0.516039 0.633453 0.405442 0.621034 0.660178 0.693998 
3.16513  17 0.23128 0.452748 0.0476401 0.0926374 0.749135 0.664653 0.624549 0.160852 0.294465 0.00793357 0.293764 0.957683 0.0526636 0.760064 0.0538453 0.179261 0.0455371 
1.8967  17 0.734058 0.993454 0.896449 0.706533 0.911096 0.828922 0.406917 0.962387 0.25183 0.449681 0.740266 0.211175 0.526639 0.230252 0.612157 0.572048 0.227195 
0.807772  17 0.452021 0.389265 0.687863 0 0 0.38539 0.443599 0.479 0.12784 0.127574 0.526002 0.611648 0.0679729 0.773401 0.0720878 0.132511 0.491947 
0.78481  17 0.223435 0.322438 0.688304 0.000250742 0.360511 0.458196 0.504448 0.650729 0.206141 0.170593 0.423806 0.719415 0.729785 0.757938 0.108342 0.369314 0.454311 
1.04799  17 0.0550077 0 0.694807 0.19634 0.198511 0.278817 0.144676 0.595871 0.629581 0.143161 0.521589 0.55692 0.105947 0.404954 0.963296 0 0 
1.23003  17 0.134301 0 0.650848 0.190544 0.243693 0.16621 0.277367 0.243645 0.538379 0.102929 0.522625 0.556843 0.3163 0.420028 0.618271 0 0 
1.21293  17 0.73874 0 0.499053 0.0487699 0.648398 0.100244 0.222446 0.0784705 0.427625 0.581579 0.0172267 0.681209 0 0.542471 0.0300605 0.73588 0.36122 
0.924691  17 0.544032 0.579563 0.526639 0.0337245 0.574915 0.923899 0.401836 0.715287 0.466252 0.478405 0.430812 0.641453 0.125415 0.526124 0.0400315 0.779345 0.344337 
0.808091  17 0.253598 0.982706 0.171717 0.0137329 0.443303 0 0.260594 0.632944 0.494519 0 0.145957 0.660422 0.24777 0.472877 0.409298 0.436991 0 
0.575992  17 0.538829 0.136896 0.92729 0.0612006 0.0413699 0.542133 0.655421 0.796595 0 0 0.305693 0.613963 0.0455023 0.515584 0.420844 0.0137348 0 
0.805372  17 0.76492 0 0.717936 0.0278194 0.567992 0.686571 0.138039 0.720713 0.227968 0.0339889 0.230926 0.522737 0 0.0523001 0.173824 0.378001 0 
1.00624  17 0.708683 0 0.753504 0.00987971 0.613179 0.628287 0.386422 0.109654 0.329998 0.0678528 0.317703 0.567161 0 0.0727291 0.0847809 0.359011 0 
0.734811  17 0.413 0.774266 0.504119 0.00502378 0.0970291 0 0.501156 0.855332 0.445122 0.0334535 0.149035 0.601655 0.250079 0.466195 0.410105 0.4079 0.185675 
0.7068  17 0.647499 0.157748 0.731713 0.0141452 0 0 0.0156722 0.991007 0 0.345057 0.726148 0.558657 0 0.522357 0.434794 0.544694 0 
0.934263  17 0 0.159543 0.615081 0.0705584 0.10751 0.420405 0.146091 0.220957 0 0.0164202 0.102927 0.642122 0 0.534895 0.919219 0.679843 0.652021 
0.634396  17 0.0499707 0.172429 0.571447 0.0785587 0.333603 0.522908 0.60147 0.660051 0 0 0.0872198 0.182942 0.217795 0.536258 0.171248 0.638754 0.609435 
0.796435  17 0.625502 0 0.678266 0.0889623 0.949509 0.411451 0.393746 0.633041 0.0581839 0.0932579 0.500663 0.923744 0.248996 0.0802557 0.386043 0.436078 0.0432203 
1.29536  17 0.582271 0.118278 0.344762 0.0520389 0.951803 0.111002 0.608889 0.198176 0.0326166 0.104301 0.801212 0.0611575 0.468351 0.849642 0.223177 0.80468 0.390956 
0.845299  17 0.820274 0.281657 0.716549 0.0820214 0.0608377 0.638615 0.0217156 0.238743 0 0.460319 0.0233708 0.677057 0.537385 0.61837 0.14863 0.806605 0.533572 
0.94795  17 0.52483 0.27763 0.614997 0.0348418 0.0196339 0.662466 0 0.145652 0 0.458124 0 0.533478 0.394081 0.395464 0.661582 0.749356 0.602647 
0.59023  17 0.645144 0 0.735556 0.0250436 0.0853576 0.533139 0.11303 0.536085 0 0.109294 0.223771 0.581563 0.546508 0.890255 0.421758 0 0.437105 
0.617307  17 0.664209 0.124864 0.775756 0.0555347 0.197244 0.574564 0.0803637 0.53982 0.188825 0.200261 0.303441 0.746331 0 0.876927 0.485723 0.00576099 0 
2.12715  17 0 0.469486 0 0 0.154987 0.710727 0.295184 0.553932 0.167493 0 0.552541 0.522058 0.144203 0.472077 0.236322 0.52371 0 
4.09588  17 0.433208 0.37578 0 0.0762298 0.15253 0.632568 0.222826 0.784863 0.390223 0.00328234 0.329128 0.54274 0.105019 0.482544 0.27306 0.462433 0 
0.504919  17 0.119551 0.558139 0.652974 0.0401908 0.127097 0.386637 0.641647 0.478075 0.0418494 0.210185 0 0.787338 0.186704 0.757288 0 0.946064 0.661963 
0.658201  17 0.643185 0.509777 0.654491 0 0 0.541717 0.670119 0.49343 0 0.33383 0.379753 0.810353 0.190467 0.393387 0 0.68257 0.602732 
1.06677  17 0.666421 0 0.693507 0 0.215996 0.734659 0.539418 0.3252 0.520491 0.0482079 0.139523 0.540184 0 0.0831874 0 0.147549 0.562774 
0.69528  17 0.666204 0 0.739452 0.0220319 0.553014 0.8628 0.751251 0.299471 0.102046 0.00704056 0.142069 0.53976 0 0.114769 0.0465109 0.337983 0.237185 
0.813415  17 0.452762 0.205071 0.865003 0.024822 0.0101981 0.686796 0.107608 0.651173 0.0553723 0.00599739 0.483636 0.917944 0.330354 0.0940404 0.0785923 0.915669 0 
1.87182  17 0.463566 0.286613 0 0 0.18894 0.61955 0.0804977 0.540935 0.174905 0.00235221 0.543594 0.744113 0.391099 0.623383 0.401583 0.833961 0 
0.739477  17 0.622283 0 0.591901 0.11318 0.128117 0.517615 0.699928 0.389469 0.0918421 0.40421 0.383187 0.705163 0.0785594 0.315127 0.564102 0.23205 0.616821 
1.51031  17 0.991215 0 0.583271 0.293398 0 0.26135 0.466454 0.321016 0 0.467984 0.283828 0.603724 0.247914 0.237328 0.822304 0.584187 0.591896 
0.883902  17 0.0487498 0.407911 0.975208 0 0.184778 0.494418 0.742857 0.779792 0.0435589 0.178875 0.461915 0.300883 0.162605 0.869218 0.0340148 0.834126 0.525083 
0.727208  17 0.728898 0 0.36649 0.00474392 0.341899 0.466119 0.830785 0.82409 0.0490129 0.229941 0.774612 0.737468 0.165336 0.388129 0.0240667 0.901966 0.523354 
0.673404  17 0.375532 0.403265 0.622939 0 0 0.354251 0.202112 0.722584 0 0.453308 0.219903 0.461032 0 0.863567 0.662117 0 0.486924 
1.03451  17 0.0232682 0.0553771 0.721118 0 0.0799739 0.5926 0.336328 0.675056 0.679496 0.435155 0.00469379 0.456933 0 0.0134572 0.514614 0 0.588246 
0.782881  17 0.459967 0.529648 0.32415 0.0576703 0.461005 0.158357 0.725655 0.288625 0.136282 0 0 0.846882 0.413888 0.506986 0.192203 0.367252 0.207529 
0.903937  17 0.429706 0.191146 0.287283 0.0591627 0.215845 0.0413776 0.707187 0.423781 0.256799 0 0.321062 0.832738 0.692116 0.611943 0.21382 0.796176 0.565163 
1.15097  17 0.367392 0.339833 0.736088 0.0497507 0.00145205 0.530759 0.650123 0.136238 0.301383 0.000569881 0.481581 0.624206 0.5481 0.267929 0.246421 0 0.210591 
0.889529  17 0.429324 0.328268 0.844542 0.0551556 0.000232128 0.64511 0.00552181 0.220083 0.399145 0.00222473 0.7421 0.632776 0.410555 0.630701 0.793259 0.230848 0.0799422 
0.730701  17 0.651102 0.196422 0.644855 0.0275683 0.419247 0.163517 0.263817 0.727779 0.331778 0.339019 0.554493 0.853637 0 0 0.137489 0.783998 0 
0.920363  17 0.286901 0.496627 0.68339 0.0341869 0.281945 0 0.260546 0.738025 0.245194 0.244491 0.702228 0.964479 0 0.48626 0.0104552 0.919932 0.0188753 
2.37359  17 0.489733 0.361658 0.0344055 0.0562984 0 0.560413 0.846386 0.819049 0 0 0.327014 0.635501 0.434464 0.719777 0.545268 0.215002 0.520438 
0.65868  17 0.361941 0.353734 0.940001 0.0697302 0 0.5802 0.705432 0.893443 0 0.405591 0.405955 0.639212 0.199245 0.271476 0.368758 0 0 
1.39586  17 0 0.190375 0.683333 0.136284 0.3141 0.276808 0.308304 0.676192 0.483637 0.194787 0.514771 0.465949 0.784181 0.238092 0 0.421165 0.747056 
1.25979  17 0 0.160706 0.69278 0.11329 0.190317 0.514906 0.206978 0.670103 0.326875 0.301584 0.866887 0.827156 0.816057 0.733206 0.0228944 0.410128 0.431559 
1.37268  17 0.413343 0.498792 0.0724916 0.0523905 0.35765 0.215162 0.488523 0.418465 0 0.0553217 0.451705 0.804312 0.130804 0.353161 0 0.623945 0.272586 
0.638679  17 0.310587 0.502026 0.460757 0.0241821 0.356678 0.882158 0.517998 0.352571 0.13251 0.0981466 0.289049 0.635905 0.167072 0.180092 0.150653 0.647626 0.271508 
2.78527  17 0.14141 0 0.070883 0.131525 0.204875 0.522467 0.891964 0.24181 0.334752 0.189954 0.179531 0.719443 0.0116078 0.680381 0.433574 0.729372 0.283659 
1.09112  17 0.20987 0.862226 0.792399 0.122505 0.190496 0.515401 0.980515 0.338323 0.574771 0.0970305 0.815924 0.252261 0.323754 0.527367 0.527752 0.476442 0.325815 
0.819802  17 0.702565 0.194123 0.944221 0.0139322 0 0 0.158762 0.949601 0.262459 0.0941592 0.805032 0.572274 0.0757229 0.504892 0.400571 0.579056 0 
1.35098  17 0.767219 0 0.451282 0.0138215 0.519494 0 0.284571 0.00196966 0.280804 0.222752 0.0680008 0.537359 0.0137308 0.521523 0.429201 0.503741 0 
0.671804  17 0.655497 0.781101 0.486026 0 0.539639 0.204196 0.401208 0 0 0.0334646 0 0.824027 0.319537 0.653517 0.142007 0.73215 0.567763 
2.87833  17 0.150004 0.749241 0.564023 0.887002 0.747926 0.934616 0.669345 0.189621 0.543007 0.299597 0.0879301 0.915013 0.558807 0.478508 0.0970082 0.578283 0.821526 
0.756322  17 0.484646 0.464205 0.663273 0.034018 0.34459 0.671783 0.494759 0.930973 0.364477 0.0834514 0.665996 0.687754 0.297133 0.385171 0 0.591649 0.193011 
1.35726  17 0.0118439 0.491406 0.606631 0.103793 0.27186 0.453561 0.653708 0.639077 0.38633 0.448472 0.617726 0.215357 0.214141 0.442117 0 0.440362 0.324895 
0.973121  17 0 0 0.59894 0.151934 0.468072 0.39925 0 0.179196 0.318514 0.0475709 0.705592 0.53603 0.257315 0.372533 0.984798 0.119129 0 
0.750238  17 0.487977 0.49276 0.731714 0.14919 0.201937 0.440188 0.311984 0.749104 0.013716 0.0667327 0.338012 0.540148 0 0.334467 0.304144 0.149638 0.932707 
1.03287  17 0.422229 0.382372 0.842218 0.0448125 0.385772 0 0.0599872 0.551271 0.48052 0.124504 0.170782 0.425304 0.660226 0.501791 0 0.156708 0.070805 
1.90936  17 0.8926 0.128772 0.90065 0.501071 0.253578 0.267257 0.759267 0.389703 0.0559584 0.296572 0.375363 0.317042 0.330976 0.176388 0.137776 0.440069 0.0754537 
2.03098  17 0.26812 0.977967 0.547084 0.453942 0.843414 0.7752 0.4167 0.0748074 0.0170194 0.371546 0.690311 0.152261 0.219149 0.507117 0.35936 0.921454 0.488695 
0.824262  17 0.5426 0 0.733368 0.13365 0.273513 0.499597 0.300573 0.917076 0.0439374 0.11896 0.642087 0.802905 0 0.766382 0.588091 0.412678 0.790763 
0.973715  17 0.654823 0.0488848 0.762754 0.0330279 0.439634 0.205909 0.317659 0.274565 0.339515 0.440308 0.424001 0.579016 0.605835 0.482091 0.855781 0.585613 0.486234 
0.697996  17 0.332473 0.0875646 0.794842 0.0325145 0.212549 0.612662 0.850292 0.866314 0.367257 0.138934 0.764967 0.83853 0.388027 0.887307 0.505588 0.809694 0.925191 
0.72494  17 0.560252 0.391978 0.273831 0.0210724 0.636436 0.533327 0.892725 0.547681 0.22037 0.0016137 0.0487945 0.495988 0.321596 0.29173 0.654463 0.802008 0.577634 
0.71565  17 0.672701 0.391655 0.215197 0.0528727 0.692324 0.679803 0.845478 0.547559 0.124596 0.175626 0.0896526 0.634374 0 0.742727 0.396508 0.700506 0.539155 
0.931874  17 0.139407 0.164846 0.523651 0 0.561187 0.725238 0.194947 0.616428 0.924665 0 0.482918 0.775457 0.258527 0.559274 0.514887 0.442478 0.673199 
0.4934  17 0.210494 0.313241 0.727915 0.0201223 0.195462 0.889271 0.0905335 0.592919 0 0 0.23399 0.591477 0.497702 0.568909 0.035024 0.502447 0.599683 
0.390826  17 0.889048 0 0.703994 0 0.0234745 0.515465 0.736 0.758166 0.0394799 0.199574 0 0.603091 0.191464 0.744454 0 0.704465 0.522526 
0.526821  17 0.756863 0.0625987 0.804686 0.118935 0.223214 0.506023 0.0271221 0.636701 0.0585106 0.142238 0.869705 0.564278 0.155788 0.0584173 0.423085 0.652646 0.379846 
0.562492  17 0.0821944 0.287132 0.663878 0.0206818 0 0.064737 0 0.6175 0 0.446733 0.630481 0.560511 0.0792506 0.46191 0.36024 0.537613 0 
0.527482  17 0.148079 0.538028 0.707999 0.0740465 0.0758301 0.612866 0.0933029 0.597189 0 0.283309 0 0.429415 0 0.423521 0.0553216 0.589143 0.50267 
0.535681  17 0.867685 0.652151 0.719334 0.0173593 0.141527 0.73068 0 0.546299 0.250022 0.227217 0.268221 0.597066 0 0.394776 0.361813 0.368459 0.000413647 
0.634396  17 0.0499707 0.172429 0.571447 0.0785587 0.333603 0.522908 0.60147 0.660051 0 0 0.0872198 0.182942 0.217795 0.536258 0.171248 0.638754 0.609435 
0.94795  17 0.52483 0.27763 0.614997 0.0348418 0.0196339 0.662466 0 0.145652 0 0.458124 0 0.533478 0.394081 0.395464 0.661582 0.749356 0.602647 
0.504919  17 0.119551 0.558139 0.652974 0.0401908 0.127097 0.386637 0.641647 0.478075 0.0418494 0.210185 0 0.787338 0.186704 0.757288 0 0.946064 0.661963 
0.953476  17 0 0.204456 0.788255 0.0796836 0.344315 0.637991 0.0710284 0.127598 0.0488068 0.315982 0.171002 0.538893 0 0 0 0.710129 0.0808598 
0.7753  17 0.0922461 0.224607 0.769917 0.0601196 0.295332 0.752428 0.143732 0.333208 0 0.308795 0.160592 0.484541 0 0 0 0.667632 0.0831265 
1.32943  17 0.14877 0.344434 0.494598 0 0.499855 0.97249 0.736768 0 0.108354 0.274839 0.495146 0.9828 0.258055 0.488029 0.10042 0.617184 0.433146 
2.38735  17 0.149397 0.74105 0.419215 0.633766 0.456293 0.619361 0 0.865327 0.445804 0.222643 0 0.984202 0.105956 0.627408 0.0986552 0.554119 0 
0.867505  17 0.429873 0.0356425 0.674558 0.0462662 0.452965 0.27317 0.38389 0.602368 0.499438 0.186886 0.559668 0.588475 0.304555 0.52614 0.106537 0.233335 0 
0.804311  17 0.0067089 0.175592 0.63729 0 0.457151 0.577477 0.272997 0.891535 0.338375 0.231823 0.265016 0.582741 0.283702 0.568743 0.275707 0.239698 0.472021 
0.688903  17 0.666541 0.138256 0.624242 0.0225632 0 0.433689 0.585135 0.384342 0.170285 0.158005 0.275267 0.630766 0.105712 0.821049 0.0733129 0.71043 0.475668 
0.509423  17 0.741334 0.375527 0.761101 0.0372187 0 0.855208 0.588495 0.469426 0 0.331341 0.47058 0.682935 0 0.711298 0.153032 0.704595 0.453104 
0.519478  17 0.755955 0.0582291 0.768606 0.103707 0.247766 0.48067 0.00166745 0.6644 0.140868 0.116405 0.968151 0.551223 0.0493458 0.0927564 0.262066 0.67019 0.398509 
0.550073  17 0.746902 0.05563 0.791327 0.135302 0.216609 0.48719 0.033496 0.688126 0.0048445 0.119518 0.989992 0.587492 0.217691 0.0925644 0.533164 0.657295 0.445725 
2.06879  17 0.359481 0.14156 0.490172 0.267666 0.31197 0.617877 0.652843 0.354818 0.596842 0.275704 0.123782 0.514992 0.451345 0.00622737 0.244508 0.581245 0.651518 
1.32444  17 0.13456 0.378765 0.780145 0.195918 0.996521 0.510085 0.465331 0.460046 0.503489 0.247406 0.54522 0.863753 0.38328 0.0637625 0.288603 0.632402 0.523665 
0.5142  17 0.643392 0 0.740563 0.0388046 0.807542 0.353564 0 0.567251 0.0572453 0.265757 0.55434 0.742619 0.0953169 0.23607 0.378147 0.431562 0 
0.782901  17 0.654632 0.169034 0.711838 0.121221 0.214879 0.58376 0.298131 0.044885 0.0210144 0.0451483 0.809105 0.0415512 0.306914 0.121142 0.443623 0.410955 0.0144342 
0.718193  17 0.656261 0.0579411 0.848592 0.151709 0.0278381 0.470234 0.306248 0.677438 0.0547243 0.170795 0.843677 0.486515 0.0259917 0.332402 0.205231 0.454958 0.7283 
3.55336  17 0.797883 0.664122 0.198894 0.509867 0.758133 0.461219 0.0280459 0.880539 0.184082 0.915591 0.00502785 0.545601 0.687775 0.569826 0.116183 0.617412 0.93485 
0.729735  17 0.351977 0 0.414813 0.0507607 7.62615e-05 0.484547 0.279161 0.123376 0.0784037 0.12175 0.354109 0.583345 0 0.362294 0 0.618613 0.477347 
0.946846  17 0.796874 0 0.800188 0 0.000228428 0.630052 0.735456 0.154716 0.288568 0.252625 0.0329384 0.625678 0.391169 0.55888 0 0.881224 0.99928 
0.715234  17 0.52296 0.0146502 0.236247 0 0.018708 0 0.57354 0.750024 0.161321 0 0 0.673405 0.43412 0.532535 0.527334 0.690269 0.696524 
0.832317  17 0.416131 0 0.391157 0.0892066 0.00746383 0.125256 0.159687 0.753886 0 0 0.0828379 0.872036 0.461025 0.591436 0.500338 0.666804 0.790766 
0.679189  17 0.0222455 0.516325 0.782567 0.0185603 0.37698 0.0535859 0.078279 0.895303 0.0703922 0.194612 0.689479 0.3823 0.0523984 0.607292 0.47137 0.546572 0 
0.866295  17 0.0428454 0.153555 0.457157 0.000953425 0.0483263 0.0975262 0.191711 0.0311715 0.019362 0.264594 0.719328 4.64868e-05 0 0.588784 0.563637 0.45745 0.0201487 
1.07673  17 0.144841 0 0.639517 0.179943 0.316473 0.0156815 0.429296 0.162032 0 0.315807 0.787497 0 0 0.496675 0.245581 0.56863 0 
0.70972  17 0.342239 0.517985 0.875642 0.00349907 0.0696067 0.53193 0.494531 0.650656 0 0.644597 0.626255 0.433801 0.0393618 0.164915 0.731912 0.0126843 0.693572 
0.398247  17 0.845668 0.645794 0.559212 0.0177983 0.231932 0.428225 0 0.57642 0 0.0253716 0 0.289824 0 0.651708 0.0354293 0.596677 0.644448 
0.722646  17 0.640622 0.568927 0.629341 0.0212777 0.103567 0.800633 0.959927 0.416168 0.349827 0.204472 0.348796 0.619024 0 0.168356 0.305506 0.355056 0.358511 
0.622284  17 0.473379 0.31049 0.614786 0.0205076 0.592247 0.657936 0 0.608613 0.204178 0.000120285 0.268564 0.618901 0.613859 0.751001 0 0.701239 0.612961 
0.484874  17 0.390946 0.285348 0.778848 0.0198048 0.50304 0.857129 0.0115925 0.580094 0 0 0.122476 0.515014 0.342861 0.48248 0 0.585828 0.614589 
1.26681  17 0.432157 0.401264 0.802485 0.0809554 0.252015 0.280359 0.571332 0.146849 0.443484 0.0683857 0.354239 0.324915 0.0301427 0.825902 0.527585 0 0.69139 
0.969325  17 0.404928 0.315472 0.640677 0.0723176 0.264395 0.348935 0.383693 0.218889 0.4587 0.0761106 0.106927 0.418474 0.218038 0.515475 0.432714 0.0553672 0.570019 
0.770712  17 0.223435 0.322438 0.688304 0.000250742 0.360511 0.458196 0.504448 0.650729 0.206141 0.170593 0.423806 0.719415 0.729785 0.757938 0.108342 0.369314 0.454311 
0.561133  17 0.613962 0.412766 0.612232 0 0.266883 0.139776 0.672707 0.218633 0 0.0713179 0.0408405 0.182673 0.0931961 0.945744 0.0667679 0.861249 0.628837 
1.39151  17 0.632891 0.171586 0.746084 0.0661022 0.327907 0.685326 0.472839 0.885878 0.16114 0.368629 0.583236 0 0.582196 0.45647 0.0660353 0.263472 0.232133 
0.607896  17 0.63065 0.449271 0.705073 0.0488468 0.345909 0.594161 0.497142 0.77419 0.164062 0.324377 0.576418 0.882839 0.346168 0.477066 0.674419 0.711548 0.0139806 
0.660212  17 0.12745 0.355757 0.634367 0 0.401269 0.785381 0.390972 0.343092 0.134905 0.00135177 0.176445 0.557209 0.153948 0.343973 0.249036 0.450132 0.0428573 
3.87902  17 0.832758 0.26451 0.0804155 0.68198 0.422599 0.832909 0.335481 0.363924 0.528546 0.00422685 0.246874 0.594749 0.188073 0.457662 0.501152 0.403872 0.0868356 
0.539867  17 0.495036 0.16348 0.712947 0.00497483 0.0273862 0.429526 0 0.121734 0 0.310891 0.704237 0.770142 0 0.5313 0.275756 0.737005 0.584511 
0.673625  17 0.528237 0.151179 0.822466 0.0256139 0 0 0.0366228 0.877495 0 0.35599 0.707684 0.57913 0.0931917 0.5101 0.248893 0.534535 0.0660951 
0.622342  17 0.747572 0.332978 0.609472 0.0399566 0.136329 0.622455 0 0.289563 0 0.355413 0.134796 0.631824 0.102004 0.414633 0.665757 0.748309 0.750014 
0.950089  17 0.344537 0.293527 0.800884 0.0115753 0.0518093 0.664624 0 0.414806 0.78285 0.594972 0 0.598987 0.123031 0.413839 0.987095 0.651798 0.180604 
0.652003  17 0.659435 0.0671225 0.734645 0.0263837 0.108371 0.523022 0 0.594146 0.0855775 0.141971 0.197486 0.629252 0.196154 0.726601 0.437051 0 0.415906 
1.28732  17 0.652178 0 0.732899 0.027782 0.111955 0.588007 0 0.366655 0.00911919 0.0399175 0.0108075 0.635419 0.844384 0.0645915 0.312894 0.107296 0.785727 
1.08342  17 0 0.390538 0.599947 0.118274 0.336992 0 0.188318 0.351614 0.498222 0.193071 0.524105 0.46417 0.0990435 0.176979 0.0649726 0.53005 0.29844 
1.35831  17 0.600618 0.07306 0.721879 0.0799185 0.267453 0 0.396729 0.731258 0.295378 0.0680021 0.419754 0.437115 0.70271 0.124886 0.0319861 0.759222 0.719731 
0.82912  17 0.642658 0.455241 0.675909 0.0704886 0.370206 0.685564 0.632335 0.659001 0.328574 0.3577 0 0.452351 0 0.405406 0.0539962 0.592171 0.636768 
0.617443  17 0.214836 0.521594 0.66843 0.0931444 0.109512 0.688332 0.203004 0.968444 0.174774 0.101495 0 0.533213 0 0.426838 0 0.58942 0.637758 
0.659851  17 0.517622 0.256747 0.742787 0.0224669 0.226916 0.754023 0.683574 0.659133 0.108198 0.151423 0.315691 0.719838 0.720233 0.586964 0.10234 0.551422 0.287681 
0.603564  17 0.487295 0.355217 0.732776 0.0246954 0.267118 0.779083 0.134255 0.595729 0 0 0.649277 0.695385 0.119118 0.515083 0.0443834 0.522252 0.190397 
1.8028  17 0.011056 0.458055 0.287204 0.116368 0 0.559582 0.258078 0.0412542 0.289756 0.174372 0.885639 0.690622 0.244641 0.582535 0.768052 0.105815 0.327613 
1.26753  17 0.0309404 0.0976941 0.36937 0.172295 0.135352 0.664889 0.101428 0.56737 0.0850772 0.0566519 0.807863 0.69262 0.273055 0.526917 0.863113 0.124973 0.915499 
0.894898  17 0.513581 0.256231 0.702376 0.0154812 0.0815881 0.625862 0.412983 0.114645 0.309727 0.02038 0.172243 0.959686 0.72824 0.741989 0.319939 0.874061 0.18205 
0.66441  17 0.349483 0.230169 0.839494 0.0447628 0.395324 0.598571 0.477044 0.638823 0.331019 0.110216 0.277212 0.875744 0.176549 0.660719 0.424792 0.771073 0.701923 
0.637917  17 0.514666 0.0404775 0.709908 0.0536825 0.584199 0.279802 0.810177 0.132299 0 0.107858 0.370058 0.577176 0.0893569 0.54211 0.257177 0 0.209314 
0.518367  17 0.394729 0.122395 0.661315 0.0508938 0.222076 0.765921 0.38969 0.481159 0.119683 0.0290368 0.215704 0.64435 0.0880895 0.50612 0.268005 0.230041 0.0345021 
0.962574  17 0.09916 0.41881 0.779437 0 0.149372 0.354863 0.87628 0.508839 0.550183 0.330299 0.207277 0.5827 0.51457 0.497973 0.864134 0.510723 0.41446 
1.03581  17 0 0.302042 0.611522 0 0.064561 0.345304 0.413467 0.529181 0.684841 0.226309 0.215455 0.555422 0.756691 0.40678 0.872558 0.507495 0.0623346 
0.732572  17 0.731181 0 0.831681 0.0352946 0.233483 0.0933388 0.195035 0.454576 0 0.157079 0.0816674 0.478693 0.0502182 0.458907 0.919233 0.273487 0.859198 
1.06982  17 0.694 0 0.87964 0.0396308 0.246215 0.276971 0.195594 0.842619 0 0.123436 0.0846471 0.296646 0.00436691 0.00658617 0.175592 0.0357087 0.596452 
1.25891  17 0.0231454 0.259456 0.606824 0.307101 0.943888 0.458817 0.471102 0.752694 0.122277 0.0922477 0.383146 0.749041 0.766868 0.846959 0.391758 0.0568913 0.571802 
3.25075  17 0.0921289 0.444533 0.0271309 0.0852833 0.123531 0.32395 0.513716 0.311015 0 0.163739 0.31917 0.731792 0.301525 0.343815 0.537107 0.21659 0.492688 
0.637651  17 0.628046 0.0486249 0.837206 0.145433 0.217634 0.510595 0.735675 0.766025 0.0901465 0.331513 0.376155 0.664062 0.170156 0.3838 0.434432 0.0998926 0.0238727 
0.791709  17 0.609906 0.0294161 0.536706 0.107001 0.453466 0.53643 0.700153 0.811369 0.0987229 0.232824 0.356426 0.718855 0.358737 0.424728 0.245411 0.532494 0.0362159 
0.739693  17 0.45606 0.465025 0.126622 0.0240163 0.879701 0.643039 0.0354015 0.502069 0.0451008 0.00561565 0.545082 0.989339 0.320753 0.151611 0.915642 0.958796 0.030671 
0.658206  17 0.527797 0.244077 0.69877 0.0220678 0.935069 0.758801 0.614821 0.538504 0.00975616 0.0026794 0.277132 0.348413 0.331399 0.175111 0.145889 0.836556 0.557181 
0.585096  17 0.538829 0.136896 0.92729 0.0612006 0.0413699 0.542133 0.655421 0.796595 0 0 0.305693 0.613963 0.0455023 0.515584 0.420844 0.0137348 0 
0.772472  17 0.672701 0.391655 0.215197 0.0528727 0.692324 0.679803 0.845478 0.547559 0.124596 0.175626 0.0896526 0.634374 0 0.742727 0.396508 0.700506 0.539155 
0.728191  17 0.613294 0.441 0.492648 0.00300519 0.422777 0.310849 0.253223 0 0 0.0217503 0.0492082 0.850523 0.242663 0.72403 0.156387 0.736437 0.596512 
0.790401  17 0.174943 0.965206 0.631562 0 0.672329 0.203278 0.58079 0.0131239 0 0.0212577 0.07762 0.686819 0.100798 0.583333 0.638182 0.724336 0.645551 
0.456295  17 0.883025 0.0474423 0.786007 0 0.373597 0.442279 0 0.740613 0 0.274878 0.345877 0.556857 0.0476245 0.865707 0.0896327 0.417654 0.298182 
0.753727  17 0.451961 0.161678 0.775917 0 0.0563258 0.248192 0 0.507981 0 0.547986 0.361961 0.557908 0.0575119 0.364443 0.0315414 0.723186 0.133955 
1.71561  17 0.671354 0.726726 0.934445 0.795041 0.427941 0.342416 0.798107 0.594453 0.17793 0.362963 0.103702 0.674839 0.109241 0.9759 0.916418 0.969694 0.869129 
0.941883  17 0.474144 0.215793 0.534325 0.0525405 0.676137 0.147219 0.343804 0.515055 0 0.418727 0 0.612523 0 0.191929 0.430094 0 0.63551 
0.62605  17 0.16043 0.4355 0.624301 0 0.137969 0.335875 0.192982 0.889431 0.083325 0.175168 0.161133 0.37878 0.0210431 0.556306 0.404791 0.369647 0.0255789 
0.800975  17 0.174308 0.403891 0.496564 0 0.142993 0.232895 0.190225 0.881085 0.113634 0.278901 0.4544 0.447544 0.0721287 0.97308 0.0755344 0.45927 0.291698 
0.570449  17 0.557636 0.0934801 0.53487 0.0409161 0.342492 0.535611 0.488778 0.481709 0.12619 0.00804539 0.398354 0.913986 0.388842 0.193238 0.488065 0.268159 0 
0.974129  17 0.466857 0.080644 0.502371 0.177636 0.541486 0.535677 0.144509 0.442147 0.154547 0.000974192 0.421847 0.822712 0.544898 0.526053 0.25107 0.224757 0 
0.501337  17 0.655867 0.327318 0.759379 0 0.0567022 0.539871 0 0.419212 0.0763943 0.307216 0.185636 0.509968 0 0.725549 0.465454 0.5457 0.112726 
0.466071  17 0.671831 0 0.246188 0 0 0.433005 0.455437 0.74826 0.0106549 0.226765 0.164691 0.524618 0 0.741754 0.438887 0.644015 0.295247 
0.749023  17 0.715334 0.398068 0.450114 0.0279872 0.202158 0.460525 0.853249 0.591279 0 0 0.402586 0.478899 0.0415323 0.46986 0.312731 0.992236 0.564113 
0.592704  17 0.91541 0.396577 0.554394 0.0332176 0 0.286914 0.892373 0.713685 0 0.134621 0.310477 0.295628 0.00719435 0.543014 0.301636 0.853749 0.766571 
1.23701  17 0.408038 0.329496 0.520944 0.0638329 0.372089 0.636316 0.0224173 0.129708 0.0368696 0.560185 0.00547583 0.530941 0.772447 0.493454 0.681623 0 0.652754 
1.1761  17 0.574776 0.226501 0.533519 0.112253 0.866264 0.620127 0.065957 0.187997 0.245928 0.611338 0.00469202 0.723392 0.324868 0.365405 0.674406 0.31546 0.703611 
0.981737  17 0.198668 0.272199 0.712947 0.0116141 0.983527 0.805339 0.18965 0.612665 0.112248 0 0.0902577 0.581173 0.145117 0 0.88868 0.175082 0.744949 
1.15821  17 0.312877 0.121835 0.278832 0.132043 0.599314 0.819087 0.029431 0.681447 0.102564 0.16731 0.512013 0.680755 0.126638 0.734767 0.599385 0.165567 0.865692 
0.640255  17 0.412352 0.0130569 0.86062 0.0865795 0.196079 0.315098 0.0193063 0.674706 0.237504 0.0797692 0.542511 0.432015 0.106319 0.234765 0.781217 0.574979 0.0066898 
0.546553  17 0.442234 0.0308768 0.718761 0.104962 0.174578 0.380417 0.044945 0.66046 0 0.0766572 0.590867 0.546548 0.107539 0.128872 0.247939 0.677874 0.320364 
1.02514  17 0.646163 0.285158 0.918641 0.00209874 0.679555 0.402322 0 0.285996 0.0088075 0.287516 0.188735 0.565838 0.150878 0.0553054 0.0746151 0.549628 0.133246 
0.551773  17 0.446983 0.393258 0.921108 0.116237 0.729759 0.478257 0.0533671 0.0386534 0 0.131113 0.34857 0.631519 0.149984 0.286573 0 0.371472 0.130683 
0.819989  17 0.794813 0.720986 0.795944 0.133433 0.271604 0.511043 0.112664 0.590055 0.0755846 0.278268 0.837443 0.447312 0.143164 0 0.19163 0.613423 0.480966 
0.459325  17 0.952903 0.380065 0.665156 0.0558206 0.0195739 0.582401 0.0486759 0.629543 0.0828676 0.179966 0.167083 0.570912 0 0.308278 0.0391625 0.592629 0.439787 
0.850069  17 0.588581 0 0.649651 0 0.188661 0.180023 0.746821 0.990898 0.200509 0.339137 0.0594078 0.564094 0 0 0.0665201 0.210448 0 
0.951953  17 0.576902 0.126356 0.566337 0.00367419 0.60161 0.0997469 0.531248 0.839374 0.31085 0.23719 0.678052 0.587556 0 0.317141 0 0.365777 0 
0.598222  17 0.593411 0 0.741446 0.0868336 0.0769899 0.533096 0.506539 0.106656 0.00818836 0 0.293181 0.675178 0.0543902 0.216583 0.128974 0.199634 0.359048 
0.716558  17 0.808144 0.18714 0.716878 0.142944 0.442712 0.561701 0.660899 0.501433 0.0254313 0 0.183129 0.672023 0.200415 0.32116 0.14331 0.316296 0.34212 
0.782225  17 0.386403 0.142817 0.719348 0 0.264204 0.632708 0.970512 0.76519 0.208659 0.133855 0.85483 0.734822 0.328083 0.917177 0.05802 0.175048 0.309783 
0.745287  17 0.19233 0.00926454 0.751633 0.00341059 0.148405 0.38235 0.992854 0.965804 0.363319 0.137873 0.502696 0.795458 0.361416 0.878118 0.0760678 0.238829 0.612354 
1.07585  17 0.6106 0.385048 0.501837 0 0 0.0749697 0.317645 0.0831291 0.435245 0.0328752 0.131958 0.710513 0.178913 0.539447 0.240994 0.685698 0.212436 
0.820473  17 0.424376 0 0.505278 0.0358704 0.488645 0.0215464 0.237101 0.646557 0.436717 0.652665 0.0441115 0.645553 0 0.564764 0.501542 0.576149 0.246975 
0.917251  17 0.560733 0.670942 0.569192 0.0223396 0.0483624 0.927535 0 0.655809 0.316598 0.292334 0.469078 0.624574 0.427333 0.526673 0.0394047 0.531985 0.695748 
0.606771  17 0.471353 0.280465 0.743306 0.0369976 0.740314 0.873584 0.295982 0.697748 0.182896 0 0.22719 0.590353 0.587573 0.587295 0.0418479 0.743049 0.557494 
0.545692  17 0.655948 0.0169174 0.837503 0.127744 0.185401 0.497653 0 0.660324 0.0365202 0.104004 0.752336 0.491605 0.106801 0.161809 0.25247 0.590319 0.660249 
0.622179  17 0.543822 0 0.837484 0.0329523 0.22502 0.341273 0.118622 0.727579 0 0.126601 0.0347562 0.368444 0.00230782 0.745247 0.664907 0.0248388 0.47228 
0.998187  17 0.44376 0.460648 0.594748 0.00183392 0.0331538 0.196361 0 0.0554379 0 0.609951 0.44837 0.583609 0.114754 0 0.192093 0.286933 0.570484 
0.6094  17 0.209422 0.441754 0.658146 0.000856739 0.165856 0.196056 0 0.0394169 0 0.227748 0.401861 0.584739 0.116546 0.478383 0.188648 0.0309933 0.773691 
0.571935  17 0.404728 0.217223 0.885247 0.0746504 0.0218992 0.533922 0.873115 0.570252 0 0.062355 0.215142 0.651856 0.0626785 0.545973 0.376097 0.0476885 0.093299 
0.821294  17 0.353088 0.142014 0.858523 0.0564675 0.0661166 0.588934 0.496457 0.436922 0.501418 0 0.339824 0.717515 0.193422 0.516052 0.467747 0.0110154 0.0331534 
1.17413  17 0.377493 0.21663 0.667425 0.0680971 0 0.639492 0 0.138943 0.608949 0 0.697484 0.201255 0.527912 0.627828 0.355345 0.229771 0.0720938 
1.34148  17 0.706012 0.264553 0.12825 0.090359 0.271386 0.774377 0 0.790073 0.329781 0 0.707611 0.972338 0.368444 0.630884 0.3754 0.0141644 0.0394719 
1.22297  17 0.533161 0.0347904 0.662226 0.139117 0.544514 0.587933 0.764197 0.0575217 0.320276 0.0798672 0.380495 0.62287 0.356862 0.464913 0.346095 0.903951 0.279366 
0.641762  17 0.914839 0.020966 0.634989 0.12918 0.464082 0.587752 0.76878 0.469208 0.0872623 0.251504 0.367206 0.676792 0.191612 0.468528 0.245188 0.937645 0 
0.678245  17 0.799132 0.530322 0.719547 0.0986693 0.111231 0.659079 0.0287925 0.559885 0.236471 0.190575 0.211978 0.651847 0.418423 0.640209 0.322503 0.64384 0.225349 
0.927635  17 0.86218 0.801163 0.717247 0 0.0677496 0.695282 0.00688081 0.347105 0.115157 0.422148 0.0859888 0.670423 0.520945 0.489645 0.123843 0.726441 0 
0.567532  17 0.617753 0.574198 0.727159 0.00102075 0 0.73218 0.19835 0.565318 0 0 0.368469 0.501694 0.271104 0.541283 0.367431 0.518818 0.962031 
0.684434  17 0.0650435 0.508385 0.709702 0.0247118 0 0.0749824 0.00780186 0.581652 0 0 0.499483 0.455811 0.498704 0.611228 0.256725 0.568794 0.932491 
0.534743  17 0.0821944 0.287132 0.663878 0.0206818 0 0.064737 0 0.6175 0 0.446733 0.630481 0.560511 0.0792506 0.46191 0.36024 0.537613 0 
0.764228  17 0.134865 0.361942 0.859141 0 0.001262 0.307558 0.889926 0.493808 0.464386 0.00468885 0.235108 0.630575 0.676312 0.352957 0.872827 0.508176 0.304422 
0.91634  17 0.52483 0.27763 0.614997 0.0348418 0.0196339 0.662466 0 0.145652 0 0.458124 0 0.533478 0.394081 0.395464 0.661582 0.749356 0.602647 
0.828946  17 0.419957 0 0.299246 0 0 0 0.344547 0.603255 0 0 0 0.78086 0.518591 0.512317 0.421016 0.693397 0.753644 
1.16889  17 0.0816907 0.193421 0.669132 0.0947357 0.441305 0.0620895 0.0971912 0.659395 0.341439 0.295656 0.493276 0.443277 0.555718 0.491045 0.045491 0.454826 0.750831 
1.35926  17 0.0254869 0.312337 0.689672 0 0.215592 0.27177 0.323386 0.611182 0.0138097 0.354785 0.556401 0.570827 0.978347 0.18608 0.149757 0.540307 0 
4.25491  17 0.0292742 0.897653 0 0.00721967 0.360391 0.0599289 0.992953 0.381161 0.590427 0.00299738 0.0331955 0.247805 0.241826 0.337471 0.172177 0.289202 0.178949 
0.92141  17 0.196603 0.142393 0.984902 0 0.351925 0.480419 0.149095 0.712484 0.466235 0.00109959 0.198449 0.309816 0.476057 0.251635 0 0.660997 0.12821 
0.596928  17 0.410715 0 0.490016 0.0413893 0.371068 0.509602 0.380378 0.309685 0.2041 0.0488904 0.221091 0.596429 0.0860633 0.131084 0.133953 0.439726 0 
0.83684  17 0.105736 0 0.499383 0.110003 0.512099 0.425223 0.3937 0.536925 0.358319 0.043043 0.399278 0.603342 0 0 0 0.424595 0 
0.600241  17 0.619917 0.0324312 0.460542 0 0.451062 0.560998 0.83571 0.552482 0.211953 0 0.310607 0.589612 0.145578 0.0312636 0.301888 0.387824 0.0374684 
1.00519  17 0.589143 0 0.444756 0.013759 0.528475 0.525682 0.375632 0.582928 0.21277 0.145856 0.145839 0.59165 0.358539 0 0.214279 0.879416 0.0287119 
0.792686  17 0.75101 0.242295 0.572553 0.0865855 0 0.754385 0 0 0 0.688054 0.391432 0.509632 0.00853592 0.335346 0.860144 0.435857 0.6664 
1.02016  17 0.465051 0.23694 0.571197 0 0.0916048 0.756231 0.298515 0.126192 0.433202 0.618537 0 0.540179 0.127982 0.435411 0.568474 0.900693 0.645966 
1.04253  17 0.731523 0.682991 0.756448 0 0.268666 0 0.0455105 0.0230291 0.0331992 0.133717 0 0.117892 0.0829725 0.638144 0.303106 0.0202911 0.765763 
1.58295  17 0.722981 0.287605 0.71003 0.0573669 0.247616 0.0487059 0.997241 0.15477 0 0.0723996 0.142492 0 0.150433 0.166326 0 0.754293 0.704464 
0.662372  17 0.655497 0.781101 0.486026 0 0.539639 0.204196 0.401208 0 0 0.0334646 0 0.824027 0.319537 0.653517 0.142007 0.73215 0.567763 
0.702336  17 0.655497 0.781101 0.486026 0 0.539639 0.204196 0.401208 0 0 0.0334646 0 0.824027 0.319537 0.653517 0.142007 0.73215 0.567763 
0.606667  17 0.668959 0.418362 0.499524 0.0133656 0.143646 0.12798 0.301763 0.661454 0 0 0 0.660818 0.199598 0.67843 0.34172 0.381212 0.190892 
0.751444  17 0.835965 0.949932 0.711245 0.0168779 0.462125 0.163884 0.452268 0.590157 0.406488 0 0.154196 0.645205 0.232915 0.735284 0.529977 0.436235 0.0258835 
0.674071  17 0.200425 0.0477991 0.712129 0.01474 0 0.121881 0.0420611 0.554961 0.000473023 0 0.298366 0.618833 0 0.598111 0.0663231 0.341122 0.18296 
0.690585  17 0.082842 0.0627273 0.688995 0.00190211 0.367788 0.0428947 0.0337802 0.551045 0.0298058 0.565475 0.242419 0.642589 0.0534757 0.810865 0.0132876 0.360505 0.386663 
0.822253  17 0.223435 0.322438 0.688304 0.000250742 0.360511 0.458196 0.504448 0.650729 0.206141 0.170593 0.423806 0.719415 0.729785 0.757938 0.108342 0.369314 0.454311 
0.560571  17 0.756863 0.0625987 0.804686 0.118935 0.223214 0.506023 0.0271221 0.636701 0.0585106 0.142238 0.869705 0.564278 0.155788 0.0584173 0.423085 0.652646 0.379846 
0.902171  17 0.445997 0.58639 0.913695 0.0232965 0.595804 0.469994 0.427186 0 0 0.20805 0.278084 0.52201 0.519826 0.321663 0.4476 0.482343 0.472583 
0.928648  17 0.456404 0.166403 0.910926 0.0579945 0.666558 0.522 0 0.061903 0 0.148636 0.300943 0.524997 0.507638 0.20068 0 0.435941 0.50095 
0.789538  17 0.509091 0 0.0605683 0.0146397 0.464184 0.767182 0.334934 0.787238 0.233646 0.28808 0.865981 0.777116 0.523586 0.852261 0.63535 0.553056 0.17215 
1.25151  17 0.532414 0 0.829433 0.161237 0.719327 0.824589 0.452006 0.1331 0.36602 0.14972 0.927302 0.808359 0.522215 0.725356 0.279977 0.625592 0.987745 
0.390826  17 0.889048 0 0.703994 0 0.0234745 0.515465 0.736 0.758166 0.0394799 0.199574 0 0.603091 0.191464 0.744454 0 0.704465 0.522526 
0.526821  17 0.756863 0.0625987 0.804686 0.118935 0.223214 0.506023 0.0271221 0.636701 0.0585106 0.142238 0.869705 0.564278 0.155788 0.0584173 0.423085 0.652646 0.379846 
0.535681  17 0.867685 0.652151 0.719334 0.0173593 0.141527 0.73068 0 0.546299 0.250022 0.227217 0.268221 0.597066 0 0.394776 0.361813 0.368459 0.000413647 
0.509423  17 0.741334 0.375527 0.761101 0.0372187 0 0.855208 0.588495 0.469426 0 0.331341 0.47058 0.682935 0 0.711298 0.153032 0.704595 0.453104 
0.456295  17 0.883025 0.0474423 0.786007 0 0.373597 0.442279 0 0.740613 0 0.274878 0.345877 0.556857 0.0476245 0.865707 0.0896327 0.417654 0.298182 
0.596928  17 0.410715 0 0.490016 0.0413893 0.371068 0.509602 0.380378 0.309685 0.2041 0.0488904 0.221091 0.596429 0.0860633 0.131084 0.133953 0.439726 0 
0.792686  17 0.75101 0.242295 0.572553 0.0865855 0 0.754385 0 0 0 0.688054 0.391432 0.509632 0.00853592 0.335346 0.860144 0.435857 0.6664 
0.560571  17 0.756863 0.0625987 0.804686 0.118935 0.223214 0.506023 0.0271221 0.636701 0.0585106 0.142238 0.869705 0.564278 0.155788 0.0584173 0.423085 0.652646 0.379846 
0.633029  17 0.908965 0.338115 0.703843 0.0498554 0.0170596 0.632751 0.062615 0.66962 0.0432805 0.227237 0.135323 0.57316 0 0.393104 0.489498 0.55524 0.369576 
0.793158  17 0.882453 0.46268 0.69445 0.0688847 0.061321 0.535204 0 0.571642 0.274346 0.186633 0.311039 0.576444 0 0.271519 0 0.455531 0.0910881 
0.734925  17 0.590256 0.0712693 0.740943 0.125695 0.0284314 0.729215 0.0769404 0.337354 0.000596138 0 0.701331 0.741033 0.0860695 0.111215 0.194219 0 0.296264 
0.731932  17 0.546817 0 0.73243 0.145907 0.0990891 0.470526 0.481687 0.757022 0.00893818 0 0.629914 0.682485 0.0447331 0.33184 0.0747023 0.301268 0.4426 
0.63365  17 0.489652 0.133444 0.736588 0.119363 0.158365 0.824719 0.129516 0.636199 0 0.00408197 0.663252 0.663598 0.112196 0.452338 0 0.660702 0.330978 
0.709285  17 0.438018 0.264668 0.720669 0.113901 0.179427 0.395699 0.0900858 0.578475 0 0.0480835 0.629954 0.630156 0.108576 0.00334292 0.264748 0.579774 0.143496 
0.665524  17 0.98327 0.359728 0.78045 0.0954143 0.550049 0.347198 0 0.592038 0.0526099 0.240843 0.179478 0.529695 0.240554 0.666626 0 0.624079 0.56569 
0.564892  17 0.742798 0.680295 0.777831 0 0.301293 0.928989 0 0.584924 0.074896 0 0.241286 0.492201 0.173625 0.569337 0.284758 0.588823 0.574925 
0.816599  17 0.351977 0 0.414813 0.0507607 7.62615e-05 0.484547 0.279161 0.123376 0.0784037 0.12175 0.354109 0.583345 0 0.362294 0 0.618613 0.477347 
0.605917  17 0.446983 0.393258 0.921108 0.116237 0.729759 0.478257 0.0533671 0.0386534 0 0.131113 0.34857 0.631519 0.149984 0.286573 0 0.371472 0.130683 
1.10078  17 0.331332 0.274784 0.786592 0 0.312541 0.987503 0.00145096 0.602918 0 0.710213 0 0.542093 0.476075 0.487018 0 0.548415 0.823916 
0.694959  17 0.619837 0.475061 0.804511 0.0121678 0.403743 0.657828 0.00829415 0.563061 0.0475482 0.125057 0.580962 0.553574 0.157188 0.843421 0 0.572576 0.842274 
0.656175  17 0.557144 0.687938 0.524229 0.032617 0.594702 0.114821 0.423074 0.655827 0.166444 0.0161293 0.502621 0.888427 0.357264 0.771414 0.572933 0.697714 0 
1.26611  17 0.651869 0.0107868 0.519753 0.0393472 0.283298 0.323368 0.532044 0 0.157025 0.0126669 0.572584 0.92775 0.328712 0.305375 0.497255 0.577485 0 
0.641546  17 0.347058 0 0.725439 0.0957321 0.812519 0.375127 0.0441285 0.535319 0 0.182384 0.598969 0.815563 0.0969212 0.0983631 0.248607 0.336246 0.29154 
2.08861  17 0.842978 0.211819 0.902481 0.844883 0.592158 0.450796 0.703245 0.83474 0.286232 0.842462 0.3832 0.748414 0.695208 0.424833 0.825045 0.000470547 0.32463 
0.718853  17 0.641895 0.347328 0.645343 0.138127 0.137267 0.385944 0 0.744128 0.152804 0.070683 0.69781 0.600122 0.0983147 0.159783 0.171062 0.651354 0.401524 
1.20027  17 0.690254 0.020441 0.235561 0.101589 0 0.593113 0.0282507 0.615897 0.130884 0.131945 0.347015 0.612367 0.0608254 0 0.335071 0.694584 0.296864 
0.76627  17 0.643314 0.299279 0.726311 0.0496311 0.0162383 0.522391 0.687841 0.236399 0.0224063 0.00585405 0.342733 0.552965 0.0651481 0.249303 0.765731 0.419184 0.401809 
0.504185  17 0.647053 0.287682 0.697462 0.0538698 0.0689788 0.588153 0.153522 0.584435 0.00126354 0.152156 0.292983 0.605411 0.0225728 0.315916 0.134861 0.511639 0.429275 
1.27997  17 0.951944 0.132096 0.876875 0 0 0.375611 0.311326 0.645797 0.0923011 0 0 0.556043 0.0357143 0.0255695 0.684037 0.575507 0.321017 
0.59721  17 0.252403 0.267351 0.805195 0 0.270297 0.373135 0.555814 0.652874 0.265228 0 0.150413 0.596184 0.342263 0.425232 0.0525615 0.506444 0.27659 
0.596416  17 0.218397 0.341407 0.866074 0.0220507 0.301622 0.790926 0.0257278 0.627058 0.0238074 0 0.534988 0.77273 0.138547 0.233978 0.405935 0.969626 0.0151315 
0.659061  17 0.514087 0.200997 0.305573 0.0241853 0.00555474 0.435688 0.0239893 0.473668 0.0548759 0.216804 0.571656 0.668895 0.217843 0.312806 0.512332 0.509607 0.0128426 
0.596022  17 0.610038 0.0504624 0.800386 0.0216055 0.320728 0.717131 0.529407 0.532499 0 0.123769 0.331242 0.733855 0.670757 0.547725 0 0.747303 0.289844 
0.618152  17 0.41005 0.255579 0.683875 0.0222224 0.272716 0.730541 0.641395 0.752134 0.242648 0.11183 0.288932 0.721109 0.121601 0.907643 0 0.642238 0.243555 
0.473141  17 0.30728 0.119471 0.730138 0.0315883 0 0 0 0.646268 0 0.188546 0.169494 0.602888 0.0888643 0.548678 0.251504 0.885253 0 
0.833216  17 0 0.0908777 0.650608 0.0312941 0.0829897 0 0 0.601109 0 0.669738 0.485473 0.448066 0.106039 0.261438 0.483325 0.136157 0.25479 
3.35346  17 0.03086 0.201285 0.263651 0.772149 0.701037 0.887637 0.824977 0.269488 0.194564 0.488212 0.430289 0.670135 0.920844 0.767502 0.664753 0.76248 0.508796 
0.585284  17 0.913914 0.129252 0.670514 0.00817712 0.0998669 0.434989 0.784328 0.908241 0.0451599 0.194649 0.318785 0.59885 0.0591555 0.858722 0.0763671 0.323971 0.422979 
0.691888  17 0.207918 0.346578 0.635497 0.0971198 0.117421 0.466177 0.583795 0.59777 0.0867956 0.135449 0.123132 0.584152 0.103151 0.443631 0.0479379 0.618187 0.637313 
0.900409  17 0.15956 0.546359 0.695485 0.0800382 0.174671 0.547284 0.294438 0.0900103 0.0468347 0.147008 0.120458 0.329462 0.262087 0.409029 0.240718 0.649821 0.63563 
0.840026  17 0.515717 0 0.687963 0.17208 0.230729 0.53012 0.446069 0.858881 0 0.0747457 0.742968 0.799791 0.121212 0 0.1406 0.648487 0.479421 
0.808797  17 0.411245 0 0.519479 0.125774 0.237658 0.436892 0.41909 0.834504 0 0.0786859 0.644023 0.407373 0.111081 0.669654 0.163341 0.536817 0.215315 
0.510469  17 0.278938 0.0762933 0.769809 0.0458807 0.10284 0.214423 0.23437 0.421546 0.0042639 0.185881 0.375116 0.640246 0.0458146 0.364212 0.247035 0.0874507 0 
0.69375  17 0.287388 0.142614 0.639321 0.100766 0 0.169615 0.201395 0.826522 0.0020976 0.0758098 0.733745 0.694696 0.0806224 0.218799 0.289056 0.374653 0.492686 
1.15387  17 0 0.644369 0.680324 0.0126817 0.100943 0.518955 0.00735456 0.343238 0.0935452 0.438767 0 0.660985 0.634647 0.450258 0.212672 0.461094 0 
0.720173  17 0.0378931 0.361842 0.72353 0.0139171 0.0555134 0.942136 0.000380995 0.243184 0 0.450593 0.280798 0.604414 0.225813 0.460021 0.337076 0.451405 0 
0.568679  17 0.512576 0.0365229 0.673942 0.0540354 0.445196 0.280503 0.355448 0.513986 0 0.147596 0.502878 0.589841 0.395796 0.52498 0.320507 0.317 0.0403098 
1.2947  17 0.466782 0.0402222 0.699287 0.049086 0.578349 0.279268 0.250726 0 0.151132 0.0989637 0.327127 0.57193 0.218755 0.549682 0.0646723 0.251259 0.28054 
0.771339  17 0.575653 0.0835856 0.72433 0.0735224 0.13261 0.610919 0.0163055 0.114986 0 0 0.276476 0.261204 0 0.405598 0 0.198098 0.139109 
0.467548  17 0.526256 0.0128409 0.749496 0.0916434 0.133959 0.557648 0.082374 0.13545 0 0 0.0132317 0.0562754 0.342592 0.537813 0.0334017 0.183667 0.182716 
0.713408  17 0.413306 0.0214907 0.568455 0.0850528 0.0230017 0.235283 0 0.638272 0.42997 0.0166745 0.273832 0.247259 0.417838 0 0.519458 0.584793 0.671867 
1.07891  17 0.41599 0.00500251 0.32536 0.0878732 0.203257 0.399792 0.0448715 0.604647 0.224358 0.111238 0.252906 0.12444 0.0912078 0.337674 0.000677704 0.492938 0.0871513 
0.565002  17 0 0 0.702634 0.0124408 0.0425338 0.183574 0.123888 0.435625 0 0.045032 0.212674 0.598065 0.187135 0.659864 0.0826285 0 0.289557 
0.8926  17 0 0.0010717 0.619511 0.0149652 0.341765 0.180524 0.339701 0 0 0.169046 0.600942 0.576959 0.120647 0.395322 0.433037 0.248928 0.314155 
0.795625  17 0.146063 0.217123 0.721983 0.00181827 0.121773 0 0 0.546828 0 0.587789 0.240311 0.620939 0 0.511789 0 0.442998 0.497697 
0.788918  17 0.113362 0.0635952 0.715473 0.00311486 0.370474 0.33243 0.0653492 0.55483 0 0.427387 0.242521 0.637811 0.0669807 0.123731 0.499271 0.271351 0.33824 
0.883584  17 0.45606 0.465025 0.126622 0.0240163 0.879701 0.643039 0.0354015 0.502069 0.0451008 0.00561565 0.545082 0.989339 0.320753 0.151611 0.915642 0.958796 0.030671 
0.866439  17 0.513581 0.256231 0.702376 0.0154812 0.0815881 0.625862 0.412983 0.114645 0.309727 0.02038 0.172243 0.959686 0.72824 0.741989 0.319939 0.874061 0.18205 
0.758453  17 0 0.74607 0.653777 0.0400243 0.122513 0.471402 0.0812879 0.600834 0.00393804 0.0907466 0 0.9102 0.219987 0.520097 0.487186 0.767614 0.676861 
0.482256  17 0.502252 0.470335 0.686542 0.0400248 0.135568 0.510332 0.164815 0.581425 0.0269634 0.0930533 0.0539348 0.840611 0.111696 0.800025 0 0.0699343 0.616275 
0.659216  17 0.659435 0.0671225 0.734645 0.0263837 0.108371 0.523022 0 0.594146 0.0855775 0.141971 0.197486 0.629252 0.196154 0.726601 0.437051 0 0.415906 
0.539669  17 0.148079 0.538028 0.707999 0.0740465 0.0758301 0.612866 0.0933029 0.597189 0 0.283309 0 0.429415 0 0.423521 0.0553216 0.589143 0.50267 
0.97171  17 0.0675488 0.760546 0.909539 0.0289235 0.150768 0.559614 0.554766 0.568737 0.303836 0.0295415 0.212272 0.625124 0.0182062 0.393637 0.378785 0 0.134715 
0.667544  17 0.910983 0.69417 0.82909 0.0741279 0 0.506393 0.0584006 0.547904 0.361208 0.189732 0.222584 0.572336 0.0194854 0.588685 0.381885 0.0509841 0 
4.18038  17 0.688626 0.446695 0 0.0876935 0.684828 0.679994 0.372423 0.37307 0.23772 0.156982 0.0979561 0.67778 8.37417e-05 0.796509 0.527737 0.740606 0.31708 
1.47156  17 0.681653 0.3842 0.110768 0.0775087 0.704561 0.898503 0.245643 0.454102 0.126427 0.117672 0.0929744 0.578477 0 0.420836 0.28228 0.71956 0.329092 
0.635626  17 0.498788 0.573846 0.732214 0.000834152 0 0.490875 0 0.57516 0 0.143333 0.406888 0.487025 0.144582 0.494065 0.137869 0.154877 0.712572 
0.615038  17 0.199668 0.378333 0.680639 0.000835286 0.0796635 0.302404 0.144006 0.655494 0 0.0162728 0.403306 0.484972 0.0748287 0.460939 0.105162 0 0.760073 
0.554466  17 0.619917 0.0324312 0.460542 0 0.451062 0.560998 0.83571 0.552482 0.211953 0 0.310607 0.589612 0.145578 0.0312636 0.301888 0.387824 0.0374684 
0.686978  17 0.715334 0.398068 0.450114 0.0279872 0.202158 0.460525 0.853249 0.591279 0 0 0.402586 0.478899 0.0415323 0.46986 0.312731 0.992236 0.564113 
0.57821  17 0.664894 0.00208656 0.717637 0.0758375 0.193408 0.531603 0 0.618218 0.00925618 0.0347854 0.642225 0.681931 0.237205 0.0933409 0.372039 0.301965 0.3582 
0.779808  17 0.769665 0.0458992 0.732237 0.133934 0.199449 0.501814 0.240342 0.018007 0.00776666 0.0612167 0.1765 0.612996 0 0.0996115 0.320442 0.533259 0.432738 
0.720799  17 0.656261 0.0579411 0.848592 0.151709 0.0278381 0.470234 0.306248 0.677438 0.0547243 0.170795 0.843677 0.486515 0.0259917 0.332402 0.205231 0.454958 0.7283 
0.86778  17 0.86218 0.801163 0.717247 0 0.0677496 0.695282 0.00688081 0.347105 0.115157 0.422148 0.0859888 0.670423 0.520945 0.489645 0.123843 0.726441 0 
0.576538  17 0.0785017 0.020684 0.694949 0.0523481 0.171259 0.354643 0 0.629279 0.067657 0.290274 0.809479 0.536307 0.125507 0.293859 0.27776 0.60806 0.0464312 
1.08887  17 0.679245 0.266802 0.808644 0.0973549 0.563246 0.967948 0.273663 0.448179 0.680387 0.457253 0.307779 0.396341 0.0316144 0.620594 0.0140626 0.317445 0.247577 
0.676876  17 0 0.52689 0.690999 0.0428859 0 0 0.262598 0.921343 0 0.0284349 0.162153 0.489455 0.195112 0.517238 0.336116 0.577383 0.716927 
0.533712  17 0.00414325 0.5179 0.669044 0.0655135 0.158219 0.976321 0.262417 0.945641 0.12431 0 0.0837528 0.469383 0.301642 0.619442 0.107445 0.577512 0.733407 
0.658481  17 0.538657 0.0948805 0.301404 0.0281694 0.61195 0.536293 0.548951 0.520596 0.03234 0 0.572648 0.164143 0.383905 0.249846 0.408852 0.440045 0 
0.790467  17 0.694219 0.165883 0.33549 0.0414111 0.284967 0.536231 0.610816 0.507245 0.214385 0.0474522 0.310249 0.112943 0.362458 0.422243 0.581442 0.0884961 0 
0.503847  17 0.69408 0 0.745599 0.0284542 0.705009 0.375882 0 0.747751 0.0689283 0.264258 0.57175 0.726658 0.134652 0.36231 0.304234 0.632059 0.0443624 
0.566779  17 0.530622 0 0.74831 0.0198962 0.724398 0.323496 0 0.456495 0.112565 0.291022 0.653124 0.766864 0.00534498 0.295252 0.385993 0.581968 0 
1.94481  17 0.967827 0 0.575083 0.531258 0.0127994 0.607208 0 0.609552 0 0.097905 0.00419472 0.687625 0.0189285 0.566247 0.518457 0.189771 0.0282273 
1.45908  17 0.305942 0.169293 0.731639 0.131559 0 0.598465 0 0.148984 0 0.0420492 0.00982418 0.488856 0.449137 0 0.19554 0.406925 0.447935 
1.32696  17 0.164973 0 0.466306 0 0.176546 0.619246 0.622028 0.0107924 0.381221 0.64806 0.181314 0.545944 0.12848 0.331651 0 0.438992 0 
0.864587  17 0.45511 0 0.504979 0.0608638 0.541419 0.744782 0.341471 0.366656 0.0884793 0 0.359002 0.601922 0.10999 0.0403588 0 0.443075 0.418675 
0.599139  17 0.353208 0.709799 0.931829 0.0603895 0.376232 0.356649 0.321375 0.285084 0 0.18481 0.323425 0.528903 0 0.157352 0.194444 0.464404 0.297618 
1.04268  17 0.100115 0.563614 0.946099 0.0409393 0.334537 0.514569 0.0169037 0 0 0.294689 0.122122 0.540712 0.56028 0.27866 0.583011 0.412288 0.531334 
0.798416  17 0.0944201 0.825155 0.741991 0.0334499 0.0938311 0.699937 0.131367 0.480559 0.0423759 0.302889 0.0433714 0.835694 0.172115 0.210398 0 0.880207 0.98946 
1.98948  17 0.115752 0.840266 0.685429 0.531491 0.266944 0.640037 0.762418 0.346365 0.0230567 0.282532 0 0.861416 0.196188 0.10997 0 0.223303 0.162696 
0.744176  17 0.226027 0.255705 0.664915 0.00370979 0.322946 0.353647 0.871918 0.853984 0.430972 0.132126 0.426967 0.790665 0.628055 0.767575 0.0663952 0.304928 0.474588 
0.7608  17 0.212087 0.11987 0.671618 0 0.579956 0.460763 0.190383 0.638646 0.354194 0.151542 0.446655 0.801602 0.298416 0.78218 0.104452 0.427387 0.394751 
0.520859  17 0.438079 0.429351 0.680122 0.0143815 0.165867 0.808628 0.063962 0.561112 0.0694887 0 0.179726 0.706548 0.122058 0.488598 0.0370248 0.550096 0.606377 
0.404155  17 0.393586 0.315477 0.768034 0.0636907 0.341326 0.72692 0.298122 0.572688 0 0 0.0812603 0.473675 0.138611 0.613119 0.047141 0.532559 0 
0.889642  17 0.496286 0.0773986 0.522115 0.173363 0.522023 0.535669 0 0.470949 0.112648 0.00915556 0.430848 0.916865 0.445927 0.437144 0.480982 0.232462 0 
0.61443  17 0.48724 0.0969783 0.488798 0.0517642 0.445601 0.535675 0.144786 0.425349 0.143965 0.000874131 0.401078 0.923262 0.477174 0.182473 0.571616 0.217138 0 
0.482233  17 0.845668 0.645794 0.559212 0.0177983 0.231932 0.428225 0 0.57642 0 0.0253716 0 0.289824 0 0.651708 0.0354293 0.596677 0.644448 
0.588071  17 0.655867 0.327318 0.759379 0 0.0567022 0.539871 0 0.419212 0.0763943 0.307216 0.185636 0.509968 0 0.725549 0.465454 0.5457 0.112726 
0.882842  17 0.775571 0.508163 0.725576 0.00904686 0 0.218533 0.880239 0.713366 0.0535915 0.209544 0.340444 0.043586 0 0.585435 0.170892 0.942557 0.431612 
1.19639  17 0.844136 0.173762 0.582594 0.0607416 0 0.288248 0.777487 0.333173 0.0143613 0.366705 0.52711 0.0613172 0.57661 0.461722 0.198163 0.100163 0.209147 
0.802685  17 0.634018 0.476688 0.682712 0.0559767 0.0284002 0.590989 0.0890962 0.657844 0.0906135 0.116643 0.220062 0.60284 0 0.125277 0.353694 0.61055 0.711405 
0.641812  17 0.844695 0.242024 0.806063 0.0509795 0.0230444 0.547046 0.101737 0.624686 0.00107706 0.075606 0.276506 0.531466 0 0.432847 0 0.296126 0.0236806 
1.74693  17 0.845502 0.294711 0.685991 0.34279 0.013752 0.271912 0.745752 0.398341 0.684128 0.0642553 0.745136 0.656128 0.748138 0.35705 0.257763 0.456601 0.994248 
0.864462  17 0.0329534 0.662775 0.849654 0.0384585 0.471103 0.556539 0.527076 0.510668 0 0.642652 0.793404 0.702148 0 0.588935 0 0.592214 0.341027 
0.589225  17 0.571982 0.167568 0.775169 0.0518389 0.022774 0.339167 0 0.761044 0.0233977 0 0.557751 0.538598 0.144387 0 0.282766 0.485028 0.126948 
0.704636  17 0.436312 0.464071 0.703259 0.0541497 0.0860128 0.53436 0.0249867 0.697287 0.0891443 0.399264 0.156133 0.545127 0.0543336 0.137393 0.392522 0.57062 0.0953405 
0.593727  17 0.545011 0.0844988 0.741636 0.0388431 0.128746 0.708085 0.606751 0.087894 0 0.177161 0.298421 0.718465 0 0.357885 0.130813 0.0407639 0.366852 
0.869785  17 0.608027 0 0.74221 0.102908 0.0124629 0.855333 0.495015 0.107595 0.10654 0.0744543 0.324095 0.736576 0 0.341424 0.1339 0.657904 0.267052 
0.646553  17 0.673605 0.189784 0.928173 0.0939655 0.142754 0.666795 0.579997 0.640995 0 0.0741715 0.605037 0.617265 0.383024 0.0835775 0.501852 0.805408 0.382735 
0.809676  17 0.820863 0 0.849124 0.20624 0.298402 0.487411 0.519803 0.695022 0 0.134231 0.389264 0.606969 0.163416 0.116343 0.614096 0.731413 0.48456 
0.574096  17 0.86541 0.254634 0.952423 0.0797312 0.00158703 0.836458 0.696863 0.0391545 0 0.732887 0.316091 0.480619 0 0.646889 0.652438 0.00659132 0 
0.596508  17 0.297004 0.225157 0.489565 0.0739517 0 0.715248 0.0456364 0.767956 0 0.199496 0.416787 0.507216 0.0563124 0.386319 0.240074 0.41141 0 
0.520734  17 0.667845 0.309123 0.341132 0 0 0.174062 0.38014 0.822666 0.00443985 0.260768 0 0.645093 0 0.759802 0.564276 0.592766 0.316448 
4.2472  17 0.697889 0.0625961 0 0.0175952 0 0.452959 0.421095 0.0104294 0.0136611 0.123223 0.0487424 0.649868 0 0.73671 0.26586 0.67736 0.31535 
0.544453  17 0.148079 0.538028 0.707999 0.0740465 0.0758301 0.612866 0.0933029 0.597189 0 0.283309 0 0.429415 0 0.423521 0.0553216 0.589143 0.50267 
0.787079  17 0.223435 0.322438 0.688304 0.000250742 0.360511 0.458196 0.504448 0.650729 0.206141 0.170593 0.423806 0.719415 0.729785 0.757938 0.108342 0.369314 0.454311 
1.14881  17 0.274179 0 0.358286 0.13037 0.612978 0.794948 0.00182558 0.599616 0 0.121231 0.479286 0.598326 0.00787139 0.292681 0 0 0.452651 
0.77348  17 0.141514 0.635072 0.830998 0.125418 0.420202 0.579834 0.0780814 0.582146 0.125014 0.195183 0.41846 0.363975 0.0740804 0.834932 0.570641 0.520606 0.517471 
0.738473  17 0.567148 0.0232307 0.534864 0.0632139 0.113382 0.511486 0.218751 0.415977 0.240379 0 0.172305 0.860141 0.403657 0.0661919 0.634141 0.305915 0 
0.961644  17 0.558664 0.116907 0.534352 0.104234 0 0.546529 0.103966 0.457457 0.017492 0.595403 0.686435 0.802109 0.382237 0.141846 0.304079 0.28449 0.613166 
0.608946  17 0.615312 0.319964 0.475762 0.0219248 0.316087 0.559138 0 0.591302 0 0 0.491109 0.696043 0.0806225 0.481319 0 0.120422 0.183096 
0.639832  17 0.683784 0.381539 0.525413 0.0262935 0.258072 0.808917 0.0779999 0.592974 0 0 0.665253 0.734838 0.0827158 0.540064 0.166755 0.313391 0.262866 
1.22339  17 0 0.301783 0.205057 0.0338265 0.340528 0 0.792069 0.338451 0.626482 0.190963 0.29507 0.430261 0.0598649 0.367985 0.0330737 0.526085 0.212641 
4.51627  17 0.0144735 0.309573 0 0.00123487 0.333301 0.0718588 0.723595 0.344799 0.468678 0 0.541466 0.428631 0.174248 0.363736 0.0855265 0.591158 0.123284 
0.651313  17 0.420545 0.0129553 0.728584 0.0635817 0.562253 0.0997393 0.141467 0.584734 0.226727 0.028621 0.133097 0.836815 0.413041 0.573726 0.0954223 0.284954 0.614789 
0.728647  17 0.434795 0 0.703158 0.0431717 0.605549 0.340298 0.165382 0.613366 0.537634 0.066386 0 0.598626 0.526738 0.577511 0.076966 0.06549 0.530597 
0.613036  17 0.129178 0.24786 0.65548 0.0351211 0.629285 0.533846 0.85464 0.493673 0.0814873 0.0352322 0 0.696139 0.0514044 0.974736 0.14963 0.15955 0.661588 
0.72047  17 0.388707 0.283735 0.567204 0.0383095 0 0.320738 0.458974 0.486723 0.035806 0.408744 0 0.804517 0.0989198 0.360226 0.380302 0.495458 0.655322 
0.667567  17 0.0532507 0.263018 0.567204 0.043181 0.478391 0.621654 0.741272 0.708944 0 0.0433806 0.190054 0.165294 0 0.54309 0.184041 0.585382 0.603999 
0.938194  17 0.559619 0.219926 0.551351 0.0714279 0.317962 0.557293 0.993143 0.709718 0 0 0.403415 0.161973 0.0216023 0.534683 0.166579 0.853687 0.619337 
0.647266  17 0.271924 0.44424 0.665404 0.0670559 0.0137502 0.224078 0.014046 0.639287 0.0451941 0.316259 0.230101 0.581061 0.0786877 0.427353 0 0.545398 0.696409 
0.478018  17 0.398346 0.432986 0.665271 0.0524421 0.0243813 0.943929 0.0926155 0.640673 0.0373015 0.332153 0.0158082 0.569764 0.0100475 0.285651 0 0.603599 0.360654 
0.681133  17 0.441644 0 0.807814 0.125627 0.494246 0.414931 0.213031 0.986158 0 0.231766 0.688671 0.525806 0.250124 0.125301 0.320547 0.606127 0.378921 
0.749953  17 0.44039 0.613163 0.877801 0.123877 0.56339 0.42179 0.364756 0.411506 0 0.0162148 0.335057 0.523608 0.380143 0.0724004 0.342431 0.744183 0.540932 
0.676185  17 0.745788 0.128015 0.723393 0.127632 0.102776 0.597455 0.305941 0.723024 0 0.343855 0.586958 0.704423 0 0.97484 0.151765 0.675914 0.460325 
0.699453  17 0.618623 0 0.767904 0.113468 0.0282239 0.371193 0 0.739004 0 0 0.448544 0.572821 0.0273026 0.698262 0.25988 0.717661 0.398836 
1.2835  17 0.570116 0.816985 0.577266 0.117171 0.122638 0.658073 0.270196 0.328125 0 0.303452 0.732182 0 0.632892 0.496909 0.18261 0.579591 0 
1.2613  17 0.452847 0.716782 0.634761 0.0872554 0.267117 0 0 0.755264 0.296116 0.323499 0.940397 0.522983 0.517318 0.526391 0 0.547921 0.42902 
0.767492  17 0.835965 0.949932 0.711245 0.0168779 0.462125 0.163884 0.452268 0.590157 0.406488 0 0.154196 0.645205 0.232915 0.735284 0.529977 0.436235 0.0258835 
1.19591  17 0.810159 0.178592 0.783842 0.325899 0.21959 0.112236 0.732484 0.744825 0.450545 0.0572638 0.0847072 0.813656 0.137264 0.552196 0.0834761 0.362451 0.844172 
0.854994  17 0.776671 0.0989751 0.610841 0.0579287 0.242337 0.461601 0.0112467 0.411375 0.610519 0.104936 0.149103 0.618541 0.21608 0.605322 0.431454 0.0823385 0.391557 
0.729045  17 0.307846 0.253993 0.614429 0.0666814 0.193369 0.446186 0.0433449 0.0601147 0.0235629 0.168851 0.0651626 0.676839 0.194998 0.487609 0.431174 0.0681317 0.594989 
0.354154  17 0.43091 0.169512 0.658629 0 0.0113218 0.428286 0.0349662 0.376976 0 0.320451 0.00160008 0.849533 0 0.613741 0.075584 0.751516 0.542669 
0.770473  17 0.64241 0.170701 0.782218 0.0116625 0.0520237 0.426292 0 0 0 0.368073 0.530075 0.801403 0 0.52006 0.397934 0.737367 0.633281 
0.727065  17 0.520027 0.46266 0.925403 0.0371597 0.290862 0.679703 0.189144 0.78187 0.238477 0.013202 0.21854 0.581738 0.466222 0.188806 0.212748 0.657171 0.246465 
0.902552  17 0.480838 0.447214 0.80141 0.0388364 0.222547 0.529787 0.167067 0.485521 0.492942 0.223535 0.215256 0.393758 0.414017 0.629498 0.32091 0.663217 0.138154 
1.09394  17 0.645309 0.0142159 0.728845 0.0783504 0.27473 0.388953 0.459827 0.733606 0.300107 0.41585 0.372886 0.665913 0.360973 0.244928 0 0.7218 0.139176 
0.780412  17 0.59539 0.104635 0.703592 0.0483002 0.381295 0 0.499324 0.774544 0.171366 0.220136 0.469092 0.642999 0.698746 0.322068 0.542968 0.753843 0.984652 
0.732054  17 0.609906 0.0294161 0.536706 0.107001 0.453466 0.53643 0.700153 0.811369 0.0987229 0.232824 0.356426 0.718855 0.358737 0.424728 0.245411 0.532494 0.0362159 
0.740443  17 0.668959 0.418362 0.499524 0.0133656 0.143646 0.12798 0.301763 0.661454 0.696251 0 0 0.660818 0.199598 0.67843 0.34172 0.381212 0.190892 
0.535681  17 0.867685 0.652151 0.719334 0.0173593 0.141527 0.73068 0 0.546299 0.250022 0.227217 0.268221 0.597066 0 0.394776 0.361813 0.368459 0.000413647 
0.509423  17 0.741334 0.375527 0.761101 0.0372187 0 0.855208 0.588495 0.469426 0 0.331341 0.47058 0.682935 0 0.711298 0.153032 0.704595 0.453104 
0.504185  17 0.647053 0.287682 0.697462 0.0538698 0.0689788 0.588153 0.153522 0.584435 0.00126354 0.152156 0.292983 0.605411 0.0225728 0.315916 0.134861 0.511639 0.429275 
0.57821  17 0.664894 0.00208656 0.717637 0.0758375 0.193408 0.531603 0 0.618218 0.00925618 0.0347854 0.642225 0.681931 0.237205 0.0933409 0.372039 0.301965 0.3582 
0.482233  17 0.845668 0.645794 0.559212 0.0177983 0.231932 0.428225 0 0.57642 0 0.0253716 0 0.289824 0 0.651708 0.0354293 0.596677 0.644448 
0.646553  17 0.673605 0.189784 0.928173 0.0939655 0.142754 0.666795 0.579997 0.640995 0 0.0741715 0.605037 0.617265 0.383024 0.0835775 0.501852 0.805408 0.382735 
0.544453  17 0.148079 0.538028 0.707999 0.0740465 0.0758301 0.612866 0.0933029 0.597189 0 0.283309 0 0.429415 0 0.423521 0.0553216 0.589143 0.50267 
0.354154  17 0.43091 0.169512 0.658629 0 0.0113218 0.428286 0.0349662 0.376976 0 0.320451 0.00160008 0.849533 0 0.613741 0.075584 0.751516 0.542669 
0.489274  17 0.451646 0.440133 0.665251 0.0630233 0.0289932 0.745991 0.0323452 0.639386 0.0476998 0.319769 0 0.574338 0.0650929 0.276533 0 0.632402 0.538331 
0.484954  17 0.33487 0.431845 0.665333 0.0453489 0.00933894 0.512472 0.0183304 0.640394 0.0400835 0.321517 0 0.577018 0.0222882 0.253706 0 0.608964 0.819689 
0.679245  17 0 0.345811 0.702976 0.0608847 0.0521462 0.99505 0.154927 0.244197 0.00188338 0.330532 0.282321 0.605035 0.0230705 0.260001 0.23082 0.476769 0.0235709 
0.783972  17 0.838259 0.307987 0.690729 0.060331 0.0691427 0.725895 0.108999 0.29522 0 0.334377 0.285993 0.605557 0.298696 0.300506 0.0916514 0.528985 0.310828 
0.573771  17 0.368235 0.207967 0.739385 0.123729 0.161765 0.816155 0.231637 0.56817 0 0 0 0.397947 0 0.463045 0.0271691 0.570754 0 
0.637955  17 0.516808 0.473386 0.741144 0.0903347 0.189635 0.686402 0.251074 0.616639 0.0340895 0 0.0650251 0.383363 0 0.689475 0.0710625 0.617632 0 
0.502256  17 0.171912 0.0941737 0.607569 0.0466114 0.218158 0.673937 0 0.761531 0.00842175 0.00275237 0.533151 0.780474 0.102447 0.319472 0.342394 0.662033 0.0118359 
3.32003  17 0 0.283757 0.00926926 0.0338455 0.346472 0.920737 0.563803 0.719419 0 0 0.634125 0.787194 0.197001 0.0978835 0.529301 0.844865 0.00519 
0.650243  17 0.709796 0 0.363121 0.0337856 0.331967 0.492031 0.71894 0.93596 0.106474 0.233329 0.479289 0.696903 0.487711 0.484568 0.477259 0.578722 0.365796 
1.01462  17 0.270767 0.116821 0.36821 0.0363521 0.475315 0.606236 0.0579534 0.031558 0.127953 0.180155 0.10832 0.800199 0.468536 0.354303 0.359838 0.697319 0 
1.04633  17 0.287388 0.142614 0.226993 0.100766 0 0.169615 0.201395 0.826522 0.0020976 0.0758098 0.733745 0.694696 0.0806224 0.218799 0.289056 0.374653 0.492686 
0.563182  17 0.571982 0.167568 0.775169 0.0518389 0.022774 0.339167 0 0.761044 0.0233977 0 0.557751 0.538598 0.144387 0 0.282766 0.485028 0.126948 
0.755152  17 0.0345676 0.155137 0.824185 0.0273695 0.260132 0.483648 0.822348 0.518973 0.0504475 0.526905 0.426194 0.637443 0.0257683 0.483071 0.102556 0.489027 0.414042 
0.812769  17 0.835867 0.316581 0.767197 0.0394634 0.0331611 0.423333 0.782329 0.830442 0 0.8146 0.235427 0.588182 0.072151 0.777362 0.0497458 0.388418 0.38076 
0.649113  17 0.261826 0.432744 0.721925 0.0234192 0.235304 0.579141 0.607944 0.589968 0.0718466 0.194934 0.342673 0.313456 0.0780993 0.857092 0.474479 0.351077 0.378966 
0.727642  17 0.697224 0.595085 0.776731 0.132475 0.341975 0.557951 0.315981 0.614652 0.153223 0.195412 0.436318 0.342155 0.073679 0.853631 0.778831 0.51116 0.506822 
0.730802  17 0.879696 0.583931 0.303198 0.0618669 0 0.066998 0.214802 0.936414 0.131365 0 0 0.427531 0 0.58902 0.00285918 0.647543 0.271869 
1.42628  17 0.996749 0.405679 0.261839 0.11563 0.0405043 0.832855 0.22524 0.102718 0.132318 0 0.457214 0.459691 0.12368 0.855464 0.304403 0.578763 0.0942304 
0.557309  17 0.140658 0.110964 0.65531 0.0834705 0.208073 0.636142 0.230751 0.565979 0.00295503 0 0.129366 0.273893 0.0618127 0.591475 0 0.717019 0.527782 
0.468681  17 0.549596 0 0.862898 0.0495336 0.466967 0.876037 0.364146 0.588499 0 0 0.0791159 0.748976 0.0822701 0.627105 0.213092 0.349664 0.129625 
0.689309  17 0.437162 0.322287 0.549139 0.0777445 0.163022 0.492063 0.409311 0.389393 0.0352122 0.0675094 0.00590522 0.772001 0.41624 0.383901 0.140382 0.495703 0.117416 
0.446405  17 0.543034 0.0148156 0.824154 0.0304079 0.16044 0.5368 0.397042 0.16842 0 0.0212946 0.0783343 0.753623 0.348922 0.497105 0.0312665 0.299013 0.26392 
2.18619  17 0.319796 0.331913 0.0471101 0.0612444 0 0.414825 0.427182 0.586605 0 0.251883 0.356084 0.562065 0 0.556739 0.222549 0.512128 0.26647 
0.593528  17 0.312337 0.510507 0.700115 0.057392 0.065647 0.2172 0.100076 0.436522 0 0.279034 0.212535 0.527119 0.0605861 0.495693 0.193867 0.541419 0.659318 
0.590826  17 0.715334 0.398068 0.450114 0.0279872 0.202158 0.460525 0.853249 0.591279 0 0 0.402586 0.478899 0.0415323 0.46986 0.312731 0.992236 0.564113 
0.707806  17 0.643314 0.299279 0.726311 0.0496311 0.0162383 0.522391 0.687841 0.236399 0.0224063 0.00585405 0.342733 0.552965 0.0651481 0.249303 0.765731 0.419184 0.401809 
0.780253  17 0.477188 0.367807 0.504397 0.0256777 0.452651 0.454254 0.0989181 0.445848 0.0520392 0.000993481 0.469024 0.958094 0 0.183889 0.412271 0.329518 0 
1.13854  17 0.738655 0.114743 0.504549 0.0401729 0.299152 0.504958 0.149225 0.469012 0.177222 0.00077178 0.524067 0.821393 0.594713 0.0737586 0 0.293615 0 
0.38061  17 0.393586 0.315477 0.768034 0.0636907 0.341326 0.72692 0.298122 0.572688 0 0 0.0812603 0.473675 0.138611 0.613119 0.047141 0.532559 0 
0.437339  17 0.398346 0.432986 0.665271 0.0524421 0.0243813 0.943929 0.0926155 0.640673 0.0373015 0.332153 0.0158082 0.569764 0.0100475 0.285651 0 0.603599 0.360654 
0.691182  17 0.665586 0.776086 0.605827 0.00830817 0.567477 0.170239 0.36541 0.867814 0.600185 0 0 0.645195 0.279685 0.756615 0.512983 0.431008 0 
0.580841  17 0.808928 0.541839 0.366849 0.0084 0 0.169855 0.428511 0.819988 0.0431111 0.349343 0.0413078 0.645116 0.146538 0.763571 0.522563 0.470231 0.294366 
0.608772  17 0.805866 0.531795 0.702644 0 0.18914 0.388341 0.168335 0.812191 0.252382 0.148559 0.337494 0.657373 0 0.342362 0.363209 0.571858 0 
0.715019  17 0.650948 0.663791 0.745281 0.0294842 0.162871 0.590561 0.220625 0.853399 0.427925 0.40611 0.293547 0.51253 0 0.439738 0.344019 0.329931 0.440883 
1.15759  17 0.618499 0.224031 0.562506 0.101769 0.180124 0.480235 0.386213 0.0611432 0.0702418 0.154593 0.151284 0.58628 0.19608 0.245814 0 0.697225 0.478963 
0.726551  17 0.243027 0.528019 0.689679 0.129175 0.0797788 0.459824 0.452159 0.527427 0.0907818 0.0888823 0.119657 0.597373 0.0552928 0.268213 0.222143 0.650939 0.778124 
1.6338  17 0.0289892 0.905078 0.940454 0.161084 0.130799 0.47972 0.526775 0.42763 0 0 0 0.509803 0.409832 0.0624144 0 0.605152 0.148955 
1.77951  17 0.0805423 0.504584 0.72881 0 0.697681 0.48375 0.657943 0.361337 0.00847734 0.325154 0.102356 0.00222903 0.256388 0.0733441 0.0986725 0.816903 0.527972 
0.704703  17 0.0275044 0.121138 0.66687 0 0.749427 0.372713 0.223044 0.747014 0.300581 0.1866 0.451676 0.932856 0 0.550297 0.308092 0.3565 0 
0.717398  17 0.258192 0.130122 0.670679 0.00889467 0.596888 0.461162 0.0948249 0.757316 0.531524 0.200823 0.437778 0.933713 0.442245 0.824166 0.26183 0.324251 0 
0.466511  17 0.549426 0.36997 0.759409 0.0920078 0.364616 0.688343 0.41242 0.570847 0.0104994 0 0.0815959 0.488127 0.1137 0.622338 0.0192143 0.574312 0.386924 
0.388583  17 0.218736 0.297198 0.773649 0.0269088 0.32289 0.73776 0.0548204 0.566193 0.0564404 0 0.0562279 0.47458 0.110902 0.581475 0 0.581662 0.347413 
2.11735  17 0.149674 0.60886 0.833532 0.637031 0.53116 0.766391 0.52736 0.444127 0.780912 0.388888 0.218028 0.422541 0.964438 0.443067 0.940627 0.234863 0.296675 
3.81889  17 0.991101 0.439528 0.334637 0.844137 0.53636 0.461245 0.965127 0.129831 0.579113 0.97011 0.0618846 0.304718 0.946381 0.585133 0.627385 0.0195149 0.677474 
1.16854  17 0.563107 0.35611 0.541808 0.0811523 0.315039 0.34711 0.133817 0.841484 0.302501 0.289459 0 0.501571 0.596185 0.631394 0 0.239791 0.498865 
1.10107  17 0.742192 0 0.668786 0.0300842 0.381416 0.134635 0.0834908 0.244764 0.747274 0 0.376928 0.509786 0.143783 0.384392 0.563399 0.307803 0.654796 
0.629917  17 0.334234 0.0945497 0.692292 0.0504042 0.586017 0.269767 0.0712124 0.465989 0.169766 0.15962 0.69108 0.596475 0.311518 0.379618 0.412441 0.392311 0.0479353 
0.515286  17 0.205887 0.386271 0.674432 0.0445371 0.201978 0.189343 0.0987758 0.567414 0 0.151061 0.482466 0.588674 0.0910724 0.414483 0.398367 0.418054 0.00655261 
0.672303  17 0.337748 0.175633 0.660196 0.045341 0.108946 0.440803 0.0192548 0.580345 0 0.367725 0.661745 0.625335 0.12212 0.764783 0.179065 0.780066 0.468261 
0.987447  17 0.530423 0.164098 0.664216 0.0909076 0.587672 0.443119 0 0.645704 0.114186 0.0110435 0.0402732 0.852027 0 0.0373263 0.145215 0.672049 0.499672 
0.825576  17 0.750099 0.512448 0.730261 0.00810534 0 0.158831 0.508508 0.700992 0 0.187799 0.381085 0.0688774 0.105342 0.541709 0.249574 0.932603 0 
0.535862  17 0.373012 0.183008 0.723965 0.00506995 0 0.102868 0.626413 0.733361 0.0319562 0.198817 0.116534 0.825617 0.0108516 0.589133 0.193403 0.871446 0.486037 
2.12352  17 0.351708 0.117865 0.861241 0.679866 0.646586 0.341803 0.935885 0.457172 0.615798 0.69011 0.39857 0.503673 0.282772 0.0922792 0.518998 0.43979 0.227632 
0.686452  17 0.418025 0.375912 0.689776 0.0654404 0.0057122 0.468781 0.0884493 0.592844 0 0.189992 0.424006 0.649194 0.177052 0.511388 0.0033966 0.304039 0.165922 
0.571434  17 0.148079 0.538028 0.707999 0.0740465 0.0758301 0.612866 0.0933029 0.597189 0 0.283309 0 0.429415 0 0.423521 0.0553216 0.589143 0.50267 
0.664363  17 0.307846 0.253993 0.614429 0.0666814 0.193369 0.446186 0.0433449 0.0601147 0.0235629 0.168851 0.0651626 0.676839 0.194998 0.487609 0.431174 0.0681317 0.594989 
1.03864  17 0.505903 0.150742 0.699452 0.00720493 0.588269 0.438533 0.170315 0.430691 0.0165536 0.0647097 0.0259635 0.919651 0.367449 0.0990835 0.647156 0.00069061 0.715612 
0.660635  17 0.458089 0.140318 0.722587 0.0110738 0.413712 0.375265 0.0312002 0.385151 0.16846 0.00870471 0 0.955717 0.196319 0.558804 0.743315 0.983783 0 
0.652274  17 0.645666 0.163779 0.42973 0.036602 0.00375569 0.504887 0.190715 0.474185 0.00634949 0.0757478 0.249011 0.491218 0.184214 0.257417 0.700048 0.152352 0.401076 
1.18873  17 0.606156 0.235152 0.455405 0.0260033 0.212583 0.646171 0.0896855 0.509048 0.194316 0.594517 0.284702 0.560792 0.407408 0.319014 0 0.55348 0.542208 
1.07396  17 0.907817 0.332712 0.743266 0 0.00330737 0.00954337 0.00337406 0.61922 0 0.777794 3.36603e-05 0.617398 0.483143 0.485924 0 0.648733 0.253372 
1.09911  17 0.702104 0.638846 0.68448 0 0.42045 0.826589 0.00637254 0.454461 0.704123 0.388168 0.119094 0.714922 0.484398 0.486165 0.125021 0.506607 0 
0.611441  17 0.741334 0.375527 0.761101 0.0372187 0 0.855208 0.588495 0.469426 0 0.331341 0.47058 0.682935 0 0.711298 0.153032 0.704595 0.453104 
0.834114  17 0.820863 0 0.849124 0.20624 0.298402 0.487411 0.519803 0.695022 0 0.134231 0.389264 0.606969 0.163416 0.116343 0.614096 0.731413 0.48456 
0.6815  17 0.552335 0.179929 0.713203 0.0243869 0.814242 0.280654 0.407546 0.406976 0.217395 0.415903 0.343413 0.744317 0 0.254157 0.318713 0.64063 0.104447 
0.728126  17 0.683418 0 0.776242 0.0285898 0.263155 0.258285 0 0.181443 0.140879 0.219741 0.876371 0.594984 0 0.0545413 0.306801 0.599409 0.180897 
0.769552  17 0.667547 0.0520011 0.665267 0.133267 0.0383084 0.332435 0.0705221 0.203695 0 0 0.950086 0.696685 0.0745157 0 0.123794 0 0.375477 
1.17544  17 0.619869 0 0.684262 0.169528 0.0126231 0.79397 0 0.54246 0.514489 0 0.392852 0.756084 0 0.503862 0.0480583 0 0.285476 
0.996826  17 0.405187 0 0.692826 0.0592986 0.410998 0.29104 0.356196 0.56176 0.405453 0.118767 0.545039 0.594758 0.480335 0.533214 0.093151 0.071471 0.571758 
0.684942  17 0.487834 0.0360435 0.681313 0.0589716 0.527441 0.348259 0.354132 0.548288 0 0.0548887 0 0.6027 0.508675 0.525689 0 0.136831 0.170542 
0.607056  17 0.631972 0.204391 0.645715 0.00600777 0.0988553 0.846373 0 0.637187 0.0556361 0 0.413046 0.549331 0.147203 0.496581 0.292738 0.486803 0 
1.33589  17 0.538884 0.147671 0.731704 0 0.00396769 0.92891 0.0774621 0.636999 0.0416065 0 0.70078 0.647519 0.129574 0 0 0.535248 0.228469 
1.04831  17 0.140358 0.609218 0.756545 0.100115 0.307909 0.579304 0.0769701 0.592848 0.181879 0.258369 0.317158 0.445632 0 0.23385 0 0.57526 0.509838 
0.934262  17 0.147335 0.548377 0.731359 0.0715868 0.22334 0.57604 0.0801615 0.576095 0.0494048 0.263167 0.627504 0.317527 0.0900005 0.541217 0 0.582846 0.503766 
0.948462  17 0.0486811 0.569053 0.634254 0.10487 0.236932 0.638641 0.193845 0.964579 0.0510009 0.068422 0.694747 0.668775 0.0722596 0.414407 0.0601952 0.335838 0.850184 
0.831858  17 0.083769 0.346264 0.641832 0.112836 0 0 0.23926 0.915996 0.17353 0.030927 0.815381 0.51317 0.170365 0.137942 0.237901 0.576959 0.391503 
1.38853  17 0.571312 0.100471 0.809521 0.0994507 0 0.558921 0.0824221 0.359482 0.000569394 0.197233 0.587896 0 0.338968 0.201725 0.0825658 0.247898 0.187505 
2.09794  17 0.545084 0.0574621 0.697509 0.100208 0.0662206 0.556594 0.0742645 0.119206 0.0188347 0.279272 0 0 0.363858 0.240771 0.0144127 0.208533 0.569349 
0.668585  17 0 0.136136 0.674989 0 0.340364 0.295609 0.400213 0.262203 0 0.168761 0.524899 0.763155 0.233663 0.534228 0.163295 0.33039 0.348097 
1.48431  17 0.288718 0.400279 0.691748 0.0140738 0.36257 0.0765384 0.382127 0 0.262465 0.168805 0.617008 0.578897 0.872161 0.341298 0.243504 0.961641 0.367723 
0.641964  17 0.358895 0 0.754926 0.0955241 0.243605 0.391837 0.152448 0.428012 0.00236596 0.233977 0.56238 0.654636 0.0960316 0.194814 0.295375 0.327682 0.238687 
0.61403  17 0.363514 0 0.709398 0.0983829 0 0.438197 0.00873458 0.82699 0 0.0608036 0.638723 0.746932 0.0960942 0.0743876 0.246596 0.317095 0.576239 
0.843165  17 0.012177 0.332544 0.136759 0 0 0 0.580813 0.0572885 0.0522433 0.0833628 0 0.609356 0 0.95821 0.349412 0.0101577 0.448448 
0.552715  17 0.85257 0.285192 0.0388681 0 0.737782 0.0403643 0.147536 0.966501 0.0185413 0.464796 0 0.687309 0 0.592942 0.179586 0.201623 0.382258 
0.598026  17 0.530294 0.142749 0.732733 0.0518797 0 0.507651 0.0397762 0.495261 0 0.000144002 0.629914 0.155885 0 0 0.101675 0.443765 0.0925335 
0.877671  17 0.509476 0.153714 0.707443 0.0517899 0.365536 0.249306 0.00012804 0.539562 0.129448 0 0.43538 0.856171 0.30804 0 0.142864 0.581503 0.0987606 
0.786529  17 0.590256 0.0712693 0.740943 0.125695 0.0284314 0.729215 0.0769404 0.337354 0.000596138 0 0.701331 0.741033 0.0860695 0.111215 0.194219 0 0.296264 
0.686248  17 0.86541 0.254634 0.952423 0.0797312 0.00158703 0.836458 0.696863 0.0391545 0 0.732887 0.316091 0.480619 0 0.646889 0.652438 0.00659132 0 
0.854408  17 0.159296 0.267991 0.393968 0 0.3577 0.508605 0.492408 0.352077 0.206377 0.146316 0.303071 0.672063 0 0.929268 0.108693 0.37623 0.164889 
0.831395  17 0.205821 0.34726 0.627321 0.00764567 0.3674 0.435772 0.531125 0.570986 0.203138 0.229524 0.41221 0.758378 0.357044 0.433184 0.11451 0.439953 0.176209 
1.41466  17 0.878619 0.164216 0.873519 0.0652049 0.0756197 0.977384 0 0 0.10007 0.87087 0.312374 0.502194 0 0.249146 0.0903831 0.49563 0.121354 
0.783891  17 0.864503 0.176771 0.59399 0.0770064 0.0337944 0.86875 0.0410726 0.533724 0.264025 0.797482 0.316154 0.496454 0 0.71783 0.892666 0 0 
0.465388  17 0.818476 0.172865 0.858238 0.0344359 0 0.545013 0.645515 0.710961 0 0.221149 0.316435 0.473689 0 0.666094 0.248779 0.866074 0.100835 
0.577843  17 0.874325 0.193599 0.901432 0.0335409 0 0.876115 0.737717 0.356721 0.0395991 0.426857 0.313877 0.382544 0 0.80224 0.475146 0.169441 0.19737 
0.615434  17 0.44994 0.1435 0.656165 0.124818 0.474962 0.503915 0.135121 0.631746 0.0518676 0.124429 0.269749 0.958571 0.163828 0.893826 0 0.41605 0.483586 
0.631776  17 0.860995 0.459105 0.81252 0.103322 0.123679 0.508291 0.230253 0.578325 0.0286345 0.143793 0.863009 0.536514 0.17255 0.584529 0.41646 0.843265 0.304884 
1.01264  17 0.676053 0.00593662 0.251455 0.105444 0.0283989 0.611155 0 0.762386 0.085505 0 0.423137 0.594701 0.0480739 0.502221 0.32282 0.699015 0.406997 
0.675987  17 0.620072 0.017856 0.588907 0.106101 0.000977364 0.532998 0.0111224 0.716834 0.0383687 0.0690383 0.356772 0.554264 0.0211095 0.435068 0.36734 0.714077 0.422911 
1.24173  17 0.406073 0.139438 0.128699 0.0288173 0.144687 0.90492 0.0245136 0.656173 0.0481855 0.241008 0.398863 0.503497 0.805726 0.360816 0 0.551486 0.308101 
0.815933  17 0.417065 0.511648 0.859988 0.0184261 0.410545 0.0116056 0.312407 0.488937 0 0.032828 0.377215 0.701742 0 0.67731 0 0.568465 0.333327 
1.1416  17 0.510397 0.0864351 0.46455 0.181734 0.140077 0.47655 0.223854 0.467294 0.0882429 0 0.803529 0.480949 0.474151 0.310751 0.191704 0.560494 0.35086 
0.572834  17 0.678628 0.111088 0.581576 0.0215385 0.0691733 0.540602 0.328908 0.793348 0.178767 0.0567977 0.756452 0.925504 0.35029 0.181766 0.305865 0.558817 0 
0.796559  17 0.555048 0.535132 0.711504 0.0136098 0.120236 0.3092 0.149075 0.419363 0.216418 0.0766203 0.257423 0.596924 0.0056102 0.506363 0.166294 0 0 
0.619096  17 0.112838 0.630873 0.699891 0.0156612 0.0470921 0.594493 0 0.442723 0 0.243404 0.269899 0.597877 0.248133 0.716001 0.147969 0.465357 0.331149 
0.74257  17 0.680415 0.184591 0.745947 0.10181 0.0093759 0.942988 0.953188 0.35584 0 0.465018 0.464755 0.659368 0.0664169 0.244163 0.113543 0.211105 0.377325 
0.666183  17 0.847447 0.393894 0.743106 0.0516764 0.000591682 0.871575 0.692731 0.396155 0.000237878 0.525262 0.446651 0.672035 0 0.571968 0.137181 0.0454103 0.323944 
0.648034  17 0.420545 0.0129553 0.728584 0.0635817 0.562253 0.0997393 0.141467 0.584734 0.226727 0.028621 0.133097 0.836815 0.413041 0.573726 0.0954223 0.284954 0.614789 
0.589541  17 0.353208 0.709799 0.931829 0.0603895 0.376232 0.356649 0.321375 0.285084 0 0.18481 0.323425 0.528903 0 0.157352 0.194444 0.464404 0.297618 
2.20358  17 0.860341 0.531864 0.909119 0.951321 0.248495 0.0525878 0.784523 0.582453 0.264677 0.468635 0.873896 0.867929 0.0572714 0.248195 0.203838 0.895177 0.351944 
0.609514  17 0.649906 0.553997 0.697532 0.0456647 0.0770356 0.608276 0 0.760514 0.112859 0.406937 0.16138 0.478364 0.105032 0.34092 0.396795 0.574447 0.511414 
0.848193  17 0.17041 0.597519 0.795125 0.00748442 0.123142 0.6133 0.140234 0.509646 0.0978817 0.773437 0.10337 0.421443 0.00528317 0.451783 0.0744999 0.468833 0 
0.876876  17 0.152216 0.581152 0.440888 0.0720938 0.163756 0.621544 0.742995 0.361891 0.211514 0.249647 0.0399811 0.502753 0.0605214 0.408253 0.0541532 0.60581 0.13247 
1.0304  17 0.0390774 0.0244715 0.703225 0.00295665 0.3992 0.20792 0.226179 0.621479 0.30819 0.529373 0 0.658317 0.50674 0.865607 0.0574474 0.207086 0.392895 
0.954834  17 0 0.460228 0.739697 0.000661117 0.0557247 0.602344 0.763239 0.899648 0.211625 0.252009 0.502169 0.707708 0.572203 0.620122 0.052157 0.648797 0.0234476 
0.64669  17 0.376625 0.474529 0.662869 0.0549976 0 0.100702 0.0933462 0.618157 0.0238596 0.162133 0 0.623383 0.0593118 0.169202 0.13136 0.597574 0.401668 
0.601092  17 0.422314 0.585084 0.684248 0.110743 0 0.0950834 0.0911368 0.692267 0.0429401 0.173071 0.148127 0.524507 0 0.182744 0.0763807 0.594832 0.497175 
0.924396  17 0.300668 0.0847279 0.810019 0.0325944 0.172369 0.818613 0.443038 0 0 0.584353 0.263149 0.681945 0 0.391699 0 0 0.282294 
0.785507  17 0.762674 0.0257945 0.773228 0.0372536 0.104316 0.142975 0.0701028 0.314318 0 0.00530158 0.415655 0.83993 0 0.325326 0 0.0168144 0.291399 
1.20458  17 0.764347 0.515059 0.895241 0.0883533 0.201963 0.614024 0.0284406 0.483766 0 0.0786937 0.516647 0.576829 0.449335 0.0212827 0.0641936 0.630935 0.464264 
0.874035  17 0.834846 0.175929 0.812587 0.105252 0.0624857 0.655643 0.16195 0 0 0.0375887 0.444152 0.589592 0.443541 0 0.608022 0.408623 0.423277 
1.16562  17 0.646424 0 0.768236 0.070651 0.120857 0.545506 0.0848547 0.139691 0 0 0.232102 0 0.354395 0.702013 0.0391083 0.368708 0.184878 
1.31454  17 0.40877 0.336323 0.757038 0.0800053 0.19565 0.569761 0.161998 0 0 0 0.011646 0 0.129304 0.733156 0.0252738 0.414293 0.186108 
1.39343  17 0.115439 0.154416 0.708674 0.0613091 0.139557 0.401246 0.0911695 0.601395 0 0.227703 0 0.620263 0.160941 0.00132762 0.198202 0.589508 0.534762 
0.507608  17 0.181203 0.436995 0.722134 0.0763383 0.150461 0.702621 0.0906176 0.569917 0 0.182774 0.244394 0.686991 0.0182051 0.363725 0.0337014 0.57824 0.398521 
1.28891  17 0.288231 0.0390026 0.148079 0.0264724 0.545099 0.539168 0 0 0.00571021 0 0.0681646 0.0693555 0.344427 0.289869 0.528734 0.441448 0.353595 
3.18025  17 0.623006 0.0400345 0.00768206 0.0226263 0.344938 0.506379 0.721428 0.207204 0.000251384 0.0525338 0.586974 0.240524 0.553449 0.288463 0.406521 0.423082 0.280237 
0.881528  17 0.559619 0.219926 0.551351 0.0714279 0.317962 0.557293 0.993143 0.709718 0 0 0.403415 0.161973 0.0216023 0.534683 0.166579 0.853687 0.619337 
0.660753  17 0.347058 0 0.725439 0.0957321 0.812519 0.375127 0.0441285 0.535319 0 0.182384 0.598969 0.815563 0.0969212 0.0983631 0.248607 0.336246 0.29154 
1.41655  17 0.472611 0.409372 0.657475 0.0223987 0.137315 0.563674 0 0.810306 0.00411912 0.0875654 0 0.823084 0.117435 0 0.109369 0 0.630841 
0.651605  17 0.579818 0.289878 0.701956 0.131965 0.137713 0.49675 0.105246 0.515871 0.0497447 0.0670452 0.624705 0.946508 0.102684 0.780382 0.0766412 0.708333 0.297899 
1.01237  17 0.366449 0.154732 0.49308 0.213428 0.595338 0.534762 0.136333 0.495796 0.0822053 0.0381975 0.523587 0.89948 0.478932 0.610922 0.066863 0.151238 0 
0.84201  17 0.342345 0.00980375 0.712615 0.218725 0.529043 0.534867 0 0.473428 0.101298 0.0447993 0 0.978106 0.179753 0.725659 0.627148 0.182469 0.737001 
0.627936  17 0.935309 0.0665679 0.834577 0.126574 0.206687 0.586632 0 0.711326 0.107086 0.172159 0.35072 0.420257 0.18537 0.26744 0.458828 0.906536 0.386903 
0.544066  17 0.71238 0.0670503 0.745942 0.0483609 0.250937 0.401067 0 0.964275 0.116342 0.16538 0.118634 0.68609 0.0434871 0.325068 0.265031 0.374315 0.385477 
0.530442  17 0.612372 0.248203 0.799643 0.0599865 0.189573 0.527831 0.136547 0.708713 0 0.122027 0.240963 0.543022 0 0.316657 0 0.0625096 0 
0.677596  17 0.6931 0.031741 0.773726 0.0475228 0.167924 0.428462 0.0392602 0.619389 0 0.0332677 0.304387 0.493581 0 0.512106 0.0903312 0.129212 0.108525 
2.09193  17 0.943623 0.75575 0.87303 0.511798 0.180263 0.309199 0.770623 0.838987 0.565653 0.715814 0.839414 0.30278 0.901834 0.553244 0.170361 0.233232 0.294386 
0.640977  17 0.842599 0.547553 0.449172 0 0 0.444175 0.379964 0.825658 0.00897298 0.111782 0.216238 0.630444 0 0.927814 0.757859 0.714758 0.248732 
0.8016  17 0.515717 0 0.687963 0.17208 0.230729 0.53012 0.446069 0.858881 0 0.0747457 0.742968 0.799791 0.121212 0 0.1406 0.648487 0.479421 
4.05679  17 0.688626 0.446695 0 0.0876935 0.684828 0.679994 0.372423 0.37307 0.23772 0.156982 0.0979561 0.67778 8.37417e-05 0.796509 0.527737 0.740606 0.31708 
0.610056  17 0.237256 0.264724 0.848324 0.0322232 0.231651 0.21742 0.0165598 0.571527 0.0357418 0 0.529076 0.682406 0.11676 0.26612 0.55086 0.675094 0.024451 
0.858124  17 0.192342 0.387443 0.759709 0.029209 0.306753 0.745857 0.0495152 0.686551 0.0431772 0.54835 0.350939 0.711465 0.272195 0.1575 0.667196 0.949828 0 
0.504185  17 0.647053 0.287682 0.697462 0.0538698 0.0689788 0.588153 0.153522 0.584435 0.00126354 0.152156 0.292983 0.605411 0.0225728 0.315916 0.134861 0.511639 0.429275 
0.484954  17 0.33487 0.431845 0.665333 0.0453489 0.00933894 0.512472 0.0183304 0.640394 0.0400835 0.321517 0 0.577018 0.0222882 0.253706 0 0.608964 0.819689 
0.468681  17 0.549596 0 0.862898 0.0495336 0.466967 0.876037 0.364146 0.588499 0 0 0.0791159 0.748976 0.0822701 0.627105 0.213092 0.349664 0.129625 
0.437339  17 0.398346 0.432986 0.665271 0.0524421 0.0243813 0.943929 0.0926155 0.640673 0.0373015 0.332153 0.0158082 0.569764 0.0100475 0.285651 0 0.603599 0.360654 
0.388583  17 0.218736 0.297198 0.773649 0.0269088 0.32289 0.73776 0.0548204 0.566193 0.0564404 0 0.0562279 0.47458 0.110902 0.581475 0 0.581662 0.347413 
0.465388  17 0.818476 0.172865 0.858238 0.0344359 0 0.545013 0.645515 0.710961 0 0.221149 0.316435 0.473689 0 0.666094 0.248779 0.866074 0.100835 
0.589541  17 0.353208 0.709799 0.931829 0.0603895 0.376232 0.356649 0.321375 0.285084 0 0.18481 0.323425 0.528903 0 0.157352 0.194444 0.464404 0.297618 
0.601092  17 0.422314 0.585084 0.684248 0.110743 0 0.0950834 0.0911368 0.692267 0.0429401 0.173071 0.148127 0.524507 0 0.182744 0.0763807 0.594832 0.497175 
0.519631  17 0.33487 0.431845 0.665333 0.0453489 0.00933894 0.512472 0.0183304 0.640394 0.0400835 0.321517 0 0.577018 0.0222882 0.253706 0 0.608964 0.819689 
0.716657  17 0.643314 0.299279 0.726311 0.0496311 0.0162383 0.522391 0.687841 0.236399 0.0224063 0.00585405 0.342733 0.552965 0.0651481 0.249303 0.765731 0.419184 0.401809 
0.676336  17 0.631972 0.204391 0.645715 0.00600777 0.0988553 0.846373 0 0.637187 0.0556361 0 0.413046 0.549331 0.147203 0.496581 0.292738 0.486803 0 
0.488597  17 0.543034 0.0148156 0.824154 0.0304079 0.16044 0.5368 0.397042 0.16842 0 0.0212946 0.0783343 0.753623 0.348922 0.497105 0.0312665 0.299013 0.26392 
0.600392  17 0.451646 0.440133 0.665251 0.0630233 0.0289932 0.745991 0.0323452 0.639386 0.0476998 0.319769 0 0.574338 0.0650929 0.276533 0 0.632402 0.538331 
0.740794  17 0.750099 0.512448 0.730261 0.00810534 0 0.158831 0.508508 0.700992 0 0.187799 0.381085 0.0688774 0.105342 0.541709 0.249574 0.932603 0 
0.552243  17 0.549366 0.525268 0.800315 0.0580823 0.459569 0.626386 0.431973 0.559184 0.00138283 0 0.0809627 0.299582 0.0921545 0.620445 0.11387 0.729958 0.597277 
0.431384  17 0.549265 0.147529 0.682122 0.0899573 0.338349 0.628729 0.396339 0.568724 0.0129898 0 0.0796314 0.742681 0.115704 0.622202 0 0.761368 0.222105 
0.976057  17 0.0390774 0.0244715 0.703225 0.00295665 0.3992 0.20792 0.226179 0.621479 0.30819 0.529373 0 0.658317 0.50674 0.865607 0.0574474 0.207086 0.392895 
0.694054  17 0.0486811 0.569053 0.634254 0.10487 0.236932 0.638641 0.193845 0.964579 0.0510009 0.068422 0.694747 0.668775 0.0722596 0.414407 0.0601952 0.335838 0.850184 
0.698276  17 0.779956 0.233949 0.738118 0.107673 0.129575 0.350447 0.0685764 0.539441 0.10137 0.00092492 0 0.681396 0 0.459059 0.351252 0.61213 0.554649 
0.690284  17 0.582096 0.221118 0.739197 0.143511 0.141314 0.482258 0 0.0294985 0.0181921 0.029907 0.0538215 0.748832 0 0.28617 0.273175 0.322929 0.0896576 
0.843916  17 0.853914 0.421176 0.732528 0.0618361 0 0.600411 0.17122 0.574959 0.00278774 0.358276 0.00337022 0.445442 0 0.344277 0.960472 0.807392 0.462798 
1.11376  17 0 0.70282 0.452223 0.0920453 0 0.471985 0.0488531 0.449714 0.00925214 0.129388 0.0581845 0.450242 0.19801 0.235779 0.794626 0.642201 0.462101 
0.715781  17 0.463743 0.0194377 0.77388 0.0264244 0.292623 0.941164 0.0392764 0.293614 0.0255951 0.247174 0 0.478905 0.17122 0.280809 0 0.566707 0.468526 
0.466182  17 0.310799 0.414646 0.775969 0.0259738 0.343409 0.403662 0.052642 0.657624 0.0702661 0 0 0.405497 0.0413555 0.411932 0 0.582513 0.34554 
0.467728  17 0.218736 0.297198 0.773649 0.0269088 0.32289 0.73776 0.0548204 0.566193 0.0564404 0 0.0562279 0.47458 0.110902 0.581475 0 0.581662 0.347413 
0.706052  17 0.334234 0.0945497 0.692292 0.0504042 0.586017 0.269767 0.0712124 0.465989 0.169766 0.15962 0.69108 0.596475 0.311518 0.379618 0.412441 0.392311 0.0479353 
1.6217  17 0.810581 0.129877 0.406405 0.216114 0.298072 0.511409 0.354037 0.55662 0 0.092212 0.387184 0.600987 0.464611 0.0727447 0.175259 0.447733 0.509474 
1.08904  17 0.734897 0 0.733082 0 0.298446 0.508312 0.125607 0.47451 0 0 0.53383 0.845687 0.513839 0.0749103 0 0.582956 0.436494 
0.770323  17 0.880816 0.163978 0.75762 0.0366629 0.00165228 0.158076 0.134473 0.501409 0.146836 0.246582 0.814792 0.672795 0 0.607737 0 0.890907 0.364633 
0.56365  17 0.797761 0.479984 0.772525 0.0597223 0.232371 0.414493 0.294305 0.419154 0 0.498853 0.15275 0.619776 0 0.80824 0 0.889002 0.277591 
0.534754  17 0.229883 0.0208556 0.800225 0.102853 0.232514 0.649209 0.625441 0.966026 0.0395514 0.0446752 0.738426 0.789385 0.113413 0.799741 0.0609036 0.634097 0.519966 
0.586485  17 0.188389 0.151157 0.778909 0 0.328706 0.775343 0.453989 0.0778561 0.0311617 0.0320289 0 0.960753 0.11414 0.0915218 0.0155386 0.676991 0.438582 
0.489852  17 0.76169 0.153565 0.933141 0.03479 0 0.860637 0.559236 0.371677 0.0300247 0.293334 0.390726 0.740148 0 0.695997 0.337053 0.847361 0.284887 
0.523143  17 0.938877 0.433676 0.917719 0.0385104 0 0.861785 0.606552 0.458733 0.0337316 0.372124 0.327194 0.785961 0 0.800674 0.212556 0.84172 0.203106 
0.521672  17 0.668082 0.129897 0.722911 0.0428643 0.0582286 0.902138 0 0.376646 0.0497173 0 0.699533 0.658934 0.176713 0.336683 0.227175 0.522622 0.115948 
0.56063  17 0.645643 0.251157 0.67778 0 0.121733 0.761713 0.0593712 0.344844 0.109553 0 0.506246 0.555142 0.158636 0.173698 0.30574 0.912768 0.195807 
0.415166  17 0.414345 0.490839 0.690045 0.0272098 0.0978085 0.531795 0.474632 0.196918 0 0.082804 0 0.452176 0.237976 0.514766 0 0.494912 0 
0.702026  17 0.684434 0.137575 0.545993 0.0364176 0.184462 0.509043 0.493466 0.19136 0.00360528 0.036817 0.255394 0.116672 0.655726 0.772083 0.401651 0.504605 0.100168 
0.509057  17 0.549596 0 0.862898 0.0495336 0.466967 0.876037 0.364146 0.588499 0 0 0.0791159 0.748976 0.0822701 0.627105 0.213092 0.349664 0.129625 
0.676812  17 0.579818 0.289878 0.701956 0.131965 0.137713 0.49675 0.105246 0.515871 0.0497447 0.0670452 0.624705 0.946508 0.102684 0.780382 0.0766412 0.708333 0.297899 
0.350179  17 0.592602 0 0.897995 0.041205 0.0926029 0.52063 0.147885 0.482977 0 0.0470264 0.062335 0.50989 0.0868309 0.457692 0.0398387 0.277171 0.304048 
0.503779  17 0.866009 0 0.820569 0.0277971 0.0790623 0.51466 0.463098 0.150975 0 0 0.130702 0.530804 0.371269 0.497104 0.0470118 0.156713 0.278479 
0.575733  17 0.251982 0.518626 0.783936 0.0529497 0.648782 0.328655 0.332315 0.528159 0 0.202734 0.255157 0.531701 0.0518046 0.679219 0.187297 0.401663 0.169751 
0.496429  17 0.537471 0 0.827554 0.0533142 0.186849 0.576428 0.224247 0.524311 0 0.267492 0.130246 0.470937 0.0510183 0.654788 0.193844 0.54477 0.0127021 
0.86417  17 0.819913 0.361508 0.666003 0.0297358 0.0312809 0.729028 0.108202 0.289822 0.000723692 0.137586 0.531192 0.708492 0.346531 0.135018 0.172898 0.0206434 0.3001 
0.693881  17 0.630003 0.194233 0.738333 0.0994078 0.0120128 0.726374 0.0636765 0.310901 3.84074e-05 0.262408 0.722033 0.637944 0.114873 0.120345 0.116228 0.52513 0.298782 
0.645547  17 0.826957 0.599814 0.742864 0 0.186619 0.376857 0.245436 0.622797 0.280463 0 0.387141 0.722099 0.29768 0.360289 0.525721 0.462981 0.024031 
0.418655  17 0.611965 0.735068 0.86587 0.0132195 0.152408 0.349833 0.235568 0.392692 0 0.166367 0 0.78215 0 0.392644 0 0.671392 0 
0.560756  17 0.560663 0.112927 0.70053 0.0483736 0.0534893 0.607689 0.15116 0.682634 0 0.222585 0.265649 0.597337 0.0130759 0.4572 0.16115 0.695371 0.0910536 
0.637539  17 0.635483 0.470149 0.699743 0.0307622 0.0841339 0.46673 0.149712 0.712228 0.16923 0.152994 0.281528 0.603857 0.0134008 0.133464 0.127178 0.266147 0.848895 
0.682301  17 0.026326 0.157551 0.714865 0.0293353 0.35749 0.708107 0.00789735 0.555685 0.176228 0.175944 0.110118 0.547146 0.189133 0.661023 0.0789713 0.586602 0.0792562 
0.597587  17 0.344212 0.318094 0.8075 0.0425338 0.256918 0.824515 0.0510733 0.605961 0.058189 0.00309445 0.00682318 0.667496 0 0.633997 0.0987985 0.592447 0.663299 
0.917997  17 0.405602 0.402325 0.676625 0.0582634 0.489494 0.518445 0.599271 0.523354 0 0.322473 0.0516303 0.321693 0.200164 0.328225 0 0.586141 0.635889 
1.93794  17 0.205444 0.518386 0.754656 0.0323961 0.183439 0.472218 0 0.439786 0.0238675 0.323765 0 0.0103334 0.279062 0.249621 0.067088 0.55646 0.801076 
0.437364  17 0.549596 0 0.862898 0.0495336 0.466967 0.876037 0.364146 0.588499 0 0 0.0791159 0.748976 0.0822701 0.627105 0.213092 0.349664 0.129625 
0.653382  17 0.805866 0.531795 0.702644 0 0.18914 0.388341 0.168335 0.812191 0.252382 0.148559 0.337494 0.657373 0 0.342362 0.363209 0.571858 0 
0.637779  17 0.0509997 0.00053868 0.71821 0.0291755 0.125032 0.553117 0 0.484592 0.200986 0.0528002 0 0.598591 0 0.631243 0.359487 0.386163 0.260129 
0.871386  17 0.881983 0.136266 0.719903 0.0641293 0.120925 0.747239 0 0.606902 0.237493 0.156991 0 0.638854 0.0801401 0.178721 0.360672 0.36594 0 
0.616318  17 0.487834 0.0360435 0.681313 0.0589716 0.527441 0.348259 0.354132 0.548288 0 0.0548887 0 0.6027 0.508675 0.525689 0 0.136831 0.170542 
0.538481  17 0.530294 0.142749 0.732733 0.0518797 0 0.507651 0.0397762 0.495261 0 0.000144002 0.629914 0.155885 0 0 0.101675 0.443765 0.0925335 
0.638739  17 0.319507 0.216142 0.650881 0 0.0492057 0.310969 0.378322 0.47605 0.218141 0.133837 0.394032 0.516227 0.223276 0.538448 0.616627 0.434576 0 
0.607329  17 0.38839 0.0749144 0.876637 0.104223 0 0.577255 0.450269 0.44924 0 0 0.400699 0.559652 0.0834428 0.58781 0.46418 0.472995 0 
0.655944  17 0.790607 0.524442 0.699466 0 0.0639848 0.415989 0.293593 0.808911 0.162054 0 0.235472 0.593112 0.0662653 0.366716 0.15951 0 0 
0.836549  17 0.516394 0.470854 0.751088 0 0.102251 0.322688 0 0.65079 0.0278154 0 0.274063 0.589685 0 0.26166 0.193076 0 0.144548 
0.595849  17 0.430804 0.0678347 0.713699 0.0506126 0.576393 0.369691 0.514996 0.514303 0 0.130443 0.0717513 0.596854 0.418952 0.505682 0 0.565296 0.161502 
0.41369  17 0.6177 0.0382735 0.718708 0.0330199 0.538883 0.347186 0.381752 0.853079 0.367416 0 0 0.599428 0.144294 0.30401 0 0.53007 0.173269 
0.602418  17 0.277434 0.106629 0.740521 0.135091 0.159785 0.760285 0.306529 0.558131 0.00807341 0.0482482 0.746007 0.73888 0.149346 0.276227 0.23585 0.367472 0.0790116 
0.807418  17 0.254518 0.25507 0.744672 0.0979946 0.180225 0.616559 0.130552 0.574085 0.0121083 0.0329084 0.658559 0.413879 0.337188 0.480981 0.0680378 0.225984 0.45287 
0.74611  17 0.789991 0.197036 0.53375 0 0 0.00381863 0.926658 0.434545 0.0141241 0.334262 0.192452 0.834197 0.345299 0.789284 0.491208 0.157684 0.14983 
0.976161  17 0.417197 0.201682 0.714615 0.209161 0 0.0311772 0.631625 0.441306 0.00219971 0.319699 0.460228 0.884677 0 0.80956 0.0929246 0.153759 0.0627151 
0.58343  17 0.631972 0.204391 0.645715 0.00600777 0.0988553 0.846373 0 0.637187 0.0556361 0 0.413046 0.549331 0.147203 0.496581 0.292738 0.486803 0 
0.504258  17 0.845668 0.645794 0.559212 0.0177983 0.231932 0.428225 0 0.57642 0 0.0253716 0 0.289824 0 0.651708 0.0354293 0.596677 0.644448 
0.490459  17 0.845668 0.645794 0.559212 0.0177983 0.64426 0.428225 0 0.57642 0 0.0253716 0 0.289824 0 0.651708 0.0354293 0.596677 0.644448 
0.607675  17 0.112838 0.630873 0.699891 0.0156612 0.0470921 0.594493 0 0.442723 0 0.243404 0.269899 0.597877 0.248133 0.716001 0.147969 0.465357 0.331149 
0.670965  17 0.72822 0.562274 0.227475 0.0143233 0.0060787 0 0.0351974 0.58499 0.0235633 0.363846 0.373178 0.656532 0.178476 0.749262 0.429992 0.467829 0.346322 
0.572778  17 0.934571 0.508839 0.436122 0.0112957 0.0471985 0.156918 0 0.924232 0.0125326 0.318105 0 0.657912 0.237791 0.699483 0.46098 0.466286 0.304705 
1.00798  17 0.618843 0.274547 0.539189 0.0286365 0 0.623183 0.0496934 0.226616 0 0.0656207 0 0.396341 0.177626 0.0766103 0.570545 0.398072 0.263472 
0.820722  17 0.655186 0.106298 0.158733 0.0354125 0.0439178 0.284487 0.112446 0.545352 0.0618603 0.195729 0 0.502214 0.00925145 0.376884 0.58172 0.32994 0.386951 
0.427856  17 0.629538 0.310404 0.806584 0.0572641 0.164127 0.476023 0.136087 0.179954 0 0 0.086077 0.791022 0.0873664 0.456967 0.0334237 0.311037 0.318717 
0.455525  17 0.29221 0 0.784826 0.0395676 0.157239 0.695338 0.137397 0.411735 0 0.0770414 0.179272 0.761866 0.425275 0.619852 0.0323729 0.163134 0.152414 
0.757549  17 0.77594 0.606215 0.625428 0.0385287 0.0735154 0.534228 0 0.522366 0.100871 0.512041 0.149899 0.474314 0.116334 0.456949 0.402144 0.296921 0.571191 
0.61731  17 0.889176 0.725563 0.737589 0.0574984 0 0.759736 0 0.675448 0.166972 0.586199 0.255638 0.662194 0.130429 0.421508 0.383265 0.365019 0.431221 
0.917683  17 0.937156 0.388031 0.583513 0.124321 0 0.503025 0.0843908 0.847177 0.218125 0.269503 0.757233 0.459183 0.213791 0 0.238875 0.951684 0.390867 
0.475974  17 0.745307 0.363946 0.656923 0.00543745 0 0.222434 0.0685653 0.773042 0.111522 0.273308 0.962626 0.467867 0.0750066 0 0.252069 0.678846 0.276648 
0.554507  17 0.71238 0.0670503 0.745942 0.0483609 0.250937 0.401067 0 0.964275 0.116342 0.16538 0.118634 0.68609 0.0434871 0.325068 0.265031 0.374315 0.385477 
0.598427  17 0.664894 0.00208656 0.717637 0.0758375 0.193408 0.531603 0 0.618218 0.00925618 0.0347854 0.642225 0.681931 0.237205 0.0933409 0.372039 0.301965 0.3582 
0.763791  17 0.266377 0.186654 0.717214 0.090583 0.270221 0.573231 0 0.794419 0.00563015 0.21522 0.360357 0.653162 0.295877 0.323433 0.0610492 0.393396 0.0600784 
0.628126  17 0.245159 0.196032 0.898843 0.105184 0.365351 0.442132 0.246545 0.768464 0 0.140933 0.19422 0.537632 0.193735 0.225386 0 0.274237 0.0200319 
0.626459  17 0.64438 0.46648 0.766661 0.0418551 0.0120724 0.629444 0.845698 0.337494 0 0.428647 0.0191331 0.727582 0.0593258 0.673001 0.516596 0.570738 0.444396 
0.647369  17 0.718518 0.631606 0.678547 0.0401334 0.0828862 0.87517 0.456613 0.67216 0 0.351695 0.221896 0.526108 0.110989 0.23687 0.158377 0.561731 0.477548 
0.76536  17 0.526788 0.316073 0.644936 0.0589983 0.0626005 0.617048 0.450237 0.495719 0.00146213 0.175563 0 0.695018 0.366113 0.336655 0.135134 0.517488 0.0170727 
0.844973  17 0.538838 0.331084 0.566777 0.0704089 0.0727173 0.553788 0.0913085 0.592224 0.0027151 0.191393 0.237596 0.602007 0.605417 0.417634 0.13579 0.510511 0.144882 
0.723107  17 0.697184 0.0797878 0.7656 0.0831103 0.20899 0.298676 0 0.567374 0 0 0.240488 0.60954 0 0.613813 0.0744557 0.0651564 0.329971 
0.519578  17 0.701429 0.130272 0.764779 0.01601 0.243925 0.883333 0 0.514916 0 0.134383 0.174365 0.355287 0 0.53119 0.0677235 0.135108 0 
0.464977  17 0.519827 0.227193 0.780114 0.000665437 0 0.702924 0.405249 0.422323 0 0 0.337711 0.660165 0.220589 0.706825 0.175584 0.589094 0.0538659 
0.549942  17 0.822824 0.187775 0.463011 0.00132305 0.316855 0.0742394 0.145531 0.486076 0.0222014 0.0244879 0.483451 0.557789 0.19507 0.664767 0.332953 0.452643 0.073279 
0.566131  17 0.591207 0.379025 0.770066 0.0449439 0.00111845 0.298828 0.308405 0.462664 0 0.128218 0.18244 0.696865 0.452868 0.63705 0.0726701 0.693 0.327063 
0.55881  17 0.582767 0.351845 0.753792 0.00788259 0.00248228 0.269554 0.285441 0.383082 0 0.572244 0.618 0.627408 0 0.778804 0.238171 0.733381 0.318425 
0.647595  17 0.471795 0.214854 0.716847 0.0377503 0 0.10384 0.89097 0.913995 0.0497831 0.16267 0.359682 0.70348 0.0139516 0.749762 0.281228 0.244313 0.598256 
0.769915  17 0.42741 0.201279 0.717014 0.0347395 0 0 0.79605 0.907474 0.00289846 0.0916655 0.338869 0.212597 0.016961 0.986519 0.250568 0.0781992 0.653855 
0.85669  17 0.301836 0.547173 0.297002 0 0 0.154235 0.425325 0.916976 0.0680211 0.137576 0.0125485 0.657401 0.151316 0.149275 0.274493 0.429132 0.532578 
0.734117  17 0.773988 0.548731 0.120787 0 0.0495282 0.403513 0.434817 0.725653 0.0119442 0.492871 0 0.666747 0.229885 0.624127 0.377913 0.547209 0.54012 
0.762359  17 0.824853 0.646288 0.995756 0.0408591 0.0270896 0.120688 0.800398 0.823467 0.174151 0.0731565 0.296599 0.537333 0.0193357 0.804507 0 0.723736 0.28297 
0.634134  17 0.894827 0.648069 0.531696 0.0534027 0.00648923 0.156587 0.959031 0.837287 0.119847 0 0 0.362309 0.0129251 0.796943 0 0.508573 0.251927 
0.563346  17 0.516808 0.473386 0.741144 0.0903347 0.189635 0.686402 0.251074 0.616639 0.0340895 0 0.0650251 0.383363 0 0.689475 0.0710625 0.617632 0 
0.708317  17 0.631972 0.204391 0.645715 0.00600777 0.0988553 0.846373 0 0.637187 0.0556361 0 0.413046 0.549331 0.147203 0.496581 0.292738 0.486803 0 
3.54914  17 0.445053 0.32499 0.0166795 0.0676997 0.115426 0.576454 0.0274349 0.648471 0.00925839 0.596903 0 0.634594 0.0938902 0.246992 0.0790862 0.133163 0.867153 
0.695371  17 0.667414 0.448177 0.742687 0.0634525 0.108751 0.967719 0.0284443 0.640367 0.0715654 0.489963 0.187687 0.502451 0.0420721 0.427489 0.0275336 0.886623 0.595362 
0.667569  17 0 0.215306 0.741031 0.0329861 0.384308 0.072692 0.407889 0.540457 0 0.196075 0.311282 0.442528 0.0696526 0.299345 0.382903 0.894441 0.112251 
0.521246  17 0.435703 0.399852 0.856139 0.0402744 0.0633357 0.566512 0.180658 0.530101 0 0.175527 0.528435 0.636547 0.0853509 0.513527 0.198907 0.476382 0.0832536 
1.26593  17 0 0.694479 0.711518 0.00905726 0.158163 0.959387 0.415408 0.520399 0.350464 0.00958914 0.426245 0.00959152 0 0.802742 0.497889 0.378252 0.261537 
0.877169  17 0.27607 0.339371 0.789902 0.0284518 0.287662 0.578805 0.52716 0.4261 0.246545 0.0600706 0.306809 0.161411 0.210902 0.7851 0.490248 0.275701 0.213838 
0.656375  17 0.592275 0.353311 0.78422 0.106607 0.00538203 0.638583 0.360267 0.571003 0.031076 0.197687 0.23851 0.553271 0.102589 0.571821 0.990237 0.910332 0.303005 
0.690801  17 0.739352 0.482603 0.767338 0.0885266 0.434997 0.689114 0.394974 0.572663 0.00517252 0 0 0.524145 0.129491 0.636512 0.501866 0.764884 0.403719 
0.590222  17 0.150548 0.492442 0.700093 0.00909914 0.0560564 0.354727 0.141446 0.435267 0 0.280395 0.22382 0.583708 0.139786 0.689773 0.199118 0.557748 0.782484 
0.599733  17 0.327071 0.619135 0.700214 0.0325321 0.0603221 0.415789 0.0166455 0.441504 0 0.247388 0.203868 0.593311 0.242894 0.528088 0.184697 0.524629 0.653964 
0.721307  17 0.525943 0.182285 0.529963 0 0 0.13707 0.610117 0.780538 0.0628953 0.186911 0.489322 0.69208 0 0.941584 0 0.831878 0.566558 
0.582605  17 0.399222 0.189002 0.567526 0.0775193 0.0378525 0.86815 0.656515 0.752776 0.0424731 0.251427 0.56956 0.985958 0.196644 0.716646 0 0.846733 0.564642 
0.555051  17 0.486741 0.361539 0.890018 0.0842158 0.48308 0.625022 0.0767337 0.568837 0.0168487 0.016343 0.15146 0.585943 0.0575579 0.648232 0.0289311 0.577829 0.361295 
0.422406  17 0.800621 0.117816 0.581125 0.0648539 0.436534 0.850267 0.656573 0.575845 0.0190635 0.00832422 0.0331462 0.545397 0.10202 0.637879 0.0148206 0.562949 0.379603 
0.572494  17 0.148079 0.538028 0.707999 0.0740465 0.0758301 0.612866 0.0933029 0.597189 0 0.283309 0 0.429415 0 0.423521 0.0553216 0.589143 0.50267 
0.6386  17 0.363514 0 0.709398 0.0983829 0 0.438197 0.00873458 0.82699 0 0.0608036 0.638723 0.746932 0.0960942 0.0743876 0.246596 0.317095 0.576239 
0.931499  17 0.117614 0 0.770021 0 0.43721 0.200173 0.230283 0.316553 0 0 0.583227 0.835831 0 0 0.15588 0.27827 0.203019 
0.874335  17 0.2259 0.299423 0.864819 0 0.312214 0.241223 0 0.333533 0.00982928 0 0.423843 0.643017 0.229526 0 0.160493 0.772365 0 
0.571002  17 0.137644 0.431296 0.722348 0.00838242 0.229805 0.792608 0.162214 0.968708 0.047413 0.337865 0.817258 0.665398 0.204798 0.492697 0.335205 0.2378 0 
0.881517  17 0.108485 0.426168 0.752453 0.0927641 0.212476 0.750515 0.0222648 0.559486 0.0398199 0.507632 0.22714 0.716778 0.0552763 0.232198 0.941335 0.12143 0.639708 
0.803495  17 0.166486 0 0.581412 0.0338293 0.101911 0.599507 0.0288428 0.880087 0.0143679 0 0.4812 0.733227 0.0975845 0.335462 0.468258 0.736513 0 
0.527837  17 0.343833 0.0679948 0.540762 0.0611818 0.263504 0.692028 0.0785348 0.703702 0.00208125 0 0.505065 0.889737 0.0696659 0.318273 0.102354 0.65392 0 
0.548385  17 0.186452 0.230662 0.788582 0.0181085 0.564522 0.5636 0.0726924 0.424625 0.298998 0.0226715 0 0.662449 0.255852 0.79624 0.194715 0.438367 0.528451 
0.581007  17 0.253327 0.176691 0.797329 0.0378273 0.568553 0.854141 0.0644732 0.422201 0.320757 0 0 0.53717 0.0974413 0.705002 0.174524 0.79387 0.0976286 
1.22039  17 0.335991 0.283529 0.705123 0.19606 0.117661 0.206158 0 0.603315 0.0828516 0.487924 0.582617 0.162868 0.0151346 0.766214 0.036219 0.697753 0.297478 
0.862247  17 0.835003 0.384985 0.730054 0.115653 0.0877819 0.442782 0.495477 0.428214 0.0206016 0 0.798991 0.875633 0.0872833 0.959097 0.10157 0.0268179 0.287483 
0.616719  17 0.790725 0.211732 0.632498 0 0.0207652 0.676538 0.0393255 0.453904 0.22509 0.79406 0.226755 0.84191 0 0.530246 0.359471 0.695159 0.572768 
0.923203  17 0.987526 0 0.690024 0 0.0299119 0.87539 0 0.390265 0.262988 0.230039 0 0.805046 0 0.336071 0.0459242 0.203478 0 
0.782755  17 0.523151 0.182673 0.81417 0.114598 0.136795 0.673202 0.558074 0 0 0.00309173 0.850648 0.557839 0.373578 0.589895 0.677189 0.959134 0.370646 
0.659406  17 0.498086 0.044133 0.795998 0.00264064 0.134714 0.6916 0.45424 0.0144466 0 0.082102 0.00746601 0.81705 0.359769 0.372569 0.372347 0.94074 0.262407 
1.28608  17 0.495791 0.325527 0.834705 0.0779167 0.00439681 0.685419 0.963766 0 0 0.958364 0.332616 0.561815 0.673089 0.730808 0.165864 0 0 
2.30146  17 0.514075 0.347031 0.0531165 0.0705972 0.00481727 0.72672 0.221468 0 0 0.376793 0.245377 0.570666 0.0531948 0.537492 0.329612 0.235468 0 
1.82827  17 0.579278 0.231966 0.0791503 0.064259 0.190841 0.532686 0 0.592509 0.057979 0.142444 0.255604 0.575668 0 0.330124 0.0740716 0.0195833 0.10733 
1.52795  17 0.903741 0.233471 0.135457 0.0990932 0.187365 0.517725 0 0.448703 0.135872 0.108766 0.184968 0.563032 0 0.341412 0 0.232195 0.0392496 
0.510358  17 0.761047 0.325399 0.950064 0.00655698 0 0.917509 0.550059 0.337082 0 0.292946 0.24691 0.742263 0 0.279329 0.2578 0.70407 0.44891 
0.721814  17 0.693351 0.278522 0.879653 0.0149348 0.0805062 0.129695 0.475709 0.851586 0.00446283 0.471035 0.507197 0.65931 0 0.266979 0.00909903 0.704473 0.470445 
0.460496  17 0.845668 0.645794 0.559212 0.0177983 0.231932 0.428225 0 0.57642 0 0.0253716 0 0.289824 0 0.651708 0.0354293 0.596677 0.644448 
0.751067  17 0.417065 0.511648 0.859988 0.0184261 0.410545 0.0116056 0.312407 0.488937 0 0.032828 0.377215 0.701742 0 0.67731 0 0.568465 0.333327 
0.517057  17 0.661442 0.192108 0.365113 0.00510106 0.0687086 0.446589 0.523906 0.813068 0.0433633 0.221848 0.00673962 0.778234 0.164485 0.532628 0.223022 0.821669 0.329154 
0.718017  17 0.547658 0 0.678962 0 0.0375561 0.838272 0.346529 0.873651 0.0272724 0 0.171187 0.318796 0.0458736 0.689993 0.505676 0.793121 0.439907 
0.666834  17 0.559983 0.423414 0.767282 0.0720378 0.404563 0.863435 0.233152 0.453175 0.0104513 0 0 0.47709 0.0982455 0.20081 0.118903 0.599981 0.258097 
0.701279  17 0.53505 0.409755 0.750823 0.0619828 0.220607 0.484285 0.60418 0.723816 0.00801347 0 0.411234 0.487608 0.0884745 0.904741 0.126574 0.583099 0.332823 
1.18664  17 0.0648979 0.534682 0.742223 0.00560984 0.696645 0.636233 0.125255 0.105077 0.288559 0.370478 0.418389 0.921024 0 0.427137 0.217963 0.167082 0.486327 
1.49475  17 0.221352 0.652474 0.729846 0.0352179 0.24611 0.601722 0.367736 0.0132267 0.615999 0.444732 0.149493 0.167211 0.186496 0.251125 0.27276 0.413709 0.362011 
0.551898  17 0.171517 0.330616 0.710882 0.0118251 0 0.730096 0.146142 0.314125 0 0.19128 0.182784 0.565632 0 0.257904 0.158174 0.514717 0.536602 
0.552917  17 0.705106 0 0.833543 0.0501593 0 0.216837 0.196542 0.765498 0.0278772 0.408571 0.997989 0.625374 0.0754641 0.187025 0.242522 0.311442 0.279813 
0.553806  17 0.416094 0.124489 0.759188 0.0330104 0.0361722 0.320486 0.53208 0.483956 0 0.195717 0.0527615 0.583133 0.188219 0.534885 0 0.545498 0.164317 
0.556248  17 0.385325 0.13361 0.632075 0.00283723 0.158761 0.642809 0.579045 0.707694 0.0115929 0.245723 0.130789 0.770013 0.278049 0.553131 0.202394 0.447484 0.398434 
0.556367  17 0.308603 0.645416 0.674337 0.0353299 0.155121 0.551166 0.214348 0.205737 0 0.14262 0.0674334 0.737635 0.227722 0.565243 0.00361503 0.570379 0.303801 
0.55707  17 0.238083 0.371593 0.821898 0.0681902 0.467385 0.57536 0.0782566 0.583832 0.0487735 0.0182116 0 0.560052 0.199425 0.663152 0.268663 0.570646 0.575183 
0.557768  17 0.59124 0.187992 0.744738 0 0.0473003 0.591562 0.332521 0.325823 0 0.0140204 0.359283 0.670134 0.123655 0.825342 0.139091 0.604237 0.194857 
0.562828  17 0.682904 0.121618 0.72777 0.0644583 0.0774951 0.88986 0.13431 0.648698 0.0189704 0.00751066 0.648666 0.490401 0.187285 0.243581 0.185975 0.580288 0.223547 
0.563685  17 0.33487 0.431845 0.665333 0.0453489 0.00933894 0.512472 0.0183304 0.640394 0.0400835 0.321517 0 0.577018 0.0222882 0.253706 0 0.608964 0.819689 
0.570014  17 0.200155 0.367561 0.685045 0.0158811 0.0150906 0.662385 0.154655 0.676567 0.0226546 0.131927 0.759092 0.605333 0.0768518 0.406791 0.0400667 0.564798 0.497141 
0.575317  17 0.537252 0 0.817808 0.0592269 0.202842 0.297116 0.658015 0.663515 0.00224887 0 0.518895 0.453316 0.0913559 0.0193985 0.140416 0.508295 0.26515 
0.575559  17 0.584513 0.0839741 0.775662 0.0307605 0.234777 0 0.892431 0.0153893 0 0.24384 0.133777 0.511593 0.0734345 0.780233 0.083319 0.576297 0.598167 
0.575687  17 0.670628 0 0.749415 0 0.0106025 0.348845 0.870008 0.102112 0.043711 0.13054 0.199289 0.65416 0.165173 0.234257 0.177676 0.452403 0.280392 
0.576196  17 0.573861 0.147754 0.920692 0.110631 0 0.631508 0.44532 0.625926 0.00298018 0 0.241749 0.639776 0.106763 0.586772 0.19343 0.745204 0.276771 
0.578388  17 0.219174 0.339077 0.783966 0.0340059 0.578015 0.381024 0.148133 0.529755 0.00463262 0.168103 0.193722 0.509178 0.042579 0.668769 0.213712 0.42397 0.36067 
0.580012  17 0.539006 0.493504 0.750577 0.050021 0.0365096 0.675686 0.0065086 0.645421 0.0380783 0.319728 0.696251 0.637242 0 0.57896 0.372363 0.689119 0.198164 
0.581975  17 0.542715 0.588974 0.901768 0.0500322 0.297261 0.40286 0.584061 0.669393 0.00935283 0 0.329874 0.608863 0.0815405 0.815933 0.231267 0.62708 0.147694 
0.582024  17 0.253827 0.421551 0.797095 0.0791526 0.155125 0.56511 0.297057 0.439655 0 0.44316 0.0805866 0.635158 0 0.469469 0.0447924 0.886501 0.0809465 
0.582343  17 0 0 0.807658 0.0314496 0.126075 0.666608 0.223556 0.362445 0.12396 0.0552202 0.123829 0.763808 0.133355 0.642682 0.13411 0.112741 0.303308 
0.585779  17 0.592275 0.353311 0.78422 0.106607 0.00538203 0.638583 0.360267 0.571003 0.031076 0.197687 0.23851 0.553271 0.102589 0.571821 0.990237 0.910332 0.303005 
0.58779  17 0.210193 0.389729 0.797841 0.0665284 0.260212 0.304998 0.0385506 0.585986 0.121324 0 0.0304796 0.533603 0.0527442 0.555707 0.0194083 0.586256 0.34559 
0.589869  17 0.483392 0.199504 0.71017 0.0060657 0.0631184 0.678145 0.379811 0.557002 0.000438677 0.0799085 0.36589 0.664392 0.0919973 0.0884897 0.188916 0.625942 0 
0.591829  17 0.0338468 0.445063 0.71291 0.0733502 0.0756372 0.631086 0.0567216 0.580478 0 0.129614 0 0.406093 0.119966 0.535196 0.230381 0.609843 0.4044 
0.594924  17 0.648925 0.256422 0.902052 0.0209866 0.488476 0.859208 0.076311 0.569473 0.0538626 0 0.0850554 0.686949 0.0738278 0.614922 0.0605801 0.486631 0.212066 
0.601898  17 0.692125 0.11198 0.574448 0.0438084 0.178769 0.886988 0.959325 0.589836 0.0292411 0 0.747191 0.55388 0.144303 0.422169 0 0.558346 0.0179177 
0.607404  17 0.373113 0.0483935 0.712175 0.110165 0.00803162 0.664129 0 0.700124 0 0.0528201 0.324045 0.580465 0.0539909 0.33868 0.233061 0.17429 0.222218 
0.611775  17 0.29164 0.152374 0.819146 0.0320828 0.29078 0.400469 0.123745 0.431916 0.481916 0 0.0238074 0.574909 0.136468 0.668609 0.095343 0.409349 0 
0.616685  17 0.790607 0.524442 0.699466 0 0.0639848 0.415989 0.293593 0.808911 0.162054 0 0.235472 0.593112 0.0662653 0.366716 0.15951 0 0 
0.619115  17 0.626447 0.43257 0.793475 0.0516083 0.162306 0.195894 0.830759 0.88436 0.0155148 0.174341 0 0.553093 0.223448 0.732995 0.401852 0.731051 0.321413 
0.619526  17 0.853637 0.194326 0.584966 0 0.00544151 0.845163 0.125846 0.336726 0.075571 0 0.503784 0.531331 0.39683 0.633386 0.348303 0.635873 0.0909006 
0.621955  17 0.89179 0.621018 0.768153 0.059146 0.18301 0.442382 0.293388 0.66602 0.217334 0 0.148464 0.786841 0.355913 0.396268 0.167161 0.403427 0.437044 
0.622107  17 0.706914 0.539287 0.785165 0.0572342 0.364802 0.252798 0.284313 0.582808 0.0142773 0.294074 0.301946 0.458645 0.0584568 0.643394 0.232631 0.637436 0.317241 
0.623269  17 0.814748 0.366509 0.695879 0.0228785 0.224145 0.363207 0.229697 0.536377 0 0.204326 0.102961 0.819582 0.1798 0.276294 0.0124923 0.208036 0.306583 
0.623697  17 0.766484 0.457133 0.909278 0.0335128 0 0.0194143 0.656643 0.695375 0.0124119 0.185164 0.324574 0.392702 0 0.719633 0.229461 0.838708 0.102802 
0.626544  17 0.123526 0.417334 0.573691 0.105109 0.397358 0.625695 0.229667 0.768822 0.0159888 0.0346281 0.157439 0.669504 0.0392835 0.272255 0.0612204 0.343799 0.528152 
0.62691  17 0.475662 0.138976 0.82572 0.00770974 0.755203 0.686515 0.0556509 0.430384 0.20519 0 0.0522571 0.553012 0.112065 0.784019 0.165171 0.980543 0 
0.631259  17 0.13154 0.331358 0.653488 0.0512652 0.0635164 0.583233 0.126107 0.542821 0 0.297351 0.784475 0.571671 0.117942 0.52681 0.147583 0.59204 0.678867 
0.633478  17 0.273572 0.124445 0.703127 0.0428627 0 0.684766 0.158087 0.804109 0 0.262649 0.760337 0.661858 0.123884 0.565241 0.213151 0.856621 0.0987036 
0.636152  17 0.795675 0.340789 0.751427 0.124217 0.575936 0.537046 0.150936 0.421817 0.00876139 0.0410058 0 0.713656 0.0794229 0.515749 0.238249 0.565945 0.507095 
0.637748  17 0.396491 0.618908 0.458306 0.0182034 0.232801 0.17706 0.0639247 0.678689 0.0381296 0 0 0.0864221 0.00787008 0.550604 0 0.709043 0.141919 
0.639101  17 0.907642 0.547596 0.685395 0.0943639 0.0936467 0.862061 0.0344343 0.301887 0.0529096 0.0603353 0.299663 0.666461 0.0666439 0.475175 0.20653 0.536159 0 
0.641044  17 0.752374 0 0.195113 0.0319705 0.0315241 0.195175 0.184777 0.733612 0.336469 0 0.0986884 0.563224 0.0297446 0.217329 0 0.5101 0.199728 
0.644498  17 0.292594 0.332666 0.667159 0.02624 0.054612 0.788492 0.0514468 0.587905 0.0770914 0.485866 0.117441 0.578444 0.0360465 0.562614 0 0.64152 0.544543 
0.650158  17 0 0.303301 0.792443 0.030069 0.330007 0.0412852 0.401722 0.563755 0.0983397 0.249311 0.140979 0.441815 0.0764495 0.438309 0.411963 0.649602 0.0390198 
0.665474  17 0.513601 0.121588 0.77634 0.0276606 0.285177 0.889962 0 0.303457 0 0.192429 0.195751 0.3995 0.241604 0.568571 0 0.53888 0.635568 
0.665699  17 0 0.266377 0.858919 0.0428476 0.204065 0.700706 0.0446162 0.619755 0 0 0.128512 0.559814 0.146285 0.560993 0.329597 0.487538 0.445861 
0.667636  17 0.667414 0.448177 0.742687 0.0634525 0.108751 0.967719 0.0284443 0.640367 0.0715654 0.489963 0.187687 0.502451 0.0420721 0.427489 0.0275336 0.886623 0.595362 
0.687162  17 0.560259 0.311497 0.927566 0.0921916 0.426149 0.651412 0.419638 0.486068 0 0 0.149567 0.480089 0.0759405 0.601925 0.676528 0.594024 0.0924292 
0.69524  17 0.608649 0.0363545 0.66623 0.038837 0.491453 0.0903042 0.388026 0.682483 0.45178 0 0.000794784 0.712994 0.0908833 0.720391 0.104904 0.479036 0.11288 
0.699568  17 0 0.406645 0.760146 0.0279728 0.0402786 0.264772 0.0441953 0.480678 0.0260736 0.438832 0.293153 0.63213 0.13245 0.74041 0.14986 0.802632 0.703921 
0.705895  17 0.426091 0 0.708105 0.0590643 0.907304 0.574421 0.456531 0.500764 0 0.172829 0.088475 0.596536 0.396115 0.499006 0.252785 0.55296 0.164422 
0.707545  17 0.513183 0.151033 0.706326 0.0666132 0.204926 0.703894 0.153146 0.417753 0 0.725711 0.18203 0.730773 0.109246 0.661043 0.0370371 0.154451 0.233724 
0.709114  17 0.652191 0.128512 0.469683 0.0548673 0.354793 0.0396151 0.245151 0.608446 0.0449487 0 0.101028 0.837266 0.0400405 0.750851 0.367655 0.323983 0.372034 
0.715267  17 0.580871 0.408922 0.835714 0.0297699 0.0695575 0.294422 0.161589 0.65442 0.64101 0.348027 0 0.72893 0.0861212 0.721664 0 0.661586 0.199674 
0.717564  17 0.718469 0.639031 0.642535 0.0400943 0.0981151 0.882214 0 0.625631 0 0.00845798 0.165557 0.174744 0.00836337 0.182289 0.0198561 0.601458 0.672767 
0.720952  17 0.1984 0.472738 0.791369 0.0284721 0.381105 0.504913 0.345836 0.519771 0.0391172 0.289762 0 0.410614 0.0831072 0.357672 0.369413 0.955713 0.0140272 
0.72222  17 0.231235 0.461221 0.765997 0.101117 0.193376 0.695653 0.284609 0.775719 0.0459139 0.0345545 0.616269 0.630577 0.102533 0.219469 0.0224923 0.623434 0.829786 
0.729373  17 0.705786 0.00743216 0.777506 0.0146123 0.274599 0.863989 0 0.22617 0.158482 0.19377 0 0.378974 0.022672 0.646915 0.0858246 0.176928 0 
0.729552  17 0.808053 0.491765 0.681121 0.00566265 0.219953 0.422248 0 0.886581 0.282706 0.0869477 0.335887 0.65758 0 0.235884 0.344842 0.58906 0.736469 
0.733224  17 0.610689 0.273837 0.732884 0.0815148 0.130145 0.675197 0.275297 0.0527426 0.014852 0.0403016 0 0.4317 0.161625 0.146108 0.255649 0.330712 0.482045 
0.736158  17 0.517235 0.0602371 0.720576 0.033897 0 0.327136 0.0700805 0.534843 0.0107711 0.251776 0.0520608 0.513744 0.00643242 0.255753 0.617554 0.479255 0.395188 
0.744725  17 0.557801 0.0200559 0.871447 0.0169947 0.0453599 0.616212 0.1442 0.480563 0 0.0154289 0 0.655495 0.00888471 0.216356 0.0469083 0 0.229715 
0.748788  17 0.716848 0.13948 0.87843 0.0195039 0.296945 0.348405 0.394188 0.00786241 0.0174173 0 0 0.632245 0.105505 0.137818 0.0678756 0.477432 0.237605 
0.751706  17 0.420708 0.47904 0.699849 0 0.0645129 0.386621 0.140614 0.334025 0.139434 0.373932 0.181307 0.563829 0.0819092 0.443514 0.190006 0.274294 0.80706 
0.753099  17 0.790607 0.524442 0.699466 0 0.0639848 0.415989 0.293593 0.808911 0.162054 0 0.235472 0.593112 0.0662653 0.366716 0.15951 0 0 
0.75361  17 0.803475 0.775979 0.615428 0.00555537 0.191924 0.490497 0.162729 0 0 0.0433546 0.0111241 0.23321 0.334576 0.56984 0.176355 0.530509 0.441138 
0.757376  17 0.111374 0.0247153 0.637183 0 0.261516 0.789719 0.294394 0.192573 0.0589791 0.0214319 0 0.957621 0.108702 0.0496137 0.0404487 0.387936 0.544379 
0.758852  17 0.0513628 0.255539 0.909737 0.0656444 0.216216 0.72078 0.115412 0 0 0.078203 0 0.807627 0.221224 0.583161 0.0319202 0.146202 0.492983 
0.760233  17 0.368941 0.0622547 0.60953 0.0949245 0.208163 0 0.417952 0.336181 0.0331744 0.0387569 0.814569 0.838152 0.143235 0.710671 0.0896068 0.522465 0.247101 
0.767174  17 0 0.401611 0.713983 0.0339275 0 0.495082 0.0337814 0.873063 0.046933 0.324835 0 0.58848 0 0.223503 0.371959 0.715174 0.544784 
0.770166  17 0.721437 0.720848 0.735161 0.011726 0.0788227 0.563097 0.424144 0.462238 0 0.428005 0.531157 0.234827 0.156502 0.240885 0.289509 0.878045 0.229559 
0.783432  17 0.700685 0.42949 0.67108 0.00824164 0.266149 0.524326 0.161766 0.452649 0.696491 0 0.107489 0.199055 0.194563 0.250592 0.277923 0.93113 0.188191 
0.789897  17 0.702556 0.0815342 0.219313 0.0497978 0.341052 0.475598 0.210063 0.554475 0.0733028 0 0.00804293 0.678794 0 0.741978 0.497059 0.355293 0.210064 
0.792727  17 0.648437 0.170079 0.756939 0.00928352 0.158616 0.697032 0.063648 0.398143 0.321344 0.0164746 0.928746 0.578626 0.0926226 0.0770005 0.103866 0.678714 0.198958 
0.800782  17 0.835003 0.384985 0.730054 0.115653 0.0877819 0.442782 0.495477 0.428214 0.0206016 0 0.798991 0.875633 0.0872833 0.959097 0.10157 0.0268179 0.287483 
0.801809  17 0.904805 0.588572 0.649149 0.108108 0.0144848 0 0.0280777 0.656667 0.0860761 0.203635 0.149694 0.473341 0 0.149302 0.314475 0.65831 0.594707 
0.803413  17 0.72348 0.235464 0.752046 0.0824757 0.309691 0.821489 0.774933 0.58285 0.00912219 0.675196 0.24411 0.590373 0.031744 0.606044 0.0367329 0.483033 0.344881 
0.806379  17 0.150046 0.435484 0.703958 0.0754088 0.158613 0.77128 0 0.0411883 0.0334974 0.0757281 0.0067047 0.592815 0.765174 0.62661 0.147221 0.0217507 0 
0.808666  17 0.637733 0.192413 0.728574 0.0866475 0.0381854 0.718443 0.058003 0.306179 0.243078 0.186738 0.676068 0.638861 0.0894078 0.166202 0.260857 0.585436 0.000863045 
0.82063  17 0.21646 0.250833 0.64533 0.100566 0.322403 0 0.322418 0.952122 0.0205237 0.0144393 0.755953 0.677634 0.21216 0.793322 0.0476992 0.633156 0.663034 
0.824336  17 0.734392 0.1673 0.794703 0.104684 0.26826 0.444013 0.251509 0.601406 0 0.180088 0.174956 0.630244 0.0805813 0.0680678 0.188078 0.285631 0 
0.826869  17 0.497155 0.58979 0.684316 0.0964673 0 0.0411351 0 0.765735 0.12566 0.46842 0.147536 0.519745 0.115276 0.484393 0.0769108 0.406523 0.49306 
0.82957  17 0.0949135 0.536295 0.921783 0.0450613 0 0.838894 0.657861 0.435269 0.0269278 0.372891 0.40824 0.0782655 0 0.70583 0.348759 0.0803735 0.496177 
0.836848  17 0.413389 0.275412 0.961537 0.0630171 0.101063 0.58013 0.23267 0.501897 0 0.419222 0 0.63167 0.29726 0.649933 0.49872 0.639514 0.306557 
0.842027  17 0.859456 0.231382 0.717653 0.0673014 0.170422 0.465023 0.183256 0.208287 0.359323 0 0.471765 0.767062 0.285326 0.377549 0 0.293358 0 
0.87403  17 0.888899 0.181663 0.725529 0.10308 0 0.755028 0 0.322119 0 0.177179 0 0.637756 0.0874594 0.205143 0.452858 0.563784 0.253821 
0.928843  17 0.332484 0.515595 0.660156 0.0498691 0.0370672 0.418417 0.0169656 0.571292 0.0597841 0.285731 0 0.571094 0.172273 0.149532 0 0.6605 0.671505 
0.944195  17 0.434389 0.298824 0.755434 0.0407359 0 0.819787 0.229391 0.0221086 0.0326721 0.101572 0.207656 0.525192 0.786382 0.481686 0.127692 0.279126 0 
0.971323  17 0 0 0.751319 0.0490348 0.0928001 0.755101 0.0104778 0.203944 0 0.649771 0.193853 0.84163 0.645915 0.574067 0.374137 0.161813 0.357849 
0.975006  17 0.593168 0.308432 0.730089 0.0545044 0.0107498 0.53108 0.546228 0.0103506 0.036088 0.062172 0.351084 0.561319 0.289785 0.411656 0.248595 0.78951 0.026376 
0.977172  17 0.465148 0.597053 0.931954 0.307112 0.970568 0.203959 0.719146 0.192261 0.0653377 0.35057 0.118399 0.660329 0.00859479 0.199799 0.847068 0.128309 0.203432 
0.996179  17 0.491284 0.772593 0.283462 0.0114768 0.755264 0.629233 0.97432 0.373319 0.924784 0.192513 0.773776 0.65705 0.462247 0.346877 0.711783 0.740703 0.0980718 
0.996179  17 0.491284 0.772593 0.283462 0.0114768 0.755264 0.629233 0.97432 0.373319 0.924784 0.192513 0.773776 0.65705 0.462247 0.346877 0.711783 0.740703 0.0980718 
0.996179  17 0.491284 0.772593 0.283462 0.0114768 0.755264 0.629233 0.97432 0.373319 0.924784 0.192513 0.773776 0.65705 0.462247 0.346877 0.711783 0.740703 0.0980718 
1.00582  17 0.812698 0.0878648 0.756426 0.0125934 0.114386 0.759917 0.057883 0.638612 0.206631 0.853952 0 0.458943 0.132817 0.443604 0.44819 0.667616 0.399909 
0.462047  17 0.299276 0.624916 0.81508 0.073113 0.254723 0.362033 0.0748952 0.377151 0.000580329 0.159671 0 0.604778 0.00469885 0.170601 0.00697878 0.898668 0.353623 
0.430215  17 0.379395 0.42611 0.668307 0.0737852 0 0.587617 0.375502 0.553415 0.0191455 0.0737331 0.0429475 0.714119 0.108403 0.510313 0 0.756191 0 
0.431384  17 0.549265 0.147529 0.682122 0.0899573 0.338349 0.628729 0.396339 0.568724 0.0129898 0 0.0796314 0.742681 0.115704 0.622202 0 0.761368 0.222105 
0.350179  17 0.592602 0 0.897995 0.041205 0.0926029 0.52063 0.147885 0.482977 0 0.0470264 0.062335 0.50989 0.0868309 0.457692 0.0398387 0.277171 0.304048 
0.437364  17 0.549596 0 0.862898 0.0495336 0.466967 0.876037 0.364146 0.588499 0 0 0.0791159 0.748976 0.0822701 0.627105 0.213092 0.349664 0.129625 
0.41369  17 0.6177 0.0382735 0.718708 0.0330199 0.538883 0.347186 0.381752 0.853079 0.367416 0 0 0.599428 0.144294 0.30401 0 0.53007 0.173269 
0.348452  17 0.301697 0.0702792 0.854802 0.0178033 0.287442 0.816919 0.281764 0.556313 0 0 0.0657043 0.628252 0.113476 0.566649 0 0.530428 0.304595 
0.444355  17 0.17606 0.174022 0.813842 0.113828 0.0354085 0.751833 0.0641063 0.380821 0 0.210752 0.0535893 0.606661 0.114756 0.860204 0.153398 0.579565 0.218026 
0.397119  17 0.654312 0.00873908 0.857461 0.0115202 0.797858 0.699878 0.403736 0.422257 0 0.0725458 0.0109889 0.908127 0.134994 0.716078 0 0.476677 0.760344 
0.338476  17 0.686519 0.072439 0.930093 0.0469835 0.065658 0.434792 0.0701141 0.528788 0.0174995 0 0 0.503987 0.125807 0.526593 0 0.680139 0.317022 
0.449185  17 0.465484 0.0156211 0.93233 0.0603417 0.550692 0.788127 0.357926 0.596542 0 0 0.0883169 0.564492 0.164293 0.522043 0.149904 0.405946 0.174339 
0.431083  17 0.33487 0.431845 0.665333 0.0453489 0.00933894 0.512472 0.0183304 0.640394 0.0400835 0.321517 0 0.577018 0.0222882 0.253706 0 0.608964 0.819689 
0.388583  17 0.218736 0.297198 0.773649 0.0269088 0.32289 0.73776 0.0548204 0.566193 0.0564404 0 0.0562279 0.47458 0.110902 0.581475 0 0.581662 0.347413 
0.435201  17 0.199203 0.240656 0.804031 0.0364584 0.382928 0.624737 0.0909248 0.502797 0.0486989 0 0.0951742 0.470529 0.157036 0.410023 0 0.596039 0.512897 
0.434267  17 0.690404 0.637823 0.634291 0.0207325 0.019903 0.480523 0 0.618715 0 0 0.0648104 0.525521 0.0986487 0.162548 0.0591909 0.597794 0.419686 
0.452433  17 0.27991 0.113905 0.811226 0.020881 0.404485 0.497674 0.102263 0.561615 0.0103813 0 0.0704038 0.495234 0.0921786 0.581962 0 0.584258 0.208976 
0.439277  17 0.407114 0.357996 0.870213 0.0967358 0.0850947 0.395027 0.169271 0.787328 0 0 0.01728 0.757144 0.183519 0.504857 0 0.245953 0.328012 
0.451681  17 0.0812292 0 0.904019 0 0.0910416 0.671505 0.105496 0.772467 0 0.071642 0.381163 0.814452 0.1863 0.735154 0.0303391 0.318193 0.647575 
0.521833  17 0 0.000391201 0.876674 0.0247493 0.269045 0.700975 0.00535011 0.567971 0.00441824 0 0.0282925 0.310666 0.102937 0.541384 0 0.58725 0.281272 
0.491643  17 0.824464 0.642529 0.678748 0 0.174438 0.44001 0 0.774305 0.0576789 0.112754 0 0.720521 0 0.493299 0 0.607293 0.761478 
0.488597  17 0.543034 0.0148156 0.824154 0.0304079 0.16044 0.5368 0.397042 0.16842 0 0.0212946 0.0783343 0.753623 0.348922 0.497105 0.0312665 0.299013 0.26392 
0.472344  17 0.277415 0.920182 0.735697 0.0348291 0 0.792455 0.293101 0.0735574 0 0 0.342918 0.654912 0.271363 0.685746 0.0797411 0.439625 0.0542722 
0.463494  17 0.779314 0.463913 0.865065 0.039808 0 0.796988 0.64607 0.419859 0.0161808 0.273033 0.328837 0.843004 0 0.608354 0.209672 0.875374 0.133562 
0.516915  17 0.498803 0.398396 0.657339 0.107555 0 0.483435 0.349643 0.544419 0.0405559 0 0.0400723 0.550347 0.106134 0.795846 0 0.669379 0.443726 
0.519578  17 0.701429 0.130272 0.764779 0.01601 0.243925 0.883333 0 0.514916 0 0.134383 0.174365 0.355287 0 0.53119 0.0677235 0.135108 0 
0.50341  17 0.465128 0.216031 0.728532 0 0.241063 0.631992 0.0725856 0.591267 0 0.0757398 0.316212 0.666997 0.223283 0.838351 0.262869 0.644753 0.0508479 
0.466183  17 0.108868 0.406092 0.773055 0.0506661 0 0.730915 0 0.666786 0.109021 5.78679e-05 0 0.517757 0.137398 0.38108 0.0343389 0.3205 0.417612 
0.510358  17 0.761047 0.325399 0.950064 0.00655698 0 0.917509 0.550059 0.337082 0 0.292946 0.24691 0.742263 0 0.279329 0.2578 0.70407 0.44891 
0.515542  17 0.537965 0.602282 0.793524 0.0606356 0.149858 0.0661642 0.611869 0.903569 0.0664353 0.161173 0.0153312 0.769031 0.0239707 0.60736 0.0440558 0.298521 0.597227 
0.500998  17 0.345143 0.49525 0.619967 0 0.155351 0.491427 0.689046 0.193014 0 0.0318919 0.0357662 0.204132 0.276617 0.48627 0.0232014 0.325915 0 
0.484391  17 0.789349 0 0.664986 0.0230418 0.124657 0.480053 0.497616 0.822862 0 0.0273664 0.0557587 0.768487 0.0871572 0.515074 0.230396 0.118616 0.379749 
0.511701  17 0.505804 0 0.769039 0.0465666 0.513927 0.5845 0 0.80393 0.0522828 0.0449962 0.329557 0.49563 0.073226 0.240167 0.246314 0.78338 0.235838 
0.494352  17 0.476968 0 0.908152 0.0456886 0.169404 0.314593 0 0.459641 0.0277705 0.153881 0.154359 0.362613 0.0963456 0.618885 0.336963 0.46392 0.285876 
0.546735  17 0.640462 0.0406688 0.793754 0.0469622 0.482776 0.602114 0.370768 0.893992 0.47893 0 0.0131136 0.778296 0.174363 0.680145 0.141197 0.391837 0.112128 
0.52822  17 0.555912 0.0471539 0.73984 0.0486362 0.551547 0.0996863 0.498327 0.608515 0 0.0239736 0.108643 0.574007 0.400923 0.619705 0 0.207957 0.159889 
0.536338  17 0.67756 0.194936 0.683786 0.000883205 0.0863173 0.461764 0.230931 0.68007 0.0305136 0 0.141735 0.925055 0.426198 0.809554 0.542317 0.270549 0.10685 
0.523098  17 0.211725 0.250302 0.867219 0.027889 0.284642 0.523418 0.0644876 0.526451 0.0688465 0 0.0889377 0.492424 0.185881 0.759474 0 0.57552 0.81049 
0.526038  17 0.638385 0.158899 0.488577 0.0543059 0.15939 0.359249 0.170574 0.523721 0.00202295 0.260973 0.0593997 0.458096 0.0199125 0.669652 0.116598 0.297193 0.390098 
0.54651  17 0.71238 0.0670503 0.745942 0.0483609 0.250937 0.401067 0 0.964275 0.116342 0.16538 0.118634 0.68609 0.0434871 0.325068 0.265031 0.374315 0.385477 
0.532968  17 0.265808 0.526899 0.645097 0 0.0689631 0.380944 0.0608417 0.47305 0 0.225661 0.233079 0.651857 0.137657 0.496819 0.345729 0.695876 0.916944 
0.526334  17 0.818476 0.172865 0.858238 0.0344359 0 0.545013 0.645515 0.710961 0 0.221149 0.316435 0.473689 0 0.666094 0.248779 0.866074 0.100835 
0.524434  17 0.348647 0.467343 0.757473 0.0222492 0.428023 0.348369 0.049172 0.692832 0.061921 0 0.0261899 0.437166 0.0499062 0.548074 0.0286579 0.586752 0.357995 
0.533231  17 0.262338 0.192631 0.913863 0.0416569 0.175795 0.701589 0.0438915 0.426256 0 0 0.143248 0.739359 0.568225 0.691589 0.20232 0 0 
0.527735  17 0.557139 0.641436 0.837912 0.0366038 0.122688 0.495284 0.28146 0.438929 0 0.180033 0.851567 0.678421 0.0585202 0.478571 0.256104 0.412171 0.00547625 
0.536703  17 0.175269 0.509026 0.837975 0.0355445 0.0187559 0.680171 0.360124 0.164848 0.0254359 0.170917 0.374364 0.665542 0.114812 0.701786 0.234588 0.53308 0.0286804 
0.800223  17 0.230851 0.895283 0.817527 0.0927238 0.157911 0.330929 0.244643 0.946658 0.390831 0.506071 0.257044 0.967447 0.378515 0.906013 0.527421 0.47247 0.475191 
0.793628  17 0.0883315 0.370671 0.962389 0.109083 0.158433 0.41713 0.515236 0.821987 0.268687 0.207125 0.742124 0.859578 0.415521 0.79555 0.295984 0.228814 0.498087 
0.635579  17 0.667777 0.745524 0.342636 0.0380154 0.569157 0.561208 0.543836 0.77108 0.268069 0.427486 0.152747 0.788797 0.0601893 0.521789 0.256944 0.0769331 0.0682021 
0.793628  17 0.0883315 0.370671 0.962389 0.109083 0.158433 0.41713 0.515236 0.821987 0.268687 0.207125 0.742124 0.859578 0.415521 0.79555 0.295984 0.228814 0.498087 
0.793628  17 0.0883315 0.370671 0.962389 0.109083 0.158433 0.41713 0.515236 0.821987 0.268687 0.207125 0.742124 0.859578 0.415521 0.79555 0.295984 0.228814 0.498087 
0.800223  17 0.230851 0.895283 0.817527 0.0927238 0.157911 0.330929 0.244643 0.946658 0.390831 0.506071 0.257044 0.967447 0.378515 0.906013 0.527421 0.47247 0.475191 
0.800223  17 0.230851 0.895283 0.817527 0.0927238 0.157911 0.330929 0.244643 0.946658 0.390831 0.506071 0.257044 0.967447 0.378515 0.906013 0.527421 0.47247 0.475191 
0.977172  17 0.465148 0.597053 0.931954 0.307112 0.970568 0.203959 0.719146 0.192261 0.0653377 0.35057 0.118399 0.660329 0.00859479 0.199799 0.847068 0.128309 0.203432 
0.800223  17 0.230851 0.895283 0.817527 0.0927238 0.157911 0.330929 0.244643 0.946658 0.390831 0.506071 0.257044 0.967447 0.378515 0.906013 0.527421 0.47247 0.475191 
0.977172  17 0.465148 0.597053 0.931954 0.307112 0.970568 0.203959 0.719146 0.192261 0.0653377 0.35057 0.118399 0.660329 0.00859479 0.199799 0.847068 0.128309 0.203432 
0.430215  17 0.379395 0.42611 0.668307 0.0737852 0 0.587617 0.375502 0.553415 0.0191455 0.0737331 0.0429475 0.714119 0.108403 0.510313 0 0.756191 0 
0.348452  17 0.301697 0.0702792 0.854802 0.0178033 0.287442 0.816919 0.281764 0.556313 0 0 0.0657043 0.628252 0.113476 0.566649 0 0.530428 0.304595 
0.338476  17 0.686519 0.072439 0.930093 0.0469835 0.065658 0.434792 0.0701141 0.528788 0.0174995 0 0 0.503987 0.125807 0.526593 0 0.680139 0.317022 
0.431083  17 0.33487 0.431845 0.665333 0.0453489 0.00933894 0.512472 0.0183304 0.640394 0.0400835 0.321517 0 0.577018 0.0222882 0.253706 0 0.608964 0.819689 
0.451681  17 0.0812292 0 0.904019 0 0.0910416 0.671505 0.105496 0.772467 0 0.071642 0.381163 0.814452 0.1863 0.735154 0.0303391 0.318193 0.647575 
0.484391  17 0.789349 0 0.664986 0.0230418 0.124657 0.480053 0.497616 0.822862 0 0.0273664 0.0557587 0.768487 0.0871572 0.515074 0.230396 0.118616 0.379749 
0.523098  17 0.211725 0.250302 0.867219 0.027889 0.284642 0.523418 0.0644876 0.526451 0.0688465 0 0.0889377 0.492424 0.185881 0.759474 0 0.57552 0.81049 
0.526038  17 0.638385 0.158899 0.488577 0.0543059 0.15939 0.359249 0.170574 0.523721 0.00202295 0.260973 0.0593997 0.458096 0.0199125 0.669652 0.116598 0.297193 0.390098 
0.401907  17 0.262505 0.152359 0.747324 0.0238798 0.707624 0.726875 0.0555783 0.680534 0.098627 0 0.0529884 0.506922 0.111385 0.399885 0 0.66831 0.592623 
2.07517  17 0.565829 0.066833 0.525237 0.476339 0.89899 0.0314632 0.761043 0.638712 0.0788711 0.371438 0.973472 0.201144 0.737465 0.529896 0.519234 0.565996 0.868318 
0.665695  17 0.560825 0.706331 0.897883 0.0643671 0.0362156 0.255104 0.097398 0.671237 0 0.170711 0.176797 0.658892 0.00944535 0.250012 0.527243 0.732457 0.196744 
0.772823  17 0.33744 0.961792 0.223513 0.0455388 0.0390016 0.108635 0.0494408 0.571087 0 0.231815 0.896903 0.599943 0 0.407696 0.502192 0.773854 0.197825 
0.430908  17 0.218736 0.297198 0.773649 0.0269088 0.32289 0.73776 0.0548204 0.566193 0.0564404 0 0.0562279 0.47458 0.110902 0.581475 0 0.581662 0.347413 
0.570855  17 0.592275 0.353311 0.78422 0.106607 0.00538203 0.638583 0.360267 0.571003 0.031076 0.197687 0.23851 0.553271 0.102589 0.571821 0.990237 0.910332 0.303005 
0.552652  17 0.749235 0 0.933796 0.0504174 0.314943 0.883276 0.649424 0.589085 0.0332956 0 0.85892 0.708446 0.16144 0.695108 0.236498 0.634316 0.0250428 
0.52299  17 0.574337 0.140605 0.909228 0.0437626 0.123955 0.887689 0.953763 0.589556 0.0281254 0 0.718322 0.703058 0.173113 0.546273 0.0799926 0.448376 0.103741 
1.04723  17 0.520032 0.199835 0.634977 0.00783188 0.0964889 0.783431 0.224439 0.6337 0.117659 0.216799 0.136069 0.805868 0.246302 0 0.251005 0.706807 0.360702 
0.683638  17 0.333903 0.602679 0.63254 0.104725 0.023737 0 0 0.668092 0.054152 0.192332 0.129512 0.672321 0 0.505732 0.201958 0.707012 0.394653 
0.916067  17 0.368826 0 0.840697 0.216406 0.0286016 0.468876 0.600329 0.500424 0 0.172279 0.0430523 0.656426 0.0933508 0.100965 0 0.433102 0.325671 
0.561736  17 0.541925 0.677637 0.959752 0.0473859 0.101697 0.698973 0.200711 0.633481 0.0314128 0.265805 0.0747326 0.626115 0 0.342875 0.347935 0.586921 0.327373 
3.49456  17 0.457382 0.0263253 0.0108267 0.0778142 0.777174 0.822108 0.347586 0.754775 0 0.061541 0.0449294 0.533337 0.12104 0.48098 0.214539 0.338275 0.549895 
0.375306  17 0.434644 0 0.936744 0.0485292 0.497332 0.825105 0.460521 0.543952 0 0.0473151 0.0868473 0.491404 0.138184 0.553114 0.0869136 0.337069 0 
0.502044  17 0.32455 0.480235 0.625369 0.0353726 0.297278 0.618599 0.250556 0.421074 0.102288 0.0870972 0.0126041 0.81571 0.05521 0.56646 0 0.579372 0.322985 
0.538597  17 0.339523 0.666075 0.637653 0.0566712 0.249722 0.471207 0.1809 0.741309 0 0.0137866 0.0181951 0.738327 0.0254089 0.564471 0.000910038 0.583827 0.292653 
0.508754  17 0.598962 0.244932 0.74168 0.0393896 0.318562 0 0.307574 0.497802 0 0.0266701 0 0.537614 0.0520671 0.564243 0 0.350531 0.202194 
0.668035  17 0.605859 0.115748 0.743113 0 0.63597 0.596588 0.439644 0.571658 0 0.0269089 0.288922 0.619969 0 0.898737 0.20036 0.53516 0.175097 
0.521935  17 0.32748 0.374221 0.968725 0.0273817 0.164645 0.545901 0.477997 0.178465 0 0.0627551 0.081208 0.761721 0.345418 0.455532 0.03462 0.276281 0.26287 
0.492311  17 0.345761 0 0.747796 0.0288041 0.164253 0.526702 0.24601 0.146762 0 0.0729736 0.0798582 0.755731 0.359527 0.454342 0.00872137 0.325593 0.284882 
0.465892  17 0.759461 0.171604 0.691869 0.00245983 0.424249 0.574875 0 0.712252 0 0.136092 0.358045 0.735849 0.351719 0.433059 0.267029 0.701419 0 
0.621558  17 0.249604 0.17126 0.611956 0 0.203957 0.369299 0.340272 0.712927 0 0 0.279888 0.612965 0.0645171 0.431399 0.259221 0.629862 0.202239 
0.357094  17 0.680345 0 0.698843 0.0488179 0.745225 0.431805 0.372408 0.948672 0.299227 0 0 0.618611 0.107133 0.342294 0 0.77987 0.0252467 
1.06455  17 0.571851 0.0340774 0.726386 0.0289178 0 0.570475 0.384234 0.00204203 0.045534 0.0956271 0 0.633132 0.125101 0.396144 0 0.717869 0.0715083 
0.54911  17 0.392497 0.599305 0.821231 0.0378887 0.231308 0.474383 0.00838983 0.467742 0.0284178 0.253127 0.237305 0.683753 0.118086 0.469823 0.337515 0.653749 0 
0.698306  17 0 0.30733 0.59993 0.00817931 0.434183 0.0745334 0 0.575739 0.0921195 0.260915 0.167581 0.610799 0.0931901 0.468263 0.429134 0.709962 0.291742 
0.563691  17 0.38403 0.395063 0.732774 0.0199585 0 0.526686 0.0986892 0.677649 0.0421286 0 0.339279 0.681572 0.411237 0.480339 0.0435575 0.581722 0.465306 
0.756253  17 0.223378 0.351065 0.670341 0.017798 0.346213 0.243318 0.184223 0.67704 0.0236306 0.143945 0.72956 0.543484 0.0513455 0.417165 0.0449976 0.557163 0.503018 
0.662099  17 0.667777 0.745524 0.342636 0.0380154 0.569157 0.561208 0.543836 0.77108 0.268069 0.427486 0.152747 0.788797 0.0601893 0.521789 0.256944 0.0769331 0.0682021 
2.78124  17 0.569951 0.0616204 0.557013 0.740848 0.181493 0.737949 0.997817 0.236199 0.860846 0.188124 0.924259 0.372054 0.360525 0.563516 0.780086 0.826452 0.497024 
0.518151  17 0.00522198 0.435582 0.735775 0.0823583 0.565352 0.470303 0.085525 0.861023 0.0584574 0.141845 0 0.622058 0.200275 0.669024 0 0.570497 0.788083 
0.4724  17 0.0379549 0.323884 0.780864 0.0768325 0.280966 0.52608 0.0537012 0.658449 0.0620662 0.101049 0 0.691296 0.133916 0.569841 0 0.590984 0.764999 
0.460508  17 0.6683 0.862169 0.137936 0.00614259 0.687682 0.650221 0.552954 0.640848 0.136957 0 0 0.93209 0.147376 0.551082 0.0675717 0.242357 0.346737 
0.496424  17 0.649324 0.220334 0.711024 0.0464589 0.728973 0.749933 0.579975 0.637152 0 0.389122 0.0183876 0.785176 0.053881 0.692824 0.114169 0.20995 0.385559 
0.438732  17 0.557517 0.522747 0.658956 0.0406054 0 0.737131 0 0.683585 0.0814649 0.372257 0 0.623525 0 0.525601 0.0814133 0.44324 0.219765 
0.756012  17 0.519719 0.533069 0.630406 0.0497327 0.529501 0.789551 0 0.659546 0.360801 0.144676 0.35015 0.661813 0.0208196 0.663709 0.0943697 0.538045 0.185549 
0.472031  17 0.761047 0.325399 0.950064 0.00655698 0 0.917509 0.550059 0.337082 0 0.292946 0.24691 0.742263 0 0.279329 0.2578 0.70407 0.44891 
0.484378  17 0.573861 0.147754 0.920692 0.110631 0 0.631508 0.44532 0.625926 0.00298018 0 0.241749 0.639776 0.106763 0.586772 0.19343 0.745204 0.276771 
0.76949  17 0.78315 0.109861 0.744169 0 0.0244382 0.350359 0.0261113 0.0582258 0.0405153 0.17975 0.239729 0.653193 0.0264388 0.403454 0.154298 0.162029 0.0452434 
0.91634  17 0.681301 0 0.684241 0 0.0650834 0.410407 0.142594 0.0724862 0.167245 0.120977 0.240544 0.679794 0.02696 0.403975 0.183136 0.63754 0.380753 
0.778769  17 0.248316 0.157015 0.816757 0.0999988 0.16522 0.244769 0.3395 0.674906 0.401676 0.415892 0 0.806031 0.192702 0.623985 0.342779 0.23337 0.452278 
0.780761  17 0.231415 0.457756 0.956338 0.108251 0.223386 0.92922 0.622166 0.873284 0 0.202507 0.834403 0.621843 0.225474 0.757033 0 0.360178 0.273172 
0.701636  17 0.123526 0.417334 0.573691 0.105109 0.397358 0.625695 0.229667 0.768822 0.0159888 0.0346281 0.157439 0.669504 0.0392835 0.272255 0.0612204 0.343799 0.528152 
0.523804  17 0.537965 0.602282 0.793524 0.0606356 0.149858 0.0661642 0.611869 0.903569 0.0664353 0.161173 0.0153312 0.769031 0.0239707 0.60736 0.0440558 0.298521 0.597227 
0.77909  17 0.418733 0.00390039 0.679734 0.00180513 0.509917 0.336064 0.39963 0.877614 0.191219 0.0202032 0.216416 0.497937 0.151988 0.110813 0.0106009 0.38003 0.150151 
0.390658  17 0.252104 0.0103194 0.786535 0.0214099 0.826561 0.662416 0.405782 0.786548 0.226458 0 0 0.758055 0.16846 0.551965 0.0235778 0.642706 0.189174 
0.345123  17 0.592621 0 0.914438 0.0398349 0.0717524 0.450119 0.0899696 0.530031 0.0251054 0.0582393 0.0229705 0.510143 0.134664 0.467617 0.0269062 0.859433 0.310187 
0.37438  17 0.671961 0.0155724 0.922816 0.0402338 0.0946044 0.395312 0.129252 0.51876 0.0173641 0.0631646 0.0819345 0.503177 0.0711407 0.439918 0 0.835065 0.301231 
0.800459  17 0.72348 0.235464 0.752046 0.0824757 0.309691 0.499203 0.774933 0.58285 0.00912219 0.675196 0.24411 0.590373 0.031744 0.606044 0.0367329 0.483033 0.344881 
2.04984  17 0.175269 0.509026 0.837975 0.982586 0.0187559 0.680171 0.360124 0.164848 0.0254359 0.170917 0.374364 0.665542 0.114812 0.701786 0.234588 0.53308 0.0286804 
0.731905  17 0.702556 0.0815342 0.219313 0.0497978 0.341052 0.475598 0.210063 0.554475 0.0733028 0 0.00804293 0.678794 0 0.741978 0.497059 0.355293 0.210064 
0.489495  17 0.465128 0.216031 0.728532 0 0.241063 0.631992 0.0725856 0.591267 0 0.0757398 0.316212 0.666997 0.223283 0.838351 0.262869 0.644753 0.0508479 
0.521824  17 0.521825 0.46018 0.77191 0.0770617 0.252698 0.12108 0.229229 0.541871 0.01637 0.158392 0 0.67509 0.223265 0.822506 0.346288 0.760367 0.316776 
0.482326  17 0.562659 0.310946 0.809798 0.00715663 0.265605 0.607192 0.754621 0.816063 0.0165755 0.107744 0.110816 0.589146 0.223296 0.888435 0.347161 0.688372 0.229306 
0.474797  17 0.414685 0.0758946 0.858069 0.00227032 0.317314 0.76961 0.207611 0.583837 0 0 0.0727436 0.702906 0.133571 0.513181 0.174135 0.490525 0.261423 
0.472419  17 0.247946 0.103934 0.84994 0.0420213 0.18439 0.846574 0.240147 0.536433 0 0 0.0694861 0.696179 0.126414 0.610788 0.0754382 0.633948 0.183983 
0.750701  17 0.498814 0.454575 0.653965 0.0791298 0.011491 0.634556 0.393349 0.540571 0.0471874 0.0801918 0.32865 0.670285 0.107839 0.097697 0.107107 0.61664 0.143415 
0.504578  17 0.497274 0.270689 0.667342 0.0957712 0.0207986 0.552811 0.342308 0.55614 0.038942 0.0966292 0.247894 0.672566 0.100944 0.518974 0.257067 0.642518 0 
0.48067  17 0.577732 0.309294 0.865127 0.0403873 0.170045 0.30596 0.00698783 0.429786 0.024233 0.0811163 0.473331 0.411162 0.105429 0.606462 0.547363 0.482573 0.252882 
0.505535  17 0.32761 0.0255589 0.942343 0.0554149 0.0807696 0.312407 0.0338892 0.531636 2.74711e-06 0.168649 0.103982 0.405205 0.0860708 0.606709 0.365088 0.517759 0.326636 
0.525816  17 0.223011 0.53343 0.765479 0.0196665 0.28771 0.663379 0.410501 0.372034 0.024826 0 0 0.675964 0.114812 0.72768 0.34026 0.652242 0.0825357 
0.405182  17 0.58642 0.0882071 0.816344 0.0161736 0.0819573 0.67787 0.407259 0.457789 0.0309414 0.113924 0.0796374 0.768954 0.115782 0.637352 0.00449027 0.509735 0.262576 
0.34735  17 0.592602 0 0.897995 0.041205 0.0926029 0.52063 0.147885 0.482977 0 0.0470264 0.062335 0.50989 0.0868309 0.457692 0.0398387 0.277171 0.304048 
0.501706  17 0.549596 0 0.862898 0.0495336 0.466967 0.876037 0.364146 0.588499 0 0 0.0791159 0.748976 0.0822701 0.627105 0.213092 0.349664 0.129625 
0.531613  17 0.307227 0 0.703397 0.00315972 0 0.776139 0.227776 0.336556 0 0.175135 0.0330363 0.746883 0.299731 0.526852 0.156737 0.506487 0.344291 
0.742447  17 0.194131 0.159979 0.818349 0.00991365 0.0249086 0.698064 0.157537 0.334656 0 0.181806 0.0357596 0.582308 0.413181 0.393413 0.190154 0.221469 0.50803 
1.62637  17 0.465265 0 0.122557 0.111972 0.775712 0.815486 0.310211 0.595296 0 0.0418194 0.244107 0.519893 0.156974 0.313876 0.230213 0.542819 0.092564 
1.89085  17 0.465671 0 0.0924837 0.11135 0.388276 0.739208 0.543352 0.594998 0 0.0140452 0 0.655255 0.18521 0.467086 0.0643008 0.547748 0.073747 
0.442681  17 0.262338 0.192631 0.913863 0.0416569 0.175795 0.701589 0.0438915 0.426256 0 0 0.143248 0.739359 0.568225 0.691589 0.20232 0 0 
0.776844  17 0.803475 0.775979 0.615428 0.00555537 0.191924 0.490497 0.162729 0 0 0.0433546 0.0111241 0.23321 0.334576 0.56984 0.176355 0.530509 0.441138 
0.503551  17 0.526568 0.1375 0.951049 0.129091 0.334216 0.855615 0.649717 0.710134 0 0.0161789 0.228768 0.471551 0.230163 0.595767 0.289772 0.455267 0.315064 
0.615986  17 0.50043 0.143163 0.785234 0.12556 0.22227 0.503107 0.565848 0.537147 0.00204261 0.0899856 0.263666 0.324081 0.138024 0.582772 0.0917781 0.62531 0.432306 
0.544791  17 0.297492 0.425788 0.808206 0.072236 0.218687 0.379524 0.389998 0.415306 2.60338e-05 0.288491 0.116306 0.592526 0.00643409 0.585652 0 0.888213 0.254087 
0.42939  17 0.273738 0.723579 0.812059 0.0770274 0.186149 0.328287 0.388425 0.346991 0 0.200642 0.0538936 0.592697 0.00668853 0.374431 0 0.892633 0.340588 
0.600497  17 0 0.133892 0.962662 0.0230735 0.06229 0.723491 0 0.642691 0 0.238736 0.181952 0.552058 0.0936757 0.63246 0 0.575548 0.419495 
0.420722  17 0 0 0.913518 0.0270474 0.0471603 0.941515 0 0.500424 0 0 0.224403 0.548172 0.0761316 0.475469 0 0.665382 0 
0.488298  17 0.348131 0.367964 0.742 0.0405294 0.583747 0.306213 0.5558 0.591864 0 0.0244335 0.105199 0.572062 0.326055 0.621177 0.14219 0.571629 0.543276 
0.659184  17 0.0829962 0.314544 0.702917 0.0509606 0.543214 0.484091 0.246776 0.600995 0 0.0219155 0.0106198 0.575683 0.411522 0.603635 0.312493 0.197154 0.110461 
0.498579  17 0.640929 0.303988 0.941927 0.115502 0 0.849361 0.35473 0.390124 0.000468796 0.363998 0.164495 0.472006 0.0254988 0.610105 0.42771 0.982375 0.145667 
0.748767  17 0.453217 0.391138 0.940667 0.111649 0.19992 0.800587 0.359499 0.421482 0.0222714 0 0.365835 0.442102 0 0.608518 0.0226574 0.781755 0.116271 
0.435773  17 0.327584 0.388304 0.749551 0.0716096 0.423422 0.648994 0.285181 0.368878 0 0 0.0782266 0.557301 0.232169 0.529409 0.138408 0.321763 0.07301 
0.513826  17 0.278615 0.321474 0.991771 0.0730067 0.732688 0.655666 0.32805 0.471274 0 0.392546 0.0918489 0.643337 0.010956 0.490649 0.15934 0.322843 0.146992 
0.581462  17 0.436506 0.0946262 0.699746 0.115437 0.0197661 0.842109 0 0.848648 0 0.0986157 0.202312 0.411381 0.14352 0.615159 0 0.146425 0.238979 
0.562808  17 0.374611 0.138591 0.720122 0.0701916 0.30484 0.857392 0 0.18571 0 0.00586649 0.300403 0.351963 0.0295502 0.243972 0.0573522 0.188961 0.482387 
0.555028  17 0.109914 0.23799 0.855507 0.0172707 0 0.206915 0.15019 0.32894 0.0330534 0.0729779 0.0957372 0.965051 0.00415306 0.471762 0.00737858 0.506952 0.735143 
0.52327  17 0.055485 0.504001 0.874448 0.0152448 0.0516062 0.117357 0.0742069 0.223149 0 0.370753 0.0698116 0.985785 0.00155842 0.336441 0.0730043 0.510018 0.471408 
0.574004  17 0.508797 0.0291966 0.829789 0.0429162 0.11285 0.0969472 0.396204 0.922091 0.623254 0.0284372 0.0199784 0.728394 0.0567105 0.585318 0.0149749 0.276792 0.00606499 
0.476889  17 0.527613 0.842692 0.6404 0.0466406 0.612594 0.0788121 0.584328 0.685805 0 0.205363 0 0.757453 0.0216002 0.756126 0.0816856 0.3747 0 
3.91404  17 0.98963 0.260061 0.0873742 0.473132 0.432466 0.820849 0.195073 0.914337 0.119978 0.688513 0.0101827 0.737423 0.0966826 0.0176145 0.63597 0.448834 0.0215767 
0.534324  17 0.594361 0.0287285 0.74122 0.0304433 0.372691 0.307329 0.199086 0.631451 0.0153004 0.0764327 0.823675 0.761755 0.075911 0.0901962 0.15239 0.32639 0.513696 
0.362494  17 0.635048 0.451676 0.736478 0.0253803 0.496672 0.535625 0.328254 0.532513 0.0315672 0.0478402 0 0.423041 0.088546 0.493763 0 0.684836 0.341663 
0.769879  17 0.774913 0.468703 0.756349 0.00833772 0.282596 0.394249 0.398278 0.755187 0.0653191 0.173245 0.11981 0.24298 0.187559 0.567084 0.0472307 0.675863 0.315989 
0.436065  17 0.548697 0.723733 0.61308 0.0283723 0.0820792 0.430924 0.491876 0.296169 0 0.141099 0.0543373 0.778275 0.262971 0.622355 0 0.537376 0.284545 
0.520974  17 0.0629458 0.933368 0.712618 0.0468003 0.127164 0.463313 0 0.210037 0 0.149205 0.0739104 0.714949 0.235475 0.692221 0.17279 0.503201 0.300725 
0.740119  17 0.266631 0.443307 0.825632 0.063157 0.238694 0.361761 0.314199 0.488054 0.132783 0 0.00340587 0.52346 0.053222 0.577209 0.669819 0.586765 0.095438 
0.676715  17 0.0784746 0.438513 0.711796 0.0883123 0.345858 0.0253698 0.391847 0.624492 0.137286 0 0.107387 0.558177 0.0487327 0.533292 0.0211581 0.583303 0.279381 
0.540518  17 0.077766 0.241704 0.798893 0.118723 0.00176986 0.863281 0.420223 0.287429 0 0.0687992 0.0561465 0.550767 0.105596 0.612379 0.192799 0.45134 0.220314 
0.534451  17 0.339655 0.15236 0.625806 0.0133973 0.0971449 0.721585 0.348377 0.386433 0 0.0823866 0.054667 0.740431 0.0759971 0.484087 0.196131 0.00450592 0.327042 
0.707656  17 0.309194 0.0298358 0.376052 0.0542291 0.0460223 0.443968 0.139552 0.638789 0.0402977 0.0108493 0.820063 0.672668 0.00974754 0.333511 0.165088 0.669063 0.150814 
0.606057  17 0.601068 0.308404 0.349411 0.0274074 0.127041 0.505875 0.0469613 0.646877 0.0312036 0.00744078 0.0882982 0.243271 0.213063 0.169503 0.240935 0.756103 0.229841 
0.400776  17 0.34055 0.0978221 0.794268 0.0290459 0.213578 0.812628 0.426347 0.412511 0 0.229382 0.0884442 0.643747 0.0852786 0.786534 0.217241 0.453806 0.255444 
0.586041  17 0.208523 0.0593287 0.82202 0.0856746 0.661968 0.789458 0.405731 0.577742 0 0.245423 0.0803841 0.243064 0.123325 0.878575 0.212726 0.511674 0.116599 
0.482569  17 0.478054 0.423168 0.826207 0.0279724 0 0.220374 0.189173 0.667707 0.17884 0.229603 0 0.753687 0.110119 0.647539 0.189048 0.633134 0.187715 
0.866689  17 0.36133 0.426295 0.834534 0.0234948 0.444537 0.607414 0.0694449 0.567167 0.909696 0.244339 0 0.50077 0.053316 0.738603 0 0.616922 0.641252 
0.496352  17 0.212928 0.302437 0.780754 0.0381432 0.402576 0.55255 0.0701029 0.558879 0.0590889 0.0157676 0.0296398 0.449038 0.119213 0.608819 0.284696 0.572024 0.35388 
0.518228  17 0.236884 0.307083 0.816352 0.0490134 0.294452 0.626576 0.0797666 0.571727 0.0487983 0.0176822 0.0274257 0.549354 0.154938 0.56989 0.221304 0.568753 0.611365 
0.637155  17 0.20447 0 0.894491 0.065021 0.163475 0.912729 0.189091 0.559024 0.0065222 0 0.130242 0.765674 0.0865587 0.694672 0.14551 0.517457 0 
0.446197  17 0.207143 0 0.998934 0.0576504 0.246161 0.943604 0.315577 0.660992 0.00207302 0.117619 0.0742521 0.852825 0.0783299 0.833037 0.0404886 0.560776 0.42492 
0.402016  17 0.856004 0.162591 0.954849 0.0846156 0.125684 0.656937 0.286835 0.509533 0.0392644 0 0.0988855 0.578972 0.125772 0.443781 0.017058 0.597543 0.0822631 
0.43659  17 0.527143 0.246045 0.804907 0.0506274 0.15698 0.596401 0.0159389 0.67366 0.00912919 0 0 0.636927 0.134421 0.298208 0.0202281 0.697132 0.430775 
0.545135  17 0.0858154 0.341436 0.724275 0.0772326 0.244104 0.272635 0 0.461246 0.114149 0 0.0497582 0.557684 0.0676711 0.507525 0 0.295152 0.549791 
0.473966  17 0.187075 0.429612 0.722922 0.0439987 0.376908 0.37085 0.0147329 0.823008 0.114906 0 0 0.537135 0.0652318 0.583104 0 0.451714 0 
0.545536  17 0.532519 0.415069 0.653202 0 0.0419337 0.417229 0.407069 0.637042 0.0184901 0.269787 0.0662983 0.567164 0.107669 0.452143 0 0.188415 0.328575 
0.854208  17 0.451307 0.470111 0.684929 0.137776 0.0345551 0.49659 0.248254 0.518319 0.108672 0.343044 0.0177406 0.557695 0.0858535 0.30337 0.277229 0.600426 0.546113 
1.30653  17 0.358871 0.705798 0.581968 0 0.202137 0.630903 0.208588 0 0 0.0347504 0.0907585 0 0.320809 0.631474 0.00891936 0.23268 0 
0.721786  17 0.365889 0.899323 0.558699 0.0176212 0.0245408 0.478853 0.379239 0.596246 0 0.02844 0 0.571635 0.392806 0.358911 0.1281 0.395236 0 
1.2605  17 0.818636 0 0.863538 0 0.297288 0.766807 0.701263 0.409497 0 0.136738 0.0211774 0.946657 0.130008 0.0360314 0 0.642665 0.996573 
0.552673  17 0.366667 0 0.895567 0.0337289 0.990311 0.5467 0.706928 0.415286 0.000142153 0.0144215 0.00433633 0.0568516 0.220916 0.438309 0.00313436 0.138247 0.359698 
0.903947  17 0.155743 0.279876 0.788567 0.0308659 0.489832 0.869288 0.131689 0.600339 0.0220682 0.163855 0.208222 0.517213 0.924506 0.468824 0.199332 0.323824 0 
0.920027  17 0.254868 0.327364 0.742748 0.0374015 0.302286 0.299125 0.143523 0.0347117 0.0215613 0.159063 0.209514 0.517175 0.823492 0.734801 0.0928224 0.242899 0.430701 
0.897385  17 0.609803 0.417942 0.713555 0.0777766 0.137895 0.315463 0.164725 0.270824 0.0443499 0.154547 0.0149434 0.33042 0.112906 0.0831518 0.271778 0.330969 0.567704 
3.66398  17 0.802781 0.297493 0.190603 0.771895 0.610447 0.108891 0.975931 0.739398 0.845683 0.949501 0.910693 0.661105 0.18548 0.712053 0.249898 0.651017 0.268664 
0.470731  17 0.6177 0.0382735 0.718708 0.0330199 0.538883 0.347186 0.381752 0.853079 0.367416 0 0 0.599428 0.144294 0.30401 0 0.226321 0.173269 
0.405635  17 0.199203 0.240656 0.804031 0.0364584 0.382928 0.624737 0.0909248 0.502797 0.0486989 0 0.0951742 0.470529 0.157036 0.410023 0 0.596039 0.512897 
0.42489  17 0.492824 0.154436 0.835557 0.0509758 0.560251 0.815487 0.336754 0.598196 0 0.151647 0.114528 0.564886 0.143824 0.515978 0.141884 0.508173 0 
0.465797  17 0.298065 0.188989 0.918488 0.0132075 0.574161 0.764607 0.38791 0.390937 0 0.0533564 0 0.565336 0.309219 0.676832 0.144991 0.338774 0 
0.595347  17 0.0324863 0.326048 0.767708 0.0564749 0.327614 0.229528 0.350363 0.567012 0.0126339 0.307976 0.31677 0.620226 0.123102 0.78986 0.210102 0.779189 0.677091 
0.727465  17 0.693597 0.509519 0.853373 0.0241428 0 0.21084 0.785074 0.728887 0.0292534 0 0.294566 0.608042 0.0982561 0.830337 0.262918 0.60329 0.22159 
1.01267  17 0.507281 0.0723398 0.0997935 0.0410016 0.349365 0.778213 0.419349 0.563528 0 0 0.275044 0.614319 0.0883631 0.577091 0 0.536211 0.125313 
0.431643  17 0.171838 0.0606899 0.119977 0.019699 0.3501 0.83178 0.00820173 0.541029 0.0259466 0 0 0.629845 0.138463 0.57734 0 0.517502 0.483346 
0.471676  17 0.403814 0.153046 0.798282 0.0642565 0 0.625468 0.0594655 0.587206 0.0626781 0 0.296732 0.605558 0.15855 0.336208 0.0336037 0.699133 0.525587 
0.696168  17 0.344383 0.263023 0.691832 0.0257042 0.00344072 0.616899 0.0729216 0.597386 0.0128536 0.0225219 0.397564 0.597958 0.012866 0.431236 0.16065 0.614678 0.647855 
0.443228  17 0.723551 0.0685687 0.938065 0.10438 0.170256 0.952227 0.433023 0.664699 0 0 0 0.695852 0.128844 0.574555 0.114441 0.689262 0.276866 
2.10876  17 0.506451 0.0952961 0.0816483 0.121129 0.0593071 0.502535 0.461145 0.736472 0 0.00497461 0.639559 0.505461 0.0767463 0.570471 0.221534 0.943966 0.306176 
0.58126  17 0.193214 0.4104 0.717235 0.0362211 0 0.634765 0.189343 0.752135 0.0340072 0.393298 0.7387 0.643222 0.195181 0.464577 0.346565 0.248066 0.0423026 
0.663057  17 0.869816 0.555651 0.588591 0.0329597 0 0.524096 0.369914 0.644607 0.268205 0.211209 0.711204 0.778784 0 0.429402 0.402474 0.818737 0.201499 
0.487458  17 0.105317 0.267592 0.910422 0.0435007 0.240116 0.804259 0.130446 0.652897 0.00140731 0 0.123891 0.745486 0.194922 0.672777 0.199005 0 0 
0.547284  17 0.623544 0 0.910817 0.0435113 0.0580688 0.341013 0.447123 0.290378 0.0022955 0 0.320967 0.836697 0.653586 0.67842 0.208984 0 0 
0.521864  17 0.680933 0.161699 0.597036 0.0863601 0.273972 0.447539 0.276357 0.596405 0.0045028 0 0.00983408 0.820123 0.141381 0.520974 0.0683077 0.465433 0.0662288 
0.415064  17 0.536627 0.164002 0.756691 0.0892632 0.295649 0.459124 0.252173 0.576483 0.00200626 0.0875596 0.0313618 0.763996 0.0842215 0.898521 0.13366 0.892358 0.324788 
0.550313  17 0.783173 0.234742 0.0129929 0.00150373 0.0390636 0.287147 0.323239 0.260196 0.00163633 0.259089 0 0.414799 0 0.668605 0.240366 0.407154 0.370249 
0.676801  17 0.821582 0.245564 0.30037 0.0635164 0 0.719436 0.213899 0.481235 0 0.26358 0.330623 0.657179 0 0.113861 0.141555 0.379939 0.408498 
0.338476  17 0.686519 0.072439 0.930093 0.0469835 0.065658 0.434792 0.0701141 0.528788 0.0174995 0 0 0.503987 0.125807 0.526593 0 0.680139 0.317022 
0.431083  17 0.33487 0.431845 0.665333 0.0453489 0.00933894 0.512472 0.0183304 0.640394 0.0400835 0.321517 0 0.577018 0.0222882 0.253706 0 0.608964 0.819689 
0.521935  17 0.32748 0.374221 0.968725 0.0273817 0.164645 0.545901 0.477997 0.178465 0 0.0627551 0.081208 0.761721 0.345418 0.455532 0.03462 0.276281 0.26287 
0.357094  17 0.680345 0 0.698843 0.0488179 0.745225 0.431805 0.372408 0.948672 0.299227 0 0 0.618611 0.107133 0.342294 0 0.77987 0.0252467 
0.37438  17 0.671961 0.0155724 0.922816 0.0402338 0.0946044 0.395312 0.129252 0.51876 0.0173641 0.0631646 0.0819345 0.503177 0.0711407 0.439918 0 0.835065 0.301231 
0.34735  17 0.592602 0 0.897995 0.041205 0.0926029 0.52063 0.147885 0.482977 0 0.0470264 0.062335 0.50989 0.0868309 0.457692 0.0398387 0.277171 0.304048 
0.362494  17 0.635048 0.451676 0.736478 0.0253803 0.496672 0.535625 0.328254 0.532513 0.0315672 0.0478402 0 0.423041 0.088546 0.493763 0 0.684836 0.341663 
0.431643  17 0.171838 0.0606899 0.119977 0.019699 0.3501 0.83178 0.00820173 0.541029 0.0259466 0 0 0.629845 0.138463 0.57734 0 0.517502 0.483346 
0.49513  17 0.507095 0.171417 0.851648 0.0512862 0.637271 0.836007 0.356274 0.594257 0 0.160976 0.12595 0.482687 0.172871 0.443926 0.148294 0.0123036 0 
0.466929  17 0.518745 0.0768962 0.847276 0.0516836 0.634236 0.875586 0.343097 0.591818 0 0.0728525 0.103918 0.503577 0.191429 0.432589 0.117863 0.461647 0.0219932 
0.559309  17 0.243325 0.571236 0.611969 0.0552716 0.0370566 0.675356 0.391851 0.395942 0 0.202901 0.0830616 0.516041 0.244369 0.593484 0.128843 0.557646 0.326122 
0.4186  17 0.591296 0.736286 0.717246 0.0306721 0.131901 0.46314 0.345546 0.398133 0 0.0254432 0.0564586 0.743562 0.26012 0.597669 0.0361588 0.385844 0.120972 
0.362311  17 0.599724 0.00638763 0.920867 0.0266623 0 0.352429 0.147667 0.442166 0 0.0720142 0.0415469 0.533346 0.0979321 0.363786 0.0719363 0.458505 0.315778 
0.516603  17 0.446221 0 0.511371 0.0561413 0.332629 0.326573 0.102219 0.454504 0 0.0898015 0.115073 0.446386 0.0835116 0.40008 0.00179213 0.0391099 0.207774 
0.483272  17 0.511593 0.478909 0.743031 0 0.0248623 0.452415 0.564351 0.304523 0 0.27091 0.0312088 0.651848 0.0782965 0.667058 0 0.598494 0.382802 
4.02839  17 0.520316 0.316367 0 0.0241007 0.0730308 0.2529 0.314083 0.248624 0.000422275 0.196503 0.0729535 0.876372 0.24499 0.641773 0.343858 0.56219 0.395377 
0.550464  17 0.693976 0.427714 0.0413318 0 0.88879 0.448624 0.457302 0.756157 0.167993 0 0.212248 0.866351 0.123999 0.56608 0.0609759 0.324959 0.319714 
0.385674  17 0.597299 0.138244 0.0492854 0.000612948 0.319634 0.486354 0.419188 0.696302 0.0522037 0 0 0.772745 0.111571 0.511043 0 0.310962 0.32768 
0.485019  17 0.437295 0 0.400436 0.0525342 0.474974 0.880488 0 0.608806 0.0264911 0 0.0970305 0.741617 0.0840952 0.589656 0.139551 0.331384 0.153473 
0.37067  17 0.173278 0 0.151661 0.0176325 0.336509 0.886113 0.11319 0.572951 0.0130081 0 0.0647275 0.694461 0.128782 0.641631 0 0.378999 0.581662 
0.447392  17 0.680933 0.161699 0.597036 0.0863601 0.273972 0.447539 0.276357 0.596405 0.0045028 0 0.00983408 0.820123 0.141381 0.520974 0.0683077 0.465433 0.0662288 
0.475895  17 0.557517 0.522747 0.658956 0.0406054 0 0.737131 0 0.683585 0.0814649 0.372257 0 0.623525 0 0.525601 0.0814133 0.44324 0.219765 
1.09562  17 0.343217 0.54633 0.842886 0.00681802 0.320377 0.632915 0.260262 0.418498 0.027269 0.249134 0.0427858 0.698618 0.201989 0.0163453 0.338982 0.644649 0.00733244 
0.556273  17 0.27961 0.6711 0.713026 0.0184803 0.429441 0.665099 0.266952 0.50936 0.0204879 0 0.0656697 0.667909 0.0957161 0.936937 0.336405 0.674762 0.140878 
0.490686  17 0.481914 0 0.951179 0.0603722 0.692903 0.851016 0.75967 0.636874 0.0200111 0.0379919 0.086844 0.323719 0.186136 0.35427 0.164769 0.288153 0 
1.11353  17 0.355112 0 0.126992 0.0686883 0.605917 0.0692367 0.407725 0.611785 0 0.0817945 0.0855707 0.716783 0.186155 0.591217 0.0767847 0.151038 0 
0.398221  17 0.462304 0.184152 0.684902 0.0709909 0.321765 0.736371 0.365298 0.541358 0.0138459 0.139961 0.0474898 0.727466 0.109407 0.423122 0 0.992632 0.0776404 
0.405544  17 0.262206 0.559163 0.805933 0.0518767 0.420232 0.454522 0.365755 0.588386 0.0216605 0.0591646 0.0288766 0.705884 0.118067 0.458404 0 0.156887 0 
0.412244  17 0.260241 0.113738 0.699102 0.0398457 0.301177 0.748281 0.0611887 0.641799 0.0805369 0 0.0619819 0.527304 0.107911 0.543859 0 0.697851 0.800064 
0.437977  17 0.261968 0.141057 0.728653 0.0117094 0.427947 0.671965 0 0.542072 0.0433303 0 0.054546 0.404545 0.110247 0.447979 0 0.645378 0.969165 
0.417151  17 0.364177 0.429389 0.805263 0.0626728 0.282337 0.623313 0.0210851 0.599262 0.0667296 0.0215803 0.134776 0.68368 0.175945 0.646305 0.0614072 0.747425 0.241995 
0.650466  17 0.462572 0.366234 0.810294 0.0832009 0.112035 0.176891 0.114476 0.606358 0.0646908 0.163391 0.189639 0.572359 0.253974 0.416976 0.496201 0.721299 0.573013 
1.76067  17 0.0633669 0 0.0793873 0.0880696 0.0970735 0.103602 0.305857 0.279459 0.00124544 0.0312917 0.0736353 0.720922 0.0332847 0.510596 0.0478035 0.528115 0.399934 
0.484366  17 0.162502 0.232576 0.938356 0.0826201 0.376893 0.962593 0.251754 0.811368 0.00327486 0 0.0705627 0.918638 0.0789942 0.850198 0.0538463 0.574977 0.383203 
0.363806  17 0.16864 0.0635997 0.741336 0.0264503 0.102734 0.732602 0.31054 0.368573 0 0 0.0841032 0.836038 0.138653 0.643269 0.0106205 0.311719 0.322413 
0.624244  17 0.360546 0.304787 0.76433 0.0285371 0.318113 0.73427 0.28462 0.0189398 0 0.00477853 0.0901043 0.428486 0 0.530011 0.00850375 0.525725 0.295194 
0.581299  17 0.1283 0.546232 0.543278 0.00639527 0.0541605 0.586451 0.0123788 0.560664 0.0174522 0.291979 0.159203 0.501613 0.0871275 0.51525 0 0.711188 0 
0.662567  17 0 0.548793 0.527972 0.0875588 0.0444859 0.524671 0 0.519479 0.0262352 0.304443 0 0.702145 0.0966839 0.589705 0 0.639849 0.416095 
0.493711  17 0.212928 0.302437 0.780754 0.0381432 0.402576 0.55255 0.0701029 0.558879 0.0590889 0.0157676 0.0296398 0.449038 0.119213 0.608819 0.284696 0.572024 0.35388 
0.726519  17 0.453217 0.391138 0.940667 0.111649 0.19992 0.800587 0.359499 0.421482 0.0222714 0 0.365835 0.442102 0 0.608518 0.0226574 0.781755 0.116271 
1.65694  17 0.236792 0.178491 0.0316355 0.0311459 0.0201722 0.781031 0.513981 0.390999 0 0.114232 0 0.537065 0.370564 0.954853 0.14336 0.356557 0 
2.81075  17 0.644852 0.179517 0.201164 0.331906 0.132692 0.362552 0.662897 0.412356 0.996209 0.223266 0.77813 0.245515 0.0545749 0.141486 0.819441 0.390697 0.998301 
0.520022  17 0.562659 0.310946 0.809798 0.00715663 0.265605 0.607192 0.754621 0.816063 0.0165755 0.107744 0.110816 0.589146 0.223296 0.888435 0.347161 0.688372 0.229306 
0.443861  17 0.298065 0.188989 0.918488 0.0132075 0.574161 0.764607 0.38791 0.390937 0 0.0533564 0 0.565336 0.309219 0.676832 0.144991 0.338774 0 
0.542288  17 0.750108 0.0236988 0.724788 0.0348883 0.389084 0.204299 0.454874 0.650441 0.457513 0 0 0.623791 0.129593 0.207738 0.0904008 0.525587 0.208061 
0.396  17 0.57829 0.0272979 0.937611 0.0531745 0.242761 0.184582 0.430134 0.589989 0 0 0 0.637803 0.126485 0.579602 0 0.329877 0.183654 
0.656651  17 0.504651 0.459758 0.723059 0.0800271 0.251482 0.397315 0.313458 0.536982 0.0284383 0.207387 0 0.322703 0.28784 0.770537 0 0.742409 0.326982 
0.435954  17 0.655766 0.452393 0.763763 0.100847 0.37134 0.545698 0.254716 0.538773 0.0328906 0.153892 0 0.609626 0.0281908 0.725712 0 0.683419 0.311901 
0.581235  17 0.611344 0.545659 0.797276 0.0888724 0.0714616 0.361475 0.387159 0.311665 0 0.235733 0.0679996 0.558717 0.149364 0.450485 0 0.82633 0.325831 
0.593519  17 0.158496 0.331593 0.680492 0.0219923 0.203687 0.320169 0.409503 0.206177 0.0143298 0.27014 0.0553637 0.595028 0.144703 0.440666 0 0.716375 0.325656 
0.472846  17 0.429988 0.189716 0.828316 0 0.446103 0.442723 0.542918 0.618249 0.0641552 0.152073 0.103139 0.756702 0.0546447 0.506426 0.0781011 0.521855 0.468844 
0.431483  17 0.376424 0 0.848678 0.00114841 0.238942 0.260607 0 0.87895 0 0.160678 0.127589 0.652722 0.109185 0.479458 0.0705904 0.653251 0.394705 
0.674315  17 0.000675283 0.31774 0.763167 0.0735804 0.294579 0.0612393 0.154011 0.569489 0.0369626 0.245511 0.292469 0.619252 0.095665 0.578685 0.442504 0.790959 0.347024 
0.678854  17 0.0106553 0.318144 0.548786 0.0626655 0.383219 0.276661 0 0.563441 0.0140412 0.308616 0.305701 0.612844 0.0973802 0.760354 0.490339 0.795407 0.778551 
0.558274  17 0.184436 0.434253 0.802039 0 0.0370711 0.511296 0.415877 0.635262 0.0558688 0.285545 0.0457071 0.62435 0.111078 0.533242 0 0.468419 0.533442 
0.564061  17 0 0.440042 0.816994 0.0165619 0.358078 0.369026 0.281772 0.653916 0.0691585 0.190253 0 0.657379 0.125379 0.586506 0 0.686445 0.31492 
0.77418  17 0.835873 0 0.551614 0.0194225 0.16364 0.489586 0.485532 0.197151 0 0.00818897 0.0791284 0.774047 0 0.476999 0.252567 0 0.421673 
0.656805  17 0.443027 0.201405 0.898859 0.0189532 0.149651 0.533057 0.503005 0.197989 0 0.0263168 0.0638507 0.765863 0 0.458035 0.219634 0.168577 0.427717 
0.534616  17 0 0.1879 0.934801 0.0412345 0.208576 0.401583 0.244647 0.501241 0 0 0.032287 0.126121 0.120388 0.617962 0.0551513 0.667448 0.267824 
0.523121  17 0.20823 0 0.853858 0.0182492 0.0960095 0.00490655 0.141783 0.417499 0.0562427 0 0.0995661 0.574366 0.119846 0.601904 0.102743 0.673734 0.255679 
0.355742  17 0.430039 0.0639223 0.442236 0.0196342 0.329589 0.809691 0.290246 0.570546 0 0 0.0930115 0.628347 0.0915422 0.573208 0 0.540783 0.47775 
0.402233  17 0.351483 0.0640124 0.700096 0.016981 0.326924 0.807017 0.266679 0.570171 0 0 0.109749 0.629114 0.136524 0.575607 0 0.517697 0.459031 
0.612218  17 0.603141 0.0989355 0.931328 0.141901 0.18746 0.543591 0.139439 0.797141 0.0316426 0.0550815 0 0.45958 0.165617 0.461135 0.342797 0.618191 0.313579 
0.520613  17 0.497845 0 0.955516 0.108111 0.0117918 0.978017 0.514568 0.547671 0 0.00682928 0.312634 0.5091 0.0996678 0.506913 0.127145 0.808739 0.313193 
0.431158  17 0.448034 0.320299 0.946567 0.0741149 0.728515 0.670838 0.309119 0.606579 0 0.390148 0.00621964 0.806442 0.0169253 0.766772 0.104996 0.277893 0.0936547 
0.512381  17 0.149713 0.332334 0.760656 0.0750768 0.727393 0.764492 0.592228 0.607231 0 0.390847 0.0503504 0.758821 0.00460867 0.548567 0.100501 0.229782 0.206925 
0.725656  17 0.337545 0.703987 0.674858 0.0454092 0.0851969 0.520844 0.0187035 0.456625 0.0328525 0.157257 0.0432775 0.585359 0.137874 0.133469 0.00504125 0.563742 0.347398 
0.616401  17 0 0.0111494 0.71024 0.0465702 0 0.510795 0.00303172 0.594162 0.0226712 0.226501 0.0844784 0.674261 0.161689 0.344704 0 0.525749 0.791555 
0.417709  17 0.548697 0.723733 0.61308 0.0283723 0.0820792 0.430924 0.491876 0.296169 0 0.141099 0.0543373 0.778275 0.262971 0.622355 0 0.537376 0.284545 
0.359716  17 0.592621 0 0.914438 0.0398349 0.0717524 0.450119 0.0899696 0.530031 0.0251054 0.0582393 0.0229705 0.510143 0.134664 0.520576 0.0269062 0.859433 0.310187 
0.58008  17 0.791951 0.208882 0.696832 0 0.434976 0.481714 0 0.705978 0 0.264019 0.350403 0.771896 0.497378 0.686156 0.342131 0.281132 0 
0.569097  17 0.716133 0.185407 0.709562 0.0201381 0.72564 0.700985 0 0.678102 0 0 0.434008 0.768351 0.548861 0.422233 0.345749 0.579443 0.362683 
0.647555  17 0.587143 0.188061 0.660077 0 0.493294 0.35195 0 0.744642 0 0.215405 0.550631 0.626889 0.486589 0.464482 0.373831 0.579331 0.217617 
0.533545  17 0.876579 0.289277 0.693236 0.00225288 0.329843 0.461288 0.15698 0.636927 0 0.154336 0.436552 0.73904 0.353893 0.54863 0.335754 0.670774 0 
0.591793  17 0.710403 0.275255 0.408675 0.0428053 0.280898 0.625179 0.162501 0.516368 0.0405756 0.0423739 0.0806977 0.462767 0 0.410989 0.00212279 0.544743 0.37643 
0.483271  17 0.613426 0.155214 0.630442 0.0608687 0.283663 0.317904 0.174959 0.508702 0.0539571 0.0582072 0.106965 0.457042 0.141698 0.387005 0.00193798 0.676049 0.508632 
0.477149  17 0.241861 0.158471 0.867909 0.0350125 0.219784 0.66257 0 0.538019 0.0270387 0 0.0228067 0.156278 0.218138 0.387447 0 0.173339 0.477661 
0.439075  17 0.0943782 0.193338 0.868684 0.0378164 0.821704 0.666085 0.411356 0.548901 0.0677617 0.0113853 0.0846685 0.542671 0.167307 0.421744 0.000863024 0.9623 0.658214 
0.701043  17 0.560825 0.706331 0.897883 0.0643671 0.0362156 0.255104 0.097398 0.671237 0 0.170711 0.176797 0.658892 0.00944535 0.250012 0.82312 0.732457 0.196744 
0.663313  17 0.560825 0.706331 0.897883 0.0643671 0.0362156 0.255104 0.097398 0.671237 0 0.170711 0.176797 0.658892 0.00944535 0.250012 0.527243 0.732457 0.196744 
0.432343  17 0.390833 0.187592 0.917107 0.120477 0 0.597361 0.458433 0.58927 0 0.0502567 0.0983493 0.452687 0.143935 0.598307 0.159426 0.187203 0.0254555 
0.4823  17 0.450827 0 0.942419 0.0494031 0.159748 0.798037 0.449834 0.654664 0.00272717 0.0614323 0.312671 0.656576 0.100903 0.540018 0.10967 0.729911 0.260654 
0.51177  17 0.471268 0.792191 0.79315 0.0282604 0.0410215 0.50357 0.523291 0.299052 0 0.16452 0.0510817 0.606447 0.223981 0.689769 0.163833 0.466287 0.262251 
0.488876  17 0.460437 0.821072 0.652164 0.028307 0.244061 0.801502 0.484647 0.42217 0 0.11679 0.0539741 0.83415 0.182799 0.634659 0.287615 0.513034 0.282254 
0.762129  17 0.282248 0.0609104 0.744211 0.0962208 0.282273 0.439825 0.063895 0.564232 0 0.0798314 0.0382102 0.738592 0.0496442 0.0928593 0.104111 0.147372 0.335996 
0.437755  17 0.719267 0.146076 0.752324 0.0844058 0.295141 0.42488 0.182277 0.554275 0 0.0871118 0.0222578 0.783199 0.0477559 0.763442 0.0851051 0.689863 0.122565 
0.560411  17 0.84558 0.14271 0.664603 0.0607417 0.178871 0.595169 0.800994 0.498866 0.00203253 0.113381 0.397871 0.412993 0.306376 0.536099 0.282534 0.59504 0 
0.609519  17 0.764196 0.129608 0.805448 0.163174 0.216393 0.503731 0 0.563248 0.000678797 0.154045 0.274388 0.389406 0.059703 0.563031 0.265147 0.669224 0.0109134 
0.543732  17 0.529884 0.272863 0.916895 0.0376688 0.118559 0.428331 0.00065558 0.469916 0.0216774 0.0677296 0.224618 0.394371 0.106969 0.550038 0.666672 0.442929 0.307523 
0.424339  17 0.644813 0.120307 0.870518 0.0447781 0.03991 0.137563 0.000930939 0.463215 0.0185762 0.0985766 0.0519951 0.451432 0.110806 0.603202 0 0.750073 0.297502 
0.409224  17 0.166212 0 0.863957 0.0337187 0.0430073 0.621338 0.150149 0.311374 0.0376247 0.0529376 0.0592793 0.399499 0.0853269 0.469142 0 0.461833 0.942708 
0.402222  17 0.402704 0 0.860014 0.0131204 0.0803101 0.487018 0.147671 0.504171 0 0.0845686 0.0627395 0.626032 0.0557581 0.45411 0.0177949 0.23877 0.259421 
0.659046  17 0.354419 0.0339265 0.657774 0.100746 0.742143 0.525063 0.417274 0.519466 0.250739 0.0658154 0.228902 0.772142 0.196891 0.510402 0.349841 0.642744 0.232489 
0.491549  17 0.461723 0 0.634292 0.0663915 0.283753 0.570446 0.423081 0.686543 0.0439717 0.0383082 0.294795 0.728354 0.160075 0.546417 0.0761546 0.642565 0.171523 
0.462896  17 0.317724 0.158054 0.73634 0.0562543 0 0.609055 0.163581 0.624018 0 0.393026 0.193726 0.645118 0.0239826 0.554068 0.0418781 0.649517 0.330553 
0.431568  17 0.313761 0.231025 0.764724 0.0491691 0 0.796091 0.485447 0.66058 0.0212035 0.0259607 0 0.849357 0.122712 0.533966 0.0317067 0.0338382 0.569989 
0.625119  17 0.552387 0.195804 0.832765 0 0.0245719 0.756813 0.422216 0.394075 0.049428 0.0339645 0.0651493 0.966815 0.0307305 0.658996 0.195987 0.450103 0.31983 
0.618999  17 0.557029 0.0636334 0.80974 0 0.138259 0.558098 0.435997 0.489355 0.0103455 0 0.0296422 0.673955 0.0642745 0.647883 0.225898 0.514408 0.241508 
0.442283  17 0.328026 0.22387 0.825041 0.0575258 0.0301354 0.378049 0 0.528399 1.15226e-05 0.137246 0.105264 0.506873 0.114481 0.597153 0.122671 0.170217 0.311316 
0.518324  17 0.306248 0 0.914808 0.0563041 0.177548 0.333344 0 0.521904 0 0.204126 0.0929403 0.376095 0.0746329 0.602661 0.199098 0.252166 0.337198 
0.44558  17 0.203893 0.350461 0.758277 0.00161943 0.358217 0.4512 0.127351 0.60895 0.103336 0.105051 0.00383195 0.486104 0.109491 0.388117 0 0.700691 0.583069 
0.630326  17 0.307469 0.406579 0.736548 0 0.627856 0.794758 0.324264 0.696049 0.107981 0.204603 0.0249782 0.560128 0.0747501 0.392213 0.412273 0.686227 0.54911 
0.681961  17 0.771 0.468033 0.229246 0.042139 0.669865 0.338739 0.390821 0.588613 0.0456331 0.0215712 0.0466477 0.690766 0.211283 0.7435 0.5843 0.310008 0.258175 
0.697274  17 0.283098 0.0962312 0.805227 0.0376595 0.341218 0.408579 0.0830138 0.601881 0.0750539 0.0289676 0.0541374 0.592339 0 0.801904 0.476916 0.409598 0.674697 
0.451827  17 0.48176 0.272133 0.840544 0.0561895 0.673803 0.76527 0.564389 0.676459 0 0.0993854 0.0293815 0.600611 0.0371821 0.513668 0.169767 0.517489 0.145842 
0.570403  17 0.511887 0 0.936748 0.0456495 0.513739 0.756056 0.398948 0.579313 0 0.361279 0.0653947 0.535155 0.164582 0.522688 0.194232 0.443372 0.0472217 
0.430403  17 0.29822 0 0.686072 0.0557587 0.0479378 0.304448 0.125756 0.522266 0.000399288 0.18834 0.0659727 0.450861 0.103397 0.669219 0.0533553 0.61364 0.318975 
3.7806  17 0.846875 0.585592 0.0931182 0.812034 0.972977 0.99918 0.867455 0.580393 0.66526 0.838609 0.0959676 0.726151 0.0556407 0.244941 0.677673 0.676259 0.544598 
0.462588  17 0.530005 0.256132 0.910552 0.0472059 0 0.624732 0 0.665769 0.00036923 0 0 0.63793 0.102833 0.661733 0.210369 0.688425 0.384692 
0.462849  17 0.559491 0.166022 0.774656 0.068305 0.190732 0.621 0.304436 0.688503 0.0111461 0 0.311844 0.636719 0.115165 0.40277 0.18729 0.754795 0.373586 
0.941071  17 0.254868 0.327364 0.742748 0.0374015 0.302286 0.299125 0.143523 0.0347117 0.0215613 0.159063 0.209514 0.517175 0.823492 0.734801 0.0928224 0.242899 0.430701 
0.599219  17 0.508797 0.0291966 0.829789 0.0429162 0.11285 0.0969472 0.396204 0.922091 0.623254 0.0284372 0.0199784 0.728394 0.0567105 0.585318 0.0149749 0.276792 0.00606499 
0.438701  17 0.723551 0.0685687 0.938065 0.10438 0.170256 0.952227 0.433023 0.664699 0 0 0 0.695852 0.128844 0.574555 0.114441 0.689262 0.276866 
0.459619  17 0.723551 0.0685687 0.938065 0.10438 0.170256 0.952227 0.433023 0.664699 0 0 0 0.695852 0.128844 0.574555 0.114441 0.689262 0.276866 
0.718307  17 0.484863 0.645996 0.774555 0.035716 0.0919138 0.353774 0.378794 0.648353 0.416563 0.230267 0 0.595178 0.13212 0.319802 0 0.549651 0.117429 
0.773901  17 0.391839 0.509303 0.724547 0.0357233 0.0620448 0.327949 0.381646 0.292656 0.442088 0.140042 0.0147857 0.597353 0.0497145 0.33589 0 0.819817 0.105968 
1.56223  17 0.340381 0.010667 0.860547 0.0383457 0.809479 0.448926 0.53581 0.383571 0.353781 0.00860347 0.0123473 0 0.240525 0.416996 0.00759729 0.202594 0.416671 
0.514046  17 0.351478 0.0210652 0.878341 0.0303584 0.792736 0.167013 0.651701 0.24999 0.0774403 0.011544 0.0166508 0.612301 0.107957 0.598581 0.0184255 0.338851 0.18352 
0.414845  17 0.708454 0.476569 0.0983076 0.00568302 0.572385 0.660772 0.4859 0.710635 0.057509 0 0 0.429663 0.153684 0.600733 0 0.257685 0.34586 
0.44665  17 0.680019 0.0120137 0.113865 0.00466134 0.857855 0.945587 0.746264 0.720293 0.101479 0.139413 0 0.550925 0.0848678 0.445446 0 0.145973 0.328888 
0.568032  17 0.206651 0.485545 0.832302 0.0391753 0.139519 0.380472 0.302616 0.402785 0 0.324124 0.101371 0.692282 0.218373 0.71045 0.126917 0.424865 0.317253 
0.46488  17 0.0967783 0.109299 0.828809 0.0793029 0.0888604 0.401077 0 0.407093 2.24044e-05 0.141354 0.0846053 0.567813 0 0.726701 0.183934 0.705565 0.296111 
0.522052  17 0.13706 0.370149 0.680488 0.0642168 0.429346 0.474297 0.206609 0.561976 0.00668245 0.11072 0.144342 0.756752 0.11176 0.778145 0.159307 0.556914 0.385997 
0.643599  17 0.129527 0.541827 0.822094 0.0517444 0.435407 0.722059 0.38231 0.574751 0.0125519 0.359794 0.359108 0.663833 0.109111 0.877211 0.266231 0.547837 0.929244 
0.369771  17 0.577817 0.0350088 0.896753 0.0384984 0.00667275 0.619534 0.171242 0.38899 0 0.0864882 0.0273477 0.444655 0.0988512 0.55119 0.0178387 0.231773 0.396627 
0.516061  17 0.597378 0.696251 0.830172 0.034375 0.252516 0.49434 0.164066 0.151222 0 0.000645162 0.0837593 0.540974 0.0657073 0.529741 0.0645934 0.275698 0.397582 
0.81759  17 0 0.36121 0.690072 0.0179187 0.525231 0.533056 0.296982 0.507197 0 0.0397233 0.0143791 0.592678 0.533741 0.555791 0.867766 0.0161279 0.22587 
0.59984  17 0.883761 0.358159 0.742304 0.0415772 0.528078 0.485865 0.295031 0.564077 0.0335466 0.056305 0.00338339 0.570905 0.148436 0.628985 0.247419 0.013554 0.388787 
0.364624  17 0.656839 0.479472 0.959214 0.0263031 0.611941 0.619311 0.342483 0.610946 0.0834638 0.0814048 0 0.839468 0.116566 0.477784 0 0.721711 0.337377 
0.681031  17 0.631655 0.568522 0.108813 0.0389315 0.507469 0.494887 0.224624 0.588511 0.0729917 0.00444857 0 0.876645 0.142784 0.487917 0 0.879327 0.343053 
0.511268  17 0.446559 0.243532 0.747554 0.0826444 0.747175 0.383757 0.185249 0.85164 0 0.152515 0 0.562209 0.199779 0.746442 0 0.593863 0.532567 
0.649638  17 0.291663 0.208946 0.586244 0.081253 0.682897 0.581511 0.449275 0.882971 0.0765018 0.118193 0.0565908 0.607553 0.17999 0.413344 0.160449 0.574884 0.588599 
0.494356  17 0.345634 0.151973 0.586056 0.0739798 0.48122 0.47682 0.399226 0.596072 0 0 0 0.758178 0.267605 0.525262 0.131474 0.422766 0.0201967 
0.483125  17 0.369506 0.198245 0.690364 0.113438 0.444687 0.457041 0.274004 0.595548 0.00597922 0 0 0.851333 0.170177 0.503145 0.0835355 0.32527 0 
0.492194  17 0.115474 0 0.936175 0.0746355 0.626978 0.888581 0.585293 0.525386 0.0034681 0.0121642 0.0870381 0.437098 0.128744 0.613737 0.156178 0.434978 0.0690689 
0.488709  17 0.58796 0 0.945314 0.0761035 0.309267 0.943501 0.513537 0.515206 0 0.023821 0.0841866 0.559766 0.126223 0.560383 0.145164 0.11767 0 
0.512529  17 0.703576 0 0.932565 0.102546 0.204961 0.930662 0.532401 0.552839 0 0.086968 0 0.714803 0.222431 0.41802 0.116547 0.368794 0.280283 
0.42473  17 0.24054 0.194347 0.928246 0.108213 0.174337 0.968031 0.50136 0.541518 0 0.175234 0.0431523 0.766094 0.191876 0.655244 0.019022 0.669809 0.27904 
0.608714  17 0.935013 0.290961 0.618535 0.0747629 0 0.307071 0.623575 0.570014 0.0740146 0.236289 0.268845 0.658877 0.105948 0.490951 0.359584 0.694582 0.21002 
0.533982  17 0.276123 0.268334 0.651494 0.0301638 0 0.876104 0.225861 0.567743 0.0387614 0.200235 0.320037 0.663437 0.0983429 0.490202 0.356331 0.623469 0 
1.17183  17 0.918599 0.234863 0.842567 0.318182 0.475863 0.321189 0.188279 0.29942 0.100006 0.854776 0.146144 0.695781 0.02405 0.516136 0 0.196134 0.0261454 
4.03302  17 0.685127 0.253425 0 0.335521 0.403144 0.700811 0.224859 0.763723 0.0477667 0.604968 0.182045 0.689969 0.0287306 0.422728 0.818522 0.149907 0.0400594 
0.790301  17 0.414402 0.0245275 0.865969 0.00850966 0.148226 0.0405344 0.413389 0.245768 0 0.12547 0.259554 0.752667 0.249535 0.205414 0.096355 0.562201 0.38596 
0.565787  17 0.805891 0.0705272 0.923153 0.0282425 0 0.94049 0.72492 0.46045 0 0.265379 0.0942126 0.753228 0.242667 0.353976 0.0803388 0.757859 0.408154 
0.47846  17 0.241421 0 0.9011 0.046397 0.229659 0.608028 0.329846 0.85294 0 0 0.0673555 0.709219 0.0512108 0.542716 0.138892 0.5166 0.20612 
0.486549  17 0.148642 0.450814 0.866426 0.0406168 0.194919 0.955318 0.288299 0.210678 0 0 0.0688753 0.70666 0.171451 0.63924 0.0517906 0.585336 0.268512 
0.501611  17 0.0587944 0.417313 0.761026 0.0416181 0.343868 0.418469 0.0176198 0.511532 0 0.0391892 0 0.479836 0.161173 0.651509 0.107114 0.577502 0.228571 
0.462235  17 0.422382 0.418779 0.842159 0.0486565 0.31027 0.610561 0.110346 0.622213 0 0.0515323 0 0.594211 0.0712065 0.655326 0.247756 0.540342 0.442011 
0.66994  17 0.320324 0 0.743702 0.023508 0.0114298 0.416909 0.377383 0.676483 0 0.239024 0.0396203 0.649487 0.284139 0.381942 0.12672 0.37745 0.48066 
0.537559  17 0.369484 0.70637 0.773524 0.0109468 0.0189799 0.771056 0.450663 0.348857 0 0.0509041 0.0455312 0.581436 0.349151 0.550636 0.141784 0.550413 0.0972536 
0.34735  17 0.592602 0 0.897995 0.041205 0.0926029 0.52063 0.147885 0.482977 0 0.0470264 0.062335 0.50989 0.0868309 0.457692 0.0398387 0.277171 0.304048 
0.362494  17 0.635048 0.451676 0.736478 0.0253803 0.496672 0.535625 0.328254 0.532513 0.0315672 0.0478402 0 0.423041 0.088546 0.493763 0 0.684836 0.341663 
0.362311  17 0.599724 0.00638763 0.920867 0.0266623 0 0.352429 0.147667 0.442166 0 0.0720142 0.0415469 0.533346 0.0979321 0.363786 0.0719363 0.458505 0.315778 
0.398221  17 0.462304 0.184152 0.684902 0.0709909 0.321765 0.736371 0.365298 0.541358 0.0138459 0.139961 0.0474898 0.727466 0.109407 0.423122 0 0.992632 0.0776404 
0.363806  17 0.16864 0.0635997 0.741336 0.0264503 0.102734 0.732602 0.31054 0.368573 0 0 0.0841032 0.836038 0.138653 0.643269 0.0106205 0.311719 0.322413 
0.396  17 0.57829 0.0272979 0.937611 0.0531745 0.242761 0.184582 0.430134 0.589989 0 0 0 0.637803 0.126485 0.579602 0 0.329877 0.183654 
0.355742  17 0.430039 0.0639223 0.442236 0.0196342 0.329589 0.809691 0.290246 0.570546 0 0 0.0930115 0.628347 0.0915422 0.573208 0 0.540783 0.47775 
0.431568  17 0.313761 0.231025 0.764724 0.0491691 0 0.796091 0.485447 0.66058 0.0212035 0.0259607 0 0.849357 0.122712 0.533966 0.0317067 0.0338382 0.569989 
0.76645  17 0.896486 0.0499366 0.557882 0.0321641 0.125554 0.498515 0.075248 0.506994 0.0401042 0.0265933 0.0416768 0.846832 0 0.750923 0.476027 0 0.416456 
0.796925  17 0.028022 0 0.602641 0.021909 0.127831 0.509286 0.433068 0.163958 0 0.0225931 0.0662611 0.792858 0 0.857242 0.370915 0 0.306625 
0.443047  17 0.365513 0.0639303 0.737594 0.0198112 0.326519 0.8096 0.267853 0.570663 0 0 0.0961031 0.629451 0.136147 0.573853 0 0.530549 0.474956 
0.449589  17 0.413318 0.0639429 0.491994 0.0205125 0.325636 0.806834 0.264408 0.570713 0 0 0.0937041 0.628698 0.0805781 0.574767 0 0.54933 0.46556 
0.482306  17 0.327162 0.259798 0.665418 0.0555654 0.0219852 0.977229 0.754372 0.574256 0.000356923 0.299994 0.0462521 0.365591 0 0.579843 0.0649682 0.497653 0.175328 
0.507031  17 0.304149 0.323111 0.683723 0.0542883 0.312301 0.662771 0.592984 0.605063 0.000219776 0.354943 0.059081 0.836251 0.0353322 0.688841 0.0946103 0.20945 0.343488 
0.536161  17 0.0850377 0.54864 0.869945 0 0.12619 0.468828 0.228512 0.565721 0.0016441 0.0952173 0.113515 0.630425 0.0658859 0.296379 0.0308114 0.257809 0.270111 
0.458929  17 0.0171579 0.0712715 0.907062 0.017822 0.0438136 0.487346 0.215351 0.55087 0.00796983 0.100428 0.0861624 0.574651 0.0358753 0.325164 0.00831817 0.149263 0.406396 
0.610919  17 0.0724286 0.032428 0.43134 0.0579336 0.260907 0.256826 0 0.369389 0.000696051 0.193542 0.259288 0.617561 0.0397893 0.735362 0.357461 0.750745 0.498334 
0.696173  17 0.0708919 0.275763 0.566607 0.0813274 0.229558 0.260061 0 0.525789 0.0130555 0.133264 0.0105261 0.627852 0 0.765026 0.595523 0.716142 0.130516 
0.968796  17 0.71617 0.333023 0.0750283 0.029936 0 0.498592 0.194057 0.628965 0.0776814 0.0368133 0.0460649 0.831825 0.0726193 0.457591 0.00366102 0.0127356 0.345337 
0.790405  17 0.437836 0.729751 0.73068 0.0367098 0.272046 0.484561 0.212231 0.621008 0.882932 0.00652855 0.0114259 0.651349 0.059271 0.483464 0.00295589 0.109153 0.303649 
0.444193  17 0.466215 0 0.630319 0.070953 0.485194 0.762327 0 0.58187 0.0465167 0.0442904 0.0199172 0.722785 0.152659 0.547311 0.107811 0.368518 0.144794 
0.448108  17 0.442855 0 0.735453 0.0613314 0.211468 0.926365 0 0.722959 0.0310938 0.000210737 0.21376 0.725882 0.154786 0.553994 0.0710492 0.426084 0.148566 
0.599784  17 0.27961 0.6711 0.713026 0.0184803 0.429441 0.665099 0.266952 0.50936 0.0204879 0 0.0656697 0.667909 0.0957161 0.936937 0.336405 0.674762 0.140878 
0.513593  17 0.446559 0.243532 0.747554 0.0826444 0.747175 0.383757 0.185249 0.85164 0 0.152515 0 0.562209 0.199779 0.746442 0 0.593863 0.532567 
0.354183  17 0.923045 0 0.898427 0.0425209 0.0445411 0.569354 0.242647 0.5995 0 0.028437 0.0639802 0.635635 0.0833798 0.467743 0.0747359 0.16806 0.3101 
0.409981  17 0.320077 0 0.899707 0.04454 0.0609538 0.498322 0.226328 0.400405 0 0.0632932 0.0668999 0.673401 0.0967804 0.399395 0.0042825 0.104647 0.332416 
0.442089  17 0.190372 0.268024 0.756344 0.0291461 0.315614 0.587632 0.294668 0.531019 0.0388603 0.146049 0.0747411 0.676559 0.0388224 0.654048 0 0.706058 0.819586 
0.467882  17 0.520108 0.472831 0.812421 0.0422509 0.0156261 0.586363 0.112936 0.241417 0.0388251 0.111897 0.0727857 0.455406 0.112027 0.344942 0 0.748867 0.0264043 
0.428281  17 0.416479 0 0.891081 0.0161601 0.08513 0.511621 0 0.583464 0.00908158 0 0.0679863 0.52064 0.0798172 0.43232 0.0074655 0.397103 0.332977 
0.488515  17 0.639972 0.203488 0.881816 0.0734495 0.0717267 0.524086 0 0.577815 0.0101832 0 0.07154 0.472104 0.0670135 0.389337 0.0718058 0.211807 0.192159 
0.332303  17 0.403384 0.553348 0.742644 0.0458175 0.016522 0.610051 0 0.496943 0.00916866 0.0106928 0.00446723 0.589824 0.0932326 0.439898 0.0474215 0.767919 0.409843 
0.544331  17 0.412251 0.503348 0.889947 0.048359 0.0253438 0.541161 0 0.703314 0.0200518 0.0939867 0 0.599034 0.080323 0.455657 0.395687 0.58032 0.405399 
0.53711  17 0.41793 0.336179 0.769232 0.00724668 0 0.766302 0.452808 0.661327 0.118755 0 0 0.59818 0.0966263 0.592489 0.179025 0.758314 0.418429 
1.09592  17 0.638141 0.422527 0.17464 0.0897133 0 0.778913 0 0.608992 0.1111 0 0 0.800049 0.0924328 0.674388 0.285927 0.79757 0.447973 
0.458323  17 0.394001 0.385295 0.587945 0.0490618 0.156322 0.796356 0.514368 0.663268 0.027243 0.0356647 0 0.831423 0.130064 0.535658 0.0578535 0.531095 0.847599 
0.470653  17 0.225426 0.325938 0.733429 0.04929 0.128525 0.796246 0.493141 0.657852 0.0141756 0.0357756 0.0172567 0.708147 0.129557 0.535687 0 0 0.284478 
0.394044  17 0.334247 0.395034 0.699498 0.00918543 0.597774 0.777836 0 0.523184 0.0503231 0 0.0459453 0.516071 0.109479 0.364351 0 0.671937 0.669551 
0.367323  17 0.218253 0.123863 0.711884 0.0131558 0.625213 0.696485 0 0.584343 0.0540427 0 0.0623066 0.288584 0.110909 0.40028 0 0.658832 0.0581291 
0.909206  17 0 0.118964 0.103945 0.038972 0.115161 0.322852 0.225116 0.746303 0 0.0989262 0 0.259755 0 0.73021 0.0764099 0.570331 0.144558 
1.04676  17 0 0.120478 0.0901974 0.042352 0.216862 0.459828 0.319987 0.29021 0 0.00692347 0.0247146 0.43528 0 0.513783 0.0418897 0.744268 0.118269 
0.581774  17 0.36324 0.431749 0.698117 0.0558055 0.208086 0.610025 0.0415007 0.599954 0.12175 0.0180557 0.240261 0.589865 0.173447 0.563602 0.0480395 0.673045 0.368546 
0.412299  17 0.359261 0.519291 0.803793 0.00950227 0.368761 0.698963 0 0.597835 0.112298 0.0296887 0.0343566 0.73206 0.171351 0.59204 0.0420546 0.665429 0.367898 
0.501047  17 0.552285 0.240447 0.863822 0.0459041 0.705254 0.801644 0.231679 0.104326 0.0498368 0.0145585 0.00487365 0.639444 0.107521 0.665009 0 0.518797 0.484809 
0.619012  17 0.4521 0.0253066 0.92431 0.0355488 0.509795 0.244972 0.70066 0.790695 0.0399458 0.00963678 0.0147904 0.639026 0.102022 0.577234 0.270702 0.770587 0.241526 
0.35858  17 0.777144 0.0275823 0.924932 0.0428897 0.126571 0.342274 0 0.516617 0.0249873 0 0 0.388948 0.125531 0.501071 0 0.547211 0.218607 
0.329679  17 0.793178 0.0314096 0.936958 0.0499283 0.0963482 0.375979 0 0.545788 0.0153694 0 0 0.383449 0.125824 0.554181 0 0.420902 0.270998 
0.550898  17 0.154773 0.0380565 0.648414 0.0185286 0.334247 0.773594 0.124706 0.58782 0 0 0.0595533 0.601846 0.0233064 0.712274 0.0313908 0.380551 0.614374 
0.507512  17 0.126357 0.0491602 0.235932 0.013029 0.33188 0.860916 0.100272 0.574644 0.0339024 0.0178987 0.0639793 0.765925 0.133742 0.664501 0.456277 0.395425 0.534666 
0.406612  17 0.254295 0.146628 0.452615 0.0131793 0.346964 0.785144 0.0789598 0.619004 0.0224064 0 0.0632027 0.6625 0.10927 0.613577 0 0.515944 0.568191 
1.50235  17 0.205614 0.0935885 0.0693873 0.050024 0.288973 0.834409 0.110462 0.635749 0.0536151 0 0.0642652 0.686956 0.114414 0.623628 0 0.769909 0.650267 
0.826326  17 0.742639 0.240718 0.860307 0.0381027 0.438306 0.678939 0.450169 0.596008 0.558749 0.0352403 0.101487 0.632038 0.428773 0.483895 0.0871292 0.333859 0.230965 
0.63235  17 0.702279 0.268121 0.642666 0.0285303 0.296145 0.176501 0.478974 0.344318 0.247862 0.00423258 0.0335402 0.829737 0.0717334 0.0909421 0.0691223 0.606132 0.270497 
0.517881  17 0.233858 0.30808 0.850588 0.0234524 0.390794 0.402809 0.324121 0.380741 0 0 0 0.583366 0.261901 0.709073 0.148694 0.292358 0.0887601 
0.537035  17 0.348445 0.0235774 0.932081 0.0097147 0.924519 0.147819 0.422539 0.399026 0 0.106661 0 0.58887 0.324121 0.64628 0.14599 0.41977 0 
0.48788  17 0.791409 0.232144 0.635455 0.0188854 0.0128819 0.568272 0.156486 0.700481 0.0118656 0.133696 0.244127 0.85416 0.202123 0.538171 0.33272 0.725484 0 
0.582275  17 0.630214 0.343522 0.715674 0.0254628 0 0.120722 0.0586944 0.659917 0.0207541 0.106948 0.416727 0.805376 0.0198707 0.595592 0.440904 0.672879 0.404011 
0.334243  17 0.723714 0.0174995 0.90156 0.0270657 0.0989722 0.480103 0.142957 0.51593 0.00806694 0.0674437 0.0658194 0.667926 0.061595 0.444083 0.00579421 0.515174 0.256579 
0.331854  17 0.280013 0.0145872 0.840339 0.00133786 0.0934859 0.484658 0.136785 0.509368 0.000195764 0.089252 0.0546252 0.449723 0.0658242 0.459146 0 0.293701 0.267712 
0.465288  17 0.0462663 0 0.823004 0.0204561 0 0.455468 0.14693 0.652852 0.0255434 0.0749923 0.033284 0.47762 0.139199 0.582032 0.0149804 0.0203782 0.314573 
0.387126  17 0.00348775 0 0.864797 0.0458722 0.142918 0.522314 0.0296803 0.542949 0 0.0862632 0.0292105 0.467098 0.127041 0.49511 0.0299409 0.85666 0.307217 
0.469934  17 0.428804 0 0.860711 0.0358895 0 0.586944 0.438918 0.485367 0 0.0710745 0.0611651 0.649439 0.054 0.434492 0.15987 0.463133 0.281625 
0.401589  17 0.380226 0.0759848 0.879144 0 0 0.337323 0.288762 0.563622 0 0.072029 0.0615733 0.631537 0.039636 0.417428 0.0175274 0.396875 0.321192 
0.462301  17 0.774234 0 0.845983 0.0424074 0.911589 0.361707 0.356578 0.0779951 0 0.26711 0 0.605206 0.120583 0.484395 0 0.6411 0.229995 
1.27687  17 0 0.0427782 0.720318 0.0600586 0.459569 0.408318 0.295989 0.0106484 0.115504 0 0 0.673252 0.12094 0.367332 0 0.640016 0.381129 
0.499443  17 0 0.440042 0.816994 0.0165619 0.358078 0.369026 0.281772 0.653916 0.0691585 0.190253 0 0.657379 0.125379 0.586506 0 0.686445 0.31492 
0.406549  17 0.351483 0.0640124 0.700096 0.016981 0.326924 0.807017 0.266679 0.570171 0 0 0.109749 0.629114 0.136524 0.575607 0 0.517697 0.459031 
0.593805  17 0.65251 0 0.92298 0.0779566 0 0.489388 0.736445 0.532562 0 0 0.187002 0.56679 0.492219 0.536805 0.234091 0.141838 0.288489 
0.647518  17 0.565274 0.0678751 0.791686 0.0390973 0 0.629053 0.0772338 0.515177 0 0 0 0.632116 0.391067 0.466857 0.122605 0.244454 0.0734618 
0.359962  17 0.328252 0.0455625 0.774358 0.00617044 0.313724 0.696359 0.0554954 0.768824 0.0233103 0.153748 0.0313313 0.493491 0.108409 0.531078 0.0279731 0.650013 0.933916 
0.451455  17 0.227607 0.0342576 0.860654 0.0232836 0.246315 0.267832 0.0828735 0.575768 0.107159 0.0954765 0.12818 0.64142 0.107932 0.504687 0 0.663297 0.474591 
0.352184  17 0.671961 0.0155724 0.922816 0.0402338 0.0946044 0.395312 0.129252 0.51876 0.0173641 0.0631646 0.0819345 0.503177 0.0711407 0.439918 0 0.835065 0.301231 
0.440786  17 0.723551 0.0685687 0.938065 0.10438 0.170256 0.952227 0.433023 0.664699 0 0 0 0.695852 0.128844 0.574555 0.114441 0.689262 0.276866 
0.425383  17 0.376424 0 0.848678 0.00114841 0.238942 0.260607 0 0.87895 0 0.160678 0.127589 0.652722 0.109185 0.479458 0.0705904 0.653251 0.394705 
0.496009  17 0.390833 0.187592 0.917107 0.120477 0 0.597361 0.458433 0.58927 0 0.0502567 0.0983493 0.452687 0.143935 0.598307 0.159426 0.187203 0.0254555 
0.593222  17 0.451306 0.255381 0.829108 0.164775 0 0.463444 0.642716 0.595321 0 0.0373797 0.100701 0.558053 0.279191 0.726309 0.0523625 0.279672 0.239358 
0.61884  17 0.317634 0.216132 0.806434 0.171984 0.0560705 0.442096 0.614128 0.582302 0 0.0387345 0.116867 0.497781 0.00441379 0.641461 0.259466 0.0815696 0 
0.422376  17 0.613426 0.155214 0.630442 0.0608687 0.283663 0.317904 0.174959 0.508702 0.0539571 0.0582072 0.106965 0.457042 0.141698 0.387005 0.00193798 0.676049 0.508632 
0.398164  17 0.430039 0.0639223 0.442236 0.0196342 0.329589 0.809691 0.290246 0.570546 0 0 0.0930115 0.628347 0.0915422 0.573208 0 0.540783 0.47775 
0.592932  17 0 0.157916 0.944689 0.0344705 0.0492919 0.579647 0.362164 0.522702 0.0500154 0.0594948 0.0870725 0.546834 0.230472 0.452912 0 0.304596 0.933834 
0.429795  17 0.320089 0.215518 0.935711 0.0300667 0.140737 0.579033 0.448879 0.496405 0.0372995 0 0.0816777 0.747282 0.186134 0.448324 0 0.515502 0.639911 
0.368098  17 0.681334 0.0923659 0.62887 0.0245872 0.494919 0.79866 0.342046 0.544866 0.0203065 0.0491702 0.0549696 0.432229 0.0906124 0.52106 0 0.897961 0.552304 
0.432076  17 0.553877 0.782283 0.675942 0.0260986 0.459968 0.545956 0.330544 0.507238 0.0453165 0.0637688 0 0.392857 0.0686374 0.454333 0 0.548981 0.0714272 
0.415021  17 0.529838 0.0773399 0.893373 0.0473715 0.696476 0.857564 0.329696 0.627692 0.016948 0.0685119 0.10321 0.512406 0.191817 0.376863 0.147992 0.359596 0.0187489 
3.74207  17 0.510452 0 0.00301577 0.0606637 0.616557 0.859051 0.301709 0.634277 0.0177399 0.0628883 0.111795 0.266199 0.186579 0.442764 0.143838 0.542219 0 
0.408438  17 0.186113 0.381986 0.939646 0.0627047 0.093257 0.378289 0.304212 0.539927 0 0 0.0373542 0.697805 0.0854502 0.525241 0.00347379 0.679057 0.361334 
0.545188  17 0.0512786 0.247167 0.994901 0.0247151 0.456777 0.559348 0.41513 0.530777 0.00196699 0.0456744 0.0604781 0.254031 0.0427154 0.722665 0.0174773 0.664381 0.261047 
0.420949  17 0.448282 0.118187 0.703217 0.0398305 0.289669 0.707562 0.0879344 0.635699 0 0 0.0247312 0.566737 0.115243 0.532108 0 0.570577 0.736604 
0.478564  17 0.471728 0.201748 0.714108 0.0371968 0.266588 0.326423 0.318412 0.639287 0.285482 0 0.0488216 0.448727 0.105066 0.495366 0 0.785933 0.372751 
0.318247  17 0.7447 0.0758317 0.937169 0.0493981 0.00200112 0.486251 0.134457 0.48475 0.0226326 0.0228563 0.00949551 0.479718 0.114905 0.372391 0 0.607753 0.317698 
0.370888  17 0.653971 0.115919 0.934215 0.0335543 0.0105903 0.505416 0.0692131 0.523625 0.0232667 0 0.0297544 0.511085 0.111528 0.468995 0.0370726 0.521773 0.317782 
1.91917  17 0.138966 0 0.028725 0.0345977 0.323518 0.613742 0.123622 0.395954 0.0590475 0.0543721 0.0716907 0.434364 0.0868509 0.512952 0.00177842 0.630955 0.664551 
0.428071  17 0.0267422 0 0.673577 0.0504586 0 0.469621 0.166851 0.181793 0.0499707 0.051572 0.0646083 0.435779 0.0843628 0.43695 0.000388304 0.533819 0.599175 
0.354664  17 0.66875 0.082198 0.459423 0.00561536 0.295208 0.416367 0.196015 0.631627 0 0 0 0.365045 0.127532 0.512385 0 0.478706 0.312354 
0.400087  17 0.636133 0.0582028 0.645996 0.0815375 0.248989 0.452651 0 0.68131 0.0437963 0 0 0.706141 0.111936 0.530233 0 0.550974 0.311102 
0.633154  17 0.156126 0.547454 0.539977 0.00374014 0.048022 0.614165 0.020493 0.529999 0.0234506 0.284736 0.309097 0.521668 0.0879228 0.537173 0 0.773318 0 
0.665754  17 0.134774 0.547622 0.538154 0 0.0455684 0.60574 0.00319697 0.563273 0.0249533 0.30051 0.240297 0.3879 0.0849577 0.513941 0 0.739261 0 
0.404446  17 0.647623 0 0.901297 0.0440297 0.137211 0.460882 0.153961 0.530688 0.0180709 0.0573914 0.0809115 0.518622 0.0418037 0.416522 0 0.876477 0.304735 
0.353226  17 0.654566 0.055052 0.937986 0.0417962 0.0667488 0.143511 0.1904 0.491491 0.0173217 0.0577468 0.0672094 0.51399 0.0566461 0.407794 0 0.871423 0.302079 
0.531121  17 0.18881 0.284133 0.391739 0.0284884 0.22983 0.789791 0.224303 0.579168 0.0259992 0.278716 0.063381 0.678307 0.114984 0.489308 0.148268 0.90782 0.324674 
0.502748  17 0.120404 0.490521 0.460453 0.0332847 0.323975 0.309183 0.226191 0.585683 0.0247779 0 0.0979916 0.73912 0.0874915 0.490056 0.173593 0.804066 0.0059239 
0.432305  17 0.777216 0.366517 0.940281 0.0423782 0.142132 0.0746923 0.416976 0.656934 0 0 0.0115917 0.658036 0.167358 0.555038 0 0.838307 0.275081 
1.75593  17 0.700309 0.25435 0.139508 0.124514 0.105076 0.0477448 0.396103 0.555345 0 0 0 0.827317 0.0892293 0.612329 0.159036 0.66595 0.271812 
2.55202  17 0.143641 0.0278733 0.17887 0.245579 0.196269 0.949616 0.651477 0.304724 0.239608 0.162474 0.440074 0.881347 0.255812 0.0830961 0.160268 0.743465 0.198975 
0.399179  17 0.598188 0.0101271 0.300882 0.0388461 0.351661 0.555575 0 0.381688 0 0.0709903 0.0118474 0.534224 0.100278 0.559946 0 0.223437 0.416696 
0.411292  17 0.440961 0.468017 0.597717 0.027746 0.151933 0.448049 0.522019 0.328373 0 0.0050617 0.090246 0.840127 0.317127 0.62464 0 0.399854 0.221046 
0.400163  17 0.495099 0.761027 0.812835 0.012904 0.164994 0.456362 0.353452 0.347187 0 0.0389372 0.0493031 0.736623 0.123014 0.640922 0 0.506196 0.273821 
1.75761  17 0 0.0664401 0 0 0.435232 0.855105 0.00483368 0.537963 0.0495922 0.0628097 0 0.551627 0.0994718 0.546072 0 0.538116 0.242424 
0.395516  17 0.220989 0.0715498 0.576082 0.00283217 0.577341 0.862759 0 0.586085 0.0461235 0.0423052 0 0.625796 0.133878 0.645824 0.00738291 0.570138 0.925722 
0.497374  17 0.45957 0.514898 0.847992 0.0731124 0.279783 0.097977 0.0132664 0.628934 0.0650223 0.0227456 0.107835 0.577289 0.192968 0.656177 0.0548222 0.81316 0.249402 
0.49076  17 0.269841 0.5158 0.816256 0.0848608 0.417029 0.884947 0.112845 0.463559 0.0731871 0.0109947 0.105002 0.586118 0.127372 0.610681 0.085491 0.724187 0.248955 
0.490379  17 0.842977 0.336271 0.135307 0.0245941 0.449884 0.897926 0.124766 0.578005 0.0157459 0 0 0.488876 0.0767937 0.654678 0 0.685342 0.652199 
0.505876  17 0.101215 0.586019 0.993841 0.026285 0.406955 0.916369 0.0720896 0.515929 0.0307741 0.00315972 0.0962342 0.308112 0.132167 0.471229 0 0.708315 0.588541 
0.677963  17 0.505245 0.229556 0.869062 0.0600876 0.739623 0.792139 0.522593 0.49063 0.0245938 0 0.080565 0.575011 0 0.542621 0.0126912 0.134903 0.726952 
0.614957  17 0 0.234311 0.840871 0.0474765 0.657677 0.799185 0.550392 0.495603 0.0556064 0.0222294 0.0753388 0.522264 0.0802573 0.483045 0.131441 0.563475 0.0225852 
0.497778  17 0.471268 0.792191 0.79315 0.0282604 0.0410215 0.50357 0.523291 0.299052 0 0.16452 0.0510817 0.606447 0.223981 0.689769 0.163833 0.466287 0.262251 
0.5803  17 0.805891 0.0705272 0.923153 0.0282425 0 0.94049 0.72492 0.46045 0 0.265379 0.0942126 0.753228 0.242667 0.353976 0.0803388 0.757859 0.408154 
0.490539  17 0.107991 0.224181 0.915764 0 0.595073 0.768203 0.398328 0.227981 0 0.00138402 0 0.559381 0.292995 0.555019 0.158429 0.404705 0 
0.487025  17 0.438231 0.228879 0.924725 0.0443116 0.593607 0.770272 0.38506 0.248732 0 0 0 0.552179 0.37517 0.629984 0.143543 0.256748 0.0301717 
0.430521  17 0.945814 0.007017 0.932392 0.0897891 0.0856174 0.999671 0.56067 0.656184 0.0180719 0 0 0.00092011 0.148192 0.605817 0.0915686 0.741399 0.425656 
0.421207  17 0.826666 0.0573464 0.940802 0.060861 0.569721 0.943928 0.724356 0.642944 0 0 0.0574042 0.977001 0.18153 0.725968 0.11612 0.752845 0.493148 
0.617423  17 0.52119 0.444777 0.653968 0.00242117 0.145913 0.760517 0.109973 0.570852 0.0257818 0.347847 0.183962 0.667594 0.21608 0.49383 0.368439 0.427877 0.0616531 
0.526478  17 0.0449054 0.945485 0.522807 0.0149668 0.319729 0.559184 0 0.383987 0.0211375 0.0750239 0.187599 0.637725 0.195784 0.568335 0.165216 0.774666 0.00808445 
0.5161  17 0.358695 0.315832 0.722407 0 0.0856048 0.486132 0.447365 0.278373 0 0.14306 0.0512212 0.625491 0.0541901 0.759936 0.0124003 0.261941 0.320619 
0.502338  17 0.426715 0.666847 0.755106 0.0184739 0.0320013 0.437286 0.67456 0.513783 0 0.359605 0.0609479 0.640389 0.065015 0.361586 0.0261624 0.777397 0.436326 
0.590692  17 0.170119 0.313268 0.599711 0.0397485 0.588771 0.504282 0.216619 0.582075 0.0734091 0.145192 0.0119111 0.413641 0.110643 0.486324 0.173265 0.680956 0.0943678 
0.377534  17 0.278325 0.334802 0.727645 0.0414236 0.146778 0.813081 0.130445 0.626242 0.0201637 0.069706 0.0397462 0.735539 0.109596 0.445345 0.102529 0.677142 0 
0.478443  17 0.171705 0.00911855 0.61572 0.021826 0.271718 0.767792 0.000907738 0.352822 0.216682 0 0.068185 0.699096 0.126747 0.692542 0 0.37092 0.241899 
3.79828  17 0.431521 0.00187744 0 0.0393831 0.52759 0.918206 0.145949 0.892609 0 0.0234105 0.0240824 0.661582 0.156645 0.681331 0.00790947 0.414707 0.937307 
0.515804  17 0.514222 0.329428 0.956959 0.0422662 0.251041 0.5704 0.221669 0.749668 0 0 0.061311 0.744292 0.0999419 0.610956 0.148759 0.688029 0.29602 
2.01557  17 0.539672 0.215355 0.0458302 0.0584213 0.358634 0.51893 0.622263 0.730818 0.0232545 0 0 0.980541 0.0956012 0.676739 0.0924417 0.524153 0.393499 
0.563304  17 0.710403 0.275255 0.408675 0.0428053 0.280898 0.625179 0.162501 0.516368 0.0405756 0.0423739 0.0806977 0.462767 0 0.410989 0.00212279 0.544743 0.37643 
0.532951  17 0.613426 0.155214 0.630442 0.0608687 0.283663 0.317904 0.174959 0.508702 0.0539571 0.0582072 0.106965 0.457042 0.141698 0.387005 0.00193798 0.676049 0.508632 
0.399914  17 0.16864 0.116558 0.741336 0.0264503 0.102734 0.732602 0.31054 0.368573 0 0 0.0841032 0.836038 0.138653 0.643269 0.0106205 0.311719 0.322413 
0.465644  17 0.548697 0.723733 0.61308 0.0283723 0.0820792 0.430924 0.491876 0.296169 0 0.141099 0.0543373 0.778275 0.262971 0.622355 0 0.537376 0.284545 
0.451096  17 0.806589 0.165516 0.911293 0.0231369 0.116491 0.512609 0.215669 0.513796 0.00865796 0 0 0.331013 0.0573128 0.519164 0 0.732395 0.270897 
0.471891  17 0.916684 0.180402 0.91629 0.0302374 0 0.515097 0.181946 0.583266 0.0170068 0.0205272 0.0514849 0.556904 0.00542783 0.511682 0 0.659982 0.390636 
0.559251  17 0.516637 0.382707 0.84487 0.0742228 0.388758 0.752545 0.387422 0.568778 0.0341089 0.0156671 0.0120835 0.729837 0.114451 0.432428 0.288098 0.544235 0 
0.584108  17 0.442974 0.306011 0.733496 0.0723741 0.422276 0.789236 0.299018 0.547934 0.0316406 0.121283 0.475269 0.676179 0.125644 0.369773 0.303676 0.220935 0 
3.67274  17 0.118416 0.0478776 0.00815795 0.0745134 0 0.790571 0.401137 0.554097 0.00281683 0.0130262 0.0882101 0.243515 0.124589 0.618846 0.190351 0.337947 0.0285045 
1.8803  17 0.124654 0.0281388 0.0315251 0.0398765 0.41075 0.85294 0.667128 0.304546 0.00416841 0.00482503 0.0833112 0.379761 0.130908 0.619533 0.0709029 0.448654 0.0913959 
0.547469  17 0.432848 0.199596 0.716265 0.0620243 0.342351 0.418307 0.319866 0.527052 0.00778547 0.138899 0.102825 0.675981 0.115634 0.414427 0.0867219 0.35177 0.397405 
0.605032  17 0.299595 0.193644 0.652602 0.0632275 0.187591 0.382785 0.481147 0.537215 0 0.139133 0.0285825 0.798917 0.114263 0.437652 0.172959 0.0574465 0.411425 
0.436487  17 0.591296 0.736286 0.717246 0.0306721 0.131901 0.46314 0.345546 0.398133 0 0.0254432 0.0564586 0.743562 0.26012 0.597669 0.0361588 0.385844 0.120972 
0.414165  17 0.351483 0.0640124 0.700096 0.016981 0.326924 0.807017 0.266679 0.570171 0 0 0.109749 0.629114 0.136524 0.575607 0 0.517697 0.459031 
0.698384  17 0.536478 0.257259 0.987111 0.0450678 0.0166636 0.165126 0 0.590629 0.00376664 0.154512 0.0697496 0.0767693 0.0142562 0.628389 0.153279 0.697435 0.208106 
0.545521  17 0.759826 0 0.142275 0.0302884 0.0358989 0.173559 0.236426 0.592298 0.00963419 0.121674 0.0650436 0.473206 0.163238 0.611189 0 0.929727 0.334645 
0.363594  17 0.512397 0.00903795 0.895646 0.0135905 0.0256605 0.363755 0.147667 0.522425 0 0.0896934 0.071717 0.637342 0.0788755 0.32969 0.0279534 0.426967 0.334448 
0.430036  17 0.593773 0.00214515 0.850792 0.015316 0.0557012 0.443374 0.147669 0.518622 0 0.0851133 0.0524148 0.539998 0.0561543 0.337894 0.0910408 0.298341 0.286627 
0.502474  17 0.163578 0.176885 0.688617 0.00087455 0.738543 0.867333 0.0203702 0.577412 0 0.154623 0.120809 0.415915 0.0793888 0.44305 0 0.582059 0.34274 
0.702132  17 0.453104 0.16229 0.715529 0.0145372 0.670136 0.815933 0.0107523 0.0636935 0.0545047 0.109629 0.11042 0.37888 0.0862952 0.449015 0 0.664636 0.0913852 
0.513593  17 0.446559 0.243532 0.747554 0.0826444 0.747175 0.383757 0.185249 0.85164 0 0.152515 0 0.562209 0.199779 0.746442 0 0.593863 0.532567 
0.467882  17 0.520108 0.472831 0.812421 0.0422509 0.0156261 0.586363 0.112936 0.241417 0.0388251 0.111897 0.0727857 0.455406 0.112027 0.344942 0 0.748867 0.0264043 
0.332303  17 0.403384 0.553348 0.742644 0.0458175 0.016522 0.610051 0 0.496943 0.00916866 0.0106928 0.00446723 0.589824 0.0932326 0.439898 0.0474215 0.767919 0.409843 
0.367323  17 0.218253 0.123863 0.711884 0.0131558 0.625213 0.696485 0 0.584343 0.0540427 0 0.0623066 0.288584 0.110909 0.40028 0 0.658832 0.0581291 
0.331854  17 0.280013 0.0145872 0.840339 0.00133786 0.0934859 0.484658 0.136785 0.509368 0.000195764 0.089252 0.0546252 0.449723 0.0658242 0.459146 0 0.293701 0.267712 
0.318247  17 0.7447 0.0758317 0.937169 0.0493981 0.00200112 0.486251 0.134457 0.48475 0.0226326 0.0228563 0.00949551 0.479718 0.114905 0.372391 0 0.607753 0.317698 
0.353226  17 0.654566 0.055052 0.937986 0.0417962 0.0667488 0.143511 0.1904 0.491491 0.0173217 0.0577468 0.0672094 0.51399 0.0566461 0.407794 0 0.871423 0.302079 
0.432305  17 0.777216 0.366517 0.940281 0.0423782 0.142132 0.0746923 0.416976 0.656934 0 0 0.0115917 0.658036 0.167358 0.555038 0 0.838307 0.275081 
0.573258  17 0.792182 0.417005 0.57592 0.0320277 0.150921 0.772147 0.425768 0.726932 0.0126121 0.0214787 0.303749 0.670702 0.0889744 0.514398 0 0.151539 0.388133 
0.501032  17 0 0.233777 0.617831 0.0360729 0.20208 0.999839 0.434231 0.678297 0.0152275 0.0317779 0.00668148 0.853784 0.193559 0.516163 0 0.230031 0.290643 
0.439578  17 0.636133 0.0582028 0.645996 0.0815375 0.248989 0.452651 0 0.68131 0.0437963 0 0 0.706141 0.111936 0.530233 0 0.550974 0.311102 
0.462413  17 0.842977 0.336271 0.135307 0.0245941 0.449884 0.897926 0.124766 0.578005 0.0157459 0 0 0.488876 0.0767937 0.654678 0 0.685342 0.652199 
0.505437  17 0.529838 0.0773399 0.893373 0.0473715 0.696476 0.857564 0.329696 0.627692 0.016948 0.0685119 0.10321 0.512406 0.191817 0.376863 0.147992 0.359596 0.0187489 
0.443403  17 0.376424 0 0.848678 0.00114841 0.238942 0.260607 0 0.87895 0 0.160678 0.127589 0.652722 0.109185 0.479458 0.0705904 0.653251 0.394705 
0.572352  17 0.386843 0.44565 0.740468 0 0.064644 0.625677 0.0791151 0.808645 0.0247568 0 0.511553 0.530917 0.0941018 0.57237 0.0220191 0.776697 0.0880258 
0.368632  17 0.41925 0.332671 0.731374 0.0422075 0.311737 0.737896 0 0.398069 0.0135444 0 0.0209401 0.545625 0.101598 0.416386 0.0566308 0.697604 0.449787 
0.476775  17 0.781522 0.064212 0.207775 0.0441874 0 0.489793 0.220752 0.327368 0.0354737 0.0227408 0.0113121 0.393484 0.114363 0.508855 0 0.568891 0.31207 
0.360439  17 0.825826 0.0837073 0.808906 0.0722548 0.188803 0.467525 0.0143847 0.290198 0.0287833 0.00896142 0.0126729 0.466545 0.115862 0.401696 0 0.651273 0.318419 
0.386966  17 0.795617 0.190044 0.889064 0.0429776 0.0860143 0.570434 0.0333979 0.499239 0.020748 0.0748198 0 0.519313 0.0692514 0.439911 0.0258917 0.849982 0.299551 
0.332141  17 0.364039 0.475137 0.897889 0.044122 0.0695556 0.68931 0 0.527086 0.0116043 0.0256732 0.0865146 0.486858 0.0815537 0.439895 0.0147325 0.863735 0.38862 
0.724948  17 0.317861 0.0077254 0.705325 0.0351672 0.464551 0.148626 0.0250189 0.600402 0.0408761 0.0609192 0.425624 0.576172 0.15279 0.614487 0 0.121962 0.163829 
0.656743  17 0.37386 0.44823 0.593667 0.0349487 0 0 0.04234 0.649215 0.0432512 0.0216029 0.326911 0.73619 0.0762868 0.652264 0.218245 0.524042 0.163211 
0.634229  17 0.181356 0.0985577 0.827904 0.0407137 0.0725383 0.650247 0.200535 0.435483 0.0230938 0 0.089863 0.672893 0.0259673 0.494823 0.0140054 0.996121 0.323129 
0.680294  17 0.509773 0.0823341 0.79786 0.0240166 0.11808 0 0.265597 0.500141 0.025083 0.0632458 0.0708242 0.380981 0.176041 0.310991 0.00709873 0.381767 0.307078 
0.637178  17 0.0635627 0.4443 0.627388 0.0977891 0.152093 0.839861 0 0.652398 0.0291734 0.0625826 0.0615855 0.771646 0.110315 0.452504 0.100659 0.684583 0 
0.380532  17 0.227873 0.183916 0.671169 0 0.137008 0.869578 0.0567875 0.617503 0.0109159 0.111885 0.0164194 0.740261 0.11184 0.423007 0.102355 0.672114 0 
0.576945  17 0 0.615763 0.661299 0.040871 0.0172111 0.507558 0.610973 0.264069 0 0.0407964 0.0525042 0.538644 0.0357918 0.651765 0.0616539 0.520239 0.593457 
0.466307  17 0.435075 0 0.784034 0.0285059 0.0356926 0.47089 0.0788521 0.350431 0.0263355 0.1655 0.0599086 0.422755 0.192768 0.553855 0 0.449333 0.617885 
0.465702  17 0.364807 0 0.843147 0 0.175768 0.397032 0 0.948287 0.0335428 0.0589398 0.16647 0.411044 0.117201 0.414192 0 0.637781 0.345791 
0.397603  17 0.204749 0.103995 0.913944 0.0539594 0.122789 0.230804 0.137628 0.415657 0.0104577 0 0.00284264 0.530098 0.107311 0.462381 0.0356255 0.61917 0.329017 
0.383251  17 0.7039 0 0.845126 0.0372006 0.542814 0.876953 0.163088 0.520312 0.0249486 0.0498823 0.0344025 0.418723 0.0985537 0.412334 0.000154246 0.691724 0.602546 
0.405501  17 0.68838 0.253555 0.417036 0.0113687 0.660476 0.722656 0.262666 0.544642 0.0219446 0.0552406 0.0506659 0.417739 0.144819 0.514677 0 0.972212 0.44801 
0.395582  17 0.406071 0.116389 0.870368 0.0402628 0 0.598115 0 0.376971 0.024076 0 0 0.454844 0.0923537 0.476108 0.0456821 0.473807 0.31553 
3.25457  17 0.0480729 0.115413 0.00758156 0.0326417 0 0.621707 0.178084 0.559642 0.0403373 0 0.0624388 0.231666 0.0957483 0.537577 0.0348663 0.551965 0.316563 
0.556569  17 0.374798 0 0.761025 0.0299254 0.182072 0.241462 0 0.855242 0.00907564 0.00010257 0.298739 0.543104 0.0743325 0.543608 0.122068 0.175536 0.224687 
0.576465  17 0.722245 0.130782 0.60529 0.0533647 0.295781 0.321709 0 0.914942 0.0482023 5.80454e-05 0.118693 0.450248 0.106861 0.584497 0.0245835 0.502732 0.102938 
0.510079  17 0.188561 0.295112 0.985154 0.0239175 0.0962783 0.509643 0.512053 0.162019 0.0240219 0.109626 0.0516063 0.581002 0.0600767 0.779177 0.0148375 0.372797 0.321813 
0.469851  17 0.623179 0.321008 0.953889 0.0131276 0.0275257 0.52444 0.188905 0.534339 0.00712272 0.038231 0.0512309 0.557277 0.0131628 0.535588 0 0.696688 0.409117 
1.92133  17 0.122787 0.0935588 0.0569391 0.0601819 0.177104 0.461857 0.177668 0.482212 0.0535652 0.0644113 0.100197 0.990005 0.122546 0.409849 0.00657507 0.352386 0.363437 
0.509107  17 0.186236 0 0.957516 0.0463337 0.227059 0.360994 0.182116 0.390428 0 0.0629941 0.0534926 0.585345 0.0767263 0.403253 0.00620122 0 0.40719 
0.35811  17 0.624656 0.149967 0.816886 0.0355122 0.715046 0.484695 0.0509569 0.517252 0.0463098 0.0434228 0.0238663 0.51402 0.116757 0.351775 0 0.746749 0.00132618 
0.533142  17 0.451536 0.233972 0.678661 0 0.210495 0.052477 0.0237496 0.529177 0.0780388 0 0.0343141 0.514719 0.0564374 0.365077 0 0.695367 0.775657 
0.49834  17 0.514222 0.329428 0.956959 0.0422662 0.251041 0.5704 0.221669 0.749668 0 0 0.061311 0.744292 0.0999419 0.610956 0.148759 0.688029 0.29602 
0.370245  17 0.16864 0.0635997 0.741336 0.0264503 0.102734 0.732602 0.31054 0.368573 0 0 0.0841032 0.836038 0.138653 0.643269 0.0106205 0.311719 0.322413 
0.683617  17 0.771814 0.0733829 0.580732 0.0198767 0.601101 0.921366 0.329827 0.571913 0 0 0.129575 0.694388 0.107006 0.629774 0.947041 0.540146 0.414164 
0.520782  17 0.810475 0 0.853331 0.0262702 0.117506 0.826219 0.278257 0.574107 0 0 0.119443 0.597698 0.0448181 0.551063 0 0.465481 0.394408 
0.39582  17 0.421129 0.929119 0.773617 0.0444964 0 0.533336 0.0865507 0.579951 0.0162462 0.0139875 0.00196173 0.577406 0.0725839 0.4873 0.0060009 0.781744 0.242839 
0.320413  17 0.409689 0.537402 0.773791 0.0474495 0 0.637185 0 0.628852 0.00569723 0.016078 0.00769191 0.568023 0.0818912 0.487292 0.0148031 0.808789 0.148755 
0.443388  17 0.676027 0.11307 0.837173 0.0398359 0.146733 0.585084 0.302846 0.427287 0.0130753 0.0694678 0.0686094 0.628346 0.236486 0.543612 0.0171262 0.294545 0.189324 
0.475774  17 0.582249 0.497942 0.62884 0.0444195 0.0619726 0.621778 0.281772 0.466592 0.0130172 0.0586483 0.0679234 0.669973 0.0524774 0.510987 0.0470892 0.393238 0.176019 
0.56335  17 0.630214 0.343522 0.715674 0.0254628 0 0.120722 0.0586944 0.659917 0.0207541 0.106948 0.416727 0.805376 0.0198707 0.595592 0.440904 0.672879 0.404011 
0.534755  17 0.442974 0.306011 0.733496 0.0723741 0.422276 0.789236 0.299018 0.547934 0.0316406 0.121283 0.475269 0.676179 0.125644 0.369773 0.303676 0.220935 0 
0.56624  17 0.125923 0.273688 0.127755 0 0.0436175 0.466309 0 0.587102 0.00410502 0.0311131 0.0624545 0.517738 0.0357064 0.560927 0 0.121216 0.465458 
0.757832  17 0 0.126194 0.984186 0 0.260954 0.424206 0.409643 0.569188 0.00509401 0 0.113024 0.575792 0.0355327 0.50626 0.0767412 0.116321 0.437897 
0.389984  17 0.428474 0.035064 0.737753 0 0.310385 0.698984 0.0363703 0.833761 0.0091355 0.0169091 0.0274653 0.42715 0.112943 0.531585 0.00843147 0.591029 0.965113 
0.443579  17 0.35895 0.00485337 0.758726 0 0.315458 0.687986 0.0719329 0.666097 0.0179269 0.100506 0.029897 0.436838 0.112397 0.530322 0.0333806 0.601988 0.968863 
0.403929  17 0 0 0.622241 0.0464627 0 0.477992 0.147612 0.396001 0 0.0478579 0.0635269 0.476787 0.0837159 0.4514 0.00257143 0.301072 0.415125 
0.465126  17 0.847303 0 0.92253 0.0393414 0.0347505 0.520223 0.170149 0.350226 0.0473862 0.0489644 0.062915 0.438962 0.0871964 0.43939 0 0.234895 0.317075 
0.675902  17 0.117129 0 0.592124 0.0351881 0.465708 0.768879 0 0.380833 0.157576 0 0.08844 0.753444 0.153177 0.642928 0.17505 0 0.340852 
0.853607  17 0 0 0.58619 0.0262653 0.400882 0.767637 0 0.0816718 0.207044 0 0.0327362 0.758634 0.132872 0.667054 0 0.264034 0.177554 
0.43195  17 0.464112 0.509676 0.853434 0.0283195 0 0.389309 0.923559 0.426827 0.0290963 0.00534965 0.0953732 0.603731 0.209578 0.673691 0 0.637644 0.105373 
0.471561  17 0.723356 0.524712 0.324917 0.0278184 0.0219165 0.467309 0.255174 0.378221 0.0127181 0.00345911 0.0884814 0.797621 0.47134 0.760279 0 0.511307 0.570572 
0.722693  17 0.702279 0.268121 0.642666 0.0285303 0.296145 0.176501 0.478974 0.344318 0.247862 0.00423258 0.0335402 0.829737 0.0717334 0.0909421 0.0691223 0.606132 0.270497 
0.487044  17 0.471268 0.792191 0.79315 0.0282604 0.0410215 0.50357 0.523291 0.299052 0 0.16452 0.0510817 0.606447 0.223981 0.689769 0.163833 0.466287 0.262251 
0.393015  17 0.0905345 0.00423607 0.915541 0.04489 0.0948372 0.410389 0.201616 0.524519 0.00654463 0.0108195 0.0662363 0.439108 0.0643817 0.3644 0.00130367 0.896629 0.297263 
0.366159  17 0.988492 0.279511 0.916392 0.0321514 0.094228 0.393671 0.0351706 0.536698 0.0202333 0.0124842 0.047742 0.404182 0.0843134 0.394554 3.01504e-05 0.735994 0.33353 
0.44027  17 0.440961 0.468017 0.597717 0.027746 0.151933 0.448049 0.522019 0.328373 0 0.0050617 0.090246 0.840127 0.317127 0.62464 0 0.399854 0.221046 
0.364126  17 0.592602 0 0.897995 0.041205 0.0926029 0.52063 0.147885 0.482977 0 0.0470264 0.062335 0.50989 0.0868309 0.457692 0.0398387 0.277171 0.304048 
0.675308  17 0.249944 0.0647627 0.563103 0.0183368 0.0556114 0.0691301 0.354299 0.559952 0.000172816 0 0.0932402 0.632132 0.0486525 0.739367 0.00687816 0.471199 0.496413 
0.344302  17 0.322829 0.0627588 0.504108 0.0209444 0.219309 0.952218 0.269575 0.580384 0 0.0424564 0.0883057 0.640357 0.116926 0.497743 0.00632549 0.584874 0.453383 
0.356374  17 0.783008 0.0411905 0.905933 0.0526731 0.0966483 0.30353 0.0301092 0.566229 0.00985211 0.0150893 0.061952 0.390967 0.149189 0.573962 0.00396809 0.450386 0.258162 
0.425807  17 0.72725 0.027899 0.937302 0.0282196 0.0954599 0.382456 0.0399203 0.5226 0.0111133 0 0.0378526 0.173354 0.0690625 0.447617 0 0.388885 0.264037 
0.40053  17 0.421476 0 0.860214 0 0 0.493778 0.218069 0.532775 0.0395755 0.108991 0.150226 0.654864 0.110194 0.526277 0.0986434 0.665716 0.406243 
0.419199  17 0.310606 0 0.856012 0 0 0 0 0.488575 0 0.159196 0.00947034 0.65949 0.110629 0.617432 0.127306 0.746601 0.351458 
0.405289  17 0.69866 0.0810759 0.267408 0.00266118 0.539923 0.576592 0.124055 0.586851 0.0276993 0 0.0342047 0.29534 0.118296 0.545771 0 0.337116 0.512947 
0.373706  17 0.900291 0.0547534 0.358587 0.0113514 0.213967 0.170232 0.0973779 0.59918 0 0 0.0160461 0.29066 0.137687 0.422998 0 0.316167 0.132992 
0.408687  17 0.488436 0.0593248 0.220144 0.0305936 0.0929057 0.359057 0.335865 0.539441 0.0189095 0 0 0.370156 0.129774 0.57056 0 0.544956 0.287961 
0.397596  17 0.396279 0.0780984 0.357373 0.0407257 0.293709 0.748228 0.29923 0.539142 0.0132123 0 0 0.296264 0.0963869 0.572993 0 0.545226 0.520034 
0.593397  17 0.474087 0.336158 0.234777 0.0422665 0.148998 0.639301 0.0811758 0.627096 0 0.0926696 0.0389334 0.788387 0.100443 0.449847 0.19989 0.463419 0 
0.400514  17 0.533628 0.335805 0.716308 0.0493372 0.122074 0.504365 0.0870404 0.955 0.0423865 0.100385 0.0401229 0.732927 0.0902478 0.454696 0.134364 0.339427 0 
0.780811  17 0.558165 0.00164234 0.853928 0.0392704 0.0566321 0.246477 0.107952 0.0158707 0 0.975893 0.127971 0.613788 0.0967816 0.445634 0.0704606 0.437542 0.393139 
0.462854  17 0.389052 0 0.818392 0.0196482 0.142849 0.389836 0.171381 0.31087 0 0.0558346 0.0400625 0.611765 0.0971488 0.309199 0.0717321 0.401967 0.387949 
0.432534  17 0.524716 0.128632 0.867648 0.0264259 0.453732 0.728713 0.165186 0.559708 0.0273366 0.114562 0.15 0.706237 0.203122 0.513088 0.400783 0.361277 0.0780015 
0.654369  17 0.519896 0.626759 0.605946 0.0508765 0.762203 0.774644 0.204206 0.545692 0.0245297 0.258027 0.0906246 0.650366 0.193921 0.369505 0.211796 0.452401 0.0787024 
0.610189  17 0.679614 0.0541314 0.936995 0.0354273 0.0252927 0 0.293241 0.376807 0.00721232 0.0459522 0.0594575 0.219355 0 0.338548 0 0.891748 0.222898 
0.756122  17 0.556134 0.0545567 0.938093 0.058292 0 0.363731 0 0.355143 0.026676 0.0967092 0.0593215 0.398277 0.148677 0.186101 0 0.794985 0.305941 
0.412135  17 0.430039 0.0639223 0.442236 0.0196342 0.329589 0.809691 0.290246 0.570546 0 0 0.0930115 0.628347 0.0915422 0.573208 0 0.540783 0.47775 
0.36208  17 0.7447 0.0758317 0.937169 0.0493981 0.00200112 0.486251 0.134457 0.48475 0.0226326 0.0228563 0.00949551 0.479718 0.114905 0.372391 0 0.607753 0.317698 
2.81691  17 0.62332 0.170048 0.0268342 0.075331 0.0376895 0.40455 0.226547 0.512273 0.0511214 0.0501357 0.1278 0.42527 0.075916 0.516876 0.000745796 0.687972 0.281334 
0.413204  17 0.823274 0.165309 0.901598 0.0771797 0.268688 0.538889 0.20997 0.514364 0.0542179 0.0801615 0.0164046 0.468155 0.16062 0.576166 0.00225384 0.723402 0.535042 
0.565953  17 0.346228 0.55791 0.660142 0.0401337 0.394404 0.824507 0.526754 0.667938 0.131296 0.0337121 0.0378616 0.702043 0.159696 0.595329 0.0400692 0.504749 0.787661 
0.46147  17 0.349691 0.544902 0.848057 0.00632326 0.104346 0.668401 0.0850678 0.674551 0.122997 0.0274729 0.0474787 0.793781 0.13056 0.606255 0.0408585 0.543022 0.90488 
0.366483  17 0.0486066 0 0.887131 0.0155674 0.0366222 0.406004 0.116431 0.527893 0.00469326 0.0791518 0.0609002 0.657333 0.0573802 0.326311 0.0112334 0.623372 0.279234 
0.362488  17 0.156326 0.0705841 0.890288 0.0168967 0.0218435 0.475802 0.113044 0.514203 0.0076618 0.0910994 0.0653182 0.634391 0.0853072 0.333121 0.0153445 0.155023 0.372783 
0.424203  17 0.515646 0 0.56628 0.0366737 0.12128 0.64005 0 0.488415 0.0158873 0.0432217 0.0100936 0.501993 0.103543 0.44862 0.101538 0.308008 0.201417 
4.50605  17 0.826133 0.97763 0.0423681 0.716344 0.889443 0.56372 0.503672 0.762549 0.192506 0.664106 0.500679 0.106267 0.79921 0.685385 0.0118654 0.49565 0.0412473 
0.589921  17 0.774234 0 0.845983 0.0424074 0.911589 0.361707 0.356578 0.0779951 0 0.26711 0 0.605206 0.120583 0.484395 0.522252 0.6411 0.229995 
0.38772  17 0.654566 0.055052 0.937986 0.0417962 0.0667488 0.143511 0.1904 0.491491 0.0173217 0.0577468 0.0672094 0.51399 0.0566461 0.407794 0 0.871423 0.302079 
1.84121  17 0.935962 0.703114 0.617125 0.421614 0.762614 0.576921 0.489337 0.306408 0.896495 0.230506 0.10544 0.609813 0.0565995 0.494344 0.429717 0.964255 0.247216 
0.666141  17 0.959291 0 0.0622719 0.018649 0.221052 0.596386 0.150317 0.485319 0.00533177 0.11986 0.096261 0.662936 0.0919161 0.491764 0.00909772 0.513429 0.192135 
0.306352  17 0.464074 0.0768514 0.859806 0.0105983 0 0.439926 0.147797 0.516715 0.0174928 0.0606608 0 0.462022 0.108818 0.468551 0 0.657594 0.245194 
0.46944  17 0.0511533 0.0957661 0.956783 0.0419384 0.360943 0.34867 0.153827 0.568178 0.135078 0.0704533 0 0.446603 0.115701 0.477886 0 0.670759 0.433701 
0.443284  17 0.0170527 0.132955 0.753824 0.0326988 0 0.736412 0.314557 0.559611 0 0 0.101069 0.820438 0.140685 0.709447 0.016467 0.255023 0.193353 
0.38116  17 0.310632 0.163191 0.750314 0.030411 0.0825392 0.804403 0.324478 0.460021 0 0 0.0964462 0.861976 0.140429 0.59752 0.019173 0.444435 0.251109 
3.85802  17 0 0 0 0.0286957 0.754822 0.564703 0.0218205 0.611839 0.0323716 0.00525688 0.054052 0.511706 0.0969529 0.466756 0 0.745852 6.64771e-05 
0.624814  17 0.161222 0.290963 0.689673 0.0551143 0.202772 0.915591 0.0840254 0.320141 0.447066 0 0.0401435 0.443961 0.056401 0.305724 0 0.687442 0.392898 
0.367332  17 0.403384 0.553348 0.742644 0.0458175 0.016522 0.610051 0 0.496943 0.00916866 0.0106928 0.00446723 0.589824 0.0932326 0.439898 0.0474215 0.767919 0.409843 
0.42162  17 0.495099 0.761027 0.812835 0.012904 0.164994 0.456362 0.353452 0.347187 0 0.0389372 0.0493031 0.736623 0.123014 0.640922 0 0.506196 0.273821 
1.25885  17 0.43615 0 0.0920946 0.0630065 0.186153 0.231164 0.129797 0.351575 0.00953907 0.189773 0.0240331 0.61649 0 0.789325 0.434331 0.892967 0.494303 
1.39979  17 0.151459 0.000494302 0.0889236 0.0666887 0.0204654 0.287126 0 0.647462 0 0.168458 0.035366 0.60496 0.0780133 0.785561 0.00992705 0.975661 0.314301 
0.52623  17 0.207172 0.32723 0.679724 0.0515107 0.253227 0.785253 0.508807 0.652855 0 0 0.03157 0.707189 0.143842 0.605525 0.179951 0.36056 0.291089 
0.499261  17 0.325929 0.329269 0.839087 0.0464306 0.293023 0.496748 0.200189 0.764087 0 0.0501617 0.076986 0.747838 0.088416 0.620674 0.152216 0.730822 0.286861 
0.369675  17 0.380226 0.0759848 0.879144 0 0 0.337323 0.288762 0.563622 0 0.072029 0.0615733 0.631537 0.039636 0.417428 0.0175274 0.396875 0.321192 
0.575225  17 0.120404 0.490521 0.460453 0.0332847 0.323975 0.309183 0.226191 0.585683 0.0247779 0 0.0979916 0.73912 0.0874915 0.490056 0.173593 0.804066 0.0059239 
0.438349  17 0 0 0.987516 0.0413969 0.0166412 0.459329 0.156148 0.255576 0.0511267 0.0558745 0.0708332 0.431461 0.0741525 0.437009 0.000146368 0.667016 0.540213 
0.547619  17 0 0.0064233 0.907715 0.0450699 0.0398046 0.425478 0.144088 0.275191 0.0188069 0.0531393 0.0811222 0.410186 0.0906071 0.435673 0.000293466 0.505241 0.735244 
0.349744  17 0.749175 0.114209 0.860405 0.0380612 0 0.397178 0.0750939 0.588272 0.00933989 0 0.032544 0.525851 0.112477 0.452628 0.041173 0.550847 0.481406 
0.739844  17 0.586743 0.115578 0.0944835 0.0354171 0.0358318 0.463982 0.0627765 0.572462 0.0322239 0 0.0302967 0.53895 0.111839 0.471659 0.0483954 0.541363 0.604458 
0.362051  17 0.576586 0 0.575537 0.0155557 0.222011 0.369468 0.489782 0.560771 0.00317994 0.067525 0 0.388094 0.0475061 0.514614 0 0.401882 0.24115 
0.307674  17 0.493659 0.0739337 0.932458 0.0491182 0.321829 0.606203 0.324017 0.530384 0.0165715 0.0599517 0 0.390072 0.0932564 0.429495 0 0.437771 0.116428 
0.39862  17 0.402517 0.168298 0.514849 0 0.787817 0.814681 0 0.572679 0.0565 0.00886641 0 0.707727 0.152915 0.848846 0.0121562 0.837519 0.924993 
0.35955  17 0.441492 0.0434935 0.600526 0.0392174 0.366615 0.760985 0.229642 0.600649 0.0193404 0.041419 0.0447866 0.642996 0.126902 0.693249 0.00598449 0.485793 0.360557 
0.509311  17 0.348445 0.0235774 0.932081 0.0097147 0.924519 0.147819 0.422539 0.399026 0 0.106661 0 0.58887 0.324121 0.64628 0.14599 0.41977 0 
0.322964  17 0.512397 0.00903795 0.895646 0.0135905 0.0256605 0.363755 0.147667 0.522425 0 0.0896934 0.071717 0.637342 0.0788755 0.32969 0.0279534 0.426967 0.334448 
0.361822  17 0.60465 0.0805629 0.937603 0.0531447 0 0.427542 0 0.596286 0.0351121 0.0344605 0.0117472 0.404777 0.102824 0.264715 0 0.558954 0.371344 
0.36094  17 0.54908 0.0636034 0.942172 0.0443826 0.260344 0.272009 0.052192 0.244794 0.0329546 0.0219597 0.00580277 0.494644 0.112505 0.490339 0 0.590001 0.287073 
0.36917  17 0.327614 0.123959 0.670537 0.0437095 0.153392 0.569116 0 0.575939 0.0090979 0 0.0485021 0.159539 0.134992 0.497747 0 0.379853 0.192193 
0.407819  17 0.138314 0.0384028 0.23559 0.0292838 0 0.263917 0 0.576261 0.0144173 0 0.0116205 0.604425 0.141449 0.599373 0 0.371948 0.405967 
0.429716  17 0.546611 0.0623291 0.905575 0.0130914 0.0871275 0.734957 0.167384 0.585408 0.00114363 0.10944 0.0658338 0.702815 0.159035 0.742904 0.26241 0.398554 0.528379 
0.363874  17 0.209126 0.0408352 0.390816 0.0134373 0 0.64949 0.162088 0.571985 0.0370534 0.0459154 0.0656095 0.689359 0.151802 0.524645 0 0.383513 0.365143 
0.316057  17 0.591756 0.084872 0.672297 0.019246 0.537626 0.799839 0.374038 0.567506 0.0030379 0.0963839 0.00875357 0.351154 0.093005 0.515746 0 0.851314 0.568192 
0.489313  17 0.813537 0.0811115 0.568546 0.0239576 0.374641 0.794051 0.348575 0.541964 0.0113376 0.0906969 0.0667056 0.240512 0.126331 0.516817 0 0.597409 0.476612 
0.503318  17 0.528479 0.457185 0.846616 0 0.388186 0.219782 0.182155 0.587199 0.0663821 0.0670995 0.0884024 0.54857 0.15938 0.517958 0.09815 0.601577 0.232744 
0.419108  17 0.602162 0.252184 0.84791 0.0191867 0.108247 0.497072 0 0.582194 0 0 0.0986947 0.555817 0.199468 0.341458 0.0395322 0.461597 0.271823 
1.31161  17 0.649345 0 0.0426205 0.0283057 0.328006 0.237941 0.340162 0.555548 0 0 0.0875121 0.652126 0.125926 0.578173 0 0.474381 0.193961 
0.496506  17 0.682773 0.321208 0.767465 0.0229217 0.1561 0 0.466449 0.65986 0 0 0.0191612 0.668259 0.175067 0.569757 0 0.807515 0.305258 
0.552363  17 0.714749 0.209386 0.605434 0.019224 0.348722 0.515753 0.104094 0.521736 0.00752968 0.0990907 0.143569 0.746816 0.153442 0.53791 0.704123 0.695735 0.579869 
0.441501  17 0.260542 0.248918 0.636008 0.0187798 0.45362 0.758992 0.143379 0.707207 0.0095322 0.109851 0.100065 0.591634 0.171103 0.581926 0.187696 0.505559 0.51481 
0.438522  17 0.903081 0.0879086 0.899854 0.0155837 0 0.375383 0.1027 0.714996 0.0431779 0 0.122709 0.478189 0.11327 0.463016 0.0674912 0.434274 0.333671 
0.399941  17 0.560238 0.0535074 0.998818 0.0180257 0 0.265798 0.0920733 0.595183 0.00277657 0.0412435 0.0942013 0.419367 0.113048 0.476566 0.0266911 0.408661 0.299703 
0.497314  17 0.267443 0.479737 0.846238 0.0778908 0.394592 0.925186 0.211571 0.474107 0.0172158 0.0128408 0.07594 0.531703 0.117588 0.389482 0.124422 0.609859 0.368072 
0.514212  17 0.160349 0.406397 0.809331 0.0838051 0.380015 0.937186 0.194792 0.590946 0.0508931 0.0153598 0.130861 0.719564 0.121978 0.534667 0.307261 0.669446 0 
0.495776  17 0 0.139437 0.995859 0.0102983 0.191862 0.525766 0.131033 0.509695 0 0.109919 0.0448606 0.449828 0.127704 0.464262 0 0.223822 0.190059 
0.476487  17 0.333842 0 0.865878 0.0213018 0 0.590134 0.137221 0.509148 0 0.120208 0.0726465 0.455621 0.11203 0.52576 0 0.0377836 0.418772 
3.12876  17 0.703223 0.0723642 0.00647311 0.0262987 0.410537 0.698084 0.264915 0.521327 0.00143822 0.0231416 0.150666 0.467292 0.141407 0.373931 0 0.488907 0.347558 
1.19416  17 0.0699562 0.897127 0.876959 0.159785 0.494434 0.265153 0.156655 0.649272 0.377216 0.0663169 0.819368 0.220959 0.876285 0.669527 0.469851 0.438996 0.640545 
0.504322  17 0.601662 0.0692429 0.98882 0.0399118 0.000902559 0.453871 0.150287 0.497086 0.00895186 0.0107228 0.0188264 0.436289 0 0.394698 0 0.300895 0.214082 
0.634639  17 0.711627 0.0807624 0.867426 0.0573274 0.00305981 0.503823 0.0775163 0.511303 0.032547 0.0430908 0.00986835 0.49124 0.340339 0.31865 0.0519201 0.329813 0.422352 
0.564335  17 0.946234 0 0.565196 0.0306884 0.0179034 0.523221 0.165726 0.390019 0 0.018633 0 0.309157 0 0.498612 0.049129 0.730625 0.269806 
0.676146  17 0.257865 0 0.123777 0.0300882 0.0234348 0.498015 0.401873 0.56136 0.0183919 0.0368279 0.0790321 0.116776 0.0484334 0.486286 0.0843902 0.732385 0.16636 
0.400844  17 0.430566 0.524878 0.73203 0.0404647 0.318539 0.952282 0 0.656473 0.0101331 0.0186641 0 0.571316 0.0882277 0.648116 0.0109554 0.911199 0.33463 
0.403813  17 0.410503 0.0282274 0.766679 0.0325751 0.287633 0.510967 0.151849 0.429655 0 0.0517568 0.0253293 0.49243 0.0926492 0.283099 0.0594136 0.626194 0.42111 
0.403851  17 0.752414 0.00658978 0.636512 0.0394019 0.522329 0.495036 0.207015 0.651018 0.0431543 0.0419424 0.0486639 0.721987 0.0989598 0.3998 0.00287856 0.219371 0.326062 
0.405809  17 0.335975 0.14077 0.951692 0.00133583 0 0.500257 0.345315 0.537443 0 0.108212 0.0661308 0.617076 0.0122505 0.405286 0 0.346593 0.162563 
0.407767  17 0.798085 0.546423 0.655117 0.0172125 0.0236956 0.416328 0.49857 0.491282 0 0.198449 0 0.631419 0.183978 0.759118 0 0.750334 0.483069 
0.407767  17 0.798085 0.546423 0.655117 0.0172125 0.0236956 0.416328 0.49857 0.491282 0 0.198449 0 0.631419 0.183978 0.759118 0 0.750334 0.483069 
0.409221  17 0.43079 0.41101 0.743004 0.0418089 0 0.540246 0.0112288 0.628057 0.00698063 8.53227e-05 0 0.570512 0.112976 0.652695 0.00818377 0.614189 0.0855709 
0.412416  17 0.648773 0.0587958 0.647539 0.0915725 0.222674 0.406395 0.0380464 0.676452 0.066354 0 0.00388794 0.474412 0.111737 0.530218 0 0.508138 0.874674 
0.412715  17 0.455438 0.327164 0.760884 0.0241213 0.00311458 0.536963 0.246294 0.580782 0 0.0147172 0.0844897 0.488413 0.118839 0.635725 0.00499794 0.676235 0.240918 
0.412815  17 0.622033 0 0.832574 0.0404892 0.178889 0.420013 0.00720581 0.188168 0.0323149 0.0328614 0.0385196 0.402537 0.116862 0.407942 0 0.643077 0.33089 
0.41549  17 0.0820304 0 0.901747 0.019951 0.075836 0.58931 0.169061 0.489953 0.0042388 0.0221512 0.0622899 0.519007 0.0725321 0.406787 0.0619398 0.160372 0.304485 
0.416676  17 0.252205 0.131317 0.758375 0.0334267 0 0.770365 0.105905 0.345045 0 0 0.0300156 0.434289 0.0704239 0.402526 0.0702141 0.501223 0.353311 
0.417286  17 0.544767 0.335515 0.526366 0.0477983 0.109403 0.458565 0.0892613 0.203176 0.0237011 0.0996673 0.0408397 0.779628 0.100085 0.453341 0.104508 0.253844 0 
0.418266  17 0.686925 0.470115 0.861604 0.0119133 0.0898164 0.480414 0 0.488224 0.0139096 0 0.102625 0.642971 0.209579 0.325012 0.0494921 0.447492 0.257684 
0.419876  17 0.798533 0.0780172 0.92545 0.0373235 0.0521901 0.719107 0.00578397 0.450636 0.0143722 0.0137194 0.0366773 0.510142 0.101424 0.449204 0.0874953 0.353544 0.484895 
0.42156  17 0.561208 0.0111246 0.611324 0.0138928 0.0789579 0.365967 0.56893 0.508215 0 0.0794775 0.0196221 0.685925 0.0728622 0.247023 0.0311179 0.417089 0.290716 
0.423354  17 0.291791 0.100703 0.0726726 0 0.211165 0.48289 0.242574 0.634332 0.0369586 0.0558147 0.0692744 0.406658 0.0848527 0.549941 0.000116834 0.794485 0.380562 
0.423819  17 0.214052 0.557847 0.446077 0.0200144 0.0980525 0.746203 0.113547 0.420167 0.0455724 0.0115695 0.0733583 0.701827 0.156731 0.565891 0.000371183 0.385956 0.265603 
0.426607  17 0.490933 0.086595 0.548952 0.013716 0.470567 0.618496 0.348354 0.555116 0.01217 0.0390616 0.0273303 0.301153 0.0907762 0.593018 2.49755e-05 0.953153 0.613291 
0.426687  17 0.450276 0.345594 0.581812 0.00442612 0.642465 0.953239 0.357768 0.80661 0.0422117 0.0553175 0.0580514 0.409061 0.148785 0.486577 0 0.25821 0.401816 
0.427597  17 0.573018 0.0283481 0.224784 0.0337167 0.188812 0.548702 0.154597 0.545589 0.00721572 0.0698224 0.114918 0.489163 0.0894479 0.444644 0.0201519 0.235373 0.0252813 
0.428464  17 0.265291 0.437749 0.563442 0.0201939 0.0324787 0.66875 0.0677865 0.67162 0 0.0552827 0.116419 0.805237 0.10846 0.609522 0.0946163 0.584293 0.859049 
0.430352  17 0.687972 0 0.885063 0.00414921 0.238233 0.125568 0 0.972607 0 0.0836189 0 0.380044 0.122534 0.451857 0.0114865 0.382152 0.258842 
0.430455  17 0.752682 0.754209 0.625958 0.0147228 0.254437 0.600499 0.293554 0.532421 0.000437322 0.099196 0.0651298 0.402223 0.158965 0.520353 0 0.436608 0.50562 
0.432494  17 0.690604 0.106227 0.599865 0.0450027 0.320867 0.964271 0.340016 0.446573 0.0149449 0.0175624 0.00349932 0.0386826 0.0577936 0.519789 0 0.597863 0.672221 
0.433535  17 0.683493 0.235255 0.222405 0.0194898 0.383129 0.878954 0.316429 0.625033 0.0327982 0.0198831 0.0711509 0.468016 0.170144 0.518284 0 0.809982 0.337842 
0.433993  17 0.392489 0.111873 0.835444 0.0321448 0 0.573155 0 0.242692 0.0343765 0.0550437 0 0.448653 0.093625 0.457386 0.09465 0.543458 0.25353 
0.43558  17 0.482763 0.0707796 0.25706 0.0369484 0.221376 0.447151 0.298565 0.865998 0.0211911 0.00710009 0.0184586 0.386773 0.134961 0.54602 0.00133598 0.548146 0.0794277 
0.437833  17 0.568895 0 0.942316 0.052224 0.439169 0.850676 0.187101 0.533102 0.0245883 0 0.0699764 0.652623 0.0836454 0.376579 0.132345 0.606126 0.595947 
0.445656  17 0.487067 0.529311 0.810048 0.0443374 0.0084468 0.648521 0 0.33529 0 0 0 0.518813 0.0769908 0.57892 0.0236657 0.851946 0.0911561 
0.446484  17 0.217561 0.0551481 0.898939 0.072132 0.0762177 0.273446 0.136726 0.430778 0.0080023 0.049767 0.0276634 0.589927 0.101779 0.268929 0.0158327 0.382493 0.352367 
0.446853  17 0.126721 0 0.0740549 0 0 0.654797 0.140824 0.704321 0.0456696 0.0500201 0.0640019 0.70849 0.177938 0.483811 0.122656 0.0793438 0.355777 
0.448642  17 0.240598 0.51148 0.831908 0.0451729 0.0785894 0.462545 0.243668 0.547442 0.0185141 0.0704479 0.0721867 0.462159 0.0710123 0.369719 0.00181399 0.7972 0.165763 
0.451406  17 0.374566 0.903149 0.458114 0 0 0.355756 0.0109413 0.589203 0.055626 0.0982463 0.0385616 0.59654 0.238075 0.671814 0.1617 0.46729 0.532772 
0.452793  17 0.655996 0.309086 0.6746 0.054779 0 0.529523 0.0513593 0.555621 0.0275901 0.0334871 0 0.484463 0.0210398 0.49909 0.00656794 0.468387 0.213412 
0.45384  17 0.609763 0.511043 0.81003 0.0517573 0.294896 0.588743 0.361983 0.692978 0.0317206 0.0767783 0.0828303 0.866827 0.0769504 0.615567 0.219061 0.744386 0.208707 
0.455579  17 0.325126 0.289647 0.787184 0.0316086 0 0.0245061 0.0915378 0.675738 0.00232159 0.0161712 0 0.799245 0.164934 0.604612 0.091363 0.550111 0.0607555 
0.456249  17 0.211032 0.312535 0.727917 0.0200811 0.195462 0.889271 0.0905335 0.592919 0 0 0.233707 0.591774 0.497593 0.569305 0.0347555 0.502541 0.599782 
0.456249  17 0.211032 0.312535 0.727917 0.0200811 0.195462 0.889271 0.0905335 0.592919 0 0 0.233707 0.591774 0.497593 0.569305 0.0347555 0.502541 0.599782 
0.456249  17 0.211032 0.312535 0.727917 0.0200811 0.195462 0.889271 0.0905335 0.592919 0 0 0.233707 0.591774 0.497593 0.569305 0.0347555 0.502541 0.599782 
0.457295  17 0.321378 0.104593 0.863961 0.0422185 0.866074 0.600712 0 0.411034 0 0.0163585 0.0522805 0.455889 0.0853615 0.550065 0.0292391 0.491707 0.395668 
0.460005  17 0.624968 0.661356 0.822923 0.0630039 0.323387 0.281118 0.226241 0.24644 0.0186608 0.0100807 0.0590258 0.52009 0.116365 0.434002 0.0535561 0.602803 0.280352 
0.460696  17 0.0793509 0.121678 0.807223 0.0257899 0.0935068 0.805158 0.0584562 0.593761 0.0269421 0 0.0153751 0.533988 0.11184 0.461419 0.0700614 0.721584 0.858902 
0.463739  17 0.60503 0 0.789419 0.0327834 0.142175 0.344543 0.235184 0.389589 0 0.0484598 0.0589154 0.711158 0.0884068 0.319447 0.0211071 0.0730498 0.387413 
0.463896  17 0.414493 0.073805 0.919363 0.00530019 0 0.541696 0.245462 0.504115 0 0.11937 0.0438319 0.427367 0.168866 0.464201 0 0.137739 0.337758 
0.465773  17 0.412309 0.0418051 0.727001 0.00521695 0.208201 0.219433 0.132303 0.586246 0 0.10981 0.12085 0.768969 0.140699 0.500903 0 0.187755 0.448221 
0.466342  17 0.520108 0.472831 0.812421 0.0422509 0.0156261 0.586363 0.112936 0.241417 0.0388251 0.111897 0.0727857 0.455406 0.112027 0.344942 0 0.748867 0.0264043 
0.467002  17 0.456496 0 0.65353 0.0389435 0.0181099 0.429477 0.17234 0.433052 0.0262624 0.0875529 0.0428594 0.296246 0.0926934 0.251449 0 0.631483 0.327358 
0.467865  17 0.581371 0.0917965 0.868341 0.0705987 0 0.636307 0 0.620098 0.0379718 0.0065832 0 0.116617 0.0484974 0.130197 0.0196528 0.444072 0.16154 
0.471069  17 0.756527 0.0621704 0.804541 0.119125 0.223058 0.506023 0.0271221 0.636701 0.0585106 0.142238 0.86872 0.564855 0.156452 0.059644 0.423033 0.652843 0.379511 
0.471069  17 0.756527 0.0621704 0.804541 0.119125 0.223058 0.506023 0.0271221 0.636701 0.0585106 0.142238 0.86872 0.564855 0.156452 0.059644 0.423033 0.652843 0.379511 
0.472901  17 0.138354 0.168107 0.656471 0.0590063 0.181223 0.425997 0.493736 0.714336 0.00913074 0.019442 0.00423924 0.183408 0.203548 0.512736 0.00422002 0.365001 0.267516 
0.474518  17 0.449025 0.700756 0.709738 0.0357001 0.833206 0.362332 0 0.321461 0.0668299 0 0.00770862 0.272239 0.201332 0.7202 0.012059 0.572957 0.0897001 
0.475829  17 0.720009 0.654779 0.617139 0.0339579 0.225953 0.429221 0.012602 0.587441 0.0222216 0 0.0429313 0.565915 0.0815662 0.476382 0.0522338 0.832614 0.373493 
0.47654  17 0.071823 0.29262 0.986203 0.0455117 0.131586 0.450955 0.649867 0.217401 0.0245078 0.0560829 0.0520953 0.617431 0.079837 0.905275 0 0.283619 0.413252 
0.47701  17 0.496998 0.84799 0.623426 0.0670824 0.116159 0.526707 0.121194 0.599594 0.02531 0.102111 0 0.529254 0.0997693 0.474362 0.0114095 0.050484 0.243048 
0.477281  17 0.797023 0.0548108 0.0620794 0.0102092 0 0.257296 0.0899608 0.596337 0 0 0 0.422974 0.131283 0.478291 0 0.289032 0.371153 
0.477391  17 0.553644 0.137534 0.821716 0.0015197 0.0988162 0.475316 0 0.631165 0.0313579 0 0.114095 0.473955 0.197604 0.243638 0.0390908 0.593675 0.232282 
0.478062  17 0.521392 0.335576 0.525369 0.0523854 0.126322 0.518614 0.085605 0.152156 0.0435153 0.0976387 0.0408937 0.714683 0.0927333 0.455465 0.0969951 0.296999 0 
0.478099  17 0.982101 0.2521 0.804406 0.0192676 0.96627 0.181413 0.636995 0.570775 0 0.119118 0 0.399222 0.0932741 0.446158 0 0.843045 0.474103 
0.479163  17 0.814722 0.00696836 0.206474 0.0469324 0.0916292 0.699013 0 0.573229 0.0098931 0.021752 0.0792472 0.441611 0.131395 0.573536 0.0048196 0.419992 0.177894 
0.480078  17 0.518368 0.283446 0.486835 0.0435614 0.806157 0.819395 0.199517 0.518815 0.0251033 0 0.0199343 0.69583 0.150364 0.367934 0 0.493915 0.310747 
0.485213  17 0.524432 0 0.877339 0.00738279 0.447541 0.658465 0.17903 0.553639 0.0503909 0.0751223 0.103212 0.557945 0.236189 0.516046 0.265611 0.594996 0.115442 
0.485495  17 0.325929 0.329269 0.839087 0.0464306 0.293023 0.496748 0.200189 0.764087 0 0.0501617 0.076986 0.747838 0.088416 0.620674 0.152216 0.730822 0.286861 
0.489791  17 0.766791 0 0.0767451 0.0146821 0.0159467 0.470745 0.134384 0.597642 0.027546 0.00191799 0.0953049 0.626001 0.0920769 0.343644 0.0137697 0.600552 0.30304 
0.492504  17 0.863032 0 0.894194 0.0191388 0.14439 0.533712 0.171305 0.493421 0 0.0607032 0.061485 0.549029 0.390698 0.556828 0.0551288 0.3565 0.319951 
0.493208  17 0.084025 0.286755 0.664304 0.0205796 0.000255565 0.064737 0 0.6175 0 0.446733 0.630481 0.560511 0.0792506 0.46191 0.360273 0.537378 0.000247303 
0.4934  17 0.210494 0.313241 0.727915 0.0201223 0.195462 0.889271 0.0905335 0.592919 0 0 0.23399 0.591477 0.497702 0.568909 0.035024 0.502447 0.599683 
0.4934  17 0.210494 0.313241 0.727915 0.0201223 0.195462 0.889271 0.0905335 0.592919 0 0 0.23399 0.591477 0.497702 0.568909 0.035024 0.502447 0.599683 
0.4934  17 0.210494 0.313241 0.727915 0.0201223 0.195462 0.889271 0.0905335 0.592919 0 0 0.23399 0.591477 0.497702 0.568909 0.035024 0.502447 0.599683 
0.4934  17 0.210494 0.313241 0.727915 0.0201223 0.195462 0.889271 0.0905335 0.592919 0 0 0.23399 0.591477 0.497702 0.568909 0.035024 0.502447 0.599683 
0.49456  17 0.439679 0.577145 0.626966 0.0433288 0.327957 0.731158 0.121573 0.636166 0.0138476 0 0.0352512 0.558243 0.104561 0.368004 0.11006 0.571101 0.470206 
0.497376  17 0.112912 0.2764 0.82021 0.0260659 0.279777 0.52054 0.00502975 0.51068 0.0236513 0.0301961 0.0369525 0.516358 0.0499345 0.561953 0 0.0508448 0.42094 
0.498396  17 0.0507804 0.172375 0.571447 0.0784868 0.333337 0.522929 0.60132 0.660389 3.94799e-05 0.00090646 0.0874227 0.183538 0.217959 0.536118 0.170681 0.638801 0.609412 
0.499792  17 0.20792 0 0.739268 0.0295432 0.504182 0.692798 0 0.56916 0.00581745 0 0.038547 0.436874 0.102576 0.516832 0.156123 0.937342 0.287397 
0.500972  17 0.523391 0.232633 0.875006 0.00295435 0.410812 0.329412 0.179743 0.561735 0.0590028 0.143531 0.150526 0.733594 0.212496 0.513501 0.109372 0.425909 0.15774 
0.503745  17 0.236028 0.084169 0.803412 0.0402814 0.345998 0.0905691 0.250873 0.566409 0.015415 0.0119472 0.0747587 0.480248 0.111798 0.412144 0.168143 0.607136 0.398948 
0.51012  17 0.435075 0 0.784034 0.0285059 0.0356926 0.47089 0.0788521 0.350431 0.0263355 0.1655 0.0599086 0.422755 0.192768 0.553855 0 0.449333 0.617885 
0.510305  17 0.656062 0.0171203 0.837316 0.127744 0.185401 0.497653 0 0.660324 0.0369143 0.104294 0.751617 0.492345 0.107238 0.162913 0.252259 0.590907 0.659981 
0.510305  17 0.656062 0.0171203 0.837316 0.127744 0.185401 0.497653 0 0.660324 0.0369143 0.104294 0.751617 0.492345 0.107238 0.162913 0.252259 0.590907 0.659981 
0.512655  17 0.148486 0.537993 0.707868 0.0739644 0.0756281 0.613099 0.0940966 0.59693 0.000603268 0.283309 0 0.429415 0 0.423521 0.0555277 0.588889 0.503528 
0.514501  17 0.0437129 0.0269864 0.873027 0.0402136 0.414633 0.441056 0.0109256 0.588643 0.00592088 0 0.0313762 0.833496 0.0953554 0.468293 0.116867 0.892455 0.545275 
0.517493  17 0.0127989 0.0997832 0.744766 0.0265803 0.70429 0.502135 0.367462 0.768871 0 0 0.101499 0.84548 0.10811 0.661972 0.0020678 0.438239 0.28956 
0.51857  17 0.477242 0.0315849 0.814409 0.035422 0.747309 0.585767 0.00948208 0.604462 0.0706966 0.0201271 0.0492016 0.485732 0.138722 0.164685 0 0.0729885 0 
0.520855  17 0.542086 0.000108445 0.36715 0.0376085 0.300334 0.632988 0.320817 0.549079 0.0117 0.00442706 0 0.0124468 0.00943093 0.607067 0 0.327257 0.686003 
0.527827  17 0.95313 0.104806 0.781157 0.0101593 0.00290765 0.0376696 0.0401279 0.559386 0 0.434844 0.325865 0.556603 0.0529425 0.773539 0.0674014 0.522742 0.364885 
0.527827  17 0.95313 0.104806 0.781157 0.0101593 0.00290765 0.0376696 0.0401279 0.559386 0 0.434844 0.325865 0.556603 0.0529425 0.773539 0.0674014 0.522742 0.364885 
0.528289  17 0.999438 0.0484726 0.291684 0.0515328 0.144552 0.706113 0.077329 0.551195 0.0116015 0.0270229 0.123862 0.464884 0.111042 0.574882 0.00738624 0.417476 0.304881 
0.535582  17 0.867685 0.652151 0.719334 0.0173593 0.141527 0.730834 0.000200413 0.546786 0.248886 0.227307 0.267402 0.596752 0 0.394776 0.361813 0.368459 0.000413647 
0.542146  17 0.652009 0.0478543 0.684774 0.0260371 0.460917 0 0.294418 0.592322 0.0211071 0.137348 0 0.680081 0.0114806 0.629953 0.26357 0.541872 0.352989 
0.542633  17 0.952726 0.105259 0.781661 0.0109118 0.00263139 0.0367021 0.039463 0.559454 0 0.435081 0.326032 0.556553 0.0537964 0.773839 0.0675091 0.522694 0.364116 
0.545114  17 0.655948 0.0169174 0.837503 0.127744 0.185401 0.497653 0 0.660721 0.0361487 0.103841 0.750786 0.490882 0.106801 0.161809 0.25247 0.590319 0.660249 
0.545114  17 0.655948 0.0169174 0.837503 0.127744 0.185401 0.497653 0 0.660721 0.0361487 0.103841 0.750786 0.490882 0.106801 0.161809 0.25247 0.590319 0.660249 
0.546886  17 0.191768 0.0730784 0.915925 0.0466757 0.123746 0.143867 0.11926 0.5136 0.00747424 0.0831564 0.0153113 0.584243 0.101952 0.409785 0.0314114 0 0.36146 
0.551977  17 0.629882 0.0705845 0.739289 0.0289815 0.255303 0.761227 0.556508 0.715899 0.171507 0.346165 0.568997 0.684481 0 0.514241 0.124472 0.591578 0.00152251 
0.356109  17 0.772818 0 0.626733 0.00336504 0.201076 0.505193 0.442721 0.241695 0.0391271 0.0511117 0.00761536 0.480657 0.138581 0.518584 0 0.561167 0.216429 
0.347256  17 0.588471 0.0612624 0.751776 0 0.100486 0.653588 0.281558 0.359945 0.0192057 0 0.0194371 0.803547 0.15357 0.594356 0.0175096 0.515638 0.318789 
0.342918  17 0.527092 0.00316941 0.814959 0.0135504 0.240526 0.364855 0 0.571594 0.000804623 0.0830892 0.0656515 0.727859 0.0589941 0.545234 0.0268193 0.412805 0.379492 
0.306352  17 0.464074 0.0768514 0.859806 0.0105983 0 0.439926 0.147797 0.516715 0.0174928 0.0606608 0 0.462022 0.108818 0.468551 0 0.657594 0.245194 
0.354908  17 0.475551 0 0.916113 0.0389996 0.223998 0.334216 0.142943 0.643757 0.0240407 0.0254747 0.0130774 0.428608 0.0806263 0.352731 0 0.49585 0.253034 
0.307674  17 0.493659 0.0739337 0.932458 0.0491182 0.321829 0.606203 0.324017 0.530384 0.0165715 0.0599517 0 0.390072 0.0932564 0.429495 0 0.437771 0.116428 
0.339361  17 0.736891 0.0718026 0.51257 0.0190613 0 0.840828 0.277225 0.576813 0.00603906 0.104267 0.0658622 0.769395 0.149265 0.528101 0 0.536416 0.452566 
0.33994  17 0.54748 0.112045 0.853991 0.0148173 0.0916489 0.498019 0 0.509319 0.0183588 0.0783621 0 0.455476 0.0663473 0.474806 0.0174524 0.787165 0.261572 
0.351697  17 0.928121 0.22935 0.850671 0.0452723 0.0710362 0.588908 0.0714878 0.497396 0.0204067 0.0632027 0 0.533481 0.0750507 0.477794 0.0172335 0.805438 0.254965 
0.320766  17 0.226867 0 0.260297 0.0147814 0.0759038 0.671916 0.174802 0.580648 0 0.0578694 0.0525983 0.723347 0.0832524 0.6173 0 0.38932 0.382645 
0.339305  17 0.158894 0.0311409 0.935535 0.00890743 0 0.48747 0.132345 0.49002 0.0383545 0.0260664 0.0190849 0.468619 0.140566 0.404059 0 0.829935 0.331604 
0.325936  17 0.0565815 0.0306817 0.912938 0.0657564 0 0.485519 0.136631 0.480737 0.0241198 0 0 0.462892 0.144666 0.371625 0 0.650492 0.29641 
0.352056  17 0.409865 0.548057 0.793036 0.0440379 0 0.659704 0.0736934 0.26348 0 0.0811717 0.0521055 0.486113 0.080892 0.376045 0.0284583 0.7867 0.207699 
0.35811  17 0.624656 0.149967 0.816886 0.0355122 0.715046 0.484695 0.0509569 0.517252 0.0463098 0.0434228 0.0238663 0.51402 0.116757 0.351775 0 0.746749 0.00132618 
0.356374  17 0.783008 0.0411905 0.905933 0.0526731 0.0966483 0.30353 0.0301092 0.566229 0.00985211 0.0150893 0.061952 0.390967 0.149189 0.573962 0.00396809 0.450386 0.258162 
0.356649  17 0.693925 0.265412 0.27314 0.010219 0.505851 0.947047 0.306915 0.487527 0.0193999 0.0389732 0.0343842 0.53156 0.122094 0.549571 0 0.932275 0.414135 
0.357108  17 0.332119 0.183139 0.534203 0.0249487 0 0.590987 0.403118 0.586115 0.0265133 0.0555325 0.0544023 0.841773 0.15054 0.580984 0.0149087 0.408124 0.215507 
0.388334  17 0.345086 0.238401 0.776751 0.036701 0 0.541602 0 0.334088 0.0311999 0.0941299 0 0.630647 0.0913342 0.469004 0.0311271 0.407267 0.474119 
0.375877  17 0.393987 0.0686899 0.726361 0 0.0604901 0.474848 0.163579 0.526233 0 0 0.101271 0.849783 0.135624 0.631103 0.0144214 0.310549 0.319079 
0.365117  17 0.395049 0.80488 0.770939 0.0437429 0 0.526394 0 0.514307 0 0.00413372 0.0865148 0.462793 0.157686 0.639869 0.0142408 0.903953 0.240639 
0.365614  17 0.282284 0 0.918592 0.0169347 0.0362298 0.388076 0.171036 0.513589 0 0.0380752 0.0804581 0.680987 0.0996668 0.29614 0.0259532 0.54463 0.251482 
0.373095  17 0.378615 0 0.886049 0.00715725 0.00885206 0.356541 0.0849017 0.527888 0 0.117735 0.0436068 0.660573 0.0848373 0.443632 0.0307305 0.30812 0.377484 
0.35955  17 0.441492 0.0434935 0.600526 0.0392174 0.366615 0.760985 0.229642 0.600649 0.0193404 0.041419 0.0447866 0.642996 0.126902 0.693249 0.00598449 0.485793 0.360557 
0.371195  17 0.727304 0.149602 0.882337 0.0330788 0.0541476 0.328286 0.0803786 0.593444 0.00958989 0 0.0206758 0.635754 0.085501 0.388069 0.0500515 0.455711 0.665303 
0.367332  17 0.403384 0.553348 0.742644 0.0458175 0.016522 0.610051 0 0.496943 0.00916866 0.0106928 0.00446723 0.589824 0.0932326 0.439898 0.0474215 0.767919 0.409843 
0.382228  17 0.139261 0 0.473608 0.0311193 0.0629647 0.786839 0.139306 0.460569 0.071975 0.0418445 0.0748559 0.687619 0.166504 0.596088 0 0.189947 0.347932 
0.36618  17 0.412875 0.0232189 0.935122 0.0257309 0.119986 0.365056 0.0195202 0.771434 0.00973093 0.0101941 0 0.416007 0.108975 0.583371 0.00595392 0.604964 0.893942 
0.382621  17 0.332412 0.0337877 0.817335 0.07059 0.169477 0.442857 0.00129785 0.999776 0.0305992 0 0.166094 0.489336 0.116518 0.414782 0 0.653342 0.305204 
0.368739  17 0.339002 0.133765 0.847752 0.0447641 0.132322 0.567816 0 0.492511 0.0145756 0 0.071373 0.567061 0.0896382 0.494198 0.0157019 0.921043 0.164461 
0.377372  17 0.772878 0.0484389 0.881092 0.0453169 0 0.424231 0.0494198 0.58081 0.00980168 0.0019574 0.051344 0.507653 0.114709 0.53656 0.0101031 0.545848 0.528397 
0.36303  17 0.490356 0.191244 0.85064 0.0488041 0.313353 0.691296 0.0417968 0.580045 0.0150581 0.0278947 0 0.388075 0.0951917 0.417719 0.0292197 0.661919 0.00484213 
0.367386  17 0.517033 0.0761684 0.888257 0.0387394 0.142523 0.576666 0.110171 0.487303 0.0180917 0.0100181 0.0214678 0.518987 0.0996512 0.452603 0.0122776 0.460256 0.255433 
0.37608  17 0.702345 0.22226 0.941443 0.0369314 0.331103 0.433787 0.133918 0.191394 0.0118734 0 0 0.556032 0.192661 0.426051 0 0.662028 0.393258 
0.37276  17 0.360534 0.113732 0.469013 0.0191087 0.0841769 0.900445 0.193246 0.537298 0 0.106716 0.0822118 0.625872 0.168887 0.432008 0 0.610475 0.440465 
0.364766  17 0.273915 0 0.403521 0.0192667 0.408109 0.880748 0.303077 0.491216 0 0 0.0845823 0.627704 0.139521 0.426621 0 0.546053 0.428662 
0.387686  17 0.707019 0.00883077 0.906247 0.0462055 0.0927165 0.390372 0.00287484 0.529839 0.0139869 0.056336 0.0554977 0.510333 0.0603052 0.443075 0.0201435 0.420367 0.275829 
0.360513  17 0.776191 0.0370273 0.94994 0.0390614 0.0919542 0.371956 0.157919 0.495314 0 0.0658547 0.0353867 0.412468 0.0892161 0.461015 0.0194561 0.277522 0.272033 
0.384448  17 0.368698 0 0.869541 0.0445641 0 0.593874 0.123046 0.518686 0.00731564 0.12697 0.0427217 0.454535 0.115292 0.534908 0.044543 0.424602 0.292907 
0.397707  17 0.342164 0.400773 0.761645 0.0458873 0.100033 0.661456 0.118795 0.721922 0.0218795 0.0343893 0.0381148 0.78071 0.123467 0.432561 0.0573277 0.644198 0.655563 
0.393099  17 0.956936 0.0983324 0.402944 0.00826905 0.303483 0.12795 0.0899056 0.7706 0.00223051 0 0.0126573 0.440939 0.162986 0.431545 0.0156918 0.334838 0.11427 
0.389076  17 0.482651 0.0543039 0.488709 0.00989107 0.167057 0.133184 0.0914195 0.593517 0.00200831 0.0314232 0 0.472904 0.108031 0.423302 0.0260814 0.294794 0.0697162 
0.389631  17 0.624656 0.149967 0.816886 0.0355122 0.715046 0.484695 0.0509569 0.517252 0.0463098 0.0434228 0.0238663 0.51402 0.116757 0.351775 0 0.746749 0.00132618 
0.396327  17 0.130177 0.14357 0.00436174 0.000473284 0.101284 0.920427 0.0601745 0.632587 0.00134057 0.134458 0.0360871 0.811113 0.11184 0.414787 0.033577 0.600163 0.070325 
0.388393  17 0.373833 0.00786869 0.884278 0.0218815 0.0918481 0.419767 0.159079 0.688888 0 0.0556223 0.0481741 0.601157 0.0843309 0.561232 0 0.37815 0.367807 
0.388905  17 0.716822 0.409124 0.917324 0.063799 0.109918 0.491401 0.428006 0.486075 0.0176064 0.0199975 0.032263 0.612751 0.123823 0.439989 0 0.405669 0.23934 
0.407767  17 0.798085 0.546423 0.655117 0.0172125 0.0236956 0.416328 0.49857 0.491282 0 0.198449 0 0.631419 0.183978 0.759118 0 0.750334 0.483069 
0.407767  17 0.798085 0.546423 0.655117 0.0172125 0.0236956 0.416328 0.49857 0.491282 0 0.198449 0 0.631419 0.183978 0.759118 0 0.750334 0.483069 
0.406404  17 0.79887 0.545966 0.655284 0.0172049 0.0236956 0.416328 0.49857 0.491282 0 0.198449 0 0.631214 0.183681 0.759343 0.000603698 0.750411 0.482709 
0.390826  17 0.889048 0 0.703994 0 0.0234745 0.515465 0.736 0.758166 0.0394799 0.199574 0 0.603091 0.191464 0.744454 0 0.704465 0.522526 
0.406404  17 0.79887 0.545966 0.655284 0.0172049 0.0236956 0.416328 0.49857 0.491282 0 0.198449 0 0.631214 0.183681 0.759343 0.000603698 0.750411 0.482709 
0.406404  17 0.79887 0.545966 0.655284 0.0172049 0.0236956 0.416328 0.49857 0.491282 0 0.198449 0 0.631214 0.183681 0.759343 0.000603698 0.750411 0.482709 
0.390826  17 0.889048 0 0.703994 0 0.0234745 0.515465 0.736 0.758166 0.0394799 0.199574 0 0.603091 0.191464 0.744454 0 0.704465 0.522526 
0.406404  17 0.79887 0.545966 0.655284 0.0172049 0.0236956 0.416328 0.49857 0.491282 0 0.198449 0 0.631214 0.183681 0.759343 0.000603698 0.750411 0.482709 
0.407767  17 0.798085 0.546423 0.655117 0.0172125 0.0236956 0.416328 0.49857 0.491282 0 0.198449 0 0.631419 0.183978 0.759118 0 0.750334 0.483069 
0.407767  17 0.798085 0.546423 0.655117 0.0172125 0.0236956 0.416328 0.49857 0.491282 0 0.198449 0 0.631419 0.183978 0.759118 0 0.750334 0.483069 
0.407767  17 0.798085 0.546423 0.655117 0.0172125 0.0236956 0.416328 0.49857 0.491282 0 0.198449 0 0.631419 0.183978 0.759118 0 0.750334 0.483069 
0.347256  17 0.588471 0.0612624 0.751776 0 0.100486 0.653588 0.281558 0.359945 0.0192057 0 0.0194371 0.803547 0.15357 0.594356 0.0175096 0.515638 0.318789 
0.342918  17 0.527092 0.00316941 0.814959 0.0135504 0.240526 0.364855 0 0.571594 0.000804623 0.0830892 0.0656515 0.727859 0.0589941 0.545234 0.0268193 0.412805 0.379492 
0.306352  17 0.464074 0.0768514 0.859806 0.0105983 0 0.439926 0.147797 0.516715 0.0174928 0.0606608 0 0.462022 0.108818 0.468551 0 0.657594 0.245194 
0.307674  17 0.493659 0.0739337 0.932458 0.0491182 0.321829 0.606203 0.324017 0.530384 0.0165715 0.0599517 0 0.390072 0.0932564 0.429495 0 0.437771 0.116428 
0.339361  17 0.736891 0.0718026 0.51257 0.0190613 0 0.840828 0.277225 0.576813 0.00603906 0.104267 0.0658622 0.769395 0.149265 0.528101 0 0.536416 0.452566 
0.320766  17 0.226867 0 0.260297 0.0147814 0.0759038 0.671916 0.174802 0.580648 0 0.0578694 0.0525983 0.723347 0.0832524 0.6173 0 0.38932 0.382645 
0.356649  17 0.693925 0.265412 0.27314 0.010219 0.505851 0.947047 0.306915 0.487527 0.0193999 0.0389732 0.0343842 0.53156 0.122094 0.549571 0 0.932275 0.414135 
0.543068  17 0.526677 0.339054 0.590295 0.0176574 0.281598 0.749227 0.0812891 0.722872 0.0442198 0.0553081 0.0989734 0.610076 0.133567 0.447797 0.0100385 0 0.330206 
0.525284  17 0.424257 0.426682 0.569672 0.00361188 0.91784 0.685372 0.46455 0.720927 0.00401801 0.0553079 0.10789 0.295238 0.129556 0.412172 0.0600551 0.377929 0.103703 
0.360935  17 0.802785 0.253876 0.758393 0.0400031 0.350322 0.736559 0.113748 0.48212 0.0148235 0 0 0.588194 0.186513 0.640523 0 0.590067 0.393939 
0.413834  17 0.549724 0.0610015 0.443155 0.0379015 0.33566 0.673557 0.23182 0.568237 0.0222486 0.0167566 0.0382191 0.518427 0.0964588 0.81368 0.00620005 0.424535 0.363145 
0.440611  17 0.800742 0.563464 0.710204 0.043249 0.118689 0.416697 0.695773 0.319594 0.0274935 0 0.029249 0.346169 0.0988791 0.921817 0 0.600993 0.313602 
0.421548  17 0.832777 0.810521 0.919578 0.0152153 0.0258007 0.42102 0.428273 0.260274 0.00540746 0.104475 0.0179723 0.515523 0.120147 0.647551 0 0.646013 0.372931 
0.318235  17 0.441492 0.0434935 0.600526 0.0392174 0.366615 0.760985 0.229642 0.600649 0.0193404 0.041419 0.0447866 0.642996 0.126902 0.693249 0.00598449 0.485793 0.360557 
0.423012  17 0.772818 0 0.626733 0.00336504 0.201076 0.505193 0.442721 0.241695 0.0391271 0.0511117 0.00761536 0.480657 0.138581 0.518584 0 0.561167 0.216429 
0.373517  17 0.624656 0.149967 0.816886 0.0355122 0.715046 0.484695 0.0509569 0.517252 0.0463098 0.0434228 0.0238663 0.51402 0.116757 0.351775 0 0.746749 0.00132618 
0.459253  17 0.863032 0 0.894194 0.0191388 0.14439 0.533712 0.171305 0.493421 0 0.0607032 0.061485 0.549029 0.390698 0.556828 0.0551288 0.3565 0.319951 
0.430388  17 0.902404 0.236561 0.614152 0.0347366 0.754032 0.444331 0.0971625 0.635385 0.0114731 0 0.0202113 0.620321 0.146523 0.384984 0.05128 0.462355 0.652465 
0.459236  17 0.58292 0.105027 0.273618 0.0421458 0 0.426438 0.144117 0.519627 0.0183248 0 0.02124 0.663053 0.138607 0.370441 0.0331016 0.439853 0.820908 
0.47616  17 0.325929 0.329269 0.839087 0.0464306 0.293023 0.496748 0.200189 0.764087 0 0.0501617 0.076986 0.747838 0.088416 0.620674 0.152216 0.730822 0.286861 
0.379681  17 0.624656 0.149967 0.816886 0.0355122 0.715046 0.484695 0.0509569 0.517252 0.0463098 0.0434228 0.0238663 0.51402 0.116757 0.351775 0 0.746749 0.00132618 
0.356096  17 0.551611 0.210323 0.995395 0.0333521 0.258492 0.595624 0 0.513456 0.0174685 0.121861 0 0.596157 0.0674287 0.408464 0.0172702 0.509213 0.242844 
0.779811  17 0.546366 0.14246 0.152476 0.0240131 0 0.625592 0.0124193 0.546288 0.492125 0.0477079 0 0.141475 0.0597542 0.423313 0.0311551 0.0238787 0.354732 
0.451365  17 0.771021 0.00684753 0.636124 0.0517102 0.287555 0.342969 0.435028 0.47637 0.00588806 0.034883 0.0104119 0.739843 0.0863214 0.224161 0.00702777 0.387855 0.286835 
0.457707  17 0.816759 0.00940478 0.636432 0.0410178 0.276654 0.404951 0.24563 0.599517 0.0283274 0.0869825 0.0517855 0.684941 0.102455 0.256286 0.0184057 0.167839 0.287755 
0.421773  17 0.872425 0 0.750588 0.0130516 0.0324807 0.391926 0.511816 0.308255 0 0.0036849 0.121695 0.743003 0.0655603 0.384941 0.0403497 0.601384 0.247603 
0.391546  17 0.570859 0 0.121303 0.0132596 0.0485172 0.420541 0.289679 0.617944 0 0.0287915 0.018153 0.712989 0.118544 0.658327 0.0518381 0.596003 0.312103 
0.347484  17 0.54748 0.112045 0.853991 0.0148173 0.0916489 0.498019 0 0.509319 0.0183588 0.0783621 0 0.455476 0.0663473 0.474806 0.0174524 0.787165 0.261572 
1.55343  17 0.0820304 0 0.901747 0.724074 0.075836 0.58931 0.169061 0.489953 0.0042388 0.0221512 0.0622899 0.519007 0.0725321 0.406787 0.0619398 0.160372 0.304485 
0.522094  17 0.210882 0.893939 0.734944 0.065882 0.00734605 0.494537 0.29181 0.534677 0 0.126052 0.131956 0.619687 0.176214 0.745811 0.0183167 0.913336 0.163888 
0.460539  17 0.423307 0.943325 0.720244 0.0642174 0 0.593459 0.363712 0.507405 0 0.0225111 0.0811441 0.40379 0.176344 0.647141 0.0122395 0.786338 0.466029 
0.417463  17 0.838515 0.0699833 0.867509 0.0441918 0.0520532 0.790091 0.00685062 0.439691 0.0156503 0.0503491 0.0113637 0.436453 0.0828805 0.466435 0.0126909 0.724265 0.247683 
0.353943  17 0.558852 0.124235 0.91842 0.0171978 0.0644388 0.724434 0.00343366 0.473223 0.0164222 0.105696 0.0447971 0.430368 0.110387 0.457624 0.00732001 0.932024 0.442714 
0.433197  17 0.587174 0 0.633204 0.081317 0.0106271 0.691095 0.185482 0.539353 0.0682 0 0.00512385 0.610463 0.0929107 0.444444 0 0.502523 0.924131 
0.474437  17 0.746314 0 0.724502 0.138617 0 0.207839 0.182144 0.751028 0.0829802 0 0 0.638947 0.122566 0.597713 0 0.515874 0.592538 
0.392791  17 0.538614 0 0.897943 0.0291309 0.258697 0.442645 0.292273 0.799097 0.039193 0 0.0133873 0.377468 0.236686 0.738494 0 0.400073 0.460903 
0.445458  17 0.44345 0 0.65833 0.0163853 0.0023079 0.531758 0.0138662 0.668749 0.0336335 0.201059 0 0.467064 0.104411 0.875534 0 0.40935 0.279976 
0.461768  17 0.889048 0 0.703994 0 0.0234745 0.515465 0.86785 0.758166 0.0394799 0.199574 0 0.603091 0.191464 0.744454 0 0.704465 0.522526 
0.339778  17 0.517033 0.0761684 0.888257 0.0387394 0.142523 0.576666 0.110171 0.487303 0.0180917 0.0100181 0.0214678 0.518987 0.0996512 0.452603 0.0122776 0.460256 0.255433 
0.509802  17 0.750716 0.318878 0.65501 0.0327303 0.302985 0.492667 0 0.52053 0.0458736 0.1885 0.030808 0.461949 0.0976946 0.31605 0 0.745759 0.44808 
0.366372  17 0.563568 0.513127 0.716637 0.0310536 0.714566 0.469061 0 0.483454 0 0 0.00858046 0.535449 0.121899 0.513493 0 0.746851 0.675647 
0.364373  17 0.726275 0.0400863 0.888732 0.0467276 0.0920205 0.400244 0.158083 0.371428 0 0.056855 0.0305085 0.291737 0.0867764 0.518487 0.022012 0.21959 0.233647 
0.405534  17 0.744698 0.0341572 0.999929 0.0363219 0.0919447 0.407481 0.157802 0.562857 0 0.0686486 0.0478806 0.30933 0.0901524 0.492691 0.0155804 0.355508 0.197769 
0.418102  17 0.876967 0.390438 0.0906448 0.0104474 0.735986 0.699457 0.311712 0.410639 0.00959681 0.0463316 0.00828378 0.477687 0.119825 0.55544 0 0.658774 0.536915 
0.353333  17 0.862577 0.314806 0.330175 0.0101346 0.361475 0.7357 0.211838 0.541119 0.0315942 0.0398738 0.0489368 0.556856 0.135538 0.504708 0 0.526636 0.404699 
0.513404  17 0.689719 0 0.805713 0.044503 0 0.578137 0.00255232 0.315091 0.0248359 0 0.070031 0.392596 0.155021 0.625442 0.0118019 0.6946 0.208394 
0.523098  17 0.283893 0.0327149 0.853534 0.0391725 0 0.459459 0.00429461 0.578011 0.034483 0.0418859 0.0930107 0.49083 0.177767 0.488601 0.000230417 0.655037 0.266322 
0.462385  17 0.180282 0 0.829688 0.0130936 0.0260821 0.955582 0.0234459 0.452344 0.00456372 0.0188912 0 0.593216 0.0935069 0.510848 0.043456 0.655666 0.3463 
0.500922  17 0.520296 0 0.983207 0.0471726 0.22951 0.52622 0.153593 0.716617 0.00514306 0.021816 0.0669916 0.55197 0.0853766 0.666712 0.000906757 0 0.299857 
3.86655  17 0.434317 0.179654 0 0.0265262 0.335778 0.901573 0.252636 0.602444 0.018806 0.0318646 0.0223296 0.410528 0.12339 0.525644 0.0270476 0.593101 0.195547 
0.648401  17 0.547435 0.243071 0.215478 0.0607885 0.384625 0.759759 0.0451222 0.565859 0.00928943 0.0267612 0 0.457961 0.20178 0.408255 0.0307723 0.637049 0 
0.501307  17 0.220454 0 0.304863 0.0198816 0.555105 0.880078 0.142184 0.556889 0 0 0.0623598 0.662597 0.465161 0.495795 0 0.505569 0.527625 
0.578528  17 0.218377 0 0.283454 0.020082 0.204641 0.88552 0.311581 0.46069 0 0 0.0360129 0.626153 0 0.53722 0.01706 0.522666 0.424788 
0.401508  17 0.496467 0 0.910477 0.0496991 0.295254 0.667191 0.131998 0.179847 0.00546514 0.104787 0.0721777 0.635606 0.0809168 0.376802 0.125912 0.749292 0.253036 
0.515636  17 0.563992 0.0153715 0.800609 0.0545191 0.0879694 0.820554 0.0601617 0.487926 0 0 0.0485629 0.548002 0.0810296 0.376256 0.067741 0.874778 0.064325 
0.973818  17 0.952582 0 0.825475 0 0.191571 0.5041 0.335794 0.653622 0.04535 0.15474 0.114719 0.619001 0.172759 0 0.403943 0.693101 0.553736 
0.563033  17 0.882947 0.0662808 0.692732 0.0592128 0.309056 0.502429 0.362529 0.811559 0.0493049 0.118431 0.399717 0.592995 0.194518 0.887905 0.124665 0.641028 0.407304 
0.514985  17 0.0769321 0.520616 0.578611 0.0194237 0.0410384 0.382849 0.293271 0.486416 0 0.310232 0 0.617175 0.170222 0.710589 0.00299699 0.785509 0.70495 
0.433808  17 0.127779 0.743889 0.567723 0.0205996 0.0402336 0.329082 0.649036 0.560368 0 0.101558 0 0.760691 0.187515 0.78503 0.00202699 0.703006 0.287843 
1.31583  17 0.449336 0.0335162 0.78315 0.0971916 0.216356 0.461326 0 0 0.0337744 0.048474 0 0.48985 0.143755 0.560833 0 0.635844 0.31245 
0.352448  17 0.248746 1.20043e-05 0.685871 0 0.179452 0.522025 0.247192 0.77292 0.0305086 0.0572983 0.0569589 0.489367 0.114688 0.473658 0 0.549941 0.23773 
0.388527  17 0.382661 0.197376 0.773601 0.0247218 0.014923 0.503316 0.147927 0.528463 0.0183272 0.0693158 0.00460042 0.881899 0.119609 0.666652 0.0125347 0.0819757 0.359507 
0.402323  17 0.462331 0 0.63412 0.0330816 0.0603198 0.461757 0.174109 0.563177 0.0137313 0 0.121989 0.625261 0.138726 0.767169 0.0174135 0.569418 0.27897 
0.771457  17 0.464836 0.364578 0.696158 0.0269382 0.226833 0 0.268131 0.566105 0 0 0 0.715147 0 0.609728 0.26565 0.543047 0.042336 
0.484976  17 0.591569 0.0547115 0.775713 0.0277086 0.280192 0.0109243 0.174846 0.568967 0.0293324 0.106622 0 0.797346 0.116699 0.631919 0.0160623 0.544949 0.111607 
0.387418  17 0.314705 0.498383 0.434894 0.0240618 0.00890871 0.530985 0.129206 0.464683 0.0259476 0.00987789 0.0763896 0.864421 0.147713 0.579474 0.00585788 0.382652 0.276859 
0.454829  17 0.239101 0.569642 0.522966 0.0261886 0.134918 0.620218 0.511236 0.518373 0.0416239 0.00633013 0.060324 0.884499 0.156174 0.559855 0.0167554 0.390757 0.225602 
0.466097  17 0.950726 0.282315 0.143086 0.0146408 0 0.0881486 0.097521 0.580311 0 0 0.0211694 0.712088 0.122938 0.618996 0.082799 0.511221 0.779809 
3.88979  17 0.398109 0 0 0.0100203 0 0.765772 0.0670313 0.57273 0 0.0653111 0.0926527 0.313277 0.135102 0.630913 0.501034 0.257696 0.590385 
0.427654  17 0.960202 0.868736 0.616526 0.0163761 0.0178105 0.398524 0.458833 0.303797 0.00350122 0.0709859 0 0.75493 0.104391 0.479997 0.0800533 0.791064 0.525538 
0.555203  17 0.83667 0.649121 0.775196 0.0174482 0.00924424 0.456194 0.996648 0.628579 0.00440834 0.158663 0 0.553743 0.228373 0.482113 0 0.650377 0.459514 
0.377823  17 0.67982 0.523717 0.684239 0.0272709 0.0312351 0.538002 0.231407 0.491424 0 0.0386544 0.0602298 0.514223 0.159627 0.812637 0.0118522 0.97986 0.349287 
0.453705  17 0.194513 0.52751 0.790229 0.0414806 0 0.51442 0.586995 0.480375 0 0 0.0741258 0.702139 0.153015 0.759764 0.0190619 0.897682 0.596854 
0.44238  17 0.504692 0.158877 0.490364 0.0427693 0 0.846846 0.244798 0.61441 0.0407001 0.0145413 0.0847356 0.557223 0.153222 0.44026 0 0.664164 0 
3.2759  17 0.41259 0.344118 0.00831861 0.0441198 0 0.505148 0.288802 0.305231 0.0213731 0 0.0868586 0.420059 0.103478 0.383163 0 0.513168 0.440418 
0.408611  17 0.780039 0.1374 0.735251 0 0.0292013 0.50116 0.0909256 0.304771 0.00406208 0 0.0938782 0.910365 0.117499 0.582119 0.011342 0.504522 0.503633 
0.385212  17 0.583399 0 0.7455 0 0.131455 0.610334 0.160784 0.13274 0.0321924 0 0 0.738957 0.206796 0.588436 0.0116737 0.521807 0.178885 
0.480777  17 0.282506 0.00621758 0.962428 0.035804 0.110523 0.404066 0.0495451 0.438481 0 0.062024 0.0867311 0.559822 0.140407 0.205565 0.0147607 0.547864 0.255376 
0.364285  17 0.346597 0.128729 0.838858 0.047137 0.0754567 0.581154 0 0.415034 0.00438402 0.0318007 0.0852127 0.632865 0.0859562 0.210739 0.0165368 0.974117 0.238424 
0.364747  17 0.622714 0.143311 0.629453 0.0153922 0.0805643 0.401375 0.390113 0.340085 0.0717167 0.0742002 0.00773669 0.443465 0.147827 0.800793 0.00130912 0.560104 0.160189 
0.42531  17 0.293423 0.651224 0.650277 0.0408441 0.0763848 0.455606 0.510842 0.329033 0.0386696 0.0621103 0.00772122 0.474127 0.219837 0.813115 0.00495144 0.574815 0.147031 
0.391866  17 0.369721 0.0488563 0.265039 0.0371508 0.368885 0.779089 0.215899 0.655923 0.0221035 0.0988113 0.0408552 0.65341 0.0672213 0.711018 0.00843291 0.39156 0.229216 
0.405412  17 0.451918 0.062302 0.72581 0.0142091 0.0320388 0.609954 0.307301 0.544409 0.0288646 0.0138973 0.0489358 0.632726 0.144992 0.915661 0.00885219 0.47532 0.301221 
0.361575  17 0.37013 0.000306396 0.916609 0.0150622 0.00283836 0.381216 0.163234 0.580847 0.000582311 0.0522626 0.0563281 0.728783 0.0644188 0.526139 0.0268161 0.418707 0.382592 
0.341986  17 0.555671 0.00194214 0.208243 0.01435 0.206782 0.600326 0 0.571537 0 0.0716121 0.0699201 0.72267 0.0551019 0.537321 0.0307978 0.397812 0.378492 
0.467821  17 0.752682 0.754209 0.625958 0.0147228 0.254437 0.600499 0.293554 0.532421 0.000437322 0.099196 0.0651298 0.402223 0.158965 0.520353 0 0.436608 0.50562 
0.339644  17 0.493659 0.0739337 0.932458 0.0491182 0.321829 0.606203 0.324017 0.530384 0.0165715 0.0599517 0 0.390072 0.0932564 0.429495 0 0.437771 0.116428 
0.602076  17 0.851618 0.519704 0.682978 0.0407826 0.0314283 0.385857 0.584207 0.388847 0.0174642 0.137887 0.0113733 0.283825 0.205923 0.7051 0 0.564898 0.235831 
2.1322  17 0.561362 0.715081 0.628035 0.981443 0.0690743 0.418119 0.0490429 0.568405 0 0.285285 0 0.464649 0.200596 0.709741 0.00282422 0.825754 0.157691 
0.531105  17 0.424292 0.11682 0.642807 0.0173371 0.221069 0.404173 0.183038 0.269115 0.0125491 0 0 0.622841 0.223894 0.304824 0 0.57246 0.390855 
0.406171  17 0.697175 0.199755 0.299885 0.022518 0.44061 0.469281 0.237278 0.337528 0.017386 0 0 0.559047 0.157236 0.336727 0 0.760041 0.384708 
0.523151  17 0 0.236518 0.974803 0.0168097 0.0404276 0.390549 0.384856 0.529638 0 0 0.0447152 0.668384 0.132581 0.377242 0.0228994 0.696961 0.289169 
1.32587  17 0 0 0.735641 0.017069 0.0384133 0.377749 0 0.514826 0 0.0026702 0.0226996 0.690447 0.104304 0.00866887 0.0300262 0.612134 0.389785 
0.365551  17 0.683493 0.235255 0.222405 0.0194898 0.383129 0.878954 0.316429 0.625033 0.0327982 0.0198831 0.0711509 0.468016 0.170144 0.518284 0 0.809982 0.337842 
0.334179  17 0.475551 0 0.916113 0.0389996 0.223998 0.334216 0.142943 0.643757 0.0240407 0.0254747 0.0130774 0.428608 0.0806263 0.352731 0 0.49585 0.253034 
0.469893  17 0.836689 0.0570298 0.506956 0.0914518 0.258938 0.618683 0.106135 0.576474 0 0.102645 0 0.474232 0.202793 0.861368 0.153559 0.315524 0.486012 
0.387862  17 0.721854 0.541186 0.800902 0 0.1883 0.564673 0.245095 0.637707 0.0204255 0.0956588 0 0.449047 0.145129 0.486948 0 0.541741 0.405307 
0.332995  17 0.332119 0.183139 0.534203 0.0249487 0 0.590987 0.403118 0.586115 0.0265133 0.0555325 0.0544023 0.841773 0.15054 0.580984 0.0149087 0.408124 0.215507 
0.507366  17 0.60503 0 0.789419 0.0327834 0.142175 0.344543 0.235184 0.389589 0 0.0484598 0.0589154 0.711158 0.0884068 0.319447 0.0211071 0.0730498 0.387413 
0.528284  17 0.66688 0.471859 0.912561 0.0403549 0 0.492577 0 0.43832 0.0787931 0.00650135 0.00425278 0.395993 0.0341561 0.422464 0.0173698 0.839602 0.245786 
0.415782  17 0.924469 0.869831 0.829033 0.0363049 0.182908 0.443341 0.105405 0.331647 0.0851097 0 0.00931279 0.32455 0.148552 0.810346 0.0157833 0.640565 0.0973793 
0.367405  17 0.153115 0 0.792487 0 0 0.728102 0.122132 0.629718 0.0418366 0.0520511 0.024074 0.456845 0.141016 0.404732 0 0.578665 0.310722 
0.48237  17 0.089778 0.027061 0.899213 0.0114984 0 0.7184 0.139756 0.62714 0.00465537 0.0479459 0.0283732 0.486481 0.17846 0.404654 0 0.00943337 0.353284 
0.45735  17 0.786709 0.141422 0.0543071 0.00935699 0.0115048 0.38805 0.48947 0.494066 0 0.00106147 0.0329169 0.581977 0.208148 0.569941 0 0.540758 0.568275 
0.379597  17 0.781025 0.258735 0.582177 0.02926 0.0225264 0.432669 0.0784738 0.496128 0 0.0119818 0 0.518515 0.175569 0.671326 0.00562771 0.651876 0.532868 
0.572504  17 0.469246 0 0.840163 0 0.154056 0.496217 0.0549132 0.519831 0.0154164 0.0037607 0.461859 0.50162 0.108099 0.372489 0.109013 0.565944 0.575836 
0.453212  17 0.525896 0.0461071 0.906278 0.033681 0.125022 0.547736 0.153093 0.714931 0.0100082 0.145623 0.213819 0.531474 0.100495 0.285231 0 0.420262 0.538604 
0.45845  17 0.265024 0.554243 0.858222 0.0601169 0.0985561 0.210881 0.110453 0.560199 0.0133406 0 0.00507323 0.439677 0.0981933 0.614457 0 0.52602 0.156175 
0.336647  17 0.565986 0.366975 0.824677 0.0456615 0.0787524 0.278174 0.0263185 0.574417 0.00789395 0.203586 0 0.41537 0.0397805 0.491443 0 0.470474 0.277777 
0.336866  17 0.331805 0 0.645404 0.0397301 0.595664 0.758334 0.458109 0.411787 0.0212574 0.043242 0.0489938 0.64501 0.117156 0.609539 0.0256675 0.491017 0.35743 
0.342097  17 0.404488 0 0.430879 0.0373978 0.363046 0.74949 0.0180225 0.601824 0.0354331 0.0580406 0.0496235 0.613925 0.164229 0.610874 0.00187208 0.489874 0.325448 
0.38565  17 0.378615 0 0.886049 0.00715725 0.00885206 0.356541 0.0849017 0.527888 0 0.117735 0.0436068 0.660573 0.0848373 0.443632 0.0307305 0.30812 0.377484 
0.39843  17 0.624656 0.149967 0.816886 0.0355122 0.715046 0.484695 0.0509569 0.517252 0.0463098 0.0434228 0.0238663 0.51402 0.116757 0.351775 0 0.746749 0.00132618 
0.407253  17 0.2288 0.0881009 0.978734 0.0156004 0.0123197 0.591235 0.162695 0.525407 0 0.00325889 0.0809532 0.717476 0.128445 0.392594 0.0287198 0.529617 0.282977 
0.446844  17 0.338031 0 0.917242 0.0149912 0.00459518 0.657424 0.155202 0.525584 0 0.0591753 0.0802297 0.656514 0.13369 0.250913 0.0150596 0.523453 0.274532 
0.33901  17 0.499335 0.0769343 0.907792 0.0501709 0.224629 0.61475 0.21867 0.527323 0.0161965 0.0123216 0 0.504794 0.096062 0.427643 0.0129951 0.468903 0.227678 
0.351312  17 0.498766 0.0772645 0.938307 0.041544 0.144693 0.599412 0.130204 0.500415 0.0165867 0.0711754 0.0070325 0.417129 0.0986829 0.457456 0.00437979 0.450468 0.14063 
0.47613  17 0.774236 0.0370289 0.91025 0.0605484 0.0589022 0.425667 0.637624 0.4967 0.00578411 0.0865301 0 0.527144 0.0108528 0.291002 0 0.351287 0.566078 
2.44092  17 0.042832 0.790266 0.60839 0.887706 0.233358 0.205547 0.288881 0.450938 0.213325 0.541289 0.855939 0.609198 0.434177 0.453002 0.765989 0.314919 0.057176 
0.581894  17 0.310011 0.539168 0.847764 0 0.23315 0.92098 0.000866495 0.587417 0.0133063 0.072362 0.13795 0.593896 0.620203 0.70306 0.0130864 0.490932 0.560027 
0.427691  17 0.439681 0.380627 0.572865 0.0236063 0.0318905 0.569639 0.0977152 0.594278 0 0.0167689 0.286838 0.597559 0.302984 0.683011 0.164151 0.504274 0.551246 
3.89556  17 0.0871088 0.0834043 0 0.0381548 0.121426 0.654286 0.129799 0.580587 0 0.050369 0.0345432 0.648869 0.0841952 0.591828 0.0212446 0.247067 0.236592 
0.354487  17 0.431654 0 0.736632 0.0313416 0.124158 0.673837 0.193758 0.580053 0 0.0388175 0.105186 0.915042 0.0773265 0.80803 0 0.338066 0.238942 
0.599089  17 0.677082 0.263384 0.932984 0.0333652 5.0409e-05 0.660083 0.05978 0.547754 0.165201 0.0189046 0 0.525647 0.480744 0.474987 0.0125 0.563672 0 
0.410708  17 0.316677 0.278311 0.737655 0.0457506 0.140155 0.422428 0.0573892 0.469342 0.0140582 0.0899782 0 0.572666 0 0.456927 0.01704 0.909333 0.457215 
0.396831  17 0.320149 0.0558428 0.82605 0.0437661 0.316246 0.548782 0.212393 0.641506 0.0187352 0.00923402 0.0609902 0.576982 0.0890373 0.53915 0.0134672 0.0808832 0.147468 
3.45071  17 0.621002 0.408429 0.167384 0.294423 0.465966 0.102275 0.113593 0.174637 0.714053 0.925875 0.0176654 0.312573 0.402157 0.0900297 0.291111 0.247769 0.121533 
1.58948  17 0.451654 0.0704325 0.0284981 0.0275571 0.410416 0.620543 0.31263 0.696193 0.016566 0.0464714 0 0.560017 0.0485386 0.537299 0.00493001 0.410435 0 
2.36388  17 0.568578 0.0820427 0.0243603 0.0392124 0.187412 0.648114 0.285627 0.619388 0.0145406 0.0713559 0.00701116 0.524206 0.152481 0.311168 0.00558822 0.442773 0.0489338 
0.305325  17 0.733188 0.390637 0.991856 0.0324903 0.489878 0.907016 0.250344 0.4855 0.0238596 0.0241627 0.0428982 0.608471 0.133671 0.492086 0 0.796597 0.337677 
0.379012  17 0.615125 0.381647 0.59589 0.0270371 0.127391 0.825501 0.353746 0.669011 0.0390564 0.0163343 0.0241902 0.583364 0.197943 0.410664 0.0306406 0.791815 0.397137 
1.09498  17 0.136843 0.0356074 0.88954 0.0190345 0.72132 0.631178 0.183278 0.682357 0.00237977 0 0.0339826 0.0015986 0.117005 0.692237 0.0473179 0.419511 0.291409 
0.552308  17 0 0.122799 0.814815 0.0415144 0.605247 0.509713 0.377613 0.625616 0.00700423 0 0.0564513 0.355823 0.109381 0.684846 0.0371126 0.423623 0.288013 
0.527401  17 0.187799 0.185226 0.916404 0.00100291 0.132164 0.586533 0.0255002 0.716701 0.0432172 0.0285099 0.128001 0.633557 0.207244 0.183746 0.0555696 0.142414 0.298932 
0.570496  17 0.516333 0.192517 0.756907 0.00135384 0.0645728 0.66167 0.194521 0.656011 0.0413319 0.00452132 0.0675281 0.703088 0.18673 0.367264 0.150387 0.627385 0.412267 
0.416566  17 0.438957 0 0.367321 0.0316058 0.378899 0.810581 0.349392 0.614221 0.0187885 0.0382165 0.0851079 0.569314 0.101298 0.588602 0.026489 0.627791 0.181644 
0.359403  17 0.478701 0 0.364393 0.0382182 0.417059 0.801064 0.226652 0.588106 0.0179681 0.0524345 0.0408561 0.443173 0.113972 0.823434 0 0.6265 0.323085 
0.352637  17 0.736891 0.0718026 0.51257 0.0190613 0 0.840828 0.277225 0.576813 0.00603906 0.104267 0.0658622 0.769395 0.149265 0.528101 0 0.536416 0.452566 
0.415848  17 0.727304 0.149602 0.882337 0.0330788 0.0541476 0.328286 0.0803786 0.593444 0.00958989 0 0.0206758 0.635754 0.085501 0.388069 0.0500515 0.455711 0.665303 
0.640641  17 0 0.0902321 0.55557 0.0769303 0.274837 0.420838 0.551918 0.433342 4.62309e-05 0 0.0561337 0.591625 0.204494 0.560468 0.156763 0.644174 0.544725 
0.432131  17 0.981525 0.453648 0.599046 0.0305065 0 0.538463 0.528567 0.583905 5.23146e-05 0.0258428 0 0.20802 0.187415 0.654918 0.16841 0.621791 0.460491 
0.398965  17 0.280973 0 0.16589 0.0160658 0 0.507168 0.168585 0.509613 0 0 0.0818851 0.693442 0.0945026 0.29658 0 0.544975 0.470413 
0.362158  17 0.276679 0 0.653439 0.0164666 0.0443983 0.265928 0.348714 0.4885 0 0 0.0855085 0.609026 0.115956 0.471587 0 0.546454 0.461114 
0.56101  17 0.506861 0.009907 0.802367 0.118868 0.162625 0.656493 0 0.325536 0.0339665 0 0.632173 0.490892 0.0987523 0 0.245501 0.745722 0.709789 
0.75909  17 0.490962 0.752798 0.842866 0.123067 0.0727268 0.482328 0 0.810657 0.0212691 0.130067 0 0.488446 0.091672 0.264542 0.35421 0.530022 0.501384 
1.56671  17 0.103201 0.0550198 0 0 0.117946 0.0753885 0 0.7393 0.000389172 0.125332 0.0189752 0.760171 0.0759146 0.188463 0.0313403 0.452114 0 
0.392262  17 0.319127 0 0.115384 0 0.159503 0.976638 0.439043 0.703646 0.000255911 0.0771981 0.0417328 0.935863 0.0641454 0.37243 0.0156392 0.655065 0.0240014 
0.314706  17 0.497959 0 0.914694 0.0355859 0.123615 0.546924 0.236092 0.512394 0.0310739 0.0140181 0 0.529031 0.105415 0.317405 0.0152389 0.348155 0.26708 
0.387288  17 0.494685 0.305028 0.879805 0.026296 0.202588 0.615866 0.0694756 0.43834 0.0180047 0.00929731 0.0828483 0.546088 0.113195 0.285611 0.00698168 0.582023 0.252991 
0.342918  17 0.527092 0.00316941 0.814959 0.0135504 0.240526 0.364855 0 0.571594 0.000804623 0.0830892 0.0656515 0.727859 0.0589941 0.545234 0.0268193 0.412805 0.379492 
0.306352  17 0.464074 0.0768514 0.859806 0.0105983 0 0.439926 0.147797 0.516715 0.0174928 0.0606608 0 0.462022 0.108818 0.468551 0 0.657594 0.245194 
0.318235  17 0.441492 0.0434935 0.600526 0.0392174 0.366615 0.760985 0.229642 0.600649 0.0193404 0.041419 0.0447866 0.642996 0.126902 0.693249 0.00598449 0.485793 0.360557 
0.47616  17 0.325929 0.329269 0.839087 0.0464306 0.293023 0.496748 0.200189 0.764087 0 0.0501617 0.076986 0.747838 0.088416 0.620674 0.152216 0.730822 0.286861 
0.334179  17 0.475551 0 0.916113 0.0389996 0.223998 0.334216 0.142943 0.643757 0.0240407 0.0254747 0.0130774 0.428608 0.0806263 0.352731 0 0.49585 0.253034 
0.336866  17 0.331805 0 0.645404 0.0397301 0.595664 0.758334 0.458109 0.411787 0.0212574 0.043242 0.0489938 0.64501 0.117156 0.609539 0.0256675 0.491017 0.35743 
0.39843  17 0.624656 0.149967 0.816886 0.0355122 0.715046 0.484695 0.0509569 0.517252 0.0463098 0.0434228 0.0238663 0.51402 0.116757 0.351775 0 0.746749 0.00132618 
0.305325  17 0.733188 0.390637 0.991856 0.0324903 0.489878 0.907016 0.250344 0.4855 0.0238596 0.0241627 0.0428982 0.608471 0.133671 0.492086 0 0.796597 0.337677 
0.388903  17 0.775843 0.456378 0.440917 0.0209802 0.199398 0.736225 0.490414 0.700356 0.0571592 0 0.0999109 0.581225 0.174327 0.69503 0 0.821261 0.268541 
0.362807  17 0.673501 0.15011 0.273444 0.0187019 0.306965 0.608873 0.136985 0.657779 0.0222596 0.18108 0.00191459 0.525998 0.170424 0.725807 0 0.855826 0.259243 
0.324864  17 0.429234 0.106767 0.844491 0.00690869 0.00857407 0.507865 0.131849 0.473422 0.0252722 0.0267043 0 0.512764 0.107274 0.52112 0 0.764591 0.193303 
0.37262  17 0.335499 0.0152679 0.85358 0 0.0464961 0.473827 0.0907986 0.547501 0.0127295 0.100085 0.0025191 0.353669 0.115815 0.413502 0.00477491 0.487105 0.349866 
0.304609  17 0.497381 0.128433 0.779887 0 0.153073 0.550464 0.397793 0.441748 0 0.0788281 0 0.533183 0.0648218 0.331745 0.0173672 0.841472 0.117666 
0.41732  17 0.392032 0.107174 0.165151 0 0.116249 0.459043 0 0.499899 0.0129239 0.0772284 0.0436592 0.436859 0.0655717 0.35014 0.0164095 0.801727 0.0649235 
0.854381  17 0.529757 0 0.131832 0.0377055 0.150908 0.500105 0.0568579 0.56313 0.0357958 0.0498649 0.673089 0.52006 0.02999 0.127874 0.0234455 0.570563 0.385589 
0.610629  17 0.665437 0 0.875198 0.0368502 0.0898022 0.587154 0.417389 0.350023 0.0304013 0 0.0076567 0.544743 0.00101654 0.557849 0.013705 0.165037 0.369577 
0.442378  17 0.735712 0 0.778907 0.0296132 0 0.896405 0.399567 0.592571 0.00809031 0 0.065031 0.233396 0.153024 0.634494 0.0179814 0.88231 0.451281 
0.412635  17 0.582302 0.868232 0.760569 0.0103328 0 0.781101 0.306785 0.604651 0.00800767 0.125001 0.0806594 0.828077 0.14588 0.570853 0 0.658797 0.472418 
0.368758  17 0.80262 0.486439 0.863141 0.0371619 0.02122 0.588355 0.145385 0.512834 0.034252 0.00816345 0.0559364 0.55642 0.12589 0.453074 0.0129443 0.494912 0.249326 
0.397478  17 0.272086 0.0721668 0.975749 0.026259 0.02199 0.584725 0.118942 0.520549 0.0343887 0.016227 0.0286008 0.602513 0.0923657 0.439741 0 0.446565 0.241066 
0.468095  17 0.475226 0.419779 0.867469 0.0459498 0.0681112 0.199452 0.00567529 0.480421 0.0141897 0.250637 0 0.371529 0 0.758488 0 0.342796 0.251779 
0.43199  17 0.398843 0.402504 0.907693 0.046808 0.0724567 0.391367 0.509996 0.51116 0 0.125262 0 0.402264 0.0643637 0.63729 0 0.532786 0.270605 
0.404326  17 0.277426 0.540826 0.514422 0.0268648 0.186198 0.74697 0.529714 0.537291 0.0395739 0.000206248 0.0174071 0.740785 0.189075 0.527272 0 0.522659 0.209156 
0.441258  17 0.211554 0.426893 0.433828 0.0259133 0.105007 0.180988 0.666173 0.494241 0.0374471 0.00506076 0.005915 0.88037 0.169265 0.517059 0 0.327117 0.286642 
0.843908  17 0.798451 0.850736 0.736917 0 0.209987 0.560515 0.10327 0.470606 0.0864058 0.0538827 0.603649 0.575214 0.0599265 0.876362 0.104964 0.22326 0.0481401 
2.25719  17 0.949905 0.879443 0.56481 0.813122 0.205331 0.472126 0.148691 0.487253 0.187643 0.267145 0 0.667301 0.252851 0.417726 0.104553 0.54257 0.0802671 
0.415912  17 0.153115 0 0.792487 0 0 0.728102 0.122132 0.629718 0.0418366 0.0520511 0.024074 0.456845 0.141016 0.404732 0 0.578665 0.310722 
0.412373  17 0.431654 0 0.736632 0.0313416 0.124158 0.673837 0.193758 0.580053 0 0.0388175 0.105186 0.915042 0.0773265 0.80803 0 0.338066 0.238942 
0.391281  17 0.569549 0 0.78677 0.0138933 0.0598699 0.409155 0.575761 0.595936 0.0316607 0.0828504 0.073837 0.455128 0.155748 0.473456 0.019285 0.55535 0.472336 
0.346647  17 0.561161 0.0938069 0.843687 0.0140408 0.0865876 0.366623 0.0380787 0.641221 0 0.0869356 0.0723255 0.805872 0.108064 0.596697 0.0155066 0.554535 0.283042 
0.480448  17 0.55162 0.0695496 0.821647 0.0341268 0.418436 0.754739 0.292807 0.749814 0.0149417 0.0353963 0.0430246 0.786597 0 0.698702 0.00150869 0.397106 0.258704 
1.03525  17 0.414934 0.029637 0.0719604 0.0273557 0.285769 0.591556 0.242778 0.619675 0.0351975 0 0.0120929 0.431855 0.190615 0.740092 0.86815 0.394433 0.532309 
0.427216  17 0.775755 0.142817 0.62014 0.0223401 0.399781 0.486851 0.100297 0.531918 0.00654514 0.016902 0.105322 0.849538 0.0876282 0.359291 0.0100845 0.412995 0.453594 
0.472663  17 0.773493 0 0.66528 0.0574676 0.321892 0.561604 0.524779 0.220096 0.00318453 0.0241173 0 0.847919 0.0893292 0.70164 0.0101776 0.356212 0.507912 
0.436832  17 0.703539 0.408762 0.85511 0.0307752 0.587527 0.303023 0.286058 0.457268 0.0437402 0.0183979 0.0241662 0.610309 0.125936 0.443567 0 0.832633 0.335935 
0.435279  17 0.810089 0.548505 0.819323 0.0311507 0.480983 0.258417 0.251657 0.490253 0.0456097 0.00604413 0.0514298 0.665033 0.1502 0.57361 0 0.839853 0.355129 
0.380757  17 0.390817 0.000790804 0.334672 0.0134232 0 0.429227 0.159459 0.599369 0 0.0993847 0.0734424 0.553863 0.117024 0.523869 0.0132527 0.555849 0.438202 
1.48566  17 0.455291 0.00220896 0.0198655 0.0160192 0.270905 0.257989 0 0.468926 0 0.0970431 0.0639246 0.598655 0.0709905 0.458634 0.0318355 0.489711 0.37808 
0.346602  17 0.605149 0.0587076 0.530277 0.0231351 0 0.971665 0.160878 0.612162 0 0.154749 0.0689183 0.808974 0.149044 0.510221 0 0.403564 0.598064 
0.365422  17 0.99167 0 0.491484 0.0165247 0 0.956351 0.268644 0.556869 0.0133248 0.0509989 0.0657377 0.702819 0.150017 0.578763 0 0.410825 0.565516 
0.751265  17 0 0.530491 0.946042 0.241836 0.293179 0.514224 0.668523 0.597168 0.00684503 0.16625 0.0753039 0.412114 0.0778646 0.701754 0.0710102 0.582584 0.318422 
0.402742  17 0.535222 0.0733853 0.879272 0 0.117908 0.510356 0.102372 0.629243 0.0104773 0 0.0377936 0.268497 0.14948 0.696581 0.0404756 0.0463414 0.211333 
0.379315  17 0.360212 0.175575 0.572071 0.0412825 0 0.749042 0.333285 0.579678 0.0295954 0.0601794 0.0540315 0.886204 0.153045 0.702276 0.0118834 0.488601 0.27903 
0.368236  17 0.422302 0.0542236 0.580942 0.0391551 0.259021 0.815185 0.376049 0.606605 0.0300344 0.0531867 0.0571328 0.577628 0.136729 0.536052 0.0128345 0.499164 0.172991 
0.335057  17 0.483944 0.242143 0.771084 0.0231627 0.00892738 0.78149 0.214143 0.526645 0.00748897 0.0771831 0.0132427 0.925665 0.128083 0.581673 0.000411386 0.546575 0.33154 
0.423824  17 0.758731 0.102382 0.780402 0.0235973 0.0189499 0.458848 0.194539 0.570725 0.0243171 0.0994651 0.0585953 0.790273 0.104973 0.500894 0.0165272 0.288179 0.486127 
0.43107  17 0.499335 0.0769343 0.907792 0.0501709 0.224629 0.61475 0.21867 0.527323 0.0161965 0.0123216 0 0.504794 0.096062 0.427643 0.0129951 0.468903 0.227678 
0.348142  17 0.624656 0.149967 0.816886 0.0355122 0.715046 0.484695 0.0509569 0.517252 0.0463098 0.0434228 0.0238663 0.51402 0.116757 0.351775 0 0.746749 0.00132618 
0.429296  17 0.557877 0.00251361 0.629325 0.00044891 0 0.245254 0.456664 0.476778 0.00617617 0.0266483 0.00479589 0.678645 0.114422 0.568713 0.00245517 0.41234 0.356315 
0.407771  17 0.538859 0.000890462 0.647401 0.0617139 0.182302 0.378049 0.338005 0.472808 0.00702114 0.0281197 0.0608801 0.793061 0.0774068 0.232301 0.00509231 0.469683 0.327682 
0.640441  17 0.53106 0.202623 0.0835695 0.0190825 0.2019 0.440549 0.243804 0.201408 0 0 0.00766834 0.653974 0.175701 0.56269 0.0767821 0.523292 0.358235 
0.813042  17 0.566984 0 0.236688 0.00985212 0.166004 0.4274 0.296999 0.454673 0.962998 0.0250734 0.0258037 0.544917 0.129469 0.542258 0 0.586171 0.292259 
0.354938  17 0.303767 0 0.638514 0.0313633 0.00623315 0.400273 0.238389 0.518662 0.0295739 0 0.0209289 0.694801 0.146911 0.345006 0.0450542 0.890338 0.58392 
2.0777  17 0.803458 0.164672 0.569675 0.624309 0.264977 0.496679 0.865881 0.959776 0.25807 0.161453 0.892199 0.728855 0.883476 0.623407 0.905914 0.996315 0.177185 
0.364808  17 0.853266 0.0759136 0.756625 0.020265 0.374616 0.613973 0.11534 0.484133 0.0148854 0 0.0285462 0.785667 0.165114 0.63993 0.00374168 0.481082 0.337554 
0.364308  17 0.680301 0.204384 0.749547 0.0288298 0.0603192 0.735951 0.162926 0.512997 0.013217 0 0.0203763 0.875792 0.196038 0.651472 0 0.48983 0.284493 
0.339279  17 0.878033 0.148515 0.769208 0.0214645 0 0.850899 0.515225 0.748344 0.0631683 0.0192907 0.0113052 0.633744 0.160317 0.493406 0.00199963 0.617051 0.451369 
0.356537  17 0.781961 0.123045 0.497266 0.0210892 0 0.815448 0.444351 0.768752 0.0474395 0.00494968 0.0490844 0.640862 0.126206 0.449929 0.0331819 0.797295 0.436305 
0.414879  17 0.549724 0.0610015 0.443155 0.0379015 0.33566 0.673557 0.23182 0.568237 0.0222486 0.0167566 0.0382191 0.518427 0.0964588 0.81368 0.00620005 0.424535 0.363145 
0.424829  17 0.283893 0.0327149 0.853534 0.0391725 0 0.459459 0.00429461 0.578011 0.034483 0.0418859 0.0930107 0.49083 0.177767 0.488601 0.000230417 0.655037 0.266322 
0.57306  17 0.624656 0.149967 0.816886 0.0355122 0.715046 0.484695 0.0509569 0.517252 0.0463098 0.0434228 0.546118 0.51402 0.116757 0.351775 0 0.746749 0.00132618 
0.342039  17 0.624656 0.149967 0.816886 0.0355122 0.715046 0.484695 0.0509569 0.517252 0.0463098 0.0434228 0.0238663 0.51402 0.116757 0.351775 0 0.746749 0.705449 
0.357538  17 0.320563 0.018422 0.819794 0.0383055 0.353124 0.732999 0.0152248 0.606863 0.0280585 0.0406742 0.0587383 0.591572 0.167352 0.628854 0 0.554729 0.376576 
0.421844  17 0.212426 0 0.427273 0.0379067 0.359585 0.734064 0.00916106 0.617199 0.0274588 0 0.00998061 0.605361 0.164752 0.608332 0.000844806 0.632331 0.307148 
0.404449  17 0.543841 0.0589541 0.27447 0.0346464 0 0.700896 0.252449 0.582251 0.00321157 0.0705698 0.0247115 0.455307 0.14844 0.448791 0 0.363622 0.185618 
0.547066  17 0.420438 0.10746 0.501939 0.0408098 0.0412384 0.658465 0.255939 0.542364 0.00257879 0 0.0250228 0.413915 0.115909 0.404533 0.206087 0.508554 0.100296 
0.415921  17 0.550785 0 0.728396 0.0349476 0.0800462 0.513694 0.17981 0.266927 0.0236056 0 0.0892319 0.55724 0.148636 0.769296 0.0122096 0.550275 0.233377 
0.437893  17 0.376468 0 0.567255 0.0491757 0.00589861 0.617824 0.116609 0.363885 0.0236395 0 0.128648 0.607514 0.156125 0.627389 0.0156372 0.591558 0.273849 
0.461532  17 0.509076 0 0.450767 0.0499839 0.157785 0.301799 0.141171 0.758809 0.0115869 0.0332508 0.0546794 0.251896 0.0765189 0.342422 0 0.490382 0.282849 
0.470281  17 0.405955 0 0.279949 0.0411184 0.333475 0.314438 0.159672 0.651101 0.00543325 0.0112726 0 0.256767 0.0938229 0.374813 0 0.50622 0.0870898 
0.52706  17 0.326898 0.630027 0.694361 0.0500576 0.0543319 0.376444 0.15778 0.581093 0 0.104935 0.0506606 0.403326 0 0.464986 0 0.523357 0.26943 
0.409418  17 0.356343 0.221326 0.820884 0.0457437 0.0924985 0.339378 0 0.585616 0 0.134849 0 0.57825 0 0.625833 0 0.516218 0.287256 
0.40257  17 0.682325 0.0402971 0.875144 0.0399605 0.0832896 0.408149 0.0268591 0.399422 0 0.0373506 0.00920143 0.484275 0.132636 0.73777 0.0202381 0.335576 0.0538867 
0.440216  17 0.730623 0.0412636 0.896273 0.0513959 0.0759868 0.413256 0 0.465757 0.000199146 0.0584643 0.0568845 0.304169 0.0372365 0.622537 0.0102094 0.136687 0.0470466 
0.445504  17 0.615125 0.381647 0.59589 0.0270371 0.127391 0.825501 0.353746 0.669011 0.0390564 0.0163343 0.0241902 0.583364 0.197943 0.410664 0.0306406 0.791815 0.397137 
0.410598  17 0.499335 0.0769343 0.907792 0.0501709 0.224629 0.61475 0.21867 0.527323 0.0161965 0.0123216 0 0.504794 0.096062 0.427643 0.0129951 0.468903 0.227678 
0.689146  17 0.0753543 0.708315 0.666675 0.0523046 0.181104 0.421521 0.0871298 0.31624 0.124419 0 0.0136821 0.161209 0.190032 0.141517 0.0220638 0.616982 0.244419 
0.37474  17 0.835508 0.17348 0.652264 0.0508841 0.185876 0.45999 0.0317949 0.296109 0.0796616 0 0.0175053 0.347366 0.100922 0.299328 0.0302289 0.58956 0.365934 
2.26502  17 0.305661 0 0.025712 0.0352465 0.211267 0.492719 0.587518 0.533308 0.0770373 0.0468811 0.0085689 0.286573 0.060728 0.0741697 0.00190628 0.706442 0 
0.418638  17 0.835999 0.0765959 0.895876 0.0369043 0.719032 0.587389 0 0.515873 0.0286646 0 0.0237131 0.402598 0.0465966 0.120188 0 0.73808 0.19383 
0.539549  17 0.255123 0 0.980691 0.0113537 0.810146 0.497881 0.143613 0.565224 0.00830697 0.0565323 0 0.728585 0.451582 0.48424 0 0.698731 0.603106 
0.473561  17 0.225443 0 0.110055 0.0123467 0.676187 0.372904 0.148337 0.553411 0 0.0781148 0 0.526149 0.00220257 0.498434 0 0.489258 0.482325 
0.355504  17 0.725834 0.0468361 0.885295 0.045917 0.0928514 0.456136 0.130054 0.531653 0 0.0912116 0.0348683 0.38922 0.0870717 0.561115 0.0358934 0.420052 0.409212 
0.40861  17 0.725548 0.0163463 0.889447 0.048564 0.0688855 0.381418 0.210783 0.40999 0 0.0922667 0.0298809 0.361995 0.0862854 0.474716 0.0490539 0.449381 0.0844604 
1.27363  17 0.449336 0.0335162 0.78315 0.0971916 0.216356 0.461326 0 0 0.0337744 0.048474 0 0.48985 0.143755 0.560833 0 0.635844 0.31245 
0.376009  17 0.464074 0.0768514 0.859806 0.0105983 0 0.439926 0.147797 0.516715 0.0174928 0.0606608 0 0.462022 0.108818 0.468551 0 0.657594 0.245194 
0.557775  17 0.684366 0.0239312 0.969191 0 0.198633 0.884648 0.103401 0.0450006 0.0248141 0.0775079 0.00530435 0.651676 0.127999 0.538101 0 0.593798 0.256895 
0.709523  17 0.769428 0.060701 0.425918 0.00671832 0.0903195 0.825484 0.313671 0.0741697 0.0346244 0.0981251 0.00974837 0.637957 0.442443 0.458715 0 0.537806 0 
0.655303  17 0.143074 0 0.771814 0.0866686 0.269006 0.34905 0.276135 0.576728 0.000508977 0 0.0623258 0.732398 0.0235899 0.551698 0.107126 0.561265 0.488452 
0.473314  17 0.655078 0.0368459 0.58263 0.0113926 0.23031 0.355606 0.671703 0.466166 0 0.109187 0.0661649 0.59854 0.23888 0.543312 0 0.618283 0.54321 
0.400873  17 0.319134 0.0637738 0.750857 0.046563 0 0.742938 0.523509 0.398393 0.0217369 0.0175991 0.0359877 0.79903 0.0997515 0.605429 0.027733 0.504991 0.360561 
0.419601  17 0.521478 0.0156886 0.618287 0.0450011 0.578566 0.802445 0.510363 0.401058 0.021862 0.0348719 0.0422131 0.749322 0.106318 0.588995 0.0287893 0.491198 0.311405 
0.332761  17 0.687264 0.051074 0.964982 0.0425318 0.52541 0.515756 0 0.527573 0.0515494 0.0437929 0.0323967 0.417781 0.113305 0.466631 0 0.883075 0.112514 
0.361422  17 0.676235 0.149174 0.956472 0.0297632 0.905742 0.657287 0.0648191 0.520491 0.0261563 0.0406975 0 0.491733 0.120116 0.342986 0 0.496826 0.0668906 
0.46345  17 0.866836 0.220387 0.660281 0.00504995 0.0202538 0.760415 0.112398 0.42018 0.00996543 0.0126194 0.097053 0.518262 0.184603 0.530763 0.158891 0.654887 0.552192 
0.455948  17 0.71426 0.27382 0.530242 0.0238769 0.0751903 0.66524 0.145639 0.569791 0.0086775 0.0155478 0 0.775386 0.179613 0.363176 0.106922 0.646413 0.52042 
0.43758  17 0.833069 0.0240108 0.908641 0.0426004 0.195408 0.638277 0.233085 0.500063 0.0043795 0.0207256 0.0205716 0.551599 0.0776814 0.600736 0.0478072 0.400972 0.268228 
0.333392  17 0.75697 0.0845869 0.893331 0.025672 0.123882 0.593384 0.19728 0.534472 0 0.0783617 0.0403176 0.564334 0.102863 0.408334 0.0226321 0.362152 0.214593 
0.344238  17 0.912119 0.161529 0.722046 0.0382018 0.478379 0.514472 0.0404827 0.522189 0.00788948 0.017705 0.00126501 0.693504 0.114992 0.391089 0.0121647 0.697043 0 
0.385113  17 0.521761 0.104596 0.888286 0.0265644 0.848895 0.46632 0 0.517144 0.0418077 0.0780004 0.0646966 0.680518 0.124961 0.319831 0 0.7031 0.280541 
0.511336  17 0.291688 0.878318 0.910161 0.0298465 0 0.408383 0.154967 0.559536 0.00111835 0 0.0114536 0.664396 0.112629 0.611529 0.0386862 0.567166 0.480214 
0.429855  17 0.276464 0 0.847502 0.0399247 0.010881 0.317789 0.165431 0.582544 0.0118787 0.010478 0.0690722 0.758487 0.0591504 0.487838 0.0310344 0.445207 0.0722215 
1.43031  17 0.564727 0.299149 0.0233375 0.0154696 0.0588249 0.333218 0.46295 0.697952 0.0227185 0.0317463 0 0.653499 0.137359 0.618502 0.0378566 0.581346 0.239238 
0.356663  17 0.693682 0 0.406263 0.015865 0 0.426536 0.312251 0.698799 0 0.0418663 0.0112146 0.570684 0.156001 0.612176 0.0616702 0.749242 0.292313 
0.403859  17 0.574696 0.592108 0.685738 0.0202774 0.0312079 0.615667 0.276859 0.557312 0.0326568 0.0495819 0.0498515 0.620382 0.165653 0.778091 0.00891277 0.507931 0.319988 
0.448242  17 0.723961 0.532929 0.663706 0.0168665 0.0315705 0.568878 0.260171 0.5593 0.0375004 0.0439427 0.0465887 0.60005 0.153006 0.927806 0.0106111 0.117934 0.320952 
0.401158  17 0.440044 0 0.635073 0.0252199 0.267618 0.450617 0.229366 0.529609 0.00753738 0 0.157869 0.65678 0.104389 0.152576 0.0169136 0.920239 0.274185 
0.858746  17 0.222807 0.00555201 0.635031 0.0287557 0.213773 0.427515 0.226028 0.527886 0.0114801 0.0716766 0.177669 0.619704 0.124295 0.0553341 0.0182833 0.5857 0.286894 
1.18436  17 0.208642 0 0.671288 0.0211177 0.137805 0.544531 0.306616 0 0.00427672 0.0834206 0 0.728686 0.193379 0.817936 0.00882976 0.577549 0.169934 
0.54359  17 0 0.807635 0.740144 0.000461751 0.0238672 0.232637 0.263356 0.547756 0.022078 0.0490815 0 0.754307 0.19772 0.589114 0.0120302 0.507585 0.235953 
0.845193  17 0.537202 0.145228 0.911103 0.0305969 0.22912 0.534911 0 0.606854 0.0143579 0.0571793 0.00668225 0.368669 0.735838 0.400153 0.00499388 0.501734 0.25581 
2.1585  17 0.556546 0.0978055 0.0223625 0.0323694 0.273634 0.224395 0.193295 0.592675 0.0261517 0.0149225 0.00265327 0.674472 0.0685134 0.333816 0.00512897 0.492665 0.246758 
0.424737  17 0.539133 0.0454706 0.263021 0.0371449 0.529828 0.831653 0.195465 0.664646 0.0213657 0.0650335 0.0245479 0.650696 0.0483176 0.570746 0.0253008 0.381424 0.0295094 
0.544054  17 0.461717 0.129114 0.263583 0.0420433 0.378836 0.681777 0.113734 0.477647 0.0172744 0.0185607 0.0431766 0.655162 0.0973001 0.725403 0.014684 0.383482 0.798389 
0.364709  17 0.765641 0.617736 0.966252 0.0434153 0.145846 0.612423 0.105543 0.519753 0.00542098 0.128268 0.0195667 0.565735 0 0.511648 0.00601928 0.581933 0.273079 
1.08376  17 0.448916 0.219258 0.0665216 0.0368757 0.287119 0.565791 0 0.502422 0.0247346 0.172246 0.00608223 0.58746 0.113553 0.525366 0.0404061 0.419075 0.295544 
0.485863  17 0.569207 0 0.951624 0.0370605 0.174547 0.327131 0.237738 0.370966 0.00292295 0.0337029 0.0702606 0.491794 0.0863155 0.397034 0 0.0763459 0.269973 
0.454126  17 0.544142 0 0.912351 0.0263936 0.213993 0.284397 0.219235 0.604306 0.00446764 0.0466518 0.0608416 0.655461 0.0886719 0.223149 0.00384661 0.058544 0.260645 
0.379087  17 0.536426 0.0714011 0.0504314 0.00103369 0.207412 0.616823 0 0.547723 0.0171062 0.0749637 0.0565047 0.748013 0.0902296 0.590303 0.0171413 0.233129 0.296598 
0.412428  17 0.543643 0 0.615223 0.0143551 0 0.512305 0 0.551814 0 0.0549463 0.0915583 0.544591 0.00534768 0.505961 0.0412663 0.113486 0.235972 
0.379025  17 0.870134 0.167685 0.934001 0.0158527 0.0771558 0.405784 0.385378 0.48457 0.0501567 0.0903258 0.0253598 0.513501 0.144363 0.882163 0.0180315 0.663454 0.335831 
0.438536  17 0.819895 0.277182 0.865107 0.0166382 0.0274955 0.406605 0.392297 0.620624 0.102907 0.043335 0.0340676 0.747537 0.154392 0.323799 0.0157515 0.52232 0.335769 
0.403886  17 0.549724 0.00963032 0.824345 0.0138265 0.177893 0.558424 0 0.567516 0 0.0764856 0.0816738 0.846907 0.069072 0.449614 0.0151608 0.89502 0.433242 
0.423369  17 0.536224 0.046156 0.852369 0.0132354 0.171169 0.53511 0 0.551213 0.0115676 0.0840599 0.0859672 0.4127 0.0600261 0.518937 0.0259451 0.973846 0.340398 
0.390942  17 0.332857 0 0.641742 0.0165188 0.0672113 0.706216 0.255522 0.496083 0 0.0162117 0.0557182 0.744257 0.0999794 0.769929 0 0.222781 0.432801 
0.48111  17 0.347895 0 0.456172 0.0142745 0.0683035 0.6201 0.144842 0.522307 0.0161703 0.0295292 0.0531005 0.896847 0.100301 0.548007 0 0 0.329976 
0.337544  17 0.211227 0.0835231 0.960732 0.0485968 0.109468 0.612648 0.178514 0.509949 0.0205206 0.0865876 0 0.599429 0.0240663 0.273411 0.00301596 0.662226 0.144275 
2.75124  17 0.253126 0.194994 0.0213491 0.0512414 0.0471411 0.57652 0.192879 0.489603 0.0285157 0.036665 0 0.475057 0.115992 0.319634 0.0143857 0.102878 0.123144 
0.5074  17 0.319595 0 0.534836 0 0.10857 0.626721 0.387588 0.711975 0.010219 0.114648 0.0524836 0.148872 0.0569478 0.438178 0.0136109 0.153247 0.1285 
1.77603  17 0.319133 0 0 0 0.0457534 0.03421 0.312062 0.64698 0 0.0299633 0.029613 0.669147 0.0449922 0.286764 0.0150641 0.474778 0 
0.564385  17 0.377747 0.203367 0.707792 0.0466351 0.174067 0.0705757 0.0473677 0.480742 0.0131584 0.060025 0 0.449845 0 0.463606 0.0185025 0.886118 0.406455 
0.421545  17 0.718783 0.21717 0.623851 0.0443519 0.177552 0.767756 0.075332 0.45796 0.0147521 0.0886478 0 0.636994 0 0.46157 0.0186311 0.73559 0.454386 
0.557294  17 0.615182 0 0.0415083 0 0.151159 0.0465201 0.447376 0.971851 0 0.0733141 0.0554976 0.216092 0.0725126 0.454463 0.0229949 0.656427 0.00740946 
0.53413  17 0 0.291163 0.551129 0 0.152568 0.483624 0.443728 0.92825 0.00219507 0.0859504 0.020017 0.516624 0.0747911 0.284743 0.000172501 0.649309 0.110579 
0.359636  17 0.528966 0.117505 0.888894 0.04442 0.349518 0.659501 0.10854 0.116024 0.00109478 0.0949228 0 0.573474 0.191994 0.707321 0.0721256 0.591217 0.20645 
0.441513  17 0.691614 0.220905 0.942098 0.0442758 0.330389 0.727417 0.134404 0.561576 0.00216818 0.123466 0 0.61347 0.15234 0.344125 0.0492794 0.771412 0.308812 
0.361282  17 0.322769 0.0897887 0.763907 0.0598501 0.430907 0.530833 0.271822 0.486668 0.0163375 0.0607927 0 0.456639 0.0755894 0.424816 0 0.431824 0.123569 
0.704188  17 0.47453 0.0262132 0.101811 0.0337544 0.407269 0.674586 0.399204 0.698446 0.0169379 0.0604951 0 0.406233 0.100602 0.408701 0 0.476687 0.0900069 
0.490865  17 0.665118 0.541324 0.289476 0.0390057 0.475327 0.457609 0.374865 0.513607 0.0230336 0.054407 0.029212 0.74154 0.147739 0.649111 0 0.849311 0.446026 
0.506671  17 0.812185 0.329866 0.953864 0.0484402 0.754017 0.0459975 0.192577 0.43445 0.0401915 0 0.0653681 0.644299 0.127873 0.420957 0.000402481 0.953299 0.238326 
2.97088  17 0.912294 0.157007 0.0163126 0.0473311 0.340545 0.705396 0.226379 0.317431 0.0254039 0.0523693 0.0163195 0.198512 0.0971008 0.492943 0.134333 0.237657 0 
0.335695  17 0.593918 0 0.893046 0.0478416 0.350044 0.678599 0.441143 0.513025 0.00299776 0.0580062 0 0.488957 0.0938124 0.251412 0 0.668271 0.0100281 
0.353308  17 0.327737 0.0330369 0.849272 0.0292177 0.433127 0.734523 0.435161 0.347324 0.00473127 0.0159483 0 0.649102 0.120081 0.385944 0.0335746 0.376687 0.0711075
[truncated: 812,922 more chars]
