# Supplementary material for: optPBN: An Optimisation Toolbox for Probabilistic Boolean Networks
Source: PLoS One. 2014 Jul 1;9(7):e98001. doi: 10.1371/journal.pone.0098001 (PMC4077690; doi:10.1371/journal.pone.0098001)
Supplement: File S2 — Computational scripts of all examples and the corresponding original result files. The compressed zip file contains the optPBN optimisation pipeline in the form of Matlab scripts (.m) for all examples used in this study (case study 1, case study 2, toy models of Saez-Rodriguez et al., i.e. case study 3, and Boolean model of apoptosis of Schlatter et al., i.e. case study 4). For the results presented in this article, the integrated optimisation problems of the first 3 case studies were optimised by using the stand-alone version of the optPBN pipeline applying particle swarm optimisation as the optimiser on a single local machine. The last case study (Schlatter's model, i.e. case study 4), due to a complex optimisation problem, was optimised by using the grid-based version of the optPBN pipeline applying a combined differential evolution and evolutionary algorithms as the optimisers on the Grid'5000. The corresponding results from the optimisations of each model presented in the article are included in a matrix format (.mat and .log) for further analysis on the distributions of optimised parameters. A complete set of result files for four case studies and the results from additional analysis as presented in File S8 can be downloaded at https://sourceforge.net/projects/optpbn. (ZIP) [file pone.0098001.s003.zip › Case_study_4/EA_Output_Case_Study_4_Initial_15000runs_Run3.log]

1.71938  17 0.605686 0.00641106 0.318376 0.137415 0.86474 0.0213151 0.136296 0.0896935 0.106883 0.0128596 0.753862 0.881417 0.62851 0.0224464 0.294801 0.68495 0.0248409 
1.9868  17 0.323486 0.250429 0.905109 0.747135 0.285045 0.968668 0.344295 0.535813 0.714989 0.133343 0.0856471 0.938087 0.475458 0.889234 0.386247 0.265942 0.348197 
1.19956  17 0.583594 0.0522471 0.670704 0.0754862 0.864917 0.20978 0.059362 0.171693 0.0740168 0.559178 0.947317 0.325138 0.280906 0.770978 0.0635471 0.824344 0.0237548 
1.16155  17 0.29039 0.627787 0.980064 0.295058 0.0158143 0.668644 0.820697 0.385054 0.494055 0.0115984 0.376057 0.236359 0.0653262 0.0221804 0.874755 0.841762 0.760774 
0.750457  17 0.235934 0.223513 0.121474 0.00587881 0.927341 0.537378 0.805409 0.232546 0.181551 0.126707 0.543878 0.832956 0.200409 0.53332 0.389782 0.791405 0.146743 
1.38976  17 0.350479 0.772901 0.76734 0.0679991 0.37138 0.424379 0.341409 0.560272 0.776525 0.858743 0.807878 0.131512 0.778776 0.325704 0.504696 0.460981 0.463483 
1.22178  17 0.0246647 0.187635 0.498501 0.0183691 0.811866 0.522694 0.721867 0.384632 0.478599 0.409622 0.457457 0.244644 0.692286 0.793306 0.551921 0.581344 0.205895 
0.798446  17 0.879061 0.360926 0.931083 0.0971612 0.674857 0.970859 0.964197 0.47123 0.031228 0.899741 0.484918 0.454294 0.157903 0.346477 0.727443 0.467366 0.186486 
4.74658  17 0.476913 0.648078 0.0683225 0.492489 0.638773 0.0179529 0.105769 0.442188 0.588813 0.53762 0 0.47923 0.468535 0.0294735 0.102548 0.170915 0.0624325 
1.86436  17 0.454235 0.82226 0.795752 0.395889 0.649664 0.725627 0.13253 0.61107 0.549136 0.337536 0.419346 0.49294 0.3162 0 0.107088 0.147047 0.878842 
0.901945  17 0.30608 0.245982 0.348324 0.0259682 0.874758 0.454949 0.262202 0.4948 0.583164 0.125596 0.303486 0.502816 0.476033 0.618694 0.656402 0.55186 0.236057 
0.92414  17 0.276926 0.244238 0.410971 0 0.656869 0.406041 0.306559 0.415536 0.707295 0.2082 0.431237 0.81376 0.41151 0.265988 0.660462 0 0 
0.710346  17 0.242643 0.219136 0.849168 0 0.283056 0.277624 0 0.492115 0.0211593 0.807284 0.280074 0.860207 0.289459 0.665068 0.856547 0.765349 0 
3.60937  17 0.15343 0.282425 0.216576 0.653223 0.491038 0.0671634 0.774979 0.761905 0.406236 0.258756 0.297919 0.352583 0.365673 0.945065 0.219698 0.0766379 0.89126 
1.18974  17 0.559636 0.676153 0.904242 0 0.849544 0.65203 0.171617 0.208559 0.627832 0 0.463129 0.817744 0.286802 0.0935315 0.173671 0 0.0424691 
1.00095  17 0.558199 0.478433 0.91174 0 0.841157 0.931469 0 0.425837 0.273841 0 0.491864 0.234943 0.430154 0.10635 0.132959 0.246121 0 
1.47915  17 0.350479 0.772901 0.76734 0.0679991 0.37138 0.424379 0.341409 0.560272 0.776525 0.858743 0.807878 0.131512 0.778776 0.325704 0.504696 0.460981 0.463483 
1.0019  17 0.167487 0.869042 0.880048 0.0815668 0.302453 0.388804 0.520029 0.324751 0.886433 0.176206 0.194596 0.831588 0.23621 0.487672 0.130338 0.9483 0.973749 
0.83991  17 0.630093 0.351521 0.646686 0.0956712 0.659868 0.321875 0.563031 0.499151 0 0.219299 0.488949 0 0.314377 0.534963 0.654835 0.342283 0.0021556 
0.806716  17 0.577729 0.317724 0.704447 0.132843 0.659828 0.304716 0.208713 0.805859 0.340961 0.19291 0.329321 0.927891 0.0203963 0.299606 0.985982 0.500187 0.772985 
2.48027  17 0.417595 0.0174084 0.764433 0.907654 0.241986 0.454209 0.694833 0.869325 0.159015 0.817881 0.722849 0.540071 0.641801 0.518028 0.538241 0.0378062 0.727642 
4.57722  17 0.420941 0.238614 0 0.00567337 0.171839 0.588416 0.437371 0.650364 0.216614 0.873787 0.965175 0.0379596 0.773103 0.955346 0.265938 0.616563 0 
3.36246  17 0.00521634 0.129172 0.378326 0.790104 0.260001 0.606947 0.739277 0.874502 0.685986 0.697487 0.705679 0.398542 0.410634 0.824017 0.0622398 0.278652 0.181004 
2.40953  17 0 0.0885818 0.57686 0.630897 0.478149 0.687192 0.812514 0.756247 0.562397 0.772159 0.577906 0.420216 0.727399 0.832685 0.792098 0.257382 0.161613 
1.19146  17 0.861782 0 0.529984 0.221984 0.657017 0.139625 0.379781 0.270683 0 0.186802 0.449962 0 0.765854 0.0237554 0.846801 0.775682 0.194314 
0.846105  17 0.772425 0.93117 0.555076 0.0627197 0.51963 0.525877 0.551005 0.460504 0 0.14503 0.628454 0 0.783642 0 0.796459 0.47262 0.529572 
2.66607  17 0.999985 0 0.661131 0.576939 0.598107 0.931104 0 0.0397162 0.444086 0.972496 0.0904399 0.0851198 0.394084 0.246684 0.888269 0.155394 0.774457 
2.63618  17 0.154361 0.294502 0.623572 0.585931 0.956558 0.92927 0 0.702647 0.418931 0.739794 0.101225 0.197335 0.427844 0.284802 0.923695 0.313685 0.956764 
1.03299  17 0.291935 0.070266 0.800989 0.336561 0 0 0.134948 0.695098 0 0 0.618003 0.666629 0.119536 0.28575 0.728637 0.662539 0 
2.43114  17 0.142935 0.0300944 0.371059 0.294199 0.133096 0.382706 0.0650473 0.0271915 0.161528 0.62245 0.61431 0.175366 0.924488 0.088598 0.83132 0.442393 0.239469 
1.82421  17 0.725476 0.380083 0.876162 0.507388 0.51442 0.977301 0.752555 0.620537 0.207074 0.700677 0.305327 0.0974679 0.252122 0.309505 0.38684 0.870269 0.814725 
1.74666  17 0.886831 0.200925 0.91658 0.563463 0.499311 0.982257 0.486718 0.282087 0.500826 0.113481 0.412502 0.76728 0.289033 0.276011 0.10028 0.72072 0.798686 
1.11839  17 0.268567 0.602228 0.904935 0.170958 0.202925 0.528067 0.509428 0.527598 0.704123 0.255193 0.808804 0.42417 0.287998 0.210482 0.342425 0.362342 0.0751068 
1.72317  17 0.0435737 0.542499 0.946371 0.597173 0.990125 0.178415 0.668076 0.610611 0 0.481561 0.711395 0.433538 0.206599 0.455936 0.481238 0.459664 0.333434 
1.31086  17 0.579291 0.380143 0.76441 0.0220211 0.617282 0.340643 0.428986 0.14278 0.533729 0 0.726169 0.290825 0.112755 0.51528 0.0146874 0.447352 0.836145 
1.46267  17 0.991614 0.366042 0.799398 0.183402 0.661272 0.628933 0.874893 0.0759729 0.525123 0.196254 0.751968 0.430877 0.792533 0.9332 0.0712838 0.429919 0.903232 
1.45292  17 0.479573 0.5054 0.531664 0.192016 0.394721 0.27415 0.495739 0.27486 0.978494 0.00927327 0.421731 0.0958893 0.143323 0 0.541247 0.411868 0.222022 
2.0328  17 0.562813 0.0454227 0.409548 0.352319 0.176692 0 0.634548 0.723885 0.880693 0.126857 0.361363 0.886681 0.207898 0.0233504 0.574729 0.0625828 0.530376 
1.09702  17 0 0.352484 0.960447 0 0.209962 0.334635 0.915588 0.739272 0.559341 0.306821 0.744378 0 0.484914 0.00500174 0.517825 0.980565 0.650603 
0.772624  17 0 0.339803 0.18593 0 0.22609 0.175034 0 0.89953 0.565712 0 0.0223834 0.106163 0.331242 0.205234 0.501942 0.731717 0.59349 
0.847799  17 0.146223 0.45047 0.753627 0.0687183 0.0696533 0.193234 0.877412 0.226544 0.294075 0.62651 0.887579 0.464077 0.072594 0.0277772 0.639048 0.742379 0.966791 
1.02866  17 0.283199 0.482481 0.753491 0.133065 0.0963601 0.4986 0.650714 0.615602 0 0.684124 0.318263 0.60903 0.387578 0.533421 0.42708 0.33423 0.468253 
1.62164  17 0.118076 0 0.322731 0.00491131 0.846434 0.514246 0.970045 0 0.813031 0.725733 0.486688 0.058606 0.753258 0.799173 0.282059 0.729005 0.204676 
1.71291  17 0.040468 0.0852093 0.414682 0.107174 0.76026 0.517313 0.241839 0 0.691109 0.644737 0.531606 0.387524 0.688337 0.801376 0.568776 0.52308 0.204067 
0.961786  17 0.352755 0.163606 0.584909 0 0 0.609602 0.749133 0.603858 0.429292 0 0.490309 0.101627 0 0.308187 0.805753 0.84534 0.756628 
1.344  17 0.0804972 0.406068 0.308754 0.137606 0.0172938 0.800738 0.00205062 0.367149 0.387072 0.13185 0.38241 0.689619 0 0 0.59912 0.890988 0.730824 
1.32932  17 0.63909 0.338971 0.687856 0 0.502726 0.360464 0.369191 0.030076 0.58854 0.68419 0.742911 0.923241 0.0838657 0.36328 0.23621 0.145723 0.884293 
1.293  17 0.607201 0.371208 0.818201 0 0.297031 0.358978 0.401486 0.0885904 0.896409 0.342548 0.558417 0.143756 0.156274 0.724919 0.252786 0.571716 0.330918 
1.41353  17 0.625487 0.816597 0.749383 0.219003 0.227471 0.216416 0.495551 0.232876 0.927226 0.0469467 0.464623 0.307368 0.0620275 0.133751 0.251758 0.0759946 0.849959 
3.06121  17 0.316053 0.446098 0.521547 0.773668 0.644292 0.0619626 0.417211 0.0141242 0.998668 0.0474482 0.922347 0.510036 0.181726 0.454776 0.778089 0.0647677 0.446092 
1.19316  17 0.144339 0.517441 0.391708 0.0351642 0.902561 0.384684 0.40994 0.143427 0.816295 0.695968 0.250655 0.961122 0.01013 0.567435 0.603834 0 0.0759089 
1.25569  17 0.0488788 0.472958 0.446006 0.015731 0.754248 0.415604 0.0636027 0.133859 0.722199 0.572128 0.26286 0.935392 0.244538 0.451398 0.588297 0.297274 0.125023 
1.50591  17 0.797327 0.790763 0.640303 0.110403 0.28408 0.399545 0.598434 0 0.0494178 0 0.416691 0.122189 0.36158 0.958721 0.367912 0.495273 0.593269 
4.18805  17 0.077913 0.599246 0 0.325206 0.176585 0.373408 0.184095 0.410799 0.0523914 0 0.472998 0.416058 0.145742 0.593187 0.286657 0.49725 0.326721 
1.31546  17 0.447255 0.78554 0.883044 0.23345 0.83854 0.635416 0.765987 0.208327 0.924957 0.0581056 0.408732 0.950494 0.538428 0.889916 0.842884 0.527612 0.127147 
4.32665  17 0.342358 0.917237 0.00169149 0.263682 0.835924 0.502791 0.921247 0.373007 0.470343 0 0.407902 0.918369 0.615335 0.80308 0.672176 0.705011 0.532776 
1.39668  17 0.762104 0.240437 0.0818172 0 0 0.913727 0.483995 0.0171289 0.192348 0.312914 0.446532 0 0.318504 0.0331913 0.642334 0.120157 0.574159 
2.37833  17 0.870064 0.264013 0.156896 0.150496 0 0.572331 0.326822 0.964192 0.323694 0.128186 0.36073 0 0.377507 0.453326 0.320149 0.290211 0.571693 
1.31368  17 0.101293 0.768738 0.178805 0 0.44064 0.278034 0.234008 0.296388 0 0.110269 0.117155 0 0.953196 0.431786 0.428126 0.174061 0.548855 
1.12778  17 0.513009 0.913207 0.546204 0 0.278931 0 0.637243 0.277663 0 0.3159 0.458719 0.129093 0.86986 0.378519 0.476799 0.562093 0.562584 
2.08429  17 0.665359 0.395227 0.524128 0.520293 0.175667 0.326064 0.147303 0.929455 0.544053 0.876957 0.972056 0.269634 0.0165776 0.0391405 0.463481 0.329542 0.67707 
2.3316  17 0 0.392357 0.309916 0.143749 0.214543 0.342012 0.172065 0.00499239 0.481783 0.316093 0.0117781 0.0956108 0.672682 0.182428 0.917263 0.0475617 0.690095 
1.64372  17 0.597327 0.896054 0.491197 0.364309 0.27599 0.104986 0.64568 0.412086 0.0440959 0.0639988 0.464195 0.565777 0.439637 0.878729 0.358331 0.385385 0.213274 
2.37293  17 0.345273 0.824866 0.275246 0.278663 0.241424 0.0785736 0.738684 0.356539 0.326448 0.769616 0.244493 0.935487 0.49836 0.852334 0.600047 0.486609 0.136532 
2.04303  17 0.938068 0.76751 0.456015 0.358001 0.517983 0 0.321737 0.712321 0.420534 0.511214 0.483097 0.563449 0.515682 0.266851 0.645906 0.483423 0.21169 
2.48671  17 0.391215 0.430598 0.417477 0.630241 0.617523 0.284206 0.206172 0.393118 0.136356 0.0107684 0 0.777969 0.558934 0.455009 0.502086 0.643321 0.190994 
1.14161  17 0.62296 0.0499826 0.53424 0.1 0.05738 0.42521 0.610481 0.840744 0.745319 0.888901 0.152754 0.510284 0.2672 0.783947 0.297273 0.897918 0.0628144 
1.51555  17 0.625487 0.816597 0.749383 0.219003 0.227471 0.216416 0.495551 0.232876 0.927226 0.0469467 0.464623 0.307368 0.0620275 0.133751 0.251758 0.0759946 0.849959 
2.06197  17 0.854927 0.37434 0.798353 0.51674 0.503211 0.961307 0.592045 0.382097 0.840293 0.193914 0.96252 0.954156 0.254906 0.560803 0.178027 0.751852 0.889773 
1.72601  17 0.564873 0.262973 0.67742 0.347621 0.0853928 0.778242 0.323728 0.54033 0.751358 0.284295 0.53039 0.447529 0.775435 0.914734 0.526749 0.795711 0.757892 
4.07089  17 0.183611 0.868137 0.0353701 0.138467 0.0198222 0.408442 0.60617 0.27717 0.378134 0.80072 0.4195 0.890011 0.370429 0.361886 0 0.912074 0.967256 
1.07638  17 0.18033 0.856674 0.779259 0.267012 0.402627 0.335463 0.488721 0.35838 0.140653 0.39938 0.19321 0.767693 0.110815 0.440784 0.486001 0.983009 0.975896 
1.62778  17 0.596916 0.47505 0.852279 0.547752 0.29825 0.346399 0.644335 0.477165 0.507889 0.377486 0.549275 0.115917 0 0 0.223406 0.375026 0.73762 
1.41677  17 0.55127 0.621418 0.857897 0.282508 0.683956 0.415071 0.140591 0.802231 0.539249 0 0.707168 0.283736 0.821439 0.374534 0.255397 0.693133 0.50547 
0.519967  17 0.856093 0.290521 0.513648 0 0.698548 0.291926 0.488501 0.267601 0.0305469 0 0.542592 0.234946 0.40352 0.140182 0.782236 0.842623 0.591046 
1.34432  17 0.630159 0 0.443421 0.256507 0.510493 0.341339 0.534331 0.355494 0.0220581 0 0.541952 0.526277 0.75358 0.15074 0.863863 0.824295 0.542748 
1.54284  17 0 0.0691301 0.157675 0.0317498 0.721475 0.0972789 0.575595 0 0.44619 0.428865 0.207131 0.493174 0.576373 0.35095 0.689189 0.658047 0.355476 
1.19892  17 0.132708 0.726515 0.179582 0.0551599 0.845821 0.164421 0.555473 0.42128 0.188479 0.447828 0.298715 0.490543 0.726276 0.875641 0.56178 0.645539 0.297916 
1.47284  17 0.397542 0.898043 0.667143 0.156174 0.112791 0.265416 0.549189 0.136579 0.976789 0.396119 0.972544 0.951182 0.206356 0.503874 0.0805657 0.404843 0.632633 
1.15941  17 0.886438 0.891379 0.665232 0.134909 0.227506 0.319901 0.579881 0.166861 0.0259697 0.656197 0.968483 0.700711 0.322175 0.48774 0.110106 0.58303 0.238874 
2.68234  17 0.185408 0.407662 0.418254 0.574134 0.700223 0.136009 0.104103 0.376323 0.359961 0.685535 0.608015 0.863262 0.698095 0.70527 0.57829 0 0.248672 
2.86042  17 0.189685 0.403284 0.69142 0.635004 0.704327 0.192061 0.048199 0 0.971017 0.664992 0.635238 0.864695 0.738188 0.484019 0.556014 0 0.54257 
1.30909  17 0.925191 0.427019 0.764186 0.232144 0 0.78119 0.12224 0.549569 0.803938 0.223041 0.452055 0.342346 0.760574 0.119142 0.582297 0.756061 0.904786 
2.08693  17 0.365103 0 0.494666 0.439079 0.30273 0.757613 0.104851 0.529785 0.644616 0.20354 0.287207 0.608137 0.775343 0.80791 0.503791 0.753708 0.0119428 
1.25939  17 0.806052 0.324788 0.731906 0.0710309 0.0008443 0.594513 0.760134 0.380204 0.927384 0.117346 0.384304 0.627899 0.815068 0.234441 0.132308 0.371488 0.940887 
1.29323  17 0.914495 0.388848 0.728406 0.0774883 0.435263 0.94538 0.736994 0.307158 0.913619 0.141924 0.29555 0.0895349 0.515171 0.715908 0.41417 0.626858 0.958797 
2.38576  17 0.234492 0.380037 0.782848 0.834423 0.398864 0.406197 0.674484 0.392074 0.0759934 0.822573 0.0263706 0.65145 0.394784 0.583578 0.442915 0.132979 0.748745 
3.55172  17 0.0484534 0.616267 0.308729 0.99796 0.291769 0 0 0.200424 0.175922 0.719411 0.689278 0.542279 0.419231 0.536645 0.581766 0.677329 0.832267 
1.84957  17 0.339432 0.966932 0.543403 0.322067 0.655811 0.61356 0 0.879421 0.820031 0.699711 0.143105 0.256225 0 0.54105 0.442492 0 0.19765 
1.08931  17 0.17723 0.998233 0.719509 0.100522 0 0.0669263 0 0.581651 0.750079 0.301538 0.394694 0.312343 0.647893 0.96228 0.711144 0.240725 0.177418 
1.31925  17 0.139203 0.748125 0.962029 0.0308133 0.299593 0.114528 0.322946 0.351992 0.921833 0 0.700088 0.345979 0.591595 0.0270475 0.198164 0.234307 0.0727031 
1.14061  17 0.365073 0.346563 0.656697 0 0.626522 0.228091 0.397033 0.344178 0.978898 0.315201 0.518072 0.573501 0.840024 0.634962 0.593738 0.717709 0.0147437 
1.17272  17 0.425759 0 0.630657 0.177113 0.0588979 0.629039 0.820773 0.889975 0.622711 0 0.736561 0.0285839 0.861746 0.198805 0.936149 0.675231 0.925252 
1.06141  17 0.434919 0 0.329088 0 0.0631764 0 0.52468 0.911105 0 0.211254 0.74363 0.178189 0.650608 0.825813 0.0366688 0.0229566 0.483637 
0.896372  17 0.555626 0.62668 0.812967 0.06945 0.206774 0.640248 0.958331 0.501335 0.426561 0.988749 0.834231 0.677998 0.352822 0.586304 0.99865 0.857145 0.390137 
1.62821  17 0.564873 0.262973 0.67742 0.347621 0.0853928 0.778242 0.323728 0.54033 0.751358 0.284295 0.53039 0.447529 0.775435 0.914734 0.526749 0.795711 0.757892 
2.3313  17 0.236513 0.233008 0.424675 0.50783 0.949818 0.549163 0.463264 0.722938 0.766099 0.401367 0.323675 0.686817 0.329631 0.479829 0.779965 0.595571 0 
2.75544  17 0.395224 0.174884 0.44153 0.64049 0.695294 0.410015 0.212459 0.441356 0.927246 0.538228 0.305246 0.673017 0.79396 0.120269 0.918282 0.609067 0.112834 
2.50259  17 0.816724 0.439071 0.982405 0.924798 0.194462 0.507344 0.999995 0.681387 0.876578 0.475196 0.448823 0.526833 0.277097 0.266974 0.22043 0.366937 0.538532 
1.23623  17 0.62296 0.0499826 0.53424 0.1 0.05738 0.42521 0.610481 0.840744 0.745319 0.888901 0.152754 0.510284 0.2672 0.783947 0.297273 0.897918 0.0628144 
1.63633  17 0.107563 0 0.567471 0.260116 0 0.19666 0.366073 0.989464 0.873573 0.302757 0 0.481034 0.53222 0.720557 0.0274637 0.910502 0.121926 
0.906148  17 0.490955 0.0809326 0.579481 0 0 0.594976 0.0543162 0.777025 0.605123 0.505821 0.286992 0.305353 0 0.673743 0.198429 0.885285 0.219382 
3.80626  17 0.160269 0.584051 0.0789768 0.503715 0.853137 0.272996 0 0.384666 0.0945472 0.2128 0.127864 0.0799147 0 0.0675195 0.612762 0.685188 0.0853668 
3.49814  17 0.278738 0.519902 0.168808 0.395776 0.545283 0.268886 0.724706 0.374975 0.238492 0.593854 0.21032 0.573229 0.850299 0.0687306 0.599013 0.801059 0.175483 
0.968347  17 0.797162 0.358818 0.781959 0 0.516531 0.0787306 0.0972275 0.702195 0.499422 0.101213 0.670147 0.874952 0.0614057 0.903904 0.26105 0.521746 0.873869 
1.3859  17 0.451563 0.374241 0.793652 0.323238 0.812817 0 0.579921 0.398201 0.369679 0.112075 0.684035 0.911041 0 0.259095 0.221341 0.582291 0.842337 
1.44512  17 0.830736 0.0365895 0.754985 0.144172 0.374936 0.601682 0.764193 0.336421 0.824593 0.211958 0.964266 0.300779 0.81088 0.137647 0.383662 0.398241 0.0244717 
1.28722  17 0.615009 0.336359 0.712167 0.135508 0.370853 0.282046 0.352649 0.32253 0.363974 0.194347 0.608865 0.367553 0.742694 0.514484 0.416291 0.385779 0.991409 
1.13861  17 0.895276 0.995001 0.644345 0.168232 0.135113 0.194939 0.56255 0.915802 0.470987 0.167934 0.707713 0.968172 0.969991 0.490317 0.310302 0.568124 0.715296 
1.22812  17 0.895388 0.167073 0.586716 0.157126 0.161422 0.22045 0.561297 0.878985 0.491381 0.133046 0.701391 0.937902 0.69631 0.437624 0 0.641466 0.660794 
1.40596  17 0.770907 0.0494373 0.726526 0.286973 0.134174 0.388322 0.68924 0.650129 0.00199531 0.847915 0.231259 0.699272 0.577361 0.773688 0.272766 0.997692 0.00796031 
1.55043  17 0.383529 0 0.836233 0.149746 0.529285 0.249468 0.641421 0.325815 0.570653 0.84802 0 0.302838 0.214699 0.769083 0 0.913588 0 
4.39146  17 0.0638198 0.353909 0.00889667 0.096635 0.861963 0.111256 0.118978 0.37281 0.720994 0.50653 0.646249 0.490257 0.607821 0.739096 0.530277 0.658341 0.86024 
2.05593  17 0.215558 0.34247 0.946125 0.626587 0.174848 0.00368935 0.329402 0.40847 0.730462 0.572649 0.0404634 0.599873 0.264946 0.707041 0.543878 0.772733 0.820082 
1.04197  17 0.167487 0.869042 0.880048 0.0815668 0.302453 0.388804 0.520029 0.324751 0.886433 0.176206 0.194596 0.831588 0.23621 0.487672 0.130338 0.9483 0.973749 
1.0603  17 0.167487 0.869042 0.880048 0.0815668 0.302453 0.388804 0.520029 0.324751 0.886433 0.176206 0.194596 0.831588 0.23621 0.487672 0.130338 0.9483 0.973749 
0.674914  17 0.796717 0.0577182 0.628689 0.0667673 0.72487 0.554894 0.477435 0.397328 0 0.183717 0.480208 0 0.53514 0.0594429 0.629267 0.404407 0 
0.786513  17 0.759575 0.430047 0.699078 0 0.593236 0.236728 0.41033 0.446533 0 0.151974 0.355798 0.450149 0.532917 0.22561 0.362095 0.27103 0.297129 
0.768775  17 0.540506 0.876811 0.91173 0 0.460352 0.68164 0.279453 0.983093 0.433782 0.131931 0.88337 0.677284 0.31421 0.828428 0.604587 0.329706 0.833352 
1.04905  17 0.0724116 0.33236 0.0138409 0 0.463336 0.621512 0.171572 0.739758 0.764114 0.0205489 0.466601 0.0721761 0.701605 0.909429 0.378245 0.242544 0.537947 
1.23631  17 0.531961 0.571752 0.571098 2.99155e-05 0.245034 0.110237 0.215374 0.132994 0.42021 0.153631 0.837352 0.903802 0.993718 0.584134 0.0713439 0.780015 0.624397 
1.29464  17 0.435867 0.218598 0.869145 0.239666 0.945765 0.795336 0.634374 0.884813 0.349454 0.460844 0.442437 0.20279 0.934536 0.971262 0.767179 0.736047 0.682732 
1.83823  17 0 0.201823 0.803001 0.29997 0.252527 0.636392 0.191533 0.317903 0.610958 0 0.554172 0 0.696179 0.0942233 0.179619 0.846756 0.249643 
0.915406  17 0.0999319 0.312242 0.631601 0 0.0360551 0.511699 0.129181 0.426539 0.551294 0 0.0340294 0 0.437551 0.079837 0.805327 0.546517 0.0148063 
2.84567  17 0.211202 0.630196 0.0492552 0.1032 0.971422 0.323686 0 0.749193 0.126909 0.705737 0.693759 0.871164 0.576714 0.780908 0.213856 0.301187 0.185464 
0.764746  17 0.237109 0.627863 0.536497 0 0.0283565 0.678966 0 0.767597 0.347811 0 0.737484 0.812459 0.792191 0.9925 0.482984 0 0.355283 
1.19553  17 0.464495 0.623521 0.350188 0.0865778 0.382252 0.457614 0 0.954881 0.969846 0.175583 0.545315 0.553748 0.285586 0.770724 0.161711 0 0.262217 
1.97877  17 0.526218 0.693431 0.419792 0.273259 0.828478 0.711555 0.336696 0.129054 0.470258 0.106477 0.750295 0.474044 0.352891 0.713441 0.168161 0.282447 0.168828 
1.55082  17 0 0.308217 0.662644 0.352703 0.422921 0.826914 0.394277 0.546507 0.560017 0.516424 0.686415 0.451317 0 0.497811 0.597561 0.337666 0 
1.87901  17 0.271582 0.410147 0.461896 0.351532 0.940829 0.812516 0.327233 0.548069 0.421645 0.484164 0.968015 0.61047 0 0.607581 0.187861 0.398764 0.497893 
1.49068  17 0.152001 0.875306 0.860151 0.369826 0.224248 0.859349 0.430863 0.602072 0.330252 0.385755 0.599047 0.0768777 0.00872859 0.384296 0.767551 0.539272 0.768703 
1.82006  17 0.765751 0.744368 0.796273 0.37874 0.760011 0.410004 0.651239 0.331408 0.171693 0.413933 0.878675 0.0822 0.401656 0.660529 0.0513475 0.825382 0.667116 
1.32771  17 0.0132401 0.365876 0.775988 0.227319 0.896047 0.371893 0.36504 0.128927 0.451421 0 0.417509 0.891415 0.0903518 0.517393 0.35654 0.430472 0.0466243 
1.17  17 0.0731445 0.366624 0.813205 0 0.58139 0.721901 0.466788 0.102281 0.374345 0.0396987 0.68726 0.592735 0.0868321 0.834795 0.262546 0.372876 0.0555381 
1.48467  17 0.485963 0.381633 0.668082 0.208576 0.031296 0.307589 0.511848 0.538964 0.471435 0.794479 0.626061 0.117682 0.56422 0.568407 0.843021 0.9243 0.0124441 
1.80598  17 0.291555 0.541214 0.509984 0.243284 0.926862 0.386864 0.675307 0.404798 0.31295 0.812024 0.75851 0.0720942 0.649016 0.565044 0.938771 0.0491026 0.78802 
1.628  17 0.793936 0.774189 0.683556 0.329014 0.270344 0.630863 0.658491 0.278299 0.939226 0.52358 0.372798 0.945687 0.276399 0.985526 0.0458858 0.593093 0.266627 
3.15748  17 0.891653 0.771773 0.307374 0.720441 0.30497 0.560174 0.0614967 0.316999 0.57574 0.332438 0.209033 0.764222 0.371614 0.229765 0.172984 0.587524 0.391457 
3.26752  17 0.24917 0.0563648 0.299206 0.648479 0.912179 0.42478 0.195394 0.445728 0.782541 0.213746 0.440285 0.147838 0.309603 0.466356 0.175968 0.278926 0.157949 
2.45274  17 0.254762 0.0722208 0.47507 0.64867 0.658227 0.289572 0.164942 0.752344 0.167475 0.186356 0.532158 0.345162 0.354404 0.222352 0.198728 0.476042 0 
2.04612  17 0.237249 0.449745 0.205363 0.108158 0.786938 0.557675 0.873973 0.166498 0.647535 0.0672441 0.591474 0.0908547 0 0.985184 0.777962 0.084784 0.320405 
1.32761  17 0.801136 0.703555 0.570965 0.115976 0.447063 0.414314 0.867186 0.133265 0.089667 0.633852 0.482939 0.678434 0.536845 0.0368443 0.46915 0.0816725 0.194012 
1.40395  17 0.372382 0.340555 0.753653 0.193998 0.659868 0.610363 0.295999 0.418761 0.769145 0.152449 0.328904 0.00178674 0.358802 0.936063 0.568087 0.126449 0 
1.50175  17 0.392115 0.506678 0.790883 0.208188 0.645914 0.530646 0.45638 0 0.759165 0.108293 0.218197 0.854261 0.296505 0.665281 0.904963 0.319574 0.0430211 
2.05148  17 0.244444 0.606952 0.419276 0.210848 0.652544 0.34374 0.980993 0.742528 0.486497 0.512832 0.0541134 0.0716056 0.554519 0.376438 0.925396 0.578543 0 
3.35213  17 0.0725232 0.692398 0.573865 0.723105 0.855875 0.810955 0.610076 0.662351 0.454403 0.212854 0.110584 0 0.67787 0.332398 0.0276822 0.263791 0 
1.98876  17 0.765751 0.744368 0.796273 0.37874 0.760011 0.357046 0.651239 0.331408 0.171693 0.413933 0.878675 0.0822 0.401656 0.660529 0.0513475 0.825382 0.667116 
1.08464  17 0.0445971 0.378733 0.595306 0.0188665 0.709193 0.397889 0.417084 0.139265 0.782554 0.218514 0.240728 0.895282 0.344456 0.538072 0.558601 0.289762 0.0271202 
2.52457  17 0.142962 0.499413 0.919721 0.891302 0.973812 0.200456 0.714264 0.650074 0.059477 0.180089 0.368189 0.700816 0.660289 0.167687 0 0.540725 0.686027 
2.11208  17 0.233465 0.849283 0.839409 0.940077 0.942081 0.263588 0.429411 0.877785 0.066263 0 0.320036 0.473637 0.69938 0.395448 0.185852 0.129384 0.617739 
0.750457  17 0.235934 0.223513 0.121474 0.00587881 0.927341 0.537378 0.805409 0.232546 0.181551 0.126707 0.543878 0.832956 0.200409 0.53332 0.389782 0.791405 0.146743 
1.00095  17 0.558199 0.478433 0.91174 0 0.841157 0.931469 0 0.425837 0.273841 0 0.491864 0.234943 0.430154 0.10635 0.132959 0.246121 0 
1.11839  17 0.268567 0.602228 0.904935 0.170958 0.202925 0.528067 0.509428 0.527598 0.704123 0.255193 0.808804 0.42417 0.287998 0.210482 0.342425 0.362342 0.0751068 
0.906148  17 0.490955 0.0809326 0.579481 0 0 0.594976 0.0543162 0.777025 0.605123 0.505821 0.286992 0.305353 0 0.673743 0.198429 0.885285 0.219382 
1.04197  17 0.167487 0.869042 0.880048 0.0815668 0.302453 0.388804 0.520029 0.324751 0.886433 0.176206 0.194596 0.831588 0.23621 0.487672 0.130338 0.9483 0.973749 
0.674914  17 0.796717 0.0577182 0.628689 0.0667673 0.72487 0.554894 0.477435 0.397328 0 0.183717 0.480208 0 0.53514 0.0594429 0.629267 0.404407 0 
0.786513  17 0.759575 0.430047 0.699078 0 0.593236 0.236728 0.41033 0.446533 0 0.151974 0.355798 0.450149 0.532917 0.22561 0.362095 0.27103 0.297129 
0.768775  17 0.540506 0.876811 0.91173 0 0.460352 0.68164 0.279453 0.983093 0.433782 0.131931 0.88337 0.677284 0.31421 0.828428 0.604587 0.329706 0.833352 
1.69829  17 0.0931182 0.0231234 0.518707 0.318816 0.573404 0.371236 0.206166 0.404776 0.133516 0.585808 0.153099 0.69157 0.122304 0.368445 0.493354 0.0092349 0.724622 
1.32387  17 0.2676 0.784502 0.519237 0.256407 0.284104 0.369727 0.60071 0.356117 0.12766 0.136544 0.051318 0.516895 0.087385 0.525878 0.439709 0.521312 0.670154 
0.745315  17 0.712677 0.156676 0.443297 0 0.0118544 0.670907 0.888196 0.617383 0.432541 0.0785362 0.56319 0.33241 0.249844 0.308845 0.430856 0.870509 0.772196 
0.833268  17 0.798511 0.165286 0.681883 0 0 0.977623 0.532185 0.358196 0.365308 0.0418434 0.446089 0 0 0.284247 0.993181 0.793959 0.719399 
0.702236  17 0 0.271189 0.813066 0 0.179888 0.046842 0.399348 0.729482 0 0.228536 0.713337 0.663529 0.0314132 0.691873 0.306317 0.470765 0.91045 
0.949509  17 0.969795 0.471547 0.938274 0.00098718 0.306252 0.197737 0 0.570346 0.592015 0.333119 0.729494 0.302386 0.195586 0.784593 0.588459 0.467506 0.654039 
0.879291  17 0.198743 0.359717 0.609972 0 0.312798 0.515953 0.238482 0.417015 0.4585 0.0443022 0 0.687057 0.449556 0.0201611 0.933782 0.602624 0.0139215 
0.965992  17 0 0.263423 0.570583 0 0 0.471793 0.166632 0.420084 0.558232 0.0304077 0 0.793849 0.416995 0.0492268 0.9063 0.293606 0.0163355 
1.16687  17 0.17723 0.998233 0.719509 0.100522 0 0.0669263 0 0.581651 0.750079 0.301538 0.394694 0.312343 0.647893 0.96228 0.711144 0.240725 0.177418 
0.691151  17 0.856093 0.290521 0.513648 0 0.698548 0.291926 0.488501 0.267601 0.0305469 0 0.542592 0.234946 0.925772 0.140182 0.782236 0.842623 0.591046 
0.695539  17 0 0.621946 0.647563 0 0.916602 0.139163 0.656523 0.628893 0 0.138362 0.551403 0.400234 0.343848 0.479021 0.560233 0.404983 0.0848248 
1.01991  17 0.0177131 0.384928 0.830357 0.309328 0.75702 0.11604 0.707855 0.466293 0 0.108293 0.656989 0.316808 0.286271 0.538914 0.720505 0.448593 0.183307 
0.983158  17 0.146223 0.45047 0.753627 0.0687183 0.0696533 0.193234 0.877412 0.226544 0.294075 0.62651 0.887579 0.464077 0.072594 0.0277772 0.639048 0.742379 0.966791 
1.09631  17 0.18033 0.856674 0.779259 0.267012 0.402627 0.335463 0.488721 0.35838 0.140653 0.39938 0.19321 0.767693 0.110815 0.440784 0.486001 0.983009 0.271773 
0.676534  17 0.986733 0.248841 0.433752 0.0337993 0.919716 0.237642 0.357007 0.252896 0.086908 0 0.772409 0.0100362 0.455117 0.0338786 0.655985 0.886925 0.840468 
0.48617  17 0.228687 0.222196 0.368241 0 0.272657 0.370448 0.809113 0.271579 0.00752038 0 0.683398 0.192504 0.124679 0.236418 0.776744 0.811924 0.456843 
1.17238  17 0.626906 0.611798 0.630276 0 0.221071 0.736725 0.126366 0.73263 0.633757 0.238213 0.981069 0.220166 0.956872 0.558815 0.350419 0.749715 0.694298 
1.6248  17 0.396112 0.623268 0.487282 0.246027 0.29821 0.599799 0.147725 0.176713 0.264485 0.132402 0.738439 0.136357 0.0880707 0.631088 0.633745 0.784292 0.0413359 
0.658946  17 0.155397 0.587211 0.185115 0 0.480504 0.110836 0.509625 0.760502 0.118395 0 0.371092 0.438541 0.522521 0.125485 0.678533 0.308936 0.301915 
0.728286  17 0.660835 0.35755 0.204125 0 0.61998 0.212631 0.497032 0.60984 0.160265 0 0.486764 0.482735 0.51009 0.30066 0.412772 0.560328 0.245959 
0.964478  17 0.606955 0.136232 0.518688 0.00931864 0.837613 0.490912 0.494645 0.233745 0.335125 0.116555 0.490002 0.1136 0.204088 0.606685 0.380616 0.470461 0.022411 
1.47766  17 0.30823 0.0800668 0.0317151 0.0100538 0.893402 0.679423 0.176726 0.0584564 0.322859 0.141688 0.463795 0.722729 0.238378 0.282095 0.375872 0.540109 0.147767 
1.42595  17 0.33131 0 0.70091 0 0.431987 0.475085 0.521922 0.624411 0 0.374695 0.778733 0 0.997528 0.816891 0.184612 0 0.903424 
1.12325  17 0.270222 0.349896 0.581289 0 0 0.587992 0.485036 0.14195 0.0765143 0.110018 0.719576 0.168309 0.420403 0.829837 0.0704258 0.331588 0.531773 
0.929772  17 0.630084 0 0.891995 0.0905933 0.496937 0.350942 0.488176 0.496887 0.23582 0.919039 0.31239 0.386612 0.100012 0.360634 0.520027 0.473087 0.126015 
3.40961  17 0.582407 0.687411 0.0192074 0.114241 0.822772 0.366183 0.443729 0.485158 0 0.93249 0.72241 0.246575 0 0.347898 0.565436 0.463233 0.160657 
1.24082  17 0.635169 0.465135 0.668733 0.0434722 0 0 0.113347 0.59205 0.262984 0.25554 0.639298 0.878389 0.996977 0.206369 0.0887986 0.76424 0.815262 
1.77926  17 0.768732 0.430268 0.574108 0.341021 0 0.350166 0.253768 0.620287 0.633871 0.16275 0.968395 0.387841 0.821055 0.0249588 0.51105 0.765842 0.493759 
1.44829  17 0.199197 0.0715306 0.257104 0.0847882 0 0.458045 0.283164 0.205482 0.482813 0.307244 0.156614 0.489721 0.504802 0.587818 0.905677 0.0678863 0.247441 
1.80224  17 0.0663824 0.177369 0.445746 0.314042 0 0.384553 0.355488 0.931144 0.83681 0.148155 0.13204 0.493566 0.551844 0.661033 0.687954 0.642237 0.205854 
0.803885  17 0.333492 0.269757 0.428216 0 0.574125 0.426372 0.606329 0.451537 0.338387 0.269915 0.434895 0.0513028 0 0.319584 0.593235 0 0.302954 
0.81373  17 0.299061 0.258072 0.554605 0 0.808805 0.328696 0.495555 0.560648 0.495633 0.0931858 0.489192 0.407553 0.161103 0.322162 0.70466 0.51786 0.843048 
1.72129  17 0.364838 0.740874 0.689326 0 0.328913 0.361943 0.630124 0.348569 0.0171326 0.281105 0.0209229 0.00931765 0.430113 0.591966 0.179129 0.0884204 0.0700133 
1.39746  17 0 0.996245 0.692516 0.331718 0.347878 0.00620019 0.601311 0.127026 0.00792575 0.122437 0.0661452 0.720458 0.374641 0.245843 0.164662 0.963039 0.779715 
2.68532  17 0.120874 0.59123 0.506009 0.525635 0.149078 0.646164 0.296688 0.31176 0.455667 0 0.163215 0.00685715 0 0.286041 0.0901814 0.275263 0.896368 
2.0821  17 0.27295 0.656399 0.935783 0.562598 0.329727 0.883818 0.62568 0.448692 0.923472 0.0360449 0.36415 0.315705 0.560388 0 0.251113 0.613628 0.761956 
0.829526  17 0.0272606 0.717518 0.805033 0 0.176354 0.643147 0.139653 0.431594 0.386197 0.11917 0.599126 0.400927 0.576536 0.0411474 0.994056 0.855247 0.317544 
1.21531  17 0.525976 0.242579 0.810503 0.0272626 0.213798 0.636737 0.656339 0.351451 0.496527 0.942773 0.906448 0.146386 0.272376 0.685263 0.373793 0.860736 0.522589 
1.25924  17 0.65464 0.308436 0.744422 0.300604 0.0718336 0.429732 0.592528 0.552827 0.0235851 0.761778 0.215978 0.760366 0.38891 0.675227 0.201146 0.860521 0.205215 
1.86788  17 0.620939 0.561063 0.511847 0.368657 0 0.416786 0.624173 0.862165 0.447851 0.630908 0.867281 0.156513 0.191584 0.747481 0.483768 0.935635 0.447054 
0.957709  17 0.936973 0.241393 0.454017 0.180664 0.873204 0.254797 0.463795 0.21847 0.0228932 0 0.542528 0.271982 0.557913 0.147303 0.796808 0.825287 0.548386 
0.720513  17 0.761714 0.121624 0.497852 0 0.819516 0.251857 0.485711 0.297685 0.0256535 0 0.542239 0 0.714236 0.142346 0.776585 0.830858 0.542826 
1.10505  17 0.522043 0.11137 0.812519 0.155757 0 0.732181 0.594613 0.511935 0.998151 0.289703 0.972393 0.161183 0.526507 0.359505 0.814305 0.456314 0.0726805 
1.57671  17 0.629593 0.58051 0.655694 0.146874 0.480882 0.214921 0.616942 0.767596 0.271362 0.280158 0.671269 0.216476 0.619437 0.113208 0.0156216 0.309201 0 
0.930239  17 0.553021 0.458147 0.522277 0.0909087 0.256349 0.627801 0.505135 0.265262 0 0.301278 0.431043 0.580133 0.891788 0.830674 0.502968 0.794619 0.630127 
0.767672  17 0.5056 0.556101 0.62566 0 0.0424146 0.345171 0.416969 0.188327 0 0.321832 0.561911 0.489058 0.867158 0.968009 0.470424 0.760585 0.485995 
1.24214  17 0.543628 0.997399 0.304715 0 0.445768 0.222674 0.334611 0.537164 0.249943 0.331444 0.458428 0 0.618376 0.585304 0.405643 0.868964 0.408543 
1.14671  17 0.48373 0.0024969 0.343124 0 0.0342589 0 0.181936 0.287333 0.077598 0.324095 0.451321 0.255182 0.969199 0.60372 0.52549 0.401356 0.484799 
1.30381  17 0.615009 0.336359 0.712167 0.135508 0.370853 0.282046 0.352649 0.32253 0.363974 0.194347 0.608865 0.367553 0.742694 0.514484 0.416291 0.385779 0.991409 
1.59718  17 0.564873 0.262973 0.67742 0.347621 0.0853928 0.778242 0.323728 0.54033 0.751358 0.284295 0.53039 0.447529 0.775435 0.914734 0.526749 0.795711 0.757892 
1.24734  17 0.914495 0.388848 0.728406 0.0774883 0.435263 0.94538 0.736994 0.307158 0.779694 0.141924 0.29555 0.0895349 0.515171 0.715908 0.41417 0.626858 0.958797 
1.1804  17 0.464495 0.623521 0.350188 0.0865778 0.382252 0.457614 0 0.954881 0.969846 0.175583 0.545315 0.553748 0.285586 0.770724 0.161711 0 0.262217 
0.63936  17 0.625189 0.348961 0.593816 0.0958672 0.6657 0.358983 0.6841 0.50289 0.0202522 0.144479 0.484341 0.334087 0.101173 0.378512 0.629472 0.439185 0.191249 
2.86044  17 0.709986 0.348367 0.055564 0.0964392 0.659385 0.103502 0.845825 0.466638 0 0.752353 0.487925 0 0.31457 0.524295 0.761008 0.527155 0.0161704 
2.17661  17 0.823506 0.632404 0.418839 0.305206 0.699058 0.321945 0.432493 0.267018 0 0 0.459404 0 0.490424 0 0.136335 0.827016 0.164121 
1.50325  17 0.892346 0.514945 0.655574 0.2327 0.0247094 0 0.398819 0.266508 0 0.272212 0.454678 0.288188 0.856019 0.399715 0.316947 0.646174 0.142466 
0.953682  17 0.329802 0.126101 0.520882 0.027175 0.639657 0.300799 0 0.544482 0.96463 0.220653 0.297614 0.361486 0.523072 0.960137 0.428603 0.205174 0.176551 
1.05976  17 0.14693 0.893523 0.746921 0.188485 0 0.657493 0.136713 0.889426 0.650059 0.358717 0.657275 0.239681 0.37826 0.776739 0.991163 0.210584 0.181688 
0.950602  17 0.27175 0.550028 0.889405 0.0612272 0.903083 0.539211 0.85683 0.370973 0.437549 0.128691 0.279341 0.507642 0.358077 0 0.63953 0.503882 0.372971 
0.982904  17 0.179667 0.321743 0.765631 0.0649763 0.924116 0.375917 0.883912 0.259255 0.351641 0.519921 0.694188 0.490334 0.0696641 0.847882 0.648632 0.466924 0.230855 
1.37966  17 0.925191 0.427019 0.764186 0.232144 0 0.78119 0.12224 0.549569 0.803938 0.223041 0.452055 0.342346 0.760574 0.119142 0.582297 0.756061 0.904786 
0.832679  17 0.772425 0.93117 0.555076 0.0627197 0.51963 0.525877 0.551005 0.460504 0 0.14503 0.628454 0 0.783642 0 0.796459 0.47262 0.529572 
1.02539  17 0.157715 0.269101 0.181804 0 0.733364 0.139245 0.511295 0.563508 0.306231 0.391659 0.298503 0.545557 0.51477 0.97011 0.131066 0 0.730714 
2.41245  17 0.158447 0.282486 0.16782 0.160641 0.778854 0.026745 0.774945 0.516191 0.41035 0.362483 0.298864 0.362939 0.486403 0.847411 0.30923 0.478643 0.904947 
0.856807  17 0.294338 0.615476 0.611022 0.0476588 0.670722 0.434732 0.683194 0.449789 0.0956807 0.958095 0.734438 0.717406 0.296557 0.693674 0.625089 0.559604 0.597107 
1.02049  17 0.349447 0.974361 0.588383 0 0.199353 0.409595 0.91588 0.620458 0.930652 0.0113359 0.445171 0.0906774 0.347958 0.330549 0.63258 0.453708 0.479894 
1.99714  17 0.339432 0.966932 0.543403 0.322067 0.655811 0.61356 0 0.879421 0.820031 0.699711 0.143105 0.256225 0 0.54105 0.442492 0 0.19765 
0.715765  17 0.242643 0.219136 0.849168 0 0.283056 0.277624 0 0.492115 0.0211593 0.807284 0.280074 0.860207 0.289459 0.665068 0.856547 0.765349 0 
1.02399  17 0.557895 0.355654 0.979596 0 0.0687514 0.37916 0.479594 0.190077 0.394523 0.415351 0.377199 0.53108 0.374955 0.628938 0.302656 0.648186 0.133926 
1.14185  17 0.832268 0 0.679801 0.143561 0.0231924 0.398809 0.564244 0.202968 0.204484 0.674086 0.0432043 0.511279 0.342551 0.898377 0.290007 0.267591 0.157103 
0.954385  17 0.582049 0.58145 0.612996 0.0244449 0.15648 0.100746 0.346957 0.436677 0.349972 0.120355 0.447215 0.278032 0.0156867 0.584976 0.430116 0.425049 0 
0.751271  17 0.677279 0.496407 0.657874 0.169351 0.229196 0.105063 0.25305 0.749441 0.0591092 0.160444 0.315978 0.174156 0.127138 0.456776 0.977349 0.410294 0.1307 
0.880234  17 0.555626 0.62668 0.812967 0.06945 0.206774 0.640248 0.958331 0.501335 0.426561 0.988749 0.834231 0.677998 0.352822 0.586304 0.99865 0.857145 0.390137 
2.22323  17 0 0.392357 0.309916 0.143749 0.214543 0.342012 0.172065 0.00499239 0.481783 0.316093 0.0117781 0.0956108 0.672682 0.182428 0.917263 0.0475617 0.690095 
3.7904  17 0 0.388403 0.103032 0.857385 0.317123 0.216407 0.63457 0.660894 0 0.595513 0.651327 0.379149 0.0597789 0 0.437131 0.466244 0.426286 
0.863817  17 0.498548 0.5292 0.871236 0 0.92237 0.589077 0.569561 0.65897 0 0.455182 0.657316 0.184803 0.985835 0.638641 0.904738 0.467019 0.352548 
0.984172  17 0.581945 0.146895 0.257795 0.0276326 0.795234 0.681024 0 0.110667 0.510014 0.104064 0.244762 0.495208 0.540923 0.779634 0.640131 0.614537 0.134154 
1.34822  17 0.21788 0.266473 0.275419 0.0216234 0.974559 0.486584 0.284914 0.0100142 0.507918 0.417538 0.212596 0.499207 0.377586 0.510808 0.645537 0.599921 0.351378 
1.60759  17 0.257438 0.748944 0.0586939 0.0211566 0.181203 0.273607 0.0200888 0.295592 0.58286 0.177805 0.28691 0 0.253619 0.426026 0.402471 0.164996 0.483642 
2.06724  17 0.907593 0.790595 0.776461 0.674623 0.518989 0.212024 0.577471 0.816263 0.841782 0.0508554 0.645074 0.736923 0.203697 0.615355 0.70734 0.411452 0.88639 
1.004  17 0.791348 0.392215 0.848557 0.0733406 0.155137 0.0742645 0 0.638323 0.796316 0.331929 0.644965 0.928395 0 0.974276 0.293033 0.450502 0.0346859 
0.76738  17 0.65213 0 0.773866 0.0023897 0.513041 0.124607 0.00954982 0.515345 0.382567 0 0.735871 0.811411 0.0755891 0.194837 0.127354 0.459908 0.900182 
1.04533  17 0.558199 0.478433 0.91174 0 0.841157 0.931469 0 0.425837 0.273841 0 0.491864 0.234943 0.430154 0.10635 0.132959 0.246121 0 
1.15283  17 0.0445971 0.378733 0.595306 0.0188665 0.709193 0.397889 0.417084 0.139265 0.782554 0.218514 0.240728 0.895282 0.344456 0.538072 0.558601 0.289762 0.0271202 
0.807397  17 0.323108 0.284534 0.497467 0 0.0557498 0.432701 0.619823 0.813002 0.594691 0.643826 0.0960434 0.500186 0 0.189571 0.264557 0.840448 0.0697229 
1.10268  17 0.847853 0.199211 0.313491 0 0.116195 0.509566 0.191993 0.782459 0.61111 0.329132 0 0.0516464 0 0.0223633 0.0977925 0.913597 0.587956 
1.0561  17 0.914943 0.199484 0.544833 0.0453589 0.329849 0.608609 0.768221 0.234931 0.538739 0.142976 0.540862 0.201448 0 0.243251 0.329803 0.563232 0 
1.22908  17 0.160697 0.073555 0.783348 0.204157 0.330862 0.606998 0.745101 0.701968 0.98602 0.197173 0.257634 0.344371 0.772793 0.314658 0.552061 0.535011 0.438035 
0.903365  17 0.051297 0.263015 0.792754 0.0781976 0.641405 0.300315 0.400688 0.139192 0.0142898 0.125394 0.414639 0 0.180287 0.352808 0.370426 0.727176 0.190636 
1.37625  17 0.0567756 0 0.305725 0.0294095 0.913192 0 0.371531 0.1487 0.737174 0.335382 0.47879 0.0797956 0.225167 0 0.412792 0.849815 0.1342 
1.07746  17 0.375387 0.710626 0.690828 0.0637908 0.038615 0.372832 0.335529 0.336835 0.831835 0.930144 0.129569 0.692047 0 0.280078 0.54618 0.239275 0 
1.29622  17 0.446188 0.730571 0.866867 0.069117 0.273591 0.410866 0.396334 0.519119 0.759298 0.920682 0.897561 0 0.481654 0.222993 0.52248 0.337818 0.239718 
1.5554  17 0.302989 0.453029 0.42831 0.1464 0.339924 0.303728 0.225344 0.334933 0.84277 0.134062 0 0.0957981 0.361634 0.11689 0.756174 0.54803 0.0165677 
2.30839  17 0.0501016 0.502676 0.288817 0.149178 0.48281 0.298429 0.45344 0 0.725652 0.16051 0.404066 0.095533 0.839426 0.259223 0.0822261 0.0780449 0.0369278 
2.82065  17 0.841362 0.961745 0.58185 0.911406 0.936187 0.641373 0.495046 0.333208 0.137059 0.864886 0.585123 0.260421 0.296633 0.295911 0.182964 0.641255 0.379395 
1.2663  17 0.525109 0.807888 0.722284 0.0734125 0 0 0.117567 0.434617 0.745572 0.334358 0.393768 0.45545 0.6565 0.18554 0.374454 0.273566 0.201911 
1.42639  17 0.981983 0.314864 0.695449 0.331545 0.655913 0.228976 0.421585 0.446057 0.0814619 0.136755 0.558842 0.557613 0.668806 0.316868 0.159573 0.107654 0 
1.39319  17 0.776592 0.157163 0.892337 0.433355 0.729115 0.271611 0.498919 0.861943 8.21539e-05 0 0.240716 0 0.518406 0.138009 0.400181 0.528607 0.765654 
0.696079  17 0.160607 0.208855 0.592518 0 0 0.267176 0.0824182 0.608473 0.304872 0.356717 0.454323 0.307334 0.371931 0.681798 0.803703 0.40145 0.164524 
1.75572  17 0.100634 0.799165 0.657962 0.342927 0 0.0228434 0.108463 0.614213 0.07511 0.281774 0.409549 0.290115 0.694281 0.576085 0.206557 0.280051 0.335988 
1.96572  17 0.130404 0.0178086 0.615923 0.321266 0.232082 0.218428 0.522022 0.351354 0.896063 0.224289 0.0666333 0.362514 0.831081 0 0.467844 0.00206395 0 
1.57121  17 0.887994 0.062788 0.808249 0.20921 0.679408 0.551917 0.823011 0.342435 0.411029 0.641743 0.0395233 0.569931 0.776784 0.233481 0.479581 0.333279 0 
1.60774  17 0.891707 0.484618 0.453725 0.271327 0.785624 0.332649 0.488583 0.293054 0.142612 0.229669 0.175177 0.79275 0.267774 0.261128 0.872034 0.817139 0.487458 
0.904168  17 0.590811 0.0223803 0.732647 0 0.60954 0.281976 0.48844 0.320788 0.133021 0.471511 0.579231 0.269466 0.433954 0.249777 0.888415 0.032469 0.462387 
1.99155  17 0.648318 0.948445 0.524642 0.346183 0.243566 0.852527 0.636605 0.109218 0.851732 0.103049 0.371572 0.87704 0.270857 0.504946 0.818081 0.311881 0.300696 
2.31728  17 0.722329 0.0324896 0.358872 0.35508 0.156309 0.276925 0.657596 0.774742 0.869662 0.311196 0.371522 0.913701 0.291313 0.272644 0 0.492262 0.342618 
1.58834  17 0.299888 0.130204 0.691684 0.263935 0.105898 0.685053 0.361901 0.206458 0.204517 0.810972 0.105781 0.887546 0.659322 0.322374 0.69926 0.321315 0.170944 
0.853496  17 0.796717 0.0577182 0.628689 0.0667673 0.72487 0.554894 0.477435 0.397328 0 0.183717 0.480208 0 0.53514 0.0594429 0.629267 0.404407 0.866074 
1.0178  17 0.648106 0.362938 0.706085 0.0244511 0.411399 0.288672 0.365267 0.184033 0.420851 0.191139 0.572255 0.39471 0.846045 0.514272 0.786201 0.344577 0.116066 
1.2783  17 0.623258 0.339127 0.755918 0.187627 0.281822 0.22478 0.282488 0.199942 0.409244 0.373487 0.6141 0.295045 0.56839 0.513868 0.633762 0.367926 0.0821369 
0.954722  17 0.609453 0.211729 0.660389 0.123807 0.401789 0.224878 0.400578 0.989248 0.515389 0.139698 0.359841 0.755497 0 0.142009 0.893609 0.499961 0.885274 
0.770292  17 0.689614 0.47996 0.694309 0.143434 0.0189208 0.384086 0 0.951353 0.312413 0.0358969 0.30148 0.506137 0.291079 0.180072 0.663973 0.499441 0.746946 
1.14375  17 0.17723 0.998233 0.719509 0.100522 0 0.0669263 0 0.581651 0.750079 0.301538 0.394694 0.312343 0.647893 0.96228 0.711144 0.240725 0.177418 
3.13946  17 0.891653 0.771773 0.307374 0.720441 0.30497 0.560174 0.0614967 0.316999 0.57574 0.332438 0.209033 0.764222 0.371614 0.229765 0.172984 0.587524 0.391457 
1.11469  17 0.0277711 0 0.322287 0 0.348884 0.616638 0.290448 0.786257 0.179796 0.208233 0.520699 0.0732868 0.315971 0.638252 0.198542 0 0.74513 
1.00601  17 0.00512688 0.703157 0.770676 0 0.337507 0.843247 0.132222 0.763174 0.56556 0 0.540652 0.0703215 0.596984 0.81077 0.648497 0.330169 0.318117 
1.23569  17 0.861782 0 0.529984 0.221984 0.657017 0.139625 0.379781 0.270683 0 0.186802 0.449962 0 0.765854 0.0237554 0.846801 0.775682 0.194314 
1.27733  17 0.435867 0.218598 0.869145 0.239666 0.945765 0.795336 0.634374 0.884813 0.349454 0.460844 0.442437 0.20279 0.934536 0.971262 0.767179 0.736047 0.682732 
1.06175  17 0.27826 0.701468 0.291788 0.0224148 0.106241 0.485576 0.393105 0.359368 0.749537 0.150747 0.306324 0.392261 0.586858 0.551915 0.469904 0.383189 0.363821 
0.897053  17 0.108353 0.659497 0.936237 0 0.176368 0.477104 0.480651 0.50292 0.773554 0.169514 0.342832 0.748464 0.338443 0.517608 0.186086 0.983864 0.123243 
1.32408  17 0.685125 0.960404 0.576506 0.069268 0.33244 0.228843 0.791258 0.36694 0.275215 0.659439 0.331695 0.0256558 0.326482 0.048852 0.461687 0.023719 0.195482 
1.50818  17 0.796933 0.484562 0.576263 0.3078 0.522393 0.602111 0.495781 0.768354 0.327801 0.6912 0.40206 0.414091 0.119141 0 0.451338 0.00850119 0.192143 
1.0119  17 0.715414 0.0664658 0.845639 0.373959 0 0.201293 0.401232 0.655105 0.000969603 0 0.944304 0.67275 0.134619 0.171012 0.941564 0.9701 0.00420113 
1.17319  17 0 0.079352 0.746559 0.301418 0 0 0.52628 0.656276 0 0 0.392313 0.66001 0.317737 0.140284 0.5913 0.46217 0.00626594 
1.75811  17 0.791509 0.290715 0.711619 0.405765 0.310146 0.402956 0.58549 0.732317 0 0.857332 0 0.914324 0.755276 0.895983 0.360552 0.748261 0 
1.18272  17 0.139229 0.0116594 0.735054 0.160447 0.0456096 0.415739 0.457356 0.67809 0.0167445 0.849866 0.511644 0.5212 0.40734 0.623786 0.189647 0.137972 0 
1.8941  17 0.190939 0.536273 0.430115 0.276178 0.962635 0.857588 0.323682 0.290963 0.458057 0.0264288 0.697078 0.542727 0.527943 0.735958 0.187983 0.226799 0.0924834 
2.05941  17 0.5034 0.641541 0.478136 0.370667 0.85486 0.760365 0.331869 0.205952 0.406967 0.295877 0.898492 0.631971 0.348784 0.738517 0.165305 0.350578 0.18118 
1.37263  17 0.0165711 0.519086 0.698857 0.104992 0 0.456208 0 0.473098 0.803258 0.194897 0.572393 0.151989 0.802144 0.707976 0.70412 0.191291 0.48847 
1.48401  17 0.168062 0.900782 0.710949 0.176514 0.0437002 0.000301987 0 0.54373 0.708197 0.166875 0.0941852 0.34505 0.827851 0.0134078 0.654824 0.622649 0.713901 
1.10332  17 0.0724116 0.33236 0.0138409 0 0.463336 0.621512 0.171572 0.739758 0.764114 0.0205489 0.466601 0.0721761 0.701605 0.909429 0.378245 0.242544 0.537947 
0.795667  17 0.146223 0.45047 0.753627 0.0687183 0.0696533 0.193234 0.877412 0.226544 0.294075 0.62651 0.887579 0.464077 0.072594 0.0277772 0.639048 0.742379 0.966791 
1.10557  17 0.46285 0 0.480237 0.0024428 0.18681 0.993186 0 0.102734 0.588254 0.518186 0.268074 0.40326 0 0.59925 0.277398 0.143432 0.214868 
1.07454  17 0.460538 0.524044 0.568346 0 0 0.0969988 0.557556 0.361731 0.771044 0.335732 0.269439 0.255107 0 0.739226 0.257534 0.937344 0.298739 
1.31562  17 0.00200663 0.65103 0.790047 0 0.878512 0.740777 0 0.0845348 0.603883 0 0.461899 0.820338 0.477957 0.491505 0 0 0.173896 
1.3717  17 0.527375 0.440797 0.816793 0.00404561 0.88066 0.694609 0 0.299786 0.566408 0 0.460131 0.256223 0.343316 0 0.0318785 0.248614 0.188232 
1.25139  17 0.53406 0.694633 0.788798 0.285487 0.213198 0.198515 0.821906 0.476549 0.0260579 0.68619 0.521349 0.709491 0.22038 0.368867 0.254711 0.990075 0.249807 
0.826238  17 0.5403 0.861866 0.808746 0 0.2755 0.586812 0.715792 0.518479 0.548451 0.748015 0.221671 0.703443 0.0535413 0.509707 0.901009 0.988195 0.975635 
0.847973  17 0.0737964 0.513511 0.639893 0.0889714 0.757979 0.291274 0.560262 0.344727 0 0.258498 0.701609 0 0.376208 0.520137 0.783178 0.0615763 0 
0.684259  17 0.597043 0 0.804092 0.0986553 0.659244 0.355726 0.576072 0.539516 0 0.194517 0.582562 0.814737 0.320363 0.571824 0.869589 0.0389957 0.190517 
1.23159  17 0.731741 0.0434278 0.775234 0.256836 0.587546 0.148479 0.345905 0.914878 0.911892 0.0678536 0.366429 0.499053 0.0611577 0.621259 0.253702 0.215462 0.85299 
1.39016  17 0.798357 0.994278 0.778501 0.0587889 0.610049 0.0592747 0.623834 0.000596502 0.820079 0.0830816 0.403177 0.494695 0.0620431 0 0.2613 0.193896 0.859762 
0.906148  17 0.490955 0.0809326 0.579481 0 0 0.594976 0.0543162 0.777025 0.605123 0.505821 0.286992 0.305353 0 0.673743 0.198429 0.885285 0.219382 
0.702236  17 0 0.271189 0.813066 0 0.179888 0.046842 0.399348 0.729482 0 0.228536 0.713337 0.663529 0.0314132 0.691873 0.306317 0.470765 0.91045 
0.949509  17 0.969795 0.471547 0.938274 0.00098718 0.306252 0.197737 0 0.570346 0.592015 0.333119 0.729494 0.302386 0.195586 0.784593 0.588459 0.467506 0.654039 
0.879291  17 0.198743 0.359717 0.609972 0 0.312798 0.515953 0.238482 0.417015 0.4585 0.0443022 0 0.687057 0.449556 0.0201611 0.933782 0.602624 0.0139215 
0.691151  17 0.856093 0.290521 0.513648 0 0.698548 0.291926 0.488501 0.267601 0.0305469 0 0.542592 0.234946 0.925772 0.140182 0.782236 0.842623 0.591046 
0.695539  17 0 0.621946 0.647563 0 0.916602 0.139163 0.656523 0.628893 0 0.138362 0.551403 0.400234 0.343848 0.479021 0.560233 0.404983 0.0848248 
0.832679  17 0.772425 0.93117 0.555076 0.0627197 0.51963 0.525877 0.551005 0.460504 0 0.14503 0.628454 0 0.783642 0 0.796459 0.47262 0.529572 
0.770292  17 0.689614 0.47996 0.694309 0.143434 0.0189208 0.384086 0 0.951353 0.312413 0.0358969 0.30148 0.506137 0.291079 0.180072 0.663973 0.499441 0.746946 
0.821841  17 0 0 0.629932 0 0.0169867 0.418553 0.177939 0.16545 0.397484 0 0.0503619 0.607732 0.362607 0.856773 0.944355 0.269657 0.0971872 
1.56432  17 0 0.188631 0.724237 0 0.00391576 0.433842 0.609317 0.404081 0.306613 0.722493 0.0591197 0.672505 0.350929 0 0.1947 0.258791 0.198849 
1.02691  17 0 0.436105 0.699172 0.0676259 0.303647 0.372618 0.829574 0.207636 0.30188 0.379961 0.138525 0.504851 0.119112 0.802492 0.739763 0.411637 0.243279 
1.02715  17 0.293404 0.447091 0.710789 0.0837768 0.565132 0.386376 0.810808 0.205461 0.22382 0.601171 0.826132 0.484156 0.217096 0.832594 0.728006 0.421298 0.195565 
0.86852  17 0.292964 0.336109 0.901952 0 0.372386 0.237954 0.0765052 0.368266 0.0851011 0.996983 0.267833 0.826658 0.185826 0.732518 0.182834 0.844877 0.05203 
0.863342  17 0.18903 0.323202 0.870245 0.0442723 0.283004 0.233748 0.267589 0.48784 0.0679614 0.98506 0.220719 0.854517 0.354947 0.600886 0.563682 0.611407 0.0177721 
0.67096  17 0.182281 0.321543 0.451647 0.0196433 0.68682 0.3205 0.729884 0.213943 0.0276413 0.118276 0.500875 0.902235 0.228799 0.315163 0.544954 0.798392 0.203942 
0.806107  17 0.74106 0.285129 0.613414 0.112104 0.623924 0.338182 0.842609 0.132649 0 0.118699 0.512199 0.0560287 0.194235 0.424137 0.468663 0.705858 0.203348 
1.28986  17 0.571599 0.479539 0.627243 0 0.642895 0.250872 0.034776 0.204984 0.5337 0.626936 0.61776 0.4643 0.1982 0.398961 0.023386 0.777664 0.269494 
1.49535  17 0.757089 0.475138 0.664376 0 0.669402 0.546192 0.645939 0.12827 0.315367 0.608589 0.466085 0.411486 0.565793 0.659625 0.060634 0.0116976 0.622382 
0.76668  17 0.743361 0.46807 0.557611 0.0796767 0.343562 0.679768 0.266509 0.18645 0 0.309461 0.426062 0.558732 0.694137 0.87325 0.44696 0.80456 0.154825 
1.08132  17 0 0.331924 0.582473 0.0533996 0.144643 0.290791 0 0.608943 0.258146 0.285448 0.424376 0.313867 0.797696 0.706023 0.556884 0.248874 0.517892 
1.50092  17 0.0154067 0.488523 0.802638 0.232646 0.929069 0.212919 0.686952 0.123824 0.639348 0 0.889381 0.942751 0.617715 0.425557 0.154937 0 0.53178 
1.44916  17 0 0.610449 0.763847 0.000370769 0 0.162588 0 0.110539 0.250891 0.82453 0.450369 0.319456 0.569816 0 0.739252 0.715811 0.521046 
1.66098  17 0.587757 0.345273 0.640118 0.26658 0 0.0788953 0.484166 0.534208 0.729519 0.56847 0.700206 0.0831346 0.189849 0.795177 0.38121 0.114415 0.300906 
1.31718  17 0.446032 0.0724611 0.808033 0.17251 0 0.313096 0.391173 0.589454 0.636623 0.653514 0.701191 0.263515 0.503476 0.70647 0.824068 0.0523211 0.428911 
0.798898  17 0.175789 0.0833067 0.566883 0 0.434605 0.304394 0.503397 0.307707 0.00154677 0.582293 0.118794 0.772495 0.0617945 0.261564 0.567553 0.0385492 0.291231 
0.833511  17 0.139224 0.617347 0.875221 0.0673242 0.106949 0.330329 0.426549 0.844632 0.443539 0.329056 0.198236 0.483114 0.116579 0.297459 0.310297 0.894191 0.104899 
0.761701  17 0.712677 0.156676 0.443297 0 0.0118544 0.670907 0.888196 0.617383 0.432541 0.0785362 0.56319 0.33241 0.249844 0.308845 0.430856 0.870509 0.772196 
1.30729  17 0.435867 0.218598 0.869145 0.239666 0.945765 0.795336 0.634374 0.884813 0.349454 0.460844 0.442437 0.20279 0.934536 0.971262 0.767179 0.736047 0.682732 
0.931935  17 0.480416 0.377306 0.792824 0 0 0.0628151 0.485099 0.284539 0.352285 0.57823 0.478246 0.597627 0 0.526154 0.930712 0.791552 0.98246 
0.933192  17 0.508593 0.29935 0.538323 0 0 0.571548 0.532308 0.397574 0.353973 0 0.367106 0 0.480557 0.569958 0.915305 0.590548 0 
0.854282  17 0.430339 0.662827 0.768177 0.0130597 0.595339 0.452466 0.499315 0.456615 0.010514 0.144478 0.389803 0.374348 0.400658 0.0270785 0.420275 0.656911 0.486445 
2.0238  17 0.445735 0.605319 0.478321 0.0623355 0.878342 0.0689005 0.498499 0.427431 0.236706 0.388623 0.446012 0.0841081 0.296571 0.00368488 0 0.684272 0.314806 
0.923973  17 0.396206 0.981237 0.460072 0.109504 0 0.246552 0.392485 0.271989 0.0949179 0.204354 0.316435 0.385952 0.705129 0.606987 0.94163 0.810121 0.16702 
2.60475  17 0.635714 0.202915 0.188906 0.309692 0 0.323197 0.383856 0.346319 0.667387 0.16988 0.338363 0.309673 0.802167 0.715393 0.99346 0.386394 0.210686 
4.41163  17 0.390867 0.61493 0 0.00763904 0.921977 0.607057 0.481066 0.269207 0.552036 0.19099 0.347681 0.825713 0.614759 0.826483 0.741895 0.433163 0.129527 
1.09094  17 0.269701 0.760429 0.891934 0 0.357858 0.416706 0.479696 0.380825 0.665804 0.180674 0.203707 0.394995 0.342418 0.680651 0.271538 0.158382 0.121492 
1.24303  17 0.578651 0 0.728659 0.210775 0.181596 0.403616 0.48585 0.526321 0.0833641 0.49476 0.520234 0.219671 0.449738 0.785996 0.215151 0.773122 0.446261 
1.68096  17 0.668656 0.333434 0.738727 0.3847 0.305003 0.338987 0.6378 0.342256 0.0747253 0.814127 0.620559 0.517238 0.378798 0.181948 0.5759 0.309251 0.376892 
0.811695  17 0.368049 0.0324296 0.360725 0 0.0946194 0.362377 0.592789 0.193622 0.00825111 0 0.768805 0.76189 0.041705 0.196216 0.70542 0.0507262 0.364041 
0.532337  17 0 0.311691 0.262888 0 0.0218271 0.371251 0.704975 0.144528 0.00241019 0 0.674219 0 0.207593 0.100081 0.802648 0.170724 0.673802 
0.707177  17 0.457935 0.350878 0.594575 0.129329 0.681705 0.389968 0.595106 0.383744 0 0.200863 0.311119 0.807916 0.0990431 0.520156 0.605921 0.567991 0.0360907 
1.19887  17 0.180208 0.641431 0.592584 0.161658 0.648443 0.394925 0.624251 0.800133 0.70832 0.0823253 0.351057 0 0 0.374714 0.619803 0.462047 0.0903548 
0.956064  17 0.283836 0.6615 0.97576 0.168631 0 0.505167 0.155927 0.775185 0.672469 0.143557 0.80381 0.49659 0.0662988 0.499558 0.364252 0.202912 0.0244276 
2.26364  17 0.462744 0.83418 0.731585 0.596012 0.0966269 0.70104 0.153496 0.134656 0.718331 0.34188 0.730688 0.348179 0.78452 0.964451 0.264414 0.455661 0.698524 
1.11939  17 0.486023 0.0551191 0.857617 0 0.422988 0.246519 0.104435 0.673551 0.780458 0.233495 0.30042 0.358715 0.505176 0.301382 0.386811 0.149734 0.217763 
1.43556  17 0.337235 0.171871 0.664664 0.242617 0.79405 0.308844 0 0.713472 0.10482 0.252236 0.44132 0.316565 0.525243 0.0712346 0.425446 0.164747 0.2144 
0.562749  17 0.188065 0.467725 0.60053 0.0198953 0.408543 0.507152 0.721619 0.380543 0 0.328503 0.503641 0.630333 0.0762552 0.788807 0.512102 0.895626 0.064618 
0.578561  17 0.828916 0.603263 0.521392 0.0272341 0.23088 0.110057 0.611542 0.262927 0 0.273724 0.393317 0.642435 0.163746 0.813128 0.56575 0.873109 0.488615 
1.53974  17 0.981983 0.314864 0.695449 0.331545 0.655913 0.228976 0.421585 0.446057 0.0814619 0.136755 0.558842 0.557613 0.668806 0.316868 0.159573 0.107654 0 
1.43475  17 0.30823 0.0800668 0.0317151 0.0100538 0.893402 0.679423 0.176726 0.0584564 0.322859 0.141688 0.463795 0.722729 0.238378 0.282095 0.375872 0.540109 0.147767 
0.61443  17 0.54833 0 0.74374 0.0733168 0.94088 0.824259 0.741295 0.488947 0 0 0.374126 0.438632 0.705678 0.154337 0.603612 0.244234 0 
0.607887  17 0.849931 0 0.715241 0.087239 0.394561 0.575456 0.41473 0.345699 0.0124168 0.0105859 0.288444 0.154713 0.748703 0 0.719083 0.696483 0 
1.06077  17 0.556667 0.405359 0.657182 0 0.0392503 0.163865 0.536462 0.389445 0 0.260579 0.419116 0.511114 0.576268 0 0.300806 0.501875 0.298372 
0.699995  17 0.891249 0.42695 0.579708 0 0.42808 0.327217 0.511587 0.378431 0.252638 0.080995 0.280971 0.510552 0.482884 0.701196 0.315743 0.635765 0.297615 
0.887604  17 0.609453 0.211729 0.660389 0.123807 0.401789 0.0930282 0.400578 0.989248 0.515389 0.139698 0.359841 0.755497 0 0.142009 0.893609 0.499961 0.885274 
0.939696  17 0.590811 0.0223803 0.732647 0 0.60954 0.281976 0.48844 0.320788 0.133021 0.471511 0.579231 0.269466 0.433954 0.249777 0.888415 0.032469 0.462387 
1.09245  17 0.670158 0.422651 0.698843 0 0.988059 0.268923 0.363904 0.513926 0.200044 0.104262 0.38262 0.85595 0.801937 0.212596 0.143793 0 0.102164 
0.763097  17 0.657533 0.451173 0.724574 0.00217905 0.992504 0.44592 0.349253 0.361511 0.151256 0.220814 0.526975 0.455297 0.162326 0.222861 0.390879 0 0.247646 
1.0272  17 0.150603 0.675779 0.764326 0 0.319043 0.409667 0.131896 0.440068 0.651105 0.142015 0.613271 0.84555 0.262156 0.562613 0.0640795 0.0241042 0.0463415 
1.11647  17 0 0.642411 0.714437 0 0.31125 0.44588 0.621525 0.49364 0.615973 0.17894 0.50618 0.246241 0.261574 0.827293 0.104912 0.178851 0.328 
1.01334  17 0 0.654174 0.595978 0.124499 0.282284 0.388318 0.419286 0.584482 0.542515 0 0.505691 0.647334 0.378887 0.609695 0.311541 0.226415 0.0527969 
1.91247  17 0.034259 0.441888 0.459239 0.12907 0.448548 0.410115 0.448611 0.309287 0.729341 0.666874 0.0430095 0.127373 0.348793 0.578224 0.318688 0.263035 0.0365615 
1.21426  17 0.148248 0.749627 0.248089 0.0579764 0.812301 0 0.41176 0.351778 0 0.149925 0.296355 0.475229 0.514014 0 0.628303 0.372143 0.307432 
0.911687  17 0.147898 0.941451 0.163383 0.0409862 0.805458 0.130852 0.640975 0.587322 0 0 0.577073 0.439371 0.524881 0 0.693841 0.168874 0.348107 
0.909626  17 0.286997 0.644595 0.396801 0.0478023 0.638571 0.407414 0.774935 0.38532 0.0869924 0.961557 0.778507 0.832394 0.249672 0.0259037 0.622811 0.201509 0.699295 
0.758361  17 0.293688 0.658176 0.512748 0.0448233 0.721002 0.404619 0.77227 0.4286 0.0502566 0.341198 0.535185 0.696923 0.34211 0.590188 0.626232 0.552963 0.555937 
2.64015  17 0.843145 0.284528 0.411482 0.437285 0.610428 0.44388 0.472698 0.230067 0.0279371 0.0749503 0.463363 0.00966064 0.806014 0.746919 0.306754 0.863529 0.625611 
1.25699  17 0.649757 0.290599 0.738449 0.10772 0.429288 0.267142 0.496894 0.485322 0.0296988 0.640782 0.481802 0.948831 0.675013 0.256922 0.0276458 0.837309 0.25553 
0.726187  17 0.54767 0.764202 0.996763 0.0757869 0.267342 0.886844 0.150392 0.9119 0.58222 0.192931 0.0516581 0.36097 0 0.71503 0.51816 0.443721 0.942697 
0.846311  17 0.275638 0.798075 0.816657 0.0895897 0.548965 0.76417 0.0869907 0.166298 0.118875 0.192479 0.180762 0.303913 0.493487 0.946545 0.681712 0.417268 0.526677 
1.08659  17 0.0743439 0.326353 0.797244 0.00298327 0.481594 0.085798 0.0501938 0.443747 0.565439 0 0.569784 0.969268 0.0223464 0.278078 0.199552 0.199851 0.985392 
0.99376  17 0.502633 0.129721 0.371799 0 0.46276 0.0284364 0.164274 0.663342 0.544042 0.609775 0.366601 0.504896 0.273027 0.76237 0.289673 0.262378 0.975605 
1.05885  17 0.823199 0.243021 0.626407 0.00471235 0.344016 0.474259 0.442136 0.210577 0.442554 0.181188 0.556851 0.0507761 0.557354 0.272139 0.781924 0.315762 0.132085 
1.26907  17 0.832157 0.417133 0.616417 0.0607833 0.330243 0.207224 0.455549 0.336598 0.540462 0.186194 0.496718 0 0.913333 0.318159 0.699864 0.378391 0.116312 
0.711933  17 0.796717 0.0577182 0.628689 0.0667673 0.72487 0.554894 0.477435 0.397328 0 0.183717 0.480208 0 0.53514 0.0594429 0.629267 0.404407 0 
1.19407  17 0.65464 0.308436 0.744422 0.300604 0.0718336 0.429732 0.592528 0.552827 0.0235851 0.761778 0.889067 0.760366 0.38891 0.675227 0.201146 0.860521 0.205215 
0.71675  17 0.796717 0.0577182 0.628689 0.0667673 0.72487 0.554894 0.477435 0.397328 0 0.183717 0.480208 0 0.53514 0.0594429 0.629267 0.404407 0 
2.82191  17 0.347383 0.150912 0.376584 0.690163 0.937226 0.72952 0.0475579 0.381541 0.672675 0.250536 0.34131 0.630069 0.707689 0.881761 0.741268 0.489917 0.662278 
0.80744  17 0.0933055 0.934067 0.805045 0.0251474 0.480674 0.504515 0.616919 0.732155 0.313099 0.273533 0.758944 0.56192 0.232798 0.851397 0.616287 0.456264 0.903901 
0.743308  17 0.365659 0.254291 0.801207 0.0173972 0.571993 0.353288 0.893399 0.706799 0.459456 0.309039 0.621678 0.448518 0.297348 0.846802 0.649414 0.375426 0.35598 
0.889286  17 0.558199 0.478433 0.91174 0 0.841157 0.931469 0 0.425837 0.273841 0 0.491864 0.234943 0.430154 0.10635 0.132959 0.246121 0 
0.720511  17 0.986733 0.248841 0.433752 0.0337993 0.919716 0.237642 0.357007 0.252896 0.086908 0 0.772409 0.0100362 0.455117 0.0338786 0.655985 0.886925 0.840468 
0.749201  17 0.219058 0.13587 0.662037 0.000675186 0.461749 0.638131 0.222954 0.544446 0.113545 0.974155 0.23034 0.870336 0.299792 0.704873 0.335577 0.791437 0.153404 
1.98279  17 0.442196 0.951148 0.765716 0.422271 0.184334 0.366522 0.460307 0.516769 0.563884 0.846203 0.149173 0.254474 0.893349 0.640466 0.985858 0.359033 0.694681 
1.11906  17 0.215918 0.344627 0.55793 0.0858752 0 0.206859 0.385052 0.166154 0.212233 0.778772 0.0554383 0.412951 0.0766682 0.136201 0.735888 0.625244 0.861417 
1.00487  17 0.3751 0.233954 0.745699 0 0.149432 0.30531 0.480716 0.21077 0.480083 0.101522 0.454807 0.400959 0.0894649 0.177136 0.652117 0.679087 0.809576 
1.67538  17 0.669182 0.385812 0.448805 0.301723 0.681503 0.323819 0.632566 0.438823 0.120473 0.145115 0.177953 0.797773 0.312741 0.219793 0.965826 0.84853 0.21004 
1.20477  17 0.55266 0.40789 0.674123 0.306443 0.46787 0.368982 0.561126 0.237505 0.167569 0.0836673 0.163006 0.795653 0.325844 0.522203 0.0489307 0.834182 0.495354 
0.857593  17 0.618359 0.321976 0.727947 0 0.0512626 0.77426 0.505053 0.373686 0.42977 0.0308561 0.497042 0 0.519903 0.288401 0.870037 0.747362 0.254849 
0.90142  17 0.723569 0.131056 0.63764 0 0 0.327355 0.519888 0.636145 0.0706528 0.0369103 0.486323 0 0.155575 0.280816 0.149725 0.734431 0.866426 
0.800173  17 0.311729 0.274996 0.515139 0 0.525051 0.3377 0.70233 0.499422 0.336506 0.160535 0.470688 0.21682 0.144368 0.322151 0.496921 0 0 
1.01139  17 0.359575 0.258941 0.497652 0 0.750703 0.371567 0.562857 0.371541 0.466579 0.36555 0.396218 0.105239 0.0839802 0.321302 0.490271 0 0.768661 
1.09745  17 0.586461 0.0143027 0.849033 0.019998 0.500796 0.343328 0.488287 0.569274 0.202607 0.966443 0.396146 0.254593 0.58772 0.2 0.974366 0.456834 0.605307 
1.00846  17 0.600938 0.0118895 0.788748 0.0981672 0.522002 0.28882 0.488261 0.47428 0.17529 0.980134 0.648006 0.410867 0.270609 0.371771 0.742674 0.360908 0.246107 
0.781914  17 0.598353 0.216078 0.43324 0 0.289371 0.56066 0.669827 0.730434 0.470935 0 0.566042 0.217353 0.223466 0.305071 0.545151 0.53787 0.190953 
0.620534  17 0.989608 0.118182 0.443408 0 0.479286 0.717654 0.848963 0.759109 0.443631 0 0.584169 0.575391 0.38582 0.318642 0.489872 0.70358 0.609406 
3.46526  17 0.670585 0.971482 0.30152 0.881539 0.0236607 0.466815 0.591082 0.384936 0.109838 0.592201 0.473314 0.59474 0.891934 0.380903 0.435106 0.995593 0.767392 
1.10923  17 0.325557 0.826055 0.518959 0.148898 0.116469 0.26867 0.76315 0.456586 0.232679 0.190085 0.15768 0.589024 0.188094 0.497312 0.433243 0.65849 0.847734 
0.716654  17 0 0.271189 0.813066 0 0.179888 0.046842 0.399348 0.729482 0 0.228536 0.713337 0.663529 0.0314132 0.691873 0.306317 0.470765 0.91045 
0.762853  17 0.796717 0.0577182 0.628689 0.0667673 0.72487 0.554894 0.477435 0.397328 0 0.183717 0.480208 0 0.53514 0.0594429 0.629267 0.404407 0.866074 
2.9574  17 0.640379 0.377761 0.0549727 0.1227 0.884684 0.4548 0.377411 0.392364 0.11426 0 0.486896 0.342637 0.119959 0.0716991 0.443803 0.503523 0 
0.919593  17 0.534591 0.306887 0.668076 0.0667787 0.831303 0.492701 0 0.420822 0.302209 0.091547 0.48924 0.2848 0.29302 0.431805 0.129902 0.720445 0.182708 
0.885098  17 0.329203 0 0.384486 0 0.936585 0.438059 0.62179 0.616019 0.522988 0.151151 0.445119 0.0490547 0.246852 0.329823 0.617899 0.164207 0.415869 
0.875389  17 0.332587 0 0.536735 0 0.829331 0.439825 0.401436 0.531771 0.765343 0.315284 0.435106 0.0536795 0 0.315722 0.601546 0.170588 0.375031 
1.02919  17 0.24943 0.437378 0.707235 0.00870567 0.432927 0.444038 0.443565 0.817042 0.562102 0.202887 0.553068 0.398863 0.878926 0.811269 0.545981 0.0439953 0.795806 
1.37665  17 0.354797 0.341057 0.704517 0.0132203 0.413208 0.452989 0.488972 0.294675 0.44433 0.448034 0.574116 0 0.78228 0.8236 0.472401 0.418911 0.670494 
1.06843  17 0.17723 0.998233 0.719509 0.100522 0 0.0669263 0 0.581651 0.750079 0.301538 0.394694 0.312343 0.647893 0.96228 0.711144 0.240725 0.177418 
1.09751  17 0.522043 0.11137 0.812519 0.155757 0 0.732181 0.594613 0.511935 0.998151 0.289703 0.972393 0.161183 0.526507 0.359505 0.814305 0.160437 0.0726805 
0.580935  17 0.1472 0.123293 0.589427 0 0.562132 0.475815 0.760108 0.230001 0 0.272033 0.728949 0.0725193 0.257996 0.245791 0.58229 0.953843 0.322797 
0.680882  17 0.460079 0.132045 0.59658 0 0.862629 0.456482 0.592157 0.441896 0.00749564 0.0561729 0.541335 0.218642 0.734685 0.222722 0.623064 0.368589 0.458488 
0.904986  17 0.603118 0.777061 0.605458 0.00787804 0.0493142 0.242393 0.451572 0.248524 0.0842011 0.784336 0.57814 0.180361 0.122812 0.177653 0.470879 0.675782 0.558735 
0.690307  17 0.428837 0.460747 0.58419 0.0202943 0.116676 0.393464 0.348407 0.319772 0 0.605336 0.503848 0.947821 0.278227 0.585879 0.468714 0.170517 0.375281 
0.750429  17 0 0.271189 0.813066 0 0.179888 0.046842 0.399348 0.729482 0 0.228536 0.713337 0.663529 0.0314132 0.691873 0.306317 0.470765 0.91045 
1.14907  17 0.53406 0.694633 0.788798 0.285487 0.213198 0.198515 0.821906 0.476549 0.0260579 0.68619 0.521349 0.709491 0.22038 0.368867 0.254711 0.990075 0.249807 
1.27612  17 0.414971 0.541398 0.629306 0.0336852 0 0 0.413932 0.321888 0.518875 0.294766 0.746602 0 0.123261 0.000401208 0.0957663 0.922683 0.16002 
1.0023  17 0.464798 0.479116 0.592103 0.0435202 0 0.0229885 0.395365 0.558972 0.724864 0.231043 0.297317 0.225237 0.0674469 0.455873 0.329621 0.974763 0.163956 
1.19577  17 0.244434 0.382416 0.304532 0 0.382899 0.616253 0.14263 0.724373 0.541826 0.0745138 0.380331 0 0.226576 0.60902 0.123466 0.753167 0.563004 
0.48617  17 0.228687 0.222196 0.368241 0 0.272657 0.370448 0.809113 0.271579 0.00752038 0 0.683398 0.192504 0.124679 0.236418 0.776744 0.811924 0.456843 
0.938304  17 0.555626 0.62668 0.812967 0.06945 0.206774 0.640248 0.958331 0.501335 0.426561 0.988749 0.834231 0.677998 0.352822 0.586304 0.99865 0.857145 0.390137 
2.68385  17 0.120874 0.59123 0.506009 0.525635 0.149078 0.646164 0.296688 0.31176 0.455667 0 0.163215 0.00685715 0 0.286041 0.0901814 0.275263 0.896368 
0.893147  17 0.388376 0.143153 0.953076 0 0.199629 0.797188 0.204791 0.107963 0.0994931 0 0.641535 0.524305 0.297652 0.8373 0.139731 0.418943 0.907288 
0.823408  17 0.411025 0.247558 0.68985 0 0.038004 0.775105 0.239358 0.873882 0 0.829108 0.726856 0.50826 0.410952 0.633421 0.355391 0.109082 0.0115237 
0.981837  17 0.255233 0.343793 0.196391 0 0.742867 0 0.550843 0.739297 0 0 0.319136 0.481013 0.998102 0.101111 0.430612 0.0335212 0.334921 
0.627724  17 0.104184 0.584238 0.0490112 0 0.381639 0.416193 0.597386 0.73041 0 0.122465 0.580037 0.392645 0.207281 0.0724887 0.587921 0.403931 0.254556 
0.728512  17 0.34961 0.0226087 0.769429 0 0.22893 0.704798 0.0760959 0.403111 0 0.46831 0.27754 0.318724 0 0.668002 0.150187 0.826955 0.0682848 
1.23471  17 0.200598 0.144504 0.5777 0 0 0.344457 0.0323083 0.84254 0.354361 0.713065 0.287043 0.0187286 0 0.666201 0.142922 0.816256 0.209218 
1.02421  17 0.522043 0.11137 0.812519 0.155757 0 0.732181 0.594613 0.511935 0.998151 0.289703 0.972393 0.161183 0.526507 0.359505 0.814305 0.456314 0.0726805 
0.756558  17 0.0737964 0.513511 0.639893 0.0889714 0.757979 0.291274 0.560262 0.344727 0 0.258498 0.701609 0 0.376208 0.520137 0.783178 0.0615763 0 
0.936105  17 0.294289 0.226183 0.843686 0.0251442 0.128184 0.299429 0 0.639878 0.0306286 0.948113 0 0.730829 0.480598 0.748283 0.766712 0.754925 0.602597 
1.14788  17 0.253164 0.153266 0.754921 0.0157067 0.268403 0.271556 0 0.65143 0 0.772022 0 0.679383 0.255673 0.278847 0.916732 0.773573 0.432719 
0.948357  17 0.557895 0.355654 0.979596 0 0.0687514 0.37916 0.479594 0.190077 0.394523 0.415351 0.377199 0.53108 0.374955 0.628938 0.302656 0.648186 0.133926 
0.842843  17 0.582049 0.58145 0.612996 0.0244449 0.15648 0.100746 0.346957 0.436677 0.349972 0.120355 0.447215 0.278032 0.0156867 0.584976 0.430116 0.425049 0 
0.686499  17 0 0.346925 0.147021 0.0126182 0.477906 0.00520892 0.414165 0.732715 0 0.123069 0.85956 0.806002 0.177935 0.979791 0.278367 0.552663 0.928834 
0.781395  17 0 0.428599 0.868242 0.00353003 0.442827 0.0428149 0.379696 0.156734 0.0283202 0.306677 0.670161 0.0623088 0 0.539329 0.323824 0.209396 0.156495 
1.09135  17 0.892187 0.00594287 0.785232 0.0984061 0.695899 0.609952 0.485598 0.235443 0.0206033 0.340823 0.475848 0.039606 0.547412 0.143198 0.365742 0.442941 0.703149 
0.74347  17 0.687092 0.122436 0.574297 0.0399311 0.727178 0.644919 0.466619 0.444278 0.00851875 0.199435 0.448182 0.0823594 0.544286 0.135698 0.705817 0.733413 0.874853 
1.89917  17 0.160169 0 0.23417 0.247199 0.241215 0.383322 0.736827 0.551845 0.647131 0.040851 0.238596 0.330495 0.0579972 0 0.538051 0.583778 0.0966898 
1.75562  17 0.159585 0 0.289591 0.172281 0.371864 0.648354 0.746612 0.728625 0.87449 0.33201 0.285356 0.361296 0.642921 0 0.650938 0.545303 0.32592 
0.927264  17 0.308625 0.469904 0.39486 0.137521 0.396478 0.564524 0.731333 0.311454 0 0.868612 0.984647 0.310161 0 0.501829 0.688485 0.483207 0.564916 
1.08896  17 0.381934 0.927091 0.637916 0.0609307 0.828951 0.449388 0.67385 0.0613381 0.178995 0.414428 0.500095 0.806479 0.576057 0.837499 0.619442 0.391175 0.515058 
0.993778  17 0.750135 0.0568399 0.560714 0.135001 0.800715 0.648939 0.553928 0.450336 0 0.183438 0.562831 0.29108 0.434477 0.478441 0.642583 0.387397 0.751604 
0.944735  17 0.927036 0 0.548998 0.10077 0.960317 0.702528 0.516328 0.330478 0 0.178549 0.576115 0 0.661154 0 0.672933 0.398156 0.894227 
0.945123  17 0.721314 0.346572 0.759919 0.0136283 0.276514 0.147965 0.16201 0.527587 0.950157 0.331055 0.532954 0.821051 0 0.675874 0.499007 0.542456 0.181626 
0.513281  17 0.867722 0.229493 0.864275 0.0211875 0.132167 0.177461 0 0.4378 0.0715929 0.389039 0.561213 0.938645 0 0.135656 0.247276 0.660202 0.127015 
0.553655  17 0.241475 0.257716 0.0868231 0 0.132764 0.310839 0 0.459605 0 0.246441 0.412294 0.581425 0.119602 0.931866 0.0633677 0.512899 0 
1.50781  17 0.174055 0.20454 0.320542 0 0.0275445 0.143832 0.124925 0.477467 0.332051 0.924552 0.183234 0.192734 0.448673 0.602946 0.0233142 0.38474 0 
0.675683  17 0.597043 0 0.804092 0.0986553 0.659244 0.355726 0.576072 0.539516 0 0.194517 0.582562 0.814737 0.320363 0.571824 0.869589 0.0389957 0.190517 
0.812662  17 0.323108 0.284534 0.497467 0 0.0557498 0.432701 0.619823 0.813002 0.594691 0.643826 0.0960434 0.500186 0 0.189571 0.264557 0.840448 0.0697229 
0.730891  17 0.64492 0.393451 0.430892 0 0.575663 0.0654037 0.457536 0.915656 0 0.107246 0.364014 0.440579 0.529323 0.0991507 0.684479 0.280142 0.29983 
0.612196  17 0.637253 0.534882 0.408161 0 0.488294 0.249457 0.373565 0.463189 0 0 0.363177 0.44799 0.529653 0.178623 0.531781 0.260425 0.298884 
0.702236  17 0 0.271189 0.813066 0 0.179888 0.046842 0.399348 0.729482 0 0.228536 0.713337 0.663529 0.0314132 0.691873 0.306317 0.470765 0.91045 
0.578561  17 0.828916 0.603263 0.521392 0.0272341 0.23088 0.110057 0.611542 0.262927 0 0.273724 0.393317 0.642435 0.163746 0.813128 0.56575 0.873109 0.488615 
0.885098  17 0.329203 0 0.384486 0 0.936585 0.438059 0.62179 0.616019 0.522988 0.151151 0.445119 0.0490547 0.246852 0.329823 0.617899 0.164207 0.415869 
0.580935  17 0.1472 0.123293 0.589427 0 0.562132 0.475815 0.760108 0.230001 0 0.272033 0.728949 0.0725193 0.257996 0.245791 0.58229 0.953843 0.322797 
0.750429  17 0 0.271189 0.813066 0 0.179888 0.046842 0.399348 0.729482 0 0.228536 0.713337 0.663529 0.0314132 0.691873 0.306317 0.470765 0.91045 
0.48617  17 0.228687 0.222196 0.368241 0 0.272657 0.370448 0.809113 0.271579 0.00752038 0 0.683398 0.192504 0.124679 0.236418 0.776744 0.811924 0.456843 
0.553655  17 0.241475 0.257716 0.0868231 0 0.132764 0.310839 0 0.459605 0 0.246441 0.412294 0.581425 0.119602 0.931866 0.0633677 0.512899 0 
0.612196  17 0.637253 0.534882 0.408161 0 0.488294 0.249457 0.373565 0.463189 0 0 0.363177 0.44799 0.529653 0.178623 0.531781 0.260425 0.298884 
1.00155  17 0.0862059 0.370934 0.582809 0 0 0.283655 0.0341207 0.958821 0.493173 0.70867 0.45469 0.21125 0 0.685063 0.161977 0.793892 0.176113 
1.16221  17 0.0323782 0.349043 0.615078 0 0.158004 0.38274 0.0342711 0.459547 0.435577 0.744626 0.0987752 0.4042 0.142785 0.540443 0.0625547 0.785807 0.242132 
0.78871  17 0.183327 0.321014 0.576106 0.0255944 0.747007 0.305434 0.653311 0.580946 0.0272736 0 0.0861026 0.882174 0.351952 0.378936 0.570413 0.808636 0.16117 
0.834533  17 0.185896 0.321513 0.304461 0.0263543 0.355124 0.330661 0.384688 0.338277 0.024869 0.999925 0.136309 0.894869 0.304899 0.686805 0.543989 0.692911 0.187785 
2.30306  17 0.0644943 0.3405 0 0 0 0.372043 0.656498 0.0541713 0.179907 0.0112995 0.945751 0.216667 0.0347217 0.125338 0.820751 0.0677218 0.210879 
0.684242  17 0.183887 0.288725 0.552712 0 0 0.375677 0.129624 0.269943 0.123078 0 0.0419941 0 0.274756 0.150004 0.734527 0.104609 0.755609 
4.10899  17 0.0531435 0.213483 0 0.00472393 0.0654566 0.254339 0.509095 0.771889 0.0128955 0.149683 0.943605 0.826302 0.164108 0.263393 0.0899014 0.634024 0.934038 
0.640008  17 0.0434796 0.271701 0.736463 0.00140008 0 0.398641 0.452524 0.728818 0.0175789 0.14926 0.643503 0 0.170869 0.063304 0.235749 0.625334 0.890613 
1.14108  17 0.32932 0.471835 0.0583514 0.0141929 0.345677 0.221045 0.453816 0.526124 0.728385 0.326366 0.525135 0.684498 0.0894389 0.784265 0.488035 0.704878 0.628197 
0.78551  17 0.842872 0.473377 0.876395 0.0273794 0.42835 0.51218 0.156573 0.439608 0.525009 0.330665 0.410534 0.381938 0.0461571 0.786799 0.547468 0.447192 0 
1.07567  17 0.265016 0.528828 0.556637 0.19475 0 0.34001 0.14605 0.691142 0.33042 0.0569428 0.221259 0.631089 0.154833 0.343429 0.536542 0.392752 0.782958 
1.15281  17 0.777893 0.278551 0.778926 0.194899 0.160142 0.327486 0 0.127021 0.319105 0.190583 0.315975 0.130304 0.342625 0.247718 0.456341 0.588834 0.465096 
0.793597  17 0.481418 0.111381 0.661982 0.0850508 0.608455 0.725262 0.706287 0.59497 0 0 0.213077 0.492783 0.444449 0.177116 0.432914 0 0 
0.758579  17 0.497205 0.0313833 0.59511 0.00894757 0.335313 0.960302 0.828015 0.592317 0.221597 0 0.520676 0.420371 0.512937 0.0265942 0.46816 0 0.730974 
0.728065  17 0.353307 0.0194018 0.572052 0.0463098 0.639077 0.622103 0.422901 0.387754 0 0.216148 0.359633 0 0.375377 0.304441 0.614451 0.475115 0.598413 
1.11272  17 0.852196 0.0598809 0.404018 0.117514 0.903381 0.516957 0.412039 0.397407 0.157743 0.209127 0.527669 0 0.589623 0.507911 0.657855 0.382952 0.33416 
1.57909  17 0.688754 0.238343 0.640598 0.400327 0.275377 0.499228 0.130958 0.665204 0.0275984 0.147356 0.562458 0.351474 0.488629 0.746886 0.351462 0.724885 0.621603 
0.587821  17 0.353174 0.260185 0.56491 0 0 0.844715 0.133746 0.806485 0 0.280584 0.676671 0.443666 0.326777 0.72077 0.370569 0.19562 0.164257 
0.808079  17 0.0318445 0.73512 0.523321 0.0481906 0.369922 0.641191 0.276212 0.291611 0.128374 0 0.78163 0.00705656 0.729216 0.0300628 0.808042 0.910252 0.498406 
0.786212  17 0.0253955 0.0247114 0.407784 0.0750668 0.0760473 0.621917 0.538161 0.443554 0.0515686 0.0244417 0.557672 0.00839145 0.525377 0.0386754 0.7657 0.0363842 0.471131 
0.493789  17 0.920355 0 0.492382 0.10178 0.344314 0.640589 0.402227 0.588894 0.305268 0 0.471657 0.0884899 0.138065 0 0.685378 0.804572 0 
0.629818  17 0.0789722 0 0.776198 0.0137874 0.361162 0.557712 0.420387 0.545488 0.590161 0.0769203 0.395977 0.080986 0 0 0.579667 0.644698 0 
0.646268  17 0.34961 0.0226087 0.769429 0 0.22893 0.704798 0.0760959 0.403111 0 0.46831 0.27754 0.318724 0 0.668002 0.150187 0.826955 0.0682848 
0.685217  17 0.34961 0.0226087 0.769429 0 0.22893 0.704798 0.0760959 0.403111 0 0.46831 0.27754 0.318724 0 0.668002 0.150187 0.826955 0.0682848 
0.590596  17 0.708331 0.0369116 0.503367 0.0249756 0.740283 0.179882 0.514719 0.330578 0 0 0.990399 0.159752 0.546379 0.066757 0.666859 0.299534 0.495085 
0.818498  17 0.505311 0 0.347852 0 0.23493 0.119382 0.0776994 0.439009 0.175789 0 0.632144 0 0.525173 0.4634 0.700686 0.524367 0.234069 
0.906974  17 0.870413 0 0.976799 0 0.322586 0.667717 0.133469 0.376871 0 0.346976 0.304558 0.240146 0.948622 0.741628 0.54048 0.810095 0.859557 
0.848194  17 0.807991 0.287748 0.754264 0 0.282202 0.124283 0.308509 0.491282 0.503931 0.316906 0.939388 0.286506 0.274271 0.215229 0.626094 0.402181 0 
0.904197  17 0 0.535748 0.804247 0.00017665 0 0.199808 0.303729 0.307882 0.386239 0.865221 0.456632 0.681778 0 0.641361 0.886745 0.815489 0.68052 
1.14463  17 0.255857 0.439293 0.889237 0 0 0.179557 0 0.234233 0.356825 0.894048 0.487963 0.691382 0.612253 0.455422 0.680125 0.739232 0.571081 
0.830842  17 0.226036 0.0417552 0.768144 0 0.363308 0.667119 0.103011 0.429043 0 0.156268 0.183554 0.197934 0.418609 0.620156 0 0.891431 0.120346 
0.648187  17 0.587094 0.0367999 0.766251 0 0.150883 0.713907 0.504253 0.402434 0 0.10676 0.273283 0.545204 0 0.975196 0 0.880978 0.194565 
1.11711  17 0.0869642 0.186565 0.36058 0.0545015 0.510464 0.273465 0.541213 0.273882 0.0945739 0.0717408 0.516348 0.173982 0.477958 0.366512 0.188155 0.835968 0.550222 
0.873868  17 0.644088 0.260129 0.381633 0.114104 0.720943 0.232333 0.445209 0.281668 0.133926 0 0.822176 0.617358 0.163182 0 0.634755 0.842312 0.596256 
0.482086  17 0.264394 0.26241 0.421806 0 0.949268 0.468294 0.532458 0.314007 0 0.0208691 0.665428 0.148719 0.178605 0.0531994 0.63851 0.838555 0.629608 
0.774001  17 0.244154 0.230419 0.424111 0 0.675004 0.212099 0.558038 0.247527 0.176235 0.0108792 0.128571 0 0.0120416 0.101168 0.773774 0.66843 0.989513 
0.990868  17 0.883152 0 0.809336 0.00965781 0.60881 0.542305 0.828307 0.435159 0.0193221 0.337969 0.466888 0.0266751 0.454848 0.0915253 0.423366 0.788446 0.95797 
1.17958  17 0.0679531 0.151934 0.748761 0.0532931 0.714597 0.528158 0.702339 0.442042 0 0.345714 0.472749 0.0922565 0.450256 0.335352 0.29324 0.625328 0.446596 
2.29851  17 0.440758 0.7896 0.0501355 0.0632978 0.440269 0.639049 0.0420802 0.931733 0.472186 0.150721 0.293008 0.326546 0.458921 0.703538 0.364248 0.419397 0.703749 
1.4324  17 0.67656 0.829357 0.287139 0.0786652 0.0514575 0.748143 0.184703 0.190568 0.903162 0.239433 0.545809 0.719648 0.708764 0.887751 0.435425 0.444142 0.0645517 
0.688952  17 0.381402 0.0201635 0.116598 0 0.269742 0.597788 0.0838635 0.828517 0.336835 0.120217 0.32834 0.413599 0.015597 0.6241 0.112956 0.725006 0.49547 
1.34193  17 0.359943 0.237827 0.864282 0 0.304714 0.638134 0.161343 0.531941 0.398083 0.472 0.267592 0 0.144817 0.637136 0.149162 0.746781 0.56927 
0.807465  17 0.583776 0.302649 0.909636 0.157587 0.0126118 0.310829 0 0.784889 0.38693 0.100029 0.0748078 0.509956 0.353352 0.259515 0.554881 0.283813 0.54044 
1.25147  17 0.445453 0.611801 0.562494 0.126108 0.0205852 0.439621 0.148155 0.0349646 0.283921 0.0487974 0.679597 0.498756 0.468368 0.379987 0.661126 0.548434 0.153564 
0.880914  17 0.724455 0.586122 0.610775 0 0.0444773 0.107537 0.541155 0.477217 0.473178 0.127043 0.456154 0.460819 0.442377 0.428797 0.609457 0.416884 0.106567 
0.601764  17 0.355794 0.584473 0.657739 0.0220467 0 0.104196 0.66037 0.588385 0.01228 0.119787 0.476968 0.357431 0.0240207 0.445477 0.536685 0.41874 0.112564 
0.695797  17 0.159072 0.311281 0.441003 0.0258555 0.776557 0.308911 0.729515 0.0730283 0 0.137393 0.503877 0.727307 0.299793 0.320898 0.584328 0.178435 0.0244357 
0.79923  17 0.111491 0.291284 0.452904 0.014022 0.783322 0.311358 0.702582 0.249578 0.162238 0.126886 0.479732 0.866786 0.196581 0.314509 0.541774 0.179881 0.274134 
0.798011  17 0.295417 0.87005 0.501435 0.0205434 0.702929 0.257665 0.620528 0.57437 0.127232 0.94364 0.577328 0.291406 0 0.0304422 0.665448 0.506557 0.633522 
0.954734  17 0.453952 0.93356 0.686812 0 0.513369 0.213402 0.496684 0.285694 0.150847 0.00171404 0.577808 0.165611 0.403187 0.144701 0.251267 0.0913123 0.630005 
1.50558  17 0.151002 0.792278 0.945755 0.0471174 0.933751 0.867489 0.299632 0.127146 0.856032 0.566518 0.856496 0.225164 0.699229 0.710025 0.401377 0.142169 0.142884 
0.834397  17 0.380813 0.403332 0.598481 0.00769984 0.124795 0.358197 0.344818 0.304425 0.318251 0.163759 0.523215 0.313006 0.101329 0.475195 0.453144 0.327267 0.332272 
0.993119  17 0.482295 0.56739 0.46288 0 0.175976 0.529753 0.829968 0.930153 0.510616 0.0501167 0.15912 0.524824 0.446618 0.0717589 0.107054 0.837793 0 
1.15152  17 0.522749 0.294579 0.534433 0.00858804 0.132184 0.426144 0.633964 0.643769 0.569666 0.686681 0 0.565228 0.334032 0.253527 0.205638 0.863383 0.54577 
1.34059  17 0.550087 0.269432 0.220295 0 0.338053 0.57062 0.610908 0.0519132 0.46623 0.612258 0.411171 0.409223 0.330863 0.253371 0.542244 0.635249 0.109994 
0.879945  17 0.583656 0.307321 0.674483 0 0.0807265 0.425049 0.6599 0.962647 0.412309 0.208603 0.609952 0.525835 0.365571 0.221311 0.268348 0.530338 0.15271 
0.549616  17 0.277617 0 0.752633 0 0.623726 0.619296 0.617723 0.369541 0 0.0171332 0.723976 0 0.403397 0.309162 0.54855 0.754459 0.328005 
0.716235  17 0.105404 0 0.590816 0 0.571988 0.301198 0.133298 0.336987 0 0.471246 0.771182 0.295139 0.364238 0.281755 0.610566 0.37815 0.345865 
0.771599  17 0.370965 0.116357 0.886864 0 0.076604 0.786912 0.445763 0.0149786 0 0 0.869385 0.248117 0.405469 0.575101 0.119488 0.420789 0.372116 
4.21391  17 0.407309 0.14903 0.0139955 0.114016 0.0256167 0.734451 0 0.0204811 0.681832 0.086282 0.858814 0.675716 0.248979 0.268941 0 0.40512 0.923073 
0.732101  17 0.483613 0.100884 0.767323 0.0271774 0.338949 0.74082 0.588217 0.544604 0.00860557 0.250088 0.631089 0.639364 0.321119 0.0803408 0.706204 0.136774 0.79612 
1.058  17 0.514566 0.20479 0.662429 0.0575339 0.228388 0.437812 0.497747 0.363778 0.00840718 0.188548 0.13262 0 0.755201 0.143864 0.706188 0.732257 0.203145 
1.20917  17 0.413599 0.570449 0.828052 0.0479603 0.663593 0.62001 0.612711 0.449401 0.721348 0.667885 0.727867 0.177248 0.188927 0.266005 0.161261 0.193902 0.0381721 
0.840325  17 0.984522 0.181458 0.424923 0.0944947 0.883831 0.589016 0.450579 0.198658 0.0660007 0 0.739949 0.010144 0.453485 0.0216324 0.660256 0.982879 0.812248 
1.28029  17 0.168558 0.350664 0.463455 0 0.261399 0.229885 0.24604 0.484356 0.359655 0.960091 0.211298 0.214655 0.405304 0.600669 0.600832 0.638157 0.0040952 
1.56019  17 0.166596 0.36541 0.558438 0 0.336713 0.244991 0.315217 0.492959 0.171695 0.976912 0.237627 0.174707 0.380561 0.600622 0.0294137 0.288449 0 
0.697704  17 0.475177 0.492409 0.683867 0.064841 0.64237 0.394786 0.774214 0.165915 0.0349533 0 0.532498 0 0.190734 0.0695094 0.433407 0.612216 0.815282 
0.586196  17 0.888073 0.295186 0.667928 0.0266658 0.633401 0.373515 0.838755 0.366487 0.0893529 0.23298 0.689626 0.0439786 0.178266 0.030193 0.604368 0.649543 0.693092 
0.883672  17 0.0552828 0.21895 0.880149 0 0.192649 0.0494725 0.0575007 0.44085 0.476865 0.780409 0.26615 0.997491 0.0294578 0.353716 0.174281 0.169547 0.199664 
0.766286  17 0.125458 0.40916 0.904886 0.00419005 0 0.08572 0.0323348 0.798122 0.345587 0.297312 0.240091 0.642876 0.0160429 0.383845 0.16675 0 0.186572 
0.847913  17 0.577817 0.176211 0.816417 0.124042 0.0150843 0.123899 0.575218 0.298354 0.177622 0.17762 0.503403 0.841693 0.242734 0.5896 0.625485 0 0 
0.624819  17 0.601983 0.842459 0.782523 0.0200908 0.57029 0.132674 0.348108 0.554121 0 0.220788 0.6293 0.14047 0.42809 0.587115 0.996692 0.44829 0.0506496 
1.182  17 0.254208 0.250425 0.851871 0 0.441743 0.0446685 0.516893 0.294475 0.10935 0.135379 0.654324 0.130691 0.181668 0.779204 0.0643241 0.38041 0.0763639 
0.794145  17 0.763539 0.0500589 0.709504 0 0.0718613 0.0465818 0.441633 0.667795 0 0.497778 0.685105 0.205653 0.264438 0.806539 0.609685 0 0.0342918 
0.784006  17 0 0.57577 0.61466 0 0.075562 0.042184 0.668049 0.659199 0.206263 0 0.582669 0.402862 0.493937 0.528138 0.38068 0.334407 0.0979755 
0.763036  17 0.246876 0.752214 0.719424 0 0.365796 0.130993 0.636018 0.564237 0 0 0.22872 0.342399 0.16533 0.362357 0.816 0.0602785 0.0859521 
1.18976  17 0.244984 0.583356 0.640059 0.0687045 0.644801 0.431705 0 0.410576 0.854954 0.0788579 0.450251 0.25409 0.20088 0.415774 0.0435223 0.676463 0.200844 
1.18361  17 0.390085 0.289672 0.647906 0.0973179 0.665045 0.513588 0.855232 0.443725 0.414825 0.0864458 0.460784 0.352684 0.299471 0.438878 0 0.504768 0.193487 
0.7687  17 0.678755 0.0703675 0.712197 0.0580226 0.460912 0.524471 0.480315 0.475591 0.119181 0.047594 0.408532 0.0876076 0.62808 0.259963 0.611316 0.399726 0.0132889 
0.573696  17 0.835603 0.00938657 0.634546 0.0762792 0.804513 0.605729 0.482411 0.379112 0.0493684 0 0.696969 0.213553 0.298062 0.232667 0.576326 0.360656 0.0128561 
0.789352  17 0.402602 0.563529 0.523981 0.0572897 0.970083 0.537508 0.0784054 0.463698 0.27357 0.352287 0.375125 0.71243 0.0150002 0.664603 0.896419 0.362568 0.3853 
2.73012  17 0.173255 0.749201 0.5215 0.778136 0.878251 0.352378 0.473539 0.25019 0 0.421562 0.428714 0.0798832 0.478681 0.576504 0.756843 0.2977 0.373685 
0.934143  17 0.521664 0.35439 0.464243 0 0.648331 0 0.07435 0.851252 0.308595 0.081986 0.518511 0.136019 0.47571 0.100277 0.48231 0.292271 0.169495 
0.900306  17 0.543562 0.360726 0.803317 0 0.619785 0.68922 0.362748 0.48083 0.0108607 0.112058 0.507846 0.516421 0.442321 0.0971066 0.154888 0.277983 0.157516 
0.716705  17 0.587203 0 0.954002 0.0360979 0.0408086 0.163258 0 0.152327 0 0.0148085 0.578498 0.533591 0 0.143821 0.384187 0.626599 0.29617 
0.684558  17 0.0668543 0.0564007 0.857365 0.0410134 0.218096 0.187562 0 0.624671 0 0.0866767 0.585745 0.965169 0 0.265963 0.447626 0.619098 0.302334 
1.1013  17 0.362537 0 0.612592 0.116933 0.426631 0.312147 0.424921 0.64844 0.755655 0.257749 0.477467 0 0.454759 0.276576 0.695356 0.472638 0.0341426 
1.00425  17 0.548634 0.0423916 0.60471 0.118293 0.88874 0.337994 0.440991 0.487122 0 0.27483 0.497521 0.810736 0.512098 0.195962 0.400606 0.300881 0.0225422 
0.675438  17 0.659374 0.523655 0.6681 0 0.557492 0.246946 0.32942 0.500845 0.0690058 0 0.449564 0.262146 0.497904 0.0065034 0.578874 0.184868 0.537428 
0.672376  17 0.242544 0.425918 0.456473 0.0458401 0.507827 0.69652 0.119999 0.387356 0.0267831 0.0609714 0.220716 0.39504 0.48877 0.484321 0.500515 0.198365 0.244864 
0.928952  17 0.969795 0.471547 0.938274 0.00098718 0.306252 0.197737 0 0.570346 0.592015 0.333119 0.729494 0.302386 0.195586 0.784593 0.588459 0.467506 0.654039 
0.946151  17 0.969795 0.471547 0.938274 0.00098718 0.306252 0.197737 0 0.570346 0.592015 0.333119 0.729494 0.302386 0.195586 0.784593 0.588459 0.467506 0.654039 
0.646022  17 0.674188 0.3036 0.608805 0 0.0175044 0.307211 0.472251 0.584018 0.0433813 0.551339 0.347648 0.297143 0 0.0690858 0.187741 0.747057 0.25028 
1.68664  17 0.722835 0.144413 0.580303 0.247116 0 0.319832 0.554859 0.660637 0.0313329 0 0.229791 0 0.285106 0.453462 0.17178 0.761222 0.562023 
1.09808  17 0.297963 0.665755 0.472352 0.174148 0.103861 0.755321 0.305613 0.358419 0.0189603 0.045434 0.949569 0.0535687 0 0.341944 0.309887 0.204916 0.41996 
0.605836  17 0.387535 0.255864 0.708799 0.0225536 0.128677 0.747185 0.533951 0.289385 0.02187 0.067159 0.716195 0.178363 0 0.368607 0.851903 0.203352 0 
1.01886  17 0.785819 0.182863 0.317507 0 0.821823 0.320886 0.253747 0.497275 0.382918 0.114797 0.750016 0.213008 0.0628621 0.255701 0.136843 0.440823 0.691886 
0.702236  17 0.221547 0.0874655 0.546243 0 0.506619 0.298564 0.689673 0.328569 0 0.00285961 0.434384 0.303536 0.78245 0.167123 0.980344 0.346182 0.895717 
1.0638  17 0 0.248386 0.931995 0.0661329 0.100571 0 0.279664 0.513667 0.418195 0.561012 0.190125 0.469373 0.196626 0.53565 0.32782 0.600717 0 
1.52561  17 0.307499 0.31624 0.87552 0.119656 0.135416 0.0648279 0.392823 0.000373364 0.731915 0.0029496 0 0.504378 0.0718892 0.396143 0.312352 0.245 0.657013 
0.575907  17 0.864765 0.0179768 0.548556 0.00323784 0.574174 0.443799 0.577652 0.504384 0 0.0625231 0.785797 0.00625601 0.404753 0.152401 0.93114 0.216123 0.392213 
0.640149  17 0.728395 0.247022 0.550094 0.0396243 0.678672 0.588753 0.617834 0.435599 0 0.11114 0.50193 0 0.512622 0.215052 0.813314 0.452794 0.631493 
0.843269  17 0 0.585771 0.380229 0 0.574356 0.206585 0.530425 0.583581 0.250815 0.124124 0.606537 0.40138 0.0238244 0 0.63026 0.385553 0.193935 
0.726551  17 0.459565 0.581697 0.11421 0.000141368 0.160736 0.626589 0.382764 0.487649 0 0.124407 0.564279 0.396465 0.0271931 0 0.512285 0.42401 0.0826356 
1.14889  17 0.694479 0.71609 0.0713281 0 0.641889 0.101433 0.45205 0.890835 0 0.750914 0.364258 0.608493 0.502672 0.183555 0.835779 0.123364 0.0887233 
0.901984  17 0.678923 0.715418 0.107019 0 0.551737 0.341621 0.479911 0.748306 0.129248 0.245088 0.384694 0.522851 0.53241 0.172029 0.852229 0.354142 0.482355 
1.01371  17 0.571701 0.479782 0.74997 0.215118 0 0.0831337 0 0.23001 0.286923 0.0545642 0.223394 0.71761 0.321723 0.83277 0.00109371 0.515731 0.0208601 
1.26772  17 0.804211 0.479839 0.575907 0.0439694 0.0902 0.645902 0 0.1611 0.333549 0.0372007 0.479377 0.693643 0.400522 0.169184 0.0003918 0.302556 0.784915 
0.637594  17 0.69538 0.226267 0.538206 0 0.105543 0.525986 0.0488194 0.748253 0.227582 0.10541 0.506336 0.38873 0.19107 0.708394 0.292185 0.396939 0.935544 
1.04945  17 0.660162 0.238282 0.353414 0 0.0079367 0 0.833798 0.71217 0.24751 0.25374 0.577008 0.206278 0.246369 0.270442 0.246627 0.633525 0.840086 
0.699375  17 0.70069 0.338251 0.432335 0.00051479 0.335468 0.619812 0.700286 0.165458 0.00256066 0.356777 0.702135 0.136193 0.627362 0.257051 0.779394 0.810031 0.482207 
0.52537  17 0.80838 0.532383 0.391868 0 0.266598 0.544708 0.259167 0.254297 0 0 0.442918 0.253243 0.261494 0.680505 0.830061 0.803276 0.242196 
1.6399  17 0.680071 0.532213 0.75629 0.3964 0 0.230873 0.513497 0.398826 0.907317 0.0904594 0.2288 0.351217 0.225592 0.492205 0.385573 0.3362 0.102872 
1.34558  17 0.378868 0.26965 0.773302 0 0.364574 0.00931585 0.625202 0.289469 0.91813 0.763675 0.223022 0.363928 0.351495 0.30415 0.547474 0.170038 0.419835 
0.933675  17 0.593963 0.311989 0.568397 0 0.22778 0.602524 0.496195 0.705494 0.441224 0.445908 0.566598 0.291923 0.502957 0.251368 0.660598 0.415661 0.519414 
1.39725  17 0.594982 0.267201 0.762506 0 0.542953 0.577198 0.633423 0.175408 0.0347099 0.500909 0.567471 0.288459 0.502265 0.226562 0.00580563 0.271622 0.0662883 
1.43347  17 0.358784 0.855533 0.0912239 0.0275449 0.837347 0.789734 0.433628 0.614276 0.333961 0 0.354702 0.27471 0.508182 0 0.0976653 0.483637 0.223063 
1.04741  17 0.274222 0.332258 0.330257 0.0480956 0.0718467 0.449374 0.668594 0.589908 0.601788 0.391325 0.610134 0.367729 0.140548 0.758623 0.431277 0 0.344293 
0.666271  17 0.771957 0.824298 0.616954 0.0110816 0.286119 0.461576 0.501452 0.266696 0 0.171274 0.573372 0.0291131 0.554171 0 0.783962 0.411851 0.154918 
1.02537  17 0.806526 0.466736 0.610678 0.0858341 0.259593 0.486335 0.464419 0.189927 0.0846984 0.180763 0.640875 0.0428499 0.834429 0.289585 0.787975 0.277563 0.198176 
0.603964  17 0.593644 0.415918 0.54991 0 0.40234 0.32726 0.414763 0.720082 0 0.364779 0.592208 0.532178 0.0620908 0.466276 0.153472 0.759787 0 
0.722997  17 0 0.568062 0.657946 0 0.403624 0.347961 0.564998 0.630599 0.185901 0.201774 0.597259 0.651049 0.0234976 0.00359092 0.154348 0.0180283 0.304216 
0.692527  17 0.87692 0.365656 0.576168 0.0822183 0.590848 0.279323 0.578712 0.373449 0.214992 0 0.278083 0.790433 0.38363 0.655112 0.585974 0.630527 0.356003 
0.835401  17 0.740642 0.47047 0.581744 0 0.460722 0.305272 0.558396 0.382087 0.354395 0 0.307336 0.267738 0.22667 0.833664 0.129234 0.694345 0.239594 
0.817717  17 0.316946 0.462772 0.451742 0.030191 0.487876 0.285288 0.703233 0.576089 0.333729 0.147033 0.506318 0 0.17125 0.447611 0.619021 0.11303 0.0044412 
0.956184  17 0.315695 0.455565 0.518477 0.0100615 0.497293 0.391555 0.732625 0.556789 0.531292 0.260899 0.653113 0 0.134095 0.377036 0.592984 0.137232 0.525303 
0.780587  17 0.288746 0.020143 0.371621 0.0465998 0.0654641 0.254295 0 0.66825 0.0443392 0.31057 0 0.774305 0.503535 0.779179 0.725162 0.609043 0.74843 
1.18773  17 0.312827 0.54725 0.547312 0.0256161 0.0563688 0.513858 0 0.46606 0.011124 0.417979 0 0.527014 0.481935 0.315918 0.857953 0.52137 0.31851 
1.14474  17 0.0839147 0.279314 0.529756 0.0533441 0.353227 0.508217 0.428835 0.326473 0.44242 0.374201 0.509541 0.593598 0.55988 0.584586 0.133056 0.110517 0.396065 
0.909625  17 0 0.589121 0.749169 0.0645355 0 0.489675 0.50883 0.695641 0.323511 0.433428 0.467385 0.611115 0.420454 0.485758 0.619334 0.714356 0.778611 
3.21157  17 0.561163 0.330508 0.295926 0.628856 0.893076 0.935049 0.889473 0.298707 0.405767 0.0775915 0.404908 0.478514 0.829038 0.784792 0.225996 0.0136882 0.0312361 
1.12274  17 0.556667 0.405359 0.657182 0 0.0392503 0.163865 0.536462 0.389445 0 0.260579 0.419116 0.511114 0.576268 0 0.300806 0.501875 0.298372 
1.22601  17 0.757064 0.565171 0.46439 0.212006 0.524679 0 0.626438 0.160232 0.10923 0.214556 0.577073 0.680846 0.0199122 0.26732 0.949125 0.864985 0.355476 
0.783482  17 0.705773 0.413117 0.490036 0.00208049 0.135425 0.0314027 0.620977 0.089957 0.0519635 0.285451 0.414366 0.639538 0.103622 0.895045 0.409356 0.895506 0.36592 
0.653525  17 0.223735 0.17824 0.246358 0.0147268 0.367997 0.282332 0.178156 0.459473 0 0.15435 0.280196 0.843136 0.744745 0.836856 0 0.49295 0.383003 
2.17513  17 0.471195 0.663183 0 0 0.0635514 0.206401 0 0.460074 0 0.170383 0.44738 0.0451657 0.397722 0.928153 0.134102 0.475389 0.322019 
0.849702  17 0.64492 0.393451 0.430892 0 0.575663 0.0654037 0.457536 0.915656 0 0.107246 0.364014 0.440579 0.529323 0.0991507 0.684479 0.280142 0.29983 
0.99287  17 0.359575 0.258941 0.497652 0 0.750703 0.371567 0.562857 0.371541 0.466579 0.36555 0.396218 0.105239 0.0839802 0.321302 0.490271 0 0.768661 
0.570309  17 0.144053 0.306656 0.590641 0 0.64377 0.410803 0.65058 0.438929 0 0.122731 0.514095 0.0180498 0.093565 0.121325 0.574695 0.846613 0.41846 
0.666803  17 0.161325 0.61301 0.586487 0 0.544796 0.529929 0.81796 0.367958 0.215091 0.332515 0.49038 0.0381901 0.0369518 0.174069 0.554371 0.31351 0.517479 
0.906345  17 0.938219 0.397441 0.346874 0 0.607954 0 0.671978 0.555933 0 0.154046 0.30647 0.470003 0.230931 0.0397567 0.552809 0.226606 0.425861 
0.724981  17 0.878419 0.467095 0.357117 0 0.615873 0 0.660195 0.606938 0.0509102 0.124757 0.39674 0.324204 0.461126 0.0710169 0.699304 0.391855 0.0831629 
0.48617  17 0.228687 0.222196 0.368241 0 0.272657 0.370448 0.809113 0.271579 0.00752038 0 0.683398 0.192504 0.124679 0.236418 0.776744 0.811924 0.456843 
0.493789  17 0.920355 0 0.492382 0.10178 0.344314 0.640589 0.402227 0.588894 0.305268 0 0.471657 0.0884899 0.138065 0 0.685378 0.804572 0 
0.646268  17 0.34961 0.0226087 0.769429 0 0.22893 0.704798 0.0760959 0.403111 0 0.46831 0.27754 0.318724 0 0.668002 0.150187 0.826955 0.0682848 
0.695797  17 0.159072 0.311281 0.441003 0.0258555 0.776557 0.308911 0.729515 0.0730283 0 0.137393 0.503877 0.727307 0.299793 0.320898 0.584328 0.178435 0.0244357 
0.934143  17 0.521664 0.35439 0.464243 0 0.648331 0 0.07435 0.851252 0.308595 0.081986 0.518511 0.136019 0.47571 0.100277 0.48231 0.292271 0.169495 
0.666271  17 0.771957 0.824298 0.616954 0.0110816 0.286119 0.461576 0.501452 0.266696 0 0.171274 0.573372 0.0291131 0.554171 0 0.783962 0.411851 0.154918 
0.722997  17 0 0.568062 0.657946 0 0.403624 0.347961 0.564998 0.630599 0.185901 0.201774 0.597259 0.651049 0.0234976 0.00359092 0.154348 0.0180283 0.304216 
0.666803  17 0.161325 0.61301 0.586487 0 0.544796 0.529929 0.81796 0.367958 0.215091 0.332515 0.49038 0.0381901 0.0369518 0.174069 0.554371 0.31351 0.517479 
0.756178  17 0.298347 0.726089 0.7016 0 0.700757 0.433478 0.616744 0.499332 0.0147587 0 0.625407 0.0903144 0.123416 0.394669 0.560754 0.783224 0.365296 
0.784373  17 0.295724 0.0456098 0.748384 0.00394142 0.631405 0.549021 0.617511 0.574194 0.137455 0.457349 0.644832 0.421293 0.362609 0.372395 0.563232 0.481261 0.697394 
0.769734  17 0.539202 0.0316082 0.93649 0 0.185128 0.665528 0.0887176 0.414978 0 0.528928 0.299416 0.612512 0.413619 0.71831 0.204416 0.815863 0.167689 
0.798148  17 0.467511 0.0208813 0.68354 0 0.308592 0.656112 0.142691 0.410765 0 0.337326 0.312855 0.329191 0.480332 0.692391 0.111895 0.815552 0.827581 
4.35013  17 0.370215 0.227538 0.0834048 0.887237 0.807447 0.885419 0.728654 0.4002 0.803679 0.270341 0.00531298 0.0965419 0.322415 0.74078 0.858999 0.524491 0.667297 
1.02681  17 0.736548 0.40258 0.328722 0.117844 0 0 0.911528 0.423272 0 0.0791943 0.66587 0.276821 0.229104 0.269792 0.335364 0.175929 0.824908 
1.85868  17 0.977352 0.852822 0.451102 0.197952 0.698688 0.922413 0.652245 0.48375 0.662165 0.654841 0.761761 0.256404 0.201834 0.697794 0.144746 0.401951 0.0958623 
1.55369  17 0.797941 0.328723 0.489049 0.0337593 0.647582 0.583902 0.744756 0.391641 0.158602 0.131963 0.473938 0.173834 0.520366 0.102362 0.0213616 0.317098 0.927864 
0.740078  17 0.485761 0.182073 0.333398 0.0212932 0.404413 0.342473 0.388891 0.332145 0 0.642396 0.231801 0.647323 0.239089 0.627486 0.593714 0.692835 0.193404 
1.09033  17 0.586002 0.224907 0.321219 0.0492587 0.30482 0.353172 0.251177 0.31827 0 0.826869 0.0867499 0.627331 0.321449 0.668337 0.48315 0.692947 0.164426 
0.641109  17 0.4551 0.255642 0.702957 0.0287414 0.299219 0.377282 0.516946 0.290964 0.0724392 0.0156982 0.749881 0.218299 0.027405 0.135914 0.382148 0.2692 0.0370695 
0.577143  17 0.425262 0.25044 0.746608 0.0381857 0.104421 0.667204 0.519694 0.291414 0 0.0494566 0.765259 0.172875 0.115967 0.703387 0.906622 0.32835 0.0186538 
0.880432  17 0.845281 0.728488 0.158668 0 0.43274 0.317699 0.499497 0.71521 0.115218 0.479604 0.480741 0.634933 0.463824 0.342708 0.705261 0.65624 0.768686 
1.07174  17 0.44762 0.617211 0.499384 0.0743507 0 0.512877 0.498662 0.731954 0.418576 0.374031 0.446527 0.493624 0.536569 0.633603 0.696619 0.414164 0.891242 
1.07417  17 0.41135 0.46192 0.355162 0.0107726 0.295097 0.155738 0.190468 0.578187 0.508886 0.208904 0.767843 0 0.177994 0.948385 0.58597 0.558327 0.809481 
0.815812  17 0.114695 0.46548 0.99813 0 0.35401 0.234866 0.252819 0.576124 0.296066 0.296304 0.70067 0.183218 0.205805 0.554588 0.624781 0.200217 0.899021 
1.20315  17 0.110116 0.244326 0.621642 0 0 0.189433 0.52541 0.672137 0 0.702144 0.322128 0.18826 0.0153816 0.158963 0 0.00549575 0.321647 
0.81922  17 0.863007 0.500903 0.602209 0 0.443162 0.22344 0.263815 0.38861 0.0260093 0.681961 0.422319 0.344478 0.0369459 0.00481794 0.277815 0.784044 0.376278 
1.08233  17 0.694479 0.71609 0.0713281 0 0.641889 0.101433 0.45205 0.890835 0 0.750914 0.364258 0.608493 0.502672 0.183555 0.835779 0.123364 0.0887233 
0.836151  17 0 0.585771 0.380229 0 0.574356 0.206585 0.530425 0.583581 0.250815 0.124124 0.606537 0.40138 0.0238244 0 0.63026 0.385553 0.193935 
1.14372  17 0.784021 0.147095 0.392826 0.0407582 0.515128 0 0.916678 0.166196 0 0.0142338 0.593326 0 0.514087 0.11545 0.261339 0.60891 0.219241 
1.05492  17 0.709462 0 0.880314 0.0366936 0.742679 0.775688 0.540293 0.511633 0 0.15518 0.573187 0.789429 0.524081 0.139595 0.0168938 0.578822 0.583875 
1.29569  17 0.368716 0.301571 0.833698 0 0.237856 0.0314986 0.0616676 0.437806 0.437489 0.888927 0.261489 0.0818656 0 0.400729 0.170852 0.785809 0.0281903 
1.41266  17 0 0.305943 0.879031 0 0.181453 0 0.0544291 0.416802 0.620886 0.474555 0.266982 0.00432131 0.0369102 0.238752 0.142468 0.448986 0.00344902 
0.581684  17 0.513413 0.331898 0.755314 0.0382254 0.867587 0.0781702 0.980057 0.433803 0.105621 0.11324 0.749124 0 0.251657 0 0.953146 0.842444 0.16722 
0.732297  17 0.646958 0.330403 0.848254 0.0105702 0.992256 0.554221 0.0584004 0.29403 0 0.325499 0.36338 0 0.200999 0.0703834 0.520898 0.870991 0.185093 
0.60203  17 0.72991 0.195255 0.52261 0.0398845 0.994572 0.657303 0.551071 0.420402 0.0999011 0.105633 0.512815 0.469108 0.488915 0.363372 0.725749 0.433439 0.256882 
0.676022  17 0.726769 0.273871 0.581082 0.00174099 0 0.0926005 0.51148 0.472202 0 0.128875 0.502905 0.376603 0.538319 0.521351 0.669751 0.437845 0.821885 
2.08552  17 0.0225036 0.403549 0.574228 0.476893 0.461452 0.517933 0.0340174 0.649551 0.915568 0.207748 0.0764339 0.348743 0.212442 0.763286 0.680511 0.553815 0.100546 
2.89755  17 0.0980289 0.910665 0.596194 0.690915 0.83362 0.618315 0.188037 0.0598094 0.759228 0.0866816 0.178733 0.0845953 0.824022 0.615798 0.338827 0.81989 0.877631 
1.24389  17 0.0950448 0.489103 0.519806 0.0126429 0.508568 0.387197 0.727527 0.164566 0.617006 0.218835 0.409532 0 0.223432 0.396931 0.610401 0.158661 0.216657 
0.729599  17 0.318856 0.369908 0.544787 0.0122789 0.562831 0.28697 0.729275 0.18346 0.0921405 0.186959 0.60574 0.613194 0.160681 0.38939 0.538422 0.192103 0.634452 
0.591029  17 0.590543 0.302658 0.459363 0 0.758683 0.382412 0 0.12816 0.00364073 0 0 0.306507 0.347778 0.332686 0 0.416333 0.124814 
1.54487  17 0.246395 0 0.428632 0 0.753683 0.271273 0.219257 0.45037 0.427777 0.303532 0.52861 0.244798 0.396314 0.0570053 0 0.552768 0 
1.20033  17 0.378748 0.301886 0.579703 0 0.0714805 0.278313 0.447668 0.629767 0.0759039 0.303749 0.427209 0.0712473 0.679644 0 0.434732 0.257039 0.411076 
0.807122  17 0.249065 0.737391 0.665554 0 0.851784 0.152704 0.451182 0.494759 0.0442369 0 0.576795 0.0231346 0.666732 0 0.515605 0.258462 0.619389 
0.656689  17 0.723536 0.332915 0.428283 0.000616826 0.569555 0.519375 0.781869 0.845479 0 0.155801 0.758307 0.136189 0.772067 0.33916 0.716971 0.532157 0.67683 
0.564618  17 0.701439 0.348599 0.419064 9.84107e-05 0.429109 0.525844 0.595147 0.624409 0.00491693 0.215103 0.670883 0.13622 0.552358 0.115059 0.93113 0.624804 0.356004 
0.85596  17 0.640067 0.314479 0.409736 0 0.209965 0.281139 0.47368 0.453403 0.0587518 0.338093 0.354581 0.236856 0.274101 0.0696888 0.774907 0.331158 0.24922 
0.8541  17 0.641009 0.326484 0.440471 0 0.464341 0.267426 0.477596 0.0070225 0.0042585 0.500364 0.352285 0.304016 0.219083 0.0979213 0.821724 0.347573 0.311258 
0.831802  17 0.776261 0.292428 0.483347 0.027589 0.625361 0.176624 0.637659 0.248652 0.236464 0.0707057 0.407128 0.913053 0.191955 0.202833 0.575121 0.325922 0.499682 
0.666654  17 0.955182 0.669069 0.422608 0.0143768 0.881896 0.253337 0.685977 0.251074 0.0244967 0.234952 0.365326 0.882305 0.150569 0.36862 0.559044 0.132096 0.480162 
0.698788  17 0.491891 0.852711 0.379852 0 0.661054 0.523757 0.59756 0.629586 0.260532 0.149511 0.394813 0.461455 0.109174 0.36263 0.619429 0.101556 0.186748 
0.886004  17 0.344295 0 0.386597 0 0.730217 0.154388 0.624189 0.6125 0.573632 0.128704 0.568015 0 0.346767 0 0.631249 0.490142 0.268089 
1.49693  17 0.705988 0.552086 0.0489546 0.0264282 0.65698 0.265546 0.556023 0.773397 0 0.277924 0.583008 0.00389328 0.0279006 0.623196 0.336864 0.204563 0 
0.959513  17 0.476502 0.378509 0.233651 0.0227159 0.694605 0.478412 0.560604 0.943595 0 0.314161 0.617238 0.331084 0.490759 0.591988 0.0936745 0.309752 0 
1.44951  17 0.230647 0.342214 0.569113 0 0.376423 0.388845 0.330325 0.44603 0.18099 0.251768 0 0 0.0951936 0.0370402 0.80341 0.0838657 0.177883 
1.12218  17 0 0.553293 0.68919 0 0.418185 0.37533 0.682772 0.159731 0.166557 0 0.446166 0.931192 0 0 0.635765 0.0153805 0.676533 
1.1974  17 0 0.516161 0.382257 0.0925248 0.935471 0.359065 0.92276 0.487418 0.450063 0.105793 0.251378 0 0.172248 0.482508 0.792867 0.0948509 0.855203 
1.20155  17 0.327228 0.398348 0.686547 0.0927225 0.372881 0.502159 0.887467 0.509154 0.872604 0.242185 0.265153 0.046322 0.205007 0.383162 0.528032 0.160589 0.413063 
1.03789  17 0.174658 0.257085 0.53875 0 0.907514 0.14663 0.459219 0.334085 0.521281 0 0.939149 0 0.277653 0.198762 0.662703 0.856472 0.696834 
0.843601  17 0.222507 0.262062 0.507983 0 0.614859 0.48118 0.472799 0.30357 0.292972 0 0.940961 0.0406716 0.105277 0.121 0.553803 0.93905 0.767234 
0.608178  17 0.531734 0.486467 0.664439 0 0.048706 0.133841 0.0108527 0.664221 0.109176 0.54264 0.609964 0.54379 0.157298 0.550289 0.612321 0.0402087 0 
0.637804  17 0.724708 0 0.691114 0.144996 0.0591954 0.173797 0.250422 0.684923 0.0187678 0.0498823 0.559478 0.632368 0.283349 0.947045 0.589596 0 0 
1.01662  17 0.337437 0.375706 0.759754 0.0654917 0.527262 0.281527 0.472777 0.472618 0.65665 0.120049 0.328467 0 0.302754 0.427046 0.712909 0.39604 0 
1.71618  17 0.476064 0.337462 0.161811 0.0645698 0.354299 0.808928 0.482603 0.483613 0.564686 0.290197 0.482655 0.0252622 0.897179 0 0.584809 0.170268 0 
0.433352  17 0.186945 0 0.351853 0.00405025 0.57428 0.217305 0.514175 0.498915 0.167944 0.141513 0.614254 0 0.05497 0.0162069 0.515419 0.256088 0.200816 
0.537775  17 0 0.859879 0.339403 0.00284008 0.574105 0.0986493 0.524543 0.576774 0 0.141885 0.727105 0 0.295914 0.124988 0.922855 0.356758 0.124354 
0.592593  17 0.702006 0.210688 0.877247 0.0100997 0.672244 0.00756617 0.409507 0.443767 0 0.107537 0.596847 0.187836 0.31812 0.808255 0.764504 0.666327 0.0658369 
0.737626  17 0.513133 0.760247 0.798308 0.0291103 0.627787 0.236866 0.302675 0.456356 0.0534877 0.0487223 0.499552 0.0553655 0.309077 0.529598 0.440855 0.310069 0 
0.609045  17 0.878416 0 0.666404 0 0.0409883 0.0660305 0.485301 0.622111 0.0588198 0.34311 0.753128 0.177319 0.123475 0.0851353 0.603871 0 0.560971 
0.614538  17 0.486969 0 0.704028 0 0 0.222805 0.437657 0.757983 0.000419865 0.42666 0.745874 0.228243 0.297778 0.0979347 0.605386 0.0760106 0 
1.11018  17 0.28723 0.522239 0.632888 0.0658918 0.589697 0.506771 0.0885691 0.424617 0.550831 0 0.369431 0.146551 0.410468 0.451299 0.0849002 0.636547 0.328335 
1.11365  17 0.0723376 0.272116 0.597766 0.0759579 0.658653 0.270443 0.143183 0.394304 0.820525 0.0106308 0.450542 0.937133 0.220299 0.404371 0.831333 0.698435 0.237704 
1.36504  17 0.0241986 0.255464 0.877037 0.00393267 0 0.101786 0 0.00631437 0.481822 0.14407 0.348528 0.363806 0 0.503206 0.23328 0 0.138861 
0.84161  17 0.11062 0.342002 0.935407 0.00632947 0 0.122553 0 0.240804 0.268373 0.447788 0.0463612 0.652654 0.0172701 0.132418 0.144329 0.284015 0.125174 
1.08935  17 0.23479 0.0721647 0.573097 0.0869494 0.353131 0.300756 0.597626 0.191799 0 0 0.513876 0 0.252693 0.0460492 0.0871756 0.853053 0.604581 
1.69947  17 0.191326 0.211988 0.498824 0.0734831 0.350732 0.312359 0.473932 0.288147 0.670239 0.237984 0.524144 0.565597 0.30729 0.0400635 0 0.727701 0.493701 
1.10803  17 0.334641 0.494536 0.483318 0.0540769 0.334351 0.675592 0.292573 0.452281 0.219286 0.24846 0.406896 0.0927814 0.0434895 0.401719 0 0.518938 0 
1.38141  17 0 0 0.57887 0.130528 0.340001 0.39614 0.311498 0.473132 0.197109 0.311067 0.545214 0.0844708 0.291891 0.664953 0.0401745 0.206672 0 
0.891714  17 0 0.405043 0.603223 0.107172 0 0.231686 0.626121 0.549106 0.363877 0.0814927 0.548464 0.342397 0.254083 0.383145 0.541366 0.359164 0.748452 
1.16761  17 0.0873995 0.755225 0.671789 0.223296 0.778215 0.51108 0.216165 0.776429 0.228067 0.0321758 0.240817 0.0376507 0.193253 0.190962 0.529534 0.396158 0.343374 
0.794128  17 0.334671 0 0.789645 0.0205336 0.0751282 0.779105 0.0121253 0.35646 0.16378 0.994007 0.70862 0.283615 0 0.496351 0.170463 0.650076 0.470374 
0.660627  17 0.31002 0.592473 0.72657 0 0.114199 0.780671 0.123273 0.544938 0 0.81871 0.674406 0.318279 0 0.823893 0.542771 0.452144 0.577741 
0.819282  17 0.0314034 0.578123 0.589576 0.0090763 0.21649 0 0.373458 0.732719 0 0.041052 0.690758 0.327238 0.691085 0.628003 0.21624 0.10012 0.161724 
0.731653  17 0.156711 0.582367 0.614885 0.0677483 0 0 0.961717 0.847572 0.354891 0 0.691865 0.534341 0.298012 0.523026 0.644437 0.206857 0.033498 
0.685652  17 0.923265 0 0.534209 0.0344549 0.620655 0 0.561461 0.564227 0.0107088 0.113637 0.374482 0.388109 0.300642 0.0946526 0.573384 0.397105 0.616679 
0.908229  17 0.867959 0.125824 0.383363 0.102711 0.55995 0 0.758565 0.617521 0.0178192 0.152617 0.677779 0.302023 0.330881 0.207108 0.54612 0.378442 0 
0.58822  17 0.25551 0.273706 0.450978 0 0.453824 0.598473 0.60452 0.701816 0 0.134163 0.648328 0.120373 0.420913 0 0.574046 0.995266 0.648432 
0.655404  17 0.334838 0.278309 0.389411 0 0.495097 0.267209 0.571835 0.476083 0.208057 0 0.690284 0.165301 0.157472 0.155556 0.7212 0.999522 0.831722 
1.07087  17 0.0643091 0.793155 0.605465 0 0.179902 0.482978 0.673908 0.395046 0.289993 0.127092 0.476047 0.0404992 0.743584 0.142605 0.54798 0.276135 0.0903272 
0.471575  17 0.462055 0.566914 0.630536 0.00898767 0.535618 0.436453 0.77516 0.260082 0 0.191427 0.554865 0.0340144 0.0550856 0.0325229 0.594104 0.434567 0.204665 
0.72912  17 0.519138 0.280136 0.803836 0 0.297302 0.0888883 0.352552 0.428828 0.120133 0.274327 0.853108 0.704073 0.383286 0.611702 0.623382 0.380345 0.848083 
0.710301  17 0.686832 0.284864 0.77062 0 0.309574 0.124344 0.391611 0.498993 0 0.251365 0.743006 0.143247 0.12419 0.0725575 0.163618 0.438646 0.497475 
0.92322  17 0.0279925 0.200736 0.915966 0 0.232683 0 0.0533866 0.391392 0.295248 0.750611 0.268117 0.627818 0 0.247809 0.156338 0.473364 0.00267039 
0.570468  17 0.210478 0.218668 0.75939 0 0.17746 0.330059 0.0555563 0.391753 0 0.693477 0.264659 0.546419 0.00259316 0.428045 0.146698 0.745525 0.195039 
0.64925  17 0.498476 0.416189 0.534936 0 0.360326 0.264718 0.655163 0.729174 0 0.346336 0.608157 0.481359 0.0741806 0.190906 0.234065 0.156709 0.277927 
0.807602  17 0.434991 0.393285 0.334367 0 0.217611 0.384081 0.483614 0.724574 0.545286 0.344787 0.596938 0.389698 0.0859492 0.659994 0.300367 0.640067 0.0172007 
1.47681  17 0.278414 0.11844 0.882489 0.116735 0.390482 0 0.265614 0.109898 0.889962 0 0.154137 0.129727 0.926675 0.377171 0.394007 0.180035 0.245159 
1.38796  17 0.29144 0.673043 0.891867 0.0883052 0 0.202454 0.263857 0.00101182 0.900086 0.0614024 0.151853 0.384427 0.89349 0.672571 0.293462 0.245043 0.892779 
0.88753  17 0.724455 0.586122 0.610775 0 0.0444773 0.107537 0.541155 0.477217 0.473178 0.127043 0.456154 0.460819 0.442377 0.428797 0.609457 0.416884 0.106567 
0.744041  17 0.87692 0.365656 0.576168 0.0822183 0.590848 0.279323 0.578712 0.373449 0.214992 0 0.278083 0.790433 0.38363 0.655112 0.585974 0.630527 0.356003 
0.693851  17 0.0205581 0.24772 0.758097 0 0.177627 0.340527 0.653461 0.799924 0.0961962 0.574992 0.752701 0.933676 0.0328286 0.860703 0.293819 0.187446 0.228304 
0.653995  17 0 0.234701 0.829442 0 0.177778 0.0470466 0.579552 0.474929 0.16541 0.188133 0.66563 0.339881 0.0312739 0.0122217 0.354208 0.683505 0.193119 
0.503803  17 0.161417 0 0.670491 0.00507212 0.43426 0.79121 0.617947 0.245571 0 0.0950232 0.718553 0.741766 0.28965 0.812991 0.547789 0.87893 0.535591 
0.656491  17 0.171924 0.209811 0.630336 0.0209793 0.812841 0 0.205527 0.331464 0 0 0.558679 0.380229 0.409235 0.67282 0.568359 0.752095 0.480442 
0.76111  17 0.616683 0.179305 0.743619 0.069426 0.25956 0.579796 0.382664 0.268289 0.125015 0 0.668942 0.0718154 0.399571 0.255654 0.581058 0.966798 0.183162 
0.646113  17 0.395302 0.171306 0.573261 0.0545623 0.525837 0.403601 0.692226 0.52283 0.02235 0.0539885 0.32099 0.144491 0.238825 0.264299 0.660421 0.537378 0.558602 
0.774064  17 0.678923 0.715418 0.107019 0 0.551737 0.341621 0.479911 0.748306 0.129248 0.245088 0.384694 0.522851 0.53241 0.172029 0.852229 0.354142 0.482355 
0.626815  17 0.920355 0 0.492382 0.10178 0.344314 0.640589 0.402227 0.588894 0.305268 0 0.471657 0.0884899 0.138065 0 0.685378 0.804572 0 
2.00227  17 0.159002 0.778978 0 0 0.594033 0.889774 0.0640835 0.67133 0.0572548 0.123301 0.512988 0.768074 0.180524 0.203055 0.482927 0.40305 0.053664 
0.577325  17 0.483792 0.691759 0.277981 0 0 0.751499 0.39806 0.500619 0.122651 0.122103 0.644212 0.276748 0.13702 0.125377 0.504565 0.562617 0.110329 
3.59831  17 0.391265 0.1889 0.00957209 0.0521637 0.0817415 0.252609 0.377135 0.159322 0 0.697809 0.178413 0.767248 0.0565802 0.661581 0.761494 0.736961 0.697338 
0.897049  17 0.351246 0.719169 0.877205 0.0683179 0 0.209374 0 0.579496 0.532407 0.620991 0.142964 0.653565 0.331321 0.794323 0.737077 0.586338 0.681609 
0.868304  17 0.209259 0.209631 0.533204 0 0.101042 0.393888 0.0645397 0.511521 0.123627 0.0479437 0.50633 0.344866 0.269193 0.225675 0 0.344553 0.871698 
0.854339  17 0.757202 0.209709 0.552369 0 0.197268 0.627772 0.100441 0.42188 0.287716 0.10368 0.237365 0.202533 0.203045 0.833503 0.0413295 0.411703 0.0378252 
1.26775  17 0.161074 0.704455 0.166812 0 0.15127 0.470883 0.179355 0.435102 0.0416768 0.182296 0.178548 0.549483 0.175981 0 0.071234 0.980348 0 
2.27462  17 0.183328 0.38751 0 0 0.194997 0.230348 0.850728 0.618775 0.361072 0.327093 0.478865 0.545023 0.0967515 0.659486 0.103907 0.373435 0 
0.91597  17 0 0.589121 0.749169 0.0645355 0 0.489675 0.50883 0.695641 0.323511 0.433428 0.467385 0.611115 0.420454 0.485758 0.619334 0.714356 0.778611 
0.758098  17 0.295417 0.87005 0.501435 0.0205434 0.702929 0.257665 0.620528 0.57437 0.127232 0.94364 0.577328 0.291406 0 0.0304422 0.665448 0.506557 0.633522 
1.52446  17 0.722835 0.144413 0.580303 0.247116 0 0.319832 0.554859 0.660637 0.0313329 0 0.229791 0 0.285106 0.453462 0.17178 0.761222 0.562023 
0.693436  17 0.459565 0.581697 0.11421 0.000141368 0.160736 0.626589 0.382764 0.487649 0 0.124407 0.564279 0.396465 0.0271931 0 0.512285 0.42401 0.0826356 
0.471736  17 0.265048 0.230727 0.564812 0.0384229 0.122361 0.428475 0.589362 0.223326 0.0496485 0 0.960234 0.195248 0.0820676 0 0.595546 0.114197 0 
0.824939  17 0.254901 0.31303 0.847936 0.0054705 0.127913 0.323539 0.495466 0.243559 0.00660485 0 0.939365 0 0 0.16757 0.626974 0 0.164855 
1.25339  17 0.648061 0.290592 0.537088 0 0.0850859 0.325801 0 0.962079 0.414711 0.954008 0.450892 0.240643 0.43774 0.467026 0.189089 0.502427 0.179146 
1.08916  17 0 0.323565 0.660817 0 0.0794865 0.447802 0.618406 0.957995 0.517452 0.0291329 0.425303 0.57519 0.0200564 0.913035 0.319413 0.511976 0.164563 
0.819878  17 0.524569 0.505885 0.674275 0 0.538884 0.461369 0.87057 0.347806 0.226 0 0.434415 0 0.200178 0.112047 0.575112 0.134513 0.508327 
0.472889  17 0.611137 0.619218 0.634013 0 0.539988 0.495688 0.785684 0.486661 0.0185716 0.013811 0.496889 0 0.21742 0 0.549113 0.2808 0.535367 
0.506062  17 0.481478 0.651319 0.553885 0.00236367 0.568807 0.33446 0.519276 0.515722 0 0.126605 0.855604 0 0.434248 0.114554 0.927892 0.542673 0.0634879 
0.600294  17 0.77002 0 0.763366 0.00854901 0.570357 0.39526 0.316647 0.520092 0 0.262856 0.665817 0.136364 0.396396 0.393354 0.955652 0.100168 0.25101 
3.93186  17 0.238589 0.121787 0 0.00585352 0 0.285569 0.0213485 0.454996 0 0.286079 0.505492 0.652188 0.112617 0.729357 0.0924989 0.62081 0.00102988 
4.00832  17 0.309851 0.0842067 0 0.0205964 0.168653 0.310736 0.611257 0.634573 0 0.200304 0.35473 0.538466 0.0775718 0.703705 0 0.299628 0.00293626 
1.38418  17 0.495237 0.211822 0.778985 0.0184886 0.761767 0.702933 0.166439 0.550278 0 0.219193 0.629614 0 0.429254 0.186282 0.06785 0.440093 0.756169 
0.507081  17 0.644707 0.205055 0.780337 0.026142 0.408776 0.597346 0.383763 0.551645 0 0.196054 0.628488 0.53209 0.357644 0.362158 0.850987 0.433868 0 
3.58166  17 0.710076 0.199048 0.264325 0.982249 0.327047 0.456943 0.879211 0.55347 0.0452256 0.86859 0.717969 0.665397 0.494505 0.725956 0.641184 0.71052 0.657179 
0.652904  17 0.926983 0.146926 0.487545 0 0 0.681665 0.327079 0.139816 0.0166192 0 0.194725 0 0.237408 0.148875 0.452761 0.0628396 0.445588 
0.957532  17 0.257788 0.349514 0.838194 0 0.769946 0.719966 0.10116 0.45893 0.186772 0.216576 0.486288 0.233873 0 0.605847 0.171323 0.222271 0.346158 
0.908006  17 0.40989 0.154305 0.486142 0.0414084 0.132149 0.544321 0.0705789 0.431913 0.0527992 0.277824 0.406942 0.198505 0.369572 0.599018 0.17866 0.535274 0.402013 
0.646773  17 0.211363 0.189292 0.519721 0 0.372413 0.732861 0.70128 0.288392 0.0019259 0.00626994 0.66754 0.10259 0.444791 0.204587 0.571748 0.509053 0.39995 
0.583014  17 0.218066 0.0877433 0.759678 0 0.639413 0.668758 0.736185 0.258382 0.0112128 0.00882547 0.672683 0.258721 0.144025 0.222539 0.504792 0.821918 0.265384 
0.79992  17 0.183098 0 0.796312 0.016544 0.0687978 0.538165 0.554011 0.507358 0.884249 0.0329995 0.510886 0.142585 0.24906 0 0.567653 0.605891 0 
1.12178  17 0.00281887 0.162835 0.878835 0.00699677 0.303768 0.476131 0.521793 0.435753 0.564695 0.0811242 0.781758 0.110195 0.217856 0.588602 0.58051 0.868239 0 
1.13162  17 0.554626 0.484238 0.612891 0.026972 0.501195 0.322785 0.836025 0.137237 0.293479 0 0.7293 0.0197371 0.196648 0.35085 0.404178 0.622113 0.327645 
0.773226  17 0.414536 0.479382 0.683011 0.00412992 0.46374 0.450484 0.646158 0.349671 0.260556 0 0.696315 0.206315 0.164654 0 0.34826 0.577638 0.534129 
1.76666  17 0.257203 0.200286 0 0 0.259644 0.146205 0 0.813619 0 0.264538 0.515961 0.739661 0.0215552 0.611455 0.122346 0.702369 0.405396 
0.827131  17 0.348061 0 0.142092 0 0.217752 0.553989 0.408733 0.849733 0.213131 0.0819129 0.539253 0.453799 0.00879066 0.725743 0.0459312 0.533404 0.803494 
0.573422  17 0.693255 0.600624 0.91026 0 0.170531 0.292602 0.522709 0.832233 0 0.178851 0.769604 0.408028 0.713869 0.443984 0.97601 0.430993 0.0267312 
0.713353  17 0.323455 0.0306876 0.858478 0.00175703 0.175737 0.120994 0.460001 0.605896 0 0.251362 0.554992 0.64361 0 0.037403 0.56447 0.432411 0.145879 
0.558132  17 0.917816 0.339336 0.38861 0.0531449 0.627789 0.524216 0.697012 0.227286 0 0.00800051 0.553479 0.0257641 0.0756641 0.151088 0.86393 0.82699 0.493524 
0.443345  17 0.637145 0.340119 0.382532 0.000234919 0.524757 0.527394 0.654688 0.261663 0.000667924 0.16106 0.458484 0.0502271 0 0.156002 0.512932 0.840191 0.645384 
1.45344  17 0.184983 0.156423 0.277582 0.0190069 0.636957 0 0.573028 0.352241 0.0794726 0.0206291 0.0888275 0 0.218689 0.162414 0.0129196 0.478028 0.954112 
1.03001  17 0.177925 0.152008 0.549076 0 0.680699 0 0.567824 0.322867 0.309003 0.0110056 0.0664981 0.285446 0 0.98124 0.0661118 0.0762705 0.777593 
0.48617  17 0.228687 0.222196 0.368241 0 0.272657 0.370448 0.809113 0.271579 0.00752038 0 0.683398 0.192504 0.124679 0.236418 0.776744 0.811924 0.456843 
0.493789  17 0.920355 0 0.492382 0.10178 0.344314 0.640589 0.402227 0.588894 0.305268 0 0.471657 0.0884899 0.138065 0 0.685378 0.804572 0 
0.60203  17 0.72991 0.195255 0.52261 0.0398845 0.994572 0.657303 0.551071 0.420402 0.0999011 0.105633 0.512815 0.469108 0.488915 0.363372 0.725749 0.433439 0.256882 
0.433352  17 0.186945 0 0.351853 0.00405025 0.57428 0.217305 0.514175 0.498915 0.167944 0.141513 0.614254 0 0.05497 0.0162069 0.515419 0.256088 0.200816 
0.471575  17 0.462055 0.566914 0.630536 0.00898767 0.535618 0.436453 0.77516 0.260082 0 0.191427 0.554865 0.0340144 0.0550856 0.0325229 0.594104 0.434567 0.204665 
0.854339  17 0.757202 0.209709 0.552369 0 0.197268 0.627772 0.100441 0.42188 0.287716 0.10368 0.237365 0.202533 0.203045 0.833503 0.0413295 0.411703 0.0378252 
0.471736  17 0.265048 0.230727 0.564812 0.0384229 0.122361 0.428475 0.589362 0.223326 0.0496485 0 0.960234 0.195248 0.0820676 0 0.595546 0.114197 0 
0.472889  17 0.611137 0.619218 0.634013 0 0.539988 0.495688 0.785684 0.486661 0.0185716 0.013811 0.496889 0 0.21742 0 0.549113 0.2808 0.535367 
0.5245  17 0.629737 0.026487 0.616497 0 0.645016 0.488331 0.959539 0.0896819 0.0188072 0.00821416 0.381455 0 0.208786 0.0363904 0.522399 0.21638 0.460387 
0.664193  17 0.770524 0.0305912 0.539234 0 0.223623 0.70013 0.285371 0.191562 0.0178223 0 0.136055 0 0.231399 0.195316 0.408277 0.0708775 0.356558 
0.465683  17 0.341312 0.663651 0.572077 0 0.310447 0.455811 0.418341 0.479646 0 0.136941 0.756634 0.0864093 0.379164 0 0.982123 0.272998 0.103407 
0.803535  17 0.276632 0.690062 0.568935 0.00577262 0.553264 0.531711 0.492253 0.618955 0 0.17257 0.779629 0.0671869 0.233986 0 0.210792 0.677493 0.155095 
0.61071  17 0.487828 0.763058 0.114671 0 0 0.75701 0.386215 0.497944 0.0408763 0.573988 0.647666 0.264302 0.195339 0.372645 0.511375 0.611411 0 
0.596454  17 0.50086 0.698898 0.130872 0 0 0.769135 0.576295 0.47098 0.147817 0.183528 0.630853 0.249265 0.169832 0 0.539131 0.527891 0.226663 
0.836036  17 0.776982 0.670613 0.398638 0.00022517 0.55085 0.41131 0.544923 0.536719 0.144676 0.468484 0.693793 0.62921 0.434661 0.334107 0.620213 0.710915 0.799503 
0.931152  17 0.407283 0.877834 0.148021 4.03105e-05 0.631724 0.498821 0.614975 0.56785 0.127522 0.469081 0.455159 0.377799 0.451389 0.381089 0.757595 0.460491 0.715493 
0.782468  17 0.54164 0.0411528 0.734843 0 0.035936 0.152917 0.235578 0.475374 0.000114114 0.399207 0.439476 0.512473 0.284411 0.55053 0.0304467 0.797812 0.011193 
1.00207  17 0.476166 0.0122872 0.794436 0 0 0.291295 0 0.57485 1.21383e-05 0.495265 0.810879 0.232671 0.390715 0.886046 0.564329 0.647415 0.00846712 
0.574777  17 0.693255 0.600624 0.91026 0 0.170531 0.970316 0.522709 0.832233 0 0.178851 0.769604 0.408028 0.713869 0.443984 0.97601 0.430993 0.0267312 
0.751259  17 0.539202 0.0316082 0.93649 0 0.185128 0.665528 0.0887176 0.414978 0 0.528928 0.299416 0.612512 0.413619 0.71831 0.204416 0.815863 0.167689 
0.646391  17 0.4551 0.255642 0.702957 0.0287414 0.299219 0.377282 0.516946 0.290964 0.0724392 0.0156982 0.749881 0.218299 0.027405 0.135914 0.382148 0.2692 0.0370695 
0.751762  17 0.323455 0.0306876 0.858478 0.00175703 0.175737 0.120994 0.460001 0.605896 0 0.251362 0.554992 0.64361 0 0.037403 0.56447 0.432411 0.145879 
1.18522  17 0.172529 0.639856 0.109101 0.033032 0.915754 0.486492 0.615862 0.322677 0.00953888 0.268446 0.242106 0.963178 0.50978 0.160425 0.386254 0 0.444272 
0.770227  17 0.112469 0.109945 0.661339 0 0.793985 0.654343 0.830511 0.325221 0.0173924 0.292014 0.29166 0.880934 0.497772 0.388897 0.73838 0.406352 0.499962 
0.752142  17 0.931749 0.250001 0.576507 0 0 0.87534 0.0963303 0.32426 0.017625 0 0.344803 0 0.123542 0.312844 0.430333 0 0.466555 
1.42321  17 0.339846 0.299206 0.441657 0 0.0671042 0.872113 0.352771 0 0.0180321 0 0 0 0.126224 0.163956 0.538372 0 0.478879 
0.705739  17 0.0205581 0.24772 0.758097 0 0.177627 0.340527 0.653461 0.799924 0.0961962 0.574992 0.752701 0.933676 0.0328286 0.860703 0.293819 0.187446 0.228304 
1.90974  17 0.159002 0.778978 0 0 0.594033 0.889774 0.0640835 0.67133 0.0572548 0.123301 0.512988 0.768074 0.180524 0.203055 0.482927 0.40305 0.053664 
0.63779  17 0.632902 0.137279 0.607682 0 0.561568 0.576066 0.366701 0.261109 0 0.0541007 0.693519 0.0551754 0 0.300598 0.492276 0.798824 0.811289 
0.485205  17 0.638382 0.238984 0.43635 0.0517286 0.162245 0.507494 0.278214 0.258358 0.0250123 0.108211 0.511008 0.0425381 0 0.163623 0.569568 0.875174 0 
0.733199  17 0.870192 0.148628 0.5062 0.132714 0.843203 0.64077 0.569856 0.575787 0.087886 0 0.527599 0.542127 0.215908 0.0638142 0.736889 0.82646 0.125209 
0.558927  17 0.766366 0.111639 0.502714 0.0503253 0.113457 0.642041 0.437201 0.667175 0.305752 0 0.510204 0.141603 0.0865902 0 0.739726 0.564029 0.0941997 
0.538046  17 0.736245 0.587005 0.46278 0 0.0662079 0.606405 0.421176 0.648995 0.15847 0.0931272 0.673957 0.249234 0.105572 0.295357 0.705508 0.799459 0.118417 
0.669662  17 0.563208 0.797668 0.302449 0.00603261 0.113908 0.46108 0.387411 0.583957 0.211887 0.155637 0.689789 0.27796 0.145248 0.330423 0.410365 0.30824 0.0851391 
0.92159  17 0.224468 0.217613 0.78229 0 0.290455 0.0764111 0.531302 0.468071 0.15776 0.245088 0.647355 0.332429 0.149587 0.0100501 0.160632 0.612293 0.230302 
0.455145  17 0.54771 0.219732 0.826749 0 0.299532 0.0761079 0.503008 0.485286 0 0.176769 0.759758 0.0491419 0.0320074 0.00781882 0.135555 0.508405 0.516587 
0.589364  17 0.117276 0 0.561625 0.0437605 0.521771 0.212485 0.597598 0.553176 0.0957964 0.0372459 0.625112 0.451008 0.196797 0.0347231 0.633167 0.387965 0.553517 
0.957479  17 0.583281 0.173056 0.313807 0 0.548104 0.294688 0.52212 0.60715 0 0.0727189 0.278868 0.425503 0 0.07812 0.665597 0.531148 0.446137 
0.707807  17 0.616683 0.179305 0.743619 0.069426 0.25956 0.579796 0.382664 0.268289 0.125015 0 0.668942 0.0718154 0.399571 0.255654 0.581058 0.966798 0.183162 
0.803528  17 0.254901 0.31303 0.847936 0.0054705 0.127913 0.323539 0.495466 0.243559 0.00660485 0 0.939365 0 0 0.16757 0.626974 0 0.164855 
1.16649  17 0.289866 0 0.695808 0 0 0.642334 0.134109 0.397434 0.103236 0.4835 0.0946204 0.241491 0.0171113 0.580517 0.0421462 0.273732 0 
0.841261  17 0.417228 0 0.598371 0 0 0.750729 0.182938 0.377327 0.135774 0.54369 0.401922 0.259716 0.0269422 0.41576 0.438112 0.643136 0 
0.655872  17 0 0.00613541 0.956283 0 0.0809742 0 0.56993 0.493604 0.170732 0.196337 0.728252 0.506423 0.0339472 0.00803578 0.474482 0.964698 0.161943 
0.562141  17 0 0.0676337 0.90889 0 0.392084 0.0149892 0.575822 0.534708 0.161966 0.199492 0.602524 0.036626 0.0357683 0.00649835 0.515833 0.905701 0.136338 
0.766247  17 0.718514 0.280092 0.757702 0 0.293977 0.114568 0.359722 0.448071 0.034991 0.250496 0.852016 0.52746 0.012771 0.434583 0.238728 0.420686 0.38552 
0.723988  17 0.459805 0.285884 0.785527 0 0.304643 0.0750319 0.362117 0.455703 0.11397 0.256499 0.852521 0.369312 0.376577 0.801759 0.736537 0.414104 0.934257 
2.19588  17 0 0.635236 0.248054 0.255239 0.594039 0.647662 0.308682 0.645878 0.000521932 0.127803 0.191394 0.0030193 0.29141 0.0505391 0.372827 0.29992 0.0774381 
3.2125  17 0.211608 0.429438 0.104789 0.365335 0.995843 0.522987 0 0.789207 0.0853111 0.00520912 0.316469 0.429564 0.206066 0.601379 0.67064 0.300351 0.100408 
0.644652  17 0.606163 0.115336 0.514569 0.0284631 0.120728 0.303687 0.643189 0.548414 0.152747 0.125692 0.513939 0.58385 0.495015 0.532713 0.893624 0.465873 0.242548 
0.560133  17 0.918979 0.124703 0.520267 0.0163003 0.0740384 0.019704 0.00868338 0.212279 0.00573913 0.0948677 0.510721 0.414671 0.478043 0.466025 0.783969 0.521966 0.175702 
1.30069  17 0.641842 0.157608 0.494533 0 0.678644 0.492902 0.283939 0 0.211583 0 0.347924 0.229635 0.325976 0.311865 0 0.606163 0.11453 
1.36584  17 0.656353 0.397877 0.493163 0 0.851938 0.45412 0 0 0.203307 0 0 0.313212 0.465976 0.323542 0 0.664573 0.0707219 
1.80805  17 0.384108 0.307579 0.951291 0.453692 0.464195 0.794837 0.133942 0.794465 0.83472 0.808155 0.0552606 0.70698 0.339787 0.593409 0.173607 0.0790015 0.925575 
0.943614  17 0.589946 0.239991 0.809984 0.0100159 0.514449 0.290114 0.497743 0.478756 0.859235 0.118977 0.382268 0.240318 0.10594 0.415555 0.633983 0.430937 0.177046 
0.86561  17 0.320297 0 0.699399 0.00221507 0.167262 0.031857 0.860812 0.565374 0 0.0419 0.643259 0.819955 0 0.266101 0.644267 0.673436 0.10287 
0.780316  17 0.185421 0.165664 0.706724 0.000937671 0.274532 0.0575086 0.387946 0.235449 0.0111646 0.170146 0.503036 0.433423 0.0567975 0.100219 0.826284 0.648928 0.358261 
0.809928  17 0.324426 0.141171 0.498426 0.005496 0.149713 0.0769365 0.293844 0.366047 0 0.243495 0.380791 0.904427 0.318039 0.345098 0.60227 0.109424 0.990975 
0.819876  17 0.0949276 0.583598 0.741359 0.00271441 0.342127 0.206638 0.56018 0.366964 0.101029 0.288256 0.151871 0.618709 0.323824 0.492924 0.557972 0.248913 0.475047 
1.36131  17 0.186334 0.300617 0.493825 0 0.753159 0 0.567794 0.651712 0.405323 0.0765243 0 0.277076 0.206635 0.0452492 0 0.307663 0.619813 
0.884146  17 0.146409 0.137538 0.543645 0 0.653109 0.0942884 0.59796 0.578847 0.428778 0.0988607 0.0838084 0.246421 0 0 0.408558 0.719285 0.737705 
0.835852  17 0.44553 0.880875 0.517266 0.021927 0.66655 0.25796 0.61699 0.692895 0.0824243 0.844779 0.578548 0.123166 0.0063344 0.066177 0.467213 0.252874 0.932085 
0.637651  17 0.4727 0.583556 0.935725 0.0185304 0.686229 0.263094 0.676999 0.467332 0.23659 0.599781 0.877288 0.297798 0 0 0.602974 0.555348 0.0901443 
0.911072  17 0 0.405043 0.603223 0.107172 0 0.231686 0.626121 0.549106 0.363877 0.0814927 0.548464 0.342397 0.254083 0.383145 0.541366 0.359164 0.748452 
0.628812  17 0.25551 0.273706 0.450978 0 0.453824 0.598473 0.60452 0.701816 0 0.134163 0.648328 0.120373 0.420913 0 0.574046 0.995266 0.648432 
0.899174  17 0.074064 0.566442 0.321887 0.000397459 0.582761 0.174051 0.597679 0.340587 0.246681 0 0.612392 0.249574 0.00676647 0 0.227013 0.536501 0.594335 
0.775212  17 0.0127927 0.501738 0.678782 0.000397765 0.424888 0.196712 0.703153 0.415129 0.246515 0.110376 0.680249 0.22841 0.140411 0 0.320988 0.570908 0.533821 
0.905777  17 0.348061 0 0.142092 0 0.217752 0.553989 0.408733 0.849733 0.213131 0.0819129 0.539253 0.453799 0.00879066 0.725743 0.0459312 0.533404 0.803494 
2.7658  17 0.40989 0.154305 0.486142 0.98845 0.132149 0.544321 0.0705789 0.431913 0.0527992 0.277824 0.406942 0.198505 0.369572 0.599018 0.17866 0.535274 0.402013 
0.633008  17 0.34961 0.0226087 0.769429 0 0.22893 0.704798 0.0760959 0.403111 0 0.46831 0.27754 0.318724 0 0.668002 0.150187 0.826955 0.0682848 
1.08601  17 0 0.516161 0.382257 0.0925248 0.935471 0.359065 0.92276 0.487418 0.450063 0.105793 0.251378 0 0.172248 0.482508 0.792867 0.0948509 0.855203 
1.09523  17 0.450867 0.765885 0.930309 0.24833 0.148068 0.524235 0.926083 0.119015 0.310133 0.162077 0.124045 0.875833 0.112464 0.938422 0.377449 0.584208 0.543224 
0.722235  17 0.330902 0.241009 0.541198 0.00182237 0.0228823 0.122874 0.513671 0.568471 0.0537316 0.355803 0.559003 0.0449062 0.129598 0.0109368 0.608016 0.0369069 0.516111 
0.873451  17 0.417705 0.401736 0.339938 0 0.382975 0.0421398 0 0.301294 0 0.459129 0.214203 0.444862 0.441148 0.733029 0.697503 0.947625 0 
0.684536  17 0.757786 0.152876 0.208393 0 0.278958 0.659958 0.22976 0.360161 0.0189015 0.466915 0.417987 0.563953 0 0.74415 0 0.700922 0.376362 
0.633595  17 0 0.738908 0.794371 0 0 0.0208345 0.464636 0.462969 0.0269 0 0.733102 0.300942 0.131389 0.080508 0.322765 0.553954 0 
0.766263  17 0 0.644231 0.805188 0.0313248 0.130789 0.123806 0.270454 0.470314 0.0992803 0.0696082 0.48988 0 0.0558923 0.258249 0.476919 0.863768 0.132332 
1.02275  17 0.151556 0.581621 0.854619 0.00751033 0 0.173402 0 0.134221 0.253038 0.534977 0.220062 0.983085 0.0222003 0.19558 0.762958 0.102585 0.452578 
0.992326  17 0.0278517 0.619187 0.605479 0.00846432 0.495194 0.196585 0.367973 0.150472 0.296668 0.361086 0 0.68781 0.00772788 0.0111852 0.391995 0.18871 0.591536 
0.787261  17 0.459646 0.541559 0.676573 0.139275 0.226671 0.440177 0.669508 0.660318 0.0265969 0 0.715542 0.099787 0.0202697 0.378257 0.492329 0.778172 0.420804 
0.824459  17 0.048532 0.112075 0.743333 0 0.243139 0.341979 0.619704 0.542648 0.0224405 0 0.443906 0.0597642 0.111416 0.349323 0.372381 0.7645 0.352929 
0.6719  17 0.48346 0.0307799 0.907949 0.00132541 0.179654 0.219422 0.693338 0.571763 0 0.503804 0.719146 0.673531 0.00791024 0 0.208883 0.531824 0.135 
0.848818  17 0.401961 0.0312948 0.92946 0.000767535 0.17269 0.110365 0.433077 0.67062 0 0.486955 0.546414 0.667736 0.116677 0 0.325857 0.31986 0.161035 
0.80777  17 0.73338 0.298569 0.430002 0.0129581 0.504077 0.830732 0.620382 0.284561 0 0.127626 0.915876 0.319539 0.576568 0.194412 0.266631 0.564878 0.453647 
0.870115  17 0.725005 0.322961 0.378425 0 0.343632 0.186734 0.565881 0.331897 0 0.147678 0.698956 0.722576 0.528835 0.19025 0.148336 0.444636 0.321726 
0.715802  17 0.0573977 0.298951 0.965892 0.0656264 0.685056 0.154579 0.581149 0.194409 0.0933643 0.13034 0.60141 0 0.0972269 0.189357 0.77083 0.798537 0.22494 
0.615556  17 0.106897 0.309129 0.880301 0.0469864 0.655576 0.316727 0.539143 0.209263 0 0 0.609363 0.108942 0.0952621 0.132395 0.958808 0.753641 0.0779156 
0.674754  17 0.920355 0 0.492382 0.10178 0.344314 0.640589 0.402227 0.588894 0.305268 0 0.471657 0.0884899 0.138065 0 0.685378 0.804572 0 
0.495789  17 0.917816 0.339336 0.38861 0.0531449 0.627789 0.524216 0.697012 0.227286 0 0.00800051 0.553479 0.0257641 0.0756641 0.151088 0.86393 0.82699 0.493524 
1.07522  17 0.456576 0.214647 0.450196 0.168364 0.450968 0.346287 0.15431 0.320692 0.286344 0 0.456444 0.263647 0.156756 0.159493 0.580535 0.767248 0 
0.97501  17 0.498201 0 0.447859 0.0249565 0.41255 0.857661 0.473962 0.2001 0.469951 0 0.415872 0.252584 0.123259 0 0.613845 0.217018 0.0546681 
0.613206  17 0.25551 0.273706 0.450978 0 0.453824 0.598473 0.60452 0.701816 0 0.134163 0.648328 0.120373 0.420913 0 0.574046 0.995266 0.648432 
0.744699  17 0.702006 0.210688 0.877247 0.0100997 0.672244 0.00756617 0.409507 0.443767 0 0.107537 0.596847 0.187836 0.31812 0.808255 0.764504 0.666327 0.0658369 
0.94767  17 0 0.152454 0.703409 0 0.208032 0.0314096 0.709349 0.824656 0.0680436 0.949497 0.425246 0.483851 0.0544307 0.758087 0.100919 0.265805 0.649403 
0.745705  17 0.0253064 0.291493 0.819461 0 0.55797 0.355852 0.622355 0.66981 0.110989 0.19655 0.478421 0.384069 0.0604503 0.980927 0.504305 0.132684 0 
1.45461  17 0.176548 0 0.616073 0.327233 0.148904 0.373962 0.520427 0.493142 0.304017 0.0738378 0.343644 0.195608 0.280792 0.443341 0.698125 0.928133 0.64132 
0.865032  17 0.0655394 0.317629 0.688041 0.0900934 0.428189 0.43846 0.520903 0.555087 0.424753 0.0768888 0.313078 0.155472 0.182926 0.0871221 0.571494 0.507952 0.567743 
0.588011  17 0.223127 0.014675 0.404016 0.0296785 0.152662 0.345626 0.523553 0.110313 0.00696879 0 0.56644 0.00699458 0.155131 0.328763 0.91631 0.495963 0 
0.79898  17 0.12437 0.259178 0.534755 0.027564 0.440339 0.710788 0.159833 0.098092 0 0.524391 0.648335 0.767455 0.176975 0.281981 0.180979 0.104771 0.0604207 
0.674435  17 0.491891 0.852711 0.379852 0 0.661054 0.523757 0.59756 0.629586 0.260532 0.149511 0.394813 0.461455 0.109174 0.36263 0.619429 0.101556 0.186748 
0.963465  17 0 0.323565 0.660817 0 0.0794865 0.447802 0.618406 0.957995 0.517452 0.0291329 0.425303 0.57519 0.0200564 0.913035 0.319413 0.511976 0.164563 
0.516864  17 0.234534 0.214946 0.830698 0.0118284 0.577283 0.0974324 0.455921 0.267088 0.00207423 0 0.587611 0.138328 0.307996 0.00331861 0.784138 0.704335 0.497944 
0.607977  17 0.892853 0.19804 0.498696 0.0116039 0.463675 0.0351111 0.460783 0.329401 0.00230642 0.0985408 0.576404 0.0809685 0.421408 0.059868 0.612235 0.602074 0.41842 
0.82727  17 0.156711 0.582367 0.614885 0.0677483 0 0 0.961717 0.847572 0.354891 0 0.691865 0.534341 0.298012 0.523026 0.644437 0.206857 0.033498 
0.699716  17 0.920355 0 0.492382 0.10178 0.344314 0.640589 0.402227 0.588894 0.305268 0 0.471657 0.0884899 0.138065 0 0.685378 0.804572 0 
0.895809  17 0.547116 0 0.726356 0.0364512 0.439071 0.805859 0.561132 0.772697 0.358944 0.37593 0.299326 0 0.269253 0 0.595817 0.825911 0.116623 
0.751304  17 0.625702 0 0.341719 0.0194145 0.453513 0.351987 0.327266 0.471445 0.374629 0.328839 0.36177 0.496632 0.227629 0 0.90592 0.760671 0 
0.897019  17 0.242527 0.401956 0.419038 0.133926 0.564569 0.378435 0.609685 0.313641 0.0103632 0 0.680159 0.136623 0.122886 0.206924 0.778895 0.785139 0.405461 
0.75535  17 0.285163 0.870452 0.475718 0 0.873801 0.440913 0.787285 0.499651 0.0116789 0 0.621801 0.171846 0.122914 0.453392 0.469136 0.805098 0.337893 
1.17863  17 0.460187 0.488532 0.728546 0.0103497 0.502774 0.201892 0.404634 0.508549 0.682695 0.741087 0.40254 0.120305 0.0951665 0.440671 0.727777 0.606556 0.089283 
0.993112  17 0.936698 0.466521 0.771572 0.00857675 0.523913 0.269264 0.281527 0.412868 0.608767 0.73215 0.342373 0.0181235 0.0391691 0 0.553087 0.894099 0 
0.757302  17 0.454476 0.13744 0.344091 0 0.418467 0.29093 0.380849 0.0425983 0.00344749 0.664758 0.220739 0.455777 0.242745 0.285246 0.598856 0.735864 0.226418 
0.857766  17 0.667628 0.295958 0.393183 0.0156774 0.414247 0.262283 0.36768 0.457072 0 0.695117 0.182799 0.415131 0.225355 0.254446 0.585556 0.829918 0.235982 
0.553624  17 0.509815 0.305283 0.384226 0.00295983 0.477191 0.656725 0.63647 0.488963 0.0284868 0.12183 0.703014 0.340776 0.0527511 0.0907538 0.611047 0.582258 0 
1.6334  17 0.478885 0.795568 0 0 0.380279 0.626694 0.117433 0.48201 0.0432976 0.0957381 0.870551 0.310649 0.107583 0.209545 0.582394 0.560297 0 
0.777693  17 0.400236 0.46857 0.364091 0.0178084 0.630234 0.438249 0.471298 0.563036 0 0.106899 0.392264 0.465064 0.0396204 0.0269816 0.510521 0.41273 0.29523 
4.0211  17 0.87641 0.675434 0 0.0126361 0.0899915 0.800929 0.665134 0.37956 0 0.103148 0.6184 0.121409 0.161981 0.139254 0.560577 0.385259 0.440257 
0.850971  17 0 0.165088 0.598124 0.0847774 0.344591 0.0795843 0.569521 0.478331 0.381933 0.0314147 0.137806 0.3608 0.203118 0 0.731556 0.329223 0.739019 
0.923166  17 0 0.566309 0.642026 0.160428 0 0.327791 0.617402 0.500004 0.349471 0.117233 0.77083 0.367253 0.19494 0 0.781774 0.363144 0.743145 
0.659046  17 0.684494 0 0.734981 0.0456328 0.271278 0.410127 0.326358 0.570283 0.317465 0.243033 0.605855 0.552429 0.420976 0.367018 0.680206 0.422411 0 
0.531788  17 0.687631 0.505987 0.827092 0.0187547 0.543818 0.433929 0.316854 0.56312 0.0682958 0.129407 0.722792 0.503628 0.411505 0.307034 0.899271 0.44841 0.103541 
0.856499  17 0 0.145167 0.805762 0.0533902 0.0304015 0.590963 0.356436 0.525663 0.181246 0.0101355 0.547387 0.0441212 0.432093 0.365824 0.56686 0.0980407 0.207462 
0.602882  17 0.130015 0.236325 0.772701 0.0419952 0.327404 0.592556 0.328924 0.593543 0.157035 0.0427887 0.44685 0.0491217 0.442321 0 0.566585 0.997647 0 
0.726737  17 0.800156 0.503713 0.512466 0.0220272 0.886112 0.204137 0.775862 0.259516 0.182176 0.264935 0.275697 0.652096 0.0302905 0.538374 0.541965 0.567645 0.626966 
0.924884  17 0.188763 0.352621 0.526534 0.0194876 0.857415 0.337214 0.521463 0.23663 0.211784 0.113228 0.925614 0.670229 0.142527 0.482782 0.559086 0.102262 0.602316 
0.552817  17 0.262158 0 0.714791 0.0015338 0.163961 0.104112 0.508746 0.607493 0.040648 0.39316 0.796031 0.135147 0.028851 0.0388664 0.575764 0 0.185117 
0.639582  17 0.781607 0.0253902 0.73286 0 0.0744846 0.0918824 0.465488 0.630851 0.0708687 0.315177 0.930554 0 0.243154 0.126534 0.63365 0 0.476625 
2.04207  17 0.358572 0.269869 0.0713775 0.0594766 0.10396 0.990547 0.476094 0.431863 0.109686 0.262387 0.581253 0.0234247 0.756574 0.0528848 0.562332 0.141148 0 
0.920085  17 0.540588 0.425902 0.640063 0 0.11973 0.0302303 0.461035 0.50695 0 0.304831 0.485592 0.695812 0.337978 0.0156001 0.567836 0.338311 0 
0.730592  17 0 0.148222 0.665535 0 0.0819656 0.537773 0.508619 0.093865 0 0.0216344 0.58038 0.638029 0.15995 0.912193 0.628565 0.593189 0.125861 
0.591896  17 0.367239 0.364436 0.669597 0.0136617 0.066322 0.503777 0.664032 0.620978 0.0508928 0.0500763 0.423655 0.593142 0.304656 0.914179 0.430611 0.0745457 0.234178 
0.66931  17 0.4162 0.687682 0.656065 0.0138621 0.530535 0.671832 0.98385 0.514265 0.0257733 0.0985264 0.4925 0.308026 0.243594 0.0293032 0.533033 0.313735 0.563247 
0.544179  17 0.629918 0.618803 0.671514 0 0.588612 0.873051 0.659675 0.534915 0.0109482 0 0.438573 0 0.190533 0.0510004 0.530505 0.275525 0.48901 
0.809602  17 0.475873 0.347315 0.688556 0 0.0330359 0.173512 0.256103 0.563717 0.0443259 0.499085 0.502986 0.59743 0.451978 0.548327 0.644486 0 0.10616 
0.54706  17 0.51289 0.526716 0.685978 0 0.0874491 0.169973 0 0.825282 0.107903 0.210714 0.607283 0.635685 0.454166 0.555556 0.660513 0.399784 0 
0.62862  17 0.550271 0.213537 0.791384 0.0526807 0.604921 0.415369 0.438548 0.0776646 0 0.0855517 0.592419 0.258083 0.0276832 0.0280099 0.426759 0.161866 0.106556 
0.919958  17 0.551984 0.331803 0.607097 0.00260925 0.688871 0.284455 0.595911 0.314494 0.133606 0.015344 0.875447 0.040741 0.330454 0.130498 0.272554 0.302126 0 
1.21423  17 0.0666473 0.447034 0.672307 0.0372804 0 0 0.971678 0.0620625 0.466697 0 0.699109 0.510861 0.383914 0.457698 0.66591 0.195869 0.261982 
0.951876  17 0.201834 0.488089 0.528756 0.119752 0 0 0.0509226 0.594926 0.640063 0 0.736816 0.842477 0.244045 0.515771 0.663712 0.608395 0 
0.661495  17 0.132128 0.590238 0.615796 0.0375712 0.811486 0.0132014 0.174262 0.472704 0 0 0.548728 0.224524 0.461104 0.753471 0.557749 0.219432 0.523016 
0.807791  17 0.135374 0.616006 0.646882 0.0399063 0.837463 0.0898355 0 0.213889 0.0148289 0 0.548866 0.152179 0.383772 0.889653 0.617082 0.589752 0.382496 
0.837216  17 0.547716 0 0.981347 0.221691 0.00353649 0.0277162 0.121564 0.692986 0 0.0663001 0.54211 0.649545 0.45336 0.990418 0.302655 0 0.00907463 
2.61307  17 0.481112 0.0950198 0.690328 0.85625 0.232801 0.538366 0.0580404 0.0227624 0.317998 0.214863 0.68715 0.0519413 0.637431 0.0216215 0.984736 0.140117 0.0222968 
1.14643  17 0.0950448 0.489103 0.519806 0.0126429 0.508568 0.387197 0.727527 0.164566 0.617006 0.218835 0.409532 0 0.223432 0.396931 0.610401 0.158661 0.216657 
1.3083  17 0.648061 0.290592 0.537088 0 0.0850859 0.325801 0 0.962079 0.414711 0.954008 0.450892 0.240643 0.43774 0.467026 0.189089 0.502427 0.179146 
0.572221  17 0.103921 0 0.688397 0 0.705608 0.725904 0.854127 0.171584 0.0411311 0.00474861 0.791764 0.45991 0.13698 0.171533 0.439751 0.707788 0.0525618 
0.586404  17 0.468493 0 0.728521 0 0.665427 0.704324 0.621206 0.262547 0 0.00800143 0.495642 0.438441 0.10311 0.134232 0.56005 0.484373 0.236653 
0.802446  17 0.080239 0.209491 0.580971 0.0751624 0.295363 0.508137 0.756248 0.418928 0 0.0337077 0.569669 0.322726 0.290143 0.204702 0.209122 0.425815 0.867022 
0.893062  17 0.109644 0.324322 0.424031 0.0310507 0.877314 0.423471 0.0204229 0.145905 0.11615 0 0.485232 0.32643 0.120614 0.202795 0.0436377 0.472174 0.0027526 
0.510108  17 0.21027 0.233975 0.700382 0.0347886 0.200423 0.288149 0 0.441322 0.0569067 0.898668 0.79944 0.679386 0.00600541 0.485165 0.446726 0.506293 0.0334461 
0.853369  17 0.281251 0.227268 0.567716 0.000662942 0.108803 0.458387 0.228538 0.363115 0.0101498 0 0.743085 0.292216 0.0500325 0.626423 0.187163 0.571481 0.0291313 
0.596454  17 0.50086 0.698898 0.130872 0 0 0.769135 0.576295 0.47098 0.147817 0.183528 0.630853 0.249265 0.169832 0 0.539131 0.527891 0.226663 
0.558927  17 0.766366 0.111639 0.502714 0.0503253 0.113457 0.642041 0.437201 0.667175 0.305752 0 0.510204 0.141603 0.0865902 0 0.739726 0.564029 0.0941997 
0.455145  17 0.54771 0.219732 0.826749 0 0.299532 0.0761079 0.503008 0.485286 0 0.176769 0.759758 0.0491419 0.0320074 0.00781882 0.135555 0.508405 0.516587 
0.560133  17 0.918979 0.124703 0.520267 0.0163003 0.0740384 0.019704 0.00868338 0.212279 0.00573913 0.0948677 0.510721 0.414671 0.478043 0.466025 0.783969 0.521966 0.175702 
0.516864  17 0.234534 0.214946 0.830698 0.0118284 0.577283 0.0974324 0.455921 0.267088 0.00207423 0 0.587611 0.138328 0.307996 0.00331861 0.784138 0.704335 0.497944 
0.607977  17 0.892853 0.19804 0.498696 0.0116039 0.463675 0.0351111 0.460783 0.329401 0.00230642 0.0985408 0.576404 0.0809685 0.421408 0.059868 0.612235 0.602074 0.41842 
0.552817  17 0.262158 0 0.714791 0.0015338 0.163961 0.104112 0.508746 0.607493 0.040648 0.39316 0.796031 0.135147 0.028851 0.0388664 0.575764 0 0.185117 
0.54706  17 0.51289 0.526716 0.685978 0 0.0874491 0.169973 0 0.825282 0.107903 0.210714 0.607283 0.635685 0.454166 0.555556 0.660513 0.399784 0 
0.699499  17 0.705901 0.0637546 0.598273 0.0210985 0 0.448624 0.408207 0.486811 0.177855 0.206584 0.622025 0.584669 0.526093 0.763802 0.83835 0.458306 0.427858 
0.707364  17 0.589024 0 0.320572 0.04851 0.0146156 0.412234 0.635567 0.54539 0.175967 0.0682052 0.21473 0.790927 0.436046 0.277243 0.817952 0.488066 0.128877 
0.738407  17 0.107859 0.156787 0.853509 0.000222282 0.446799 0 0.532294 0.16338 0 0 0.688413 0.00186447 0 0.0258086 0.480297 0 0.128324 
0.567952  17 0.00426339 0.169622 0.819376 0.00685926 0.0667102 0.389781 0.598159 0.517186 0.210573 0.271203 0.785655 0 0.0225442 0 0.671052 0.357366 0.144145 
0.581542  17 0.389718 0.196332 0.68941 0.00538562 0.699678 0.634742 0.624846 0.143414 0.00101883 0.0463821 0.538673 0.408547 0.215733 0.37434 0.527215 0.812859 0.235135 
1.31972  17 0.382406 0.179316 0.733725 0.00665981 0.326823 0.589812 0.632158 0 0.0112489 0.0299148 0.476442 0.334568 0.130069 0.750878 0.437459 0.464135 0.236683 
0.682057  17 0.0400193 0.68266 0.789155 0 0.198033 0 0.467703 0.510198 0 0.223014 0.736728 0.421158 0 0 0.332775 0.56135 0.00910348 
0.56512  17 0 0.540332 0.742492 0 0.0544791 0.321054 0.512291 0.843262 0.0298839 0 0.728111 0.294142 0.153211 0 0.684032 0.57589 0 
0.770748  17 0.048532 0.112075 0.743333 0 0.243139 0.341979 0.619704 0.542648 0.0224405 0 0.443906 0.0597642 0.111416 0.349323 0.372381 0.7645 0.352929 
1.10009  17 0 0.152454 0.703409 0 0.208032 0.0314096 0.709349 0.824656 0.121002 0.949497 0.425246 0.483851 0.0544307 0.758087 0.100919 0.265805 0.649403 
0.60257  17 0.484771 0.770975 0.838217 0 0.378923 0.310222 0.707266 0.43348 0.191851 0.76401 0.779928 0.384548 0 0 0.59404 0.516185 0.0629407 
0.692142  17 0.401628 0.835069 0.878953 0.0187283 0.024809 0.124937 0.553448 0.431871 0.264629 0.409125 0.421114 0.665478 0 0 0.556397 0.431322 0.108742 
0.751633  17 0.132128 0.590238 0.615796 0.0375712 0.811486 0.0132014 0.174262 0.472704 0 0 0.548728 0.224524 0.461104 0.753471 0.557749 0.219432 0.523016 
0.687087  17 0.367239 0.364436 0.669597 0.0136617 0.066322 0.503777 0.664032 0.620978 0.0508928 0.0500763 0.423655 0.593142 0.304656 0.914179 0.430611 0.0745457 0.234178 
0.73819  17 0.614691 0.00822055 0.429684 0.00744963 0.110038 0.463289 0.452299 0.629529 0.346285 0.189753 0.67572 0.27939 0.224233 0.107803 0.345934 0.206631 0.0938202 
1.07555  17 0.298796 0.475546 0.246286 0.00402643 0.11584 0.461159 0.457541 0.439534 0.309014 0.0945972 0.695991 0.27904 0.844756 0.607752 0.265293 0.460817 0.0974092 
0.79169  17 0.628279 0.649137 0.844403 0.0148405 0.548983 0.420846 0.34989 0.545711 0.0589205 0.134912 0.118324 0.419252 0.384348 0.25446 0.674517 0.476116 0.309267 
2.86653  17 0.533294 0.25177 0.20774 0.494634 0.548846 0.303776 0.500005 0.609548 0.0871574 0.0705855 0.632056 0.45599 0.407436 0.0689842 0.749611 0.414718 0.0548609 
1.13482  17 0.327376 0.275226 0.382257 0.0201123 0.581118 0.719299 0.646292 0.237265 0.269267 0.108899 0.912456 0.196871 0 0.617185 0.359433 0.562228 0.460891 
0.740896  17 0.62605 0.275781 0.453723 0.0166063 0.965445 0.219116 0.60764 0.30429 0.0659189 0.112545 0.920591 0.809517 0.435496 0.297996 0.281306 0.521505 0.552702 
0.89996  17 0.77954 0.149524 0.760885 0 0.607951 0.817689 0.832745 0.463864 0.0513044 0.291728 0.357406 0 0.48688 0.0894455 0.643023 0.169852 0.502876 
0.850295  17 0.762877 0.137888 0.767356 0 0.443381 0.894111 0.378992 0.628344 0.0792789 0.319335 0.729129 0 0.49243 0.113991 0.696718 0.0500789 0.468104 
1.15284  17 0.543387 0.306283 0.174762 0.0842439 0.65398 0.201293 0.884577 0.241847 0 0.389884 0.451606 0 0.0412115 0.111512 0.821163 0.413084 0.411537 
0.977877  17 0.853154 0.618325 0.197917 0.052734 0.313077 0.489852 0.573768 0.0325504 0.0306699 0 0.403477 0.108658 0.109217 0.142609 0.931777 0.0599138 0.377754 
0.841342  17 0.416672 0 0.671642 0.0139408 0.614784 0.694837 0.620263 0.263315 0 0.175214 0.353025 0.325225 0.431059 0.116956 0.278101 0.568267 0.135472 
0.647296  17 0.733572 0.133304 0.474427 0 0.47362 0.714047 0.620108 0.289253 0 0.105874 0.332998 0.433596 0.593107 0.182764 0.902246 0.558917 0.327562 
0.681787  17 0.52053 0.118998 0.378435 0 0.917604 0.0242564 0.466018 0.659923 0.0839233 0.106648 0.385264 0.0948617 0.214806 0.150541 0.498623 0.0207116 0.582054 
0.911428  17 0.578428 0.4204 0.412681 0 0.551491 0.087107 0.583325 0.656034 0.0628253 0.285568 0.120549 0.286343 0.212804 0.1524 0.554844 0.223366 0.484925 
0.661497  17 0.768742 0.50266 0.172388 0.00774467 0.30564 0.671341 0.482949 0.459666 0.0630889 0.113946 0.602693 0.295302 0.421387 0 0.59922 0.506153 0.451346 
0.785445  17 0.797913 0.486343 0.202711 0.0125538 0.127417 0.455053 0.571389 0.509977 0.219702 0.147418 0.583282 0.142064 0.411821 0.0614096 0.509708 0.51443 0.191549 
0.796365  17 0.447457 0.795808 0.581434 0 0.203963 0.226565 0.533524 0.718782 0.0792257 0.844071 0.613131 0.15217 0.0950628 0.20561 0.445398 0.432474 0 
0.969872  17 0.492913 0.925421 0.049894 0.00279275 0 0.313754 0.391438 0.419716 0.0419303 0.751765 0.633483 0.117782 0.289533 0.13095 0.463382 0.18226 0.589851 
0.940522  17 0.823359 0.0385133 0.627112 0 0.0693966 0.788927 0.829786 0.770659 0.0464621 0.305011 0.325937 0 0.173598 0.0748881 0.537052 0 0.483436 
0.803937  17 0.741665 0 0.580624 0 0.0424705 0.196154 0.10129 0.580751 0.116213 0.450748 0.677849 0 0.153029 0.216928 0.454368 0 0.474588 
0.609984  17 0.205907 0.127765 0.61575 0 0 0.54333 0.819982 0.249892 0.00105545 0 0.772692 0.652973 0.217359 0.171674 0.767622 0.529707 0.466573 
0.684666  17 0.195449 0.174915 0.219666 0 0.169209 0.596385 0.794635 0.292831 0.0122013 0 0.323877 0.43038 0.335638 0.374667 0.795702 0.47956 0.464862 
0.894643  17 0.401135 0.386513 0.64562 0.0330752 0.363571 0.413502 0.14627 0.31711 0.0810794 0 0.649267 0.217756 0 0.540954 0.566927 0.659323 0 
0.797449  17 0.515937 0.254366 0.723245 0.0275629 0.0895732 0.0939785 0.128591 0.320653 0.0870943 0 0.666566 0.202447 0.483161 0.77284 0.705121 0.17245 0.539206 
0.628469  17 0.771761 0.418417 0.635009 0 0.0759292 0.166405 0.44619 0.62182 0.136639 0.174241 0.937579 0.329446 0.123895 0.226609 0.664666 0.648152 0.36633 
0.71321  17 0.764566 0.122549 0.453473 0 0.0645809 0.0700145 0.480174 0.630844 0.131114 0.283389 0.88322 0.154043 0.258787 0.252746 0.700915 0.444695 0.0129956 
0.784151  17 0.406622 0.740634 0.373158 0 0.638964 0.405192 0.653156 0.595697 0.128667 0.149676 0.393501 0.463396 0.0110509 0.115166 0.457375 0.183526 0.132917 
0.674995  17 0.424811 0.0388252 0.38673 0.00489983 0.654344 0.46891 0.547265 0.607248 0.135733 0.0860524 0.393534 0.460302 0.103817 0.302289 0.606865 0.106992 0.314427 
1.09422  17 0.653282 0.336045 0.63186 0 0.273379 0.152629 0.148562 0.939635 0.105695 0.617602 0.00370661 0.562735 0.368693 0.619275 0.810684 0 0.560312 
1.08956  17 0.853511 0.339841 0.741926 0 0.0791197 0.16084 0.14915 0.254188 0.212126 0.409284 0.505061 0.54164 0.873765 0.239657 0.46836 0.154368 0.104196 
0.570338  17 0.436566 0.51195 0.757084 0.00865512 0.541507 0.349445 0.792616 0.469214 0.0220398 0.226042 0.507817 0.0789359 0.107029 0 0.619351 0.121548 0.186797 
0.5186  17 0.482337 0.47641 0.710553 0.0100848 0.566154 0.351541 0.761629 0.0381696 0 0.196782 0.457847 0 0.0284474 0.198363 0.6101 0.694794 0.18681 
1.3871  17 0.641769 0.0846322 0.810164 0 0.333414 0 0.518976 0.363737 0.0130811 0.259563 0.0706645 0 0.146735 0.484768 0.244747 0.866814 0.511567 
1.43011  17 0.562991 0.228431 0.853037 0 0.275066 0 0.651526 0.388713 0 0.22169 0.0187385 0 0.00150737 0.364497 0.146451 0.0890355 0.710546 
0.676959  17 0.142652 0.126161 0.814564 0 0.237304 0.168301 0.283249 0.666955 0.135994 0.492844 0.977581 0 0.0278712 0.309204 0.608288 0.400949 0.613181 
0.802497  17 0.00963026 0.358981 0.541449 0 0.110659 0.104366 0.645216 0.677664 0 0.285172 0.294594 0.0141678 0.03014 0 0.575184 0 0.528563 
0.699658  17 0.638382 0.238984 0.43635 0.0517286 0.162245 0.507494 0.278214 0.258358 0.0250123 0.812335 0.511008 0.0425381 0 0.163623 0.569568 0.875174 0 
0.615993  17 0.106897 0.309129 0.880301 0.0469864 0.655576 0.316727 0.539143 0.209263 0 0 0.609363 0.108942 0.0952621 0.132395 0.958808 0.753641 0.0779156 
0.891183  17 0.263689 0.272344 0.583319 0.024875 0.138696 0.173073 0.517518 0.346295 0.0726455 0 0.558831 0.00577497 0.146799 0.396241 0.479681 0.477537 0.548866 
0.509594  17 0.364508 0 0.601543 0.0400107 0.0394001 0.393567 0.516147 0.412138 0 0 0.566436 0.0300593 0.130495 0.164622 0.612501 0.811574 0.03154 
0.90973  17 0.608099 0.605321 0.68901 0.174052 0.925419 0.459395 0.878177 0.500496 0.0586219 0.00306635 0.484981 0.527178 0.215287 0.0866308 0.826018 0.359065 0.531847 
0.442692  17 0.68538 0.154509 0.557992 0.0390123 0.722309 0.693607 0.723351 0.583799 0.083481 0.00748771 0.499349 0 0.216953 0.0621725 0.747754 0.731045 0 
0.576906  17 0.225659 0.295615 0.605116 0 0.65176 0.375039 0.595471 0.782926 0.128917 0 0.650732 0.313474 0.208818 0.545815 0.36916 0.103369 0 
0.651792  17 0.540533 0.322293 0.603835 0.00377362 0.749162 0.272778 0.592659 0.350099 0.120696 0.272287 0.863846 0.204802 0.135793 0.140559 0.52235 0.33576 0 
0.516105  17 0.354093 0.0692157 0.769717 0.00291672 0 0.139689 0.463058 0.666927 0.0526556 0.47242 0.781243 0.114812 0.0759449 0.0504904 0.548674 0.308784 0.195816 
0.584076  17 0 0 0.860828 0.00641077 0.161255 0.144437 0.462747 0.874245 0.0703131 0.233923 0.587381 0.150439 0 0.050522 0.5791 0.0157045 0.129813 
0.663399  17 0.661277 0 0.502092 0.114753 0.288107 0.393746 0.239814 0.489281 0.212322 0 0.425914 0.0811405 0.175966 0.00663627 0.640142 0.657124 0 
0.848408  17 0.295058 0 0.501418 0.112967 0.213298 0.0915916 0.511307 0.530662 0.487783 0 0.466457 0.0711593 0.0711737 0 0.718636 0.943125 0.536287 
0.525539  17 0.599829 0.71728 0.608342 0 0 0.691453 0.608315 0.575027 0.148685 0.161421 0.623539 0.288196 0.151995 0 0.556376 0.511745 0.355132 
0.615413  17 0.355995 0.884967 0.46903 0 0.588293 0.583786 0.591602 0.360417 0.0801346 0.172775 0.627442 0.258005 0.180007 0 0.583269 0.333324 0.424476 
0.988629  17 0.30037 0.32828 0.283645 0.054588 0.406843 0.58303 0.728376 0.783377 0.074352 0.250637 0.656809 0.142975 0.422463 0 0.57017 0.000454721 0.233247 
0.746874  17 0.170143 0.192841 0.364795 0 0.56428 0.594019 0.478567 0.0991838 0 0.194694 0.663704 0.167612 0.418037 0 0.569653 0.00319493 0.197838 
0.503891  17 0.630786 0.47849 0.616902 0 0.688362 0.498115 0.929079 0.308134 0.018715 0.0126441 0.354071 0 0.217398 0.0337147 0.546107 0.291064 0.452801 
0.452507  17 0.619959 0.709079 0.625672 0 0.601045 0.495641 0.0010831 0.387406 0.0187972 0.0161436 0.508318 0 0.206452 0 0.554956 0.236929 0.554931 
0.612789  17 0.215004 0.391727 0.46947 0 0.713623 0.307291 0.820181 0.0782637 0.00691279 0 0.739427 0.207774 0.12367 0.0517696 0.635146 0.80615 0.406736 
0.677496  17 0.183286 0.718077 0.330375 0 0.209204 0.423899 0.789181 0.132582 0.00839201 0 0.62459 0.189649 0.12388 0.284049 0.716983 0.810723 0.339799 
0.612015  17 0.430902 0.251679 0.730261 0.0405093 0.256166 0.61198 0.5572 0.285103 0.0505195 0.0174538 0.62892 0.104989 0.196774 0.274006 0.67089 0.218263 0.207576 
0.575784  17 0.379075 0.259253 0.69987 0.0433064 0.244636 0.678651 0.446439 0.284041 0.0839162 0.0180503 0.727666 0.156602 0.420567 0.107963 0.58846 0.507235 0.17735 
0.71217  17 0.689579 0.477748 0.791871 0.0699961 0.300544 0.421339 0.311093 0.520502 0.0448827 0.618391 0.790934 0.473242 0.239152 0.472607 0.767173 0.117485 0 
0.646989  17 0.679934 0.0677643 0.73075 0.0497331 0.159234 0.525058 0.293454 0.615183 0.1073 0.113295 0.208357 0.483153 0.483522 0.402861 0.614209 0.801489 0.167918 
0.684648  17 0.215757 0.523032 0.614676 0.0183218 0.429053 0.308605 0.196889 0.491832 0.360678 0.325069 0.795235 0.177474 0.158721 0 0.790339 0.532034 0.663063 
0.626597  17 0 0.359586 0.445617 0.0209811 0.45864 0.354963 0.390585 0.423276 0.214892 0.0904878 0.829224 0.321681 0.136775 0 0.509619 0.599245 0 
0.69234  17 0.862512 0 0.686716 0.0308789 0.572817 0.771677 0.459097 0.270191 0.0681092 0 0.806842 0.214612 0.20202 0.2123 0.639081 0.00539606 0.136184 
0.838498  17 0 0.168207 0.672439 0.0353646 0.0462759 0.644158 0.82426 0.197951 0.159956 0.00343797 0.65591 0.585078 0.110606 0.220469 0.485616 0.827493 0.021889 
0.59621  17 0.183964 0 0.476425 0.00252198 0.520387 0.279496 0.514907 0.552518 0.282578 0.0410514 0.651002 0 0.0787709 0.00640597 0.549089 0.179907 0.211864 
0.541522  17 0.256188 0 0.187282 0.00417454 0.269807 0.213144 0.511825 0.400332 0.191914 0.255808 0.67477 0 0.0744878 0.0131189 0.52807 0.273303 0.210993 
0.562767  17 0.511109 0.66263 0.385236 0.000216154 0.344633 0.767483 0.610785 0.595058 0 0.108164 0.844556 0.45191 0.049539 0.0707437 0.60998 0.258525 0 
0.477701  17 0.501871 0 0.385048 0.000629833 0.646516 0.736154 0.668505 0.377891 0 0.104943 0.972852 0.381479 0.061373 0.0241964 0.607897 0.226099 0 
0.739038  17 0.494206 0.920849 0.521325 0 0.487221 0.0749032 0.245116 0.781168 0.12006 0.26763 0.610045 0.596455 0.318418 0.348215 0.646507 0.239099 0 
0.559944  17 0.607212 0.638265 0.63147 0.00541558 0.0725657 0.297796 0 0.515471 0.10491 0.255064 0.605177 0.376587 0.411641 0.416895 0.72573 0.628083 0.0218794 
0.619359  17 0.489445 0.337626 0.426183 0.00485772 0.167176 0.519673 0.693098 0.450658 0.026797 0.0886893 0.695821 0.308864 0.0273377 0.244593 0.450057 0.373038 0 
0.523753  17 0.512825 0.308376 0.408987 0.0054383 0.80752 0.821002 0.565792 0.582413 0.100671 0.14642 0.698743 0.372297 0.14421 0 0.532773 0.535874 0 
0.620836  17 0.606601 0.0531715 0.621562 0 0.272585 0.426882 0.665244 0.484688 5.77469e-05 0 0.567138 0.350825 0.2905 0.662491 0.216747 0.63963 0.0674491 
1.19401  17 0 0.272113 0.521965 0.110104 0 0.332583 0.751682 0.501569 7.66267e-05 0.558612 0.477985 0.345111 0.284963 0.379837 0.197274 0.815536 0.333941 
0.731692  17 0.546489 0.282462 0.411706 0.0907485 0.61231 0.429278 0.679474 0.495328 0 0.00600527 0.558699 0.169501 0.415594 0.0748367 0.763796 0.754322 0.43546 
0.829466  17 0.53198 0.206874 0.447143 0.138429 0.533034 0.314717 0.590588 0.358894 0.00196874 0.0671557 0.631911 0.16418 0.321208 0.686042 0.77756 0.68616 0.0267716 
3.18892  17 0.507532 0.592834 0.0673668 0.202748 0.0640713 0.107534 0.319663 0.277912 0 0 0.609211 0.661158 0.738667 0.955819 0.379449 0 0 
0.678427  17 0.303906 0 0.974213 0.157075 0 0.125644 0.291308 0.408804 0.254075 0 0.0678008 0.676675 0.316723 0.622928 0.318426 0 0 
0.49432  17 0.409531 0.215566 0.704203 0.0863272 0.621755 0.508896 0.407572 0.118515 0 0.0101727 0.563564 0.317504 0.201711 0.0304663 0.455024 0.639889 0 
0.981472  17 0.831613 0.816318 0.233093 0.0986116 0.283361 0.500245 0.294018 0.297681 0 0.26798 0.494874 0.148152 0 0 0.694654 0.832017 0.709195 
0.752087  17 0 0.00613541 0.956283 0 0.0809742 0 0.56993 0.493604 0.170732 0.196337 0.728252 0.506423 0.0339472 0.00803578 0.474482 0.964698 0.161943 
0.57413  17 0.509815 0.305283 0.384226 0.00295983 0.477191 0.656725 0.63647 0.488963 0.0284868 0.12183 0.703014 0.340776 0.0527511 0.0907538 0.611047 0.582258 0 
0.642522  17 0.254488 0.137912 0.498738 0.03546 0 0.0295506 0.062791 0.574592 0.23593 0 0.537739 0.93011 0.156714 0.322024 0.393444 0.672828 0.217161 
0.744623  17 0.26945 0.193521 0.610945 0.134337 0.0574701 0.0365503 0.151708 0.528128 0 0 0.401421 0.219333 0.170792 0.346113 0.561171 0.81798 0.0306501 
1.29312  17 0.295137 0.0604923 0.266469 0 0.333199 0.536791 0.491875 0 0.403908 0.816161 0.420174 0.571182 0 0.623909 0 0.754936 0.479614 
0.627676  17 0.865598 0.291339 0.433332 0 0.4345 0.604432 0.326856 0.291088 0 0.0735573 0.414622 0.572063 0.00709781 0.818151 0.158097 0.796339 0.192817 
0.682213  17 0.34961 0.0226087 0.769429 0 0.22893 0.704798 0.0760959 0.403111 0 0.46831 0.27754 0.318724 0 0.668002 0.150187 0.826955 0.0682848 
0.426905  17 0.462055 0.566914 0.630536 0.00898767 0.535618 0.436453 0.77516 0.260082 0 0.191427 0.554865 0.0340144 0.0550856 0.0325229 0.594104 0.434567 0.204665 
0.797388  17 0.138257 0.0733573 0.73488 0.111977 0.40181 0.293951 0.623736 0.552266 0.429627 0.0698736 0.335977 0.297133 0.183821 0.110562 0.663441 0.547405 0.569853 
0.626656  17 0.0634091 0 0.652847 0.0691585 0.404913 0.103439 0.605393 0.552601 0.0985753 0.0857574 0.644954 0.121029 0.183074 0.0983966 0.581476 0.444044 0.551347 
0.757901  17 0.321287 0.184927 0.644766 0.0419251 0.0415253 0.655543 0.367838 0.4426 0.17388 0 0.727664 0.238053 0.4815 0.350392 0.736524 0.432391 0.286199 
0.682368  17 0.295122 0.235901 0.59575 0.0599833 0.0705935 0.65581 0.453893 0.39301 0.0934502 0.152865 0.59281 0.632552 0.486603 0.380104 0.732989 0.450451 0.0258521 
2.22599  17 0.535352 0.635665 0 0 0.0302785 0.659689 0.374913 0.542511 0.0382878 0.966558 0.394609 0.000982934 0.158352 0.210298 0.526869 0.996066 0.232557 
0.847959  17 0.536458 0.813585 0.352322 0 0.0239937 0.716983 0.378622 0.389025 0.0520496 0.810714 0.521017 0.265577 0.228145 0.435633 0.485097 0.258287 0.0126918 
0.747655  17 0.870173 0.519102 0.499711 0 0.2312 0.646318 0.286766 0.790555 0.00208043 0.283741 0.688502 0.0772763 0.042955 0.28964 0.150012 0.843919 0.128652 
0.704988  17 0.753443 0.853812 0.45924 0 0.130135 0.542087 0.215416 0.19371 0.103563 0.0035905 0.680977 0.236772 0.119643 0.293958 0.396751 0.458172 0.110447 
0.708985  17 0.243662 0.108077 0.221358 0 0.506726 0.590574 0.634778 0.535763 0 0.166727 0.436431 0.566864 0.37072 0.223738 0.587409 0.657438 0.819797 
0.756069  17 0.344184 0.323401 0.709007 0.00050757 0.498206 0.431236 0.571648 0.95151 0.0218406 0.055993 0.956552 0.0284227 0.339161 0.40927 0.567033 0.269436 0.564755 
0.615791  17 0.305526 0.404354 0.710487 0.013897 0 0.347749 0.823664 0.723761 0.0631941 0 0.252352 0.436054 0.237606 0.880421 0.355386 0.993386 0.32183 
0.645608  17 0.453154 0.40772 0.625428 0.0193579 0.0882676 0.666956 0.527431 0.490718 0.0180819 0.232327 0.300974 0.396005 0.277845 0.972621 0.602672 0 0.694291 
0.609141  17 0.316786 0 0.578813 0.107748 0.284447 0.678104 0.625675 0.651131 0.233642 0 0.687482 0.103993 0.0300005 0 0.716358 0.797388 0 
0.735272  17 0.611988 0.462959 0.75911 0.0957533 0.402459 0.391033 0.726369 0.603508 0.189911 0 0.495879 0.0888529 0.184306 0.399836 0.723707 0.813386 0.0719167 
0.921229  17 0 0.178333 0.449695 0.0373064 0.227425 0.483364 0.368721 0.595405 0.164949 0.0527829 0.545725 0 0.508986 0.263089 0.609031 0.278872 0.0378476 
0.750332  17 0.244917 0.364291 0.650797 0.0149749 0.145901 0.716767 0.307357 0.593041 0.144236 0.0383378 0.28808 0 0.554843 0 0.586584 0.336154 0.0614 
0.607857  17 0.414876 0.193963 0.571384 0.0101704 0.502626 0.53373 0.836299 0.44525 0 0.100663 0.483342 0.234627 0.260293 0 0.683431 0.701442 0.658426 
0.639502  17 0.818752 0.721334 0.578167 0.0156491 0.650677 0.276155 0.469047 0.547996 0.0215203 0.100962 0.647405 0.254749 0.234671 0 0.451366 0.427367 0.719238 
1.8444  17 0.921477 0.0364565 0.258062 0.249234 0.00171697 0.684529 0.491409 0.451401 0.0527612 0.152931 0.325908 0.55428 0.368168 0.127671 0.651363 0.798604 0.313487 
0.737142  17 0.828385 0.825005 0.422221 0.036645 0.238466 0.377267 0.453141 0.601445 0.0488944 0.0562423 0.661898 0.552101 0.183707 0.0740524 0.149077 0.479008 0.340113 
3.83358  17 0.219865 0 0.00674713 0.0310886 0.223327 0.61869 0.397249 0.560914 0.330248 0.284017 0.540975 0.547753 0.436966 0.273453 0 0.468543 0 
0.752272  17 0.428727 0 0.0978944 0 0.219937 0.564909 0.423643 0.851293 0.21595 0.0817002 0.581153 0.534138 0.248778 0.847358 0.0639278 0.560847 0.00737904 
0.975159  17 0.179445 0.0636448 0.518922 0.0177864 0.483378 0.216805 0.569326 0.401829 0.584774 0.0629694 0.575358 0.151266 0.214775 0.361774 0.584157 0.253374 0.0184252 
0.910235  17 0 0.559761 0.516941 0.0171507 0.458988 0.338282 0.644071 0.324588 0.278648 0.236471 0.530464 0.0326172 0.21708 0 0.553636 0.184147 0.961568 
0.874738  17 0.784659 0.625912 0.636135 7.0994e-05 0.182639 0 0.482981 0.279855 0.00979635 0.313458 0.857296 0.368541 0 0.629529 0.226856 0.401264 0.512953 
0.815285  17 0.0157366 0.156353 0.656764 0 0.485092 0.519718 0.295653 0.580276 0.0312253 0.209611 0.853052 0.765491 0.194006 0.0762289 0.248486 0.422383 0.402099 
1.48613  17 0 0.445504 0.614792 0.162078 0 0.328208 0.683082 0.0514521 0.402962 0 0.467153 0.281709 0.0130036 0.064785 0.0960814 0.324146 0.328567 
1.25106  17 0 0.519858 0.561451 0.224857 0.0608666 0.328795 0.638525 0.640912 0.331583 0.344233 0.641697 0.270932 0.23135 0.376434 0.939534 0.291082 0.188783 
0.767435  17 0 0.644231 0.805188 0.0313248 0.130789 0.123806 0.270454 0.470314 0.0992803 0.0696082 0.48988 0 0.0558923 0.258249 0.476919 0.863768 0.132332 
0.568656  17 0.611137 0.619218 0.634013 0 0.539988 0.495688 0.785684 0.486661 0.0185716 0.013811 0.496889 0 0.21742 0 0.549113 0.2808 0.535367 
0.599737  17 0.545369 0.173581 0.677575 0 0.588352 0.575017 0.694964 0.262505 0 0.0139051 0.760224 0.278977 0.0317626 0.063202 0.478472 0.867403 0.976821 
0.705943  17 0.53998 0.163721 0.589542 0 0.566456 0.622542 0.306077 0.2632 0 0.000554162 0.732319 0.202789 0.0296108 0.383129 0.542787 0.716223 0.00191414 
3.62826  17 0 0.734681 0.0132065 0.0941599 0.411539 0.389569 0.752542 0.402269 0 0.0579815 0.62496 0.27433 0.241402 0.274524 0.354966 0.564359 0.847677 
0.860064  17 0 0.453768 0.153489 0.0394425 0.0748334 0.88527 0.488025 0.447196 0 0.169557 0.652571 0.312097 0.136559 0 0.542571 0.406559 0.157835 
0.891115  17 0.662515 0.598617 0.686124 0.183935 0.33279 0.473249 0.68711 0.546232 0.0283579 0.0156014 0.748292 0.129129 0.136236 0.544971 0.522772 0.480117 0.509163 
0.896827  17 0.551269 0.613933 0.642141 0 0.243009 0.463672 0.772006 0.474994 0.0151938 0.00576202 0.48881 0.0187561 0.0257713 0.475832 0.554657 0.0135623 0.53484 
1.06979  17 0.311717 0 0.466815 0.0174359 0.52599 0.110256 0 0.115217 0.241738 0.747077 0.401936 0.57055 0 0.751376 0.101265 0.323648 0.0658237 
3.25192  17 0.342602 0 0.0261121 0.0579891 0.269419 0.420664 0.458234 0.206395 0.298311 0.932609 0.229287 0.581113 0.0825639 0.541239 0 0.823434 0.400637 
0.7047  17 0.0339412 0.140861 0.733669 0.000296792 0.661043 0.433975 0.584924 0.426782 0.0105906 0.172123 0.574508 0.405491 0.114895 0.0816997 0.533481 0 0 
0.996673  17 0.97452 0.00504589 0.980436 0.232028 0.883717 0.284151 0.482437 0.240574 0.232321 0.0932877 0.24024 0.163845 0.118715 0.0032274 0.398861 0.632654 0.782555 
0.567952  17 0.00426339 0.169622 0.819376 0.00685926 0.0667102 0.389781 0.598159 0.517186 0.210573 0.271203 0.785655 0 0.0225442 0 0.671052 0.357366 0.144145 
0.692142  17 0.401628 0.835069 0.878953 0.0187283 0.024809 0.124937 0.553448 0.431871 0.264629 0.409125 0.421114 0.665478 0 0 0.556397 0.431322 0.108742 
0.503891  17 0.630786 0.47849 0.616902 0 0.688362 0.498115 0.929079 0.308134 0.018715 0.0126441 0.354071 0 0.217398 0.0337147 0.546107 0.291064 0.452801 
0.452507  17 0.619959 0.709079 0.625672 0 0.601045 0.495641 0.0010831 0.387406 0.0187972 0.0161436 0.508318 0 0.206452 0 0.554956 0.236929 0.554931 
0.477701  17 0.501871 0 0.385048 0.000629833 0.646516 0.736154 0.668505 0.377891 0 0.104943 0.972852 0.381479 0.061373 0.0241964 0.607897 0.226099 0 
0.426905  17 0.462055 0.566914 0.630536 0.00898767 0.535618 0.436453 0.77516 0.260082 0 0.191427 0.554865 0.0340144 0.0550856 0.0325229 0.594104 0.434567 0.204665 
0.874738  17 0.784659 0.625912 0.636135 7.0994e-05 0.182639 0 0.482981 0.279855 0.00979635 0.313458 0.857296 0.368541 0 0.629529 0.226856 0.401264 0.512953 
0.568656  17 0.611137 0.619218 0.634013 0 0.539988 0.495688 0.785684 0.486661 0.0185716 0.013811 0.496889 0 0.21742 0 0.549113 0.2808 0.535367 
0.697736  17 0.403309 0.147205 0.854808 0.016041 0.545209 0.509219 0.490275 0.440746 0.104257 0.0244868 0.638516 0.0804627 0.48326 0.0251106 0.786866 0 0.477893 
1.93271  17 0.73134 0.168474 0.758915 0.715378 0.419401 0 0.396949 0.797055 0.0942438 0 0.581395 0.169717 0.582575 0.0307896 0.756015 0.136163 0.455911 
0.742981  17 0.548571 0.237094 0.764314 0.00517091 0.84814 0.379868 0.724356 0.272384 0.0457743 0.0613891 0.923492 0.120062 0 0.16068 0.317896 0.0177205 0.582451 
0.868713  17 0.610128 0.154328 0.751877 0.0127883 0.959149 0.455506 0.572873 0.286709 0.0707074 0.0818556 0.874011 0.13469 0 0.336639 0.558244 0.405833 0.557653 
1.36388  17 0.53713 0.421937 0.700576 0 0.499256 0.431087 0.574292 0.628434 0.0464076 0.268483 0.0485134 0.186758 0.205094 0.0297522 0.423124 0.158002 0.560883 
0.643455  17 0.361695 0.403776 0.284741 0 0.574802 0.306358 0.638969 0.642088 0.0589954 0.0613513 0.20418 0.267686 0.170695 0.280915 0.511384 0.113969 0.480065 
0.624122  17 0.440988 0.146928 0.624532 0.0173921 0.239271 0.153792 0.237289 0.56907 0.101279 0.277812 0.614742 0.308359 0.0995011 0.323367 0.555446 0.646472 0.607089 
0.75845  17 0.575856 0.951231 0.637747 0.0897398 0 0.3874 0 0.502396 0.105909 0.291835 0.589891 0.243602 0.168427 0.349608 0.585342 0.668236 0.460174 
0.823009  17 0.419135 0.177515 0.712661 0 0.054303 0.0760466 0.559627 0.397168 0.0103534 0.0983283 0.5503 0.80043 0.059527 0 0.299832 0.583758 0.360885 
1.11255  17 0.726566 0.222128 0.510231 0 0.158691 0.114916 0.1711 0.473548 0 0.248226 0.972622 0 0 0.08217 0.0120962 0.34516 0.268179 
2.20069  17 0.433974 0.384058 0.332185 0.273222 0.0733236 0.0178224 0.655918 0.458272 0.638755 0.0985294 0.853645 0.239401 0.898578 0.500139 0.318967 0.850912 0.125289 
0.831879  17 0.853115 0.0467986 0.474706 0 0.571399 0.508973 0.56664 0.92302 0.0307873 0.273176 0.555723 0.191238 0.529122 0.0559326 0.645094 0.178845 0.148697 
0.866365  17 0.543643 0.588918 0.859094 0.0581089 0 0.293527 0.830705 0.53319 0.0448756 0 0.672234 0.113257 0.160213 0.585226 0.529418 0.258842 0.571204 
1.20265  17 0.611707 0.0401185 0.265465 0.109609 0.236173 0.382397 0.406261 0.529483 0.0414046 0 0.661216 0.129796 0.159376 0.724864 0.500179 0.132687 0.501149 
0.542509  17 0.354699 0.310128 0.337036 0.00490056 0.370387 0.570987 0.774277 0.341525 0.0380386 0.120908 0.670931 0.434742 0.114052 0.0968119 0.607631 0.534244 0.135587 
0.485006  17 0.765325 0.33609 0.309799 0.00033578 0.666966 0.866002 0.468942 0.737434 0.0452569 0.174451 0.695383 0.226963 0.075542 0.0988109 0.59751 0.449089 0.186337 
0.66745  17 0.369479 0.470009 0.662422 0.0286814 0.00486148 0.303292 0.446118 0.484549 0.0800872 0.0724394 0.704586 0.283736 0.457701 0.165968 0.579153 0.472485 0.296313 
0.655095  17 0.226597 0.229261 0.679102 0 0.0862055 0.103762 0.446195 0.49628 0.107048 5.4896e-06 0.771595 0.40863 0.421792 0.0958892 0.591092 0.649425 0.436906 
0.864487  17 0.0630874 0.372833 0.578135 0 0.6497 0.495967 0.613212 0.475761 0.198935 0 0.430753 0.284155 0.136224 0.427097 0.609067 0.270727 0 
0.888643  17 0.649406 0.378984 0.727883 0 0.712972 0.342152 0.619523 0.215372 0.182632 0.103169 0.378375 0.378839 0.526531 0.5067 0.515672 0 0 
0.568546  17 0.74858 0.158819 0.423543 0.0487463 0.662152 0.705272 0.644233 0.561061 0.0866077 0.0193794 0.387809 0 0 0.0215548 0.774953 0.30003 0.396999 
0.568591  17 0.655413 0.140974 0.585934 0.0181494 0.643173 0.729589 0.391688 0.556052 0.081007 0 0.592352 0 0.316098 0.109395 0.736774 0.481206 0.329627 
0.914875  17 0.805467 0.0243887 0.584429 0.00657256 0.635801 0.294867 0.48992 0.482798 0.308516 0.111813 0.660757 0 0.169145 0.394211 0.499197 0.0905928 0.531408 
0.733552  17 0.774506 0.0839415 0.523183 0.0292623 0.654592 0.393276 0.533004 0.512584 0.15503 0.170415 0.629153 0.820898 0 0 0.481695 0.344594 0.520278 
0.439416  17 0.492665 0.215191 0.871259 0 0.650622 0.696863 0.533681 0.358298 0 0.249395 0.855197 0.279752 0.133541 0.0185029 0.527931 0.648888 0 
0.675116  17 0.422443 0.218185 0.765137 0.0348629 0.419554 0.652394 0.442218 0.261521 0 0.0303874 0.530762 0 0.170731 0.0379404 0.197985 0.489594 0.524307 
0.533762  17 0.262158 0 0.714791 0.0015338 0.163961 0.104112 0.508746 0.607493 0.040648 0.39316 0.796031 0.135147 0.028851 0.0388664 0.575764 0 0.185117 
0.684931  17 0.183286 0.718077 0.330375 0 0.209204 0.423899 0.789181 0.132582 0.00839201 0 0.62459 0.189649 0.12388 0.284049 0.716983 0.810723 0.339799 
0.530203  17 0.276647 0 0.352356 0 0 0.404629 0.128988 0.584889 0.064443 0.0854202 0.883226 0.218647 0.158979 0.0390757 0.511488 0.800194 0.129446 
0.621308  17 0.263882 0.294732 0.482821 0.0182399 0.4791 0.122248 0.12865 0.56636 0 0.0686407 0.879699 0.901888 0.182938 0.139711 0.301425 0.441283 0 
0.631102  17 0.604564 0.840668 0.511294 0 0.439223 0.620927 0.23336 0.778615 0.043168 0.283679 0.636633 0.674601 0.488181 0.299375 0.733032 0.630212 0 
0.663621  17 0.173782 0.219586 0.54059 0 0.329321 0.581109 0.25901 0.787288 0.141545 0.256504 0.642425 0.908149 0.101705 0.35917 0.111985 0 0 
0.926755  17 0.417446 0.29411 0.494402 0 0.585815 0.258485 0.510792 0.330166 0.103426 0.198433 0.015778 0.269332 0 0.0298778 0.268031 0.818638 0.0923039 
0.965824  17 0.74438 0.304211 0.468157 0.00349191 0.667645 0.402919 0.386586 0.323793 0.153486 0.183178 0.929671 0.122765 0.0243713 0.875295 0.520224 0.165152 0.202913 
1.45079  17 0 0.894773 0.180951 0.0951268 0.317376 0.433778 0.353877 0.281441 0 0.499627 0.509795 0.116165 0 0 0.786718 0.738323 0.337509 
1.14121  17 0.00678449 0.518144 0.18135 0.0859636 0.671845 0.355301 0.343305 0.335999 0 0.123585 0.522306 0.144427 0.110496 0.00969374 0.90765 0.866038 0.92884 
0.598775  17 0.78151 0.140588 0.56471 0.0436597 0.0999071 0.676391 0.493633 0.46884 0 0.276489 0.598153 0.408861 0 0 0.577633 0.631443 0.413686 
0.564475  17 0.824185 0.290728 0.681047 0.0475165 0.0872602 0.647694 0.563353 0.464296 0.377216 0.159455 0.605897 0.132748 0.0545958 0 0.576007 0.0539239 0.0141209 
0.650178  17 0.360832 0.457588 0.702623 0 0.0707154 0.232102 0.810753 0.568836 0.0522033 0.0124208 0.410091 0.314153 0.387633 0.420959 0.516966 0 0.0693552 
0.636289  17 0.288641 0.460581 0.655491 0.0350604 0.0660414 0.226223 0.63759 0.582653 0.0358281 0.0445091 0.404417 0.628613 0.194215 0.382815 0.39672 0.0519522 0.314396 
0.618504  17 0.388113 0.181048 0.492078 0.101981 0.734655 0.334007 0.644503 0.185846 0.000315164 0 0.543073 0.198698 0.18918 0.0570831 0.747389 0.836024 0.225486 
0.530045  17 0.363798 0.186143 0.771119 0.0426786 0.638949 0.710284 0.607462 0.0375196 0.000660663 0.0660569 0.55483 0.186909 0.292404 0.280498 0.717137 0.830349 0.281061 
1.05556  17 0 0.110592 0.542009 0.000364618 0.107269 0.403978 0.368926 0.537788 0.140663 0.46186 0.611597 0 0.0215953 0.591861 0.18314 0.569509 0.186905 
1.08399  17 0 0.180869 0.759873 0.00541266 0 0.406087 0.446244 0.378642 0.082898 0.371259 0.74703 0 0.0313028 0.359266 0.0982783 0.367447 0.179425 
1.3784  17 0.562344 0.0244688 0.590239 0.176657 0.280647 0.831017 0.640374 0.80413 0.294983 0 0.6237 0 0.0380755 0.640084 0.154356 0.800752 0.0185197 
0.884237  17 0.0404168 0 0.537217 0.0643755 0.295159 0.556643 0.658307 0.56373 0.452282 0 0.625875 0.0746696 0.127953 0.64962 0.771193 0.862601 0.00785076 
1.07393  17 0.247176 0 0.508558 0.169677 0.488238 0.0841179 0.0534634 0.323837 0.022829 0 0 0.353431 0.377959 0.321813 0.217863 0.706675 0 
0.763824  17 0.340222 0.866074 0.949277 0.206818 0.0235468 0 0.187126 0.412457 0.217344 0.00117349 0 0.695066 0.256906 0.743026 0.380762 0.116912 0.128645 
0.526855  17 0.587358 0.704344 0.620702 0 0.841975 0.533295 0.646393 0.505034 0.0737312 0 0.710622 0.275265 0.169803 0.0918842 0.513499 0.761237 0.20214 
0.462511  17 0.612788 0.624025 0.599813 0 0.0522659 0.645814 0.61811 0.705548 0 0.196716 0.787497 0.275101 0.109312 0 0.584632 0.555082 0.0919662 
0.679074  17 0.44657 0.426177 0.610872 0.00833688 0.0663236 0.529318 0.631292 0.66182 0.0605677 0.121283 0.636703 0 0.396861 0.344535 0.652269 0.158023 0.230435 
0.585295  17 0.344837 0.0829246 0.729849 0.00544165 0.0661378 0.387604 0.637624 0.482056 0.0114576 0.370429 0.530713 0.230349 0 0.62098 0.421562 0.283602 0.197948 
0.56889  17 0.695072 0.347706 0.369291 0.00353915 0.795712 0.614748 0.759737 0.277428 0.0110344 0.0850798 0.529918 0.433312 0.32901 0.42908 0.496731 0.658286 0.0301314 
0.859291  17 0.452097 0.044832 0.866694 0.00337337 0.829755 0.643368 0.607017 0 0 0.0180333 0.499027 0.398689 0.158275 0.45782 0.571274 0.884971 0.187056 
0.507182  17 0.389718 0.196332 0.68941 0.00538562 0.699678 0.634742 0.624846 0.143414 0.00101883 0.0463821 0.538673 0.408547 0.215733 0.696627 0.527215 0.812859 0.235135 
0.614971  17 0.316786 0 0.578813 0.107748 0.284447 0.678104 0.625675 0.651131 0.233642 0 0.687482 0.103993 0.0300005 0 0.716358 0.797388 0 
0.54375  17 0 0.0907042 0.475086 0.0038662 0.54977 0 0.611429 0.764085 0.188654 0.105555 0.519266 0 0 0 0.224012 0 0.119117 
0.522136  17 0.166994 0 0.47506 0.00401708 0.518051 0.0634818 0.505138 0.787241 0.0746606 0.0464371 0.902344 0.204607 0.144829 0 0.356889 0 0.11363 
0.693764  17 0.182188 0.280682 0.331715 0.0358997 0.209779 0.254139 0.962012 0.198639 0 0 0.594861 0.0622227 0.123675 0.35059 0.728207 0.45681 0.390311 
0.899005  17 0.0726628 0.670108 0.572664 0 0.183743 0.282042 0.80429 0.0715131 0.0218058 0 0.649118 0.0432723 0 0.220754 0.707072 0.845187 0.394592 
0.758693  17 0.0725527 0.235949 0.679334 0.0539023 0.0765911 0.644225 0.49624 0.721398 0.340179 0 0.493212 0.133595 0.0366005 0.182396 0.715784 0.688695 0.0930731 
0.870452  17 0.840424 0.0175047 0.511311 0.0476688 0.0756297 0.639283 0.53356 0.362992 0.548656 0.00414204 0.501017 0.123044 0.0754 0 0.699923 0.309758 0.153267 
0.621243  17 0.00141275 0.857434 0.278074 0 0.527436 0.48621 0.283252 0.269925 0 0.140055 0.490408 0.132422 0.271651 0 0.698199 0.646595 0.655098 
0.606326  17 0.48339 0.701972 0.21306 0.044509 0.535141 0.535584 0.275704 0.315682 0 0.113056 0.483826 0.158551 0.0762554 0 0.691543 0.800724 0.684178 
0.512662  17 0.452066 0.0227593 0.380397 0.000109707 0.618308 0.694194 0.676935 0.363903 0.0282347 0.276377 0.444679 0.300888 0.0164578 0.0702748 0.586556 0.239187 0.135102 
0.553337  17 0.69695 0.0849214 0.574661 0.000840554 0.650589 0.708455 0.817337 0.454145 0.0249451 0.0290082 0.557354 0.0512352 0 0.0718849 0.640795 0.276342 0 
0.698585  17 0.399787 0.361129 0.606596 0.0375976 0.257847 0.414959 0.256208 0.395763 0.0427633 0 0.564129 0 0.0572083 0.29267 0.634641 0.742287 0 
0.672331  17 0.401821 0.370105 0.656887 0.0424485 0.121325 0.410144 0.390068 0.344199 0.00140167 0 0.627156 0.0419127 0.0408335 0.534464 0.604761 0.783144 0.0298936 
1.33185  17 0.655636 0.330651 0.760969 0 0.073998 0.533115 0.239144 0.247821 0.00184892 0.323163 0.550502 0.268052 0.199348 0 0.051829 0.733764 0 
0.571373  17 0.179717 0.28433 0.444013 0 0.292786 0.658334 0.305702 0.575432 0.00279751 0.366617 0.749726 0.420091 0.0209447 0 0.331208 0.738157 0.0417041 
0.68584  17 0.533309 0.14761 0.504599 0.00236072 0.385361 0 0.488689 0.457668 0 0.0114969 0.842731 0.142886 0.444445 0.216488 0.611322 0.680042 0.424052 
0.977896  17 0.142776 0.223288 0.708411 0.00670925 0.494762 0.106555 0.413538 0.0778216 0.105364 0 0.968853 0.038779 0.253866 0.0682467 0.613305 0.768017 0.25375 
0.568293  17 0.678965 0.627203 0.859836 0.00748966 0.177732 0.174574 0.614096 0.281322 0.0856362 0.253816 0.538632 0.0502984 0.0495141 0.0566578 0.598022 0.0367841 0.137345 
0.536535  17 0.628845 0 0.724645 0.00968068 0.218062 0.137346 0.866508 0.985713 0.0683573 0.189406 0.541144 0.192533 0.0590499 0.0479162 0.595181 0.530019 0.140706 
1.27136  17 0.445865 0.468854 0.732972 0.00982032 0.361847 0.308626 0.69717 0 0.0333557 0.200616 0.58672 0.0488024 0.0384433 0.115765 0.565565 0.576854 0.108989 
0.528788  17 0.324613 0.346167 0.845871 0.00556677 0.327345 0.36422 0.401851 0.910612 0.0760266 0.227887 0.649529 0.0708714 0.017819 0.23543 0.587583 0.663431 0.200002 
0.498269  17 0.0573754 0 0.759486 0 0.304375 0.096485 0.581456 0.616893 0.00409905 0.0831905 0.549397 0.0172671 0.195587 0.079216 0.619002 0.224573 0.0804133 
0.420103  17 0.309779 0 0.675195 0.085306 0.309787 0.693252 0.6397 0.58402 0 0.0775158 0.563013 0.00173267 0.205896 0.0714612 0.58074 0.359023 0.338177 
0.799451  17 0.399319 0.209942 0.463506 0.0927865 0.681792 0.611404 0.291475 0.215475 0 0 0.537317 0.185188 0.144996 0.654418 0.168687 0.651786 0 
0.644029  17 0.380087 0.215219 0.781783 0.133035 0.631113 0.638299 0.269188 0.190724 0 0.0528507 0.534099 0.415818 0.269646 0 0.494298 0.615507 0.0040096 
0.60215  17 0.119047 0.207756 0.590727 0.00498497 0.912277 0.517389 0.655104 0.158675 0.00189258 0.00353386 0.523446 0.251996 0.412006 0.130375 0.511735 0.333041 0.264424 
0.574607  17 0.12679 0.201028 0.572164 0.0071788 0.771052 0.112185 0.584816 0.130811 0.000417898 0.0303049 0.541678 0.13712 0.323142 0.125211 0.524757 0.346838 0.224498 
0.670442  17 0.253062 0.150428 0.111581 0 0.771515 0.0851388 0.3613 0.853175 0.0641512 0.0973262 0.29365 0.311017 0.203683 0.131286 0.506764 0 0.780793 
0.768368  17 0.352798 0.131678 0.378081 0.00717608 0.605339 0.193719 0.530651 0.504584 0.147912 0.0316451 0.201387 0.507567 0.1587 0.108843 0.501141 0 0.89319 
0.659831  17 0.52103 0.00172563 0.810955 0.00731876 0.542547 0.61695 0.322311 0.615186 0.0426689 0 0 0.786941 0.463402 0.364207 0.684762 0.442324 0.168163 
0.758265  17 0.6207 0.388003 0.779379 0.0257531 0.600873 0.372397 0.375661 0.508729 0.0571753 0.223861 0 0.581961 0.370536 0.390283 0.696479 0.240618 0.431659 
0.81683  17 0.685211 0.80968 0.682786 0 0.1598 0.234544 0.562057 0.0862497 0.0364711 0.135334 0.875287 0.57578 0.464067 0.283161 0.497327 0.303988 0.291506 
0.62564  17 0.473748 0.704894 0.635937 0 0 0.132267 0 0.526233 0.152707 0.142824 0.513801 0.70701 0.426844 0.185973 0.526747 0.407286 0 
0.655788  17 0.435102 0.354669 0.554476 0.0115241 0.814519 0.851366 0.657746 0.424336 0.0198451 0.0955462 0.575738 0.34455 0.13606 0.866074 0.707246 0.765772 0.484 
0.533161  17 0.551203 0.331494 0.599319 0.0106973 0.749685 0.705355 0.740671 0.429782 0 0.105388 0.605171 0.333641 0.248191 0 0.523217 0.602158 0.578995 
0.68722  17 0.831886 0.45604 0.635084 0.0542581 0.496861 0.144837 0.744956 0.61124 0.193499 0.198744 0.387543 0.449027 0.128859 0.357819 0.697764 0.6603 0.349191 
0.926322  17 0.64521 0.444172 0.733709 0.115779 0.22171 0.0724069 0.52304 0.600299 0.136332 0.146049 0.0108184 0.315652 0.158956 0.427189 0.738096 0.892268 0.422018 
0.737611  17 0.0721601 0 0.337887 0.0565227 0.0442857 0.30321 0.632782 0.508501 0.254381 0.0295718 0.519897 0.592714 0.570437 0.52502 0.948854 0.443548 0.113673 
0.967446  17 0.103604 0.302615 0.273809 0.0410149 0 0.156516 0.62162 0.493175 0.0615113 0.044047 0.0787815 0.799864 0.545236 0.177851 0.89096 0.513842 0.146593 
0.549753  17 0.439382 0.369976 0.468664 0.019644 0.0904198 0.394357 0.904077 0.144631 0.00507546 0 0.611338 0.180702 0.122673 0.183168 0.67731 0.811086 0 
0.564451  17 0.241047 0.143795 0.519114 0.0336472 0 0.409294 0.703995 0.339463 0.00794779 0 0.559881 0.190338 0.123238 0.22339 0.749484 0.811172 0 
0.669215  17 0.701898 0.247392 0.606103 0 0 0.657387 0.762013 0.380035 0.142745 0.291362 0.614202 0.0179964 0.166289 0.1545 0.559595 0.696261 0.323031 
0.575145  17 0.174451 0.855393 0.58357 0.0236005 0.031188 0.652693 0.671265 0.62878 0.147178 0.131213 0.622684 0.0971402 0.116194 0.186035 0.592463 0.294642 0.275141 
0.602901  17 0.426369 0.0559293 0.528363 0.00506451 0.638757 0.433783 0.557212 0.588869 0.196378 0.0835626 0.369668 0.493545 0.145147 0.815206 0.512054 0.725968 0.0164081 
0.579823  17 0.423079 0.0514626 0.142828 0.00158498 0.296562 0.467459 0.507888 0.901979 0.219168 0.0879277 0.645956 0.497153 0.254277 0.231863 0.51834 0.215345 0.463162 
1.06774  17 0.663007 0.518767 0.579105 0 0.597904 0.242183 0.164431 0.248281 0.317335 0.0569959 0.71123 0.202255 0.0095357 0.504934 0.493503 0.484213 0 
0.904743  17 0.196244 0.0619063 0.622974 0.020879 0.491421 0.605353 0.189244 0.220521 0.524531 0.0460635 0.705664 0.191423 0.163438 0 0.618788 0.498534 0.246241 
0.545914  17 0.292871 0.124585 0.488454 0.0782369 0.343422 0.581695 0 0.488145 0 0.234863 0.567902 0 0.110744 0.14051 0.578228 0.929508 0 
0.55947  17 0.396263 0.26686 0.275761 0.0540671 0.23586 0.350773 0.434611 0.132912 0 0.00164375 0.363889 0 0.141844 0.133509 0.498284 0.823676 0 
0.489644  17 0.68538 0.154509 0.557992 0.0390123 0.722309 0.693607 0.723351 0.583799 0.083481 0.00748771 0.499349 0 0.216953 0.0621725 0.747754 0.731045 0 
0.740173  17 0.170143 0.192841 0.364795 0 0.56428 0.594019 0.478567 0.0991838 0 0.194694 0.663704 0.167612 0.418037 0 0.569653 0.00319493 0.197838 
0.693708  17 0.0868766 0.192902 0.562118 0.00981509 0.533595 0.285709 0.861901 0.341837 0 0.101163 0.391318 0.356364 0.276937 0.0355026 0.681024 0.737063 0.508762 
0.575314  17 0.203491 0.19584 0.589196 0.0106058 0.465185 0.911243 0.946427 0.352389 0 0.0997686 0.414852 0.23961 0.112616 0.0053463 0.716325 0.612854 0.879488 
1.05198  17 0.414841 0.207029 0.56102 0.0684757 0.614784 0.612035 0.767872 0.296656 0 0.00160827 0.0802591 0.364197 0.0318321 0.0232881 0.646915 0.38489 0 
0.911724  17 0.483166 0.060553 0.655333 0 0.63657 0.579717 0.279528 0.472448 0 0.0417479 0.0627798 0.293254 0.267332 0.0268706 0.452289 0.788452 0 
0.65663  17 0.863702 0.3737 0.634714 0.0139934 0.345418 0.0584881 0.350305 0.648258 0 0 0.392127 0.220604 0.292344 0.546895 0.515659 0.56781 0.595089 
0.564715  17 0.244443 0.666831 0.624183 0.0428154 0.878856 0.196288 0.520095 0.475012 0.0455812 0.0485981 0.466666 0.207311 0.311797 0.23826 0.633023 0.860506 0.313494 
0.541312  17 0.289777 0.152378 0.760319 0 0.610491 0.636894 0 0.419553 0.0355541 0.165439 0.873471 0.416382 0.111739 0.192786 0.213012 0.464753 0.0239437 
0.417857  17 0.491416 0.121909 0.813384 0 0.240979 0.693433 0.257166 0.434861 0.0282114 0.308241 0.0975638 0.747207 0.0830008 0.675938 0.192657 0.779128 0 
0.573959  17 0.596658 0 0.519423 0 0.458727 0.821958 0.145233 0.359591 0.0111644 0.191643 0.936599 0.466714 0.0274797 0 0.583307 0.205111 0 
0.742877  17 0.52259 0 0.453946 0 0.833813 0.520541 0.506268 0.40149 0 0.0752895 0.0750643 0.381421 0.0112587 0.330205 0.580637 0.112966 0 
0.833241  17 0.259615 0.0728773 0.715256 0.0970627 0.243814 0.384051 0.600997 0.625603 0.211927 0 0.782102 0.0895178 0.0541056 0.383471 0.724598 0.791943 0.0430965 
0.749746  17 0.458977 0.515858 0.801828 0.110861 0.453836 0.531532 0.586024 0.674275 0.231487 0 0.447372 0.100056 0.141588 0.269791 0.714776 0.805845 0.0243155 
0.695432  17 0.535132 0.162048 0.436902 0.0307466 0.67886 0 0.341147 0.569901 0.083573 0.0842938 0.498014 0.80682 0.216949 0.0426748 0.769713 0 0.745312 
0.456911  17 0.47395 0.158694 0.62097 0.0448364 0.87961 0.376637 0.525468 0.690685 0.0838491 0.0676103 0.444036 0.0556078 0.214994 0.178871 0.836147 0.734303 0 
0.713108  17 0.404381 0.205502 0.627762 0.0140025 0 0.365188 0.642388 0.297539 0 0.280604 0.549619 0.204197 0.528256 0.163597 0.770303 0.432134 0.317299 
0.712156  17 0.402205 0.448443 0.633558 0.012449 0.631405 0.754473 0.575013 0.354841 0.19597 0.208222 0.727836 0 0 0.393549 0.632874 0.432238 0.204897 
0.737895  17 0.562055 0.696493 0.330496 0 0 0.664793 0.419868 0.55974 0.154278 0.902061 0.839822 0.34279 0.153826 0.196436 0.538653 0.42166 0.299121 
0.500309  17 0.580002 0.792723 0.813345 0 0 0.678665 0.796942 0.597748 0.159244 0 0.465621 0.0897879 0.158311 0 0.536674 0.638326 0.431088 
0.673803  17 0 0.473351 0.818245 0.00754443 0.381448 0.305958 0.68221 0.436888 0.212772 0.820174 0.783066 0.300968 0.0236536 0 0.691201 0.452982 0.123396 
0.703285  17 0.216201 0 0.839611 0 0.152772 0.349511 0.662321 0.43721 0.19963 0.062931 0.786632 0.494879 0 0 0.673023 0.416877 0.148879 
0.882362  17 0.296523 0.350911 0.610024 0 0.312438 0.715381 0.195703 0.615491 0.0270878 0.200555 0.386051 0.23724 0.302493 0 0.302005 0.600424 0.590207 
0.653074  17 0.103653 0.0671392 0.620701 0.00490054 0.140145 0.737936 0.470496 0.553903 0.037731 0.205134 0.824441 0.513029 0.295432 0.474777 0.342952 0.592143 0.785801 
0.982426  17 0.559288 0.0617731 0.527801 0 0.879684 0.362798 0.399554 0.0558641 0.114893 0.365257 0.307528 0.403469 0.175388 0.293196 0.574126 0.346559 0.307193 
0.613378  17 0.480926 0.350058 0.331952 0 0.373224 0.847362 0.457985 0.266492 0.109587 0.425345 0.751159 0.153632 0.120916 0 0.604028 0.351027 0.433574 
0.564258  17 0.665062 0.221909 0.567402 0 0.526254 0.563224 0.36361 0.266743 0 0.193092 0.427906 0.632135 0 0.758654 0.251267 0.435462 0 
0.723546  17 0.619586 0.310262 0.619761 0.00857976 0.77973 0.630011 0.212125 0.346443 0 0 0.364387 0.672298 0 0.67196 0 0.0510523 0 
0.631597  17 0 0.309078 0.689915 0.00297718 0.679077 0.481123 0.468012 0.726114 0 0 0.572759 0.384671 0.148704 0.0351763 0.530201 0 0.192814 
0.676887  17 0.492922 0.282956 0.627898 0.0154296 0 0.081348 0.466431 0.715762 0.0345642 0.178836 0.575316 0.289718 0.281323 0.0564213 0.545727 0.24619 0.0861509 
0.68476  17 0.753443 0.853812 0.45924 0 0.130135 0.542087 0.215416 0.19371 0.103563 0.0035905 0.680977 0.236772 0.119643 0.293958 0.396751 0.458172 0.110447 
1.34049  17 0.295137 0.0604923 0.266469 0 0.333199 0.536791 0.491875 0 0.403908 0.816161 0.420174 0.571182 0 0.623909 0 0.754936 0.479614 
0.677029  17 0.52814 0.451102 0.572914 0 0 0.694061 0.617509 0.697846 0.127156 0.00813593 0.648856 0.294137 0.0698326 0 0.558883 0.571115 0.307619 
0.681183  17 0.337708 0.478095 0.579342 0 0.0236973 0.721451 0.558041 0.545255 0.17305 0.105993 0.588642 0.260472 0 0.318958 0.640376 0.44358 0.333383 
0.825254  17 0 0 0.718401 0 0.119719 0.0278351 0.305181 0.690584 0 0.290519 0.684964 0.749207 0 0.115724 0.431097 0.00312912 0.235721 
0.5889  17 0.0277714 0 0.734287 0.000861512 0.200502 0.227471 0.953031 0.574046 0.0944665 0.35394 0.68676 0.204485 0 0.0650773 0.648125 0.0681664 0.180511 
0.696642  17 0.414869 0.286445 0.657305 0.0183811 0.609 0.37626 0.573173 0.856387 0.196843 0 0.641977 0.309861 0.252574 0.287073 0.435362 0 0 
0.748843  17 0.181815 0.280167 0.668817 0 0.535634 0.373857 0.460188 0.931983 0.112316 0.0817961 0.517086 0.311258 0.199319 0.835271 0.237647 0.247219 0 
0.426905  17 0.462055 0.566914 0.630536 0.00898767 0.535618 0.436453 0.77516 0.260082 0 0.191427 0.554865 0.0340144 0.0550856 0.0325229 0.594104 0.434567 0.204665 
0.542509  17 0.354699 0.310128 0.337036 0.00490056 0.370387 0.570987 0.774277 0.341525 0.0380386 0.120908 0.670931 0.434742 0.114052 0.0968119 0.607631 0.534244 0.135587 
0.439416  17 0.492665 0.215191 0.871259 0 0.650622 0.696863 0.533681 0.358298 0 0.249395 0.855197 0.279752 0.133541 0.0185029 0.527931 0.648888 0 
0.564475  17 0.824185 0.290728 0.681047 0.0475165 0.0872602 0.647694 0.563353 0.464296 0.377216 0.159455 0.605897 0.132748 0.0545958 0 0.576007 0.0539239 0.0141209 
0.420103  17 0.309779 0 0.675195 0.085306 0.309787 0.693252 0.6397 0.58402 0 0.0775158 0.563013 0.00173267 0.205896 0.0714612 0.58074 0.359023 0.338177 
0.742877  17 0.52259 0 0.453946 0 0.833813 0.520541 0.506268 0.40149 0 0.0752895 0.0750643 0.381421 0.0112587 0.330205 0.580637 0.112966 0 
0.456911  17 0.47395 0.158694 0.62097 0.0448364 0.87961 0.376637 0.525468 0.690685 0.0838491 0.0676103 0.444036 0.0556078 0.214994 0.178871 0.836147 0.734303 0 
0.500309  17 0.580002 0.792723 0.813345 0 0 0.678665 0.796942 0.597748 0.159244 0 0.465621 0.0897879 0.158311 0 0.536674 0.638326 0.431088 
4.32856  17 0.423497 0.0588997 0 0.0174588 0.203248 0.427024 0.473951 0.731044 0.159268 0.0412106 0.675703 0.054754 0.237089 0.717866 0.633246 0.335993 0.489122 
0.64022  17 0.42315 0.0990658 0.0119479 0 0.176201 0.494949 0.565417 0.637196 0.0237871 0.0899319 0.539866 0.841016 0.223821 0.342336 0.555463 0.246978 0.496988 
0.880848  17 0.163975 0.183803 0.617543 0.0495016 0.15936 0.581578 0.652166 0.390163 0.407817 0.0826643 0.5897 0.157795 0.128854 0.635081 0.945082 0.799341 0.000145605 
1.43289  17 0.326701 0.154723 0.426657 0.0867041 0.52011 0.635023 0.666554 0.411654 0.336701 0.0969727 0.750867 0.0823381 0.109671 0.142751 0 0.0208245 0.0138283 
0.691282  17 0.115994 0 0.815762 0.00222489 0.857123 0.468214 0.68598 0.373419 0.0477275 0.0942326 0.551545 0.195007 0 0.0810878 0.660898 0.077926 0.246147 
0.584229  17 0.0507903 0 0.695526 0.00292722 0 0.461779 0.693844 0.890858 0.00456405 0.328074 0.5477 0.175599 0 0.0669948 0.558206 0 0.235455 
1.1361  17 0.619068 0.144459 0.922668 0.00584487 0.59055 0.724505 0 0.400952 0.0738039 0.325002 0.0232492 0.151398 0.289601 0.266956 0.678396 0.467683 0 
0.634717  17 0.251909 0.158429 0.899398 0.0103616 0.639619 0.704869 0 0.481735 0.07267 0.248505 0.780134 0.806144 0.0484891 0.20954 0.521253 0.449273 0 
0.676325  17 0.480926 0.350058 0.331952 0 0.373224 0.847362 0.457985 0.266492 0.109587 0.425345 0.751159 0.153632 0.120916 0 0.604028 0.351027 0.433574 
0.572502  17 0.166994 0 0.47506 0.00401708 0.518051 0.0634818 0.505138 0.787241 0.0746606 0.0464371 0.902344 0.204607 0.144829 0 0.356889 0 0.11363 
0.564735  17 0.0277714 0 0.734287 0.000861512 0.200502 0.227471 0.953031 0.574046 0.0944665 0.35394 0.68676 0.204485 0 0.0650773 0.648125 0.0681664 0.180511 
0.828496  17 0.401821 0.370105 0.656887 0.0424485 0.121325 0.410144 0.390068 0.344199 0.00140167 0 0.627156 0.0419127 0.0408335 0.534464 0.604761 0.783144 0.0298936 
0.50836  17 0.211904 0.271565 0.638625 0.0124702 0.782897 0.506051 0.751942 0.443903 0 0.265644 0.525156 0.0101954 0.0896888 0.05833 0.604406 0.461664 0.269629 
0.365954  17 0.643567 0.167183 0.616771 0 0.207243 0.481986 0.761783 0.123528 0 0.215631 0.521155 0 0.0190338 0.0155635 0.585433 0.525661 0.0814512 
1.07574  17 0.645067 0.52633 0.577548 0.0354905 0.678861 0.642021 0.0396373 0.231617 0 0.00417976 0.345797 0.191526 0.14077 0 0.0356045 0.555115 0.171688 
1.12079  17 0.682598 0.380226 0.468648 0.111393 0.688783 0.530492 0.455141 0.352915 0.0180321 0 0.344433 0.180516 0.110069 0 0.0578027 0.639186 0.334006 
0.608176  17 0.352838 0.168011 0.604996 0.108554 0.45137 0.401882 0 0.479813 0.208657 0.181537 0.53658 0.105581 0.206551 0.0388961 0.742662 0.293837 0 
1.1646  17 0.457251 0.778182 0.53807 0.0933759 0.859234 0.0481175 0.141114 0.041234 0.162071 0 0.544804 0.833912 0.158043 0.161298 0.747826 0.912721 0.131704 
0.458866  17 0.711918 0.0362503 0.781221 0.0278041 0.196234 0.725534 0.386962 0.55896 0.0618063 0 0.549924 0.216914 0.190195 0.129782 0.749257 0.45116 0.310531 
0.467517  17 0.587891 0.449081 0.60776 0.00320266 0.0651706 0.667886 0.383177 0.557919 0.0137077 0.286296 0.721065 0 0.249607 0.0666957 0.799531 0.450113 0.335737 
0.549828  17 0.179717 0.28433 0.444013 0 0.292786 0.658334 0.305702 0.575432 0.00279751 0.366617 0.749726 0.420091 0.0209447 0 0.331208 0.738157 0.0417041 
0.588018  17 0.183286 0.718077 0.330375 0 0.209204 0.423899 0.789181 0.132582 0.00839201 0 0.62459 0.189649 0.12388 0.284049 0.716983 0.810723 0.339799 
4.1049  17 0.220708 0.587794 0.0307319 0.450611 0.687663 0.0551091 0.266976 0.869285 0.808611 0.309579 0.443166 0.823567 0.165573 0.0242155 0.325284 0.719317 0.682075 
4.15776  17 0.727511 0.133906 0 0.0294419 0.470041 0.492578 0.48273 0.772084 0.133044 0.0450859 0.503582 0.483536 0.265 0.290159 0.455128 0.373371 0.249657 
0.725304  17 0.60211 0.0195362 0.471576 0 0.552017 0.655226 0.893757 0.462951 0.0968199 0.0822676 0.497746 0.782381 0.217367 0.0113138 0.657507 0 0.829066 
0.551186  17 0.535783 0.0450803 0.432586 0.0263541 0.599943 0 0.65427 0.577403 0.100753 0.0683166 0.497991 0 0.217454 0.0283896 0.499152 0.379239 0.650561 
0.632872  17 0.00141275 0.857434 0.278074 0 0.527436 0.48621 0.283252 0.269925 0 0.140055 0.490408 0.132422 0.271651 0 0.698199 0.646595 0.655098 
0.472568  17 0.619959 0.709079 0.625672 0 0.601045 0.495641 0.0010831 0.387406 0.0187972 0.0161436 0.508318 0 0.206452 0 0.554956 0.236929 0.554931 
0.760049  17 0.324684 0.334153 0.839039 0.00430047 0.567795 0.1387 0.24611 0.237791 0.100865 0.0831223 0.750758 0.140608 0.248428 0.0367998 0.284895 0.372465 0.0334447 
0.602419  17 0.318975 0.34535 0.376006 0.0220145 0.160047 0.189157 0.0456456 0.539057 0.0215625 0.0979914 0.60046 0.098673 0.0878924 0.154779 0.199269 0 0 
0.576262  17 0.544058 0.0895167 0.544309 0.069096 0.960323 0.258268 0.637013 0.580865 0.132782 0.0170756 0.504771 0 0.209492 0.0771636 0.65483 0.535012 0.064569 
0.543381  17 0.0644532 0.669773 0.677624 0.057465 0.934424 0.142669 0.746014 0.575498 0.0313434 0 0.487623 0 0.227973 0.0726082 0.772638 0.414233 0 
0.672568  17 0.136186 0.206791 0.463709 0.00684758 0 0.853507 0.691983 0.388699 0.117204 0.122153 0.677518 0 0.325496 0.163741 0.637785 0.542145 0.178063 
0.723278  17 0.883035 0.262478 0.274625 0 0 0.43844 0.857983 0.492039 0.155629 0.3985 0.968397 0 0.200441 0.136395 0.424835 0.562729 0.299684 
0.738922  17 0.485272 0.392752 0.620224 0.00912287 0 0.320868 0.523671 0.706657 0.0460313 0.117833 0.652806 0 0.599925 0.343755 0.733283 0.139887 0.425392 
0.772687  17 0.303181 0.25958 0.585037 0.00734382 0.430624 0.530158 0.534962 0.499285 0.21959 0.115333 0.623782 0 0.350715 0.366912 0.745516 0.145634 0.343674 
0.712105  17 0.43379 0.353403 0.367775 0.0309774 0 0.637823 0.97652 0.103083 0.0185366 0.0186518 0.739346 0.220032 0 0.215367 0.602681 0.75084 0.377235 
0.479403  17 0.435761 0.364722 0.460074 0.0389392 0.120176 0.571869 0.478539 0.431976 0.0221549 0 0.506829 0.136051 0.0976275 0.260406 0.908623 0.944027 0 
0.789835  17 0.763766 0.300663 0.619173 0.0346865 0.408971 0.407007 0.469533 0.292286 0.276226 0.0620762 0.594101 0.172778 0.176602 0.121858 0.750363 0.579507 0.282441 
0.521223  17 0.454676 0.5052 0.656427 0.0366538 0.467817 0.719062 0.57869 0.41286 0 0 0.502676 0 0.170926 0.0753979 0.411636 0.570511 0.363361 
0.626938  17 0.657856 0.741463 0.648305 0.0133113 0.275913 0.936434 0.326418 0.578717 0.0591561 0.0172502 0.498631 0.687501 0.41274 0.122038 0.43766 0.58829 0 
0.701719  17 0.42586 0.165811 0.591087 0.0213958 0.587724 0.0751903 0.0680849 0.574094 0.185608 0.156718 0.516848 0.720046 0.161352 0.0776921 0.566348 0.793823 0 
0.666546  17 0.372956 0.0982175 0.702456 0 0.244935 0.739699 0.759628 0.503362 0 0.131049 0.444994 0.311543 0.0945138 0.732823 0.128815 0.798077 0.0192672 
0.690001  17 0.430068 0.117386 0.670359 0.119775 0.241986 0.370637 0.266143 0.363037 0.19779 0.451022 0.931612 0 0.0870565 0.422802 0.950014 0.783955 0.0350551 
0.665672  17 0.442436 0.106542 0.576588 0.0535427 0.651035 0 0.663498 0.393758 0.0437375 0.00429765 0.601856 0.431278 0.387905 0.123729 0.588085 0.212483 0.395519 
0.679262  17 0.275998 0.976176 0.499051 0.0401642 0.209172 0.364073 0.473475 0.401247 0.0480243 0.0808473 0.706629 0.712687 0.33334 0.133938 0.616827 0.559632 0.267188 
0.776091  17 0.394067 0 0.494276 0 0.279477 0.964687 0.493754 0.484621 0.0862447 0.000633119 0.96332 0 0.275698 0.55737 0.497552 0.729831 0.50475 
1.20373  17 0.482891 0 0.223863 0.0787178 0.0819532 0.202552 0.428864 0.448482 0 0.673234 0.631275 0.499275 0.329745 0.111942 0.428199 0.175871 0.42981 
0.673133  17 0.348404 0.883956 0.443494 0 0.522221 0.398929 0.337493 0.388698 0 0 0.297065 0.263276 0.340965 0 0.45294 0.160629 0.236163 
0.5017  17 0.399331 0.908413 0.720977 0.00635523 0.387632 0.582231 0.495662 0.399831 0 0 0.435265 0 0.249405 0 0.54894 0.235731 0.437763 
0.967939  17 0.107052 0.298387 0.495528 0.155072 0.547731 0.570456 0 0.493438 0.172591 0.0892782 0.656213 0 0.130655 0.246412 0.596978 0.4874 0 
1.74301  17 0.828408 0.977533 0.463847 0.344959 0.733406 0.629147 0.508293 0.570865 0.161535 0.078469 0.0658485 0.086352 0.469155 0.0930209 0.447657 0.897755 0.578932 
0.693029  17 0.50217 0.045131 0.517729 0 0.406218 0.46588 0 0.45117 0 0.137244 0.442875 0.493204 0.0509196 0 0.530861 0.387682 0.0144578 
0.563157  17 0.557562 0 0.515138 0 0.551784 0.939811 0.54019 0.294552 0 0.230075 0.891102 0.491441 0 0 0.604949 0.21629 0 
0.667569  17 0.181525 0 0.514703 0 0 0.430893 0.538337 0.397325 0.108709 0.0895549 0.0794467 0.134042 0.0516231 0.0387095 0.590065 0.815782 0.325717 
0.883281  17 0.33218 0.101463 0.335822 0.00133558 0 0.40563 0.791366 0.647675 0.11582 0.0731448 0.0584929 0.306804 0.180957 0.0389065 0.387641 0.767758 0.326646 
0.690581  17 0.441709 0.0733068 0.579358 0 0.047907 0.213724 0.75718 0.615366 0.0716169 0 0.676292 0.415749 0.57549 0.311956 0.479589 0.21069 0.0124335 
1.06172  17 0.457451 0.619921 0.766391 0 0.0587892 0.165635 0.933237 0.67354 0.0695243 0 0.0713469 0.431693 0.470594 0.0326102 0.620948 0.180196 0.131217 
0.575824  17 0.677661 0 0.241014 0.0303871 0.707789 0.593139 0.660355 0.361899 0 0.238364 0.548491 0.212747 0.245382 0.170851 0.536338 0.959328 0 
0.467041  17 0.498331 0.283973 0.375964 0.0226188 0.763344 0.561211 0 0.373538 0 0.371849 0.583361 0 0 0.182895 0.647418 0.698423 0.0196376 
0.674594  17 0.334964 0.430007 0.578507 0.0344494 0 0.591622 0.441799 0.477871 0 0.362394 0.36991 0.344996 0.143127 0 0.60123 0.529049 0.310331 
0.771644  17 0.28131 0.125441 0.578993 0.0526158 0.493735 0.49301 0.539075 0.466562 0.17586 0 0.467823 0.243314 0 0 0.596359 0.389041 0.0187318 
0.475617  17 0.491416 0.121909 0.813384 0 0.240979 0.693433 0.257166 0.434861 0.0282114 0.308241 0.0975638 0.747207 0.0830008 0.675938 0.192657 0.779128 0 
0.400586  17 0.491416 0.121909 0.813384 0 0.240979 0.693433 0.257166 0.434861 0.0282114 0.308241 0.0975638 0.747207 0.0830008 0.675938 0.192657 0.779128 0 
0.654328  17 0.492922 0.282956 0.627898 0.0154296 0 0.081348 0.466431 0.715762 0.0345642 0.178836 0.575316 0.289718 0.281323 0.0564213 0.545727 0.24619 0.0861509 
0.47005  17 0.611137 0.619218 0.634013 0 0.539988 0.495688 0.785684 0.486661 0.0185716 0.013811 0.496889 0 0.21742 0 0.549113 0.2808 0.535367 
1.01886  17 0.390809 0.405728 0.315969 0 0.338462 0.3521 0.465998 0.342302 0.0940754 0.378121 0.16148 0.104631 0.132727 0.256549 0.607899 0.109828 0.433839 
0.691411  17 0.353394 0.424441 0.352531 0 0.480532 0.547604 0.585256 0.290619 0.117032 0.116906 0.833976 0.175786 0.167059 0.133002 0.536904 0.371687 0.436037 
0.608137  17 0.518151 0.344032 0.528648 0.00459695 0.577452 0.370717 0.862641 0.0888684 0.0651245 0.192421 0.540508 0.071668 0.0679573 0 0.585646 0.48748 0.200072 
0.449807  17 0.458139 0.25702 0.725603 0.00940814 0.356163 0.415228 0.805973 0.859968 0.0623543 0.22827 0.572565 0.0197002 0.0397477 0.0459456 0.58612 0.483 0.205341 
0.725318  17 0.474714 0.0446385 0.295134 2.0977e-05 0.749727 0.0596543 0.506308 0.348305 0.0366538 0.113651 0.363132 0.623286 0.417607 0.190143 0.467548 0.243685 0.18183 
0.594997  17 0.394907 0 0.651758 0.000131533 0.108456 0.48639 0.598255 0.107563 0.0381976 0.14235 0.734999 0.596511 0.244871 0.339942 0.610828 0.219794 0.094162 
0.583715  17 0.206494 0.192971 0.510569 0 0.648694 0.504714 0.729273 0.340422 0 0.0615281 0.883212 0.241652 0.0828487 0.0175676 0.644512 0.7481 0.675483 
0.621671  17 0.19279 0.184013 0.607519 0.0130833 0.556591 0.173814 0.737646 0.365688 0 0.2668 0.53095 0.28652 0.113198 0.0361107 0.536808 0.692201 0.576605 
0.774883  17 0.387609 0.495229 0.179873 0.0114815 0.527554 0.391514 0.599224 0.578627 0.539853 0.185152 0.594014 0.196581 0.168697 0 0.520028 0.147431 0.426275 
0.665547  17 0.315426 0.431643 0.613379 0.0012363 0.537851 0.290783 0.654857 0.318921 0 0.128779 0.543654 0.289097 0.200303 0.382326 0.606108 0.346127 0.395602 
0.66216  17 0.460156 0.474116 0.852049 0 0.139044 0.702696 0.933705 0.134917 0.0311366 0.0694241 0.433403 0.247745 0.490243 0.135393 0.579064 0.00100973 0 
0.961747  17 0.503781 0.497949 0.741974 0 0.478086 0.524747 0.0796705 0.211372 0.0669779 0.590931 0.562226 0.344446 0.43515 0 0.640054 0.473956 0.557791 
0.63424  17 0.763612 0.721955 0.809316 0.00717986 0.181933 0.839551 0.985456 0.528277 0.156531 0.0208527 0.522906 0.367189 0.304851 0 0.566894 0.729323 0.492008 
0.665211  17 0.630844 0.466692 0.61113 0.00205819 0.374791 0.519283 0.635716 0.595935 0.157227 0 0.379862 0 0.310002 0 0.522959 0.411365 0.43565 
0.840215  17 0.514831 0.20074 0.553029 0.0147335 0.426362 0.303417 0.702187 0.264837 0 0.207581 0.505478 0.429059 0.723002 0.683693 0.231323 0.432463 0.264368 
1.42633  17 0.283321 0.229998 0.648488 0.0184119 0 0.266821 0.705779 0.278223 0 0.170378 0.420265 0.43491 0.406138 0 0 0.431668 0 
0.639573  17 0.292705 0.503374 0.688226 0.00964167 0.536309 0.370306 0.771633 0.246972 0 0.233858 0.522545 0.232933 0.193904 0.0326742 0.639949 0.598773 0.417594 
0.433658  17 0.705965 0.794302 0.621009 0.00898655 0.535081 0.533411 0.756677 0.18893 0 0.248573 0.39604 0.00619667 0 0.0307838 0.602389 0.371261 0.118319 
0.546311  17 0.756095 0.300227 0.561926 0.0760051 0.794224 0.652132 0.754082 0.588784 0.0858066 0.00366785 0.482506 0 0.252938 0.0335581 0.846361 0.754752 0.135305 
0.513081  17 0.764276 0.438064 0.57118 0.0657911 0.832822 0.813447 0.683329 0.630142 0.0814163 0.0129624 0.568625 0.214803 0.239929 0.0378494 0.923212 0.728933 0 
0.531028  17 0.4312 0 0.699697 0.110564 0.304177 0.735018 0.651238 0.395681 0 0.0944532 0.870748 0.279955 0.137731 0.086389 0.575556 0.245716 0.503913 
0.822571  17 0.384736 0 0.392856 0.133376 0.396391 0.715574 0.638839 0.419603 0 0.103279 0.612612 0 0.145945 0.078075 0.606346 0.235856 0.0742324 
0.495148  17 0.793107 0.398015 0.112255 0.000307468 0.677452 0.724109 0.0448855 0.858309 0.0414671 0.276196 0.715345 0.376196 0 0.115975 0.581721 0.374885 0.00914225 
0.606452  17 0.744845 0.206532 0.360688 0.000570856 0.660639 0.959993 0.807256 0.823242 0.0325632 0.306153 0.420838 0.379931 0 0.0707314 0.557504 0.525367 0.3788 
0.693026  17 0.358984 0.668536 0.83272 0.00740532 0.0557968 0.289581 0.611073 0.206789 0.195041 0.26974 0.646282 0 0.0191611 0.08135 0.616032 0.36241 0.142423 
0.598658  17 0.420479 0.377864 0.814047 0.00769561 0.108676 0.475997 0.614886 0.340345 0.144089 0.266765 0.42827 0 0.0514655 0 0.635716 0.123476 0.134208 
0.789286  17 0.219016 0.0394054 0.580272 0.0416669 0.480168 0.57361 0.645064 0 0 0.0050934 0.551005 0.37114 0.162046 0.208017 0.695204 0.496462 0.352081 
0.720845  17 0.0455383 0.0346481 0.584547 0 0.443133 0.515714 0.646737 0.410886 0.22554 0.00566985 0.4065 0.329157 0.411931 0.106245 0.569088 0.429365 0.166072 
0.920698  17 0.103228 0.0048924 0.591636 0.00630331 0.556377 0.551798 0.486235 0.27766 0.183372 0.0328937 0.980747 0.339882 0.314943 0.613394 0.288461 0.122938 0.334399 
0.592232  17 0.235601 0.267714 0.592212 0.0109399 0.228697 0.958098 0.55816 0.670852 0 0.129504 0.664265 0.594101 0.276428 0.658803 0.260628 0.225164 0.244144 
0.505334  17 0.264098 0.11281 0.567355 0.000739926 0.122742 0.655616 0 0.641547 0.218555 0.271217 0.639245 0 0.109975 0.162333 0.592427 0.052295 0.0326355 
0.829951  17 0.167563 0.989573 0.543907 0.0599417 0.141428 0.643959 0.907983 0.420257 0.21436 0.102691 0.552505 0.0309503 0.113325 0.19381 0.574559 0.883636 0.221495 
0.496898  17 0.611137 0.619218 0.634013 0 0.539988 0.495688 0.785684 0.486661 0.0185716 0.013811 0.496889 0 0.21742 0 0.549113 0.2808 0.535367 
0.67562  17 0.361695 0.403776 0.284741 0 0.574802 0.306358 0.638969 0.642088 0.0589954 0.0613513 0.20418 0.267686 0.170695 0.280915 0.511384 0.113969 0.480065 
4.0453  17 0.0292889 0.119895 0.248174 0.994699 0.138349 0.974398 0.581121 0.429419 0.844998 0.807525 0.326642 0.264596 0.866024 0.314113 0.898475 0.340771 0.931184 
0.691678  17 0.879446 0.661131 0.670413 0.031644 0.408554 0.156197 0.676445 0.495889 0.0434192 0 0.550261 0.231597 0.280624 0.555868 0.525207 0.604544 0.600841 
0.909495  17 0.0946634 0.223717 0.570608 0.00405154 0.645346 0 0.554325 0.0725068 0.0510149 0.0421224 0.757942 0.239812 0.287714 0.419985 0.492051 0.678005 0.219893 
0.637281  17 0.119773 0.0723648 0.644004 0.00769924 0 0.150592 0.640357 0.723926 0 0.212579 0.909386 0.0737107 0.299765 0.0862401 0.462229 0.390058 0.508922 
0.583188  17 0.324018 0.187783 0.415376 0.0803866 0.375478 0.467106 0 0.402693 0 0.128324 0.658681 0 0.109787 0.207572 0.601488 0.191593 0 
0.605398  17 0.305541 0.114643 0.526556 0.0688073 0.230848 0.685218 0.609592 0.358824 0 0.368147 0.52993 0.173247 0.112287 0.086065 0.674408 0.785745 0.755361 
0.781871  17 0.477392 0.336243 0.510399 0.013594 0.0859499 0.274553 0.744159 0.497429 0.249783 0.0163448 0.614007 0.123054 0.0380203 0.186864 0.560166 0 0 
0.500989  17 0.257934 0.327699 0.636655 0.0123991 0.0889568 0.373642 0.43076 0.395051 0.0846172 0.10168 0.604397 0.197206 0.10246 0.0388412 0.61993 0.783337 0.0206755 
0.644628  17 0.295042 0.150369 0.0557745 0.00684414 0.537244 0.516771 0.768864 0.442203 0.0250764 0.198158 0.559976 0.465637 0.139421 0.180389 0.640819 0.574338 0.485258 
0.543198  17 0.502046 0.428917 0.20252 0.00371644 0.25611 0.502024 0.780578 0.251891 0.0287259 0.210316 0.708382 0.319709 0.117816 0.0358591 0.63783 0.663306 0.278186 
0.650501  17 0.244147 0.222211 0.89395 0.0103477 0.0252423 0.253703 0.567981 0.659962 0.17695 0.195193 0.84164 0.539347 0.38679 0 0.644197 0.351061 0.188122 
0.403504  17 0 0 0.784433 0.0102435 0 0.438085 0.628077 0.554923 0.13824 0.345587 0.773916 0 0 0 0.670257 0.379881 0.126954 
0.630565  17 0.480926 0.350058 0.331952 0 0.373224 0.847362 0.457985 0.266492 0.109587 0.425345 0.751159 0.153632 0.120916 0 0.604028 0.351027 0.433574 
0.562509  17 0.580002 0.792723 0.813345 0 0 0.678665 0.796942 0.597748 0.159244 0 0.465621 0.0897879 0.158311 0 0.536674 0.638326 0.431088 
0.67491  17 0.219933 0.628577 0.913748 0.000668919 0.319206 0.465774 0.335526 0.382084 0.119117 0.304395 0.647319 0.120578 0.154467 0 0.687494 0 0.231337 
0.703763  17 0 0.269405 0.936904 0.000216149 0.430741 0.22618 0.767442 0.706948 0.101729 0.361058 0.735923 0.407172 0.294418 0.0585441 0.697038 0 0.0491113 
0.606738  17 0.490832 0.28236 0.620347 0.011567 0.195947 0.188454 0.45411 0.584155 0.0249082 0.252237 0.731414 0.351561 0.0404608 0.0119245 0.651567 0.232184 0.0331841 
0.73098  17 0.575865 0.283465 0.667278 0 0.326203 0.540081 0.329016 0.69661 0.0497402 0.438033 0.533248 0.374608 0.274931 0 0.586631 0.74616 0.0209899 
0.539035  17 0.506135 0.141586 0.507805 0.0274016 0.204437 0.840152 0.156095 0.607499 0.0928737 0.0981169 0.53075 0 0.262502 0 0.475726 0.344636 0.291401 
0.738286  17 0.838351 0.134831 0.447489 0.0203086 0.541309 0.992536 0.469854 0.59383 0.148697 0.167524 0.6485 0.0809934 0.440695 0.510574 0.490384 0.602356 0.393285 
0.564695  17 0 0.0319427 0.521896 0.019626 0 0.429853 0.80218 0.332352 0 0.00136714 0.584166 0.211359 0.164325 0.166919 0.778381 0.920157 0.131183 
0.617226  17 0.0483008 0.21647 0.517913 0.0273097 0 0.297286 0.631318 0.34018 0 0.00307246 0.521618 0.177814 0.0847285 0.0231554 0.783354 0.727751 0.0578356 
1.35066  17 0.702701 0.589566 0.72042 0.00925058 0.232565 0.136857 0.0173643 0 0.0689809 0.207662 0.750619 0.183343 0.586366 0.23306 0.6149 0.615169 0.335828 
0.67877  17 0.667178 0.209934 0.726536 0.00494966 0.135796 0.195957 0.518926 0.684132 0.0279195 0.160811 0.463662 0.388709 0.454544 0 0.604199 0.420189 0.0790483 
0.586552  17 0.329844 0 0.622969 0.114822 0.30302 0.997437 0.490986 0.598742 0 0.107025 0.507226 0.2847 0.209533 0.0309984 0.753361 0.429606 0.438949 
0.65942  17 0.278621 0.0109323 0.600434 0.111399 0.434518 0.668675 0.828921 0.250499 0 0.0905049 0.5248 0.316666 0.23207 0.0648925 0.74922 0.511544 0.0588272 
0.871168  17 0.0288928 0.235551 0.965811 0.0116592 0.0339148 0.319512 0.0907396 0.406473 0.294893 0 0.752047 0.013581 0.0391987 0.0143258 0.668458 0.348482 0.481378 
0.84204  17 0.0552329 0.315306 0.19996 0.00387198 0.236007 0.326837 0.0454209 0.318115 0.0930778 0 0.606324 0.0110014 0.100405 0.393993 0.719007 0.421418 0.143649 
0.561208  17 0.282017 0.403577 0.525935 0.0513406 0.291773 0.719836 0.260936 0.415964 0 0 0.585172 0 0.372687 0.0786165 0.640867 0.397983 0.226947 
0.447548  17 0.453879 0 0.823886 0.0185942 0.257362 0.756245 0.489525 0.763035 0.0403557 0.0908994 0.611366 0.0481596 0.339254 0 0.722327 0.230645 0.585926 
0.586324  17 0.425911 0.322602 0.704066 0.0105153 0.732621 0.679446 0.732672 0.551694 0 0.119062 0.634249 0.391566 0.236207 0.100259 0.545395 0.608268 0.916676 
0.585356  17 0.444739 0.315321 0.764865 0.00428899 0.771015 0.74652 0.759012 0.51948 0.00769514 0.118209 0.595593 0.407479 0.201577 0 0.532142 0.592411 0.633205 
0.68181  17 0.273143 0.441572 0.612966 0.0375485 0.786467 0.881725 0.981532 0.342452 0.0342339 0.100065 0.601926 0.50001 0.13308 0.803223 0.0798826 0.697354 0.610538 
0.612816  17 0.467235 0.250041 0.573484 0 0.93628 0.972584 0.774329 0.578725 0.0186608 0.0289538 0.578987 0.313879 0.139741 0.668663 0.731597 0.859393 0.88752 
1.03616  17 0.544599 0 0.578691 0 0.200757 0.727035 0.804623 0.285729 0 0 0.559613 0.037306 0 0.947733 0.628668 0.292006 0 
0.655882  17 0.308478 0.0352833 0.58323 0 0.898968 0.674595 0.717027 0.517352 0.105539 0.0191789 0.613633 0.0680519 0.0262312 0.0843413 0.642908 0.274332 0 
0.632529  17 0.246892 0.217587 0.532298 0.0309976 0.00549456 0.0615937 0.260411 0.671006 0.0712861 0.0919585 0.600742 0.255927 0.144155 0.177227 0.467982 0 0.158357 
2.19162  17 0.371467 0.423966 0 0 0.949142 0.0248402 0.273819 0.214967 0.0523381 0 0.25788 0 0.255122 0.298573 0.619278 0.611763 0.201191 
0.842368  17 0.0803997 0.0462634 0.50492 0.0349988 0.291837 0.650352 0.610612 0.571184 0 0.172043 0.860572 0.134879 0.0283392 0 0.0169935 0.687148 0.0252261 
0.823264  17 0.275166 0.489756 0.358896 0 0.290505 0.719534 0.510776 0.57426 0 0.581989 0.668781 0.57627 0 0 0 0.848734 0.0262149 
0.60019  17 0.533309 0.14761 0.504599 0.00236072 0.385361 0 0.488689 0.457668 0 0.0114969 0.842731 0.142886 0.444445 0.216488 0.611322 0.680042 0.424052 
0.636805  17 0.183286 0.718077 0.330375 0 0.209204 0.423899 0.789181 0.132582 0.00839201 0 0.62459 0.189649 0.12388 0.284049 0.716983 0.810723 0.339799 
0.537729  17 0.124193 0.227418 0.918418 0.00645509 0.118643 0.817522 0.687086 0.409203 0.109684 0.238491 0.440197 0 0.0364796 0.231245 0.635722 0.407492 0.129922 
0.540823  17 0.515275 0.189377 0.924037 0 0.731043 0.657954 0.508495 0.582432 0 0.263324 0.68918 0.288721 0.273138 0.0828608 0.897164 0.368806 0.405572 
0.548417  17 0.773781 0.0912282 0.598382 0.0732261 0.336328 0.63926 0.784243 0.590147 0.00123161 0 0.478954 0 0.252482 0.0334059 0.518119 0.406475 0.411056 
0.548862  17 0.318458 0.610852 0.971536 0.0249069 0.275477 0.646467 0.323866 0.623993 0.114599 0.248904 0.602072 0.160583 0.151289 0.181435 0.701305 0.317775 0.333759 
0.556374  17 0.420479 0.377864 0.814047 0.00769561 0.108676 0.475997 0.614886 0.340345 0.144089 0.266765 0.42827 0 0.0514655 0 0.635716 0.123476 0.134208 
0.56  17 0.160425 0.486994 0.275681 0 0.20643 0.752103 0 0.140178 0.079241 0.438167 0.555132 0.399732 0 0.186804 0.475689 0.270522 0.0570262 
0.562253  17 0.398764 0.662432 0.411489 0.00575091 0.309385 0.51116 0.501556 0.634594 0 0 0.481769 0.493094 0.271552 0.302343 0.54922 0.232313 0.411352 
0.56391  17 0.437313 0.516988 0.785006 0.00495422 0.483522 0.751666 0.846516 0.0581357 0.0165284 0.0801744 0.656054 0.337672 0.148408 0 0.516575 0.585937 0 
0.565633  17 0.542862 0.301253 0.299592 0 0.344902 0.899395 0.310012 0.48973 0.0845638 0 0.430766 0.685618 0.426725 0.153549 0.536163 0.279953 0 
0.567108  17 0.824185 0.290728 0.681047 0.0475165 0.0872602 0.647694 0.563353 0.464296 0.377216 0.159455 0.605897 0.132748 0.0545958 0 0.576007 0.0539239 0.0141209 
0.56733  17 0.00747688 0 0.586713 0.00519231 0 0.665017 0.698522 0.781477 0.080786 0.101271 0.568635 0.264471 0 0.0516055 0.534418 0.208387 0.280531 
0.567391  17 0.453488 0.29245 0.888908 0.00166937 0.528275 0.73885 0.681619 0.172102 0.0401461 0.0599212 0.517297 0.370712 0.201574 0.137602 0.574083 0.118132 0 
0.568922  17 0.525793 0.141648 0.842016 0.017705 0.0629354 0.481105 0.261462 0.662191 0.0557311 0.148514 0.665757 0.0731448 0.366411 0 0.62811 0.0437407 0.590419 
0.571354  17 0.770068 0.554226 0.544193 0 0.908549 0.287213 0.459628 0.138414 0.0450954 0.100282 0.506306 0.0988923 0.215233 0.0462193 0.717077 0.523191 0.744698 
0.572829  17 0.338229 0.226167 0.120317 0.0018977 0.546647 0.540047 0.436468 0.33958 0.0261465 0.226238 0.41807 0.341874 0.130959 0.256703 0.499141 0.634089 0.269823 
0.575212  17 0.241139 0.189488 0.436148 0.0054932 0.646107 0.679253 0.63668 0.410749 0.0955571 0.0962654 0.896799 0.432757 0.0850714 0.0803585 0.698771 0.896116 0 
0.576123  17 0.338031 0.236304 0.501534 0 0.617682 0.667764 0.706704 0.430993 0.0305525 0.25325 0.898496 0.471216 0.1333 0.163371 0.461772 0.583507 0.28391 
0.578493  17 0.581151 0.684385 0.635643 0.0173022 0.255142 0.959154 0.509764 0.607348 0.0376144 0.0379762 0.605739 0.622066 0.361463 0.0948234 0.440835 0.66194 0.258393 
0.578973  17 0.699352 0.688673 0.465734 0.00390626 0.415477 0.564144 0.706206 0.115316 0 0.255964 0.297401 0 0.0806684 0.142645 0.599412 0.0330728 0.0462408 
0.579688  17 0.417974 0.499343 0.617235 0.00892249 0.535765 0.42032 0.776718 0.2424 0 0.193371 0.529025 0.165203 0.139243 0.0326966 0.576823 0.387777 0.148778 
0.581071  17 0.468965 0.437499 0.798534 0.00636138 0.544895 0.671046 0.550411 0.79712 0.0732946 0.285049 0.419838 0.122338 0.0482241 0 0.671355 0.684716 0.21608 
0.584378  17 0.657856 0.741463 0.648305 0.0133113 0.275913 0.936434 0.326418 0.578717 0.0591561 0.0172502 0.498631 0.687501 0.41274 0.122038 0.43766 0.58829 0 
0.586522  17 0 0.205484 0.554107 0 0.344636 0.527943 0.756849 0.564314 0.125794 0.0814566 0.570023 0 0.160498 0.073717 0.74658 0.656415 0 
0.598157  17 0.87115 0.838257 0.774213 0.0128989 0.0804883 0.594906 0.617039 0.67066 0.0881778 0 0.590633 0 0.0221033 0.0169069 0.560687 0.580234 0.327596 
0.599932  17 0.0104678 0.0334284 0.629046 0.000366095 0 0.356058 0.687308 0.518683 0.100725 0.215362 0.606227 0.216081 0.0155 0.0679798 0.585412 0.101638 0.322463 
0.600551  17 0.470911 0 0.67378 0.0136607 0.256782 0.83595 0.361087 0.143585 0.0415061 0.0580628 0.518455 0.0887761 0.513905 0 0.761893 0.452229 0.480866 
0.6029  17 0.237155 0.394654 0.704946 0.0826133 0.655624 0.632164 0.731358 0.583392 0 0.0750126 0.577821 0 0.264372 0.0799527 0.723891 0.189675 0.413138 
0.60318  17 0.653285 0.461734 0.54927 0.0995598 0.420992 0.0347394 0.701678 0.616008 0.0514785 0.00632602 0.41622 0.152133 0.189399 0.0297574 0.671586 0.590023 0.0357554 
0.60418  17 0.147079 0 0.498771 0.00262007 0.547301 0 0.535066 0.813573 0.0869133 0.245778 0.88662 0.241723 0 0 0.581248 0.0868923 0 
0.606033  17 0.819656 0.281161 0.608412 0.0251278 0.591202 0.70045 0.58943 0.519759 0.0704822 0.33894 0.905555 0.176949 0.260759 0.0394512 0.62429 0.773923 0.0342357 
0.606692  17 0.0555111 0.479943 0.672544 0.078792 0.982835 0.0477304 0.66127 0.725753 0.0222285 0 0.455815 0.0978869 0.202059 0.189625 0.721142 0.355212 0.252765 
0.607781  17 0.203011 0.13778 0.543641 0.0171088 0 0.0693659 0.692561 0.506438 0 0 0.559336 0.242522 0.102678 0.00378882 0.864228 0.0653221 0.0880943 
0.610121  17 0.194851 0.575716 0.639292 0.0122896 0.116169 0.237604 0.604155 0.127481 0.0399925 0.184444 0.85787 0.130458 0.203806 0.0694004 0.67507 0.892357 0.383043 
0.610765  17 0.186218 0.756105 0.642055 0.113612 0.0198498 0.132927 0.761522 0.772169 0.0381093 0 0.442023 0 0.205905 0 0.849145 0.458089 0.294383 
0.612263  17 0.094436 0 0.816122 0.0372685 0.280402 0.52887 0.39621 0.307237 0.127541 0.0180479 0.550265 0.0981135 0.199997 0.178663 0.695417 0.180371 0.271639 
0.61531  17 0.525643 0.195928 0.573773 0.0457198 0.495357 0.579496 0.841151 0.20042 0.0141852 0.0107664 0.506937 0.496361 0.221146 0.070143 0.585114 0.527189 0.44023 
0.617924  17 0.415995 0.310549 0.463456 0.0476633 0 0.833413 0.4999 0.0779149 0.0287924 0.191083 0.748801 0.18821 0 0.21527 0.599958 0.835326 0.406404 
0.619495  17 0.46911 0 0.749129 0.0228902 0.246473 0.958392 0.68012 0.47574 0.0426604 0.212236 0.571407 0 0.254877 0 0.669563 0 0.57932 
0.620438  17 0.320417 0.44685 0.925904 0.00105081 0.0711597 0.70128 0.133438 0.710364 0.271865 0.277342 0.222626 0.796029 0.0799523 0.850072 0.56778 0.0263814 0.02189 
0.620522  17 0 0.426926 0.585624 0.0342638 0 0.465438 0.468695 0.45522 0 0.00565202 0.270997 0.256913 0.141012 0 0.559158 0.618783 0.167251 
0.621667  17 0.469362 0.137481 0.619102 0.00527361 0.63052 0.531175 0.876491 0.256448 0.00620246 0.118174 0.582072 0.334901 0.3893 0.773416 0.347763 0.797449 0.333009 
0.624852  17 0.665736 0 0.622638 0.0124713 0.313221 0.548805 0.780055 0.367958 0 0 0.560271 0.00497653 0.000720969 0 0.595704 0.285482 0.294289 
0.628104  17 0 0.203801 0.231201 0.031805 0.929843 0.470405 0 0.362651 0.00516581 0.383683 0.569244 0.13684 0 0.138944 0.652603 0.80906 0.164574 
0.630562  17 0.246967 0.0750441 0.292049 0.00472494 0.421292 0.0101184 0.516814 0.803134 0.0928382 0 0.488764 0.293178 0.250838 0 0.402094 0 0.12047 
0.631566  17 0.206342 0.658641 0.696491 0.0298251 0.883127 0.190533 0.802464 0.609744 0.134061 0.0965054 0.606184 0 0.239948 0.0513826 0.888576 0.873655 0.0792701 
0.633116  17 0.25158 0.251191 0.302935 0.0208304 0.303892 0.265166 0.418148 0.371623 0.0393002 0.106567 0.551457 0.0341202 0 0.0857962 0.195845 0 0.152161 
0.638329  17 0.677661 0 0.241014 0.0303871 0.707789 0.593139 0.660355 0.361899 0 0.238364 0.548491 0.212747 0.245382 0.170851 0.536338 0.959328 0 
0.63967  17 0.126819 0.252449 0.576389 0.0409935 0 0.417954 0.780383 0.48298 0 0 0.310228 0.189808 0.15848 0.126027 0.717999 0.981275 0.312955 
0.642693  17 0.655353 0.148673 0.356145 0.0057862 0.211342 0.772194 0.210628 0.414188 0.228446 0 0.495914 0.514544 0.301842 0 0.396552 0.967619 0.417057 
0.648223  17 0.445168 0.0430005 0.539086 0 0.394648 0.403606 0 0.450832 0.0877761 0.18436 0.488869 0.956685 0.130237 0 0.533076 0.398158 0.0235906 
0.657173  17 0 0.100127 0.437997 0.0152865 0.279487 0.404649 0.582208 0.254745 0.123422 0.126747 0.840604 0.250226 0.210617 0.00697942 0.693578 0.378123 0.19292 
0.658097  17 0.328883 0.374213 0.936389 0.00874243 0.610009 0.697972 0.418712 0.503328 0.0930839 0.302778 0.788355 0.91291 0.193874 0.0287145 0.561935 0.502429 0 
0.661305  17 0.516366 0.173057 0.599189 0.024467 0 0.509282 0.257017 0.445717 0.0220054 0.00161241 0.502572 0.143928 0 0.24452 0.917269 0.491068 0.245436 
0.662318  17 0.258966 0.251369 0.536059 0.123532 0.499959 0.418876 0 0.410528 0.0715044 0.119155 0.424414 0.329887 0.00905831 0.159293 0.511448 0.315808 0.0207656 
0.671377  17 0.46647 0.11138 0.469427 0.0248896 0.224417 0.663038 0.983973 0.484319 0.118684 0 0.513867 0 0.261645 0 0.441032 0.256734 0.411337 
0.675772  17 0.305541 0.114643 0.526556 0.0688073 0.230848 0.685218 0.609592 0.358824 0 0.368147 0.52993 0.173247 0.112287 0.086065 0.674408 0.785745 0.755361 
0.677562  17 0.255406 0.195662 0.897307 0.0142151 0.6471 0.709467 0.201863 0.351459 0.0914851 0.0655925 0.803418 0.534148 0.0619708 0.296678 0.615867 0.795658 0.0016067 
0.682658  17 0.221275 0.229017 0.514444 0.0100604 0.0103036 0.961753 0.36723 0.185815 0 0.0475394 0.599113 0.29053 0.0468944 0.177567 0.594163 0 0.0998338 
0.684558  17 0.472864 0 0.784423 0.14642 0.183758 0 0.822159 0.579902 0 0.137036 0.563881 0.308243 0.0125672 0.0679485 0.664089 0 0.451304 
0.689361  17 0.425911 0.322602 0.704066 0.0105153 0.732621 0.679446 0.732672 0.551694 0 0.119062 0.634249 0.391566 0.236207 0.100259 0.545395 0.608268 0.916676 
0.692752  17 0.403369 0.342329 0.439813 0.105043 0.603716 0.727331 0.469976 0.462212 0.0883011 0.279765 0.773872 0.706908 0.0249536 0.0455953 0.985606 0.794064 0 
0.692855  17 0.295031 0.463261 0.566013 0.0146778 0.68768 0.39655 0.590864 0.284489 0.116312 0.379426 0.796964 0.0418391 0.160952 0.170824 0.720222 0.381779 0.130714 
0.693026  17 0.358984 0.668536 0.83272 0.00740532 0.0557968 0.289581 0.611073 0.206789 0.195041 0.26974 0.646282 0 0.0191611 0.08135 0.616032 0.36241 0.142423 
0.693741  17 0.535848 0.177984 0.682625 0.145651 0.145547 0.706185 0.733288 0.592713 0.128723 0.0169104 0.550375 0 0.190844 0.00122911 0.542321 0.195419 0.408108 
0.695875  17 0.2626 0.701182 0.587272 0.057967 0.0522321 0.931734 0.207746 0.732781 0 0.103016 0.568494 0.108196 0.621972 0.0893185 0.645381 0.45825 0.222268 
0.708358  17 0.19589 0 0.655828 0 0.504041 0.689175 0.803535 0.548838 0.070168 0.0724395 0.299233 0.309348 0.179511 0.608422 0.339704 0.0667521 0.393468 
0.713859  17 0.0455383 0.0346481 0.584547 0 0.443133 0.515714 0.646737 0.410886 0.22554 0.00566985 0.4065 0.329157 0.411931 0.106245 0.569088 0.429365 0.166072 
0.718204  17 0.348404 0.883956 0.443494 0 0.522221 0.398929 0.337493 0.388698 0 0 0.297065 0.263276 0.340965 0 0.45294 0.160629 0.236163 
0.724394  17 0.267976 0.284177 0.549521 0.0433126 0 0 0.56475 0.476371 0.0875048 0.00769976 0.470544 0.223411 0.0620498 0 0.864117 0.422424 0.109322 
0.729257  17 0.345452 0.197717 0.600415 0.0125278 0.4819 0.618896 0 0.477987 0.522252 0.179966 0.357541 0.252237 0.194582 0.000532802 0.804273 0.425853 0.315223 
0.730733  17 0.383192 0.256952 0.259335 0.00622999 0.464223 0.57822 0.457106 0.470568 0.0146104 0.0198019 0.376934 0.827274 0.227799 0 0.546993 0.227986 0.385774 
0.731488  17 0.183286 0.718077 0.330375 0 0.209204 0.423899 0.789181 0.132582 0.00839201 0 0.62459 0.189649 0.12388 0.284049 0.716983 0.810723 0.339799 
0.731827  17 0.45581 0 0.409557 0.0153623 0.257969 0.966134 0.723435 0.275565 0.042096 0.0683703 0.674687 0.257038 0.518263 0.00425836 0.650467 0.0253907 0.607519 
0.741989  17 0.219933 0.628577 0.913748 0.000668919 0.319206 0.465774 0.335526 0.382084 0.119117 0.304395 0.647319 0.120578 0.154467 0 0.687494 0 0.231337 
0.74726  17 0.356983 0.518064 0.356141 0.042801 0 0.623469 0.72264 0.440956 0.0250346 0 0.512384 0.172852 0.0168665 0.196968 0.688819 0.659504 0 
0.752274  17 0.276618 0.675764 0.787906 0.00195412 0.499163 0.715148 0.245701 0.456493 0 0.179945 0.823782 0.950492 0.222345 0.0310819 0.384034 0.41462 0.409129 
0.778706  17 0.86725 0.9754 0.539179 0 0.208262 0.56925 0.501994 0.657325 0.179622 0 0.703747 0.482963 0.0283773 0 0.584383 0.580759 0.388157 
0.788091  17 0.552182 0.531652 0.575137 0.161717 0.0318863 0.683217 0.595483 0.571212 0.0879006 0.0279152 0.554475 0.0745479 0.168486 0.135003 0.548133 0.195579 0.260489 
0.789848  17 0.0557233 0.491794 0.370177 0.0812972 0.115113 0.943833 0.133926 0.516748 0.00281916 0 0.616002 0 0.573193 0.0736142 0.722304 0.387878 0.232036 
0.798876  17 0.457614 0.135367 0.651365 0.00188738 0.137143 0.629294 0.380903 0.517173 0.0144604 0.451408 0.577462 0.955844 0.227809 0.0586136 0.589898 0.109761 0.279324 
0.807806  17 0 0.19555 0.29378 0 0.689386 0.437398 0.488099 0.183905 0.175026 0.0416505 0.493804 0.189542 0.258296 0.0781414 0.635438 0.573396 0.622461 
0.818458  17 0.400303 0.108937 0.623892 0.131575 0.127969 0.60924 0.633448 0.384794 0.0462901 0.240536 0.917328 0 0.100423 0.156519 0.244437 0.747007 0.0320702 
0.828885  17 0.210085 0.40554 0.737877 0.0522594 0.52499 0.486548 0.634988 0.486221 0.233639 0.0647381 0.637698 0.190562 0.0928358 0.126413 0.563299 0.716099 0 
0.837523  17 0.326927 0.532022 0.596514 0.0076036 0.493522 0.626139 0 0.479597 0.273979 0.350428 0.433239 0.0846736 0.151272 0.0125797 0.611828 0.356241 0.227551 
0.855018  17 0.674159 0.434446 0.53261 0.123563 0.194522 0.636657 0.720911 0.614455 0.14369 0.00420977 0.447734 0.307407 0.250133 0.0537085 0.280351 0.477548 0.0428883 
0.857467  17 0.355408 0.00960998 0.539962 0.0251712 0 0.241327 0.834911 0.431677 0 0.907386 0.605735 0.0989968 0.231549 0.226567 0.861741 0.873043 0.559001 
0.860145  17 0 0.0676869 0.57235 0.00343859 0.856112 0 0.518496 0.862143 0.117492 0.00795945 0.818149 0.216034 3.33777e-05 0 0.397835 0 0.132195 
0.883667  17 0.227177 0.299518 0.882089 0.00810034 0.0150414 0.96757 0.673304 0.32173 0.139788 0.265026 0.557177 0 0.37802 0.0833747 0.635252 0.677878 0.197767 
0.916547  17 0.467504 0.314811 0.905866 0.0149868 0.422869 0.204521 0.861386 0.593955 0.0829176 0.24522 0.386296 0.029071 0.411282 0 0.561278 0.607972 0.205557 
0.922771  17 0.856983 0 0.180554 0 0.12702 0.827239 0.522303 0.516788 0.192753 0.744194 0.685306 0.495854 0.297332 0.0772479 0.386873 0.500196 0.47576 
1.00952  17 0.426772 0.269852 0.449472 0.0190826 0 0.297494 0.109374 0.518436 0.0200242 0 0.593389 0.0439506 0 0.431053 0.225194 0.327959 0.18314 
1.03056  17 0.266529 0.0241912 0.629319 0.0328942 0.266291 0.693428 0.510875 0.476956 0.0139038 0.142969 0.251181 0 0.0350596 0.519879 0.106905 0.509787 0.204579 
1.10034  17 0.487526 0.105522 0.769198 0.0331103 0.316358 0.693285 0.0774116 0.600694 0.0282963 0.287022 0.681906 0 0.221561 0.349159 0.121247 0.576559 0 
1.1234  17 0.793911 0.668642 0.480921 0.0771192 0.597415 0.125861 0.508349 0.864879 0.975525 0.233854 0.100243 0.969597 0.535481 0.226198 0.0405292 0.460168 0.0277689 
1.13183  17 0.651734 0.267932 0.820673 0.250151 0.418918 0.526019 0.441526 0.483163 0.832661 0.162949 0.300002 0.433348 0.0382424 0.0350896 0.170049 0.104648 0.94932 
0.482703  17 0.18897 0.0458384 0.430567 0.027804 0.0687992 0.542947 0.82084 0.455907 0 0 0.62861 0.142933 0.199353 0.103049 0.940436 0.201055 0 
0.475617  17 0.491416 0.121909 0.813384 0 0.240979 0.693433 0.257166 0.434861 0.0282114 0.308241 0.0975638 0.747207 0.0830008 0.675938 0.192657 0.779128 0 
0.400586  17 0.491416 0.121909 0.813384 0 0.240979 0.693433 0.257166 0.434861 0.0282114 0.308241 0.0975638 0.747207 0.0830008 0.675938 0.192657 0.779128 0 
0.449807  17 0.458139 0.25702 0.725603 0.00940814 0.356163 0.415228 0.805973 0.859968 0.0623543 0.22827 0.572565 0.0197002 0.0397477 0.0459456 0.58612 0.483 0.205341 
0.433658  17 0.705965 0.794302 0.621009 0.00898655 0.535081 0.533411 0.756677 0.18893 0 0.248573 0.39604 0.00619667 0 0.0307838 0.602389 0.371261 0.118319 
0.439416  17 0.492665 0.215191 0.871259 0 0.650622 0.696863 0.533681 0.358298 0 0.249395 0.855197 0.279752 0.133541 0.0185029 0.527931 0.648888 0 
0.460346  17 0.86904 0.543915 0.710508 0.00125455 0.0988119 0.436107 0.735898 0.208981 0 0.207572 0.567192 0 0.16466 0.00117112 0.596924 0.495231 0.289719 
0.387086  17 0.565571 0 0.647209 0.00537653 0.0339727 0.576197 0.854136 0.112464 0 0.0184654 0.493219 0 0.160315 0.0304825 0.599727 0.241977 0.0658253 
0.465881  17 0.611137 0.619218 0.634013 0 0.539988 0.495688 0.785684 0.486661 0.0185716 0.013811 0.496889 0 0.21742 0 0.549113 0.2808 0.535367 
0.476275  17 0.462055 0.566914 0.630536 0.00898767 0.535618 0.436453 0.77516 0.260082 0 0.191427 0.554865 0.0340144 0.0550856 0.0325229 0.594104 0.434567 0.204665 
0.365954  17 0.643567 0.167183 0.616771 0 0.207243 0.481986 0.761783 0.123528 0 0.215631 0.521155 0 0.0190338 0.0155635 0.585433 0.525661 0.0814512 
0.475913  17 0.863055 0.615954 0.633637 0.00806051 0.697565 0.582767 0.873242 0.300171 0 0.238684 0.379858 0.00428651 0.0221755 0.0203036 0.616396 0.570859 0.104699 
0.397348  17 0.489991 0.265372 0.63047 0.00153374 0.542307 0.667155 0.385752 0.409567 0.0143885 0.293995 0.795252 0 0.119381 0.034415 0.739788 0.429152 0.119895 
0.452137  17 0.637875 0.672268 0.598315 0.00112252 0.573572 0.592686 0.637742 0.37788 0.00428977 0.00347765 0.441345 0 0.228835 0 0.549106 0.252938 0.413486 
0.473095  17 0.390785 0.221593 0.551855 0.0173919 0.457496 0.546554 0.750978 0.219784 0 0.294254 0.569525 0.0426846 0 0.394654 0.640797 0.532694 0.217396 
0.469099  17 0.452565 0.352482 0.451233 0 0.00436292 0.510767 0.53742 0.39117 0.0263093 0.0398569 0.498099 0.147649 0.0966617 0 0.614257 0.787779 0.211839 
0.47133  17 0.435716 0.388315 0.44113 0.0153981 0.479356 0.510074 0.616452 0.304171 0.00749277 0.0768085 0.589972 0.141421 0.0794129 0 0.746258 0.873583 0 
0.423349  17 0.648251 0.420048 0.642538 0.0326556 0 0.914228 0.0399833 0.0430501 0 0.183806 0.749739 0.248574 0 0.217408 0.7312 0.694257 0.361964 
0.472345  17 0.119793 0 0.46659 0.00467722 0.00208364 0.213921 0.506492 0.71951 0.113628 0 0.899261 0.185564 0.132041 0 0.452509 0 0 
0.399693  17 0.572154 0.0114543 0.702037 0.0381556 0.366232 0.7189 0.712209 0.56907 0 0.00536002 0.574795 0 0.191346 0.109275 0.738386 0.395612 0.340241 
0.463635  17 0.650723 0 0.730946 0.041766 0.212244 0.703164 0.759193 0.581615 0 0.106472 0.571426 0 0.194538 0.0869095 0.414678 0.269145 0.346035 
0.476934  17 0.283247 0.21316 0.516457 0.0212887 0 0.179483 0 0.697576 0.0227255 0.0945466 0.62952 0.117299 0.076681 0.124707 0.483126 0.352012 0.543781 
0.424407  17 0.632456 0.225229 0.609227 0 0.191664 0.468797 0.123798 0.106184 0.0127681 0.155906 0.516954 0 0.193506 0.0206045 0.563993 0.553485 0.456022 
0.406584  17 0.486812 0.24487 0.486234 0.0415096 0.291183 0.558052 0 0.442744 0.0285169 0.225324 0.543993 0.00526076 0 0.241202 0.700761 0.801442 0.00696492 
0.473902  17 0.522011 0.37014 0.434366 0.0251872 0.0591591 0.575163 0.51039 0.448444 0.00218137 0.229065 0.582223 0.171664 0.057901 0.237132 0.657356 0.664834 0.0165574 
0.429909  17 0.274783 0.372299 0.635197 0.012378 0 0.36971 0.141764 0.421859 0.0070944 0.103611 0.656592 0.372259 0.109222 0.0417033 0.622773 0.903212 0.0410867 
0.521071  17 0.27925 0.212165 0.643721 0.0153385 0.00981032 0.394555 0.5275 0.673771 0.148674 0.108452 0.728282 0.230304 0 0.0773402 0.685751 0.446055 0 
0.500989  17 0.257934 0.327699 0.636655 0.0123991 0.0889568 0.373642 0.43076 0.395051 0.0846172 0.10168 0.604397 0.197206 0.10246 0.0388412 0.61993 0.783337 0.0206755 
0.516252  17 0.451472 0.170769 0.198312 0 0.184406 0.483932 0.724854 0.539606 0 0.0753928 0.686686 0 0.127574 0.186311 0.575731 0.229672 0.55446 
0.484109  17 0.954357 0.487024 0.377641 0.00953067 0.629778 0.557293 0.62863 0.105343 0.00767652 0.254398 0.375598 0.00371939 0 0.0535845 0.62676 0.61558 0.108944 
0.498429  17 0.405837 0.766997 0.601171 0 0.447161 0.575582 0.600135 0.420279 0.0127965 0.00250654 0.492366 0 0.222028 0 0.548986 0.293956 0.398245 
0.513909  17 0.42676 0.506253 0.711781 0.00987251 0.535809 0.421547 0.775947 0.254049 0 0.205712 0.528983 0 0.128911 0.0324962 0.607829 0.584202 0.328508 
0.516992  17 0.705965 0.794302 0.621009 0.00898655 0.535081 0.533411 0.756677 0.18893 0 0.248573 0.39604 0.00619667 0 0.0307838 0.602389 0.371261 0.118319 
0.514005  17 0.762094 0.542157 0.131324 0 0.269977 0.412105 0 0.420967 0.0400927 0.448665 0.669453 0.363792 0.0251898 0.0889534 0.592161 0.570617 0.0517117 
0.489938  17 0.640718 0.0249588 0.594541 0.0193674 0.517982 0.542263 0.664411 0.431542 0.0677509 0 0.491254 0 0.19679 0 0.560589 0.367423 0.494646 
0.510876  17 0.4312 0 0.699697 0.110564 0.304177 0.735018 0.651238 0.395681 0 0.0944532 0.870748 0.279955 0.137731 0.086389 0.575556 0.245716 0.503913 
0.484858  17 0.183208 0 0.679949 0.101179 0 0.455259 0.625437 0.588711 0.157905 0.242225 0.815732 0 0 0 0.686001 0.626765 0.0765027 
0.515634  17 0.346973 0 0.525723 0 0.556198 0.278511 0.490426 0.668648 0.0231931 0.00592125 0.902563 0.32883 0.200813 0 0.480655 0 0 
0.500809  17 0.453879 0 0.823886 0.0185942 0.257362 0.756245 0.489525 0.763035 0.0403557 0.0908994 0.611366 0.0481596 0.339254 0 0.722327 0.230645 0.585926 
0.511939  17 0.265778 0.338602 0.637726 0.0124036 0.0148249 0.504279 0.734198 0.43027 0.0109789 0.170891 0.674299 0.278373 0.109964 0.0440564 0.631127 0.686754 0 
0.527399  17 0 0 0.877357 0.113083 0 0.46896 0.677079 0.734078 0.0910618 0.286283 0.779069 0 0 0 0.679405 0.473491 0.204199 
0.525552  17 0.483789 0.367089 0.220254 0.00264815 0.282071 0.99952 0.798647 0.256615 0.0303915 0.341708 0.771825 0.188172 0.122056 0.0126463 0.64255 0.388769 0.432603 
0.525432  17 0 0 0.805096 0.00714039 0.945004 0.494689 0.760372 0.151072 0.00250787 0.333336 0.585967 0.0609117 0 0.0571654 0.62778 0 0.317796 
0.52742  17 0.685802 0.0399012 0.904177 0.0281227 0.433343 0.507254 0.0358854 0.232191 0 0.240866 0.411479 0.19322 0.020506 0.0288145 0.62601 0.633046 0.041307 
0.533033  17 0.100103 0 0.739701 0.129667 0.232628 0.712995 0.416557 0.579108 0.12619 0 0.517776 0.190909 0.182441 0.035519 0.709866 0.497229 0.542982 
1.1234  17 0.793911 0.668642 0.480921 0.0771192 0.597415 0.125861 0.508349 0.864879 0.975525 0.233854 0.100243 0.969597 0.535481 0.226198 0.0405292 0.460168 0.0277689 
0.956568  17 0.291934 0.656216 0.774064 0.24037 0.0200208 0.224654 0.217988 0.998788 0.201106 0.047677 0.430392 0.549593 0.825394 0.437079 0.831483 0.352585 0.777643 
0.891556  17 0.00845396 0.800374 0.920311 0.0720404 0.871584 0.405096 0.597003 0.708729 0.0999489 0.788973 0.59842 0.447696 0.415697 0.634236 0.625606 0.180182 0.154909 
0.875709  17 0.93679 0.24665 0.32884 0.038374 0.113017 0.0332109 0.72199 0.415473 0.507906 0.069755 0.787884 0.669677 0.400387 0.437786 0.796131 0.255292 0.873291 
0.875709  17 0.93679 0.24665 0.32884 0.038374 0.113017 0.0332109 0.72199 0.415473 0.507906 0.069755 0.787884 0.669677 0.400387 0.437786 0.796131 0.255292 0.873291 
0.990888  17 0.427071 0.453423 0.776805 0.119742 0.865565 0.263641 0.01759 0.869201 0.185366 0.933057 0.435598 0.918119 0.732561 0.957106 0.214575 0.188966 0.113867 
1.07259  17 0.256367 0.100292 0.929372 0.123094 0.30263 0.0460333 0.484864 0.676697 0.581026 0.759263 0.556714 0.248163 0.217497 0.95074 0.944189 0.644865 0.4178 
0.875709  17 0.93679 0.24665 0.32884 0.038374 0.113017 0.0332109 0.72199 0.415473 0.507906 0.069755 0.787884 0.669677 0.400387 0.437786 0.796131 0.255292 0.873291 
0.886165  17 0.985873 0.0629338 0.955667 0.197468 0.600606 0.900513 0.616287 0.940318 0.927855 0.290288 0.486795 0.878473 0.0718728 0.669786 0.896007 0.0678569 0.274231 
0.817204  17 0.352411 0.479076 0.953725 0.0207642 0.102995 0.416834 0.994512 0.44637 0.676508 0.135642 0.159511 0.372656 0.462969 0.745367 0.313303 0.488089 0.161428 
0.56391  17 0.437313 0.516988 0.785006 0.00495422 0.483522 0.751666 0.846516 0.0581357 0.0165284 0.0801744 0.656054 0.337672 0.148408 0 0.516575 0.585937 0 
0.60318  17 0.653285 0.461734 0.54927 0.0995598 0.420992 0.0347394 0.701678 0.616008 0.0514785 0.00632602 0.41622 0.152133 0.189399 0.0297574 0.671586 0.590023 0.0357554 
0.433658  17 0.705965 0.794302 0.621009 0.00898655 0.535081 0.533411 0.756677 0.18893 0 0.248573 0.39604 0.00619667 0 0.0307838 0.602389 0.371261 0.118319 
0.387086  17 0.565571 0 0.647209 0.00537653 0.0339727 0.576197 0.854136 0.112464 0 0.0184654 0.493219 0 0.160315 0.0304825 0.599727 0.241977 0.0658253 
0.397348  17 0.489991 0.265372 0.63047 0.00153374 0.542307 0.667155 0.385752 0.409567 0.0143885 0.293995 0.795252 0 0.119381 0.034415 0.739788 0.429152 0.119895 
0.423349  17 0.648251 0.420048 0.642538 0.0326556 0 0.914228 0.0399833 0.0430501 0 0.183806 0.749739 0.248574 0 0.217408 0.7312 0.694257 0.361964 
0.399693  17 0.572154 0.0114543 0.702037 0.0381556 0.366232 0.7189 0.712209 0.56907 0 0.00536002 0.574795 0 0.191346 0.109275 0.738386 0.395612 0.340241 
0.533033  17 0.100103 0 0.739701 0.129667 0.232628 0.712995 0.416557 0.579108 0.12619 0 0.517776 0.190909 0.182441 0.035519 0.709866 0.497229 0.542982 
1.01662  17 0 0.363508 0.221756 0.00941003 0.456157 0.955945 0.50759 0.131444 0.102895 0.0341389 0.557162 0 0.625711 0.173588 0.658335 0 0.440272 
1.61051  17 0 0.226573 0.963987 4.26494e-05 0.612325 0.75043 0.689879 0 0.101744 0.35417 0.467662 0.0222203 0.425796 0.081758 0.501628 0.132429 0.0183089 
0.578078  17 0.269015 0.227639 0.58028 0 0.495229 0.668067 0.633387 0.972727 0.0790747 0.225148 0.661981 0.331011 0.255254 0.0417418 0.487179 0.53029 0.331492 
0.641804  17 0 0.0594667 0.601272 0.00216438 0 0.655432 0.765273 0.915688 0.083139 0.312861 0.850378 0.343887 0.145394 0.0605193 0.555476 0.609104 0.230522 
0.45684  17 0.308214 0.213764 0.400743 0 0.534845 0.329447 0.379998 0.414606 0.0315214 0.0430655 0.856683 0.323512 0.200652 0 0.509176 0.106703 0 
0.968954  17 0.413798 0.273773 0.490647 0 0.579578 0.306958 0.623474 0.852307 0.0376415 0.0102758 0.0598803 0.303389 0.201363 0.0329701 0.543488 0.108009 0 
0.507443  17 0.379623 0.351128 0.477601 0.0180678 0.120954 0.413297 0.575944 0.393051 0.109961 0.0925956 0.542724 0.123621 0.098138 0.0374701 0.619017 0.784823 0.216218 
0.48678  17 0.439809 0.33883 0.612475 0.00309131 0.0265738 0.390025 0.437946 0.392577 0.0958336 0.121647 0.650404 0.1345 0.0999845 0 0.618187 0.782611 0.276849 
0.42211  17 0.18897 0.0458384 0.430567 0.027804 0.0687992 0.542947 0.82084 0.455907 0 0 0.62861 0.142933 0.199353 0.103049 0.940436 0.201055 0 
0.381384  17 0.435716 0.388315 0.44113 0.0153981 0.479356 0.510074 0.616452 0.304171 0.00749277 0.0768085 0.589972 0.141421 0.0794129 0 0.746258 0.873583 0 
0.709197  17 0.367303 0.482667 0.555863 0.0218698 0.0389329 0.454477 0.652572 0.454872 0 0 0.426281 0.869464 0.134919 0 0.539975 0.838543 0.17926 
0.908821  17 0.261775 0.396164 0.56151 0.0515452 0.349642 0.46316 0.625118 0.451301 0.0815655 0.18135 0.304972 0.853923 0.142271 0 0.551406 0.439843 0.273258 
0.739425  17 0.374961 0 0.676312 0.173017 0.2165 0.5831 0.171163 0.695367 0.345938 0 0.375633 0.245085 0.183864 0 0.747304 0.370718 0.614545 
1.73136  17 0.718183 0 0.110326 0.075974 0.33746 0.977928 0.281765 0.591492 0.470066 0.0242463 0.379305 0 0.0499949 0.264034 0.734679 0.327801 0.461977 
0.429697  17 0.562714 0.00845248 0.344458 0 0.618224 0.663389 0.834019 0.639471 0 0.139772 0.620766 0.18385 0.250737 0.0764154 0.90744 0.396958 0 
1.72768  17 0.256181 0.0106711 0.0213802 0.0204094 0.111735 0.705557 0.863083 0.508408 0 0.0271701 0.712343 0.249379 0.222649 0.112554 0.94224 0.235796 0.422069 
0.645434  17 0.801561 0.712905 0.500868 0.00840758 0.316404 0.372324 0.747068 0.435733 0.0569101 0.472557 0.431882 0.407383 0 0.125484 0.570907 0.484233 0 
0.619171  17 0.478211 0.538856 0.0496259 0.00701754 0.252619 0.537941 0 0.562622 0 0.0288717 0.659244 0.331449 0.309277 0.12592 0.528195 0.0975099 0.427165 
0.712483  17 0.0348718 0.656842 0.654783 0 0.0871118 0.504373 0.788994 0.123887 0.0150695 0.103573 0.315623 0 0.174827 0.315905 0.450362 0.574457 0.352385 
0.769832  17 0.792444 0 0.72542 0.00133808 0.689056 0.581923 0.791348 0.697616 0 0.0329266 0.300963 0.0679416 0.159341 0.363149 0.243001 0.376073 0.31042 
0.49507  17 0.705965 0.794302 0.621009 0.00898655 0.535081 0.533411 0.756677 0.18893 0 0.248573 0.39604 0.00619667 0 0.0307838 0.602389 0.371261 0.118319 
0.465205  17 0.86904 0.543915 0.710508 0.00125455 0.0988119 0.436107 0.735898 0.208981 0 0.207572 0.567192 0 0.16466 0.00117112 0.596924 0.495231 0.289719 
0.560484  17 0.41109 0.490989 0.59664 0.0112544 0.656427 0.415805 0.640621 0.241527 0 0.187258 0.59627 0.13791 0.150228 0.0616593 0.477024 0.392897 0.158267 
0.837344  17 0.331618 0.465425 0.661755 0.0082321 0.442913 0.424452 0.596674 0.253895 0 0.2679 0.283416 0.0686773 0.156018 0 0.536521 0.391341 0.156805 
0.418228  17 0.421766 0.380868 0.596977 0.000162736 0.171544 0.378906 0.0252472 0.398037 0.150259 0.12139 0.334112 0.0122611 0.00177746 0 0.708456 0.164971 0.0763342 
0.568779  17 0.276012 0.389656 0.640431 0.00408645 0.205769 0.577778 0.376876 0.309746 0.0822704 0.180695 0.368672 0 0.0392864 0.151141 0.791143 0.234177 0.139329 
0.610845  17 0.321252 0.374424 0.591371 0 0.346479 0.500662 0.506211 0.448483 0.00508206 0.00673103 0.50806 0.0814422 0.240376 0 0.240289 0.529152 0.320629 
0.477079  17 0.552465 0.318453 0.594294 0.0357823 0.293597 0.526914 0.647991 0.438036 0.00803381 0.00504557 0.600418 0.353727 0.156932 0 0.547577 0.332147 0.147182 
0.479311  17 0.915607 0.00462277 0.67477 0.0583462 0.474837 0.693099 0.684533 0.56925 0.0521369 0.0677741 0.449971 0 0.199067 0 0.593755 0.538646 0.360567 
1.20672  17 0.223001 0.0127485 0.693903 0.0263739 0.372368 0.74287 0.753398 0.586921 0 0 0.828367 0 0.19381 0.277482 0.0701895 0.139575 0.298424 
0.452792  17 0.533234 0.337081 0.66886 0.016378 0.442803 0.24664 0.830762 0.8084 0.0371451 0.0491831 0.575678 0 0.0986609 0.0229633 0.803001 0.861996 0.309428 
0.446311  17 0.430219 0.179968 0.785762 0.0123647 0.535042 0.701594 0.69461 0.652333 0.119597 0.176297 0.566448 0 0 0.0644535 0.714405 0.533347 0.288371 
0.73741  17 0.661514 0.345898 0.981334 0.0199543 0.078164 0.66489 0.549356 0.6392 0.0552358 0.158626 0.644381 0.119615 0.507769 0.0682364 0.615872 0 0.708517 
0.570599  17 0.775714 0 0.814405 0.0200294 0.0448064 0.509309 0.164359 0.314319 0.0671506 0.11818 0.669848 0.0458487 0.283346 0.0434849 0.592645 0.117523 0.607306 
0.593143  17 0 0.310154 0.401141 0 0.296124 0.467658 0.0815035 0.392141 0.10703 0.150263 0.624399 0 0.110304 0.086668 0.672724 0.596955 0.0100918 
0.813399  17 0.122514 0.183208 0.508345 0 0.260211 0.408017 0.207889 0.460925 0.00478021 0.571936 0.715726 0 0.221435 0.0846984 0.615778 0.0279689 0.0389859 
0.398872  17 0.551054 0.276412 0.337003 0.00195538 0.29216 0.790386 0.289893 0.405418 2.21348e-05 0 0.757445 0.00548872 0.298641 0.0923898 0.821211 0.396509 0 
0.591305  17 0.495842 0.261792 0.706752 0.00053629 0.442759 0.951673 0.30082 0.447067 0.110991 0.224759 0.583619 0.728392 0.25995 0.0389415 0.594481 0.249275 0.0282831 
0.542738  17 0.291273 0.525832 0.510728 0.000167717 0 0.641744 0.822877 0.500816 0.0423594 0.186277 0.674912 0.192917 0.0935385 0 0.792717 0.27365 0.537974 
1.61194  17 0.552418 0.186545 0.154934 0 0.333389 0.531171 0.788056 0.301535 0.0389903 0.342064 0.694203 0.148287 0.166048 0 0.00630151 0.299488 0 
0.850408  17 0.508318 0.473802 0.592023 0.0241188 0.0837852 0.610365 0.865145 0.364191 0.0393076 0.443253 0.343965 0.00573866 0.0780109 0.00562831 0.732949 0.819705 0 
1.00143  17 0.596572 0.733427 0.626913 0 0.703037 0.505495 0.774608 0.422394 0 0.353736 0.269746 0.00604384 0.181631 0.0180814 0.635162 0.786382 0.0646324 
0.611967  17 0.43963 0.148384 0.558511 0.0192206 0.584087 0.50824 0.665083 0.299277 0.00805404 0.128655 0.583069 0.0730473 0.496717 0 0.717506 0.814364 0.290908 
0.631512  17 0.43049 0.389352 0.663976 0.00778063 0.600877 0.530254 0.907875 0.310076 0.00620702 0.137543 0.589132 0.383372 0 0.0648341 0.776747 0.817079 0.352163 
0.510929  17 0.437219 0.587784 0.718852 0.018675 0.26921 0.78576 0.810607 0.635031 0.0334704 0.206045 0.557268 0 0.15706 0.087259 0.425805 0.423516 0.340532 
0.442895  17 0.74982 0 0.688127 0.0447902 0.192323 0.596427 0.682491 0.575941 0 0.0365187 0.55605 0 0.109041 0.139455 0.41016 0.324418 0.335183 
0.481622  17 0.345067 0.377988 0.363097 0 0.292914 0.275995 0.518772 0.33631 0.0254408 0.000481494 0.816627 0.40498 0.243021 0 0.737473 0.638879 0 
0.479444  17 0.342071 0 0.274499 0.0126927 0.113323 0.321347 0.382971 0.639943 0.0230518 0.00263827 0.438908 0.258264 0.127915 0 0.770292 0 0 
0.719949  17 0.197335 0.374404 0.502456 0.0229463 0.440364 0.199476 0.683446 0.583724 0.042168 0 0.42516 0.449507 0.180971 0.0148912 0.730195 0.692771 0.380718 
0.744333  17 0.402802 0.356309 0.502929 0.0313011 0.421055 0 0.457837 0.580951 0.0638231 0.0191829 0.399934 0.389448 0.156956 0.0121448 0.730055 0.757325 0 
0.822403  17 0.06698 0.168452 0.345542 0.00459845 0 0.911545 0.0823997 0.433905 0.235611 0.0103595 0.460243 0.223201 0 0 0.396227 0.585506 0.48427 
0.649556  17 0.0925399 0.0584919 0.590571 0.00688956 0.769912 0.339285 0.369938 0.540918 0.189285 0.0115602 0.4929 0.562429 0.137999 0 0.397478 0.636112 0.408746 
0.645935  17 0.219933 0.628577 0.913748 0.000668919 0.319206 0.465774 0.335526 0.382084 0.119117 0.304395 0.647319 0.120578 0.154467 0 0.687494 0 0.231337 
0.586155  17 0.318458 0.610852 0.971536 0.0249069 0.275477 0.646467 0.323866 0.623993 0.114599 0.248904 0.602072 0.160583 0.151289 0.181435 0.701305 0.317775 0.333759 
0.495881  17 0.695484 0.410049 0.627093 0.0209299 0.542061 0.459895 0.660091 0.273208 0.0407164 0.134224 0.542174 0 0.198292 0.0252658 0.601426 0.276273 0.431572 
0.557107  17 0.368041 0 0.567697 0.0191694 0.541926 0.442891 0.828117 0.188435 0.060498 0.225027 0.541792 0 0.198773 0.0441094 0.601936 0.645315 0.50848 
0.583034  17 0.436849 0.540674 0.64638 0.00287789 0.533048 0.457482 0.755922 0.604144 0 0.160623 0.611565 0 0.128237 0.236581 0.620172 0.639353 0.650116 
0.392573  17 0.422571 0.437967 0.848781 0.0141228 0.18837 0.401612 0.715047 0.210985 0 0.0735352 0.469299 0 0.129312 0 0.571228 0.708022 0.559306 
0.590301  17 0.199479 0.221618 0.709333 0.0738009 0.330123 0.507049 0.803021 0.908693 0.0731037 0.22853 0.578115 0.0266555 0.118991 0.0806405 0.53362 0.171744 0.473495 
0.530657  17 0.37999 0.300118 0.733117 0.116839 0.768592 0.599861 0.759324 0.6803 0 0.189059 0.57776 0.00894084 0.0953919 0.0724589 0.666356 0.159183 0.145051 
0.839154  17 0.299172 0.86645 0.477824 0.00408212 0.407947 0.205245 0.560329 0.744479 0.177579 0 0.443286 0.146359 0.00525987 0 0.452684 0 0 
0.673107  17 0.021825 0 0.459226 0.00207342 0.218567 0.0702392 0.435994 0.762358 0.198278 0 0.882394 0.111531 0.31864 0 0.452675 0 0 
0.829775  17 0.33898 0.369713 0.799081 0.00122889 0.527224 0.574832 0.754047 0.0950444 0.0255891 0 0.00600101 0.312618 0.201751 0.12793 0.472969 0.174811 0 
0.44056  17 0.34526 0.299237 0.68187 0.00248264 0.561151 0.797403 0.661871 0.358016 0.0171312 0.00350892 0.822621 0.36904 0.201934 0 0.441611 0.149985 0 
0.679371  17 0.517014 0.724275 0.631855 0.0140438 0.360876 0.819088 0.943231 0.466073 0.0394399 0.0857014 0.667774 0.21619 0.423585 0 0.428492 0.690394 0.136358 
0.623278  17 0.384391 0.754908 0.728425 0.00538932 0.199658 0.666568 0.551261 0.631692 0.0223591 0.0941838 0.639512 0.42546 0.0715807 0.12827 0.436162 0.562735 0.106932 
0.572006  17 0 0.288417 0.658721 0.000191618 0.881369 0.800662 0.583283 0.482291 0.00929829 0.246037 0.753556 0.300321 0 0.0571076 0.558616 0.0622772 0.068802 
0.605099  17 0 0.23997 0.771561 0 0.261584 0.646631 0.498945 0.548211 0.121929 0.230507 0.877091 0.246118 0.00747564 0.0358033 0.500822 0 0.0179941 
0.339846  17 0.336105 0.353744 0.669432 0.00160339 0.656583 0.686857 0.0876733 0.247766 0.000972465 0.324924 0.771756 0 0.118004 0 0.862075 0.47573 0.0999854 
0.383743  17 0.294244 0.173884 0.62374 0.00313696 0.532339 0.760457 0.237606 0.254429 0.0225939 0.313845 0.936596 0 0.125928 0 0.817881 0.22926 0.0565756 
0.500467  17 0.59972 0.680544 0.61725 0.00885872 0.52245 0.452974 0.664841 0.466273 0.0407416 0.0366078 0.547861 0 0.245426 0 0.47709 0.506425 0.238947 
0.732517  17 0.560531 0.682281 0.592313 0.0212615 0.731245 0.480265 0.635838 0.381576 0.0213315 0.0425703 0.36027 0 0.402931 0.137654 0.440915 0.388943 0.413484 
0.658559  17 0.398538 0.00903881 0.484871 0.0277951 0.0594646 0.648139 0.427513 0.634848 0 0 0.396925 0.187456 0.0576435 0.0261186 0.836984 0.0515224 0.0802756 
0.735406  17 0.157804 0.0128196 0.905266 0.0252209 0.249277 0.644347 0 0.587355 0 0 0.440333 0.251034 0.0022725 0.0351693 0.540728 0.201306 0.073039 
0.365492  17 0.729452 0.379863 0.803052 0.00332202 0.191132 0.940517 0.775392 0.265121 0.0197222 0.26781 0.881706 0 0.0840827 0.00744709 0.603668 0.38756 0.0810382 
0.425432  17 0.759483 0.637904 0.426759 0.00484278 0.212724 0.656775 0.780739 0.155154 0 0.335905 0.894857 0 0.172907 0.0207136 0.597687 0.373149 0.00357641 
0.493992  17 0.456963 0.00254562 0.597649 0.00719422 0.286737 0.511458 0.755969 0.163822 0.00122689 0.230943 0.374036 0.0494937 0 0.0501378 0.588585 0.272421 0.0770879 
0.507449  17 0.411759 0.471114 0.767047 0.00768313 0.724361 0.498251 0.755213 0.175999 0 0.294358 0.490076 0.000185632 0 0.0456413 0.616093 0.282753 0.26954 
0.495597  17 0.281604 0.407337 0.566429 0.0130458 0.0818062 0.345257 0.448598 0.471879 0.143681 0.196168 0.625152 0.112615 0.0482187 0.0176045 0.615195 0.486339 0.191187 
0.592946  17 0.296866 0.675911 0.767482 0.0127523 0.0914312 0.337981 0.52752 0.261604 0.168444 0.0320832 0.584761 0.288496 0.134457 0.041925 0.615689 0.50194 0.116739 
0.691652  17 0.416306 0.581731 0.790873 0.000640743 0.281273 0.489096 0.431334 0.241287 0.145293 0.235254 0.487781 0 0.0381014 0 0.709065 0 0.0385701 
0.581934  17 0.410137 0.188752 0.86188 0.0150617 0.371806 0.423439 0.56559 0.359743 0.10918 0.29718 0.430084 0.0430244 0.0470209 0 0.639971 0.0574304 0.0800909 
0.469832  17 0.495884 0.369703 0.484764 0.0413885 0.289475 0.579402 0.194701 0.413231 0.0176759 0.0215999 0.552599 0.00359906 0.141294 0.248332 0.689104 0.191211 0 
0.389979  17 0.472897 0.35086 0.485368 0.0426 0.333711 0.604857 0.508777 0.446649 0.0152825 0.0992796 0.537292 0.00853105 0.16595 0.0451452 0.934443 0.336607 0 
0.383297  17 0.623407 0.229306 0.632612 0.00324545 0.297866 0.594289 0.615422 0.40939 0 0.279597 0.912018 0 0.038503 0 0.668172 0.41343 0.114163 
0.57217  17 0.404991 0.228668 0.526286 0.000726931 0.938399 0.797318 0.438815 0.40957 0 0.317222 0.467423 0 0.159372 0.0880403 0.658706 0.415399 0.112732 
0.619466  17 0.566363 0.483419 0.638163 0.00535181 0.175855 0.935668 0.430285 0.160335 0.02694 0.0397407 0.585833 0.848485 0.433499 0.0885291 0.444715 0.247225 0.0694425 
0.621839  17 0.563046 0 0.63435 0.0232015 0 0.882929 0.734862 0.199792 0 0.0359797 0.488027 0.512715 0.311045 0.00175618 0.502397 0.226721 0.299214 
0.619053  17 0 0.324692 0.652644 0.0152984 0 0.277346 0.67051 0.355719 0.083588 0.168229 0.697897 0.211066 0 0.0340607 0.648761 0.0422207 0 
0.514788  17 0.215944 0.100594 0.653053 0.0129151 0.00505882 0.494084 0.458395 0.266089 0.0590406 0.175482 0.629995 0.282069 0.196107 0.0401124 0.611518 0.926251 0 
0.852946  17 0.326213 0.369076 0.637407 0.00619038 0 0.544368 0.604004 0.408371 0.105635 0.337031 0.0889703 0.231239 0.0585378 0 0.667952 0.0344044 0 
0.536811  17 0.351729 0.146043 0.465035 0.00662004 0.602562 0.742682 0.623916 0.436971 0.127669 0.0585924 0.999212 0.0824783 0.0667011 0.0139034 0.608518 0.695623 0.14172 
0.658029  17 0 0 0.676885 0.0191974 0.297206 0.491939 0.518975 0.621919 0.0629328 0.063275 0.637102 0.264489 0.33217 0.0435941 0.683928 0.238986 0.524723 
0.602394  17 0.512247 0 0.756187 0.118632 0.286182 0.578863 0.299447 0.589875 0.14892 0.0889214 0.561529 0.241769 0.363519 0.0238247 0.662469 0.91247 0.584321 
0.776579  17 0.511215 0.712121 0.962241 0.005098 0.338166 0.52851 0.40544 0.55615 0.0214436 0.214441 0.113975 0.809099 0.287014 0.224242 0.393026 0.971581 0.486349 
0.609884  17 0.448979 0.411809 0.504309 0.00335848 0.253239 0.639747 0.374663 0.413888 0.00227377 0.409656 0 0.709143 0.18898 0.422575 0.263068 0.298288 0.0296002 
3.89624  17 0.342341 0.416746 0.0250123 0.170093 0.255569 0.361522 0 0.762452 0.0158005 0.34544 0.411328 0.0132504 0.600475 0 0.421087 0.657143 0.0697437 
0.580413  17 0.402203 0 0.949637 0.000743504 0.678362 0.306963 0.122229 0.378884 0 0.38137 0.419843 0.210099 0.142555 0.378924 0.717017 0.632773 0 
0.70337  17 0.239967 0 0.721766 0.00265074 0.434336 0 0.847939 0.038182 0.0289984 0.243321 0.55277 0 0 0.0473026 0.561367 0.0470017 0.125422 
0.717612  17 0.53866 0.113731 0.419515 0.00633707 0.368834 0.120727 0.73184 0.178146 0.0132072 0.174963 0.523246 0 0.314206 0.0424407 0.574729 0 0.153516 
0.557477  17 0.439532 0.169445 0.619156 0.00145691 0.67815 0.771671 0.872475 0.408266 0.13185 0.176729 0.730973 0 0.176308 0.0157078 0.539203 0.482917 0.264218 
0.576806  17 0.425938 0.189816 0.719669 0.00137938 0.462252 0.50025 0.226849 0.240319 0.0180958 0.310683 0.555609 0 0.184823 0 0.572906 0.415032 0.181534 
0.405709  17 0.491096 0.246733 0.907702 0.00189952 0.401917 0.680155 0.705945 0.447035 0.0461693 0.259892 0.578577 0.0334044 0.00731473 0.0193635 0.650818 0.301182 0 
0.500338  17 0.483166 0.271436 0.912618 0.00973051 0.358921 0.413525 0.719569 0.728091 0.0420443 0.20499 0.565561 0.147901 0.0703935 0.0678652 0.525002 0.513748 0.110525 
0.577134  17 0.0491537 0.428352 0.672682 0.072438 0.3418 0.00604119 0.544487 0.741351 0.11261 0.0401426 0.417734 0.0824027 0.111311 0.0543611 0.588903 0.0108625 0.03765 
0.609926  17 0.90592 0.455721 0.677675 0.0382382 0.50576 0.38391 0.707092 0.775021 0.441229 0.0283822 0.539974 0.13007 0.0955368 0.0940719 0.593495 0.3582 0 
0.638573  17 0.338151 0.226625 0.282406 0.00105095 0.572924 0.605522 0.643385 0.34823 0.0284234 0.213634 0.114251 0.449706 0.130025 0.26788 0.508144 0.591691 0.267825 
0.773395  17 0.338065 0.223042 0.670842 0.000621299 0.646638 0.650594 0.339013 0.0548247 0.0285767 0.220011 0.105912 0.310907 0.131153 0.169657 0.490917 0.559958 0.275351 
0.748827  17 0.853101 0.266221 0.432144 0.00555801 0.306087 0.402492 0.542887 0.305842 0 0.346944 0.447738 0.0265451 0.257707 0.0605222 0.67429 0.451203 0.335808 
0.507399  17 0.824212 0.309556 0.554686 0.0139715 0.763892 0.639814 0.00105878 0.719031 0 0.122506 0.324048 0.0400281 0.152948 0.0360402 0.54434 0.298885 0.413446 
0.483679  17 0.283247 0.21316 0.516457 0.0212887 0 0.179483 0 0.697576 0.0227255 0.0945466 0.62952 0.117299 0.076681 0.124707 0.483126 0.352012 0.543781 
0.930664  17 0.467504 0.314811 0.905866 0.0149868 0.422869 0.204521 0.861386 0.593955 0.0829176 0.24522 0.386296 0.029071 0.411282 0 0.561278 0.607972 0.205557 
0.388558  17 0.270168 0.220032 0.541518 0.0381874 0 0.0525909 0 0.90463 0.0572155 0.161102 0.492774 0.137929 0.0784242 0.0509166 0.459077 0.376248 0.135429 
0.505643  17 0.268598 0.193982 0.506406 0.0154428 0 0.16259 0 0.556069 0 0.123264 0.524422 0.139665 0.0648703 0.0809757 0.127204 0.411546 0.483009 
0.704274  17 0.868681 0.380121 0.831043 0.00468648 0.0790794 0.403052 0.669145 0.198464 0.171811 0.129448 0.585535 0.122332 0.207796 0 0.594192 0.385682 0.292532 
0.599178  17 0.276948 0.0980752 0.370575 0 0.124255 0.416517 0.703932 0.188119 0.12704 0.0900864 0.630367 0.167411 0.157661 0.000154834 0.567908 0.446443 0.33111 
0.709299  17 0.212253 0 0.601044 0.0166412 0 0.321942 0.704434 0.499198 0 0.155065 0.55929 0.13077 0 0 0.93056 0 0.0802755 
0.652742  17 0.217551 0.144051 0.83033 0.0201241 0 0.661372 0.687743 0.625008 0.110634 0.237813 0.557938 0.442367 0 0 0.696653 0.636708 0.197303 
0.61125  17 0.280824 0.303871 0.84016 0.00739339 0 0.240981 0.616847 0.153316 0.0392744 0.399697 0.677015 0.138917 0.121041 0.0583516 0.66034 0.249047 0.405317 
0.538385  17 0.207337 0 0.633337 0.0107803 0.0301564 0.16046 0.575777 0.119262 0.0232542 0.141429 0.857661 0.138949 0 0.0699245 0.695117 0.835486 0.336116 
0.560147  17 0.635084 0 0.75222 0.0439981 0.201797 0.514244 0.770138 0.630309 0 0.189522 0.597571 0 0.191691 0.0697954 0.387816 0.266776 0.266697 
0.462291  17 0.624134 0 0.688073 0.034559 0.366832 0.814427 0.781915 0.509169 0 0.154865 0.621673 0 0.200279 0.0331806 0.505997 0.261535 0.353917 
0.726069  17 0.51571 0.361652 0.743178 0 0.215372 0.741394 0.492823 0.388882 0.00978235 0.227623 0 0.721061 0.0634511 0.0618705 0 0.121373 0 
0.522681  17 0.477975 0 0.641228 0.00237868 0.0776778 0.825349 0.424113 0.284517 0.0151415 0.265166 0 0.730255 0.0738514 0.294964 0.113669 0.0639289 0.0929565 
0.568393  17 0.130936 0.171892 0.56671 0.0214751 0 0.100946 0.882091 0.468534 0 0 0.573831 0.338186 0.102169 0 0.836857 0 0 
0.582921  17 0.0352309 0.172407 0.549675 0.0170402 0 0 0.876439 0.509843 0.0109086 0 0.601149 0.243833 0.13706 0 0.872558 0.344169 0.0493798 
0.793042  17 0.486446 0 0.138232 0 0.478278 0.694517 0 0.336444 0.0887666 0.0470375 0.869985 0.0751748 0 0.394719 0.619326 0.46711 0.200514 
0.638273  17 0.429269 0.510652 0.902122 0.0311177 0.12831 0.727515 0.417606 0.166441 0.090223 0.0566703 0.565644 0.50174 0.146283 0.225693 0.611188 0.919013 0.0915636 
0.585426  17 0.664163 0.528171 0.620358 0.00036173 0.679115 0.425578 0.696601 0.449387 0 0.258872 0.393591 0.173792 0.179209 0.0366815 0.577232 0.600853 0.184588 
0.555991  17 0.220059 0.518308 0.642227 0.0132425 0.740067 0.460811 0.604512 0.339259 0 0.0137452 0.281676 0.0690855 0.0257742 0.0163397 0.562208 0.603956 0.512951 
0.577314  17 0.364121 0.118208 0.520363 0.0147446 0.783978 0.130149 0.692881 0.656172 0.0231234 0 0.918449 0.132684 0.147126 0.101514 0.483979 0.494935 0.153699 
0.543072  17 0.273213 0.0922362 0.523463 0.00544848 0 0.245825 0.0895126 0.666433 0.0227703 0.0191391 0.535247 0.301679 0.2253 0.113273 0.484327 0.208046 0.560546 
0.364652  17 0.928942 0 0.748477 0.0133952 0.499339 0.574166 0 0.154216 0.0363276 0.273652 0.63193 0 0.0228084 0.0139148 0.645221 0.638278 0.165916 
0.521882  17 0.706148 0.0672187 0.958611 0.0269543 0.2863 0.558446 0.0139779 0.412984 0.118519 0.236299 0.443538 0.240378 0.0204779 0.0264428 0.637517 0.603827 0.164787 
0.465543  17 0.274783 0.372299 0.635197 0.012378 0 0.36971 0.141764 0.421859 0.0070944 0.103611 0.656592 0.372259 0.109222 0.0417033 0.622773 0.903212 0.0410867 
0.504419  17 0.42676 0.506253 0.711781 0.00987251 0.535809 0.421547 0.775947 0.254049 0 0.205712 0.528983 0 0.128911 0.0324962 0.607829 0.584202 0.328508 
0.620729  17 0.525793 0.141648 0.842016 0.017705 0.0629354 0.481105 0.261462 0.662191 0.0557311 0.148514 0.665757 0.0731448 0.366411 0 0.62811 0.0437407 0.590419 
0.632925  17 0.525793 0.141648 0.842016 0.017705 0.0629354 0.481105 0.261462 0.662191 0.0557311 0.148514 0.665757 0.0731448 0.366411 0 0.62811 0.0437407 0.590419 
0.584638  17 0.637244 0.0147917 0.846692 0.046668 0.425756 0.706856 0.00355526 0.796586 0 0 0.45293 0 0.0616514 0.129475 0.809368 0.471917 0.470464 
0.472837  17 0.657731 0 0.750246 0.0392377 0.341996 0.691438 0.464628 0.467264 0 0 0.658933 0.10183 0.314759 0.117196 0.77508 0.625557 0.378531 
0.961541  17 0.212242 0.127386 0.818874 0 0.120165 0.78127 0.683225 0.437679 0.0486762 0.251862 0.132069 0 0.103591 0.308297 0.379153 0.318846 0 
0.815786  17 0 0.215946 0.89463 0 0.0873807 0.678866 0.432311 0.424278 0.0355237 0.214645 0.123738 0.576518 0.0400218 0.300942 0.394626 0.862688 0 
0.423349  17 0.648251 0.420048 0.642538 0.0326556 0 0.914228 0.0399833 0.0430501 0 0.183806 0.749739 0.248574 0 0.217408 0.7312 0.694257 0.361964 
0.45684  17 0.308214 0.213764 0.400743 0 0.534845 0.329447 0.379998 0.414606 0.0315214 0.0430655 0.856683 0.323512 0.200652 0 0.509176 0.106703 0 
0.398872  17 0.551054 0.276412 0.337003 0.00195538 0.29216 0.790386 0.289893 0.405418 2.21348e-05 0 0.757445 0.00548872 0.298641 0.0923898 0.821211 0.396509 0 
0.389979  17 0.472897 0.35086 0.485368 0.0426 0.333711 0.604857 0.508777 0.446649 0.0152825 0.0992796 0.537292 0.00853105 0.16595 0.0451452 0.934443 0.336607 0 
0.773395  17 0.338065 0.223042 0.670842 0.000621299 0.646638 0.650594 0.339013 0.0548247 0.0285767 0.220011 0.105912 0.310907 0.131153 0.169657 0.490917 0.559958 0.275351 
0.538385  17 0.207337 0 0.633337 0.0107803 0.0301564 0.16046 0.575777 0.119262 0.0232542 0.141429 0.857661 0.138949 0 0.0699245 0.695117 0.835486 0.336116 
0.462291  17 0.624134 0 0.688073 0.034559 0.366832 0.814427 0.781915 0.509169 0 0.154865 0.621673 0 0.200279 0.0331806 0.505997 0.261535 0.353917 
0.364652  17 0.928942 0 0.748477 0.0133952 0.499339 0.574166 0 0.154216 0.0363276 0.273652 0.63193 0 0.0228084 0.0139148 0.645221 0.638278 0.165916 
0.676696  17 0.104383 0.174403 0.717576 0.0069057 0.0732776 0.20063 0.908064 0.154857 0.0227077 0.0759361 0.906538 0.12338 0 0.135251 0.745755 0.592444 0.470081 
1.4418  17 0.224752 0.0112089 0.696659 0.0108827 0 0.182183 0.624442 0 0.0191306 0.07579 0.905754 0.149883 0 0.0140703 0.702616 0.823311 0.432446 
0.478461  17 0.58278 0.860687 0.609103 0.00594358 0.225707 0.574629 0.516847 0.193751 0 0.245649 0.376698 0.00220012 0 0.087021 0.500786 0.466674 0.112155 
0.596747  17 0.0934009 0.5578 0.638253 0.0120026 0.756336 0.555371 0.808795 0.268284 0.0383674 0.216869 0.406492 0.00607945 0.0274995 0.145637 0.422212 0.286807 0.111969 
1.12152  17 0.557492 0.107992 0.640672 0.00317767 0.307633 0.864553 0.505192 0.443969 0.0031467 0.112876 0.0302066 0.805603 0 0.117001 0.649099 0.279718 0.132114 
0.669749  17 0.640304 0.444904 0.634315 0.00244073 0.344456 0.62816 0.453467 0.220635 0.0112141 0.286123 0.586571 0 0.394276 0 0.591368 0.334726 0.0779613 
0.568958  17 0.0842732 0.334816 0.674605 0.023568 0.0829985 0.256536 0.389723 0.472304 0.0629756 0 0.573851 0.299717 0.147848 0.0580632 0.507963 0.00105382 0.148004 
0.509457  17 0.338807 0.642816 0.794094 0.0257992 0 0.431781 0.0077197 0.359254 0 0 0.579483 0.323793 0.138163 0.0389536 0.910827 0.114168 0.0225524 
0.604845  17 0.257931 0.305219 0.614494 0.00210739 0.475259 0.548675 0.637541 0.404985 0.162414 0.051177 0.956227 0 0 0 0.849328 0.341064 0.2541 
0.816334  17 0.117872 0.262588 0.671558 0.00520961 0.0474996 0.365592 0.401304 0.381698 0.158208 0.0495889 0.225107 0.473129 0.126613 0 0.928093 0.259527 0.19442 
0.612165  17 0.36825 0.22566 0.472359 0.0156892 0.0972999 0 0 0.515631 0 0.192345 0.573632 0.160313 0 0.0862135 0.201486 0.563713 0.570579 
1.02761  17 0 0.18769 0.398713 0.0275705 0.0102935 0.265735 0.233521 0.460503 0 0.179761 0.400561 0.128503 0 0.0603988 0 0.329794 0.185401 
1.11444  17 0.536324 0.0676086 0.357162 0.00239574 0.429208 0.675138 0.754358 0.753783 0 0.146507 0.0362493 0.0649742 0.163863 0.0193034 0.796006 0.41802 0.0139334 
0.431322  17 0.610268 0.33812 0.482688 5.46991e-05 0.443434 0.696387 0.869329 0.561591 0 0.188175 0.852165 0.275023 0.248994 0 0.886514 0.407137 0 
0.541009  17 0.540627 0.315236 0.849657 0.00015169 0.268339 0.542257 0.633105 0.690495 0.0606138 0.187839 0.609495 0.249725 0.270768 0 0.625411 0.20685 0.0757098 
0.523895  17 0.524766 0.052977 0.131807 0.0130592 0.0261966 0.269371 0.469258 0.360499 0.0302977 0.133079 0.743294 0.51475 0.384695 0 0.732191 0.219776 0 
0.515101  17 0.313629 0.224253 0.678356 0.0456509 0.290092 0.719317 0.750842 0.62741 0 0.0542813 0.46104 0.0110901 0.189813 0.112161 0.433738 0.144149 0.268557 
0.558526  17 0.168911 0.287868 0.729029 0 0.175525 0.801323 0.757639 0.574525 0 0.269413 0.585462 0 0.147408 0.0449976 0.473385 0.146055 0.168134 
0.447183  17 0.069012 0.0150286 0.530084 0.021824 0.0475956 0.746362 0.871983 0.186164 0.00415299 0.0529588 0.439468 0.217004 0.153392 0.0407376 0.564525 0.224355 0.0638412 
0.463363  17 0.18436 0.251396 0.647815 0.0119933 0 0.613836 0.878731 0.685993 0 0.0250647 0.484972 0.0417588 0.143716 0.0247075 0.928793 0.194714 0.0649683 
1.29082  17 0.622772 0.437695 0.0183108 0.0110468 0.371695 0.734799 0.717034 0.446034 0.0441523 0.303577 0.585658 0.0181275 0.222361 0 0.621676 0.206188 0 
0.455695  17 0.505668 0.245833 0.559338 0.00720958 0.342959 0.419526 0.67833 0.449326 0.0442702 0 0.583248 0.0463309 0.289649 0.0109257 0.436502 0.321544 0.00394436 
0.504981  17 0.472945 0.284853 0.317321 0.01954 0.463498 0.53266 0.578013 0.321726 0.0336725 0.0554064 0.609383 0.147471 0.173945 0 0.504857 0.111922 0.11696 
0.463252  17 0.50846 0.226826 0.45664 0.0132891 0.487227 0.477034 0.56935 0.392955 0.0299087 0.0988717 0.573448 0.0468996 0 0 0.871429 0.991922 0 
0.450844  17 0.553957 0.160556 0.650381 0.0233854 0.299794 0.594454 0.63519 0.577668 0 0.105538 0.541986 0 0.110895 0.125847 0.387132 0.406435 0.200345 
0.563955  17 0.611914 0 0.698178 0.0652154 0.070239 0.59621 0.672113 0.674754 0 0.165222 0.569047 0 0.108331 0.172465 0.283379 0.20897 0.388578 
0.459049  17 0.706148 0.0672187 0.958611 0.0269543 0.2863 0.558446 0.0139779 0.412984 0.118519 0.236299 0.443538 0.240378 0.0204779 0.0264428 0.637517 0.603827 0.164787 
0.504283  17 0.637244 0.0147917 0.846692 0.046668 0.425756 0.706856 0.00355526 0.796586 0 0 0.45293 0 0.0616514 0.129475 0.809368 0.471917 0.470464 
0.421039  17 0.489991 0.265372 0.63047 0.00153374 0.542307 0.667155 0.385752 0.409567 0.0143885 0.293995 0.795252 0 0.119381 0.034415 0.739788 0.429152 0.119895 
0.467624  17 0.495884 0.369703 0.484764 0.0413885 0.289475 0.579402 0.194701 0.413231 0.0176759 0.0215999 0.552599 0.00359906 0.141294 0.248332 0.689104 0.191211 0 
0.479799  17 0.992147 0.950873 0.611805 0.00434541 0.0272986 0.71813 0.802324 0.185037 0 0.292945 0.660094 0.135769 0.198972 0.135912 0.619995 0.366599 0.00105488 
0.339846  17 0.336105 0.353744 0.669432 0.00160339 0.656583 0.686857 0.0876733 0.247766 0.000972465 0.324924 0.771756 0 0.118004 0 0.862075 0.47573 0.0999854 
0.492329  17 0.0733528 0.440559 0.626756 0.00256264 0.816101 0.513913 0.641286 0.524288 0.0437162 0.04124 0.444648 0.0692685 0.115506 0.00585865 0.590994 0.0480695 0.36219 
1.14348  17 0.108233 0.438084 0.622947 0.0250327 0.387992 0.341588 0.484437 0.0314424 0.143235 0.0318091 0.448142 0.0445265 0.119433 0.0814841 0.574901 0.600202 0.430131 
0.530527  17 0.20039 0 0.612152 0.0108534 0.267628 0.147951 0.550067 0.186016 0.043812 0.137119 0.704524 0.138636 0 0.0721873 0.796616 0.877525 0.37233 
0.549348  17 0.410633 0.195571 0.646058 0.011176 0 0.266855 0.585641 0.0871867 0.0207271 0.143345 0.637645 0.138855 0.0601265 0.0748484 0.695674 0.118333 0.362296 
0.948675  17 0.351184 0.992418 0.560258 0.00613213 0.309139 0.731877 0.945249 0.469482 0.00958809 0.490041 0.709958 0.174445 0.571097 0.0655469 0.552826 0.236088 0.199202 
0.71403  17 0.892058 0.484818 0.517816 0.0195033 0.272075 0.0583986 0.914829 0.461934 0.0549134 0 0.653108 0.00703664 0.374003 0.0471346 0.428617 0.457316 0.115945 
2.25401  17 0.996397 0.524473 0.543333 0.716637 0.78479 0.836594 0.560404 0.993655 0.225675 0.925324 0.748999 0.272897 0.132863 0.0742721 0.873416 0.279789 0.558358 
0.671777  17 0.644625 0.626428 0.614311 0 0.0933474 0.953926 0 0.405878 0 0.283671 0.0983125 0.245559 0 0.304615 0.737015 0.864434 0.230338 
0.571011  17 0.437313 0.516988 0.785006 0.00495422 0.483522 0.751666 0.846516 0.0581357 0.0165284 0.0801744 0.656054 0.337672 0.148408 0 0.516575 0.585937 0 
0.465537  17 0.281604 0.407337 0.566429 0.0130458 0.0818062 0.345257 0.448598 0.471879 0.143681 0.196168 0.625152 0.112615 0.0482187 0.0176045 0.615195 0.486339 0.191187 
0.522163  17 0.47472 0.422006 0.291965 0.000150039 0 0.0776966 0.520302 0.364092 0.0119312 0.194206 0.826959 0.358646 0.276339 0 0.888665 0.663404 0.0489932 
0.509224  17 0.207632 0.289748 0.570273 0.000153093 0.36875 0.683918 0.576703 0.335492 0.0340649 0.180914 0.840029 0.307158 0.251903 0 0.870055 0.136075 0.0598784 
0.469124  17 0.483166 0.271436 0.912618 0.00973051 0.358921 0.413525 0.719569 0.728091 0.0420443 0.20499 0.565561 0.147901 0.0703935 0.0678652 0.525002 0.513748 0.110525 
0.644415  17 0.0352309 0.172407 0.549675 0.0170402 0 0 0.876439 0.509843 0.0109086 0 0.601149 0.243833 0.13706 0 0.872558 0.344169 0.0493798 
0.579446  17 0.390977 0.107603 0.632061 0.00968265 0 0.329317 0 0.427294 0.00439531 0.0855149 0.684634 0.185492 0 0.0719282 0.544706 0.251658 0.0809041 
0.512015  17 0.260747 0.351969 0.646151 0.0113513 0 0.381296 0.404325 0.439564 0.013459 0.13345 0.570616 0.356753 0.235596 0.0825823 0.72134 0.749646 0 
0.543418  17 0.794481 0.227672 0.557986 0.0380479 0.576194 0.631996 0 0.694811 0 0.119574 0.436443 0 0.202456 0.0463207 0.546836 0.331736 0.82176 
0.367865  17 0.860568 0.358959 0.506659 0.0146071 0.654186 0.716236 0 0.764993 0 0.0897763 0.319738 0 0.113477 0.00827795 0.550986 0.344216 0.369919 
0.998172  17 0.21043 0.19759 0.439528 0 0.362713 0.413405 0.708935 0.0345717 0.1012 0.119987 0.570301 0.147553 0.129766 0.0346842 0.572909 0.457202 0.263756 
0.529854  17 0.487506 0.168732 0.454748 0.0114046 0.307066 0.413279 0.705995 0.266209 0.056616 0.233647 0.562994 0.138376 0.127157 0.029263 0.520476 0.524077 0.054564 
0.59539  17 0.648206 0.418156 0.5678 0.0632423 0.268874 0.282974 0.339921 0.519278 0.131141 0.190287 0.675902 0.132636 0.118133 0.0195929 0.630639 0.453599 0.226741 
0.703111  17 0.715649 0.394358 0.542383 0.0889843 0.40522 0 0.527732 0.491587 0.0163675 0.270625 0.497302 0.110615 0.251559 0.0335518 0.690453 0.497334 0 
0.520576  17 0.451567 0.205826 0.714939 0.0338581 0.641044 0.117863 0.650825 0.606349 0.041776 0.00152547 0.96154 0.314918 0.193751 0 0.298803 0.538607 0.017515 
0.662722  17 0.621002 0.174226 0.716795 0 0.69523 0.729719 0.625676 0.255911 0.0475142 0.00576254 0.573811 0.506513 0.212429 0.0112382 0.220634 0 0 
0.470914  17 0.423899 0.138189 0.843096 0.0224296 0.404569 0.693895 0 0.447846 0.11882 0.253533 0.600227 0.317822 0.00443896 0.0528486 0.735533 0.519194 0.15673 
0.503718  17 0.370526 0.206459 0.80363 0.00627576 0.650935 0.742606 0 0.535661 0.118427 0.192373 0.626462 0.210756 0.00797872 0.0272356 0.718626 0.581855 0.347846 
0.74055  17 0.267865 0.206348 0.380801 0.00356576 0.631795 0.247749 0 0.234402 0.0250918 0.0218096 0.127524 0.452675 0.122462 0.106799 0.506967 0.444928 0.592585 
0.664126  17 0.299539 0.183229 0.309234 0.000344213 0 0.521911 0 0.769993 0.028017 0.100078 0.117361 0.368889 0.225229 0.196855 0.499201 0.628091 0.180362 
1.27854  17 0.551981 0 0.76598 0.00572425 0 0.513159 0.585524 0 0.00195735 0.145702 0.622979 0.68692 0.180026 0.0233351 0.354739 0.26554 0.0835717 
0.474293  17 0.583665 0 0.712421 0.00737565 0 0.544762 0.870533 0.09578 0.00167445 0 0.591408 0.617812 0.147187 0.391718 0.283662 0.209868 0.0385455 
0.484813  17 0.446357 0.552024 0.532748 0 0.177631 0.497287 0.148517 0.288761 0.0815355 0.147199 0.334091 0.0746524 0.0547586 0.0211182 0.970704 0.320042 0.0876478 
0.534657  17 0.450858 0.174492 0.482376 0 0.150481 0.43798 0 0.444997 0.259032 0.146787 0.562299 0 0 0.110245 0.865465 0.326536 0.0549724 
0.625815  17 0.823715 0.349562 0.722064 0.0410337 0.299629 0.753132 0.345266 0.593538 0 0 0.679313 0.0555505 0.423672 0.137436 0.469897 0.443076 0.402977 
0.365368  17 0.530317 0.135269 0.732015 0.0370547 0.269583 0.715543 0.269275 0.449546 0.0204736 0 0.742903 0.0368248 0.256529 0.0899696 0.688329 0.684183 0.406465 
0.526454  17 0.368295 0.598168 0.83353 0.0171358 0.520214 0.333273 0.906792 0.715367 0.0443381 0.0816109 0.708609 0.118033 0.166504 0.0525564 0.653187 0.544245 0.294026 
0.488745  17 0.385846 0.569451 0.68281 0.000971915 0.524946 0.770415 0.451319 0.458547 0.101303 0.0845651 0.705949 0.395132 0.15685 0.00765828 0.661836 0.624511 0.0457961 
0.788879  17 0.565558 0.483776 0.721227 0.0916518 0.374498 0.507674 0.878204 0.210789 0.0788414 0.258125 0.520855 0.801607 0.130535 0.0321952 0.643906 0.511748 0.48199 
0.438876  17 0.723832 0.29626 0.687173 0 0.275093 0.630299 0.0929387 0.380421 0 0.210887 0.518281 0.0157775 0.173817 0.0323652 0.659505 0.500877 0.500927 
0.575091  17 0.60768 0.337579 0.852823 0.00406434 0.991486 0.708896 0.767247 0.543539 0.000127332 0.130249 0.755127 0.170717 0.0190083 0 0.409623 0.0148274 0.509249 
1.31395  17 0.548822 0.28427 0.652884 0.0153523 0.191821 0.723325 0.732127 0.586927 0.0130119 0 0.000184181 0.40216 0.433471 0.0198529 0.301506 0.297526 0.0114461 
0.456409  17 0.449541 0.266911 0.454077 0.0500804 0.523326 0.495663 0.29507 0.459644 8.44155e-05 0.100095 0.49447 0.00110852 0.155887 0 0.626135 0.0830538 0.175985 
0.451323  17 0.450257 0.232877 0.458066 0.0301496 0.322807 0.644831 0.447048 0.383714 0.0124316 0.137287 0.552691 0.00437624 0.148761 0.0204672 0.76821 0.0632626 0.490097 
0.64457  17 0.0827003 0.114855 0.589594 0.0435765 0.422116 0.654415 0.667848 0.45833 0.0253839 0.0527269 0.806558 0.144983 0 0.0653747 0.743243 0.445988 0.276158 
0.543607  17 0.505391 0.250976 0.628912 0 0.349351 0.218009 0.571312 0.371726 0.0118514 0.175698 0.730284 0.194978 0.169812 0 0.71164 0.309913 0.264112 
1.36561  17 0.723953 0.229004 0.514127 0.000350852 0.872029 0.715033 0.556057 0.409513 0 0.276378 0.0417219 0 0.213224 0.105383 0.654453 0.414938 0.113679 
0.73933  17 0.357339 0.229009 0.678907 0.00375778 0.644211 0.874387 0.529073 0.409564 0 0.315528 0.985323 0 0.0666656 0 0.066376 0.414135 0.112273 
0.414307  17 0.471859 0.175994 0.89463 0.0167405 0.546572 0.680864 0.703467 0.535298 0.130382 0.263274 0.576906 0.00147135 0.00976851 0.0147242 0.731222 0.462174 0 
0.432482  17 0.440324 0.212441 0.921498 0.00549615 0.112291 0.689785 0.694584 0.531822 0.0243497 0.220142 0.579308 0.00343823 0.00685342 0.0538729 0.720712 0.379095 0.350518 
0.438491  17 0.27229 0.376486 0.365591 0 0.509186 0.353849 0.373654 0.465458 0.0291417 0.0291929 0.88871 0.320455 0.2046 0 0.704228 0.618909 0 
0.578528  17 0.31809 0.173377 0.431104 0 0.739991 0.286238 0.309175 0.345587 0.0258082 0.0809625 0.831959 0.305339 0.209155 0 0.321433 0 0 
0.397148  17 0.459976 0.219237 0.461106 0.00236448 0.399729 0.858555 0.604079 0.369944 0 0 0.951375 0.173783 0.155448 0 0.334877 0.242603 0.121748 
0.524395  17 0.277511 0.116017 0.661581 0.00227249 0.747905 0.664241 0.873133 0.378389 0.0314633 0 0.680352 0.353991 0.214166 0 0.40895 0.207982 0.044537 
0.406974  17 0.532889 0.426116 0.623022 0.00212649 0.0105816 0.418727 0.543227 0.501321 0.0374951 0.172535 0.648768 0.110643 0.0906832 0.0113114 0.952601 0.405154 0 
0.822221  17 0.403099 0.390981 0.0675427 0 0.306931 0.312168 0.0223631 0.159775 0.00691676 0.28811 0.142737 0.0127224 0.0805266 0.0731097 0.984822 0.366631 0 
0.618435  17 0.402203 0 0.949637 0.000743504 0.678362 0.306963 0.122229 0.378884 0 0.38137 0.419843 0.210099 0.142555 0.378924 0.717017 0.632773 0 
0.44356  17 0.422571 0.437967 0.848781 0.0141228 0.18837 0.401612 0.715047 0.210985 0 0.0735352 0.469299 0 0.129312 0 0.571228 0.708022 0.559306 
0.565076  17 0.325043 0.199489 0.237207 0.000418387 0.534757 0.392448 0.710828 0.471797 0.0972154 0.221196 0.559344 0.0568076 0 0.0341244 0.502467 0 0.209666 
0.608472  17 0.299538 0.182388 0.214227 0.00381968 0.534863 0.32449 0.237217 0.639067 0.0952061 0.127643 0.688363 0.210037 0 0.0545217 0.537165 0.606349 0 
0.547021  17 0.482822 0.351218 0.546435 0.0192704 0.237034 0.216284 0.783345 0.444139 0.0695457 0.0255698 0.611748 0.368205 0.116519 0.00735917 0.569323 0.790099 0.376841 
0.574176  17 0.36094 0.329642 0.592579 0 0.105299 0.562682 0.801588 0.589718 0.112824 0 0.432859 0.352105 0.127364 0 0.606611 0.667222 0.246334 
0.413149  17 0.628844 0.299042 0.191864 0.00242632 0.381584 0.787088 0.167231 0.351385 0 0.00145922 0.855067 0 0.240596 0 0.482646 0.225195 0 
0.460899  17 0.617173 0.300991 0.765162 0.00202264 0.463819 0.791403 0.230401 0.33663 0.00442413 0 0.77508 0.452495 0.30801 0.111958 0.700273 0.143836 0 
0.430978  17 0.623357 0 0.693577 0.0394051 0.104271 0.646932 0.74073 0.69745 0 0.159722 0.670092 0.198977 0.1326 0.0390129 0.738096 0.685555 0.323342 
0.453664  17 0.510358 0 0.730686 0.0338212 0.0279657 0.559955 0.13555 0.385347 0 0 0.525994 0 0.208341 0.153904 0.732158 0.611826 0.357874 
0.509417  17 0.346534 0.428804 0.394147 0.0299109 0.118657 0.410224 0.617383 0.558929 0.104658 0.0909154 0.519509 0.088611 0.105777 0.0260233 0.61834 0.827963 0.226515 
0.552556  17 0.350977 0.461584 0.414519 0.0328027 0.121853 0.410667 0.680008 0.401175 0.105113 0.094764 0.470272 0.156398 0.140545 0.0374067 0.610913 0.480003 0.295802 
0.422329  17 0.672255 0.148076 0.692741 0.00675712 0.412566 0.500278 0.28956 0.405039 0.00530593 0.257781 0.779484 0.0295238 0.158861 0.0365225 0.632754 0.143513 0.0977747 
0.490922  17 0.449379 0.096121 0.895028 0.0220061 0.30048 0.531502 0.255853 0.798446 0 0.136764 0.721897 0 0 0.0457793 0.621773 0.0148506 0.435199 
0.704244  17 0.791445 0.418471 0.835922 0.0032276 0.0861505 0.372693 0.102752 0.0527351 0.0593704 0.0738539 0.61307 0 0.123501 0.00129129 0.52307 0.649962 0.229443 
0.820338  17 0.200665 0.562422 0.209886 0.0162576 0.220457 0.365398 0.140936 0.0438068 0 0.608047 0.509104 0 0.113385 0.0788911 0.572156 0.716085 0.136903 
0.579103  17 0.296365 0.315157 0.263963 0.0105526 0.0322487 0.278557 0.540959 0.375123 0.0504443 0 0.467491 0.119131 0.0810861 0.0234054 0.597817 0.0846806 0.147583 
1.14721  17 0.290928 0.395062 0.712273 0.317311 0.203404 0.449206 0.612901 0.552741 0.0800334 0.0544797 0.415996 0.109989 0.0771707 0.0560292 0.637174 0.50209 0.119174 
0.535574  17 0.38211 0.227685 0.508536 0.00164289 0.30676 0.825321 0.809371 0.325657 0.0303113 0 0.588268 0.0430811 0.204808 0.0867765 0.359022 0.0165823 0.00015174 
0.638325  17 0.311907 0.261703 0.823569 0.00162287 0.267314 0.687631 0.615871 0.375231 0.00804006 0 0.21745 0.256914 0.196583 0.0407843 0.412469 0.19068 0.00296541 
0.483261  17 0.136707 0.297576 0.635074 0.00990648 0.281555 0.593168 0.825197 0.404946 0.0101804 0.111337 0.944487 0 0.13908 0.0371427 0.636123 0.309743 0.0947769 
1.25166  17 0.272306 0.353275 0.63623 0.00881009 0 0.562248 0.113649 0.411106 0.0100803 0.227054 0.00301157 0.146309 0.0654083 0.036387 0.646896 0.823432 0.0583824 
1.31254  17 0.510161 0 0.493677 0 0.648625 0.703291 0.826931 0.588065 0.00037869 0.0852931 0.585872 0.0697984 0.167847 0.069078 0.0023612 0.322469 0 
0.451823  17 0.619105 0.181433 0.595299 0.00355279 0.732178 0.699498 0.824402 0.14668 0 0.111849 0.634523 0.241662 0.225093 0.088991 0.880676 0.478651 0 
0.729665  17 0.463678 0.255499 0.36181 0.0327246 0.024706 0 0.101 0.210916 0.061539 0.133854 0.604616 0.173 0.17303 0.051769 0.526721 0.20082 0.114306 
0.592192  17 0.773027 0.382476 0.705966 0.0373479 0.0435734 0.489213 0.103139 0.33748 0.0621814 0.183942 0.636562 0.0932494 0.1402 0.0555703 0.340243 0.222047 0.358663 
1.30859  17 0.271681 0.0439298 0.487014 0.0154786 0.596081 0.11623 0.61576 0 0.0322441 0.243652 0.565209 0.0891354 0 0 0.662665 0.22525 0.296565 
1.40988  17 0.458227 0.0701789 0.612026 0 0.415091 0.614771 0.769243 0 0.036717 0.233278 0.592975 0 0.493662 0.0418569 0.546981 0.443624 0.314213 
0.563041  17 0.200792 0.30859 0.43803 0.0290864 0.0600275 0.604341 0.647841 0.402431 0 0.0164652 0.577913 0.118244 0.0719178 0.0262345 0.53427 0.375655 0.225714 
0.53109  17 0.318242 0.329812 0.472023 0.0279018 0.123247 0.526889 0.649981 0.478614 0.0238505 0.0833412 0.504366 0.132126 0.0614458 0.126566 0.479269 0.714392 0 
0.562561  17 0.230185 0.330658 0.672029 0.0221127 0.86426 0.614596 0.662605 0.105636 0.0158683 0.0383019 0.182336 0.119058 0.139076 0.178186 0.457221 0.361357 0.360306 
0.47779  17 0.830941 0.109368 0.684921 0 0.589187 0.586397 0.453183 0.771418 0 0.133585 0.752589 0.292657 0.0997726 0.167135 0.395853 0.362532 0.33144 
0.538299  17 0.415898 0.463754 0.930313 0.00939381 0.538794 0.291154 0.730441 0.216275 0 0.0167084 0.395992 0 0.0523791 0.0142852 0.723242 0.795783 0.4382 
0.577328  17 0.427173 0.431373 0.730807 0.011885 0.0277427 0.314924 0.820646 0.127226 0.00267927 0.121258 0.509344 0.149244 0.0556538 0.0536576 0.666636 0.797406 0.710802 
0.496283  17 0.477975 0 0.641228 0.00237868 0.0776778 0.825349 0.424113 0.284517 0.0151415 0.265166 0 0.730255 0.0738514 0.294964 0.113669 0.0639289 0.0929565 
0.475309  17 0.551054 0.276412 0.337003 0.00195538 0.29216 0.790386 0.289893 0.405418 2.21348e-05 0 0.757445 0.00548872 0.298641 0.0923898 0.821211 0.396509 0.295877 
0.664654  17 0.172275 0.226539 0.547977 0 0.501632 0.66752 0.576978 0.986458 0.0761124 0.229478 0.632433 0 0.196051 0.0288374 0.48552 0.017511 0.283141 
0.682261  17 0.179166 0.228382 0.70786 0 0.393756 0.652067 0.732958 0.881562 0.0723403 0.229521 0.54343 0.369873 0.218126 0.0525979 0.498368 0.499254 0.294834 
1.58054  17 0.30893 0.135437 0.649175 0.00294391 0.542359 0.792911 0.066925 0.233472 0.017285 0.118885 0.00402843 0 0.13283 0 0.57457 0.218939 0.0829474 
0.711934  17 0.33644 0.120961 0.572325 0.00311202 0.537851 0.783617 0.199424 0.195387 0.0280118 0.503411 0.98952 0.0424663 0.0696102 0 0.117561 0.182532 0.086826 
0.622405  17 0.867465 0 0.674406 0.0483882 0.448569 0.07222 0.793264 0.629251 0.11224 0.0553061 0.465385 0 0.237913 0.0493973 0.593755 0.335559 0.31161 
0.563278  17 0.128716 0.0804517 0.675488 0.051918 0.421464 0.0108364 0.597575 0.587046 0 0.0820919 0.448072 0 0.237399 0 0.591127 0.723284 0.578122 
1.32362  17 0.217386 0.607128 0.808803 0.00484078 0.308137 0.788507 0.982689 0 0.149789 0.0809257 0.633037 0.262575 0.203647 0 0.475972 0.556764 0.100901 
0.880059  17 0.196541 0.584218 0.752458 0.00474781 0.103823 0.520253 0.896834 0.0853523 0.142967 0.127139 0.626071 0.429419 0.166084 0 0.51401 0.494092 0.0786683 
0.738697  17 0.331618 0.465425 0.661755 0.0082321 0.442913 0.424452 0.596674 0.253895 0 0.2679 0.283416 0.0686773 0.156018 0 0.536521 0.391341 0.156805 
1.04107  17 0.212242 0.127386 0.818874 0 0.120165 0.78127 0.683225 0.437679 0.0486762 0.251862 0.132069 0 0.103591 0.308297 0.379153 0.318846 0 
0.504386  17 0.647143 0.398008 0.663556 0.0552919 0.384508 0.717237 0 0.310932 0 0.148542 0.859204 0.284372 0.115813 0.317063 0.639551 0.785212 0.255055 
0.681946  17 0.661265 0.354775 0.664283 0.00266991 0.548428 0.924559 0 0 0 0.226466 0.666067 0.211275 0.00257296 0.378086 0.84859 0.639015 0.340169 
0.611433  17 0.220504 0.175388 0.598894 0.0372045 0 0.505821 0.59137 0.657894 0.0588756 0.224861 0.606786 0.162357 0.255742 0.0747222 0.628084 0.549197 0.086405 
0.618169  17 0.220175 0.18893 0.644489 0.025692 0 0.500289 0.316755 0.0904721 0.0497842 0.164368 0.584788 0.481904 0.141223 0.0431434 0.635224 0.537373 0.443073 
0.675744  17 0.574307 0 0.60714 0 0 0.575867 0.960602 0 0 0.00373057 0.498002 0.18287 0.137354 0.031438 0.661228 0.15006 0 
0.652776  17 0.570331 0 0.730595 0 0.17626 0.573768 0.827072 0.411901 0.0160513 0.0648254 0.537179 0.201175 0.271579 0.0368291 0.631683 0 0.0790095 
0.755378  17 0 0.0809107 0.651441 0.0102793 0.600891 0.669997 0.654111 0.534243 0.00931854 0.203907 0.569816 0.31786 0 0 0.505481 0.772395 0.0300541 
0.912043  17 0.221901 0.0833444 0.560533 0.0135323 0.474911 0.76374 0.598849 0.247655 0.00873605 0.268309 0.577774 0.161293 0.733941 0.0336587 0.523595 0.618344 0.26705 
0.432781  17 0.61311 0.00941029 0.571145 0.00661271 0.512317 0.647882 0.828961 0.315745 0.00269702 0.129971 0.341776 0 0.12704 0.0461736 0.595678 0.27068 0.152615 
0.499007  17 0.705856 0.985545 0.7384 0.00915383 0.561384 0.689012 0.746025 0.217247 0.000714283 0.226644 0.249788 0 0 0.0506813 0.540215 0.455443 0.0452076 
0.398872  17 0.551054 0.276412 0.337003 0.00195538 0.29216 0.790386 0.289893 0.405418 2.21348e-05 0 0.757445 0.00548872 0.298641 0.0923898 0.821211 0.396509 0 
0.389979  17 0.472897 0.35086 0.485368 0.0426 0.333711 0.604857 0.508777 0.446649 0.0152825 0.0992796 0.537292 0.00853105 0.16595 0.0451452 0.934443 0.336607 0 
0.492329  17 0.0733528 0.440559 0.626756 0.00256264 0.816101 0.513913 0.641286 0.524288 0.0437162 0.04124 0.444648 0.0692685 0.115506 0.00585865 0.590994 0.0480695 0.36219 
0.367865  17 0.860568 0.358959 0.506659 0.0146071 0.654186 0.716236 0 0.764993 0 0.0897763 0.319738 0 0.113477 0.00827795 0.550986 0.344216 0.369919 
0.998172  17 0.21043 0.19759 0.439528 0 0.362713 0.413405 0.708935 0.0345717 0.1012 0.119987 0.570301 0.147553 0.129766 0.0346842 0.572909 0.457202 0.263756 
0.365368  17 0.530317 0.135269 0.732015 0.0370547 0.269583 0.715543 0.269275 0.449546 0.0204736 0 0.742903 0.0368248 0.256529 0.0899696 0.688329 0.684183 0.406465 
0.397148  17 0.459976 0.219237 0.461106 0.00236448 0.399729 0.858555 0.604079 0.369944 0 0 0.951375 0.173783 0.155448 0 0.334877 0.242603 0.121748 
0.422329  17 0.672255 0.148076 0.692741 0.00675712 0.412566 0.500278 0.28956 0.405039 0.00530593 0.257781 0.779484 0.0295238 0.158861 0.0365225 0.632754 0.143513 0.0977747 
0.449925  17 0.506361 0.373555 0.51617 0.020878 0.156987 0.496727 0.130399 0.426163 0.0421558 0 0.310472 0.0976887 0.165896 0 0.645327 0.177171 0.052163 
1.04335  17 0.432069 0.31848 0.466323 0.0389228 0.277804 0.483178 0.209242 0.358112 0.0659851 0.0970158 0.619891 0.0464449 0.110954 0.288448 0.0644359 0.153457 0.0211809 
0.466433  17 0.440285 0.454753 0.294437 0 0.238844 0.436433 0.538813 0.626588 0.0965665 0.260827 0.520966 0 0 0.114901 0.751836 0.505265 0.365457 
0.785461  17 0.426543 0 0.108965 0.00558502 0.137529 0.306997 0 0.220642 0.375722 0.110847 0.571544 0 0 0.132902 0.958577 0.368885 0.0806666 
0.622452  17 0.568775 0.357181 0.628413 0 0.618438 0.166502 0.99242 0.367565 0.00697695 0.185854 0.694614 0.203421 0.0609622 0.00289779 0.630959 0.337618 0.121829 
0.537757  17 0.397664 0.163113 0.626712 0 0.0661889 0.196861 0.881188 0.352827 0.0137084 0.228656 0.696719 0.197685 0.0686581 0.0664633 0.742642 0.355928 0.38536 
0.512112  17 0.313629 0.224253 0.678356 0.0456509 0.290092 0.719317 0.750842 0.62741 0 0.0542813 0.46104 0.0110901 0.189813 0.112161 0.433738 0.144149 0.268557 
0.42917  17 0.610268 0.33812 0.482688 5.46991e-05 0.443434 0.696387 0.869329 0.561591 0 0.188175 0.852165 0.275023 0.248994 0 0.886514 0.407137 0 
0.792897  17 0.0510725 0.592352 0.586775 0.00927388 0.119486 0.526278 0.893834 0.216258 0.152589 0.101492 0.429232 0.5412 0.052203 0 0.393675 0.363155 0.124199 
1.15346  17 0.10018 0.580396 0.77549 0.0142032 0.965697 0.56834 0.864551 0.0494924 0.154516 0.0961218 0.704328 0.60441 0.113411 0.17601 0.392587 0.271653 0.114949 
0.599361  17 0.570331 0 0.730595 0 0.17626 0.573768 0.827072 0.411901 0.0160513 0.0648254 0.537179 0.201175 0.271579 0.0368291 0.631683 0 0.0790095 
0.470655  17 0.318242 0.329812 0.472023 0.0279018 0.123247 0.526889 0.649981 0.478614 0.0238505 0.0833412 0.504366 0.132126 0.0614458 0.126566 0.479269 0.714392 0 
0.41342  17 0.481283 0.139978 0.892342 0.0197979 0.693823 0.798698 0.717444 0.406872 0.0444947 0.237654 0.576911 0.0373734 0.0533806 0.00297975 0.607709 0.460609 0.0184233 
0.515606  17 0.472458 0.228384 0.904223 0.0113995 0.37572 0.53207 0.704165 0.571794 0.122639 0.311112 0.576536 0.140102 0.00548543 0.0335357 0.840775 0.508785 0.0698039 
0.450191  17 0.619105 0.181433 0.595299 0.00355279 0.732178 0.699498 0.824402 0.14668 0 0.111849 0.634523 0.241662 0.225093 0.088991 0.880676 0.478651 0 
0.564926  17 0.47472 0.422006 0.291965 0.000150039 0 0.0776966 0.520302 0.364092 0.0119312 0.194206 0.826959 0.358646 0.276339 0 0.888665 0.663404 0.0489932 
0.498796  17 0.379282 0.395595 0.643985 0.0115692 0.0349801 0.317048 0.640018 0.551601 0.010537 0.116376 0.536167 0.231702 0.124085 0.0599021 0.685378 0.738065 0.353344 
0.584043  17 0.358587 0.381479 0.691293 0.0112712 0 0.307415 0.769998 0.420089 0.00310868 0.139204 0.578478 0.344468 0.25016 0.0587185 0.746626 0.803655 0.0566996 
0.454826  17 0.899325 0.25075 0.810096 0.00230941 0.390926 0.612333 0.795092 0.288892 0.0362629 0.250763 0.635617 0.0711686 0.0605051 0.0132582 0.597602 0.383474 0.195664 
0.437927  17 0.521402 0 0.567179 0.019 0.418372 0.394447 0 0.405976 0.0380558 0.307299 0.628023 0.145928 0.0871076 0.0100659 0.659698 0.481918 0.141201 
0.612948  17 0.00427185 0.440772 0.561858 0.0195666 0.122455 0.502581 0.105739 0.549811 0.0233889 0.268296 0.609369 0.217792 0.0995974 0 0.477913 0.675218 0.103292 
0.753842  17 0.243555 0.219596 0.472493 0.0325734 0.148001 0.116006 0.56463 0.512299 0.0157211 0.245697 0.273127 0.119187 0.107517 0.0307707 0.271761 0.83066 0 
0.431356  17 0.843535 0.143269 0.56165 0.010148 0.0998028 0.559207 0.138805 0.502844 0.0371985 0.145938 0.635757 0 0 0.014244 0.0718752 0.713966 0 
0.973819  17 0.516414 0.156698 0.892697 0.142145 0.545588 0.841645 0.460021 0.787855 0.228134 0.203964 0.751759 0.175066 0.601313 0.156603 0.353938 0.655734 0.530467 
0.564765  17 0.342827 0.262911 0.8195 0.00659504 0.62453 0.390623 0.0683924 0.618546 0.0469427 0.225355 0.582207 0.263837 0.102265 0.0160112 0.718714 0.597921 0.643795 
3.79625  17 0.361195 0.0821867 0.239762 0.883242 0.465945 0.334321 0.506556 0.533921 0.618605 0.703302 0.526251 0.668532 0.683731 0.898946 0.089434 0.244006 0.946 
0.461189  17 0.434218 0.132609 0.848286 0.0227381 0.341909 0.727333 0.0331327 0.796541 0.0751728 0.270883 0.619745 0.255065 0.00441623 0.0458194 0.715239 0.226238 0.367828 
0.465245  17 0.40003 0.115136 0.798031 0.0220693 0.477066 0.665029 0.0888405 0.446014 0.104064 0.369707 0.690275 0.0145155 0.000630373 0.0515666 0.705564 0.0702591 0.157909 
0.480922  17 0.602724 0.159873 0.96131 0.0120893 0.279767 0.543852 0.11523 0.686977 0.140028 0.222993 0.379767 0.24788 0 0.0414334 0.648691 0.462752 0.126977 
3.43938  17 0.595594 0.253978 0.00461727 0.0233028 0.285961 0.550887 0 0.495356 0.0979819 0.694043 0.418941 0.240006 0.101655 0.0312459 0.634507 0.217024 0.226289 
0.371257  17 0.543628 0.44642 0.754928 0.0188023 0.188921 0.698409 0.815051 0.232866 0 0.0879253 0.560716 0 0.165778 0.0449363 0.687991 0.354607 0.107922 
0.405054  17 0.3864 0.325653 0.682438 0.0248095 0.346173 0.393087 0.847818 0.584189 0 0.0883213 0.643025 0.107628 0.166239 0.0389531 0.762968 0.509524 0 
0.43359  17 0.551054 0.276412 0.337003 0.00195538 0.29216 0.790386 0.289893 0.405418 2.21348e-05 0 0.757445 0.00548872 0.298641 0.0923898 0.821211 0.396509 0.212648 
0.408348  17 0.551054 0.276412 0.337003 0.00195538 0.29216 0.790386 0.289893 0.405418 2.21348e-05 0 0.757445 0.00548872 0.298641 0.0923898 0.821211 0.396509 0.268349 
3.74304  17 0.775016 0.275177 0.0645835 0.509106 0.211336 0.705134 0.288134 0.804515 0.546853 0.703574 0.839672 0.308413 0.174699 0.708511 0.669747 0.238661 0.611207 
0.383216  17 0.585572 0.136353 0.637847 0.00519819 0.425226 0.492967 0.261066 0.556552 0.0811608 0.153201 0.72585 0 0.112569 0.0234888 0.557188 0.562315 0.11236 
0.533652  17 0.706148 0.0672187 0.958611 0.0269543 0.2863 0.558446 0.0139779 0.412984 0.118519 0.236299 0.443538 0.240378 0.0204779 0.0264428 0.637517 0.603827 0.164787 
0.525075  17 0.423899 0.138189 0.843096 0.0224296 0.404569 0.693895 0 0.447846 0.11882 0.253533 0.600227 0.317822 0.00443896 0.0528486 0.735533 0.519194 0.15673 
0.491033  17 0.431708 0.236737 0.694237 0.0199658 0.510983 0.396487 0.542933 0.399915 0.0143837 0.0964498 0.361222 0.00580634 0.164968 0.0160299 0.749466 0.216751 0.463139 
0.606378  17 0.422651 0.322395 0.335516 0.0257899 0.568914 0.245696 0.588301 0.410038 0.0163421 0 0.482409 0.00596371 0.0485534 0.0232288 0.741203 0.00553937 0.435759 
0.465752  17 0.473802 0.220766 0.803445 0.00691521 0.14613 0.512315 0.678376 0.57157 0.0324239 0.0314364 0.582536 0.0488162 0.013375 0.0119709 0.311555 0.318529 0.516672 
0.557027  17 0.454927 0.221261 0.869183 0.0063341 0.400192 0.693767 0.672781 0.501174 0.0147037 0.0354676 0.58217 0.0273094 0 0.0184215 0.584359 0.404107 0.423109 
0.533586  17 0.740241 0.115093 0.380462 0.00140293 0.55713 0.623055 0.995614 0.338946 0.0012102 0.154215 0.509792 0.643238 0.222078 0.25794 0.210971 0.203504 0 
0.527477  17 0.657457 0.0453504 0.417188 0 0.782908 0.626743 0.844658 0.408383 0.0104465 0.124549 0.470103 0.329156 0.145905 0.0573216 0.375828 0.367802 0.0624895 
0.548166  17 0.134508 0.00703993 0.564955 0.0494788 0.0541316 0.00163366 0.82397 0.179542 0.000587898 0.0648487 0.440086 0.109649 0.113322 0 0.591301 0.743493 0 
1.25593  17 0.066773 0 0.616356 0.00808584 0.253974 0.553523 0.954295 0 0.000666223 0.0757816 0.448084 0.0679744 0.227091 0.0156908 0.57338 0.734602 0.593554 
3.9618  17 0.678881 0.154659 0 0.00258164 0.497836 0.772877 0.239639 0.540931 0 0 0.786644 0.24839 0.270849 0 0.42883 0.165615 0.225759 
0.533937  17 0.820408 0.126135 0.274349 0.0034615 0.469115 0.776073 0.439652 0.10855 0 0 0.803543 0.163627 0.357105 0 0.404166 0.22441 0 
0.359054  17 0.928942 0 0.748477 0.0133952 0.499339 0.574166 0 0.154216 0.0363276 0.273652 0.63193 0 0.0228084 0.0139148 0.645221 0.638278 0.165916 
0.398333  17 0.928942 0 0.748477 0.0133952 0.499339 0.574166 0 0.154216 0.0363276 0.273652 0.63193 0 0.0228084 0.0139148 0.645221 0.638278 0.165916 
0.656594  17 0.49581 0 0.166555 0.0124432 0.391199 0.283013 0.858656 0.405183 0.0411085 0.10244 0.720984 0.325466 0.475561 0.0752075 0.767439 0.417903 0.312777 
0.491895  17 0.391122 0.535273 0.273774 0.0128312 0 0.281021 0.732053 0.606908 0.0367896 0.0772484 0.702502 0 0.245806 0.011675 0.715398 0.162776 0.258021 
0.526666  17 0.505391 0.250976 0.628912 0 0.349351 0.218009 0.571312 0.371726 0.0118514 0.175698 0.730284 0.194978 0.169812 0 0.71164 0.309913 0.264112 
0.545844  17 0.505391 0.250976 0.628912 0 0.349351 0.218009 0.571312 0.371726 0.0118514 0.175698 0.730284 0.194978 0.169812 0 0.71164 0.309913 0.264112 
1.78394  17 0.434462 0.420358 0.0439194 0.0454192 0.323291 0.51832 0.56908 0.379776 0.000103987 0.069261 0.471652 0 0.148558 0 0.574286 0.477549 0.403343 
3.45958  17 0.412541 0.219219 0.00715192 0.0618574 0.514709 0.392578 0.249095 0.334411 0.000120535 0.0697634 0.457298 0.00162499 0.151076 0 0.581558 0.0204411 0.0257626 
0.561589  17 0.374806 0.135827 0.779976 0.00732758 0.890954 0.697228 0 0.584867 0.116784 0.295477 0.762548 0.34721 0.123892 0.0377025 0.726364 0.654459 0.327895 
1.48806  17 0.373753 0.128248 0.0122646 0.00964417 0.855129 0.765672 0 0.512795 0.113942 0.120989 0.79305 0.0798275 0.0203436 0.00331723 0.721088 0.635443 0.354344 
0.408075  17 0.483752 0.297756 0.631431 0.0588618 0.375166 0.693642 0.307089 0.484871 0 0.134567 0.722866 0.00521495 0.222557 0.00855002 0.496043 0.169505 0 
1.59376  17 0.535462 0.344086 0.183031 0.0437724 0.34249 0.761465 0.0925423 0.493746 0.0183138 0.0413267 0.794342 0.00252589 0.143169 0 0.0209842 0.287214 0 
0.495471  17 0.446344 0.242843 0.60654 0.0369681 0.355287 0.294028 0.556272 0.182529 0.0273912 0.142823 0.644708 0.194701 0.150368 0.022863 0.785912 0.290297 0.38806 
0.480348  17 0.29278 0.180282 0.645164 0.00535295 0.139699 0.481228 0.573004 0.343543 0.0440837 0.157297 0.662444 0.206486 0.235127 0.00959583 0.632443 0.526607 0.181477 
0.552465  17 0.701823 0.143007 0.479442 0.0148634 0.24095 0.640472 0 0.453272 0.0903605 0.261711 0.449947 0.103788 0.10773 0.0331171 0.707215 0.510896 0.133134 
0.552223  17 0.718483 0.00728409 0.777181 0.0704171 0.453109 0.103499 0.485283 0.525208 0.0326406 0.235469 0.477618 0.164947 0 0.0354373 0.656759 0.590217 0 
0.439345  17 0.672255 0.148076 0.692741 0.00675712 0.412566 0.500278 0.28956 0.405039 0.00530593 0.257781 0.779484 0.0295238 0.158861 0.0365225 0.632754 0.143513 0.0977747 
0.516725  17 0.472945 0.284853 0.317321 0.01954 0.463498 0.53266 0.578013 0.321726 0.0336725 0.0554064 0.609383 0.147471 0.173945 0 0.504857 0.111922 0.11696 
0.561255  17 0.427173 0.431373 0.730807 0.011885 0.0277427 0.314924 0.820646 0.127226 0.00267927 0.121258 0.509344 0.149244 0.0556538 0.0536576 0.666636 0.797406 0.710802 
0.44297  17 0.648251 0.420048 0.642538 0.0326556 0 0.914228 0.0399833 0.0430501 0 0.183806 0.749739 0.248574 0 0.217408 0.7312 0.694257 0.361964 
0.631986  17 0.432488 0.0440326 0.958593 0.0239078 0.298224 0.60317 0.248775 0.403939 0.00207334 0.0170611 0.615602 0.00265016 0 0 0.678316 0.0540023 0.366681 
0.453532  17 0.456585 0.371814 0.513544 0.0254071 0.298262 0.528175 0.222159 0.589385 0.023213 0.177028 0.561042 0 0.148824 0.260892 0.676017 0.148166 0 
0.544124  17 0.234409 0 0.855069 0.00108638 0.640371 0.167803 0.883902 0.215533 0.0263439 0.118335 0.7001 0.241719 0.191782 0.0372789 0.567859 0.538861 0.400577 
0.547043  17 0.362556 0.413075 0.75418 0.0167071 0.501906 0.563011 0.874947 0.271765 0.0333391 0.0765034 0.713285 0.053893 0.184884 0 0.418794 0.465782 0.311361 
0.571502  17 0.913722 0.664289 0.633215 0.00815938 0.533207 0.371333 0 0.610598 0.000199569 0.287632 0.699262 0.110117 0.197304 0.0471161 0.637489 0.0516142 0.102369 
0.866253  17 0.694767 0 0.721491 0.00896191 0.792399 0.616415 0.613736 0.423323 0.419365 0.225631 0.708661 0 0.122692 0.106633 0.629237 0 0.0122039 
0.416312  17 0.261616 0.343647 0.576018 0.00606918 0 0.368306 0.414655 0.446904 0.0076675 0 0.848829 0.340808 0.189928 0.0249637 0.715824 0.788427 0 
0.472439  17 0.277338 0.34044 0.290648 0.0155569 0.619124 0.370483 0.378514 0.456858 0.00744772 0.156827 0.731926 0.308992 0.234734 0 0.721932 0.716368 0 
0.386026  17 0.17432 0.372749 0.997855 0.0154668 0 0.596817 0.183029 0.269218 0 0.0513693 0.476043 0.00670444 0.134323 0 0.680883 0.608914 0.133321 
0.443268  17 0.18487 0.263124 0.912024 0.0155961 0.0470726 0.40218 0.743653 0.687952 0 0 0.492229 0.0502514 0.114281 0 0.265287 0.331628 0.0112402 
0.587143  17 0.314895 0.458901 0.664329 0.0704861 0.404994 0.728129 0.781549 0.313121 0 0.191203 0.463651 0.213385 0.153053 0.330139 0.549292 0.849598 0.229166 
0.755929  17 0.339944 0.492796 0.664282 0 0.367041 0.395505 0.273825 0.275978 0 0.0983758 0.216413 0.350772 0.148659 0.102304 0.631912 0.603131 0.27027 
0.526812  17 0.253508 0.412674 0.527417 0.034306 0.332919 0.576097 0.647035 0.497619 0.0118088 0.182365 0.59432 0 0.151645 0.0262482 0.63018 0.485478 0.305395 
0.561058  17 0.604425 0.270957 0.7445 0.0289327 0.0516702 0.229292 0.726596 0.487367 0.0701975 0.0667584 0.473012 0.110072 0.130532 0.023074 0.658592 0.0861473 0.247805 
0.521895  17 0.323487 0.327728 0.387195 0.0289737 0.121975 0.566554 0.657052 0.537191 0.113954 0.0860099 0.526053 0.0724641 0.0631743 0.0421212 0.431629 0.856442 0 
0.46215  17 0.354483 0.316633 0.456189 0.0307329 0.121584 0.460427 0.611238 0.440562 0.100589 0.0907783 0.525932 0.145454 0.0675976 0 0.568456 0.780043 0 
0.478217  17 0.462726 0.224524 0.4063 0 0.528397 0.255367 0.582374 0.510631 0 0 0.941318 0.171619 0.157108 0 0.335425 0.303243 0.17737 
0.420596  17 0.454163 0.214715 0.68231 0.0271947 0.431121 0.712638 0.620872 0.386186 0 0 0.955044 0.182744 0.138782 0 0.324826 0.518133 0.0819526 
0.634505  17 0.317327 0.116721 0.526347 0.0190216 0.390117 0.834075 0.16629 0.341613 0.0245101 0.537616 0.557838 0.0129608 0.107504 0 0.720543 0.367318 0.0535674 
0.443763  17 0.434572 0.0872494 0.521086 0.0409708 0.450109 0.729872 0.254872 0.192134 0.0339519 0.434918 0.946367 0.0553665 0.081518 0.0286477 0.995453 0.396138 0.0140274 
0.824059  17 0.198048 0 0.616219 0.010878 0.0946769 0.152316 0.561186 0.142801 0.17901 0.137968 0.6861 0.138934 0 0.0719581 0.841964 0.836204 0.383281 
0.564054  17 0.207021 0 0.608136 0.010842 0.0315784 0.150844 0.543648 0.189237 0.0396734 0.139344 0.575191 0.138935 0 0.0701677 0.729827 0.897165 0.347917 
0.87607  17 0.559953 0.486751 0.726983 0.0906945 0.39736 0 0.692826 0.369678 0.0420762 0.253375 0.511158 0.946676 0.24593 0.033999 0.665187 0.495943 0.266514 
0.75932  17 0.746018 0.380855 0.786507 0.0882551 0.378626 0.674377 0.611382 0.168745 0.0757139 0.256812 0.493825 0.853078 0.15123 0.0318822 0.659856 0.510578 0.400916 
0.570858  17 0.841775 0.107847 0.801017 0.0366778 0.443263 0.704672 0.223633 0.375451 0.124763 0.0853332 0.427747 0.301166 0.122891 0.0130203 0.594049 0.792386 0.274492 
0.781196  17 0.551648 0.0971104 0.227042 0.0319439 0.245872 0.274741 0.601314 0.218076 0.123195 0.403622 0.431017 0.107007 0.0892493 0.00362683 0.61429 0.801535 0.113721 
0.842378  17 0.577927 0 0.69535 0.0492033 0 0.320513 0.00157724 0.987221 0 0.165051 0.54093 0.107185 0.092677 0.33133 0.075403 0.174975 0.375764 
0.589864  17 0.645732 0.244719 0.700821 0.073885 0.0772914 0.297303 0.453378 0.35422 0 0.179441 0.643869 0 0.0929192 0.178023 0.535225 0.379106 0.387476 
0.630252  17 0.493733 0.0496452 0.911377 0.0099308 0.069774 0.662064 0.653128 0.527726 0.188279 0.245194 0.410976 0.674693 0.00123872 0.0905045 0.518361 0.468699 0.0907178 
0.933642  17 0.456437 0.451141 0.0289795 0.0112757 0.353734 0.718971 0.782466 0.285765 0.187886 0.270836 0.484977 0.00127064 0.00393979 0.0321884 0.561468 0.468459 0.0253424 
0.656198  17 0.446767 0.824472 0.643015 0.014133 0 0.631769 0.631001 0.816212 0 0 0.352862 0.00915219 0 0.00885183 0.0383263 0.583712 0.1134 
0.381965  17 0.278262 0.0251348 0.665394 0.0114394 0.228654 0.619284 0.363134 0.426915 0 0.0933146 0.47493 0.0182037 0.154733 0.00980177 0.747939 0.291136 0.057773 
0.516931  17 0.591857 0.476599 0.636107 0 0.382848 0.582236 0.0769304 0.917636 0 0.108243 0.712144 0.117747 0.145454 0.154065 0.391569 0.123536 0.0415542 
0.515546  17 0.713004 0 0.490488 0.0168424 0.213238 0.587723 0.0839071 0.554646 0 0.0686429 0.63955 0.157385 0.0872361 0.263243 0.80456 0.253129 0.236635 
0.482135  17 0.36211 0.290792 0.634913 0.00155927 0 0.32174 0.697128 0.414008 0.0340262 0 0.711085 0.10217 0.10488 0.0198859 0.613562 0.265622 0 
1.061  17 0.521722 0.323711 0.580088 0.00256174 0 0.265958 0.717839 0.602268 0.0347523 0.306237 0.975466 0.147869 0.0915347 0.00316111 0.0538171 0.0195757 0 
0.499158  17 0.861377 0.118805 0.707605 0.00478506 0.351575 0.373732 0.475578 0.422101 0.00594494 0.372052 0.726863 0 0.0467267 0.070476 0.631854 0.124028 0.10767 
0.537757  17 0.794427 0.117916 0.730429 0.00912728 0.0629219 0.533121 0.0459343 0.397527 0.00542744 0.325393 0.821784 0 0.25214 0.0224533 0.566748 0.218492 0.0902085 
0.427646  17 0.532889 0.426116 0.623022 0.00212649 0.0105816 0.418727 0.543227 0.501321 0.0374951 0.172535 0.648768 0.110643 0.0906832 0.0113114 0.952601 0.405154 0 
0.584017  17 0.36094 0.329642 0.592579 0 0.105299 0.562682 0.801588 0.589718 0.112824 0 0.432859 0.352105 0.127364 0 0.606611 0.667222 0.246334 
0.821702  17 0.269447 0.24436 0.442967 0.0101765 0.238919 0.29513 0.665015 0.140572 0 0.181696 0.584823 0.162413 0.0366484 0.0903003 0.0347553 0.453262 0 
0.533857  17 0.454744 0.191017 0.617118 0.0167848 0.693205 0.594975 0.272596 0.689161 0 0.112172 0.599268 0.194428 0.0209657 0.0896634 0.519713 0.53631 0.377443 
0.452319  17 0.510803 0.388317 0.70188 0.0028144 0.311655 0.231293 0.32116 0.478347 0.0613938 0.159579 0.806873 0.121487 0.156229 0.00968884 0.91938 0.405226 0 
0.322998  17 0.607458 0.482771 0.713209 0.00199336 0 0.59804 0.480014 0.551888 0.0418221 0.165938 0.731409 0.0145653 0.211865 0.0170223 0.920482 0.403558 0 
0.474131  17 0.674663 0.420618 0.482028 0.0102888 0.596394 0.730365 0.862455 0.325643 0 0.163258 0.477361 0.0906521 0.112155 0.0309286 0.595784 0.362992 0.148617 
0.594444  17 0.556024 0.460459 0.721666 0.00750409 0.142802 0.659391 0.855066 0.354883 0.0404488 0 0.513056 0 0.0707689 0.0335171 0.595079 0.245922 0.152013 
1.29386  17 0.64684 0.278103 0.674012 0.00219634 0.0395454 0.721547 0.685456 0 0.035737 0.383701 0.679459 0 0.174328 0.107856 0.611176 0.546138 0 
0.691586  17 0.129881 0.677177 0.54279 0.00635961 0.245687 0.74769 0.559536 0.333933 0 0.498758 0.678696 0.210102 0.189286 0.169332 0.615962 0.145528 0.0234933 
0.604631  17 0.267263 0.738006 0.774461 0.037601 0 0.466954 0 0.286604 0 0 0.587302 0.336845 0.0681401 0.0172281 0.930169 0.516008 0.0371243 
0.596964  17 0.302733 0.647334 0.671012 0.0280831 0 0.467873 0 0.419802 0 0.0517274 0.586961 0.324456 0.232308 0.023223 0.825265 0 0.0407335 
0.51597  17 0.380263 0.316686 0.618375 0 0.0925494 0.535054 0.765803 0.573795 0.00563621 0.0347166 0.442846 0.201864 0.156333 0 0.665796 0.682016 0.244075 
0.572503  17 0.334746 0.318178 0.590277 0 0.34391 0.60614 0.732225 0.598706 0.0152992 0.0313344 0.452532 0.123483 0.178908 0.0929199 0.572707 0 0.263784 
0.592603  17 0.207337 0 0.633337 0.0107803 0.0301564 0.16046 0.575777 0.119262 0.0232542 0.141429 0.857661 0.138949 0 0.0699245 0.695117 0.835486 0.336116 
0.750215  17 0.565558 0.483776 0.721227 0.0916518 0.374498 0.507674 0.878204 0.210789 0.0788414 0.258125 0.520855 0.801607 0.130535 0.0321952 0.643906 0.511748 0.48199 
0.562775  17 0.339884 0.265163 0.412628 0.0861911 0.367803 0.537279 0.552958 0.399274 0.00213808 0.0484156 0.598116 0.026702 0.171862 0 0.513244 0.0974277 0.0459915 
0.64921  17 0.517703 0.265064 0.528414 0.0638873 0.66691 0.449574 0.158044 0.471517 0.00794427 0.126216 0.33336 0.210917 0.17242 0 0.530793 0.158095 0.212117 
0.564152  17 0.388221 0.218705 0.68516 0.000296431 0.52339 0.692566 0.394773 0.722953 0.00206825 0.243444 0.772032 0.287006 0.124152 0.16415 0.321219 0.378721 0.22704 
0.553366  17 0.640361 0.152538 0.681862 0.00215628 0.527381 0.582803 0.403204 0.471746 0 0.254308 0.757294 0.396772 0.0929648 0 0.455356 0.441954 0.256617 
0.485417  17 0.220625 0.0649489 0.892279 0.0287719 0.233194 0.466101 0.0360737 0.520123 0.124146 0.246864 0.622873 0.309657 0.0113204 0.0179276 0.658562 0.565032 0.310643 
1.22671  17 0.458578 0.0617887 0.466914 0.0162058 0.671446 0.0750915 0.541376 0.0255582 0.155845 0.242366 0.407286 0.124854 0.0118608 0.0146361 0.632043 0.433167 0.190076 
0.489889  17 0.439021 0.43119 0.444717 0.000383098 0.0312078 0.414719 0.45826 0.383883 0.0593366 0.225167 0.661313 0.0123683 0.0955925 0.0156514 0.329687 0.57123 0 
1.35478  17 0.503545 0.420925 0.45573 0.00612993 0 0.422663 0.456947 0.488043 0.000652175 0.145301 0.740031 0.152383 0.0810572 0.0193216 0.00633496 0.382564 0.471725 
0.421127  17 0.921862 0 0.167963 0.00773084 0.53851 0.822727 0.305795 0.395598 0.0213588 0.0349578 0.582803 0.00345185 0.401768 0.0562083 0.823088 0.411794 0.2334 
0.407467  17 0.544966 0.209522 0.571532 0.00603457 0.525424 0.489741 0.175426 0.231674 0.0358526 0.0853749 0.736703 0.00527584 0.281387 0 0.779139 0.520074 0 
0.641357  17 0.576029 0 0.625521 0.0488873 0.355519 0.701251 0.605804 0.663369 0.0150171 0.185186 0.593833 0.0992506 0 0.140351 0.244368 0 0.64792 
1.35248  17 0.557336 0.091359 0.763671 0.0449058 0 0.475164 0.799982 0.602483 0 0.202785 0.52534 0 0.0823736 0.119194 0 0.246797 0.641876 
0.701881  17 0.408002 0.192224 0.34023 0.00162461 0.0196763 0.30803 0.849514 0.552753 0.0291051 0.0103504 0.864505 0.307045 0 0 0.505192 0.765633 0.656307 
0.440062  17 0.469542 0.460555 0.74384 0 0 0.3243 0.335119 0.0877773 0.00539461 0.141237 0.456547 0.0870492 0.024253 0 0.566649 0 0 
0.505153  17 0.423899 0.138189 0.843096 0.0224296 0.404569 0.693895 0 0.447846 0.11882 0.253533 0.600227 0.317822 0.00443896 0.0528486 0.735533 0.519194 0.15673 
0.462501  17 0.553957 0.160556 0.650381 0.0233854 0.299794 0.594454 0.63519 0.577668 0 0.105538 0.541986 0 0.110895 0.125847 0.387132 0.406435 0.200345 
0.569853  17 0.0145935 0.417933 0.374949 0.0184099 0.595168 0.522612 0.381535 0.418288 0.0204171 0 0.96355 0.455346 0.592748 0 0.941002 0.411148 0 
0.841911  17 0.215288 0.229965 0.381974 0 0.567923 0.12955 0.278863 0.40706 0.0398264 0.0720999 0.232651 0.532956 0.202325 0 0.91486 0.498916 0.0690064 
0.400622  17 0.65902 0.153575 0.833361 0.0293908 0.314403 0.515262 0.653739 0.561832 0 0.140887 0.587544 0.00658277 0.0561754 0.014781 0.620162 0.0780754 0.425675 
0.707765  17 0.670742 0.105548 0.733759 0.0531623 0.465661 0.681382 0.717893 0.569216 0.0286166 0.120896 0.665506 0.0247184 0.250654 0.0177249 0.373148 0 0.0434893 
0.365368  17 0.530317 0.135269 0.732015 0.0370547 0.269583 0.715543 0.269275 0.449546 0.0204736 0 0.742903 0.0368248 0.256529 0.0899696 0.688329 0.684183 0.406465 
0.397148  17 0.459976 0.219237 0.461106 0.00236448 0.399729 0.858555 0.604079 0.369944 0 0 0.951375 0.173783 0.155448 0 0.334877 0.242603 0.121748 
0.622452  17 0.568775 0.357181 0.628413 0 0.618438 0.166502 0.99242 0.367565 0.00697695 0.185854 0.694614 0.203421 0.0609622 0.00289779 0.630959 0.337618 0.121829 
0.383216  17 0.585572 0.136353 0.637847 0.00519819 0.425226 0.492967 0.261066 0.556552 0.0811608 0.153201 0.72585 0 0.112569 0.0234888 0.557188 0.562315 0.11236 
0.359054  17 0.928942 0 0.748477 0.0133952 0.499339 0.574166 0 0.154216 0.0363276 0.273652 0.63193 0 0.0228084 0.0139148 0.645221 0.638278 0.165916 
0.398333  17 0.928942 0 0.748477 0.0133952 0.499339 0.574166 0 0.154216 0.0363276 0.273652 0.63193 0 0.0228084 0.0139148 0.645221 0.638278 0.165916 
0.526812  17 0.253508 0.412674 0.527417 0.034306 0.332919 0.576097 0.647035 0.497619 0.0118088 0.182365 0.59432 0 0.151645 0.0262482 0.63018 0.485478 0.305395 
0.322998  17 0.607458 0.482771 0.713209 0.00199336 0 0.59804 0.480014 0.551888 0.0418221 0.165938 0.731409 0.0145653 0.211865 0.0170223 0.920482 0.403558 0 
0.488084  17 0.462726 0.224524 0.4063 0 0.528397 0.255367 0.582374 0.510631 0 0 0.941318 0.171619 0.157108 0 0.335425 0.303243 0.17737 
0.499891  17 0.602724 0.159873 0.96131 0.0120893 0.279767 0.543852 0.11523 0.686977 0.140028 0.222993 0.379767 0.24788 0 0.0414334 0.648691 0.462752 0.126977 
0.629341  17 0.378227 0.517795 0.517201 0 0.0631354 0.170435 0.718674 0.394319 0.0465126 0.235719 0.683603 0.274784 0.0800732 0.110645 0.740068 0.506358 0.381273 
0.645074  17 0.382732 0.0427994 0.220415 0 0.0111807 0.101167 0.549091 0.219146 0.0554042 0.226414 0.480071 0.268252 0 0.0522368 0.74464 0.550043 0.391483 
0.473488  17 0.697453 0.134067 0.713244 0.00627178 0 0.509629 0.0922319 0.394353 0.00546064 0.249326 0.826592 0.0145573 0.227549 0.0159862 0.625214 0.233247 0.0915028 
0.463989  17 0.629474 0.161063 0.715857 0.00939284 0.231067 0.52718 0.228332 0.397784 0.00530814 0.254269 0.798052 0 0.122976 0.0430081 0.58045 0.130989 0.0949952 
0.518371  17 0.568568 0.264331 0.650585 0.0051644 0.348313 0.217084 0.350357 0.410517 0.00813784 0.26346 0.719732 0.0742211 0.168021 0 0.698389 0.101849 0.234255 
0.497985  17 0.627865 0.205146 0.641554 0.00422578 0.373553 0.291129 0.464477 0.420963 0.00605589 0.187002 0.720047 0.0473085 0.17064 0.0502548 0.679864 0.0754972 0.152773 
0.516239  17 0.461675 0.18478 0.629604 0 0.178357 0.198396 0.901411 0.354758 0.0113618 0.167244 0.706642 0.197589 0.0895256 0.0472346 0.702101 0.373587 0.41314 
0.563999  17 0.476178 0.229206 0.626954 0 0.0066009 0.218877 0.70004 0.373334 0.0119129 0.198984 0.713894 0.194264 0.100034 0.0516353 0.757153 0.347381 0.211702 
0.358681  17 0.266024 0.197895 0.639753 0.0133649 0.493249 0.468386 0.348843 0.56686 0 0.0589116 0.736616 0 0.212544 0 0.701403 0.515072 0 
0.430484  17 0.611802 0.384229 0.17068 0.00730358 0.552105 0.542869 0.15289 0.192897 0 0.0871171 0.739066 0.199546 0.292212 0 0.702464 0.737454 0 
1.7676  17 0.710545 0.0179919 0 0 0.642401 0.770166 0.275236 0.325813 0 0.0973192 0.593563 0 0.775617 0.0905936 0.89724 0.555884 0.246321 
0.566494  17 0.105468 0.0333941 0.454621 0.0171299 0.582713 0.0850372 0.352963 0.291061 0.000496261 0 0.558854 0.140566 0.0894445 0.0911713 0.741573 0.462675 0.277 
0.698427  17 0.63566 0.145067 0.703858 0.0925451 0.566553 0.313966 0.498693 0.345421 0.000456661 0.285064 0.755649 0.0163329 0.169312 0.115728 0.512418 0.106555 0.298862 
0.480656  17 0.674669 0.168828 0.703173 0.0835627 0.00823762 0.414593 0.259839 0.345374 0.00525881 0.238546 0.686773 0.0334169 0.134499 0.0843033 0.582001 0.0960409 0 
0.473538  17 0.40003 0.115136 0.798031 0.0220693 0.477066 0.665029 0.0888405 0.446014 0.104064 0.369707 0.690275 0.0145155 0.000630373 0.0515666 0.705564 0.0702591 0.157909 
0.388816  17 0.928942 0 0.748477 0.0133952 0.499339 0.574166 0 0.154216 0.0363276 0.273652 0.63193 0 0.0228084 0.0139148 0.645221 0.638278 0.165916 
0.435664  17 0.485072 0.41469 0.63752 0.0236847 0.264829 0.620233 0.413525 0.582355 0 0.0581852 0.468225 0.00553576 0.146868 0.149416 0.651798 0.210813 0.0156519 
0.339961  17 0.455692 0.0168974 0.630388 0.0104413 0.308725 0.609787 0.265496 0.358013 0 0.144229 0.484323 0.0095033 0.148259 0 0.678315 0.101577 0.02744 
0.872418  17 0.467047 0.531415 0.790157 0.0121933 0.4479 0.42751 0.709303 0.572966 0.0590108 0.406066 0.625097 0.0322472 0.337793 0.0145907 0.674388 0.00241368 0.21127 
0.606  17 0.464722 0.623817 0.844573 0.0108383 0 0.24529 0.721387 0.619609 0.146902 0.0483641 0.746529 0 0 0.0267825 0.688905 0.586378 0.133593 
1.57763  17 0.430086 0.124611 0.939115 0.0251587 0 0.626345 0.251738 0.908746 0.00187799 0 0.556172 0.00061054 0 0.011899 0 0.774874 0.200279 
0.663153  17 0.450371 0 0.715367 0.015209 0.350636 0.592726 0.198653 0.929832 0.000709957 0 0.302485 0.00567776 0 0.000988183 0.411725 0.816701 0.218486 
0.503235  17 0.495768 0.309473 0.355965 0.0260923 0.17367 0.5025 0.583924 0.404396 0.110565 0.105472 0.612878 0.144732 0.195074 0 0.586105 0.983877 0.0481059 
0.963145  17 0.415728 0.322218 0.282307 0.0244851 0.322525 0.482629 0.564251 0.270719 0.705144 0.0407756 0.516512 0.147044 0.0275319 0 0.587786 0.898858 0.120386 
0.50959  17 0.510905 0.384201 0.275866 0.00214527 0.171468 0.335942 0.485196 0.399082 0.0151038 0.131784 0.790354 0.443788 0.269651 0 0.878339 0.273239 0.0318472 
2.90502  17 0.44831 0.293535 0.282418 0.866411 0.325933 0.534582 0.186015 0.416233 0.0128054 0 0.750659 0.468121 0.276845 0.0280696 0.811152 0.420014 0 
0.590127  17 0.313856 0.66564 0.45873 0.0278527 0.0455581 0.518866 0.248507 0.483765 0.0145407 0.0524933 0.490812 0.380591 0.273736 0.166845 0.785824 0.902812 0 
0.451304  17 0.311649 0.542006 0.662923 0.0280113 0.0284731 0.509927 0 0.417362 0.00252163 0.0715991 0.600517 0.389465 0.154915 0.0334627 0.353673 0.212015 0.0395236 
0.512511  17 0 0.588808 0.889982 0.0077621 0 0.571728 0 0.374824 0.00617565 0 0.475134 0 0.257141 0 0.662097 0.624903 0.236798 
1.62502  17 0.0623644 0.537628 0.0578543 0.0465093 0.413816 0.534626 0.00504148 0.0375941 0.00697897 0 0.475388 0 0.191658 0 0.668191 0.619394 0.21709 
0.54509  17 0.353505 0.383533 0.636927 0 0.0154763 0.323054 0.70552 0.411879 0.0502791 0 0.595074 0 0.0871992 0.0021848 0.659401 0 0 
0.432268  17 0.370322 0.211379 0.633523 0 0.0259278 0.325005 0.716133 0.47991 0.0491394 0.105551 0.666345 0.0804085 0.10988 0.00855605 0.548556 0.469344 0 
0.463332  17 0.440285 0.454753 0.294437 0 0.238844 0.436433 0.538813 0.626588 0.0965665 0.260827 0.520966 0 0 0.114901 0.751836 0.505265 0.365457 
0.34364  17 0.17432 0.372749 0.997855 0.0154668 0 0.596817 0.183029 0.269218 0 0.0513693 0.476043 0.00670444 0.134323 0 0.680883 0.608914 0.133321 
0.417825  17 0.92079 0 0.972384 0.0136625 0.290751 0.574954 0 0.191782 0 0.0807071 0.685427 0.00775346 0 0.00780755 0.6722 0.645957 0.151691 
0.592772  17 0.881301 0.313857 0.752311 0.0130131 0.569712 0.579138 0.264015 0.160669 0.00534523 0.308505 0.542189 0.295877 0.181083 0.00152403 0.696342 0.607337 0.168254 
0.729869  17 0.261616 0.343647 0.576018 0.00606918 0 0.368306 0.414655 0.446904 0.0076675 0.866074 0.848829 0.340808 0.189928 0.0249637 0.715824 0.788427 0 
0.591578  17 0.47472 0.422006 0.291965 0.000150039 0 0.0776966 0.520302 0.364092 0.0119312 0.194206 0.826959 0.358646 0.276339 0 0.888665 0.663404 0.0489932 
0.431343  17 0.0172692 0 0.850592 0.0200452 0.524033 0.609054 0 0.0967356 0.0307895 0.20709 0.636876 0.00146494 0 0.0132648 0.671338 0.736073 0 
0.526492  17 0.860689 0 0.748494 0.0147305 0.364339 0.786914 0 0.149996 0.0270956 0.400522 0.675738 0 0.0228291 0.0272754 0.597853 0.695211 0.0574546 
0.433498  17 0.435859 0.397731 0.657639 0 0 0.274554 0.342564 0.526571 0.0359368 0.106132 0.789776 0.158889 0.109537 0.0376241 0.953217 0.443595 0.121085 
0.507081  17 0.549938 0.388216 0.711579 0.00186712 0.175066 0.208438 0.389589 0.587551 0.0794355 0.134612 0.518398 0.114256 0.167752 0.055467 0.61306 0.478128 0.366813 
0.408746  17 0.510338 0.291167 0.494753 0.000307487 0.410228 0.82001 0.0555331 0.158348 0 0.108242 0.842603 0 0.0266167 0 0.86329 0.493163 0 
1.03829  17 0.503112 0.288941 0.485794 0.0112879 0.468812 0.569218 0.690899 0.335773 0.068367 0.21272 0.0601857 0.0577486 0.105847 0.00284888 0.63607 0.497683 0.0975009 
0.518439  17 0.187716 0.561787 0.280285 0.00910598 0.32084 0.849954 0.332955 0.565655 0.0519517 0 0.723654 0 0.274619 0.0796473 0.907878 0.370447 0.256249 
0.557663  17 0.334718 0.562703 0.133227 0 0.171376 0.808727 0.209219 0.570681 0 0.0387475 0.758301 0 0.451901 0.147267 0.720046 0.369953 0.270895 
0.583075  17 0.0326076 0.241681 0.278322 0.00127213 0.545548 0.408335 0.389501 0.212567 0.0104431 0.0462572 0.805304 0.194965 0.379766 0 0.584932 0.363257 0 
1.64439  17 0.120653 0.341391 0.285511 0.00421777 0.862398 0.35595 0.409589 0.196238 0.00255578 0.151292 0.821012 0.30709 0.343147 0 0 0 0 
1.27476  17 0.841444 0 0.129687 0.00905263 0.18697 0.698979 0.470114 0.527255 0.101686 0.228941 0.555222 0.000499624 0 0.0199472 0 0.846042 0.000678623 
1.41156  17 0.219478 0.14353 0.830669 0.00909812 0 0.67491 0 0.324532 0.0840993 0.0733076 0.741312 0 0.00277136 0.00221417 0 0.49831 0.00950926 
0.454097  17 0.899325 0.25075 0.810096 0.00230941 0.390926 0.612333 0.795092 0.288892 0.0362629 0.250763 0.635617 0.0711686 0.0605051 0.0132582 0.597602 0.383474 0.195664 
0.420001  17 0.18487 0.263124 0.912024 0.0155961 0.0470726 0.40218 0.743653 0.687952 0 0 0.492229 0.0502514 0.114281 0 0.265287 0.331628 0.0112402 
0.586064  17 0.36422 0.306619 0.637539 0.0277733 0.0647887 0.51144 0.747079 0.565018 0.00549349 0.0472354 0.457855 0.125008 0.164593 0.0515827 0.388394 0.0872215 0.280311 
0.535721  17 0.401908 0.251931 0.599748 0.0524437 0.0764636 0.542463 0.769533 0.631664 0.0011598 0.0531216 0.43421 0 0.190352 0 0.416174 0.211317 0.26438 
1.75013  17 0.420125 0.520449 0.641383 0 0.0415872 0.454325 0.0449667 0.599058 0.00648436 0.229606 0.730463 0 0.169516 0.000868216 0.00865313 0.405806 0.32775 
0.593955  17 0.368846 0.606519 0.618244 0.00121964 0.0030203 0.729246 0.303745 0.507711 0.0478222 0.239276 0.714903 0.276457 0.217895 0.065059 0.795303 0.394506 0.326699 
0.413313  17 0.434572 0.0872494 0.521086 0.0409708 0.450109 0.729872 0.254872 0.192134 0.0339519 0.434918 0.946367 0.0553665 0.081518 0.0286477 0.995453 0.396138 0.0140274 
0.587476  17 0.47472 0.422006 0.291965 0.000150039 0 0.0776966 0.520302 0.364092 0.0119312 0.194206 0.826959 0.358646 0.276339 0 0.888665 0.663404 0.0489932 
0.443835  17 0.356575 0.12162 0.628507 0 0 0.211535 0.128552 0.365743 0.0151912 0.238583 0.712532 0.198856 0.100668 0.0797289 0.737741 0.365587 0.380983 
0.469902  17 0.336131 0.211581 0.627311 0 0.0485891 0.184058 0.0225108 0.342895 0.0119405 0.23679 0.664576 0.198661 0.0251948 0.0734905 0.743916 0.388522 0.452222 
3.32909  17 0.411279 0.164625 0.23369 0.628782 0.0554136 0.331585 0.624427 0.553278 0.00849674 0.551128 0.982286 0.349174 0.970713 0.927014 0.431244 0.970804 0.839604 
3.54798  17 0.34346 0.11479 0.192759 0.742225 0.245931 0.317451 0.543363 0.558063 0.291632 0.497278 0.811275 0.459447 0.810173 0.910202 0.369168 0.783455 0.66494 
0.426022  17 0.345878 0.335853 0.870098 0.00333477 0.338125 0.72329 0.646449 0.759576 0 0.0969844 0.599643 0.190418 0.0762539 0.00785972 0.714776 0.520084 0.0982205 
0.51739  17 0.324511 0.278641 0.606856 0.0231505 0.312806 0.207473 0.923513 0.582248 1.90083e-05 0.112585 0.551351 0.11882 0.19673 0.0663681 0.706923 0.558632 0.0206703 
0.422159  17 0.472897 0.35086 0.485368 0.0426 0.333711 0.604857 0.508777 0.446649 0.0152825 0.0992796 0.537292 0.00853105 0.16595 0.0451452 0.934443 0.336607 0 
0.65871  17 0.517703 0.265064 0.528414 0.0638873 0.66691 0.449574 0.158044 0.471517 0.00794427 0.126216 0.33336 0.210917 0.17242 0 0.530793 0.158095 0.212117 
0.509793  17 0.820408 0.126135 0.274349 0.0034615 0.469115 0.776073 0.439652 0.10855 0 0 0.803543 0.163627 0.357105 0 0.404166 0.22441 0 
0.546392  17 0.379282 0.395595 0.643985 0.0115692 0.0349801 0.317048 0.640018 0.551601 0.010537 0.116376 0.536167 0.231702 0.124085 0.0599021 0.685378 0.738065 0.353344 
0.415036  17 0.520202 0.211789 0.031445 0.00246141 0.354835 0.804622 0.643128 0.430359 0.0132958 0.024871 0.887077 0.000365419 0.116809 0.12201 0.92195 0.479677 0 
0.412633  17 0.593684 0.527855 0.441789 0 0.26266 0.819197 0.836139 0.342714 0 0.140015 0.492878 0.00518728 0.269879 0.0885441 0.831606 0.481322 0 
0.408719  17 0.18487 0.263124 0.912024 0.0155961 0.0470726 0.40218 0.743653 0.687952 0 0 0.492229 0.0502514 0.114281 0 0.265287 0.331628 0.0112402 
0.354277  17 0.481283 0.139978 0.892342 0.0197979 0.693823 0.798698 0.717444 0.406872 0.0444947 0.237654 0.576911 0.0373734 0.0533806 0.00297975 0.607709 0.460609 0.0184233 
1.47019  17 0.487248 0.376305 0.596049 0.00370941 0 0.592358 0.406013 0.430202 0.0273754 0.158846 0.612029 0.123456 0.161591 0.0180396 0.00602004 0.589202 0.0802206 
0.473475  17 0.703858 0.520677 0.612855 0.00198253 0 0.422937 0.714246 0.541943 0.0352368 0.24894 0.727911 0.117123 0.155202 0.0501994 0.854449 0.402929 0.0740962 
0.628169  17 0.122307 0.371124 0.822805 0.0125127 0 0.205049 0.163516 0.307099 0.000154483 0.0433819 0.468433 0.424846 0.300277 0.0771862 0.674105 0.58088 0.0232148 
0.430006  17 0.371323 0.385646 0.578615 0.0133282 0 0.258572 0.149824 0.470902 0.00319212 0.101008 0.484584 0.14794 0.187173 0.00243111 0.694553 0.716039 0.0910722 
0.435157  17 0.730018 0.113581 0.762248 0.0391397 0.454268 0.765356 0.0207447 0.424676 0.14938 0.370847 0.701102 0.019559 0 0.041043 0.739112 0.0750788 0.152777 
0.491206  17 0.314333 0.118536 0.767889 0.0098494 0.51445 0.659876 0.185317 0.447191 0.113106 0.370421 0.672774 0.0216529 0 0.0488109 0.705405 0.110102 0.190039 
1.48004  17 0.843844 0 0.68226 0.0562153 0 0.429486 0.00201244 0 0.0206457 0.214936 0.641886 0 0.079632 0.47418 0.670165 0 0.197313 
0.652055  17 0.660567 0 0.768402 0.0592336 0.65957 0.227202 0 0.134983 0.0129484 0.156003 0.667457 0.0649698 0.117907 0 0.205001 0.416469 0.284144 
0.697818  17 0.861377 0.118805 0.707605 0.00478506 0.351575 0.373732 0.475578 0.422101 0.00594494 0.959724 0.726863 0 0.0467267 0.070476 0.631854 0.124028 0.10767 
0.419117  17 0.544966 0.209522 0.571532 0.00603457 0.525424 0.489741 0.175426 0.231674 0.0358526 0.0853749 0.736703 0.00527584 0.281387 0 0.779139 0.520074 0 
0.774533  17 0.214254 0.240838 0.696251 0.0296788 0.0343307 0.424586 0.511807 0.484415 0.151483 0 0.701453 0.280211 0.0471122 0.0202838 0.635982 0.459469 0.151513 
0.469877  17 0.379108 0.205762 0.647085 0.0279161 0.062333 0.369995 0 0.439944 0.105583 0.221762 0.616722 0.0741255 0.0992173 0.0185835 0.678071 0.154622 0 
0.464839  17 0.472458 0.228384 0.904223 0.0113995 0.37572 0.53207 0.704165 0.571794 0.122639 0.311112 0.576536 0.140102 0.00548543 0.0335357 0.840775 0.508785 0.0698039 
0.32452  17 0.607458 0.482771 0.713209 0.00199336 0 0.59804 0.480014 0.551888 0.0418221 0.165938 0.731409 0.0145653 0.211865 0.0170223 0.920482 0.403558 0 
0.347688  17 0.473503 0.412461 0.812225 0.0113405 0.262924 0.532331 0.0788337 0.584051 0.0260733 0.0496588 0.554578 0 0.077568 0 0.798224 0.233336 0 
0.536395  17 0.475085 0.436641 0.67957 0.0318997 0.139688 0.521175 0.185682 0.568206 0.0193982 0.124605 0.565177 0 0.17418 0.327092 0.705133 0.372474 0.543122 
0.429591  17 0.674663 0.420618 0.482028 0.0102888 0.596394 0.730365 0.862455 0.325643 0 0.163258 0.477361 0.0906521 0.112155 0.0309286 0.595784 0.362992 0.148617 
0.50783  17 0.701823 0.143007 0.479442 0.0148634 0.24095 0.640472 0 0.453272 0.0903605 0.261711 0.449947 0.103788 0.10773 0.0331171 0.707215 0.510896 0.133134 
0.564412  17 0.400339 0.139327 0.182251 0 0.26668 0.701559 0.085024 0.394026 0.153808 0.0188507 0.70604 0.27764 0.276729 0.109314 0.786188 0.554903 0 
0.629898  17 0.543647 0.220424 0.10817 0.0305697 0.379954 0.693206 0.175405 0.458746 0.030405 0.105067 0.656997 0 0 0.10551 0.762219 0.427738 0 
0.613691  17 0.376775 0.295696 0.651351 0.00432911 0.199505 0.749189 0.665773 0.569998 0.054706 0.0728092 0.371937 0.382058 0.110184 0.0409679 0.716089 0.674273 0.225381 
0.568805  17 0.378878 0.235791 0.851633 0 0.947048 0.726817 0 0.570917 0.0378024 0.170349 0.391965 0.238749 0.114759 0.0344581 0.701225 0.678128 0.366071 
0.862306  17 0.538651 0.237504 0.733571 0.0228911 0.403594 0.718339 0.457255 0.400263 0.0196807 0.253063 0.44284 0 0.186415 0.715424 0.646286 1.82415e-06 0.177524 
0.749226  17 0.549233 0.512453 0.702222 0.0966131 0.409439 0.151198 0.722836 0.394443 0.0148541 0.256612 0.643541 0.110267 0.22415 0.037031 0.664432 0.516792 0.249595 
0.551582  17 0.532998 0.370288 0.174012 0.0194886 0 0.328815 0.527262 0.542484 0.0332048 0.1936 0.511005 0.0177292 0.0684495 0.0210549 0.746673 0 0.627469 
0.457697  17 0.541269 0.342189 0.157577 0.0223157 0.0325897 0.427119 0.593003 0.581489 0.0395009 0.136914 0.840786 0.00681754 0.148288 0.0165149 0.825281 0.519427 0 
0.436624  17 0.471423 0.0292628 0.564781 0.00256655 0.247321 0.676415 0.454446 0.393476 0.048342 0.225823 0.68717 0.000387389 0.213353 0.0484309 0.866699 0.415686 0 
0.539951  17 0.598469 0.673064 0.597989 0.00610437 0 0.844119 0.27489 0.493535 0.0196295 0.138048 0.594234 0.0127974 0.487357 0.052919 0.949077 0.407698 0.166569 
0.47132  17 0.488207 0.347497 0.628511 0.0120189 0.156116 0.668652 0.769354 0.355003 0.000900377 0.0688451 0.525825 0.111021 0.153728 0.0172665 0.670509 0.535105 0.165749 
0.362375  17 0.46187 0.304932 0.736701 0.00951028 0.160973 0.524237 0.836181 0.617102 0.00335936 0.0872752 0.513561 0.0297914 0.166599 0.0340457 0.659362 0.367613 0.198081 
0.39689  17 0.481283 0.139978 0.892342 0.0197979 0.693823 0.798698 0.717444 0.406872 0.0444947 0.237654 0.442986 0.0373734 0.0533806 0.00297975 0.607709 0.460609 0.0184233 
0.568262  17 0.302733 0.647334 0.671012 0.0280831 0 0.467873 0 0.419802 0 0.0517274 0.586961 0.324456 0.232308 0.023223 0.825265 0 0.0407335 
0.4602  17 0.795267 0.363306 0.571288 0.00280172 0.0500318 0.541214 0.462179 0.437047 0.0361817 0.292361 0.624198 0.0963119 0.0723959 0.0128491 0.855633 0.312637 0.100982 
0.527679  17 0.834264 0.191036 0.647835 0.0146749 0 0.399459 0 0.103477 0.0360198 0.140512 0.644815 0.0237436 0.0960377 0.0127921 0.62173 0.351914 0 
0.696204  17 0.236124 0.60807 0.57783 0.0532424 0.2596 0.512829 0 0.39661 0.114039 0.241158 0.426908 0.279983 0.16461 0.173227 0.64335 0.606721 0.220235 
0.72072  17 0.324045 0.0433701 0.755114 0.0893981 0.276979 0.418205 0.312969 0.0538585 0.0697515 0.263376 0.497614 0.291085 0 0.109399 0.605313 0.592491 0.313897 
0.505677  17 0.597903 0.145063 0.517872 0.0253213 0.435678 0.664597 0.596605 0.57607 0 0.11289 0.531235 0.0153112 0.122834 0.0291494 0.409967 0.372858 0.478374 
0.48899  17 0.503954 0.203198 0.528296 0.0347191 0.351246 0.57948 0.603424 0.583157 0 0.0429678 0.574043 0 0.0456975 0.172356 0.410887 0.358272 0.16032 
0.521053  17 0.46924 0.116116 0.580927 0.0368381 0.20519 0.473211 0.560108 0.475077 0.0214848 0.0218006 0.693629 0.131943 0.33418 0.100698 0.384068 0.707519 0.144784 
0.430922  17 0.214291 0.0881155 0.446536 0.0385352 0.104616 0.433754 0.810193 0.463576 0.0211717 0.122247 0.590972 0.0576401 0.141047 0.0925584 0.596875 0.701598 0 
0.636101  17 0.0356157 0.340134 0.657535 0.0108666 0.377045 0.338223 0.689686 0.222134 0 0.107776 0.796036 0.187536 0.23973 0 0.358457 0.0436889 0.00373966 
0.651986  17 0.783766 0.116152 0.381396 0.0135512 0.195838 0.0809474 0.444787 0.00355865 0.00278439 0 0.833436 0.187025 0.334213 0.0278526 0.694712 0.510775 0.0831001 
0.517105  17 0.325825 0.541568 0.552792 0.00616202 0.173604 0.374502 0.576981 0.334677 0.00456368 0.0353259 0.648792 0.36956 0.189385 0.0772342 0.572961 0.3151 0.00742208 
0.774402  17 0.171433 0.590891 0.572885 0.00628383 0.306914 0.748298 0.454736 0.360959 0.00630027 0.654342 0.648072 0.153086 0.189186 0.232767 0.573591 0 0.0303552 
0.518176  17 0.459078 0 0.39271 0.0196345 0.471303 0.681771 0.222452 0.558421 0.0684184 0.448717 0.73825 0 0.15319 0.0780501 0.846679 0.0940806 0.117219 
0.480862  17 0.367402 0.246843 0.840277 0.0216292 0.465731 0.766055 0 0.424495 0.163905 0.439258 0.763951 0.111558 0 0.0176731 0.65419 0.10243 0.0582885 
0.488333  17 0.220625 0.0649489 0.892279 0.0287719 0.233194 0.466101 0.0360737 0.520123 0.124146 0.246864 0.622873 0.309657 0.0113204 0.0179276 0.658562 0.565032 0.310643 
0.4149  17 0.713004 0 0.490488 0.0168424 0.213238 0.587723 0.0839071 0.554646 0 0.0686429 0.63955 0.157385 0.0872361 0.263243 0.80456 0.253129 0.236635 
0.689845  17 0.492771 0.233083 0.982329 0.0616111 0.556589 0.716011 0.372986 0.742411 0.304752 0.228361 0.757767 0.272843 0.12596 0.160159 0.355564 0.27168 0.451598 
0.931698  17 0.462631 0.195202 0.951064 0.116864 0.528484 0.713953 0.41339 0.701043 0.0546596 0.189897 0.770173 0.225835 0.696291 0.153174 0.340108 0.552569 0.558226 
0.743133  17 0.606085 0.345337 0.538997 0.000106761 0.439114 0.771336 0.27971 0.474257 0 0.259169 0.898474 0.148055 0.289826 0.10887 0.234033 0.152204 0.0259409 
0.399407  17 0.594868 0.404483 0.524086 9.4533e-05 0.387252 0.805908 0.945138 0.524363 0 0.200612 0.904076 0.230406 0.187721 0 0.88866 0.285374 0.029879 
1.52353  17 0.758573 0.104435 0.555195 0.0098557 0.135378 0.519857 0.407823 0.432787 0.0341135 0.236615 0.56443 0 0.0542477 0.0131159 0 0.784169 0.0115468 
0.331567  17 0.695035 0.391073 0.403512 0.00765981 0.0881208 0.502668 0.418213 0.587748 0.0401262 0.218538 0.692523 0 0 0.0105936 0.24638 0.90865 0.0833036 
1.39366  17 0.625646 0.12229 0.0514058 0.00414883 0.328556 0.845326 0.543043 0.370903 0.0108709 0.160911 0.580652 0.00476796 0.415027 0.0892498 0.0483614 0.448742 0.145802 
0.523548  17 0.462958 0.416054 0.382637 0.00427889 0.290152 0.844832 0.66771 0.310834 0.0464485 0.0156409 0.907124 0.00328921 0.337271 0.0868572 0.945907 0.391703 0.33666 
0.363622  17 0.879414 0.360419 0.634522 0.0418197 0.499039 0.600383 0.0356997 0.475744 0 0.149861 0.526333 0 0.122934 0.00711281 0.474136 0.163167 0 
0.635711  17 0.281654 0.391256 0.629049 0.0185917 0.459783 0.808887 0.484676 0.458374 0.00866827 0.164049 0.884079 0 0.320181 0.00742439 0.439852 0.162339 0.0564812 
0.694189  17 0.341182 0.482686 0.827977 0 0 0.41237 0.460635 0 0 0.155343 0.457832 0.202673 0 0.00157068 0.586915 0.118049 0.065697 
0.52364  17 0.373175 0.542836 0.650138 0 0 0.171216 0.353927 0.177061 0 0.154403 0.344802 0.0764708 0 0 0.56271 0.503275 0.00940215 
0.569528  17 0.610086 0.142756 0.674002 0.00806081 0.513163 0.533514 0.00833431 0.4084 0.00689215 0.245943 0.558954 0.386607 0.0971803 0 0.418189 0.53943 0.40008 
0.564189  17 0.276901 0.243993 0.699799 0.00646688 0.489555 0.643027 0.0629401 0.863879 0.0631763 0.234517 0.655095 0.445713 0.100313 0.0130505 0.699604 0.521357 0.366507 
0.666421  17 0.375776 0.0929476 0.709896 0.00829098 0 0.347253 0.612441 0.574745 0.00789078 0.133657 0.516141 0.841888 0.0873675 0.154889 0.83989 0.454966 0 
0.52194  17 0.471366 0.300363 0.360296 0.00218337 0.0689456 0.523151 0.15795 0.639188 0.00880592 0.128565 0.508712 0.49695 0.189861 0.0527255 0.418331 0.918321 0.188813 
0.572178  17 0.491167 0.282358 0.43948 0 0.142341 0.141438 0.664054 0.589438 0.0896026 0 0.968692 0.149564 0.141406 0 0.275551 0.346405 0.204376 
0.376238  17 0.445446 0.178669 0.322843 0 0.0421645 0.568804 0.727685 0.497165 0.0369781 0 0.38346 0.126283 0.165663 0 0.283582 0.332956 0.14758 
0.544052  17 0.646107 0.108825 0.448344 0.020492 0.0538019 0.647252 0 0.436214 0.115811 0.227981 0.521985 0.316315 0 0.0531387 0.595251 0.407797 0.0893244 
0.53914  17 0.333718 0.148146 0.973274 0.00350611 0.223664 0.747527 0 0.480181 0.114999 0.350775 0.654579 0.310452 0.143372 0.0525978 0.811075 0.485847 0.898926 
0.414411  17 0.509589 0 0.978374 0.0361928 0.481359 0.522306 0.252859 0.636046 0 0.204763 0.675484 0.160059 0 0 0.887025 0.562399 0 
0.415052  17 0.674327 0.11736 0.586091 0.0236863 0.169403 0.492302 0.654423 0.460707 0.023059 0.0189056 0.662268 0.0905807 0.278765 1.5701e-05 0.701692 0.377115 0.111211 
0.417267  17 0.113958 0.119794 0.708525 0.0482465 0.435402 0.611255 0.0358663 0.546299 0.0269826 0.358455 0.751137 0 0.121378 0.0530992 0.744814 0.409956 0 
0.417825  17 0.92079 0 0.972384 0.0136625 0.290751 0.574954 0 0.191782 0 0.0807071 0.685427 0.00775346 0 0.00780755 0.6722 0.645957 0.151691 
0.419865  17 0.713236 0.110597 0.786497 0.0166707 0.338848 0.792895 0.0422088 0.42235 0.0897716 0.413759 0.86014 0.0198485 0 0.0263551 0.795949 0.2414 0.145722 
0.422969  17 0.642996 0.237534 0.681301 0.00950799 0 0.60517 0.455188 0.312643 0.0427737 0.215266 0.691558 0.0124373 0.302225 0.0140626 0.893652 0.406169 0.0222016 
0.423148  17 0.157185 0.238098 0.655178 0 0.556966 0.417282 0.371711 0.650578 0.000369138 0 0.754787 0 0.253998 0 0.745222 0.168297 0 
0.424928  17 0.485241 0 0.180092 0.00328117 0.182931 0.90375 0.717428 0.173518 0.0534634 0.201 0.990062 0.190379 0 0.0729993 0.730224 0.474231 0.261534 
0.425143  17 0.0635766 0.236044 0.298683 0 0.37965 0.521661 0.372621 0.095849 0.0059405 0.300325 0.965847 0 0.0841409 0.0133119 0.568366 0.41531 0 
0.428838  17 0.442852 0.410347 0.479906 0 0.408461 0.697318 0 0.496883 0 0.108102 0.553807 0.00368222 0.0198794 0 0.812894 0.576284 0.317378 
0.431265  17 0.181804 0.277819 0.981759 0.0511299 0.0851609 0.607598 0.467883 0.527223 0.000124967 0.0524347 0.43848 0.00393328 0.126282 0 0.471758 0.149999 0.283503 
0.431663  17 0.38388 0.29371 0.661702 0.00928666 0.12568 0.46556 0.350581 0.347517 0.000751705 0.0683107 0.601494 0.116087 0.153698 0.0278357 0.677427 0.168429 0.227901 
0.432694  17 0.417138 0.121887 0.936119 0.0192952 0.693418 0.716385 0.0559791 0.229942 0.0522651 0.22984 0.712534 0 0.0843315 0 0.591166 0.462242 0 
0.43398  17 0.369247 0.143812 0.950968 0.0230059 0.639672 0.678046 0.312608 0.502619 0 0.23133 0.61586 0.206214 0.0103404 0.0129355 0.615142 0.461971 0.0253724 
0.435914  17 0.597903 0.145063 0.517872 0.0253213 0.435678 0.664597 0.596605 0.57607 0 0.11289 0.531235 0.0153112 0.122834 0.0291494 0.409967 0.372858 0.478374 
0.436499  17 0.476421 0.284153 0.434292 0.0478995 0.41627 0.833845 0.756954 0.411242 0.0471411 0.0558549 0.521119 0.0114661 0.0804752 0.0113786 0.75508 0.510165 0.0204846 
0.437394  17 0.566899 0.585197 0.705679 0.00701529 0 0.523475 0 0.415717 0.0037049 0.209574 0.587172 0.13068 0.136986 0.0426765 0.440282 0.15964 0.0760481 
0.437544  17 0.559033 0.0607201 0.92837 0.0270156 0.520883 0.498526 0 0.179936 0.0364781 0.340566 0.60078 0.0243402 0.0679583 0.0282889 0.764885 0.723831 0.0401823 
0.438256  17 0.443256 0.397368 0.508354 0 0.0644276 0.761585 0.719637 0.573328 0.0753375 0 0.950801 0.110173 0.183534 0 0.773233 0.393343 0.124026 
0.441011  17 0.49474 0.161898 0.555195 0.0106926 0.355854 0.560389 0.298773 0.487688 0 0.179395 0.300991 0.0158783 0.0429081 0 0.607123 0.283561 0.040986 
0.443631  17 0.598903 0.17659 0.619753 0.0106913 0.2159 0.636411 0.0101557 0.366577 0.0820403 0.249531 0.48729 0.150167 0.120233 0.0122197 0.700817 0.344871 0.0919388 
0.445432  17 0.668083 0.203367 0.722342 0.0148943 0.180312 0.344304 0 0.472183 0.0420141 0.267439 0.511711 0.0356838 0.112751 0.0142488 0.645572 0.444748 0.0831047 
0.453965  17 0.18487 0.263124 0.912024 0.0155961 0.0470726 0.40218 0.743653 0.687952 0 0 0.492229 0.0502514 0.114281 0 0.265287 0.331628 0.0112402 
0.456756  17 0.884243 0.186529 0.483643 0.0149081 0.155834 0.517976 0 0.491044 0.0990882 0.25087 0.409898 0.0951697 0.0904434 0.0352614 0.587348 0.316957 0.179793 
0.458605  17 0.573009 0.132494 0.482716 0.0134005 0.238256 0.409206 0.96841 0.335826 0.00451851 0 0.833292 0 0.226306 0.0477618 0.745308 0.101784 0.0891187 
0.45962  17 0.927792 0.469139 0.624394 0.0499428 0.0776826 0.618561 0.085724 0.46353 0.0448896 0.117127 0.448198 0.129335 0.136536 0.0580017 0.844989 0.307233 0.038484 
0.460182  17 0.358993 0.398256 0.661163 0.0239778 0.0518482 0.535252 0.210528 0.328586 0.000918297 0.0696159 0.603335 0.171275 0.153925 0.0363882 0.446992 0.271052 0.119961 
0.462705  17 0.354722 0.216778 0.62918 0 0.0314669 0.203194 0.0175734 0.61004 0 0.107948 0.651703 0.0811056 0.232693 0.0948096 0.541163 0.497654 0.0302243 
0.463184  17 0.0755775 0.220387 0.599902 0 0.499801 0.342853 0.281614 0.355394 0.000121848 0.169443 0.726983 9.59997e-05 0.177467 0.0817981 0.735668 0.463122 0.00223642 
0.464052  17 0.723896 0.173171 0.475419 0.0028787 0.135448 0.593271 0.48299 0.573664 0 0.0735784 0.575807 0.0932965 0.0967373 0.209669 0.824157 0.274442 0.285962 
0.464958  17 0.421154 0.339558 0.774071 0.00746628 0.198415 0.606763 0.719681 0.503162 0.00145906 0.162575 0.5305 0 0.223875 0.0273924 0.633538 0.350939 0.259148 
0.465375  17 0.608573 0.217542 0.269101 0 0.554395 0.243178 0.643308 0.51906 0 0.0529588 0.961307 0.274721 0.16152 0 0.366778 0.515703 0.160769 
0.469975  17 0.357077 0.308703 0.632166 0 0 0.118949 0.0313277 0.371089 0.0321697 0.387373 0.63558 0.0371257 0.0893506 0.105117 0.727624 0.535994 0.269465 
0.47063  17 0.292022 0.269623 0.472397 0.02014 0.0893314 0.547184 0.563218 0.484342 6.12554e-05 0.0520492 0.492773 0.00826611 0.200543 0 0.703052 0.0224456 0.199716 
0.472889  17 0.611137 0.619218 0.634013 0 0.539988 0.495688 0.785684 0.486661 0.0185716 0.013811 0.496889 0 0.21742 0 0.549113 0.2808 0.535367 
0.475242  17 0.643973 0.204787 0.779833 0.0259591 0.409084 0.596841 0.383763 0.551645 0 0.196054 0.628488 0.53209 0.357794 0.361281 0.849773 0.434201 0.00051046 
0.478616  17 0.843169 0 0.521717 0.00730622 0.307879 0.591397 0.0148745 0.555766 0 0.0780598 0.574244 0.153618 0.105516 0.298662 0.876029 0.19454 0.199146 
0.478646  17 0.727372 0.16997 0.413629 0.0109803 0.269227 0.604063 0.00281971 0.331923 0.0600914 0.29028 0.457658 0 0.107428 0.0366283 0.718503 0 0 
0.479065  17 0.567785 0.367023 0.711849 0.0304024 0.302134 0.511528 0.011675 0.408928 0.00266061 0.149556 0.648911 0.304156 0.14611 0.0288324 0.438777 0.160884 0.107017 
0.479361  17 0.290034 0.303979 0.727126 0.00783394 0.442752 0.522225 0.170944 0.560708 0.174645 0.282441 0.574833 0.260895 0 0.0312547 0.993446 0.408789 0.0534535 
0.482637  17 0.595784 0 0.671126 0.0219266 0.589084 0.097528 0.257106 0.380839 0.0106054 0.193247 0.590309 0.0647456 0.171915 0.0968769 0.698904 0.0422056 0 
0.485168  17 0.899325 0.25075 0.810096 0.00230941 0.390926 0.612333 0.795092 0.288892 0.0362629 0.250763 0.635617 0.0711686 0.0605051 0.0132582 0.597602 0.383474 0.195664 
0.486777  17 0.408986 0.181862 0.506274 0.0372932 0.120649 0.60545 0.790405 0.51646 0.106748 0.181254 0.595212 0.107737 0.150223 0.0155616 0.621716 0.556362 0 
0.488646  17 0.480604 0.649811 0.553123 0.00225331 0.568475 0.33446 0.519276 0.515722 0 0.126605 0.855604 0 0.433825 0.114197 0.927746 0.541858 0.0633259 
0.498722  17 0.79604 0.295382 0.38789 0.0126846 0.100452 0.423144 0.462046 0.319888 0 0.108032 0.839173 0.515027 0.426168 0.0119566 0.98125 0.153219 0.0990814 
0.5012  17 0.396912 0.149588 0.838187 0.0124796 0.662825 0.546951 0.593476 0.748347 0.110184 0.264739 0.612468 0.0228641 0.173751 0.0434557 0.785024 0.509453 0.0796039 
0.501461  17 0.317774 0.380538 0.518918 0.00584657 0 0.270619 0.293831 0.478704 0 0.103585 0.381694 0.158042 0.263493 0 0.807593 0.816664 0.0893687 
0.50165  17 0.713004 0 0.490488 0.0168424 0.213238 0.587723 0.0839071 0.554646 0 0.0686429 0.63955 0.157385 0.0872361 0.263243 0.80456 0.253129 0.236635 
0.503477  17 0.601992 0.21137 0.596274 0.00594606 0 0.434241 0.585131 0.272581 0.0538357 0.103781 0.713357 0.0603762 0.312151 0 0.637765 0.495457 0 
0.507712  17 0.297468 0.35 0.0401137 0 0.301914 0.689211 0.521258 0.678464 0 0.0665574 0.566601 0.239732 0.0451183 0.0861226 0.787495 0.657346 0.125161 
0.515409  17 0.877685 0.000395467 0.665435 4.19162e-06 0.041333 0.0659338 0.485194 0.62318 0.058633 0.343574 0.752358 0.177431 0.124182 0.0859753 0.604277 0.998721 0.560122 
0.515409  17 0.877685 0.000395467 0.665435 4.19162e-06 0.041333 0.0659338 0.485194 0.62318 0.058633 0.343574 0.752358 0.177431 0.124182 0.0859753 0.604277 0.998721 0.560122 
0.515409  17 0.877685 0.000395467 0.665435 4.19162e-06 0.041333 0.0659338 0.485194 0.62318 0.058633 0.343574 0.752358 0.177431 0.124182 0.0859753 0.604277 0.998721 0.560122 
0.515546  17 0.44659 0.161378 0.548157 0.0223563 0.266588 0.79173 0.640423 0.422453 0.0610894 0.29723 0.398109 0.0412792 0.061552 0.0727946 0.602956 0.610317 0.0195042 
0.515752  17 0.917816 0.339336 0.38839 0.0530959 0.627649 0.524012 0.696648 0.228257 0.000317351 0.0092054 0.553655 0.0256757 0.0752351 0.151104 0.863557 0.82612 0.493524 
0.518439  17 0.187716 0.561787 0.280285 0.00910598 0.32084 0.849954 0.332955 0.565655 0.0519517 0 0.723654 0 0.274619 0.0796473 0.907878 0.370447 0.256249 
0.52197  17 0.662103 0.49563 0.021005 0.00474469 0.617725 0.766538 0.737535 0.325758 0 0.150259 0.489761 0.0819634 0 0.0261552 0.692216 0.517936 0.238422 
0.522092  17 0.357498 0.246888 0.629101 0 0.013266 0.104023 0 0.335533 0.0252463 0.340038 0.606972 0.230914 0.109699 0.150027 0.775266 0.0894692 0.209953 
0.522245  17 0.338513 0.295303 0.632131 0.000966016 0.272758 0.252982 0.953028 0.479992 0.0541802 0.109151 0.572454 0.102182 0.161214 0.0374739 0.778702 0.481407 0 
0.532111  17 0.255801 0 0.762894 0.0167026 0.440349 0.51425 0 0.387759 0.0260448 0.376923 0.598544 0.0499787 0.0906025 0.0608213 0.413483 0.730673 0 
0.533371  17 0.476284 0.0696799 0.613657 0.00292853 0.23997 0.117403 0.250461 0.439832 0.00728237 0.222064 0.647431 0.0388023 0.171264 0 0.687035 0 0.121599 
0.534987  17 0.425262 0.25044 0.746608 0.0381857 0.10485 0.666491 0.51973 0.291816 4.29173e-05 0.0496902 0.764781 0.172875 0.115967 0.703387 0.906622 0.32835 0.0186538 
0.536114  17 0.606303 0.377999 0.138977 0.0190887 0.428742 0.217398 0.608593 0.533695 0.0467029 0.0997992 0.828527 0.07739 0.249178 0.0283091 0.832196 0.481992 0 
0.538961  17 0.378105 0.492162 0.580575 0.0159001 0.0411658 0.226988 0.750636 0.395594 0.0168441 0.286705 0.552171 0.267398 0.0877507 0.0999091 0.692903 0.433181 0.357204 
0.53926  17 0.458524 0.581279 0.11482 0.000143341 0.161381 0.626151 0.383768 0.487447 0 0.124407 0.564279 0.396796 0.0272833 0.00018823 0.512419 0.423958 0.0823326 
0.53926  17 0.458524 0.581279 0.11482 0.000143341 0.161381 0.626151 0.383768 0.487447 0 0.124407 0.564279 0.396796 0.0272833 0.00018823 0.512419 0.423958 0.0823326 
0.53926  17 0.458524 0.581279 0.11482 0.000143341 0.161381 0.626151 0.383768 0.487447 0 0.124407 0.564279 0.396796 0.0272833 0.00018823 0.512419 0.423958 0.0823326 
0.542225  17 0.701439 0.348599 0.419064 0.000132178 0.429572 0.52535 0.594879 0.6239 0.0056363 0.215103 0.670883 0.13622 0.552358 0.115059 0.93113 0.624804 0.356004 
0.547609  17 0.532696 0.118909 0.726681 0.03255 0.272517 0.506618 0.805259 0.421828 0.0217212 0.270257 0.325524 0.0216799 0.0108733 0 0.601239 0.478747 0.000501721 
0.548073  17 0.881301 0.313857 0.752311 0.0130131 0.569712 0.579138 0.264015 0.160669 0.00534523 0.308505 0.542189 0.295877 0.181083 0.00152403 0.696342 0.607337 0.168254 
0.552012  17 0.281654 0.391256 0.629049 0.0185917 0.459783 0.808887 0.484676 0.458374 0.00866827 0.164049 0.884079 0 0.320181 0.00742439 0.439852 0.162339 0.0564812 
0.556016  17 0.394671 0.170333 0.573192 0.0545007 0.525837 0.403601 0.692226 0.52283 0.02235 0.0539885 0.32099 0.144491 0.238087 0.264719 0.659642 0.537512 0.558158 
0.556016  17 0.394671 0.170333 0.573192 0.0545007 0.525837 0.403601 0.692226 0.52283 0.02235 0.0539885 0.32099 0.144491 0.238087 0.264719 0.659642 0.537512 0.558158 
0.556016  17 0.394671 0.170333 0.573192 0.0545007 0.525837 0.403601 0.692226 0.52283 0.02235 0.0539885 0.32099 0.144491 0.238087 0.264719 0.659642 0.537512 0.558158 
0.55705  17 0.394983 0.169868 0.573587 0.0546042 0.525212 0.403358 0.692003 0.52283 0.02235 0.0537297 0.321344 0.143937 0.238966 0.264271 0.660309 0.536887 0.556838 
0.557511  17 0.539959 0.119132 0.519893 0 0.0223023 0.467903 0.0689513 0.390486 0.0294563 0.266105 0.889539 0.124619 0.242917 0.13669 0.474915 0.686581 0.0677605 
0.561737  17 0.519738 0.525629 0.536714 0.00207698 0.1189 0 0.678916 0.537693 0.105268 0.0839159 0.723914 0.121992 0.169555 0.00902424 0.475634 0.410494 0.0533868 
0.564806  17 0.836553 0.379636 0.641545 0.0202313 0.713848 0.45458 0 0.444164 0.0471563 0.247056 0.443536 0.120526 0.134757 0.0459831 0.335345 0.276153 0 
0.571126  17 0.361295 0.14158 0.51506 0.0270714 0.682162 0.795482 0.938732 0.594266 0.0773156 0.089475 0.495398 0.0278364 0.253012 0.00471338 0.463616 0.334959 0.0176747 
0.573422  17 0.693255 0.600624 0.91026 0 0.170531 0.292602 0.522709 0.832233 0 0.178851 0.769604 0.408028 0.713869 0.443984 0.97601 0.430993 0.0267312 
0.580309  17 0.425038 0.51693 0.64433 0.0940573 0.139184 0.767585 0 0.403754 0 0 0.607176 0.537184 0.228572 0.0176652 0.698168 0.403686 0 
0.581362  17 0.0739615 0 0.562751 0 0.474869 0.574687 0.102385 0.180842 0.0373325 0.413952 0.35293 0.0366048 0 0.0263395 0.633682 0.545735 0.184258 
0.583014  17 0.218066 0.0877433 0.759678 0 0.639413 0.668758 0.736185 0.258382 0.0112128 0.00882547 0.672683 0.258721 0.144025 0.222539 0.504792 0.821918 0.265384 
0.583014  17 0.218066 0.0877433 0.759678 0 0.639413 0.668758 0.736185 0.258382 0.0112128 0.00882547 0.672683 0.258721 0.144025 0.222539 0.504792 0.821918 0.265384 
0.583014  17 0.218066 0.0877433 0.759678 0 0.639413 0.668758 0.736185 0.258382 0.0112128 0.00882547 0.672683 0.258721 0.144025 0.222539 0.504792 0.821918 0.265384 
0.585732  17 0.498176 0.416189 0.534936 0 0.360326 0.264718 0.655163 0.728722 0.000173016 0.345527 0.608445 0.479928 0.0741648 0.191093 0.234544 0.156889 0.277762 
0.585732  17 0.498176 0.416189 0.534936 0 0.360326 0.264718 0.655163 0.728722 0.000173016 0.345527 0.608445 0.479928 0.0741648 0.191093 0.234544 0.156889 0.277762 
0.585732  17 0.498176 0.416189 0.534936 0 0.360326 0.264718 0.655163 0.728722 0.000173016 0.345527 0.608445 0.479928 0.0741648 0.191093 0.234544 0.156889 0.277762 
0.585732  17 0.498176 0.416189 0.534936 0 0.360326 0.264718 0.655163 0.728722 0.000173016 0.345527 0.608445 0.479928 0.0741648 0.191093 0.234544 0.156889 0.277762 
0.585973  17 0.925488 0.147277 0.487545 4.05025e-06 0.000211753 0.681035 0.326536 0.140081 0.016752 0.000821178 0.194715 8.46054e-05 0.236948 0.14833 0.452671 0.0630773 0.444861 
0.585973  17 0.925488 0.147277 0.487545 4.05025e-06 0.000211753 0.681035 0.326536 0.140081 0.016752 0.000821178 0.194715 8.46054e-05 0.236948 0.14833 0.452671 0.0630773 0.444861 
0.585973  17 0.925488 0.147277 0.487545 4.05025e-06 0.000211753 0.681035 0.326536 0.140081 0.016752 0.000821178 0.194715 8.46054e-05 0.236948 0.14833 0.452671 0.0630773 0.444861 
0.585973  17 0.925488 0.147277 0.487545 4.05025e-06 0.000211753 0.681035 0.326536 0.140081 0.016752 0.000821178 0.194715 8.46054e-05 0.236948 0.14833 0.452671 0.0630773 0.444861 
0.58822  17 0.25551 0.273706 0.450978 0 0.453824 0.598473 0.60452 0.701816 0 0.134163 0.648328 0.120373 0.420913 0 0.574046 0.995266 0.648432 
0.58822  17 0.25551 0.273706 0.450978 0 0.453824 0.598473 0.60452 0.701816 0 0.134163 0.648328 0.120373 0.420913 0 0.574046 0.995266 0.648432 
0.365368  17 0.530317 0.135269 0.732015 0.0370547 0.269583 0.715543 0.269275 0.449546 0.0204736 0 0.742903 0.0368248 0.256529 0.0899696 0.688329 0.684183 0.406465 
0.305716  17 0.486462 0.593823 0.934001 0.018749 0.233296 0.462229 0 0.620691 0.0406159 0.0840427 0.632203 0 0.0712914 0.00508892 0.649548 0.287894 0 
0.322998  17 0.607458 0.482771 0.713209 0.00199336 0 0.59804 0.480014 0.551888 0.0418221 0.165938 0.731409 0.0145653 0.211865 0.0170223 0.920482 0.403558 0 
0.355023  17 0.733685 0.116583 0.714127 0.0297125 0.236052 0.823607 0 0.438951 0 0.377017 0.696398 0.0189028 0 0.0162118 0.789537 0.157366 0.100109 
0.359989  17 0.17432 0.372749 0.997855 0.0154668 0 0.596817 0.183029 0.269218 0 0.0513693 0.476043 0.00670444 0.134323 0 0.680883 0.608914 0.133321 
0.32452  17 0.607458 0.482771 0.713209 0.00199336 0 0.59804 0.480014 0.551888 0.0418221 0.165938 0.731409 0.0145653 0.211865 0.0170223 0.920482 0.403558 0 
0.347688  17 0.473503 0.412461 0.812225 0.0113405 0.262924 0.532331 0.0788337 0.584051 0.0260733 0.0496588 0.554578 0 0.077568 0 0.798224 0.233336 0 
0.331567  17 0.695035 0.391073 0.403512 0.00765981 0.0881208 0.502668 0.418213 0.587748 0.0401262 0.218538 0.692523 0 0 0.0105936 0.24638 0.90865 0.0833036 
0.352579  17 0.522557 0.0893297 0.142897 0 0.40633 0.82073 0.557922 0.481909 0.0075082 0.175654 0.686703 0.0122914 0.162889 0.0908028 0.931469 0.107632 0 
0.357981  17 0.813982 0.378397 0.402993 0.000928041 0.375497 0.685846 0.445713 0.588036 0.00980772 0.355283 0.705573 0 0.000664991 0.00280203 0.227277 0.487212 0.106394 
0.299836  17 0.501029 0.0632028 0.758792 0 0.410992 0.759719 0.267728 0.292572 0 0.16176 0.859788 0.00282097 0.130778 0.0213664 0.855517 0.544783 0.444994 
0.334373  17 0.438987 0.254461 0.809885 0.0172401 0.459641 0.699238 0.227804 0.159884 0 0.172537 0.636714 0.036955 0.0807802 0.0121905 0.640957 0.417501 0.247042 
0.355216  17 0.928531 0.156222 0.656526 0.0294456 0.491974 0.662951 0.00385272 0.360597 0.0249326 0.273164 0.736144 0.0120745 0.0944206 0 0.748201 0.426794 0.212867 
0.351173  17 0.467943 0.10868 0.455316 0.0201832 0.356642 0.796445 0.704124 0.415515 0.0539098 0.214386 0.795221 0.062183 0.0931076 0 0.902199 0.466218 0.0189192 
0.330251  17 0.455692 0.0168974 0.630388 0.0104413 0.308725 0.609787 0.265496 0.358013 0 0.144229 0.484323 0.0095033 0.148259 0 0.678315 0.101577 0.02744 
0.399593  17 0.713038 0.139494 0.717132 0.0672009 0.131591 0.578067 0.212344 0.53226 0.00356329 0.106152 0.657376 0.0338601 0.0602586 0.107737 0.567738 0.16103 0 
0.383216  17 0.585572 0.136353 0.637847 0.00519819 0.425226 0.492967 0.261066 0.556552 0.0811608 0.153201 0.72585 0 0.112569 0.0234888 0.557188 0.562315 0.11236 
0.38731  17 0.403025 0.547973 0.803846 0.00996583 0.210361 0.543455 0.655316 0.576428 0.0272091 0.0380674 0.580184 0 0.0960187 0 0.924247 0.253699 0 
0.398118  17 0.334246 0.0517452 0.931007 0.0293067 0.46351 0.473745 0.517295 0.33042 0.0322515 0.132835 0.637632 0.0289562 0.00701109 0 0.643387 0.723075 0.0947312 
0.372581  17 0.559181 0.324726 0.741355 0.0146853 0.127325 0.407073 0.686887 0.546261 0 0.0579722 0.420707 0 0.209021 0.0229729 0.683949 0.357161 0.128378 
0.372037  17 0.455692 0.0168974 0.630388 0.0104413 0.308725 0.609787 0.265496 0.358013 0 0.144229 0.484323 0.0095033 0.148259 0 0.678315 0.101577 0.02744 
0.391056  17 0.479348 0.388426 0.70769 0.000606625 0.102233 0.674002 0.475975 0.622587 0.0251162 0 0.72875 0.00622884 0.151179 0.00418902 0.689802 0.662079 0 
0.375872  17 0.455692 0.0168974 0.630388 0.0104413 0.308725 0.609787 0.265496 0.358013 0 0.144229 0.484323 0.0095033 0.148259 0 0.678315 0.101577 0.02744 
0.388786  17 0.585572 0.136353 0.637847 0.00519819 0.425226 0.492967 0.261066 0.556552 0.0811608 0.153201 0.72585 0 0.112569 0.0234888 0.557188 0.562315 0.11236 
0.395014  17 0.928942 0 0.616628 0.0133952 0.499339 0.574166 0 0.154216 0.0363276 0.273652 0.63193 0 0.0228084 0.0139148 0.645221 0.638278 0.165916 
0.370235  17 0.597057 0.535143 0.681353 0.00397763 0 0.817691 0.391633 0.542996 0.0458198 0.11517 0.767982 0.117371 0.196567 0.0186531 0.949261 0.439822 0 
0.389488  17 0.744741 0.479992 0.673582 0.00185404 0 0.660699 0.361086 0.547761 0.0429254 0.152822 0.777996 0.104624 0.307105 0.0018643 0.910776 0.382184 0 
0.39389  17 0.899325 0.25075 0.810096 0.00230941 0.390926 0.612333 0.795092 0.288892 0.0362629 0.250763 0.635617 0.0711686 0.0605051 0.0132582 0.597602 0.383474 0.195664 
0.375936  17 0.527599 0.284226 0.826552 0 0.247147 0.814919 0.164531 0.435338 0 0.0182367 0.705643 0.0533103 0.229467 0.0510979 0.913568 0.44332 0.270369 
0.381802  17 0.697395 0.252283 0.798146 0.0148674 0.432334 0.548104 0.212056 0.261331 0.0252487 0.162879 0.743533 0.075269 0.0479572 0.017242 0.611888 0.300764 0.134966 
0.372192  17 0.196285 0.208134 0.522782 0.00822004 0.441006 0.587971 0.286532 0.627946 0.0775121 0.167977 0.747198 0.00799988 0.129024 0.0138512 0.72264 0.579225 0.135701 
0.371284  17 0.457319 0.108281 0.878267 0.00550976 0.900923 0.798187 0.656461 0.413314 0.0505324 0.173629 0.834457 0.00947368 0 0 0.791579 0.468628 0.0147102 
0.372322  17 0.584146 0.246162 0.790898 0.00725834 0.258575 0.644877 0.298001 0.399061 0.0661054 0.0406251 0.494197 0.00480361 0.128688 0.0152454 0.578085 0.600807 0.119239 
0.385799  17 0.41349 0.397434 0.562104 0.00800936 0 0.24415 0.0589081 0.437511 0.0136343 0.101178 0.493094 0.137147 0.244887 0 0.790857 0.920375 0.102111 
0.387054  17 0.0172692 0 0.850592 0.0200452 0.524033 0.609054 0 0.0967356 0.0307895 0.20709 0.636876 0.00146494 0 0.0132648 0.671338 0.736073 0 
0.374129  17 0.611802 0.384229 0.17068 0.00730358 0.552105 0.542869 0.15289 0.192897 0 0.0871171 0.739066 0.199546 0.292212 0 0.702464 0.737454 0 
0.396954  17 0.483859 0.134802 0.564862 0.0534767 0.689875 0.882377 0.62268 0.447331 0.0415128 0.102187 0.569455 0.0313634 0.124808 0.011148 0.552599 0.502973 0.0263755 
0.412518  17 0.294153 0.145063 0.517872 0.0253213 0.435678 0.664597 0.596605 0.57607 0 0.11289 0.531235 0.0153112 0.122834 0.0291494 0.409967 0.372858 0.478374 
0.402032  17 0.0305948 0 0.516124 0 0.553437 0.629578 0 0.659725 0 0.205684 0.444711 0.142084 0.115508 0.0652238 0.739536 0.434858 0.338222 
0.408483  17 0.612059 0 0.583932 0.0109134 0.521589 0.50039 0.250789 0.199739 0.0374625 0.371668 0.903137 0.0411339 0.0182609 0.0221125 0.809721 0.408199 0.196245 
0.40099  17 0.575966 0.312854 0.47482 0.0125582 0.423685 0.688039 0 0.105523 0 0.10821 0.837295 0.000991111 0.0194236 0 0.849172 0.481518 0 
0.411522  17 0.325053 0.208757 0.586095 0.00842955 0 0.254349 0.73336 0.535274 0.0418554 0.0770342 0.750241 0 0.162013 0 0.866436 0.540911 0 
0.404292  17 0.655155 0.252163 0.403797 0.00673491 0.129303 0.568612 0.517349 0.569934 0.0158145 0.270665 0.863845 0 0 0.0142721 0.191553 0.305165 0.0282695 
0.407642  17 0.18487 0.263124 0.912024 0.0155961 0.0470726 0.40218 0.743653 0.687952 0 0 0.492229 0.0502514 0.114281 0 0.265287 0.331628 0.0112402 
0.403411  17 0.255656 0.120866 0.648866 0.0347669 0.4385 0.537931 0.690078 0.431204 0.077223 0.206051 0.623964 0.10915 0.116205 0.0149081 0.643051 0.550121 0 
0.468587  17 0.610981 0.618741 0.634067 0 0.539988 0.495688 0.785684 0.486661 0.0185716 0.013811 0.496938 0.000191294 0.21769 0.000652678 0.54871 0.280786 0.535122 
0.462785  17 0.161417 0 0.670491 0.00507212 0.43426 0.79121 0.617951 0.245327 0.000662287 0.0958658 0.718213 0.740886 0.289022 0.811218 0.548381 0.877295 0.53449 
0.467316  17 0.481175 0.651121 0.554212 0.00238998 0.568067 0.334245 0.519276 0.515722 0 0.126605 0.855604 0 0.434248 0.114554 0.927892 0.542209 0.0643796 
0.468587  17 0.610981 0.618741 0.634067 0 0.539988 0.495688 0.785684 0.486661 0.0185716 0.013811 0.496938 0.000191294 0.21769 0.000652678 0.54871 0.280786 0.535122 
0.468587  17 0.610981 0.618741 0.634067 0 0.539988 0.495688 0.785684 0.486661 0.0185716 0.013811 0.496938 0.000191294 0.21769 0.000652678 0.54871 0.280786 0.535122 
0.462785  17 0.161417 0 0.670491 0.00507212 0.43426 0.79121 0.617951 0.245327 0.000662287 0.0958658 0.718213 0.740886 0.289022 0.811218 0.548381 0.877295 0.53449 
0.433352  17 0.186945 0 0.351853 0.00405025 0.57428 0.217305 0.514175 0.498915 0.167944 0.141513 0.614254 0 0.05497 0.0162069 0.515419 0.256088 0.200816 
0.433352  17 0.186945 0 0.351853 0.00405025 0.57428 0.217305 0.514175 0.498915 0.167944 0.141513 0.614254 0 0.05497 0.0162069 0.515419 0.256088 0.200816 
0.467316  17 0.481175 0.651121 0.554212 0.00238998 0.568067 0.334245 0.519276 0.515722 0 0.126605 0.855604 0 0.434248 0.114554 0.927892 0.542209 0.0643796 
0.468587  17 0.610981 0.618741 0.634067 0 0.539988 0.495688 0.785684 0.486661 0.0185716 0.013811 0.496938 0.000191294 0.21769 0.000652678 0.54871 0.280786 0.535122 
0.43398  17 0.369247 0.143812 0.950968 0.0230059 0.639672 0.678046 0.312608 0.502619 0 0.23133 0.61586 0.206214 0.0103404 0.0129355 0.615142 0.461971 0.0253724 
0.445432  17 0.668083 0.203367 0.722342 0.0148943 0.180312 0.344304 0 0.472183 0.0420141 0.267439 0.511711 0.0356838 0.112751 0.0142488 0.645572 0.444748 0.0831047 
0.322998  17 0.607458 0.482771 0.713209 0.00199336 0 0.59804 0.480014 0.551888 0.0418221 0.165938 0.731409 0.0145653 0.211865 0.0170223 0.920482 0.403558 0 
0.355023  17 0.733685 0.116583 0.714127 0.0297125 0.236052 0.823607 0 0.438951 0 0.377017 0.696398 0.0189028 0 0.0162118 0.789537 0.157366 0.100109 
0.331567  17 0.695035 0.391073 0.403512 0.00765981 0.0881208 0.502668 0.418213 0.587748 0.0401262 0.218538 0.692523 0 0 0.0105936 0.24638 0.90865 0.0833036 
0.334373  17 0.438987 0.254461 0.809885 0.0172401 0.459641 0.699238 0.227804 0.159884 0 0.172537 0.636714 0.036955 0.0807802 0.0121905 0.640957 0.417501 0.247042 
0.372581  17 0.559181 0.324726 0.741355 0.0146853 0.127325 0.407073 0.686887 0.546261 0 0.0579722 0.420707 0 0.209021 0.0229729 0.683949 0.357161 0.128378 
0.381802  17 0.697395 0.252283 0.798146 0.0148674 0.432334 0.548104 0.212056 0.261331 0.0252487 0.162879 0.743533 0.075269 0.0479572 0.017242 0.611888 0.300764 0.134966 
0.343516  17 0.570369 0.4731 0.070118 0.00834138 0.167003 0.599459 0.255182 0.326967 0 0.0469198 0.468861 0.00766523 0.134509 0.00506556 0.681241 0.608995 0.124261 
0.430559  17 0.150798 0.360058 0.895313 0.0233007 0.0907011 0.615046 0.164818 0.276801 0.0653602 0.0443196 0.467294 0.00774095 0.134114 0.0098606 0.723253 0.602228 0.145634 
0.296045  17 0.53684 0.263652 0.71242 0.0110717 0.450877 0.537982 0 0.257128 9.7e-05 0.0438189 0.79376 0.0012476 0.221075 0 0.754297 0.356841 0 
0.362271  17 0.578998 0.326733 0.685085 0.00484581 0.50517 0.526271 0.221049 0.300545 0.000327591 0 0.775458 0.000706745 0.29365 0 0.883986 0.124154 0 
0.416895  17 0.0635766 0.236044 0.298683 0 0.37965 0.521661 0.372621 0.095849 0.0059405 0.300325 0.965847 0 0.0841409 0.0133119 0.568366 0.41531 0 
0.528402  17 0.481175 0.651121 0.554212 0.00238998 0.568067 0.334245 0.519276 0.515722 0 0.126605 0.855604 0 0.434248 0.114554 0.927892 0.542209 0.0643796 
0.449282  17 0.713004 0 0.490488 0.0168424 0.213238 0.587723 0.0839071 0.554646 0 0.0686429 0.63955 0.157385 0.0872361 0.263243 0.80456 0.253129 0.236635 
0.373378  17 0.157185 0.238098 0.655178 0 0.556966 0.417282 0.371711 0.650578 0.000369138 0 0.754787 0 0.253998 0 0.745222 0.168297 0 
0.6332  17 0.695643 0.226659 0.628614 0 0.120901 0 0.567319 0.687374 0.0367128 0.299284 0.522902 0.150335 0.126956 0.0206701 0.654703 0.0646733 0.183182 
0.460369  17 0.284441 0.264193 0.599977 0.0180157 0.0979787 0.942845 0.623575 0.627593 0.0124728 0.128881 0.553409 0.0484035 0.107902 0.0915029 0.861432 0.433625 0.402298 
0.405049  17 0.47248 0.19994 0.755651 0.000612291 0.446797 0.651853 0.474493 0.196733 0.0202465 0 0.671046 0.00637471 0.156726 0.0063997 0.881613 0.628474 0 
0.509005  17 0.472984 0.2987 0.749552 0.000271707 0.531448 0.669334 0.463278 0.146066 0.0297322 0.0535974 0.836244 0.00692335 0.150473 0.00545286 0.814953 0.62419 0.564396 
0.503312  17 0.608573 0.217542 0.269101 0 0.554395 0.243178 0.643308 0.51906 0 0.0529588 0.961307 0.274721 0.16152 0 0.366778 0.515703 0.160769 
0.480804  17 0.485241 0 0.180092 0.00328117 0.182931 0.90375 0.717428 0.173518 0.0534634 0.201 0.990062 0.190379 0 0.0729993 0.730224 0.474231 0.261534 
0.387322  17 0.485083 0.419003 0.349568 0.0147034 0.103064 0.321774 0.463555 0.209429 0 0.0766235 0.852499 0 0.0783158 0.0145 0.99042 0.146967 0.021248 
0.593414  17 0.83631 0.365447 0.268287 0.000948933 0.100239 0.551891 0.480107 0.356676 0.0136106 0.121159 0.787316 0.500917 0.372503 0.0031375 0.804971 0.162749 0.104523 
0.42807  17 0.18487 0.263124 0.912024 0.0155961 0.0470726 0.40218 0.743653 0.687952 0 0 0.492229 0.0502514 0.114281 0 0.265287 0.331628 0.0112402 
0.435381  17 0.585572 0.136353 0.637847 0.00519819 0.425226 0.492967 0.261066 0.556552 0.0811608 0.153201 0.72585 0 0.112569 0.0234888 0.557188 0.562315 0.11236 
0.477239  17 0.610691 0.565419 0.715176 0.00396502 0 0.530515 0.274768 0.571782 0.0492132 0.0519489 0.922936 0.0216945 0.215895 0.019967 0.693788 0.379896 0 
0.50202  17 0.608689 0.610153 0.646599 0.00334017 0 0.557937 0.524379 0.547047 0.0246307 0.3091 0.788148 0.0289109 0.212105 0.00378959 0.708456 0.486915 0.362707 
0.719951  17 0.884145 0.0185807 0.676583 0.0137326 0.133991 0.503193 0 0.134238 0.127143 0.27154 0.457232 0.0074666 0.118081 0.0148546 0.564945 0.275946 0.171437 
0.42676  17 0.913251 0.196317 0.441109 0.0126389 0.614493 0.542077 0 0.250142 0.0595708 0.27028 0.633825 0 0.0986257 0.034843 0.640522 0.591019 0.166362 
0.356059  17 0.626921 0.162377 0.726359 0.00156671 0.0199559 0.495213 0.384335 0.552378 0.0173092 0.171702 0.734396 0.017401 0.115304 0.01235 0.812516 0.544543 0.000525706 
0.729197  17 0.601651 0.542152 0.766873 0.00133956 0 0.643858 0.488751 0.547682 0.0603426 0.153941 0.735384 0.00178352 0.183255 0.0224673 0.202503 0.548766 0 
0.342935  17 0.579214 0.135129 0.594939 0.00733059 0.432612 0.493616 0.339232 0.608127 0.0654152 0.241422 0.668273 0 0 0.0198097 0.598141 0.701066 0.112652 
0.50078  17 0.503644 0.131455 0.633548 0.0201513 0.493304 0.493177 0.260232 0.533382 0.137347 0.0818894 0.773666 0.0729767 0.235176 0.000838867 0.418904 0.530963 0.112675 
0.524445  17 0.594 0 0.638483 0.00380224 0.596595 0.4938 0.112168 0.51742 0.11121 0 0.464347 0.000137387 0.16251 0.0131356 0.553874 0.322493 0.606509 
0.433291  17 0.602472 0.209536 0.639166 0.00258952 0.434597 0.493949 0.907363 0.491634 0.0317292 0 0.433796 0 0.158212 0 0.560034 0.371785 0.269173 
0.384368  17 0.668493 0.476402 0.843571 0.00780796 0.0226662 0.609728 0.508711 0.568388 0.0392398 0.0706233 0.733029 0.0129954 0.0394321 0.0209264 0.919026 0.267543 0 
0.38667  17 0.401442 0.454599 0.773145 0.0035777 0 0.597469 0.404822 0.586768 0.0344061 0.161455 0.585457 0.0142965 0.171636 0 0.92215 0.216404 0 
0.428231  17 0.599331 0.258317 0.847035 0.0158075 0.106276 0.615793 0.103487 0.580845 0.0462041 0.185413 0.621913 0 0.161135 0.0697889 0.849222 0.877107 0.00251896 
0.59678  17 0.152613 0.157101 0.921318 0.0534276 0.511048 0.617161 0.0851159 0.0730715 0.0492984 0.0877431 0.729244 0.0746082 0.0745423 0 0.838488 0.518249 0 
0.769671  17 0.412607 0.206825 0.209165 0.0167342 0.479776 0.413985 0.499425 0.561008 0 0.190109 0.629336 0.485414 0.275886 0 0.618229 0.391125 0.263684 
0.57743  17 0.518268 0.204499 0.581073 0.0210147 0.51034 0.641272 0.400751 0.572712 0 0.202605 0.633715 0.731395 0.0525167 0.206774 0.877621 0.331771 0.0759576 
0.948161  17 0.515048 0.280104 0.728048 0.00671673 0.594487 0.0350002 0.994776 0.619561 0.0161389 0.306283 0.81575 0 0.369787 0.118706 0.318614 0.646575 0.00948584 
0.550912  17 0.530392 0.733062 0.746565 0.0122975 0.682472 0.19104 0.223493 0.429135 0.000575247 0.367856 0.96878 0 0.278001 0.160667 0.765877 0.681708 0.0855013 
0.458087  17 0.33642 0.0681191 0.65641 0.057463 0.045925 0.714528 0 0.391667 0 0.38578 0.468975 0 0 0.0534345 0.761936 0.125407 0.288679 
0.507633  17 0.376424 0.15469 0.558315 0.00128573 0.357748 0.78704 0 0.310867 0 0.277015 0.461513 0.121408 0.101754 0.00169837 0.765211 0.145113 0.254345 
1.51267  17 0.909471 0.455619 0.655883 0.260619 0.804353 0.224289 0.525692 0.815633 0.504224 0.0195327 0.612858 0.243442 0.864233 0.942949 0.371656 0.812942 0.818119 
0.342492  17 0.713236 0.110597 0.786497 0.0166707 0.338848 0.792895 0.0422088 0.42235 0.0897716 0.413759 0.86014 0.0198485 0 0.0263551 0.795949 0.2414 0.145722 
0.565653  17 0.681818 0.163999 0.506306 0.000912146 0.00974872 0.37822 0.46757 0.692256 0.00806627 0.373184 0.705795 0.000581044 0.128845 0.00255629 0.308788 0.487779 0 
0.34744  17 0.539899 0.16037 0.359563 0.0029308 0 0.680429 0.602625 0.4237 0.0405267 0.404732 0.712571 0 0 0 0.283749 0.48437 0.0881795 
0.401575  17 0.297582 0.238688 0.44858 0 0.379527 0.440389 0.376265 0.61745 0.0117362 0.314452 0.877017 0 0.109773 0.0129111 0.676735 0.431052 0.00971609 
0.46074  17 0.770522 0.217854 0.450749 0 0.126808 0.421341 0 0.653695 0.0228023 0.253914 0.833422 0.0411354 0.124042 0.0128764 0.582439 0.402438 0 
0.622832  17 0.724788 0.00429018 0.847509 0.0114055 0.0442857 0.895694 0.0194161 0.508983 0.0578086 0.115497 0.922123 0.0154348 0 0 0.88169 0.442625 0.0270678 
0.420953  17 0.256368 0.183526 0.769823 0.00414648 0.576669 0.606484 0.226766 0.180474 0.0493186 0.194945 0.827776 0.00507136 0.00739924 0.00478971 0.716698 0.433541 0.0594709 
0.436697  17 0.675443 0.44868 0.702675 0.00734144 0 0.575315 0.158452 0.366706 0.00373203 0.196197 0.585452 0.025012 0.15474 0.0733006 0.598371 0.159981 0.0395439 
0.411663  17 0.583113 0.212798 0.713608 0.0483969 0 0.561914 0.280848 0.415485 0.00358173 0.252582 0.614578 0.129948 0.0537393 0.0329669 0.472709 0.158986 0.0762139 
0.404844  17 0.337629 0.168653 0.636062 0.073378 0.190768 0.836138 0.129177 0.441333 0.0417624 0.0687228 0.593717 0.0280432 0.135754 0.00849571 0.57627 0.482207 0.0571666 
0.42912  17 0.381526 0.182668 0.639667 0.0155675 0.270304 0.515935 0.946916 0.464142 0.0416146 0.0731138 0.6008 0.0342089 0.127635 0.0121921 0.633167 0.457969 0 
0.669594  17 0.90493 0.281941 0.278791 0.0764062 0.554464 0.484581 0.906094 0.264747 0.0120928 0.0772406 0.709837 0.0349569 0.0963576 0.00654194 0.49272 0.704271 0.639085 
0.525987  17 0.0123833 0.0388145 0.304783 0.025274 0.957252 0.496003 0.731279 0.710002 0 0.223468 0.739215 0.0227863 0.0987099 0.0158121 0.537691 0.921944 0.0797407 
0.435303  17 0.641831 0.113945 0.370746 0.0169397 0.238259 0.593476 0.600935 0.363855 0.00447633 0.0599533 0.966831 0.0133264 0.260452 0.0268764 0.708776 0.104776 0.120411 
0.447493  17 0.516328 0.123577 0.579073 0.0163572 0.237635 0.280769 0.460918 0.32482 0.00611545 0.118264 0.991919 0 0.233377 0.0837837 0.73573 0.112012 0.0626338 
0.362827  17 0.401293 0.303644 0.796601 0.0183753 0.756133 0.758409 0.589804 0.50428 0 0.120439 0.554186 0 0.0590253 0 0.58171 0.458426 0 
0.469993  17 0.451417 0.262967 0.761585 0.0144318 0.187049 0.27408 0.750398 0.288804 0.0735941 0.134516 0.627361 0 0.0978281 0.0259291 0.725032 0.44765 0.091508 
0.596049  17 0.518142 0.416819 0.732916 0.00666696 0.439587 0.468479 0.517497 0.481513 0.025884 0.103777 0.716092 0.019077 0 0.000530241 0.66311 0.117416 0.460444 
1.54349  17 0.0899746 0.261546 0.0570311 0.0498058 0.440776 0.47012 0.782527 0.272438 0.0231935 0.109514 0.703782 0.0309486 0 0.000160848 0.597168 0.0616987 0 
0.431327  17 0.526458 0.0346324 0.700737 0 0.500682 0.598727 0.533572 0.266431 0 0.156617 0.738367 0.0076432 0.193051 0.0173257 0.767774 0.626326 0.362296 
0.34683  17 0.730591 0.082856 0.812285 0.00065537 0.488314 0.873805 0.299384 0.381132 0 0.10052 0.902744 0.00252605 0.212863 0.0113689 0.909335 0.447089 0.686115 
1.26661  17 0.201659 0.41701 0.433474 0.00937815 0.181026 0.595327 0.0979425 0.40161 0 0.170191 0.041297 0.00911725 0.0942876 0 0.685246 0.594701 0.0370525 
0.453547  17 0.06794 0.507696 0.557673 0.0114681 0.197286 0.561393 0.154891 0.230826 0 0.090184 0.914775 0.00335729 0.1344 0.0107173 0.607583 0.775452 0.250392 
0.520676  17 0.478855 0.0281946 0.639571 0.00981585 0.4116 0.529992 0.0108131 0.4535 0 0.154117 0.362618 0 0.0500532 0.690851 0.757105 0.110766 0 
0.692217  17 0.68921 0.00649109 0.663029 0.0136257 0.346201 0.532956 0 0.468119 0.000630978 0.131758 0.556078 0.720046 0.219616 0 0.694123 0.0426694 0 
0.475424  17 0.96215 0.362457 0.726237 0.0130163 0.0527742 0.21819 0.499686 0.724608 0.0370646 0.11175 0.764747 0.178756 0.117201 0 0.768195 0.160838 0.201839 
0.807337  17 0.201738 0.0112803 0.776275 0.0497313 0.125172 0.962105 0.533097 0.13442 0.0865622 0.161859 0.754918 0.179698 0.111866 0.873674 0.962925 0.0364821 0 
0.360334  17 0.858937 0.223102 0.626038 0 0.108193 0.748349 0.261617 0.458444 8.96479e-06 0.104288 0.72284 0.00928702 0.27499 0.0483002 0.983243 0.446963 0.0946922 
0.473036  17 0.197304 0.307074 0.986412 0 0.471814 0.0295054 0.201621 0.460091 0 0.132226 0.704999 0.0434033 0.243311 0.0461673 0.939801 0.459886 0.0432136 
0.801564  17 0.804796 0.450499 0.78972 0.00526272 0.0378642 0.648261 0.35732 0.647308 0.0446321 0.0408498 0.682374 0.53779 0 0 0.3434 0.872633 0.287133 
0.698661  17 0.636552 0.11374 0.644382 0.00893824 0.339949 0.474575 0.47982 0.676202 0.0553621 0.274285 0.722658 0 0.154776 0.489931 0.464946 0.921184 0 
0.446549  17 0.207453 0.285518 0.933918 0.0601468 0.0850095 0.654835 0.464189 0.66349 0.0164235 0.00306256 0.452766 0.00732071 0.137953 0.00234194 0.760835 0.109566 0.406612 
0.308554  17 0.262684 0.306097 0.779201 0 0.0999157 0.656735 0.470947 0.641413 0.00709906 0.0373886 0.419037 0.00500042 0.121945 0.00251264 0.438619 0.399028 0.0269725 
0.473427  17 0.192849 0.245746 0.497399 0.00707348 0.414704 0.408163 0.308161 0.633413 0 0 0.746762 0.000567167 0.220844 0 0.731536 0.0138037 0.0678498 
0.476356  17 0.144559 0.199832 0.680583 0 0.582207 0.653822 0.259973 0.650475 0.0305693 0.0247576 0.748568 0.0104933 0.109502 0 0.72862 0.731449 0.155145 
0.46686  17 0.909339 0.333097 0.806647 0.00383842 0.487719 0.123699 0.521486 0.309164 0.0308655 0.322966 0.61189 0.0688375 0.0291995 0.0311353 0.590999 0.582957 0.432 
0.421388  17 0.906087 0.0808832 0.908963 0.00223015 0.220049 0.188544 0.564842 0.105391 0.0259655 0.339799 0.598557 0.04252 0.0402928 0 0.595616 0.782922 0.244984 
0.408583  17 0.455692 0.0168974 0.630388 0.0104413 0.308725 0.609787 0.265496 0.358013 0 0.144229 0.484323 0.0095033 0.148259 0 0.678315 0.101577 0.02744 
0.446179  17 0.668083 0.203367 0.722342 0.0148943 0.180312 0.344304 0 0.472183 0.0420141 0.267439 0.511711 0.0356838 0.112751 0.0142488 0.645572 0.444748 0.0831047 
0.548112  17 0.387537 0 0.35776 0.0050257 0.472678 0 0.706976 0.498787 0.0774541 0.114022 0.618817 0.026487 0.181758 0.00564476 0.512609 0.375271 0.112025 
0.522417  17 0.664691 0.65476 0.470371 0.0035618 0.0514782 0.183728 0.723739 0.480448 0.083763 0.12521 0.663044 0 0.0991892 0.0068837 0.499607 0.382935 0.20267 
0.440247  17 0.440472 0.734236 0.666351 3.16134e-05 0.395993 0.500209 0.482059 0.531392 0.0214156 0.0445667 0.679562 0 0.122983 0.014653 0.608621 0.306228 0.136274 
0.45192  17 0.208145 0.447757 0.59584 0.00441632 0.436278 0.613027 0.743629 0.637064 0.0135861 0.074913 0.552504 0.00832454 0.129387 0 0.472489 0.240463 0.531162 
0.46338  17 0.750599 0.321976 0.647747 0.0461872 0 0.346373 0.464673 0.525578 0.0235483 0.0562882 0.551976 0.159943 0.314758 0.255216 0.926242 0.539077 0.0586661 
0.485205  17 0.741378 0.183438 0.718538 0.0536083 0.241143 0.596495 0.733679 0.528163 0.0355178 0.0156811 0.803743 0.129767 0.238047 0 0.591147 0.582607 0.742959 
0.465518  17 0.506623 0.732779 0.818587 0.0177635 0.251153 0.731961 0.160467 0.472078 0 0.112849 0.687568 0.0518424 0.252998 0.0599309 0.613827 0.401034 0.382372 
0.425915  17 0.486776 0.64999 0.947917 0 0.235696 0.701619 0.127675 0.439807 0.0160221 0.0369754 0.600144 0.0148316 0.293417 0.0154105 0.825944 0.438088 0.308154 
0.387342  17 0.840028 0.711893 0.589605 0.0052693 0 0.336608 0.163586 0.549201 0.0421971 0.207364 0.772675 0.0450481 0.211571 0.000947901 0.942834 0.489683 0 
0.520687  17 0.00132652 0.28816 0.728429 0.00277917 0 0.558649 0.0950294 0.547382 0.0423581 0.198889 0.769285 0.0864838 0.276426 0.000524862 0.918657 0.434102 0 
0.334019  17 0.419739 0.242806 0.20306 0 0.522492 0.705196 0.491883 0.516405 0.0149726 0.230775 0.682979 0 0 0.0136851 0.273731 0.351811 0.0275737 
0.469443  17 0.63292 0.144861 0.471199 0.0281902 0.813293 0.711343 0.216651 0.541745 0.0232804 0.242134 0.780053 0.264918 0.00825791 0.0142498 0.463682 0.426883 0.0244611 
0.435549  17 0.697395 0.252283 0.798146 0.0148674 0.432334 0.548104 0.212056 0.261331 0.0252487 0.162879 0.743533 0.075269 0.0479572 0.017242 0.611888 0.300764 0.134966 
0.370999  17 0.713038 0.139494 0.717132 0.0672009 0.131591 0.578067 0.212344 0.53226 0.00356329 0.106152 0.657376 0.0338601 0.0602586 0.107737 0.567738 0.16103 0 
0.525336  17 0.552292 0.0105191 0.685825 0.000660277 0.562087 0.270952 0.50644 0.518001 0 0.127978 0.809851 0.193183 0.456522 0.147549 0.99171 0.531967 0.0671649 
0.603904  17 0.468142 0.0110917 0.617827 0 0.551259 0.281129 0.50952 0.516132 0 0.126353 0.901433 0.139 0.404866 0.0963453 0.537168 0.527434 0.113245 
3.8921  17 0.728955 0 0 0.00211986 0.422975 0.74579 0.751642 0.583612 0 0.172347 0.672645 0.0105096 0.172014 0.0928266 0.813285 0 0 
0.515569  17 0.322631 0.00108236 0.170329 0 0.388237 0.0463379 0.748169 0.743203 0.00596557 0.178964 0.672732 0.0136734 0.169125 0.0899762 0.902138 0 0.0241002 
0.575749  17 0.423503 0.363182 0.399863 0.0091526 0.391686 0.736283 0 0.111979 0.00512556 0 0.861149 0.00192462 0 0.011454 0.754106 0.517418 0 
0.429237  17 0.184071 0.258309 0.544853 0.00778836 0.390849 0.633731 0.234446 0.0980912 0.00332546 0.212813 0.867805 0.000646836 0.076992 0 0.980117 0.488111 0 
0.549592  17 0.73258 0.208451 0.725281 0.119234 0.189773 0.488816 0.203608 0.622331 0 0.105035 0.705545 0.0291561 0.0233047 0.19956 0.524375 0.405591 0 
1.33687  17 0.807297 0.749906 0.155802 0.0510179 0.35885 0.410977 0.995536 0.924972 0.81803 0.378817 0.248346 0.65976 0.419036 0.0218443 0.890436 0.0486312 0.164398 
0.602916  17 0.909926 0.0744404 0.098148 0.0244727 0.515332 0.796331 0.0157061 0.548485 0 0.103425 0.685513 0 0.14963 0 0.556478 0.770137 0.0530601 
0.482096  17 0.380767 0.0358129 0.171159 0.012385 0.100507 0.573026 0.0166148 0.483933 0 0.101624 0.703456 0.0423886 0 0.0572195 0.708332 0.585822 0.139923 
1.08607  17 0.306977 0.0306634 0.86736 0.0160823 0 0.54309 0.985464 0.550852 0.081854 0.0989217 0.738616 0.160572 0.14291 0 0.0464573 0.514763 0.0812034 
0.536061  17 0.301554 0.476014 0.449963 0.010366 0 0.293644 0.424462 0.56979 0.0121654 0.110194 0.761753 0.383186 0.0807709 0 0.753889 0.558878 0.063499 
0.502279  17 0.0935493 0.201324 0.534179 0.019634 0.583771 0.667722 0.375011 0.596852 0.00058659 0 0.877014 0.174821 0.441207 0.00536206 0.655218 0.304143 0.000110131 
0.491388  17 0.288215 0.191732 0.530981 0 0.62866 0.24907 0.337329 0.562996 0.000547746 0 0.744134 0.111901 0.464683 0 0.725855 0.435052 0 
0.675853  17 0.795 0 0.672716 0.0301028 0.217168 0.672809 0 0.370568 0.0705532 0.501896 0.546631 0.00781865 0.174769 0.0219137 0.626726 0.22419 0.359977 
0.424055  17 0.810453 0.544264 0.663346 0.00860387 0.380865 0.725185 0 0.434212 0.133592 0.509359 0.683177 0.013744 0 0.0286853 0.985104 0.26631 0 
0.385685  17 0.557203 0 0.829243 0.00599009 0.366147 0.609724 0.188312 0.31994 5.90981e-05 0.132384 0.48527 0.00638165 0.152614 0 0.67419 0.115593 0 
2.84813  17 0.045403 0.102105 0.718944 0.945075 0.680837 0.588802 0.00979445 0.254657 0.064505 0.352195 0.0504765 0.226532 0.330919 2.17853e-05 0.434382 0.651837 0.877563 
0.449539  17 0.294153 0.145063 0.517872 0.0253213 0.435678 0.664597 0.596605 0.57607 0 0.11289 0.531235 0.0153112 0.122834 0.0291494 0.409967 0.372858 0.478374 
0.489548  17 0.294153 0.145063 0.517872 0.0253213 0.435678 0.664597 0.596605 0.57607 0 0.11289 0.531235 0.0153112 0.122834 0.0291494 0.409967 0.372858 0.478374 
0.539923  17 0 0.390801 0.51503 0.0244481 0.569245 0.366614 0.0586509 0.758373 0.00142017 0.448005 0.746319 0 0 0 0.779044 0.410599 0.0163306 
0.360972  17 0.173777 0 0.63658 0.0875251 0.295411 0.39171 0.322798 0.725135 0.00564996 0.269505 0.769421 0 0 0 0.974098 0.412059 0 
0.537645  17 0.396912 0.149588 0.838187 0.0124796 0.662825 0.546951 0.593476 0.748347 0.110184 0.264739 0.612468 0.0228641 0.173751 0.0434557 0.785024 0.509453 0.0796039 
0.470274  17 0.610981 0.618741 0.634067 0 0.539988 0.495688 0.785684 0.486661 0.0185716 0.013811 0.496938 0.000191294 0.21769 0.000652678 0.54871 0.280786 0.535122 
0.355854  17 0.413975 0.138124 0.685986 0.0389078 0.065487 0.6889 0.464887 0.378199 1.13761e-05 0.120219 0.648865 0.0397778 0.151389 0 0.752376 0.085785 0.0290835 
0.601394  17 0.455679 0.196482 0.786349 0.0378222 0.0216568 0.585416 0.524834 0.36096 5.87445e-05 0.0656933 0.8422 0.199559 0.100703 0.806848 0.972763 0.386429 0.0231745 
0.568511  17 0.0890997 0.540143 0.539878 0.00496952 0.425446 0.22725 0.313325 0.504176 0.0672282 0 0.906064 0 0.341253 0.0782444 0.926599 0.442439 0.311909 
0.563907  17 0.0799687 0.614986 0.470326 0.00456203 0.58154 0.754856 0.449317 0.570039 0.0541356 0.176546 0.813231 0 0.243831 0.130844 0.937701 0.617791 0.191745 
0.634189  17 0.420913 0.380695 0.714368 0.00882434 0.546813 0.329333 0.530792 0.498662 0.0592768 0.121238 0.736983 0 0.49208 0.0408309 0.916919 0.490425 0.0615316 
0.796988  17 0.654417 0.647351 0.632489 0.0107533 0.72228 0.651805 0.49863 0.569665 0 0.149138 0.82934 0 0.480551 0.0027471 0.422526 0.416162 0.0763059 
0.767619  17 0.461126 0.197252 0.516701 0 0.413453 0.263157 0.680497 0.760649 0.108959 0.22542 0.568704 0.166112 0.112825 0 0.227379 0.165525 0.179575 
0.611177  17 0.608282 0.0985152 0.596175 0.00453952 0.359336 0.171947 0.806801 0.577053 0.0372215 0.380427 0.692102 0.570836 0.0874863 0.108588 0.623943 0.41629 0.14449 
0.376549  17 0.360082 0.246794 0.904116 0.0122856 0.35434 0.773203 0 0.313591 0.0331516 0.077439 0.496103 0.0056217 0.133058 0.0179668 0.773127 0.5797 0.0901904 
0.382157  17 0.608733 0.378372 0.76635 0 0.0589858 0.585262 0.00908834 0.549725 0.0219258 0.0208335 0.492523 0 0.127267 0.0208359 0.539724 0.399495 0.0315166 
0.38742  17 0.656532 0.112584 0.680912 0.00493685 0.40762 0.492234 0.430795 0.583924 0.101149 0.154005 0.625347 0 0 0 0.624024 0.570057 0 
0.451186  17 0.545537 0.107489 0.605784 0 0.420817 0.440124 0.551242 0.580899 0.0406666 0.16162 0.998682 0.126802 0.0935528 0 0.655414 0.542328 0.305113 
0.462784  17 0.554225 0.36286 0.605821 0.0116088 0.109345 0.398387 0.00098659 0.338885 0.00565555 0.0798572 0.649646 0.138484 0.11929 0.0572254 0.752714 0.130839 0.198944 
3.48477  17 0.575354 0.562137 0.296788 0.572045 0.105668 0.0211424 0.448585 0.525448 0.702364 0.914881 0.320275 0.122063 0.408709 0.0396076 0.300064 0.638289 0.0462018 
0.607603  17 0.0502896 0.234204 0.0666365 0.00450885 0.084577 0.227041 0.54416 0.480755 0.000873118 0.15487 0.378111 0.0491103 0.117494 0 0.322426 0.527752 0.246694 
0.467543  17 0.17673 0.23976 0.764863 0.0038973 0.00262048 0.181166 0.33899 0.842155 0 0 0.495705 0.0424961 0.127166 0.0506126 0.695176 0.406814 0 
0.432705  17 0.76163 0.24211 0.641502 0.00717086 0.279512 0.335824 0.0809654 0.341861 0.0388719 0.14051 0.859438 0.195263 0.208916 0.00191009 0.751484 0.219927 0.0871423 
0.39042  17 0.61695 0.194361 0.667709 0.0109029 0.168201 0.496194 0.431377 0.714507 0.0519345 0.0122514 0.409958 0.103438 0.119844 0.00564675 0.757504 0.0989056 0.0123212 
0.389496  17 0.584146 0.246162 0.790898 0.00725834 0.258575 0.644877 0.298001 0.399061 0.0661054 0.0406251 0.494197 0.00480361 0.128688 0.0152454 0.578085 0.600807 0.119239 
0.554832  17 0.481175 0.651121 0.554212 0.00238998 0.568067 0.334245 0.519276 0.515722 0 0.126605 0.855604 0 0.434248 0.114554 0.927892 0.542209 0.0643796 
0.605212  17 0.839618 0 0.733464 0.00633353 0.399074 0.699718 0.45981 0.226867 0.000875649 0.0745382 0.56542 0.205594 0.057263 0.133701 0.711868 0 0.647191 
0.654432  17 0.711457 0 0.585348 0.00512825 0.300461 0.839497 0 0.42793 0.000548309 0.101164 0.666901 0.188571 0.355257 0.421106 0.412866 0.602977 0.072126 
0.405945  17 0.133933 0.0143505 0.618134 0.00932726 0.161001 0.610937 0.197463 0.531723 0 0.134511 0.466812 0.0111749 0.151924 0 0.705097 0.53673 0.0650031 
0.288035  17 0.611766 0.0199427 0.636094 0.00818936 0.26824 0.629869 0.179186 0.498405 0.021125 0.0928765 0.432314 0.00453984 0.136901 0 0.680194 0 0 
0.612907  17 0.56076 0.692983 0.490131 0 0.609863 0.34456 0.72176 0.545343 0 0.0918717 0.811534 0 0.42399 0.125863 0.622283 0.290368 0.135888 
0.547794  17 0.560829 0.726318 0.739549 0.0179509 0.382825 0.394271 0.69039 0.55488 0 0.113317 0.864643 0 0.384336 0.0968232 0.766348 0.381832 0.117953 
0.322998  17 0.607458 0.482771 0.713209 0.00199336 0 0.59804 0.480014 0.551888 0.0418221 0.165938 0.731409 0.0145653 0.211865 0.0170223 0.920482 0.403558 0 
0.343516  17 0.570369 0.4731 0.070118 0.00834138 0.167003 0.599459 0.255182 0.326967 0 0.0469198 0.468861 0.00766523 0.134509 0.00506556 0.681241 0.608995 0.124261 
0.356059  17 0.626921 0.162377 0.726359 0.00156671 0.0199559 0.495213 0.384335 0.552378 0.0173092 0.171702 0.734396 0.017401 0.115304 0.01235 0.812516 0.544543 0.000525706 
0.342935  17 0.579214 0.135129 0.594939 0.00733059 0.432612 0.493616 0.339232 0.608127 0.0654152 0.241422 0.668273 0 0 0.0198097 0.598141 0.701066 0.112652 
0.342492  17 0.713236 0.110597 0.786497 0.0166707 0.338848 0.792895 0.0422088 0.42235 0.0897716 0.413759 0.86014 0.0198485 0 0.0263551 0.795949 0.2414 0.145722 
0.420953  17 0.256368 0.183526 0.769823 0.00414648 0.576669 0.606484 0.226766 0.180474 0.0493186 0.194945 0.827776 0.00507136 0.00739924 0.00478971 0.716698 0.433541 0.0594709 
0.308554  17 0.262684 0.306097 0.779201 0 0.0999157 0.656735 0.470947 0.641413 0.00709906 0.0373886 0.419037 0.00500042 0.121945 0.00251264 0.438619 0.399028 0.0269725 
0.334019  17 0.419739 0.242806 0.20306 0 0.522492 0.705196 0.491883 0.516405 0.0149726 0.230775 0.682979 0 0 0.0136851 0.273731 0.351811 0.0275737 
0.622894  17 0.251533 0.214279 0.656833 0.0285286 0.138741 0.202523 0 0.500414 0.0611768 0.284878 0.522846 0.0345006 0.161089 0.0567642 0.630732 0.263423 0.328551 
0.523421  17 0.754837 0.189883 0.721729 0.0314124 0.205205 0.466138 0 0.384776 0.0538783 0.425005 0.471818 0.0182606 0.0571136 0.00175699 0.746474 0.402794 0.0712243 
0.732149  17 0.443472 0.121525 0.467191 0.0328946 0.80495 0.639682 0.538624 0.596885 2.21784e-05 0.0708689 0.416785 0 0.138327 0 0.119953 0.3826 0.458227 
0.489972  17 0.199057 0.0997509 0.556892 0.0192109 0.830668 0.705377 0.585628 0.74766 0 0.080729 0.981372 0.153341 0.13635 0 0.230684 0.37038 0.230729 
0.494102  17 0.239827 0.240909 0.625341 0.0189034 0.539393 0.618046 0.583546 0.395872 0 0.136054 0.301203 0.0112663 0.173833 0 0.514181 0.29432 0 
1.00427  17 0.594306 0.224755 0.03214 0.0182367 0.851454 0.785146 0.582224 0.451225 0 0.169089 0.487321 0 0.151081 0.0187697 0.571273 0.6713 0.0473967 
0.385917  17 0.965905 0.0568328 0.624675 0.00273992 0.0810254 0.647972 0.261082 0.402288 1.47834e-05 0.0711318 0.660404 0.00936838 0.380416 0.0889787 0.914813 0.302985 0.148543 
1.10684  17 0.648439 0.399365 0.628434 0 0.266154 0.803561 0.264145 0.542689 8.1039e-06 0.101594 0.777846 0.0091387 0.221772 0.0213495 0.0868014 0.307085 0.0961103 
0.44108  17 0.749946 0.239489 0.0220444 0.0035806 0.462711 0.467925 0.0874415 0.552058 0.0259408 0.0900524 0.764261 0.0663201 0.0327957 0.0140604 0.597538 0.304469 0.24058 
0.427334  17 0.685553 0.251886 0.662426 0.010446 0.131454 0.527657 0.211998 0.645849 0.0268315 0.245969 0.676002 0.0700272 0 0.016765 0.605321 0.351129 0.2342 
0.400706  17 0.741258 0.0667118 0.764786 0.000441426 0 0.53282 0.476826 0.570412 0.0234817 0.213448 0.887745 0.11228 0.257115 0 0.730958 0.531217 0 
0.444469  17 0.567763 0.120877 0.743281 0.0019533 0 0.510026 0.48371 0.54992 0.0229645 0.149659 0.8421 0 0.296101 0.0608194 0.807513 0.560981 0 
0.414664  17 0.631356 0.328578 0.843782 0 0 0.54537 0.0596686 0.585171 0.0247107 0.0364891 0.459848 0.00470788 0.0816156 0.0160358 0.786948 0.443167 0.0956212 
0.435981  17 0.653606 0.629776 0.0104476 0 0.140498 0.733814 0 0.411295 0.0224909 0.0198538 0.527156 0 0.168588 0.0218485 0.7048 0.413964 0.14354 
0.707032  17 0.435825 0.112495 0.466236 0.00617369 0.403081 0.452042 0.545908 0.575569 0.060566 0.156749 0.294326 0.366499 0.186364 0 0.623437 0.421933 0.328626 
0.869473  17 0.424018 0.0900761 0.963529 0 0.438648 0.442776 0.577754 0.570887 0.00267164 0.15483 0.109532 0 0.239377 0 0.662244 0.663823 0.333145 
0.396045  17 0.540118 0.170915 0.635978 0.00465189 0.00827633 0.561974 0.32849 0.519896 0.0698061 0.387862 0.721933 0 0 0.0041231 0.425752 0.456198 0.0672755 
0.403049  17 0.521206 0.149298 0.146397 0.000963214 0.363276 0.644228 0.848141 0.485259 0.0030654 0.440846 0.722922 0 0 0.0187858 0.111356 0.546403 0.0971489 
0.435534  17 0.798853 0.144738 0.787499 0.0657686 0.0408868 0.649261 0.395084 0.528912 0 0.106144 0.623706 0.0305956 0.139091 0.0945972 0.551682 0.257713 0.0872518 
0.620433  17 0.911869 0.139554 0.454469 0.0754022 0.447476 0.63942 0.630042 0.596843 0.00322435 0.107118 0.607492 0.0426962 0.149301 0.128971 0.5184 0.276686 0.654685 
0.394369  17 0.616564 0.30607 0.354834 0.000997944 0.75272 0.640154 0.423232 0.353466 0.000589001 0 0.791133 0.000448948 0.272141 0 0.976369 0.128978 0.0169198 
0.406046  17 0.646705 0.282159 0.989296 0 0.818261 0.357655 0.12682 0.25158 5.22443e-05 0 0.742906 0.000815711 0.263766 0.00776626 0.934047 0.10874 0.0194439 
0.390315  17 0.235058 0.296531 0.924065 0.0162684 0.0381715 0.511222 0.19345 0.46428 0.0730865 0.0513318 0.614005 0.033701 0.135666 0.0107692 0.595332 0.398721 0.0349797 
0.418899  17 0.394319 0.316512 0.751286 0.0252509 0.256317 0.515387 0.0477067 0.195663 0.0682886 0.0677893 0.480235 0 0.131273 0.0133563 0.697178 0.671646 0.015778 
0.49174  17 0.0635766 0.236044 0.298683 0 0.37965 0.521661 0.372621 0.095849 0.0059405 0.300325 0.965847 0 0.0841409 0.0133119 0.568366 0.41531 0 
0.372484  17 0.157185 0.238098 0.655178 0 0.556966 0.417282 0.371711 0.650578 0.000369138 0 0.754787 0 0.253998 0 0.745222 0.168297 0 
0.391753  17 0.582331 0.26688 0.696169 0.00153778 0.491493 0.622372 0.444167 0.483986 0.0277954 0.164444 0.733784 0.0625973 0.191462 0.0172797 0.858882 0.290903 0.0241491 
0.403853  17 0.657954 0.577667 0.754695 0.000847878 0.59634 0.531859 0.414058 0.285298 0.0364713 0.163372 0.74581 0.0549205 0.00582149 0.0171568 0.698687 0.280994 0 
2.02547  17 0.580289 0.779725 0.953284 0.508854 0.158707 0.672704 0.136378 0.210694 0.827318 0.914586 0.225531 0.367271 0.306317 0.41801 0.636339 0.0263279 0.430408 
0.523294  17 0.212724 0.0573972 0.345984 0 0.462947 0 0.318781 0.431824 0 0.128582 0.724455 0.0564946 0.242812 0.127924 0.938383 0.519466 0.0840078 
1.40451  17 0.172962 0.724882 0.450258 0.203892 0.232149 0.120008 0.231799 0.999388 0.847388 0.916901 0.838875 0.759977 0.495455 0.428404 0.88813 0.827634 0.787949 
0.486859  17 0.58314 0.0974231 0.581953 0.00647733 0.422307 0.788049 0.299192 0.325724 0.111185 0.167454 0.912584 7.23462e-05 0.183435 0.0130555 0.58569 0.458671 0.171864 
0.292536  17 0.407364 0 0.678034 0.0105932 0.144635 0.498303 0.189051 0.600383 0.0345706 0.0514014 0.419514 0 0.156249 0 0.652089 0.101216 0.0287566 
0.331162  17 0.38459 0.0623791 0.67504 0.0107773 0.313391 0.456456 0.210085 0.69291 0.0293748 0.091597 0.498471 0 0.138269 0.00682449 0.716392 0.098035 0.0273312 
0.48151  17 0.722279 0.0233379 0.416566 0.015449 0 0.297624 0.489702 0.597698 0.0328602 0.128366 0.654247 0.0763085 0.0812352 0.220003 0.46269 0.324458 0.222887 
0.599587  17 0.503028 0.257819 0.542619 0.0156773 0.164487 0.076102 0.353784 0.436314 0 0.200216 0.637256 0.765117 0.0980919 0.237342 0.513581 0.389615 0.0841475 
0.425824  17 0.661112 0.206353 0.66301 0.0665409 0.124558 0.797899 0.0750636 0.529459 0.000956989 0.0919487 0.522332 0.0406986 0 0.10306 0.554114 0.458984 0.0774067 
0.583086  17 0.630021 0.0519504 0.661272 0.0724117 0.228825 0.75827 0.378206 0.521626 0.00599746 0.58845 0.485955 0.137243 0 0.0991376 0.581475 0.405731 0 
1.70567  17 0.666226 0.165208 0.585751 0.000621535 0.0807552 0.422764 0.0163033 0.52041 0.0269216 0.32183 0.00649191 0.0302746 0.174489 0.0224844 0.577732 0.31585 0 
0.367115  17 0.636791 0.323973 0.0981778 0.00152117 0.100067 0.378577 0.184322 0.408017 0.0195193 0.19226 0.847956 0.050013 0.0537646 0.00720716 0.580619 0.477575 0 
0.580166  17 0.075936 0.0280277 0.134244 0 0.0878585 0.099499 0.710646 0.367039 0.0911955 0.184273 0.765942 0.323404 0.0125172 0.126082 0.914169 0.557503 0.184475 
0.626591  17 0.240191 0.0347817 0.258917 0.0219717 0.00733245 0.212688 0.709112 0.638431 0.0449939 0.180946 0.963904 0.32911 0 0.0368491 0.716447 0.906303 0.308958 
0.366166  17 0.582996 0.22082 0.734503 0.0447801 0.129904 0.675415 0.709626 0.291219 0 0.122237 0.640289 0.0663543 0.107494 0.015959 0.638316 0.00954278 0.00147876 
0.343857  17 0.686371 0.103689 0.741905 0.0558833 0.0990855 0.825022 0.357832 0.322038 0 0.0784781 0.558415 0.0225589 0.0835473 0.0128819 0.659357 0.126387 0.0575241 
0.552958  17 0.530392 0.733062 0.746565 0.0122975 0.682472 0.19104 0.223493 0.429135 0.000575247 0.367856 0.96878 0 0.278001 0.160667 0.765877 0.681708 0.0855013 
0.398023  17 0.401293 0.303644 0.796601 0.0183753 0.756133 0.758409 0.589804 0.50428 0 0.120439 0.554186 0 0.0590253 0 0.58171 0.458426 0 
0.412712  17 0.559429 0.00799105 0.892249 0.00461676 0.286141 0.777775 0.491612 0.366864 4.72698e-05 0.130979 0.726815 0.162525 0.225941 0.00242894 0.84427 0.695494 0.00588429 
1.01537  17 0.551267 0.00841229 0.66085 0.000334878 0.406704 0.271433 0.0338676 0.33614 6.51023e-05 0.1298 0.535432 0 0.255747 0.0221222 0.114241 0.400564 0.0364865 
0.372144  17 0.566889 0.132561 0.341001 0.00644065 0.210068 0.70338 0.335627 0.436882 0.066007 0.256598 0.550206 0 0 0 0.547639 0.373459 0.119043 
0.441025  17 0.561588 0.212102 0.56307 0.006822 0.216064 0.661479 0.489124 0.443556 0.0240435 0.398758 0.613282 0.00258999 0.0418678 0.0106606 0.352244 0.440917 0.0899413 
0.501174  17 0.764137 0.217182 0.809324 0 0.124171 0.0229962 0.110913 0.244199 0 0.180331 0.96373 0.00172713 0.188441 0.0330522 0.927627 0.499074 0.693941 
0.369443  17 0.798339 0.0527524 0.818584 0 0.774947 0.693227 0.12766 0.504428 0.0258018 0.0434694 0.678197 0.00337616 0.236129 0.0399295 0.868314 0.616443 0.241713 
0.435953  17 0.587821 0 0.94264 0.00237093 0.236019 0.324619 0.569563 0.546259 0.0193951 0.103747 0.695308 0.000156695 0.0141702 0.0538434 0.929755 0.687977 0.316235 
0.53367  17 0.501089 0.614596 0.426915 0.00223869 0.354674 0.343831 0.543537 0.201669 0 0.206328 0.91963 0.0565606 0.463696 0.0255508 0.75724 0.51174 0.189075 
0.483128  17 0.713004 0 0.490488 0.0168424 0.213238 0.587723 0.0839071 0.554646 0 0.0686429 0.63955 0.157385 0.0872361 0.263243 0.80456 0.253129 0.236635 
0.585652  17 0.56076 0.692983 0.490131 0 0.609863 0.34456 0.72176 0.545343 0 0.0918717 0.811534 0 0.42399 0.125863 0.622283 0.290368 0.135888 
0.673871  17 0 0.320127 0.140361 0.0165413 0.0085138 0.363386 0.122393 0.318951 0.0765045 0.101523 0.234357 0 0.173268 0.0138018 0.746491 0.437784 0.0890191 
0.629239  17 0 0.295528 0.742942 0.0164853 0 0.815715 0.180732 0.237593 0.0491494 0 0.472888 0 0.0783443 0.00343118 0.72428 0.829299 0.115731 
0.609498  17 0.872004 0.324552 0.663986 0.114535 0.0657243 0.00173547 0.170852 0.744781 0 0.0157211 0.698289 0.0101679 0.0401582 0.125454 0.589102 0.374484 0.297264 
0.513884  17 0.578152 0.0277334 0.726522 0.128967 0.0118462 0.669465 0.0168619 0.404021 0.0173014 0.281354 0.692842 0.0182368 0.077019 0.0795117 0.569981 0.157048 0.396942 
0.601294  17 0.512296 0.0374418 0.948315 0 0.149005 0.690193 0.289989 0.3877 0.00825437 0 0.584493 0.133689 0.0141612 0.0144608 0.63772 0.457632 0.293911 
1.7942  17 0.465992 0.613141 0.946581 0 0.0231863 0.700848 0.273162 0.500728 0.00455972 0.112632 0.585507 0 0.557731 0.0131268 0.00517942 0.44269 0.414877 
0.495453  17 0.470392 0.287289 0.574836 0.0126512 0.434109 0.613499 0.596916 0.581792 0.019836 0.114096 0.615362 0.015612 0.0425814 0.037337 0.642074 0.120205 0.466098 
0.498254  17 0.280699 0.219125 0.586376 0.0100032 0.434448 0.530303 0.589036 0.5871 0 0.115225 0.451968 0.019204 0 0.0329637 0.31153 0.191404 0.470286 
0.377173  17 0.485083 0.419003 0.349568 0.0147034 0.103064 0.321774 0.463555 0.209429 0 0.0766235 0.852499 0 0.0783158 0.0145 0.99042 0.146967 0.021248 
0.571886  17 0.420913 0.380695 0.714368 0.00882434 0.546813 0.329333 0.530792 0.498662 0.0592768 0.121238 0.736983 0 0.49208 0.0408309 0.916919 0.490425 0.0615316 
0.726997  17 0.56991 0.030275 0.693789 0.0214113 0.222089 0.105001 0.076223 0.314791 0.00935788 0.292448 0.700316 0.030649 0.0328991 0.0257913 0.0574188 0 0 
0.430107  17 0.713128 0.0562517 0.623816 0.0234753 0.0897773 0.0812043 0.824325 0.363363 0.002687 0.151952 0.702692 0.013527 0 0.0101675 0.951643 0.356065 0 
0.547647  17 0.21987 0.622136 0.913815 0.0213181 0.589908 0.318753 0.115577 0.176112 0.0768035 0 0.771658 0.00664023 0.255842 0 0.72985 0.66023 0.123185 
0.733732  17 0 0.3812 0.778572 0.0240616 0.517182 0.918399 0.218136 0.167091 0.0959971 0 0.0822918 0.0117301 0.259444 0 0.752595 0.529581 0.123015 
0.483412  17 0.485745 0.436256 0.793096 0.00642866 0.0173532 0.110445 0.44684 0.571461 0.0380114 0.0482247 0.521241 0.0435915 0.146789 0.0478369 0.652685 0.368762 0 
1.30092  17 0.8766 0.39124 0.731361 0.00738913 0 0.729635 0.578035 0.744751 0.0244049 0.0706994 0.594641 0.0463787 0.138492 0.0440524 0.0224805 0.258965 0 
0.38276  17 0.162024 0.0221887 0.67801 0.0688706 0.64678 0.34451 0.359647 0.987049 0.0553452 0.218976 0.847502 0.00250666 0.0097351 0.00296866 0.603029 0.42032 0 
0.358059  17 0.186971 0.0483838 0.638686 0 0.661179 0.683094 0.215421 0.728989 0 0.226067 0.81322 0.00227948 0.00473101 0 0.937125 0.408581 0 
0.513919  17 0.550315 0.111591 0.386348 0.00281169 0.148063 0.56292 0.44664 0.453816 0.0331687 0.618078 0.718326 0 0 0 0.0258646 0.557795 0.0131156 
1.39063  17 0.478452 0.179382 0.443744 0.00322663 0.197721 0.836524 0.8352 0.398163 0.0358697 0.487061 0.767853 0 0.129208 0 0.0394476 0.491563 0 
2.02288  17 0.0935981 0.483947 0.786486 0.548005 0.461236 0.691922 0.384932 0.516473 0.588234 0.254671 0.662247 0.641049 0.427747 0.0421701 0.173398 0.295779 0.750136 
0.385334  17 0.298975 0.178605 0.74955 0.0207922 0.962587 0.491353 0.74327 0.506887 0.035768 0.112648 0.795171 0 0.0486916 0 0.556525 0.447625 0 
0.539028  17 0.645678 0.401067 0.517541 0 0.571432 0.257311 0.597356 0.576477 0.000173373 0.0447325 0.954134 0.411811 0.263715 0 0.647908 0.369335 0.148613 
0.625618  17 0.685269 0.368518 0.599566 0 0.627233 0.264102 0.561521 0.543924 0.000409156 0 0.965402 0.36315 0.149081 0 0.10638 0.552631 0.204561 
0.464665  17 0.973311 0.724522 0.885933 0 0.131626 0.767761 0.306892 0.443143 0.00907149 0.0898931 0.539922 0.0129147 0.295138 0.0320683 0.779109 0.440408 0.253306 
0.397696  17 0.726859 0.408088 0.737388 0 0.166009 0.682324 0.220046 0.443514 0 0.0769207 0.640854 0.0155541 0.285384 0.00833081 0.778773 0.436797 0.0399301 
0.519191  17 0 0.31573 0.733852 0.00617479 0.112064 0.616323 0.0403932 0.535243 0 0.111599 0.469981 0.00351912 0.158846 0 0.586707 0.487689 0.040623 
0.345506  17 0.182528 0 0.777989 0.0113125 0.0841993 0.613887 0.227182 0.528199 0.0288048 0.0166522 0.47397 0.0124592 0.158553 0 0.580669 0.390274 0.0646262 
0.37158  17 0.713038 0.139494 0.717132 0.0672009 0.131591 0.578067 0.212344 0.53226 0.00356329 0.106152 0.657376 0.0338601 0.0602586 0.107737 0.567738 0.16103 0 
2.90931  17 0.045403 0.102105 0.718944 0.945075 0.680837 0.588802 0.00979445 0.254657 0.064505 0.352195 0.0504765 0.226532 0.330919 2.17853e-05 0.434382 0.651837 0.877563 
0.415391  17 0.180529 0.265759 0.903444 0.0117274 0.418683 0.87771 0.164678 0.751196 0.0292171 0 0.497241 0.0221799 0.112229 0.0198275 0.28817 0.425255 0 
0.373391  17 0.346334 0.258332 0.912852 0.0167351 0.384535 0.793593 0 0.405784 0.012637 0.0591907 0.492734 0.0325218 0.140393 0 0.547647 0.406296 0.109459 
0.38038  17 0.54835 0 0.732299 0.00165565 0.438247 0.434425 0.565915 0.344674 0 0.134772 0.637035 0.00435458 0.134865 0.0598426 0.768376 0.669312 0.295893 
0.708464  17 0.497214 0.0827596 0.671361 0.00988955 0.500814 0.417913 0.403732 0 0 0.196486 0.780347 0.00470352 0.201169 0.0919936 0.767418 0.489647 0.20505 
0.391714  17 0.626547 0.557904 0.720346 0.056072 0.06463 0.484191 0.494464 0.434698 0.0227493 0.0414763 0.630611 0.0165357 0.188781 0.0198756 0.699029 0.462448 0.0349417 
0.407206  17 0.351144 0.726633 0.674387 0.0159801 0.0610126 0.542479 0.249676 0.412996 0 0.0827468 0.656357 0.0257912 0.226141 0.0276241 0.726885 0.390184 0.0153836 
0.391731  17 0.608251 0.0205574 0.722777 0.00218506 0.19576 0.495532 0.555289 0.463225 0.0185395 0.0582272 0.724786 0 0.267944 0.00695929 0.663697 0.614619 0.214453 
0.447228  17 0.624876 0.400377 0.633542 0.000709362 0.217484 0.49547 0.760009 0.477262 0.0191901 0.15166 0.629457 0.00377859 0.177706 0 0.869814 0.291889 0.23855 
0.61927  17 0.541653 0.244692 0.985739 0.00926091 0.445445 0.312146 0.145523 0.224651 0.0038407 0.0488466 0.871721 0.11499 0 0.0064514 0.617428 0.307207 0.156959 
0.288035  17 0.611766 0.0199427 0.636094 0.00818936 0.26824 0.629869 0.179186 0.498405 0.021125 0.0928765 0.432314 0.00453984 0.136901 0 0.680194 0 0 
1.02831  17 0.0780692 0.539266 0.00685383 0.00273143 0.27024 0.46406 0.556824 0.0737084 0.0268011 0.208281 0.695235 0.02401 0.145907 0.0107129 0.653149 0.541975 0.223481 
0.519066  17 0.797851 0.51525 0.900963 0.00343 0.112588 0 0.436084 0.100912 0.0208778 0.252956 0.736906 0.0504193 0 0.00243778 0.650944 0.906279 0.0652641 
0.47772  17 0.523228 0.209137 0.585955 0 0.508054 0.277718 0 0.512739 0.0179138 0.201301 0.434791 0.0571136 0.156853 0.0739571 0.54853 0.526889 0.0756629 
2.26975  17 0.792769 0.943048 0.514299 0.445192 0.997694 0.987866 0.383229 0.804121 0.165004 0.717918 0.818548 0.368527 0.756681 0.996943 0.214483 0.750885 0.914493 
0.510624  17 0.607179 0.248808 0.222802 0.030815 0.180177 0.441342 0 0.897625 0.0231106 0.207173 0.749699 0.0404985 0.219195 0.0132124 0.569383 0.717386 0 
0.489391  17 0.430469 0.220886 0.331881 0.0471957 0.388306 0.470088 0.657945 0.312301 0.0224389 0.323464 0.854592 0.0472339 0.0391816 0.0129531 0.56856 0.377725 0 
0.868358  17 0.549906 0.203032 0.706251 0.0197146 0.0325925 0.174681 0.514724 0.389381 0 0.0510716 0.841065 0.251798 0.0930581 0.972334 0.23555 0.374875 0 
1.15747  17 0.608645 0.216089 0.0173873 0.00599241 0.480735 0.236208 0.607249 0.398357 3.49747e-05 0.0514257 0.839743 0.234042 0.114619 0.381024 0.278598 0.359583 0.183496 
0.497227  17 0.0958922 0.333347 0.732092 0.0199335 0.381097 0.47805 0.348964 0.271928 0.00604195 0.304772 0.955801 0 0.0851879 0.00129803 0.38864 0.410785 0 
0.448643  17 0.134728 0.225357 0.361648 0.0198925 0.362471 0.376741 0.360718 0.604288 0.00568864 0.293106 0.831585 0 0.0116992 0.00966723 0.880761 0.415895 0 
0.414322  17 0.141639 0 0.632649 0.00859433 0.219901 0.625033 0.119684 0.474518 0.047127 0.150461 0.62213 0.0359654 0.124455 0.00758278 0.623392 0.557644 0.0535533 
0.366209  17 0.213199 0.0142911 0.624645 0.016571 0.288636 0.622657 0.209651 0.53139 0.0422128 0.0627802 0.555689 0.00508185 0.132994 0 0.65435 0.445658 0 
0.538679  17 0.447625 0.296821 0.725951 0 0.506236 0.483835 0.845905 0.464254 0.00254184 0 0.248356 0.0875683 0.165471 0 0.907526 0.493582 0.134239 
0.419205  17 0.683344 0.137699 0.622662 0.00836507 0.868921 0.542788 0.877585 0.525938 0.0157576 0.0780738 0.328816 0 0.157892 0 0.99494 0.232849 0.238794 
0.35297  17 0.695625 0.1319 0.849381 0.0359895 0.48595 0.502533 0 0.269871 0.0020185 0.0883574 0.804693 0 0.214967 0 0.773522 0.281821 0 
0.408195  17 0.375807 0.213009 0.862837 0 0.490773 0.629338 0.099957 0.203991 0.0424969 0.0908176 0.736303 0.0696741 0.198543 0 0.759413 0.353936 0 
1.23532  17 0.0884403 0.581065 0.721126 0.214972 0.729765 0.0369401 0.996187 0.720867 0.876698 0.071505 0.365637 0.035116 0.0617143 0.58264 0.98479 0.189461 0.86032 
0.501214  17 0.398179 0.0855245 0.190817 0 0.377312 0.22166 0.914293 0.92497 0.00386816 0.153138 0.667981 0.0211129 0.136432 0.0335703 0.73401 0.0484321 0.337631 
0.6117  17 0.0228504 0.194444 0.202844 0.0104409 0.989075 0.403037 0 0.0898251 0.0475629 0.27176 0.660254 0 0.0988217 0.0334946 0.639431 0.541513 0.240426 
0.652074  17 0.717214 0.197493 0.691934 0.0105378 0.467971 0.671921 0 0.0456253 0.0538095 0.270328 0.55592 0 0.100521 0.0170572 0.635978 0.522331 0.216047 
0.481918  17 0.504736 0.0276376 0.631376 0.00496547 0.577665 0.601931 0.334047 0.506506 0.119967 0.206179 0.551051 0.00517961 0.156629 0.0169052 0.502911 0.678308 0.441919 
0.361368  17 0.515224 0.0323495 0.675822 0.00308821 0.547058 0.506349 0.344508 0.291122 0 0.118013 0.707694 0.00126194 0.168776 0.0161318 0.678958 0.714468 0.449376 
0.395839  17 0.47248 0.19994 0.755651 0.000612291 0.446797 0.651853 0.474493 0.196733 0.0202465 0 0.671046 0.00637471 0.156726 0.0063997 0.881613 0.628474 0 
0.813136  17 0.201738 0.0112803 0.776275 0.0497313 0.125172 0.962105 0.533097 0.13442 0.0865622 0.161859 0.754918 0.179698 0.111866 0.873674 0.962925 0.0364821 0 
1.36551  17 0.242541 0.336758 0.506987 0.00685654 0.359566 0.0252319 0.34683 0.00953035 0.0246549 0.0690502 0.754612 0 0.112343 0 0.0767999 0.644908 0.126951 
0.733934  17 0.0969645 0.409167 0.761637 0.00763219 0.116591 0.485786 0.331964 0.810132 0 0.179121 0.828932 0.241278 0.0728411 0 0.0754006 0.103132 0.0555628 
0.937391  17 0.884892 0.371371 0.0473293 0.0190446 0.0913462 0.552524 0.290738 0.360184 0.00899985 0.105911 0.769934 0.370782 0 0 0.569608 0.271489 0.11898 
0.526023  17 0.746515 0.259382 0.197963 0.0186372 0.293346 0.548131 0.584606 0.378188 0.0123443 0.101136 0.784534 0 0 0.012541 0.735969 0.194713 0.125624 
0.42678  17 0.310775 0.1818 0.893317 0.0298963 0.191275 0.641886 0.377261 0.349452 0 0.0172824 0.430382 0.0624125 0.158356 0.00709659 0.372255 0.103351 0.130789 
0.436782  17 0.371612 0.0664103 0.93808 0.0332035 0.134555 0.697174 0.27452 0.526546 0 0.39489 0.75075 0.00334626 0 0.00288236 0.63387 0.240134 0 
0.457925  17 0.847721 0.20118 0.703296 0.031556 0.359731 0.595368 0.30578 0.151997 0.00100652 0.0974622 0.858759 0.0119318 0.0191127 0.118579 0.740769 0.502269 0 
0.722734  17 0.858693 0.308318 0.960441 0.161616 0.0816742 0.245706 0.346622 0.941985 0 0.108204 0.720688 0.043413 0.00282058 0.318094 0.398816 0.493016 0 
0.542374  17 0.106526 0.651724 0.952194 0.0683556 0.866074 0.627871 0.0840972 0.549604 0.04543 0.0682116 0.868823 0.0474478 0.17961 0.00237365 0.970696 0.222367 0.608034 
0.517442  17 0.0952439 0.74857 0.886842 0.045058 0.0237119 0.610934 0.163693 0.659477 0.0184107 0.212275 0.757527 0.044486 0.229081 0.00170258 0.70149 0.32816 0.444832 
0.476162  17 0.906087 0.0808832 0.908963 0.00223015 0.220049 0.188544 0.564842 0.105391 0.0259655 0.339799 0.598557 0.04252 0.0402928 0 0.595616 0.782922 0.244984 
0.422915  17 0.913251 0.196317 0.441109 0.0126389 0.614493 0.542077 0 0.250142 0.0595708 0.27028 0.633825 0 0.0986257 0.034843 0.640522 0.591019 0.166362 
0.414535  17 0.720535 0.532943 0.800241 0.0142494 0.0756449 0.503206 0 0.445197 0.0423864 0.0777516 0.683987 0 0.146482 0.00599415 0.47729 0.479766 0.299515 
0.522515  17 0.771569 0.132149 0.793312 0.00616528 0.0569368 0.452837 0.415893 0.725237 0.0453717 0.24243 0.601778 0.4055 0.0271065 0.0035017 0.747602 0.42051 0.151049 
0.590036  17 0.145797 0.194586 0.347893 0.026168 0.498932 0.640444 0.635362 0.56123 0 0.112772 0.609863 0.00650843 0.144885 0.0433733 0.356291 0.291337 0.238643 
0.480242  17 0.159086 0.200369 0.515807 0.0252303 0.365231 0.700898 0.0898586 0.568678 0 0.104723 0.681446 0.00704955 0.130723 0.0523317 0.35626 0.540727 0.258661 
0.51665  17 0.668083 0.203367 0.722342 0.0148943 0.180312 0.344304 0 0.472183 0.0420141 0.267439 0.511711 0.0356838 0.112751 0.0142488 0.645572 0.444748 0.0831047 
0.513637  17 0.197304 0.307074 0.986412 0 0.471814 0.0295054 0.201621 0.460091 0 0.132226 0.704999 0.0434033 0.243311 0.0461673 0.939801 0.459886 0.0432136
[truncated: 805,723 more chars]
