# Supplementary material for: optPBN: An Optimisation Toolbox for Probabilistic Boolean Networks
Source: PLoS One. 2014 Jul 1;9(7):e98001. doi: 10.1371/journal.pone.0098001 (PMC4077690; doi:10.1371/journal.pone.0098001)
Supplement: File S2 — Computational scripts of all examples and the corresponding original result files. The compressed zip file contains the optPBN optimisation pipeline in the form of Matlab scripts (.m) for all examples used in this study (case study 1, case study 2, toy models of Saez-Rodriguez et al., i.e. case study 3, and Boolean model of apoptosis of Schlatter et al., i.e. case study 4). For the results presented in this article, the integrated optimisation problems of the first 3 case studies were optimised by using the stand-alone version of the optPBN pipeline applying particle swarm optimisation as the optimiser on a single local machine. The last case study (Schlatter's model, i.e. case study 4), due to a complex optimisation problem, was optimised by using the grid-based version of the optPBN pipeline applying a combined differential evolution and evolutionary algorithms as the optimisers on the Grid'5000. The corresponding results from the optimisations of each model presented in the article are included in a matrix format (.mat and .log) for further analysis on the distributions of optimised parameters. A complete set of result files for four case studies and the results from additional analysis as presented in File S8 can be downloaded at https://sourceforge.net/projects/optpbn. (ZIP) [file pone.0098001.s003.zip › Case_study_4/Result_Sheet_Apoptosis_Extended_Structure_NewPipeline.xls]

## Sheet: Sheet1
optPBN Results: G5K optimization [DE & GA]		Extended Apoptosis Model			Two-state Markov Chain implementation							Date	30.04.14
Only DE results are shown in this sheet
		Run1	Run2	Run3	Mean	S.D.
BestOptFunc		0.176	0.17	0.1866	0.177533	0.00840555
Eval cij		0.1987	0.1977	0.2092	0.201867	0.0063705
** Note : The result from evalCijAndSimulate script is under the influence of stochastic simulation of PBN model. Therefore, the results might not be exactly the same each time
To increase the precision of result, we suggest to increase the number of iterations / increase precision (decrease r) but this will increase the computational time accordingly
		Apoptosis				NFkB				C3ap17
Accu. OptCost	Experiments	Run1	Run2	Run3	Meas	Run1	Run2	Run3	Meas	Run1	Run2	Run3	Meas
0.0001	Exp1 - mock	0.0054	0.0083	0	0	0.0027	0.0167	0.0168	0	0.0082	0	0.0084	0
0.0593	Exp2 - Fas2	0.717	0.6599	0.6288	0.63	0.1501	0.1843	0.2066	0.32	0.8491	0.8134	0.7928	1
0.0832	Exp3 - IL-1	0.0063	0	0.0023	0	0.8481	0.8636	0.8591	1	0.0013	0.001	0.0023	0.03
0.1047	Exp4 - TNF	0.0018	0.0019	0.0007	0.1	0.8723	0.8263	0.8379	0.98	0.4049	0.4291	0.3786	0.39
0.1709	Exp5 - UV1	0.9868	0.9809	0.992	1	0.0033	0.0082	0.0023	0.26	0.9901	0.9891	0.9943	1
0.1987	Exp6 - UV2	0.4914	0.4908	0.5289	0.49	0.2932	0.3015	0.275	0.46	0.0012	0.0025	0.001	0
					Run1	Run2	Run3	Mean	S.D.
SelectedNrRuns		500	MeanFVAL		0.1994	0.1897	0.2239	0.204333	0.0176256
		Run 1		Run2		Run3		All Runs (n=1500)
Molecule	Functions	Mean	S.D.	Mean	S.D.	Mean	S.D.	Mean	S.D.
IKKa	= IL-1&IKKdeact	0.9816	0.0275	0.9829	0.0139	0.9905	0.0083	0.985	0.0188
	= NIK&IKKdeact	0.0184	0.0275	0.0171	0.0139	0.0095	0.0083	0.015	0.0188
I_kBa	= ~UV_2	0.1444	0.0456	0.1507	0.0387	0.1521	0.09	0.1491	0.0624
	= ~Comp1_IKK	0.8523	0.0438	0.846	0.036	0.8305	0.0813	0.8429	0.0579
	= ~IKKa	0.0034	0.0064	0.0032	0.0057	0.0173	0.0375	0.008	0.0232
I_kBe	= ~UV_2	0.131	0.0449	0.1391	0.0313	0.1458	0.0841	0.1386	0.0582
	= ~Comp1_IKK	0.0093	0.0071	0.0031	0.0057	0.0189	0.0343	0.0104	0.0215
	= ~IKKa	0.8598	0.0467	0.8578	0.0307	0.8354	0.0741	0.851	0.0547
complex2	= complex1 & FADD	0.848	0.1105	0.7861	0.0776	0.7357	0.2528	0.7899	0.1716
	= complex1 & FADD & RIP_deubi	0.152	0.1105	0.2139	0.0776	0.2643	0.2528	0.2101	0.1716
NF_kB	= (~I_kBa | ~I_kBe)	0.8354	0.0209	0.8178	0.0228	0.8398	0.0394	0.831	0.0304
	= (~I_kBa | ~I_kBe) | (C8a|C8a_2)	0.1646	0.0209	0.1822	0.0228	0.1602	0.0394	0.169	0.0304
C8a	= C8a_DISC	0.1955	0.0845	0.0517	0.0685	0.1261	0.0394	0.1244	0.1089
	= C8a_comp2	0.7149	0.1177	0.8666	0.1155	0.7004	0.1365	0.7606	0.1446
	= C8aDISC12 & ~FLIP12	0.0896	0.086	0.0817	0.1213	0.1735	0.097	0.1149	0.1105
C3ap17	= C3ap20	0.6722	0.1239	0.55	0.0692	0.7336	0.2132	0.6519	0.1663
	= C8a12 & ~XIAP12	0.3278	0.1239	0.45	0.0692	0.2664	0.2132	0.3481	0.1663
C3ap17_2	= C3ap20 & ~XIAP_2	0.9974	0.0016	0.9993	0.0013	0.9995	0.0008	0.9987	0.0016
	= C8a & smac_XIAP	0.0026	0.0016	0.0007	0.0013	0.0005	0.0008	0.0013	0.0016
