# Supplementary material for: optPBN: An Optimisation Toolbox for Probabilistic Boolean Networks
Source: PLoS One. 2014 Jul 1;9(7):e98001. doi: 10.1371/journal.pone.0098001 (PMC4077690; doi:10.1371/journal.pone.0098001)
Supplement: File S2 — Computational scripts of all examples and the corresponding original result files. The compressed zip file contains the optPBN optimisation pipeline in the form of Matlab scripts (.m) for all examples used in this study (case study 1, case study 2, toy models of Saez-Rodriguez et al., i.e. case study 3, and Boolean model of apoptosis of Schlatter et al., i.e. case study 4). For the results presented in this article, the integrated optimisation problems of the first 3 case studies were optimised by using the stand-alone version of the optPBN pipeline applying particle swarm optimisation as the optimiser on a single local machine. The last case study (Schlatter's model, i.e. case study 4), due to a complex optimisation problem, was optimised by using the grid-based version of the optPBN pipeline applying a combined differential evolution and evolutionary algorithms as the optimisers on the Grid'5000. The corresponding results from the optimisations of each model presented in the article are included in a matrix format (.mat and .log) for further analysis on the distributions of optimised parameters. A complete set of result files for four case studies and the results from additional analysis as presented in File S8 can be downloaded at https://sourceforge.net/projects/optpbn. (ZIP) [file pone.0098001.s003.zip › Case_study_4/TimeOutput_Case_Study_4_Extended_15000runs_Run1.log]

Warning: No display specified.  You will not be able to display graphics on the screen.
Warning: No display specified.  You will not be able to display graphics on the screen.
Warning: No display specified.  You will not be able to display graphics on the screen.
Warning: No display specified.  You will not be able to display graphics on the screen.
Warning: No display specified.  You will not be able to display graphics on the screen.
Warning: No display specified.  You will not be able to display graphics on the screen.
Warning: No display specified.  You will not be able to display graphics on the screen.
Warning: No display specified.  You will not be able to display graphics on the screen.
Warning: No display specified.  You will not be able to display graphics on the screen.
Warning: No display specified.  You will not be able to display graphics on the screen.
Warning: No display specified.  You will not be able to display graphics on the screen.
Warning: No display specified.  You will not be able to display graphics on the screen.
Warning: No display specified.  You will not be able to display graphics on the screen.
Warning: No display specified.  You will not be able to display graphics on the screen.
Warning: No display specified.  You will not be able to display graphics on the screen.
Warning: No display specified.  You will not be able to display graphics on the screen.
Warning: No display specified.  You will not be able to display graphics on the screen.
Warning: No display specified.  You will not be able to display graphics on the screen.
Warning: No display specified.  You will not be able to display graphics on the screen.
Warning: No display specified.  You will not be able to display graphics on the screen.
Warning: No display specified.  You will not be able to display graphics on the screen.
Warning: No display specified.  You will not be able to display graphics on the screen.
Warning: No display specified.  You will not be able to display graphics on the screen.
Warning: No display specified.  You will not be able to display graphics on the screen.
Warning: No display specified.  You will not be able to display graphics on the screen.
Warning: No display specified.  You will not be able to display graphics on the screen.
Warning: No display specified.  You will not be able to display graphics on the screen.
Warning: No display specified.  You will not be able to display graphics on the screen.
Warning: No display specified.  You will not be able to display graphics on the screen.
Warning: No display specified.  You will not be able to display graphics on the screen.
Warning: No display specified.  You will not be able to display graphics on the screen.
Warning: No display specified.  You will not be able to display graphics on the screen.
Warning: No display specified.  You will not be able to display graphics on the screen.
Warning: No display specified.  You will not be able to display graphics on the screen.
Warning: No display specified.  You will not be able to display graphics on the screen.
Warning: No display specified.  You will not be able to display graphics on the screen.
Warning: No display specified.  You will not be able to display graphics on the screen.
Warning: No display specified.  You will not be able to display graphics on the screen.
Warning: No display specified.  You will not be able to display graphics on the screen.
Warning: No display specified.  You will not be able to display graphics on the screen.
Warning: No display specified.  You will not be able to display graphics on the screen.
Warning: No display specified.  You will not be able to display graphics on the screen.
Warning: No display specified.  You will not be able to display graphics on the screen.
Warning: No display specified.  You will not be able to display graphics on the screen.
Warning: No display specified.  You will not be able to display graphics on the screen.
Warning: No display specified.  You will not be able to display graphics on the screen.
Warning: No display specified.  You will not be able to display graphics on the screen.
Warning: No display specified.  You will not be able to display graphics on the screen.
Warning: No display specified.  You will not be able to display graphics on the screen.
Warning: No display specified.  You will not be able to display graphics on the screen.
Warning: No display specified.  You will not be able to display graphics on the screen.
Warning: No display specified.  You will not be able to display graphics on the screen.
Warning: No display specified.  You will not be able to display graphics on the screen.
Warning: No display specified.  You will not be able to display graphics on the screen.
Warning: No display specified.  You will not be able to display graphics on the screen.
Warning: No display specified.  You will not be able to display graphics on the screen.
Warning: No display specified.  You will not be able to display graphics on the screen.
Warning: No display specified.  You will not be able to display graphics on the screen.
Warning: No display specified.  You will not be able to display graphics on the screen.
Warning: No display specified.  You will not be able to display graphics on the screen.
Warning: No display specified.  You will not be able to display graphics on the screen.
Warning: No display specified.  You will not be able to display graphics on the screen.
Warning: No display specified.  You will not be able to display graphics on the screen.
Warning: No display specified.  You will not be able to display graphics on the screen.
Warning: No display specified.  You will not be able to display graphics on the screen.
Warning: No display specified.  You will not be able to display graphics on the screen.
Warning: No display specified.  You will not be able to display graphics on the screen.
Warning: No display specified.  You will not be able to display graphics on the screen.
Warning: No display specified.  You will not be able to display graphics on the screen.
Warning: No display specified.  You will not be able to display graphics on the screen.
Warning: No display specified.  You will not be able to display graphics on the screen.
Warning: No display specified.  You will not be able to display graphics on the screen.
Warning: No display specified.  You will not be able to display graphics on the screen.
Warning: No display specified.  You will not be able to display graphics on the screen.
Warning: No display specified.  You will not be able to display graphics on the screen.
Warning: No display specified.  You will not be able to display graphics on the screen.
Warning: No display specified.  You will not be able to display graphics on the screen.
Warning: No display specified.  You will not be able to display graphics on the screen.
Warning: No display specified.  You will not be able to display graphics on the screen.
Warning: No display specified.  You will not be able to display graphics on the screen.
#1 [ EXEC ]: Starting... Starting the algorithm...	Best 	Average & Stdev	
1	0.540433	2.29672 0.956258	
Starting the algorithm...	Best 	Average & Stdev	
1	1.07476	2.76623 0.810104	
2	0.530682	1.79716 0.784566	
2	1.07476	2.74749 0.810803	
3	0.428122	1.53799 0.798053	
3	1.06958	2.72323 0.809363	
4	0.401531	1.19148 0.551797	
4	1.06958	2.71325 0.810709	
5	0.354298	0.964236 0.543178	
5	1.06958	2.70522 0.812409	
0 : 0.368421  19 0.317287 0.857873 0.549175 0 0 0.746398 0.0828795 0.487879 0.0279322 0.0704148 0.51665 0.380328 0.359078 0.38544 0.917013 0.599195 0.155587 0.406664 0 
6	0.354298	0.909012 0.579235	
6	0.368421	1.05371 0.58167	
7	0.319106	0.712877 0.347904	
7	0.343148	1.04418 0.581159	
8	0.306583	0.734231 0.515905	
8	0.343148	1.03258 0.584551	
9	0.279615	0.638935 0.39546	
9	0.343148	1.02913 0.585002	
10	0.279615	0.651153 0.394855	
10	0.332359	1.02296 0.583637	
0 : 0.306583  19 0.0785883 0.0564097 0.564277 0.000992497 0 0.209744 0.0495004 0.852656 0 0.0965016 0.286491 0 0.20595 0 0.811553 0.677578 0.115522 0.151889 0.557565 
11	0.274101	0.702001 0.577086	
11	0.306583	0.471245 0.0954304	
12	0.274101	0.661502 0.400097	
12	0.306583	0.467778 0.0941312	
13	0.271502	0.706374 0.518146	
13	0.306583	0.466267 0.0933814	
14	0.271502	0.772395 0.668128	
14	0.304999	0.46454 0.0927587	
15	0.271502	0.658931 0.433084	
15	0.30409	0.460933 0.0942688	
0 : 0.271502  19 0.337119 0.808018 0.366446 0.000119042 0.00931453 0.198477 0 0.25004 8.12326e-05 0.125978 0.98888 0.27492 0.118159 0.00312418 0.480665 0.946646 0.211147 0.215487 0.0259227 
16	0.271502	0.607521 0.301586	
16	0.247112	0.390784 0.0553545	
17	0.271502	0.660341 0.557604	
17	0.247112	0.389068 0.0548737	
18	0.23606	0.641067 0.526036	
18	0.247112	0.386845 0.0558576	
19	0.23606	0.573085 0.374716	
19	0.246926	0.38616 0.0558556	
20	0.23606	0.563269 0.335177	
20	0.246926	0.385055 0.0556836	
0 : 0.246926  19 0.337119 0.808245 0.366748 0.000121429 0.00915455 0.198308 0.000123805 0.250182 0.000144919 0.125869 0.988999 0.27468 0.11816 0.00312418 0.480665 0.946646 0.211147 0.215487 0.0259227 
21	0.23606	0.604266 0.503121	
21	0.246926	0.345243 0.0406647	
22	0.221026	0.610508 0.554598	
22	0.246926	0.342594 0.0413053	
23	0.221026	0.520982 0.380599	
23	0.246926	0.340376 0.0410668	
24	0.221026	0.553779 0.555657	
24	0.246926	0.339547 0.0412016	
25	0.215244	0.588097 0.738188	
25	0.246926	0.338977 0.0412588	
0 : 0.215244  19 0.636544 0.187023 0.396903 0.000455428 0.214268 0.398932 0 0.854032 0.0500158 0.0998946 0.515303 0 0.10071 0.0261014 0.733781 0.705111 0.1385 0.682947 0.15037 
26	0.215244	0.516742 0.450677	
26	0.211269	0.298003 0.0305453	
27	0.211765	0.438441 0.285855	
27	0.211269	0.295645 0.0299781	
28	0.211765	0.529634 0.512183	
28	0.208218	0.293485 0.0307826	
29	0.211765	0.523752 0.486448	
29	0.204927	0.291733 0.030862	
30	0.197088	0.59384 0.70568	
30	0.204927	0.290889 0.0310774	
0 : 0.204927  19 0.603989 0.417172 0.436234 0.000647661 0.0952361 0.406009 0.0029343 0.863189 0.0490678 0.0767814 0.554164 0 0.118542 0.0217174 0.647737 0.673054 0.138148 0.698573 0.0897428 
31	0.197088	0.468434 0.56264	
31	0.204927	0.269029 0.0242406	
32	0.197088	0.416877 0.278364	
32	0.203	0.267284 0.0250292	
33	0.197088	0.400187 0.261114	
33	0.203	0.265436 0.0245347	
34	0.197088	0.474384 0.485889	
34	0.203	0.263458 0.0249358	
35	0.195097	0.442579 0.433285	
35	0.203	0.262579 0.0250001	
0 : 0.195097  19 0.376568 0.190642 0.596855 0.002771 0.0818813 0.712341 0 0.217132 0 0.0892607 0.602181 0.0037618 0.114849 0.0058672 0.582372 0.871977 0.142396 0.599789 0.20797 
36	0.195097	0.434847 0.454631	
36	0.195097	0.243714 0.0190965	
37	0.195097	0.415355 0.37939	
37	0.194961	0.242649 0.0193746	
38	0.195097	0.462365 0.582033	
38	0.194961	0.241205 0.0197679	
39	0.195097	0.460375 0.487375	
39	0.194961	0.240341 0.0199114	
40	0.195097	0.391761 0.335739	
40	0.185853	0.239853 0.0201143	
0 : 0.185853  19 0.376568 0.190642 0.596855 0.002771 0.0818813 0.712341 0 0.217132 0 0.0892078 0.601691 0.00350934 0.114779 0.00586453 0.582602 0.87185 0.142311 0.599965 0.207947 
41	0.195097	0.375793 0.311956	
41	0.185853	0.227477 0.0163691	
42	0.195097	0.374883 0.340551	
42	0.185853	0.226755 0.0166534	
43	0.195097	0.408314 0.379519	
43	0.185853	0.225183 0.0168689	
44	0.195097	0.404443 0.337517	
44	0.185853	0.223956 0.0169458	
45	0.188457	0.421165 0.408337	
45	0.180433	0.223217 0.0175198	
0 : 0.180433  19 0.369697 0.242775 0.780988 0.0016138 0.169663 0.646848 0.0772401 0.625905 0 0.0626906 0.554562 0 0.0783594 0.00779128 0.690956 0.680954 0.153686 0.446642 0.022142 
46	0.185853	0.36854 0.367908	
46	0.180433	0.216299 0.0138511	
47	0.185853	0.376001 0.321095	
47	0.180433	0.215213 0.0136441	
48	0.185853	0.434706 0.594581	
48	0.180433	0.214474 0.0134349	
49	0.176036	0.406646 0.580259	
49	0.180433	0.213744 0.0135977	
50	0.176036	0.428289 0.484618	
STOP in eoGenContinue: Reached maximum number of generations [50/50]
50	0.180433	0.213381 0.0136106	
STOP in eoGenContinue: Reached maximum number of generations [50/50]
0 : 0.176036  19 0.570514 0.358607 0.733461 0.000859897 0.10463 0.270309 0.0441982 0.455886 0 0.0890532 0.516783 0 0.111461 0 0.644095 0.80965 0.137997 0.731258 0 
done.

real	10m33.599s
user	0m0.124s
sys	0m0.024s
