# Supplementary material for: optPBN: An Optimisation Toolbox for Probabilistic Boolean Networks
Source: PLoS One. 2014 Jul 1;9(7):e98001. doi: 10.1371/journal.pone.0098001 (PMC4077690; doi:10.1371/journal.pone.0098001)
Supplement: File S2 — Computational scripts of all examples and the corresponding original result files. The compressed zip file contains the optPBN optimisation pipeline in the form of Matlab scripts (.m) for all examples used in this study (case study 1, case study 2, toy models of Saez-Rodriguez et al., i.e. case study 3, and Boolean model of apoptosis of Schlatter et al., i.e. case study 4). For the results presented in this article, the integrated optimisation problems of the first 3 case studies were optimised by using the stand-alone version of the optPBN pipeline applying particle swarm optimisation as the optimiser on a single local machine. The last case study (Schlatter's model, i.e. case study 4), due to a complex optimisation problem, was optimised by using the grid-based version of the optPBN pipeline applying a combined differential evolution and evolutionary algorithms as the optimisers on the Grid'5000. The corresponding results from the optimisations of each model presented in the article are included in a matrix format (.mat and .log) for further analysis on the distributions of optimised parameters. A complete set of result files for four case studies and the results from additional analysis as presented in File S8 can be downloaded at https://sourceforge.net/projects/optpbn. (ZIP) [file pone.0098001.s003.zip › Case_study_4/TimeOutput_Case_Study_4_Extended_15000runs_Run2.log]

Warning: No display specified.  You will not be able to display graphics on the screen.
Warning: No display specified.  You will not be able to display graphics on the screen.
Warning: No display specified.  You will not be able to display graphics on the screen.
Warning: No display specified.  You will not be able to display graphics on the screen.
Warning: No display specified.  You will not be able to display graphics on the screen.
Warning: No display specified.  You will not be able to display graphics on the screen.
Warning: No display specified.  You will not be able to display graphics on the screen.
Warning: No display specified.  You will not be able to display graphics on the screen.
Warning: No display specified.  You will not be able to display graphics on the screen.
Warning: No display specified.  You will not be able to display graphics on the screen.
Warning: No display specified.  You will not be able to display graphics on the screen.
Warning: No display specified.  You will not be able to display graphics on the screen.
Warning: No display specified.  You will not be able to display graphics on the screen.
Warning: No display specified.  You will not be able to display graphics on the screen.
Warning: No display specified.  You will not be able to display graphics on the screen.
Warning: No display specified.  You will not be able to display graphics on the screen.
Warning: No display specified.  You will not be able to display graphics on the screen.
Warning: No display specified.  You will not be able to display graphics on the screen.
Warning: No display specified.  You will not be able to display graphics on the screen.
Warning: No display specified.  You will not be able to display graphics on the screen.
Warning: No display specified.  You will not be able to display graphics on the screen.
Warning: No display specified.  You will not be able to display graphics on the screen.
Warning: No display specified.  You will not be able to display graphics on the screen.
Warning: No display specified.  You will not be able to display graphics on the screen.
Warning: No display specified.  You will not be able to display graphics on the screen.
Warning: No display specified.  You will not be able to display graphics on the screen.
Warning: No display specified.  You will not be able to display graphics on the screen.
Warning: No display specified.  You will not be able to display graphics on the screen.
Warning: No display specified.  You will not be able to display graphics on the screen.
Warning: No display specified.  You will not be able to display graphics on the screen.
Warning: No display specified.  You will not be able to display graphics on the screen.
Warning: No display specified.  You will not be able to display graphics on the screen.
Warning: No display specified.  You will not be able to display graphics on the screen.
Warning: No display specified.  You will not be able to display graphics on the screen.
Warning: No display specified.  You will not be able to display graphics on the screen.
Warning: No display specified.  You will not be able to display graphics on the screen.
Warning: No display specified.  You will not be able to display graphics on the screen.
Warning: No display specified.  You will not be able to display graphics on the screen.
Warning: No display specified.  You will not be able to display graphics on the screen.
Warning: No display specified.  You will not be able to display graphics on the screen.
Warning: No display specified.  You will not be able to display graphics on the screen.
Warning: No display specified.  You will not be able to display graphics on the screen.
Warning: No display specified.  You will not be able to display graphics on the screen.
Warning: No display specified.  You will not be able to display graphics on the screen.
Warning: No display specified.  You will not be able to display graphics on the screen.
Warning: No display specified.  You will not be able to display graphics on the screen.
Warning: No display specified.  You will not be able to display graphics on the screen.
Warning: No display specified.  You will not be able to display graphics on the screen.
Warning: No display specified.  You will not be able to display graphics on the screen.
Warning: No display specified.  You will not be able to display graphics on the screen.
Warning: No display specified.  You will not be able to display graphics on the screen.
Warning: No display specified.  You will not be able to display graphics on the screen.
Warning: No display specified.  You will not be able to display graphics on the screen.
Warning: No display specified.  You will not be able to display graphics on the screen.
Warning: No display specified.  You will not be able to display graphics on the screen.
Warning: No display specified.  You will not be able to display graphics on the screen.
Warning: No display specified.  You will not be able to display graphics on the screen.
Warning: No display specified.  You will not be able to display graphics on the screen.
Warning: No display specified.  You will not be able to display graphics on the screen.
Warning: No display specified.  You will not be able to display graphics on the screen.
Warning: No display specified.  You will not be able to display graphics on the screen.
Warning: No display specified.  You will not be able to display graphics on the screen.
Warning: No display specified.  You will not be able to display graphics on the screen.
Warning: No display specified.  You will not be able to display graphics on the screen.
Warning: No display specified.  You will not be able to display graphics on the screen.
Warning: No display specified.  You will not be able to display graphics on the screen.
Warning: No display specified.  You will not be able to display graphics on the screen.
Warning: No display specified.  You will not be able to display graphics on the screen.
Warning: No display specified.  You will not be able to display graphics on the screen.
Warning: No display specified.  You will not be able to display graphics on the screen.
Warning: No display specified.  You will not be able to display graphics on the screen.
Warning: No display specified.  You will not be able to display graphics on the screen.
Warning: No display specified.  You will not be able to display graphics on the screen.
Warning: No display specified.  You will not be able to display graphics on the screen.
Warning: No display specified.  You will not be able to display graphics on the screen.
Warning: No display specified.  You will not be able to display graphics on the screen.
Warning: No display specified.  You will not be able to display graphics on the screen.
Warning: No display specified.  You will not be able to display graphics on the screen.
Warning: No display specified.  You will not be able to display graphics on the screen.
Warning: No display specified.  You will not be able to display graphics on the screen.
#1 [ EXEC ]: Starting... Starting the algorithm...	Best 	Average & Stdev	
1	0.655209	2.23054 0.897379	
Starting the algorithm...	Best 	Average & Stdev	
1	0.964125	2.72434 0.82102	
2	0.548741	1.84441 0.871432	
2	0.964125	2.70396 0.815579	
3	0.548741	1.46977 0.700204	
3	0.964125	2.68228 0.820413	
4	0.507443	1.27302 0.714798	
4	0.964125	2.67382 0.820119	
5	0.423815	1.23565 0.765543	
5	0.964125	2.66961 0.821299	
0 : 0.424293  19 0.490749 0.104598 0.886062 0 0.675879 0.912568 0.0143889 0.489052 0.111155 0 0.343661 0.368608 0.501156 0.687139 0.852608 0.653747 0.148442 0.36513 0 
6	0.423815	0.938645 0.488388	
6	0.424293	1.15238 0.589119	
7	0.407611	0.990472 0.584633	
7	0.40018	1.13937 0.590616	
8	0.349777	1.05322 0.809203	
8	0.40018	1.13241 0.594356	
9	0.349777	0.878724 0.4852	
9	0.398115	1.12521 0.596008	
10	0.322406	0.923835 0.641333	
10	0.398115	1.11355 0.593446	
0 : 0.322406  19 0.470219 0.399396 0.073473 0 0.685034 0.564189 0.861564 0.364837 0 0.0294569 0.881464 0.0985103 0.0632232 0.00997572 0.427175 0.668084 0.158769 0.217531 0.00678917 
11	0.322406	0.906681 0.600426	
11	0.322406	0.569394 0.107513	
12	0.322406	0.883576 0.63885	
12	0.322406	0.560493 0.107001	
13	0.322406	0.845788 0.544557	
13	0.317514	0.555933 0.107182	
14	0.30352	0.805773 0.649717	
14	0.317514	0.552083 0.105592	
15	0.239279	0.734717 0.646291	
15	0.317514	0.548285 0.105526	
0 : 0.239279  19 0.622532 0.264398 0.618388 0 0.147113 0.208372 0.155553 0.677895 0.0175413 0.0499395 0.668522 0 0.308162 0 0.776278 0.673923 0.0809174 0.336604 0.0338475 
16	0.239279	0.728724 0.536919	
16	0.239279	0.442878 0.0698311	
17	0.239279	0.683155 0.448537	
17	0.239279	0.438999 0.0700676	
18	0.239279	0.637091 0.518687	
18	0.239279	0.434615 0.0703893	
19	0.224188	0.66733 0.586347	
19	0.239279	0.432911 0.0713189	
20	0.224188	0.580654 0.431691	
20	0.239279	0.431055 0.0715683	
0 : 0.224188  19 0.199596 0.455445 0.569271 0.000973483 0 0.965521 0.307779 0.903068 0.0835699 0.0450118 0.489872 0 0.157095 0 0.86386 0.748883 0.157709 0.322324 0.0915691 
21	0.224188	0.543223 0.437417	
21	0.220541	0.352405 0.0602492	
22	0.224188	0.599005 0.461795	
22	0.216874	0.349697 0.0615113	
23	0.222085	0.635124 0.64216	
23	0.216874	0.347255 0.0619619	
24	0.197616	0.611744 0.593697	
24	0.216769	0.343655 0.0639403	
25	0.197616	0.534095 0.566116	
25	0.216769	0.342784 0.0639444	
0 : 0.197616  19 0.278365 0.317103 0.602842 1.06591e-05 0.0678858 0.811971 0 0.506227 0.0101393 0.0792601 0.543708 0 0.132692 0 0.767883 0.733608 0.146081 0.504181 0.141317 
26	0.197616	0.414906 0.237048	
26	0.197616	0.282975 0.0389207	
27	0.181898	0.462019 0.428547	
27	0.197616	0.277221 0.0389655	
28	0.181898	0.34423 0.189283	
28	0.189875	0.275153 0.0404332	
29	0.181898	0.380192 0.305735	
29	0.189875	0.273889 0.0402197	
30	0.181898	0.387108 0.445168	
30	0.189875	0.271891 0.0405328	
0 : 0.181898  19 0.337148 0.283153 0.586223 0 0 0.326504 0.0314701 0.482323 0.0193357 0.0593695 0.224305 0 0.0927153 0 0.817881 0.629638 0.154778 0.483087 0.149976 
31	0.181898	0.544905 0.776793	
31	0.181898	0.237119 0.0216561	
32	0.181898	0.413232 0.439844	
32	0.181898	0.236268 0.0217025	
33	0.181898	0.391019 0.322833	
33	0.181898	0.235338 0.0215891	
34	0.181898	0.535506 0.694352	
34	0.181898	0.233174 0.0219306	
35	0.181898	0.432676 0.574677	
35	0.181544	0.232572 0.0217274	
0 : 0.181544  19 0.308704 0.272561 0.58509 4.13091e-06 0 0.265146 0.0234842 0.490974 0.0142774 0.0583789 0.235868 8.02467e-06 0.099941 5.53542e-06 0.809851 0.672972 0.179498 0.389421 0.12839 
36	0.181898	0.370395 0.429972	
36	0.181544	0.218387 0.0133771	
37	0.181898	0.436153 0.565828	
37	0.181544	0.217752 0.0135915	
38	0.181898	0.376756 0.36204	
38	0.181544	0.216958 0.0138799	
39	0.178705	0.444843 0.542913	
39	0.181544	0.216585 0.0139526	
40	0.178705	0.420595 0.51581	
40	0.181544	0.215883 0.0143745	
0 : 0.178705  19 0.56167 0.393471 0.587833 0.000101199 0.16025 0.327016 0.00271809 0.580351 0.00844354 0.0857365 0.614021 0.00641013 0.162009 0.000209445 0.827741 0.811274 0.188056 0.623065 0.110804 
41	0.178705	0.451036 0.67797	
41	0.17472	0.210304 0.0117558	
42	0.173501	0.388819 0.493678	
42	0.17472	0.210058 0.0116781	
43	0.173501	0.391833 0.535571	
43	0.17472	0.208951 0.0115577	
44	0.173501	0.392359 0.488629	
44	0.17472	0.208003 0.0120977	
45	0.173501	0.320286 0.316008	
45	0.17472	0.20705 0.012391	
0 : 0.173501  19 0.605366 0.380432 0.591152 0.000106832 0.0843361 0.805455 0.0936874 0.38 0.00427964 0.118255 0.477452 0 0.12834 0.000198829 0.697454 0.727473 0.11653 0.37269 0.116774 
46	0.173501	0.351568 0.480261	
46	0.173501	0.204795 0.0113597	
47	0.173501	0.438295 0.614689	
47	0.173501	0.203934 0.0112355	
48	0.173501	0.413829 0.490321	
48	0.170034	0.2034 0.0114338	
49	0.173501	0.396456 0.421858	
49	0.170034	0.203219 0.0114515	
50	0.173501	0.349364 0.353339	
STOP in eoGenContinue: Reached maximum number of generations [50/50]
50	0.170034	0.203041 0.0113858	
STOP in eoGenContinue: Reached maximum number of generations [50/50]
0 : 0.170034  19 0.604679 0.287654 0.605353 0.00012813 0.0835049 0.914685 0.0547393 0.413374 9.62913e-06 0.110676 0.472597 2.43095e-06 0.106013 0.000184717 0.707799 0.694453 0.149352 0.325738 0.116378 
done.

real	10m31.513s
user	0m0.120s
sys	0m0.028s
