# Supplementary material for: optPBN: An Optimisation Toolbox for Probabilistic Boolean Networks
Source: PLoS One. 2014 Jul 1;9(7):e98001. doi: 10.1371/journal.pone.0098001 (PMC4077690; doi:10.1371/journal.pone.0098001)
Supplement: File S2 — Computational scripts of all examples and the corresponding original result files. The compressed zip file contains the optPBN optimisation pipeline in the form of Matlab scripts (.m) for all examples used in this study (case study 1, case study 2, toy models of Saez-Rodriguez et al., i.e. case study 3, and Boolean model of apoptosis of Schlatter et al., i.e. case study 4). For the results presented in this article, the integrated optimisation problems of the first 3 case studies were optimised by using the stand-alone version of the optPBN pipeline applying particle swarm optimisation as the optimiser on a single local machine. The last case study (Schlatter's model, i.e. case study 4), due to a complex optimisation problem, was optimised by using the grid-based version of the optPBN pipeline applying a combined differential evolution and evolutionary algorithms as the optimisers on the Grid'5000. The corresponding results from the optimisations of each model presented in the article are included in a matrix format (.mat and .log) for further analysis on the distributions of optimised parameters. A complete set of result files for four case studies and the results from additional analysis as presented in File S8 can be downloaded at https://sourceforge.net/projects/optpbn. (ZIP) [file pone.0098001.s003.zip › Case_study_4/TimeOutput_Case_Study_4_Extended_15000runs_Run3.log]

Warning: No display specified.  You will not be able to display graphics on the screen.
Warning: No display specified.  You will not be able to display graphics on the screen.
Warning: No display specified.  You will not be able to display graphics on the screen.
Warning: No display specified.  You will not be able to display graphics on the screen.
Warning: No display specified.  You will not be able to display graphics on the screen.
Warning: No display specified.  You will not be able to display graphics on the screen.
Warning: No display specified.  You will not be able to display graphics on the screen.
Warning: No display specified.  You will not be able to display graphics on the screen.
Warning: No display specified.  You will not be able to display graphics on the screen.
Warning: No display specified.  You will not be able to display graphics on the screen.
Warning: No display specified.  You will not be able to display graphics on the screen.
Warning: No display specified.  You will not be able to display graphics on the screen.
Warning: No display specified.  You will not be able to display graphics on the screen.
Warning: No display specified.  You will not be able to display graphics on the screen.
Warning: No display specified.  You will not be able to display graphics on the screen.
Warning: No display specified.  You will not be able to display graphics on the screen.
Warning: No display specified.  You will not be able to display graphics on the screen.
Warning: No display specified.  You will not be able to display graphics on the screen.
Warning: No display specified.  You will not be able to display graphics on the screen.
Warning: No display specified.  You will not be able to display graphics on the screen.
Warning: No display specified.  You will not be able to display graphics on the screen.
Warning: No display specified.  You will not be able to display graphics on the screen.
Warning: No display specified.  You will not be able to display graphics on the screen.
Warning: No display specified.  You will not be able to display graphics on the screen.
Warning: No display specified.  You will not be able to display graphics on the screen.
Warning: No display specified.  You will not be able to display graphics on the screen.
Warning: No display specified.  You will not be able to display graphics on the screen.
Warning: No display specified.  You will not be able to display graphics on the screen.
Warning: No display specified.  You will not be able to display graphics on the screen.
Warning: No display specified.  You will not be able to display graphics on the screen.
Warning: No display specified.  You will not be able to display graphics on the screen.
Warning: No display specified.  You will not be able to display graphics on the screen.
Warning: No display specified.  You will not be able to display graphics on the screen.
Warning: No display specified.  You will not be able to display graphics on the screen.
Warning: No display specified.  You will not be able to display graphics on the screen.
Warning: No display specified.  You will not be able to display graphics on the screen.
Warning: No display specified.  You will not be able to display graphics on the screen.
Warning: No display specified.  You will not be able to display graphics on the screen.
Warning: No display specified.  You will not be able to display graphics on the screen.
Warning: No display specified.  You will not be able to display graphics on the screen.
Warning: No display specified.  You will not be able to display graphics on the screen.
Warning: No display specified.  You will not be able to display graphics on the screen.
Warning: No display specified.  You will not be able to display graphics on the screen.
Warning: No display specified.  You will not be able to display graphics on the screen.
Warning: No display specified.  You will not be able to display graphics on the screen.
Warning: No display specified.  You will not be able to display graphics on the screen.
Warning: No display specified.  You will not be able to display graphics on the screen.
Warning: No display specified.  You will not be able to display graphics on the screen.
Warning: No display specified.  You will not be able to display graphics on the screen.
Warning: No display specified.  You will not be able to display graphics on the screen.
Warning: No display specified.  You will not be able to display graphics on the screen.
Warning: No display specified.  You will not be able to display graphics on the screen.
Warning: No display specified.  You will not be able to display graphics on the screen.
Warning: No display specified.  You will not be able to display graphics on the screen.
Warning: No display specified.  You will not be able to display graphics on the screen.
Warning: No display specified.  You will not be able to display graphics on the screen.
Warning: No display specified.  You will not be able to display graphics on the screen.
Warning: No display specified.  You will not be able to display graphics on the screen.
Warning: No display specified.  You will not be able to display graphics on the screen.
Warning: No display specified.  You will not be able to display graphics on the screen.
Warning: No display specified.  You will not be able to display graphics on the screen.
Warning: No display specified.  You will not be able to display graphics on the screen.
Warning: No display specified.  You will not be able to display graphics on the screen.
Warning: No display specified.  You will not be able to display graphics on the screen.
Warning: No display specified.  You will not be able to display graphics on the screen.
Warning: No display specified.  You will not be able to display graphics on the screen.
Warning: No display specified.  You will not be able to display graphics on the screen.
Warning: No display specified.  You will not be able to display graphics on the screen.
Warning: No display specified.  You will not be able to display graphics on the screen.
Warning: No display specified.  You will not be able to display graphics on the screen.
Warning: No display specified.  You will not be able to display graphics on the screen.
Warning: No display specified.  You will not be able to display graphics on the screen.
Warning: No display specified.  You will not be able to display graphics on the screen.
Warning: No display specified.  You will not be able to display graphics on the screen.
Warning: No display specified.  You will not be able to display graphics on the screen.
Warning: No display specified.  You will not be able to display graphics on the screen.
Warning: No display specified.  You will not be able to display graphics on the screen.
Warning: No display specified.  You will not be able to display graphics on the screen.
Warning: No display specified.  You will not be able to display graphics on the screen.
Warning: No display specified.  You will not be able to display graphics on the screen.
#1 [ EXEC ]: Starting... Starting the algorithm...	Best 	Average & Stdev	
1	0.920603	2.78833 0.849858	
Starting the algorithm...	Best 	Average & Stdev	
1	0.642023	2.4851 0.919909	
2	0.920603	2.76456 0.851807	
2	0.521017	2.07666 0.911915	
3	0.876639	2.75094 0.848817	
3	0.521017	1.84699 0.847573	
4	0.867645	2.73148 0.850473	
4	0.435139	1.6252 0.800921	
5	0.829946	2.72474 0.853278	
5	0.435139	1.40076 0.68783	
0 : 0.435139  19 0.288347 0.190963 0.466673 0 0 0.625538 0.60916 0.0933649 0 0.551682 0.6662 0.926972 0 0.858177 0.388371 0.428072 0.036088 0.124427 0.0247431 
6	0.829946	2.71353 0.851016	
6	0.435139	1.34824 0.736641	
7	0.829946	2.71048 0.850588	
7	0.435139	1.16753 0.617489	
8	0.829946	2.70573 0.853882	
8	0.402737	1.00086 0.593393	
9	0.829946	2.7025 0.852238	
9	0.378535	0.942349 0.418971	
10	0.829946	2.69728 0.853239	
10	0.338833	0.870658 0.459458	
0 : 0.338833  19 0.461385 0.0504634 0.475456 0 0.339553 0.431697 0.000358391 0.640162 0 0 0.700399 0.47271 0.255731 0 0.776005 0.829817 0.261911 0.684455 0.137804 
11	0.487724	1.27594 0.52193	
11	0.338833	0.789962 0.436814	
12	0.487724	1.26367 0.521524	
12	0.334975	0.827659 0.567233	
13	0.487724	1.25732 0.523182	
13	0.334975	0.868212 0.649112	
14	0.482369	1.25318 0.523751	
14	0.291435	0.800224 0.638394	
15	0.480496	1.23516 0.524311	
15	0.291435	0.680037 0.511024	
0 : 0.291435  19 0.495074 0.477041 0.525397 0 0 0.414265 0.0977628 0.698975 0 0.0714325 0.968768 0.349419 0.223257 0.100355 0.691953 0.705296 0.269185 0.342851 0 
16	0.338833	0.651439 0.14313	
16	0.291435	0.730021 0.578668	
17	0.338833	0.646427 0.142515	
17	0.291435	0.659 0.451893	
18	0.336988	0.637034 0.14425	
18	0.243273	0.720413 0.635878	
19	0.332216	0.634425 0.144989	
19	0.23887	0.720549 0.659328	
20	0.332216	0.631532 0.145582	
20	0.23887	0.828926 0.734307	
0 : 0.23887  19 0.990669 0.0270302 0.748218 0 0 0.508189 0.128884 0.786042 0.00384934 0.0958708 0.904042 0 0.267077 0 0.811272 0.481943 0.0621601 0.173677 0.27523 
21	0.271312	0.471157 0.0750985	
21	0.231787	0.691062 0.502313	
22	0.271312	0.466722 0.0747587	
22	0.231787	0.716521 0.658328	
23	0.271312	0.462303 0.0755849	
23	0.231787	0.789618 0.726934	
24	0.271312	0.460598 0.075496	
24	0.231787	0.849825 0.856333	
25	0.271312	0.458674 0.0754092	
25	0.231787	0.861866 0.867877	
0 : 0.231787  19 0.780223 0.65729 0.032237 5.41682e-06 0.0899667 0.601518 0.149952 0.467243 0.0022284 0.332142 0.858396 0.0290197 0.0557373 0.0748278 0.851358 0.731082 0.155471 0.350478 0 
26	0.233377	0.385453 0.0631424	
26	0.231787	0.654361 0.517181	
27	0.233377	0.381543 0.0634071	
27	0.231787	0.74567 0.651349	
28	0.229828	0.38002 0.0627309	
28	0.231787	0.791625 0.822536	
29	0.213025	0.37819 0.0632624	
29	0.231787	0.750939 0.743124	
30	0.213025	0.375658 0.0634685	
30	0.231787	0.731552 0.798972	
0 : 0.213025  19 0.951066 0.0845125 0.79012 0.000790636 0.12452 0.633007 0.0906727 0.105402 0.00119778 0.103506 0.926509 0 0.154506 0.000102241 0.867035 0.512767 0.126265 0.245207 0.342448 
31	0.20521	0.345743 0.0472042	
31	0.213025	0.609 0.716013	
32	0.20521	0.342825 0.0474775	
32	0.213025	0.668414 0.724085	
33	0.20521	0.339206 0.04839	
33	0.213025	0.70651 0.779984	
34	0.20521	0.337795 0.0483722	
34	0.213025	0.633377 0.745458	
35	0.20521	0.336441 0.0483352	
35	0.207777	0.683427 0.873869	
0 : 0.20521  19 0.951066 0.0845125 0.790414 0.000790613 0.124535 0.632668 0.0906855 0.105402 0.00119778 0.103506 0.926509 0 0.154506 0.000102241 0.867035 0.512767 0.126265 0.245207 0.342448 
36	0.20521	0.307778 0.0382265	
36	0.203984	0.761396 0.851415	
37	0.20521	0.306232 0.0384318	
37	0.203984	0.600255 0.510478	
38	0.198538	0.30449 0.0401216	
38	0.203984	0.543031 0.517161	
39	0.198538	0.303195 0.0399112	
39	0.203984	0.751969 0.899267	
40	0.198538	0.301589 0.0399708	
40	0.203984	0.908183 0.98263	
0 : 0.203984  19 0.645678 0.537184 0.226021 0 0.0942136 0.610157 0.0169866 0.11413 0.00136425 0.216747 0.908854 0.0163552 0.081019 0.0439719 0.991067 0.716491 0.164016 0.385232 0.0343298 
41	0.198538	0.277192 0.0309723	
41	0.198444	0.667789 0.780615	
42	0.198538	0.275447 0.0313432	
42	0.198444	0.784195 0.875828	
43	0.196442	0.273886 0.0329063	
43	0.198444	0.783198 0.90524	
44	0.196442	0.271961 0.0329817	
44	0.198444	0.645839 0.68427	
45	0.196442	0.270834 0.0335163	
45	0.198444	0.73272 0.803118	
0 : 0.196442  19 0.910547 0 0.848476 0.00116003 0.195443 0.581018 0.0381827 0.0979498 0.00116688 0.0738065 0.997575 0.000691956 0.113378 0.000194632 0.846762 0.557452 0.126405 0.253084 0.431703 
46	0.196442	0.255466 0.0267639	
46	0.196442	0.799735 1.03044	
47	0.186596	0.253769 0.0270918	
47	0.18418	0.681255 0.84713	
48	0.186596	0.252822 0.0272351	
48	0.18418	0.790724 1.01752	
49	0.186596	0.252488 0.0272931	
49	0.18418	0.68898 0.794108	
50	0.186596	0.251925 0.0272157	
STOP in eoGenContinue: Reached maximum number of generations [50/50]
50	0.18418	0.67655 0.796311	
STOP in eoGenContinue: Reached maximum number of generations [50/50]
0 : 0.18418  19 0.224955 0 0.176844 6.09732e-06 0.330593 0.577782 0.383532 0.11528 0.0020873 0.208206 0.902176 0.000102208 0.149374 0 0.882061 0.770297 0.162 0.37341 0.10739 
done.

real	10m45.028s
user	0m0.104s
sys	0m0.048s
