# Supplementary material for: optPBN: An Optimisation Toolbox for Probabilistic Boolean Networks
Source: PLoS One. 2014 Jul 1;9(7):e98001. doi: 10.1371/journal.pone.0098001 (PMC4077690; doi:10.1371/journal.pone.0098001)
Supplement: File S2 — Computational scripts of all examples and the corresponding original result files. The compressed zip file contains the optPBN optimisation pipeline in the form of Matlab scripts (.m) for all examples used in this study (case study 1, case study 2, toy models of Saez-Rodriguez et al., i.e. case study 3, and Boolean model of apoptosis of Schlatter et al., i.e. case study 4). For the results presented in this article, the integrated optimisation problems of the first 3 case studies were optimised by using the stand-alone version of the optPBN pipeline applying particle swarm optimisation as the optimiser on a single local machine. The last case study (Schlatter's model, i.e. case study 4), due to a complex optimisation problem, was optimised by using the grid-based version of the optPBN pipeline applying a combined differential evolution and evolutionary algorithms as the optimisers on the Grid'5000. The corresponding results from the optimisations of each model presented in the article are included in a matrix format (.mat and .log) for further analysis on the distributions of optimised parameters. A complete set of result files for four case studies and the results from additional analysis as presented in File S8 can be downloaded at https://sourceforge.net/projects/optpbn. (ZIP) [file pone.0098001.s003.zip › Case_study_4/TimeOutput_Case_Study_4_Initial_15000runs_Run1.log]

Warning: No display specified.  You will not be able to display graphics on the screen.
Warning: No display specified.  You will not be able to display graphics on the screen.
Warning: No display specified.  You will not be able to display graphics on the screen.
Warning: No display specified.  You will not be able to display graphics on the screen.
Warning: No display specified.  You will not be able to display graphics on the screen.
Warning: No display specified.  You will not be able to display graphics on the screen.
Warning: No display specified.  You will not be able to display graphics on the screen.
Warning: No display specified.  You will not be able to display graphics on the screen.
Warning: No display specified.  You will not be able to display graphics on the screen.
Warning: No display specified.  You will not be able to display graphics on the screen.
Warning: No display specified.  You will not be able to display graphics on the screen.
Warning: No display specified.  You will not be able to display graphics on the screen.
Warning: No display specified.  You will not be able to display graphics on the screen.
Warning: No display specified.  You will not be able to display graphics on the screen.
Warning: No display specified.  You will not be able to display graphics on the screen.
Warning: No display specified.  You will not be able to display graphics on the screen.
Warning: No display specified.  You will not be able to display graphics on the screen.
Warning: No display specified.  You will not be able to display graphics on the screen.
Warning: No display specified.  You will not be able to display graphics on the screen.
Warning: No display specified.  You will not be able to display graphics on the screen.
Warning: No display specified.  You will not be able to display graphics on the screen.
Warning: No display specified.  You will not be able to display graphics on the screen.
Warning: No display specified.  You will not be able to display graphics on the screen.
Warning: No display specified.  You will not be able to display graphics on the screen.
Warning: No display specified.  You will not be able to display graphics on the screen.
Warning: No display specified.  You will not be able to display graphics on the screen.
Warning: No display specified.  You will not be able to display graphics on the screen.
Warning: No display specified.  You will not be able to display graphics on the screen.
Warning: No display specified.  You will not be able to display graphics on the screen.
Warning: No display specified.  You will not be able to display graphics on the screen.
Warning: No display specified.  You will not be able to display graphics on the screen.
Warning: No display specified.  You will not be able to display graphics on the screen.
Warning: No display specified.  You will not be able to display graphics on the screen.
Warning: No display specified.  You will not be able to display graphics on the screen.
Warning: No display specified.  You will not be able to display graphics on the screen.
Warning: No display specified.  You will not be able to display graphics on the screen.
Warning: No display specified.  You will not be able to display graphics on the screen.
Warning: No display specified.  You will not be able to display graphics on the screen.
Warning: No display specified.  You will not be able to display graphics on the screen.
Warning: No display specified.  You will not be able to display graphics on the screen.
Warning: No display specified.  You will not be able to display graphics on the screen.
Warning: No display specified.  You will not be able to display graphics on the screen.
Warning: No display specified.  You will not be able to display graphics on the screen.
Warning: No display specified.  You will not be able to display graphics on the screen.
Warning: No display specified.  You will not be able to display graphics on the screen.
Warning: No display specified.  You will not be able to display graphics on the screen.
Warning: No display specified.  You will not be able to display graphics on the screen.
Warning: No display specified.  You will not be able to display graphics on the screen.
Warning: No display specified.  You will not be able to display graphics on the screen.
Warning: No display specified.  You will not be able to display graphics on the screen.
Warning: No display specified.  You will not be able to display graphics on the screen.
Warning: No display specified.  You will not be able to display graphics on the screen.
Warning: No display specified.  You will not be able to display graphics on the screen.
Warning: No display specified.  You will not be able to display graphics on the screen.
Warning: No display specified.  You will not be able to display graphics on the screen.
Warning: No display specified.  You will not be able to display graphics on the screen.
Warning: No display specified.  You will not be able to display graphics on the screen.
Warning: No display specified.  You will not be able to display graphics on the screen.
Warning: No display specified.  You will not be able to display graphics on the screen.
Warning: No display specified.  You will not be able to display graphics on the screen.
Warning: No display specified.  You will not be able to display graphics on the screen.
Warning: No display specified.  You will not be able to display graphics on the screen.
Warning: No display specified.  You will not be able to display graphics on the screen.
Warning: No display specified.  You will not be able to display graphics on the screen.
Warning: No display specified.  You will not be able to display graphics on the screen.
Warning: No display specified.  You will not be able to display graphics on the screen.
Warning: No display specified.  You will not be able to display graphics on the screen.
Warning: No display specified.  You will not be able to display graphics on the screen.
Warning: No display specified.  You will not be able to display graphics on the screen.
Warning: No display specified.  You will not be able to display graphics on the screen.
Warning: No display specified.  You will not be able to display graphics on the screen.
Warning: No display specified.  You will not be able to display graphics on the screen.
Warning: No display specified.  You will not be able to display graphics on the screen.
Warning: No display specified.  You will not be able to display graphics on the screen.
Warning: No display specified.  You will not be able to display graphics on the screen.
Warning: No display specified.  You will not be able to display graphics on the screen.
Warning: No display specified.  You will not be able to display graphics on the screen.
Warning: No display specified.  You will not be able to display graphics on the screen.
Warning: No display specified.  You will not be able to display graphics on the screen.
Warning: No display specified.  You will not be able to display graphics on the screen.
#1 [ EXEC ]: Starting... Starting the algorithm...	Best 	Average & Stdev	
1	0.758975	2.0317 0.95177	
Starting the algorithm...	Best 	Average & Stdev	
1	0.999655	2.48442 0.962889	
2	0.635357	1.58667 0.822523	
2	0.999655	2.4646 0.949963	
3	0.545532	1.30915 0.735349	
3	0.965326	2.44407 0.950604	
4	0.365072	1.23137 0.639638	
4	0.965326	2.42563 0.946787	
5	0.365072	1.02205 0.351675	
5	0.965326	2.41935 0.947137	
0 : 0.365072  17 0.34373 0.00951333 0.788915 0 0.701445 0.39743 0.438783 0.528342 0.0245687 0.00236908 0.132031 0.783572 0.185404 0.488711 0 0.911727 0.383913 
6	0.365072	0.945431 0.43831	
6	0.365072	1.01855 0.35497	
7	0.365072	0.944271 0.604077	
7	0.365072	1.0084 0.357029	
8	0.365072	0.806957 0.489755	
8	0.365072	0.998688 0.357587	
9	0.365072	0.837418 0.554638	
9	0.365072	0.993187 0.360646	
10	0.365072	0.734727 0.400328	
10	0.365072	0.990231 0.358468	
0 : 0.365072  17 0.34373 0.00951333 0.788915 0 0.701445 0.39743 0.438783 0.528342 0.0245687 0.00236908 0.132031 0.783572 0.185404 0.488711 0 0.911727 0.383913 
11	0.354556	0.739658 0.40907	
11	0.365072	0.599909 0.0991752	
12	0.354556	0.727698 0.462895	
12	0.365072	0.592925 0.099215	
13	0.354556	0.72251 0.492109	
13	0.365072	0.588306 0.0998101	
14	0.347558	0.667344 0.424107	
14	0.365072	0.583764 0.101002	
15	0.344789	0.751703 0.664314	
15	0.363839	0.581823 0.101434	
0 : 0.344789  17 0.113998 0.0102658 0.358727 0.0170057 0 0.663383 0.430768 0.13819 0.00364172 0.108081 0 0.761616 0.0704184 0.434774 0.0927287 0.814983 0.233405 
16	0.326023	0.653252 0.491771	
16	0.33826	0.470696 0.0695255	
17	0.325103	0.625295 0.414194	
17	0.311553	0.463921 0.0731248	
18	0.325103	0.543014 0.204938	
18	0.311553	0.457325 0.072183	
19	0.325103	0.614682 0.477143	
19	0.311553	0.455515 0.07183	
20	0.315131	0.650501 0.593324	
20	0.311553	0.454065 0.0719257	
0 : 0.311553  17 0.686853 0.308829 0.265543 7.1485e-05 0.31359 0.53984 0.241096 0.462596 0.00146728 0.191456 0.102333 0.761299 0.107344 0.758121 0.0467313 0.207449 1.88299e-05 
21	0.315131	0.572581 0.488209	
21	0.304289	0.379631 0.0369449	
22	0.315131	0.586113 0.539765	
22	0.290184	0.375466 0.0375975	
23	0.315131	0.500882 0.245901	
23	0.290184	0.372935 0.0389981	
24	0.299241	0.500396 0.36121	
24	0.290184	0.371005 0.0386524	
25	0.299241	0.6092 0.659094	
25	0.290184	0.369078 0.0373821	
0 : 0.290184  17 0.510817 0.161389 0.64687 0.0276894 0.256757 0.967845 0.539208 0.0709197 0.00835089 0.101301 3.38415e-05 0.689989 0.163251 0.744293 1.80641e-05 0.48355 0.0978806 
26	0.266819	0.552365 0.496734	
26	0.270806	0.344589 0.0233188	
27	0.266819	0.544502 0.554744	
27	0.270806	0.342951 0.0228709	
28	0.266819	0.560283 0.493124	
28	0.270806	0.340303 0.0227585	
29	0.266819	0.507167 0.390715	
29	0.270806	0.337839 0.0234945	
30	0.266819	0.509567 0.411884	
30	0.270806	0.336817 0.0235285	
0 : 0.266819  17 0.157744 0.0235892 0.279186 0 0.0815944 0.601003 0.296729 0.619381 0.00602965 0.0968572 0 0.754768 0.186203 0.696172 0 0.5265 0.173269 
31	0.266819	0.509806 0.493547	
31	0.266819	0.324421 0.016293	
32	0.266819	0.539053 0.517995	
32	0.266819	0.323966 0.0163167	
33	0.266819	0.691483 0.790003	
33	0.266819	0.323026 0.0158991	
34	0.266819	0.524663 0.464241	
34	0.266819	0.322441 0.0159657	
35	0.266819	0.546751 0.55937	
35	0.266819	0.321555 0.0157774	
0 : 0.266819  17 0.157744 0.0235892 0.279186 0 0.0815944 0.601003 0.296729 0.619381 0.00602965 0.0968572 0 0.754768 0.186203 0.696172 0 0.5265 0.173269 
36	0.266819	0.455447 0.245912	
36	0.266819	0.317168 0.014041	
37	0.266819	0.567631 0.595754	
37	0.266819	0.316087 0.0141112	
38	0.266819	0.501861 0.533408	
38	0.266819	0.315559 0.0144666	
39	0.266819	0.544242 0.600745	
39	0.266819	0.315297 0.0143327	
40	0.266819	0.547828 0.639844	
40	0.266819	0.314764 0.014593	
0 : 0.266819  17 0.157744 0.0235892 0.279186 0 0.0815944 0.601003 0.296729 0.619381 0.00602965 0.0968572 0 0.754768 0.186203 0.696172 0 0.5265 0.173269 
41	0.266819	0.464167 0.378875	
41	0.266819	0.310168 0.013722	
42	0.266819	0.566817 0.634022	
42	0.266819	0.309553 0.0135695	
43	0.266819	0.543315 0.557027	
43	0.266819	0.309458 0.0135336	
44	0.266819	0.538365 0.463248	
44	0.266819	0.308588 0.0132393	
45	0.266819	0.602323 0.757846	
45	0.266819	0.308364 0.0133715	
0 : 0.266819  17 0.157744 0.0235892 0.279186 0 0.0815944 0.601003 0.296729 0.619381 0.00602965 0.0968572 0 0.754768 0.186203 0.696172 0 0.5265 0.173269 
46	0.266819	0.527124 0.499662	
46	0.266819	0.304302 0.0126941	
47	0.266819	0.518058 0.575713	
47	0.266819	0.304066 0.012684	
48	0.266819	0.477003 0.405321	
48	0.266819	0.303765 0.0126234	
49	0.266819	0.468492 0.373424	
49	0.266819	0.303252 0.0127204	
50	0.266819	0.507762 0.534488	
STOP in eoGenContinue: Reached maximum number of generations [50/50]
50	0.266819	0.303017 0.0127233	
STOP in eoGenContinue: Reached maximum number of generations [50/50]
0 : 0.266819  17 0.157744 0.0235892 0.279186 0 0.0815944 0.601003 0.296729 0.619381 0.00602965 0.0968572 0 0.754768 0.186203 0.696172 0 0.5265 0.173269 
done.

real	9m40.106s
user	0m0.104s
sys	0m0.040s
