# Supplementary material for: optPBN: An Optimisation Toolbox for Probabilistic Boolean Networks
Source: PLoS One. 2014 Jul 1;9(7):e98001. doi: 10.1371/journal.pone.0098001 (PMC4077690; doi:10.1371/journal.pone.0098001)
Supplement: File S2 — Computational scripts of all examples and the corresponding original result files. The compressed zip file contains the optPBN optimisation pipeline in the form of Matlab scripts (.m) for all examples used in this study (case study 1, case study 2, toy models of Saez-Rodriguez et al., i.e. case study 3, and Boolean model of apoptosis of Schlatter et al., i.e. case study 4). For the results presented in this article, the integrated optimisation problems of the first 3 case studies were optimised by using the stand-alone version of the optPBN pipeline applying particle swarm optimisation as the optimiser on a single local machine. The last case study (Schlatter's model, i.e. case study 4), due to a complex optimisation problem, was optimised by using the grid-based version of the optPBN pipeline applying a combined differential evolution and evolutionary algorithms as the optimisers on the Grid'5000. The corresponding results from the optimisations of each model presented in the article are included in a matrix format (.mat and .log) for further analysis on the distributions of optimised parameters. A complete set of result files for four case studies and the results from additional analysis as presented in File S8 can be downloaded at https://sourceforge.net/projects/optpbn. (ZIP) [file pone.0098001.s003.zip › Case_study_4/TimeOutput_Case_Study_4_Initial_15000runs_Run2.log]

Warning: No display specified.  You will not be able to display graphics on the screen.
Warning: No display specified.  You will not be able to display graphics on the screen.
Warning: No display specified.  You will not be able to display graphics on the screen.
Warning: No display specified.  You will not be able to display graphics on the screen.
Warning: No display specified.  You will not be able to display graphics on the screen.
Warning: No display specified.  You will not be able to display graphics on the screen.
Warning: No display specified.  You will not be able to display graphics on the screen.
Warning: No display specified.  You will not be able to display graphics on the screen.
Warning: No display specified.  You will not be able to display graphics on the screen.
Warning: No display specified.  You will not be able to display graphics on the screen.
Warning: No display specified.  You will not be able to display graphics on the screen.
Warning: No display specified.  You will not be able to display graphics on the screen.
Warning: No display specified.  You will not be able to display graphics on the screen.
Warning: No display specified.  You will not be able to display graphics on the screen.
Warning: No display specified.  You will not be able to display graphics on the screen.
Warning: No display specified.  You will not be able to display graphics on the screen.
Warning: No display specified.  You will not be able to display graphics on the screen.
Warning: No display specified.  You will not be able to display graphics on the screen.
Warning: No display specified.  You will not be able to display graphics on the screen.
Warning: No display specified.  You will not be able to display graphics on the screen.
Warning: No display specified.  You will not be able to display graphics on the screen.
Warning: No display specified.  You will not be able to display graphics on the screen.
Warning: No display specified.  You will not be able to display graphics on the screen.
Warning: No display specified.  You will not be able to display graphics on the screen.
Warning: No display specified.  You will not be able to display graphics on the screen.
Warning: No display specified.  You will not be able to display graphics on the screen.
Warning: No display specified.  You will not be able to display graphics on the screen.
Warning: No display specified.  You will not be able to display graphics on the screen.
Warning: No display specified.  You will not be able to display graphics on the screen.
Warning: No display specified.  You will not be able to display graphics on the screen.
Warning: No display specified.  You will not be able to display graphics on the screen.
Warning: No display specified.  You will not be able to display graphics on the screen.
Warning: No display specified.  You will not be able to display graphics on the screen.
Warning: No display specified.  You will not be able to display graphics on the screen.
Warning: No display specified.  You will not be able to display graphics on the screen.
Warning: No display specified.  You will not be able to display graphics on the screen.
Warning: No display specified.  You will not be able to display graphics on the screen.
Warning: No display specified.  You will not be able to display graphics on the screen.
Warning: No display specified.  You will not be able to display graphics on the screen.
Warning: No display specified.  You will not be able to display graphics on the screen.
Warning: No display specified.  You will not be able to display graphics on the screen.
Warning: No display specified.  You will not be able to display graphics on the screen.
Warning: No display specified.  You will not be able to display graphics on the screen.
Warning: No display specified.  You will not be able to display graphics on the screen.
Warning: No display specified.  You will not be able to display graphics on the screen.
Warning: No display specified.  You will not be able to display graphics on the screen.
Warning: No display specified.  You will not be able to display graphics on the screen.
Warning: No display specified.  You will not be able to display graphics on the screen.
Warning: No display specified.  You will not be able to display graphics on the screen.
Warning: No display specified.  You will not be able to display graphics on the screen.
Warning: No display specified.  You will not be able to display graphics on the screen.
Warning: No display specified.  You will not be able to display graphics on the screen.
Warning: No display specified.  You will not be able to display graphics on the screen.
Warning: No display specified.  You will not be able to display graphics on the screen.
Warning: No display specified.  You will not be able to display graphics on the screen.
Warning: No display specified.  You will not be able to display graphics on the screen.
Warning: No display specified.  You will not be able to display graphics on the screen.
Warning: No display specified.  You will not be able to display graphics on the screen.
Warning: No display specified.  You will not be able to display graphics on the screen.
Warning: No display specified.  You will not be able to display graphics on the screen.
Warning: No display specified.  You will not be able to display graphics on the screen.
Warning: No display specified.  You will not be able to display graphics on the screen.
Warning: No display specified.  You will not be able to display graphics on the screen.
Warning: No display specified.  You will not be able to display graphics on the screen.
Warning: No display specified.  You will not be able to display graphics on the screen.
Warning: No display specified.  You will not be able to display graphics on the screen.
Warning: No display specified.  You will not be able to display graphics on the screen.
Warning: No display specified.  You will not be able to display graphics on the screen.
Warning: No display specified.  You will not be able to display graphics on the screen.
Warning: No display specified.  You will not be able to display graphics on the screen.
Warning: No display specified.  You will not be able to display graphics on the screen.
Warning: No display specified.  You will not be able to display graphics on the screen.
Warning: No display specified.  You will not be able to display graphics on the screen.
Warning: No display specified.  You will not be able to display graphics on the screen.
Warning: No display specified.  You will not be able to display graphics on the screen.
Warning: No display specified.  You will not be able to display graphics on the screen.
Warning: No display specified.  You will not be able to display graphics on the screen.
Warning: No display specified.  You will not be able to display graphics on the screen.
Warning: No display specified.  You will not be able to display graphics on the screen.
Warning: No display specified.  You will not be able to display graphics on the screen.
#1 [ EXEC ]: Starting... Starting the algorithm...	Best 	Average & Stdev	
1	0.421275	1.92359 0.842776	
Starting the algorithm...	Best 	Average & Stdev	
1	0.734392	2.41034 1.00106	
2	0.421275	1.56601 0.826527	
2	0.734392	2.39247 0.996778	
3	0.390826	1.22021 0.526574	
3	0.73176	2.36924 0.987581	
4	0.390826	1.1947 0.766801	
4	0.696221	2.35633 0.983401	
5	0.390826	1.07549 0.660948	
5	0.635579	2.34601 0.986945	
0 : 0.390826  17 0.889048 0 0.703994 0 0.0234745 0.515465 0.736 0.758166 0.0394799 0.199574 0 0.603091 0.191464 0.744454 0 0.704465 0.522526 
6	0.390826	0.908863 0.566386	
6	0.390826	0.905931 0.380277	
7	0.354154	0.871752 0.610878	
7	0.390826	0.902305 0.381567	
8	0.354154	0.918136 0.585169	
8	0.390826	0.896298 0.38397	
9	0.350179	0.723865 0.369324	
9	0.390826	0.891352 0.382772	
10	0.338476	0.73569 0.450932	
10	0.390826	0.889549 0.383223	
0 : 0.338476  17 0.686519 0.072439 0.930093 0.0469835 0.065658 0.434792 0.0701141 0.528788 0.0174995 0 0 0.503987 0.125807 0.526593 0 0.680139 0.317022 
11	0.338476	0.703747 0.552619	
11	0.338476	0.547836 0.0833689	
12	0.338476	0.641809 0.550239	
12	0.338476	0.538774 0.0858098	
13	0.318247	0.634892 0.558477	
13	0.338476	0.534615 0.0863727	
14	0.306352	0.615538 0.599053	
14	0.338414	0.530777 0.0869306	
15	0.306352	0.641121 0.66623	
15	0.338414	0.529046 0.0870179	
0 : 0.306352  17 0.464074 0.0768514 0.859806 0.0105983 0 0.439926 0.147797 0.516715 0.0174928 0.0606608 0 0.462022 0.108818 0.468551 0 0.657594 0.245194 
16	0.305325	0.623777 0.662537	
16	0.304238	0.408059 0.0537569	
17	0.304609	0.56513 0.44379	
17	0.291199	0.40389 0.0531761	
18	0.304609	0.515137 0.296061	
18	0.291199	0.39862 0.0543813	
19	0.304609	0.629059 0.625306	
19	0.291199	0.395183 0.0535351	
20	0.304609	0.516472 0.297075	
20	0.291199	0.39424 0.0531347	
0 : 0.291199  17 0.464074 0.0777398 0.859632 0.0106713 0.000313039 0.440216 0.147558 0.516715 0.0174928 0.0606608 0 0.462022 0.108818 0.468551 0 0.657594 0.245194 
21	0.304609	0.487171 0.350744	
21	0.278884	0.349464 0.0238578	
22	0.298974	0.530476 0.456162	
22	0.278884	0.344688 0.0247047	
23	0.298974	0.498549 0.280193	
23	0.278884	0.342311 0.0251963	
24	0.291803	0.517126 0.500585	
24	0.278884	0.338446 0.0260246	
25	0.291803	0.45796 0.379716	
25	0.278884	0.336705 0.0263784	
0 : 0.278884  17 0.249909 0.0813057 0.826039 0.0264548 0.000195133 0.85094 0.281872 0.647725 0.0251023 0.0856471 0 0.489129 0.101688 0.531673 0.000478638 0.578086 0.329605 
26	0.291199	0.483424 0.470332	
26	0.266267	0.321431 0.0195619	
27	0.291199	0.492787 0.5002	
27	0.266267	0.320162 0.0193982	
28	0.291199	0.509752 0.570209	
28	0.266267	0.31896 0.0188416	
29	0.291199	0.457025 0.442808	
29	0.266267	0.31864 0.0187726	
30	0.291199	0.480701 0.517229	
30	0.266267	0.317739 0.0187021	
0 : 0.266267  17 0.270793 0.0785876 0.581148 0.0178064 0.00602315 0.485502 0.138237 0.530932 0.029256 0.064448 2.84941e-05 0.515677 0.103536 0.444336 0.0126406 0.367799 0.196321 
31	0.278884	0.515864 0.538396	
31	0.266267	0.309525 0.0125095	
32	0.278884	0.435669 0.21915	
32	0.264733	0.308775 0.0129125	
33	0.278884	0.54231 0.491555	
33	0.264733	0.308247 0.0127386	
34	0.278884	0.44295 0.271253	
34	0.264733	0.308035 0.0127082	
35	0.278884	0.513587 0.369122	
35	0.264733	0.307709 0.0124789	
0 : 0.264733  17 0.156836 0 0.41201 0.00231105 0.00515118 0.530652 0.340027 0.540625 0.0032288 0.0475755 0.0139409 0.410052 0.0810742 0.481416 0.000369029 0.523036 0.307841 
36	0.278884	0.43998 0.336131	
36	0.264733	0.305301 0.0117752	
37	0.278884	0.487111 0.453441	
37	0.264733	0.304961 0.0117766	
38	0.278884	0.494903 0.464069	
38	0.264733	0.304516 0.011834	
39	0.277943	0.551667 0.620654	
39	0.264733	0.304226 0.0118104	
40	0.277943	0.556665 0.574445	
40	0.264733	0.303703 0.0121405	
0 : 0.264733  17 0.156836 0 0.41201 0.00231105 0.00515118 0.530652 0.340027 0.540625 0.0032288 0.0475755 0.0139409 0.410052 0.0810742 0.481416 0.000369029 0.523036 0.307841 
41	0.264733	0.424681 0.221645	
41	0.264733	0.300993 0.0112624	
42	0.264733	0.443468 0.382551	
42	0.264733	0.300597 0.0113642	
43	0.264733	0.553223 0.635616	
43	0.264733	0.299775 0.0118688	
44	0.264733	0.627121 0.780697	
44	0.264733	0.299493 0.0118974	
45	0.264733	0.567507 0.602414	
45	0.264733	0.298977 0.012031	
0 : 0.264733  17 0.156836 0 0.41201 0.00231105 0.00515118 0.530652 0.340027 0.540625 0.0032288 0.0475755 0.0139409 0.410052 0.0810742 0.481416 0.000369029 0.523036 0.307841 
46	0.264733	0.506748 0.625118	
46	0.264733	0.29634 0.0120161	
47	0.264733	0.440908 0.279993	
47	0.264733	0.296267 0.0120186	
48	0.264733	0.507376 0.468252	
48	0.264733	0.29606 0.0119349	
49	0.264733	0.502401 0.503633	
49	0.264733	0.295739 0.0118995	
50	0.264733	0.527819 0.548353	
STOP in eoGenContinue: Reached maximum number of generations [50/50]
50	0.264733	0.295406 0.011786	
STOP in eoGenContinue: Reached maximum number of generations [50/50]
0 : 0.264733  17 0.156836 0 0.41201 0.00231105 0.00515118 0.530652 0.340027 0.540625 0.0032288 0.0475755 0.0139409 0.410052 0.0810742 0.481416 0.000369029 0.523036 0.307841 
done.

real	9m45.108s
user	0m0.108s
sys	0m0.040s
