# Supplementary material for: optPBN: An Optimisation Toolbox for Probabilistic Boolean Networks
Source: PLoS One. 2014 Jul 1;9(7):e98001. doi: 10.1371/journal.pone.0098001 (PMC4077690; doi:10.1371/journal.pone.0098001)
Supplement: File S2 — Computational scripts of all examples and the corresponding original result files. The compressed zip file contains the optPBN optimisation pipeline in the form of Matlab scripts (.m) for all examples used in this study (case study 1, case study 2, toy models of Saez-Rodriguez et al., i.e. case study 3, and Boolean model of apoptosis of Schlatter et al., i.e. case study 4). For the results presented in this article, the integrated optimisation problems of the first 3 case studies were optimised by using the stand-alone version of the optPBN pipeline applying particle swarm optimisation as the optimiser on a single local machine. The last case study (Schlatter's model, i.e. case study 4), due to a complex optimisation problem, was optimised by using the grid-based version of the optPBN pipeline applying a combined differential evolution and evolutionary algorithms as the optimisers on the Grid'5000. The corresponding results from the optimisations of each model presented in the article are included in a matrix format (.mat and .log) for further analysis on the distributions of optimised parameters. A complete set of result files for four case studies and the results from additional analysis as presented in File S8 can be downloaded at https://sourceforge.net/projects/optpbn. (ZIP) [file pone.0098001.s003.zip › Case_study_4/TimeOutput_Case_Study_4_Initial_15000runs_Run3.log]

Warning: No display specified.  You will not be able to display graphics on the screen.
Warning: No display specified.  You will not be able to display graphics on the screen.
Warning: No display specified.  You will not be able to display graphics on the screen.
Warning: No display specified.  You will not be able to display graphics on the screen.
Warning: No display specified.  You will not be able to display graphics on the screen.
Warning: No display specified.  You will not be able to display graphics on the screen.
Warning: No display specified.  You will not be able to display graphics on the screen.
Warning: No display specified.  You will not be able to display graphics on the screen.
Warning: No display specified.  You will not be able to display graphics on the screen.
Warning: No display specified.  You will not be able to display graphics on the screen.
Warning: No display specified.  You will not be able to display graphics on the screen.
Warning: No display specified.  You will not be able to display graphics on the screen.
Warning: No display specified.  You will not be able to display graphics on the screen.
Warning: No display specified.  You will not be able to display graphics on the screen.
Warning: No display specified.  You will not be able to display graphics on the screen.
Warning: No display specified.  You will not be able to display graphics on the screen.
Warning: No display specified.  You will not be able to display graphics on the screen.
Warning: No display specified.  You will not be able to display graphics on the screen.
Warning: No display specified.  You will not be able to display graphics on the screen.
Warning: No display specified.  You will not be able to display graphics on the screen.
Warning: No display specified.  You will not be able to display graphics on the screen.
Warning: No display specified.  You will not be able to display graphics on the screen.
Warning: No display specified.  You will not be able to display graphics on the screen.
Warning: No display specified.  You will not be able to display graphics on the screen.
Warning: No display specified.  You will not be able to display graphics on the screen.
Warning: No display specified.  You will not be able to display graphics on the screen.
Warning: No display specified.  You will not be able to display graphics on the screen.
Warning: No display specified.  You will not be able to display graphics on the screen.
Warning: No display specified.  You will not be able to display graphics on the screen.
Warning: No display specified.  You will not be able to display graphics on the screen.
Warning: No display specified.  You will not be able to display graphics on the screen.
Warning: No display specified.  You will not be able to display graphics on the screen.
Warning: No display specified.  You will not be able to display graphics on the screen.
Warning: No display specified.  You will not be able to display graphics on the screen.
Warning: No display specified.  You will not be able to display graphics on the screen.
Warning: No display specified.  You will not be able to display graphics on the screen.
Warning: No display specified.  You will not be able to display graphics on the screen.
Warning: No display specified.  You will not be able to display graphics on the screen.
Warning: No display specified.  You will not be able to display graphics on the screen.
Warning: No display specified.  You will not be able to display graphics on the screen.
Warning: No display specified.  You will not be able to display graphics on the screen.
Warning: No display specified.  You will not be able to display graphics on the screen.
Warning: No display specified.  You will not be able to display graphics on the screen.
Warning: No display specified.  You will not be able to display graphics on the screen.
Warning: No display specified.  You will not be able to display graphics on the screen.
Warning: No display specified.  You will not be able to display graphics on the screen.
Warning: No display specified.  You will not be able to display graphics on the screen.
Warning: No display specified.  You will not be able to display graphics on the screen.
Warning: No display specified.  You will not be able to display graphics on the screen.
Warning: No display specified.  You will not be able to display graphics on the screen.
Warning: No display specified.  You will not be able to display graphics on the screen.
Warning: No display specified.  You will not be able to display graphics on the screen.
Warning: No display specified.  You will not be able to display graphics on the screen.
Warning: No display specified.  You will not be able to display graphics on the screen.
Warning: No display specified.  You will not be able to display graphics on the screen.
Warning: No display specified.  You will not be able to display graphics on the screen.
Warning: No display specified.  You will not be able to display graphics on the screen.
Warning: No display specified.  You will not be able to display graphics on the screen.
Warning: No display specified.  You will not be able to display graphics on the screen.
Warning: No display specified.  You will not be able to display graphics on the screen.
Warning: No display specified.  You will not be able to display graphics on the screen.
Warning: No display specified.  You will not be able to display graphics on the screen.
Warning: No display specified.  You will not be able to display graphics on the screen.
Warning: No display specified.  You will not be able to display graphics on the screen.
Warning: No display specified.  You will not be able to display graphics on the screen.
Warning: No display specified.  You will not be able to display graphics on the screen.
Warning: No display specified.  You will not be able to display graphics on the screen.
Warning: No display specified.  You will not be able to display graphics on the screen.
Warning: No display specified.  You will not be able to display graphics on the screen.
Warning: No display specified.  You will not be able to display graphics on the screen.
Warning: No display specified.  You will not be able to display graphics on the screen.
Warning: No display specified.  You will not be able to display graphics on the screen.
Warning: No display specified.  You will not be able to display graphics on the screen.
Warning: No display specified.  You will not be able to display graphics on the screen.
Warning: No display specified.  You will not be able to display graphics on the screen.
Warning: No display specified.  You will not be able to display graphics on the screen.
Warning: No display specified.  You will not be able to display graphics on the screen.
Warning: No display specified.  You will not be able to display graphics on the screen.
Warning: No display specified.  You will not be able to display graphics on the screen.
Warning: No display specified.  You will not be able to display graphics on the screen.
#1 [ EXEC ]: Starting... Starting the algorithm...	Best 	Average & Stdev	
1	0.519967	1.73283 0.875311	
Starting the algorithm...	Best 	Average & Stdev	
1	0.771859	2.42511 0.90416	
2	0.48617	1.27137 0.554161	
2	0.766063	2.40641 0.893005	
3	0.48617	1.09211 0.56192	
3	0.722293	2.38422 0.891989	
4	0.482086	0.992429 0.544702	
4	0.722293	2.36589 0.889725	
5	0.433352	1.02298 0.660732	
5	0.691879	2.3618 0.892751	
0 : 0.433352  17 0.186945 0 0.351853 0.00405025 0.57428 0.217305 0.514175 0.498915 0.167944 0.141513 0.614254 0 0.05497 0.0162069 0.515419 0.256088 0.200816 
6	0.433352	0.880534 0.485798	
6	0.433352	0.922908 0.410952	
7	0.426905	0.851951 0.532694	
7	0.433352	0.917778 0.408982	
8	0.417857	0.73416 0.260074	
8	0.433352	0.909364 0.406896	
9	0.365954	0.786911 0.610411	
9	0.433352	0.903352 0.409316	
10	0.365954	0.741181 0.571264	
10	0.433352	0.901862 0.410155	
0 : 0.365954  17 0.643567 0.167183 0.616771 0 0.207243 0.481986 0.761783 0.123528 0 0.215631 0.521155 0 0.0190338 0.0155635 0.585433 0.525661 0.0814512 
11	0.339846	0.64655 0.351831	
11	0.279519	0.519998 0.0769025	
12	0.339846	0.64897 0.289478	
12	0.279519	0.51477 0.0773932	
13	0.322998	0.707386 0.60777	
13	0.279519	0.510224 0.0786152	
14	0.322998	0.655945 0.477249	
14	0.279519	0.506547 0.0790916	
15	0.299836	0.589246 0.405225	
15	0.279519	0.50423 0.0781886	
0 : 0.279519  17 0.565924 0.000304781 0.646984 0.00537653 0.0339727 0.576197 0.854136 0.112464 0 0.0184654 0.493219 0 0.160315 0.0304825 0.599981 0.24248 0.0656889 
16	0.288035	0.572337 0.455084	
16	0.279519	0.404456 0.043953	
17	0.288035	0.602223 0.393394	
17	0.279519	0.400666 0.0453328	
18	0.288035	0.713417 0.738598	
18	0.279519	0.398344 0.0439509	
19	0.288035	0.625208 0.51633	
19	0.279519	0.396134 0.0435128	
20	0.288035	0.557378 0.371232	
20	0.279519	0.392389 0.0444668	
0 : 0.279519  17 0.565924 0.000304781 0.646984 0.00537653 0.0339727 0.576197 0.854136 0.112464 0 0.0184654 0.493219 0 0.160315 0.0304825 0.599981 0.24248 0.0656889 
21	0.288035	0.626651 0.669495	
21	0.279519	0.361282 0.028667	
22	0.288035	0.515921 0.486292	
22	0.267194	0.355814 0.0307068	
23	0.288035	0.620821 0.594843	
23	0.267194	0.353549 0.0305828	
24	0.288035	0.612518 0.629938	
24	0.267194	0.351778 0.0301893	
25	0.279526	0.544577 0.423921	
25	0.267194	0.350712 0.0306435	
0 : 0.267194  17 0.787445 0.145402 0.524177 0.0151226 0.215253 0.418828 0.559478 0.408501 0.0123632 0.143734 0.778885 0.0449677 0.095263 0.0216996 0.837507 0.486662 0.00082387 
26	0.279526	0.555688 0.492677	
26	0.267194	0.332886 0.0231649	
27	0.279526	0.57865 0.620535	
27	0.267194	0.331514 0.0230565	
28	0.279526	0.53811 0.430493	
28	0.267194	0.330571 0.0229178	
29	0.279526	0.519443 0.433974	
29	0.267194	0.328534 0.0229822	
30	0.279526	0.616138 0.678683	
30	0.267194	0.326909 0.0234942	
0 : 0.267194  17 0.787445 0.145402 0.524177 0.0151226 0.215253 0.418828 0.559478 0.408501 0.0123632 0.143734 0.778885 0.0449677 0.095263 0.0216996 0.837507 0.486662 0.00082387 
31	0.267194	0.472795 0.235689	
31	0.267194	0.319561 0.018289	
32	0.267194	0.553083 0.4986	
32	0.267194	0.317406 0.0183273	
33	0.267194	0.578401 0.49012	
33	0.267194	0.317185 0.0180741	
34	0.267194	0.625496 0.49843	
34	0.267194	0.316721 0.0179006	
35	0.267194	0.73765 0.796787	
35	0.267194	0.316499 0.0179517	
0 : 0.267194  17 0.787445 0.145402 0.524177 0.0151226 0.215253 0.418828 0.559478 0.408501 0.0123632 0.143734 0.778885 0.0449677 0.095263 0.0216996 0.837507 0.486662 0.00082387 
36	0.267194	0.566169 0.588681	
36	0.267194	0.31153 0.0168487	
37	0.267194	0.545753 0.456974	
37	0.267194	0.311176 0.0167463	
38	0.267194	0.678259 0.754488	
38	0.267194	0.310817 0.0166342	
39	0.267194	0.571024 0.549075	
39	0.267194	0.310294 0.0167095	
40	0.267194	0.517876 0.38319	
40	0.267194	0.310211 0.0167477	
0 : 0.267194  17 0.787445 0.145402 0.524177 0.0151226 0.215253 0.418828 0.559478 0.408501 0.0123632 0.143734 0.778885 0.0449677 0.095263 0.0216996 0.837507 0.486662 0.00082387 
41	0.261459	0.553628 0.483907	
41	0.267194	0.307224 0.0146619	
42	0.261459	0.607126 0.62695	
42	0.267194	0.307004 0.0146202	
43	0.261459	0.554953 0.472118	
43	0.267194	0.306752 0.0146006	
44	0.261459	0.572373 0.590951	
44	0.267194	0.306576 0.0145179	
45	0.261459	0.562696 0.582886	
45	0.267194	0.306272 0.0144638	
0 : 0.261459  17 0.671601 0.178809 0.767741 0.00182548 0.175848 0.810621 0.579803 0.790774 0.00296245 0.144626 0.787064 2.51762e-05 0.172447 0.0192584 0.835459 0.181595 0.0130109 
46	0.261459	0.525821 0.547846	
46	0.261459	0.303241 0.0157385	
47	0.261459	0.522248 0.448968	
47	0.261459	0.302673 0.0156883	
48	0.261459	0.483904 0.27073	
48	0.261459	0.302456 0.015739	
49	0.261459	0.464479 0.371942	
49	0.261459	0.30219 0.0155712	
50	0.261459	0.5766 0.609492	
STOP in eoGenContinue: Reached maximum number of generations [50/50]
50	0.261459	0.302051 0.0156302	
STOP in eoGenContinue: Reached maximum number of generations [50/50]
0 : 0.261459  17 0.671601 0.178809 0.767741 0.00182548 0.175848 0.810621 0.579803 0.790774 0.00296245 0.144626 0.787064 2.51762e-05 0.172447 0.0192584 0.835459 0.181595 0.0130109 
done.

real	9m40.750s
user	0m0.112s
sys	0m0.036s
