# Supplementary material for: optPBN: An Optimisation Toolbox for Probabilistic Boolean Networks
Source: PLoS One. 2014 Jul 1;9(7):e98001. doi: 10.1371/journal.pone.0098001 (PMC4077690; doi:10.1371/journal.pone.0098001)
Supplement: File S7 — Normalised and justified experimental data for the study of apoptosis model from Schlatter et al. The spread sheet provides a detailed description of the measurement data that were used for the optimisation of the Boolean and probabilistic Boolean models of apoptosis from Schlatter et al. The pipeline on background subtraction and normalisation of experimental data with the justification on the saturation of the signal for p17 form of activated Caspase 3 is described in detail. (XLS) [file pone.0098001.s008.xls]

## Sheet: Normalization Apoptosis Data
Normalization and justification for the measurement data on the Boolean model of apoptosis (Schlatter et al.)								Update: 26.07.13
- Raw data have been taken and estimated from the quantified experimental data which have been shown in the original article on page 6 and 7 and in the supplementary data (.s005).
- First, we directly normalized NFkB and C3ap17 measurement data to the maximal value. The measurement data of 'apoptosis' have been inversely calculated from Apoptosis = 100-Vitality
and then also normalized to maximal apoptotic rate (minimal growth).
- Second, the data were subsequently subtracted by the normalized intensities from 'Mock' (no cytokines stimulation or UVB irradiation) dataset to get rid of backgroud noise.
- * For the P17 form of activated Caspase 3 (C3ap17) molecule, we set a cut point of signal saturation at 2 as a threshold to activate the higher concentration form of this molecule in the model
(C3ap17_2) at maximum intensity (1), the intensities of other ligand stimulations were normalized to 2.
- Lastly, the subtracted normalized measurement data have been normalized once again to the maximal intensity in order to generate the final dataset for the optimization with optPBN toolbox.
- Remark: For all data points which have negative values (< 0) as their raw values are lower that those from the 'Mock' condition, we treated all of these data as 0 once we optimize the model.
Raw data (Hepatocyte)			Normalized measurement data
apoptosis	MTT		apoptosis	MTT	Apoptosis=100-Vitality
Stimuli	Raw Value		Stimuli	Raw Value	Normalized Value	- Bg signal (mock)	Normalized to Max	Remark
Mock	100		Mock	100	0	0	0
FasL(2)	70		FasL(2)	70	0.625	0.625	0.625
IL-1	101.5		IL-1	101.5	-0.03125	-0.03125	-0.03125	Treat as 0
TNF	95.4		TNF	95.4	0.0958333	0.0958333	0.0958333
UV (1)	52		UV (1)	52	1	1	1
UV (2)	76.4		UV (2)	76.4	0.491667	0.491667	0.491667
			Max All	52	1	1	1
C3ap17	DEVDase		C3ap17	DEVDase
Stimuli	Raw Value		Stimuli	Raw Value	Normalized Value	- Bg signal (mock)	Normalized to Max	Remark
Mock	1		Mock	1	0.5	0	0
FasL(2)*	12.05		FasL(2)*	2	1	0.5	1	*Signal saturation (>2)
IL-1	1.03		IL-1	1.03	0.515	0.015	0.03
TNF	1.39		TNF	1.39	0.695	0.195	0.39
UV (1)*	2.93		UV (1)*	2	1	0.5	1	*Signal saturation (>2)
UV (2)	0.81		UV (2)	0.81	0.405	-0.095	-0.19	Treat as 0
			Max All	2	1	0.5	1
NFkB	EMSA		NFkB	EMSA
Stimuli	Raw Value		Stimuli	Raw Value	Normalized Value	- Bg signal (mock)	Normalized to Max	Remark
Mock	1		Mock	1	0.20202	0	0
FasL(2)	2.28		FasL(2)	2.28	0.460606	0.258586	0.324051
IL-1	4.95		IL-1	4.95	1	0.79798	1
TNF	4.89		TNF	4.89	0.987879	0.785859	0.98481
UV (1)	2.01		UV (1)	2.01	0.406061	0.20404	0.255696
UV (2)	2.83		UV (2)	2.83	0.571717	0.369697	0.463291
			Max All	4.95	1	0.79798	1
