# Supplementary material for: optPBN: An Optimisation Toolbox for Probabilistic Boolean Networks
Source: PLoS One. 2014 Jul 1;9(7):e98001. doi: 10.1371/journal.pone.0098001 (PMC4077690; doi:10.1371/journal.pone.0098001)
Supplement: File S8 — Analysis of the approximation of steady-state distributions with different initial conditions and accuracies. The spread sheet presents the steady-state probability of output nodes in case study 4 which are approximated by optPBN applying a fixed set of selection probabilities (randomly generated) with different sets of initial conditions. Three sets of initial conditions (random, all zeros, and all ones) together with two levels of accuracies (r = 0.025 and r = 0.01) were explored. Steady-state probabilities of output nodes and parameters of two-state Markov chain approach are shown. The differences of these values across different sets of initial conditions and across two levels of accuracies are also presented. (XLS) [file pone.0098001.s009.xls]

## Sheet: Sheet1
Datasheet: Checking covergence of steady-state distribution on Model 4 (n=96) with alpha, beta, m0 and nsteps collected																			time:	153464	seconds	(42.6 hrs)	and	423194	seconds	(117.6 hrs)
(Rnd) cij	0.814724	0.905792	0.126987	0.913376	0.632359	0.0975404	0.278498	0.546882	0.957507	0.964889	0.157613	0.970593	0.957167	0.485376	0.80028	0.141886	0.421761	0.915736	0.792207
p	0.001 (0.1%)																								p	0.001 (0.1%)
r	0.025 (average time steps ~1700)																								r	0.01 (average time steps ~10900)
ICS	random (1000x)								All zeros (100x)								All ones (100x)								ICS	random (1000x)								All zeros (100x)								All ones (100x)
Readouts	Apop.	Casp3	NFkB	alpha	beta	m0	nsteps		Apop.	Casp3	NFkB	alpha	beta	m0	nsteps		Apop.	Casp3	NFkB	alpha	beta	m0	nsteps		Readouts	Apop.	Casp3	NFkB	alpha	beta	m0	nsteps		Apop.	Casp3	NFkB	alpha	beta	m0	nsteps		Apop.	Casp3	NFkB	alpha	beta	m0	nsteps
mean	0.00140851	0.691019	0.0026391	0.0386947	0.962744	4.004	1760.9		0.00139632	0.690935	0.0028385	0.038162	0.960452	4.05	1717.77		0.00149415	0.692049	0.00275443	0.0383043	0.956743	4.02	1766.55		mean	0.00109427	0.690701	0.00245972	0.0385402	0.961451	4.134	10973.3		0.00105687	0.690352	0.00248701	0.0389997	0.96014	3.97	10884.2		0.00103519	0.69042	0.0023783	0.0386533	0.962978	3.75	10922.1
S.D.	0.000830922	0.0115111	0.00127965	0.00479671	0.0235656	2.37015	240.579		0.000858104	0.0108065	0.00133871	0.00435993	0.0238047	2.90376	219.085		0.0008605	0.0100758	0.00112785	0.00452981	0.0223413	2.21099	234.568		S.D.	0.000315872	0.00445289	0.000493825	0.00188361	0.00933538	2.74401	1548.99		0.000295822	0.00430115	0.000493432	0.00162714	0.00917197	2.83005	1432.21		0.000298459	0.00480569	0.000479021	0.00173648	0.0101594	2.10519	1630.67
diff2Rnd	-								1.21898e-05	8.44184e-05	0.000199401	0.000532735	0.00229183	0.046	43.13		8.56386e-05	0.00102984	0.000115325	0.000390486	0.00600028	0.016	5.65		diff2Rnd	-								3.74008e-05	0.000349025	2.72966e-05	0.000459447	0.00131106	0.164	89.07		5.90752e-05	0.000281286	8.14132e-05	0.000113104	0.00152733	0.384	51.16
diff2All0	1.21898e-05	8.44184e-05	0.000199401	0.000532735	0.00229183	0.046	43.13		-								9.78284e-05	0.00111425	8.40751e-05	0.000142249	0.00370845	0.03	48.78		diff2All0	3.74008e-05	0.000349025	2.72966e-05	0.000459447	0.00131106	0.164	89.07		-								2.16743e-05	6.77395e-05	0.00010871	0.000346342	0.0028384	0.22	37.91
diff2All1	8.56386e-05	0.00102984	0.000115325	0.000390486	0.00600028	0.016	5.65		9.78284e-05	0.00111425	8.40751e-05	0.000142249	0.00370845	0.03	48.78		-								diff2All1	5.90752e-05	0.000281286	8.14132e-05	0.000113104	0.00152733	0.384	51.16		2.16743e-05	6.77395e-05	0.00010871	0.000346342	0.0028384	0.22	37.91		-
Raw data	Apop.	Casp3	NFkB	alpha	beta	m0	nsteps		Apop.	Casp3	NFkB	alpha	beta	m0	nsteps		Apop.	Casp3	NFkB	alpha	beta	m0	nsteps		Raw data	Apop.	Casp3	NFkB	alpha	beta	m0	nsteps		Apop.	Casp3	NFkB	alpha	beta	m0	nsteps		Apop.	Casp3	NFkB	alpha	beta	m0	nsteps
	0	0.675744	0.00189994	0.0417219	0.954545	2	1578		0.000524934	0.704987	0.00367454	0.0332063	0.968254	4	1904		0.00120048	0.694478	0.00360144	0.0368981	0.936508	3	1665			0.000654825	0.695588	0.00245559	0.0371725	0.956236	3	12216		0.000861821	0.682275	0.00268122	0.0404434	0.952941	3	10442		0.00106192	0.685754	0.00253227	0.0402656	0.96334	3	12241
	0.00241255	0.68456	0.00241255	0.0431472	0.957746	10	1657		0.00129422	0.695858	0.00215703	0.0294118	0.956522	4	2317		0.00124688	0.685162	0.00187032	0.0363165	0.965517	3	1603			0.00124964	0.697876	0.0022109	0.0390117	0.967662	3	10402		0.00117666	0.693599	0.00219642	0.0385902	0.973251	4	12747		0.000879937	0.687427	0.00322644	0.0402979	0.938242	4	10227
	0.00182648	0.674429	0.00410959	0.0402492	0.913043	10	2189		0.00196721	0.690492	0.00131148	0.0382775	0.965517	3	1524		0.000516262	0.687145	0.00309757	0.0387513	0.972973	4	1936			0.00130927	0.692977	0.00252502	0.0378331	0.955774	3	10692		0.00125246	0.691269	0.00134192	0.0396796	0.974828	4	11177		0.000664389	0.703303	0.0022779	0.0350359	0.96477	5	10535
	0.001287	0.685972	0.002574	0.0319787	1	4	1553		0.00117716	0.669217	0.00353149	0.0337216	0.964912	10	1698		0.000629723	0.703401	0.00125945	0.0346405	0.963636	2	1587			0.00148211	0.688016	0.00254076	0.0389109	0.969697	10	9445		0.00104504	0.690145	0.00282161	0.0408808	0.954198	2	9568		0.00123648	0.697888	0.00319423	0.0367277	0.944904	2	9704
	0.0018315	0.65812	0.002442	0.0361905	0.966102	3	1637		0.00126502	0.678052	0.00189753	0.0342782	0.981132	10	1580		0.00257566	0.680618	0.00193175	0.0376091	0.949153	4	1552			0.000402966	0.696003	0.00225661	0.0394395	0.967078	4	12407		0.000944981	0.691306	0.00157497	0.0372996	0.971591	2	9523		0.00103993	0.684484	0.00166389	0.0399697	0.971129	2	9615
	0	0.673633	0.00428725	0.0433315	0.916667	4	1865		0.00180288	0.709736	0.00180288	0.0370603	0.967213	10	1663		0.00294291	0.691583	0.00176574	0.0438272	0.96	3	1698			0.000707428	0.689136	0.00242547	0.0385869	0.968338	4	9894		0.000949768	0.694069	0.0021106	0.0400264	0.960422	2	9475		0.000974055	0.692553	0.00177101	0.0360228	0.963145	3	11292
	0.00130548	0.680809	0.00130548	0.0430034	1	3	1531		0.000610501	0.692308	0.003663	0.0356461	0.919355	4	1637		0.00123229	0.709181	0.00246457	0.0378691	0.951613	2	1623			0.00125823	0.688831	0.0029036	0.0437335	0.962222	3	10331		0.000830134	0.692332	0.00269794	0.039027	0.940104	2	9636		0.000790741	0.693911	0.00251599	0.038358	0.964286	4	13910
	0.00186567	0.677239	0.00186567	0.0429408	0.970588	2	1607		0.00302297	0.697098	0.00483676	0.0372005	0.921875	3	1653		0.00124611	0.692212	0.00186916	0.0335917	0.962963	2	1604			0.000973882	0.688358	0.00265604	0.04102	0.959052	6	11294		0.000666333	0.690322	0.00208229	0.0384682	0.969499	4	12005		0.0015231	0.689118	0.00228465	0.0406038	0.962343	10	11817
	0.00123916	0.699504	0.00309789	0.036129	0.949153	4	1613		0.000578035	0.695954	0.00346821	0.0366807	0.968254	3	1729		0.00124456	0.700685	0.00373367	0.0458115	0.946667	3	1606			0.00111167	0.690248	0.00333502	0.0410424	0.944175	4	9894		0.00147533	0.691747	0.00267404	0.0419035	0.945652	3	10844		0.000700994	0.693602	0.00229416	0.0376871	0.967687	5	15691
	0.00240096	0.690276	0.00360144	0.0422713	0.957143	10	1665		0.00194679	0.691759	0.00129786	0.0392422	0.966667	2	1540		0.00128949	0.69697	0.00257898	0.0348059	0.962963	2	1550			0.00105854	0.691225	0.00243464	0.0402603	0.965608	2	9446		0.00061862	0.6877	0.00185586	0.04	0.978947	18	9698		0.000820765	0.693444	0.0024623	0.0391026	0.958115	4	9746
	0.00165289	0.684298	0.00550964	0.0373349	0.928571	3	1814		0.00131492	0.675871	0.00328731	0.0433884	0.954545	2	1520		0.00132743	0.7	0.00309735	0.0440631	0.969388	5	2259			0.00113982	0.68921	0.00227964	0.0402811	0.971429	3	10527		0.00108932	0.689452	0.0023602	0.0401097	0.961451	3	11015		0.00138879	0.687175	0.00249983	0.0410632	0.964286	4	14400
	0.00193299	0.703608	0.00579897	0.0335121	0.892857	3	1551		0.000959693	0.682821	0.000959693	0.0447461	0.988889	4	2083		0.00248911	0.720597	0.00373367	0.0335917	0.928571	2	1606			0.00119261	0.69793	0.00212965	0.0359763	0.964455	3	11738		0.000747384	0.684711	0.00160154	0.0359951	0.973054	2	9365		0.00119059	0.691547	0.00247275	0.0381905	0.968599	4	10918
	0.00373832	0.698442	0.00311526	0.036965	0.95	2	1604		0.00105988	0.695813	0.00211977	0.0312671	0.95	3	1886		0.000650195	0.702861	0.00325098	0.034413	0.980769	3	1537			0.00143138	0.6944	0.002326	0.0351577	0.961929	3	11177		0.0013947	0.692269	0.00239091	0.0400956	0.948403	3	10037		0.00105398	0.687119	0.00233381	0.0400847	0.964151	4	13282
	0.00128041	0.699104	0.00384123	0.0325149	0.942308	2	1561		0.000642674	0.691517	0.00385604	0.0417508	0.925373	3	1555		0.00166482	0.6798	0.00110988	0.0411594	0.986111	4	1801			0.00187878	0.689266	0.00187878	0.0372444	0.971175	3	12241		0.000882266	0.685619	0.00196059	0.037905	0.971279	3	10200		0.0004329	0.689177	0.00147186	0.0418999	0.983051	3	11549
	0.000622665	0.693649	0.001868	0.0402597	0.984127	2	1605		0	0.696671	0.00184957	0.0352113	0.964912	2	1621		0.00169972	0.692918	0.00169972	0.0348494	0.967213	10	1764			0.00174009	0.690906	0.00366334	0.0350694	0.941327	4	10918		0.00051701	0.684831	0.00279185	0.0409924	0.954774	2	9670		0.00112108	0.692214	0.00264982	0.0388453	0.945736	2	9811
	0.00429975	0.689189	0.00307125	0.0379665	0.952381	10	1627		0.00186829	0.705745	0.000934143	0.0389864	0.987654	7	2140		0.00272926	0.702511	0.00218341	0.0381332	0.957746	3	1831			0.000688705	0.69873	0.00260178	0.0362394	0.951983	5	13067		0.00113917	0.687013	0.00284792	0.0430641	0.962306	4	10533		0.000846167	0.685987	0.00270773	0.0387426	0.964989	3	11817
	0.00181242	0.690983	0.00362483	0.0402462	0.944444	4	2206		0.00180723	0.704217	0.00361446	0.0312305	0.909091	3	1659		0.00259179	0.685097	0.00302376	0.0401262	0.967391	4	2314			0.00100442	0.694857	0.00241061	0.0359637	0.963687	4	9955		0.000767067	0.69198	0.00204551	0.0351714	0.966019	4	11732		0.00114912	0.690975	0.00300539	0.039812	0.943231	3	11312
	0.000575043	0.691202	0.00345026	0.04089	0.944444	3	1738		0.000485673	0.704711	0.000971345	0.0474248	1	4	2058		0.00126502	0.697027	0.00253004	0.0382334	0.966667	3	1580			0.00105586	0.696295	0.00211173	0.0389649	0.962963	3	10417		0.000733676	0.695734	0.00220103	0.0403279	0.958442	5	9540		0.000609137	0.689746	0.00243655	0.0362525	0.960894	2	9849
	0.00127632	0.70836	0.00191449	0.0351459	0.946429	2	1566		0.000643087	0.719614	0.00321543	0.0382038	0.95	2	1554		0.00174419	0.681395	0.00465116	0.0401216	0.929577	3	1719			0.00130927	0.687927	0.00224446	0.0412643	0.965753	3	10692		0.00101554	0.696253	0.00243729	0.0413267	0.963054	3	9846		0.000865218	0.698231	0.00240338	0.0376038	0.942356	3	10401
	0.00109111	0.662848	0.00272777	0.0380898	0.956522	4	1832		0	0.709113	0.0030175	0.0429836	0.944444	2	1656		0.00298063	0.69697	0.00198708	0.0394395	0.974359	7	2012			0.00118064	0.687603	0.00243998	0.0364379	0.969565	4	12704		0.00125519	0.689872	0.00280004	0.0388252	0.955446	10	10356		0.00136426	0.686724	0.0024413	0.0363826	0.958743	4	13926
	0.00262985	0.69428	0	0.0433287	1	3	1520		0.00191205	0.676227	0.00382409	0.0434202	0.942029	2	1568		0.00122549	0.670343	0.00245098	0.0405405	0.940299	10	1631			0.000718465	0.691266	0.0029765	0.0376654	0.959239	2	9742		0.000960922	0.690263	0.00266923	0.0398176	0.962366	2	9365		0.00133883	0.681153	0.00247168	0.0365736	0.960674	2	9709
	0.00189394	0.715278	0.00441919	0.0450033	0.971429	2	1583		0.00247372	0.679654	0.00309215	0.0353925	0.932203	3	1616		0.00162778	0.686381	0.00271297	0.0367439	0.942857	3	1842			0.000661212	0.693446	0.00181833	0.0366398	0.970455	4	12098		0.00125247	0.691826	0.00224127	0.0381161	0.965278	6	15169		0.00116897	0.684485	0.00244421	0.0396149	0.967568	2	9409
	0	0.671099	0.0069979	0.0457227	0.898551	3	1429		0.00188206	0.688833	0.00188206	0.0385621	0.983333	3	1593		0.000680272	0.681633	0.00272109	0.0427655	0.952381	3	1469			0.00126251	0.682208	0.00279556	0.0402445	0.957494	6	11088		0.00114096	0.69526	0.00259309	0.0375283	0.961433	4	9640		0.0013796	0.695851	0.00233471	0.0347711	0.951807	2	9422
	0.00315457	0.687697	0.00189274	0.0313112	0.979592	2	1584		0.00231214	0.697688	0.0017341	0.032316	0.981818	3	1729		0.000622278	0.720597	0.00186683	0.0335917	0.963636	3	1606			0.00127088	0.688272	0.00226943	0.0396068	0.967667	3	11015		0.00158078	0.687638	0.00274001	0.0413596	0.956743	4	9488		0.000819756	0.693206	0.00215186	0.0390442	0.96063	3	9758
	0.00267809	0.697911	0.00482057	0.0386122	0.907895	3	1866		0.00186683	0.677038	0.00124456	0.0289389	0.978261	5	1606		0.00227144	0.680863	0.00454287	0.0324867	0.964912	10	1760			0.00130758	0.694227	0.00311808	0.03884	0.958656	2	9941		0.0011853	0.689648	0.00148163	0.0371206	0.98103	2	10123		0.000846203	0.69304	0.00306748	0.0400221	0.952756	2	9453
	0.000693481	0.703883	0.00208044	0.0406386	0.933333	3	1441		0	0.696912	0.00378072	0.0407895	0.96875	2	1586		0.00202293	0.684423	0.00269724	0.0328671	0.94	2	1482			0.00116107	0.693055	0.00284991	0.0364035	0.945869	2	9473		0.0011065	0.697372	0.00248963	0.0373706	0.962963	3	10844		0.00144509	0.691268	0.00247729	0.0367789	0.960894	3	9687
	0.00227273	0.682386	0.00681818	0.0367734	0.885714	3	1759		0.00177936	0.688019	0.00118624	0.0370599	0.983607	5	1685		0.00124456	0.682638	0.00186683	0.0396361	0.96875	3	1606			0.000207706	0.694568	0.00290788	0.0411835	0.952381	2	9628		0.000822737	0.69439	0.00209424	0.0401622	0.951941	5	13369		0.000804917	0.682936	0.0028538	0.0381453	0.952471	5	13665
	0.00125786	0.684277	0.00377358	0.0373281	0.95	2	1589		0.00142857	0.67619	0.00142857	0.0341923	0.971831	10	2099		0.00123916	0.697026	0.00123916	0.0373711	0.983051	2	1614			0.0013537	0.687971	0.00357764	0.0397017	0.953995	4	10341		0.000977899	0.687659	0.00303149	0.0387005	0.947761	4	10225		0.000793336	0.68693	0.00158667	0.0389262	0.971649	10	10083
	0.002442	0.713065	0.0030525	0.0368722	0.967213	3	1637		0.00155039	0.694057	0.00206718	0.0393319	0.972973	4	1934		0	0.685254	0.00557621	0.0448926	0.958333	4	1613			0.000470662	0.688971	0.00203954	0.0397026	0.972	6	12747		0.000757248	0.696884	0.00205539	0.0378992	0.965616	2	9243		0.000961118	0.693403	0.00183486	0.0398472	0.977679	4	11444
	0.000605327	0.681598	0.000605327	0.0371771	1	5	1651		0.00113379	0.684807	0.00283447	0.0365998	0.939394	3	1763		0.00172513	0.707878	0.000575043	0.040192	1	3	1738			0.00104156	0.691907	0.00302052	0.0367082	0.939058	4	9600		0.000934512	0.688017	0.00208468	0.0414698	0.968476	4	13910		0.00113587	0.678986	0.00183486	0.038231	0.983645	4	11444
	0.00239808	0.694245	0.00359712	0.0415356	0.970588	10	1667		0.00190718	0.673872	0.00254291	0.037037	0.965517	2	1572		0.00116414	0.682965	0.00232829	0.0404858	0.990099	5	2576			0.000949307	0.684071	0.0024682	0.0395531	0.959233	3	10533		0.0013104	0.684193	0.002457	0.0383468	0.957447	4	12209		0.00178094	0.696349	0.00197883	0.0380737	0.963542	4	10106
	0.00286041	0.693364	0.00114416	0.0344828	0.95082	4	1747		0.00130463	0.688193	0.00260926	0.0367347	0.947368	5	1532		0.000572082	0.688215	0.00286041	0.0418911	0.972222	4	1747			0.000831169	0.694234	0.00207792	0.037249	0.958333	2	9624		0.00104778	0.692687	0.00303856	0.0406557	0.951407	2	9543		0.000935191	0.685589	0.00224446	0.0361995	0.968831	3	10692
	0.00107181	0.680064	0.00267953	0.0327778	0.967213	4	1865		0.00127877	0.674552	0.00703325	0.0408573	0.910448	3	1563		0.0019544	0.682085	0.00390879	0.0366848	0.915254	3	1534			0.000811615	0.69826	0.00207413	0.0367385	0.960784	10	11088		0.00113414	0.688525	0.00206207	0.0385152	0.959893	3	9698		0.00100976	0.69177	0.00302928	0.0407446	0.94501	4	11883
	0.00186104	0.701613	0.000620347	0.0341275	0.981481	4	1611		0.00165929	0.693031	0.00276549	0.0434531	0.961538	3	1807		0.00280636	0.689429	0.00374181	0.0335277	0.92	4	2137			0.000532992	0.697474	0.00266496	0.0352798	0.949405	2	9380		0.000827404	0.692785	0.00215125	0.0373077	0.966592	3	12085		0.00127827	0.6941	0.00186824	0.0390833	0.977041	3	10169
	0.00116822	0.683995	0.00525701	0.0410037	0.905405	3	1711		0.00130463	0.716895	0.00195695	0.039429	0.983051	2	1532		0.0019802	0.69967	0.00264026	0.0349554	0.962264	2	1514			0.00148282	0.690996	0.00263613	0.0400962	0.956967	3	12138		0.00113414	0.692855	0.00257759	0.0384326	0.959786	10	9698		0.0008928	0.697405	0.002232	0.0385457	0.965116	5	15680
	0.00128452	0.681439	0.00578035	0.041779	0.925373	5	1556		0.00101729	0.671414	0.00203459	0.0370763	0.958904	4	1965		0.00121139	0.692308	0.00302847	0.0293934	0.959184	2	1650			0.000613811	0.691969	0.00225064	0.0370961	0.958791	2	9774		0.000713394	0.688782	0.00285358	0.0383117	0.960465	3	11213		0.00129508	0.688882	0.00229129	0.0394191	0.964467	3	10037
	0.00167038	0.682628	0.00222717	0.0449766	0.975	3	1795		0.00239378	0.693597	0.00239378	0.0380299	0.983871	4	1670		0.00132802	0.704294	0.00354139	0.0407031	0.956522	4	2258			0.00128597	0.683893	0.00225044	0.0383908	0.954262	4	12441		0.000824487	0.698959	0.00360713	0.0399871	0.937028	2	9702		0.00146123	0.684688	0.0027137	0.0407008	0.96144	2	9580
	0.00178651	0.682448	0.00446628	0.0386766	0.954023	5	2238		0.00190114	0.700253	0.00380228	0.0396301	0.983607	2	1577		0.00102249	0.696319	0.00408998	0.0457235	0.913978	3	1955			0.00116686	0.693893	0.00213925	0.0378058	0.965577	5	15425		0.00105686	0.692982	0.00253646	0.0399648	0.965426	2	9461		0.000588813	0.688813	0.00235525	0.0390393	0.9599	5	10189
	0.00352734	0.673133	0.00352734	0.0490379	1	10	1700		0.00132802	0.683267	0.00199203	0.0438413	0.954545	2	1505		0	0.697781	0.00261097	0.0352782	0.945455	2	1531			0.00174978	0.688857	0.00230653	0.0391589	0.969262	5	12572		0.00102354	0.695189	0.00317298	0.0387605	0.965426	2	9769		0.00069735	0.686989	0.00229129	0.0379078	0.963061	3	10037
	0.001875	0.685625	0.005	0.0405759	0.925373	4	1599		0.00184275	0.688575	0.00307125	0.0411047	0.941176	2	1628		0.00185874	0.698265	0.00123916	0.0300704	0.979167	2	1613			0.00158445	0.685856	0.00338016	0.0373503	0.944444	3	9466		0.000709597	0.680415	0.00257229	0.0392465	0.963719	3	11273		0.00152068	0.689578	0.0019262	0.0391474	0.968668	3	9863
	0.00114199	0.690902	0.00152265	0.0380801	0.969697	6	2626		0.00059312	0.698695	0.00237248	0.0383663	0.939394	3	1685		0.000535906	0.681672	0.000535906	0.0443571	0.9875	4	1865			0.0014489	0.686866	0.00306827	0.0416704	0.953157	10	11732		0.000874976	0.691717	0.00291659	0.0379248	0.951777	3	10285		0.00136724	0.690183	0.00291678	0.0417777	0.956427	3	10970
	0.00140121	0.699673	0.00140121	0.0379562	0.962963	4	2140		0.00139665	0.689944	0.0027933	0.0333575	0.938776	3	1431		0.000566572	0.694051	0.00283286	0.035967	0.953125	4	1764			0.00119303	0.690289	0.00286328	0.0390923	0.95935	6	12572		0.00107914	0.686691	0.00215827	0.0370924	0.963592	4	11119		0.000809353	0.68696	0.00233813	0.0376988	0.948235	4	11119
	0.00110193	0.692011	0.00495868	0.0355301	0.984127	6	1814		0.000643501	0.677606	0.0019305	0.0417227	0.96875	3	1553		0.000566893	0.694444	0.00396825	0.04038	0.918919	5	1763			0.000814249	0.683664	0.00274809	0.0400933	0.959391	2	9824		0.000951374	0.697992	0.00190275	0.0365452	0.965217	2	9459		0.000984693	0.689285	0.00196939	0.037771	0.971292	3	11170
	0.000627353	0.677541	0.00125471	0.0440789	0.985507	4	1593		0	0.68242	0.0047259	0.0472402	0.95	4	2115		0.00102302	0.691049	0.00358056	0.0433851	0.975904	4	1954			0.000935648	0.691236	0.00145545	0.0394936	0.975936	2	9618		0.00175113	0.691904	0.00226617	0.0373542	0.964088	2	9707		0.00104603	0.692573	0.00230126	0.0422627	0.9675	2	9559
	0.000619963	0.708617	0.00185989	0.0422078	0.955882	4	1612		0.00292056	0.703855	0.00175234	0.0348411	1	18	1711		0.000904977	0.688235	0.00226244	0.0486177	0.962264	5	2209			0.000839631	0.681045	0.0027288	0.0381046	0.953552	2	9527		0.000946273	0.690884	0.00231311	0.0382681	0.966851	2	9510		0.000967999	0.692176	0.00199294	0.040969	0.969101	7	17561
	0.000575043	0.684301	0.00345026	0.04474	0.936709	5	1738		0.000639795	0.683301	0.00319898	0.0386667	0.966667	2	1562		0.00175953	0.712023	0.00234604	0.0411295	0.943662	4	1704			0.0012147	0.693592	0.00258123	0.037148	0.963115	4	13171		0.000625717	0.686099	0.00187715	0.0380818	0.956522	3	9588		0.000527315	0.694263	0.00210926	0.0363358	0.97076	2	9481
	0.000488998	0.694377	0.00195599	0.0314083	0.954545	4	2044		0.00119048	0.704762	0.00297619	0.040448	0.942029	3	1679		0.00062461	0.695815	0.00437227	0.0384365	0.936508	2	1600			0.00128937	0.690274	0.00396021	0.0396963	0.93228	10	10857		0.0008928	0.685798	0.0026784	0.0391844	0.954693	5	15680		0.000928984	0.693848	0.00216763	0.0372158	0.963889	3	9687
	0.00403226	0.701613	0.00288018	0.0335731	0.982456	10	1735		0.00183262	0.702505	0.00183262	0.0381922	0.967742	3	1636		0.00167038	0.682628	0.00222717	0.0354445	0.953125	10	1795			0.000759878	0.691774	0.00180471	0.037816	0.967172	3	10527		0.00103896	0.692468	0.00238961	0.0369091	0.960674	2	9624		0.00095228	0.687864	0.00349169	0.0383133	0.953425	2	9450
	0.00185759	0.682972	0.00371517	0.0387097	0.967742	2	1614		0.00311139	0.680772	0.00186683	0.0396361	0.953125	3	1606		0.00246002	0.668512	0.00369004	0.0420168	0.955882	10	1625			0.0015732	0.696095	0.0015732	0.0393951	0.97619	3	10805		0.00146508	0.687531	0.00301156	0.038113	0.947368	3	12285		0.0014867	0.690063	0.00195618	0.0395015	0.975855	4	12779
	0.00166574	0.695725	0.00610772	0.0352601	0.924242	4	1800		0.00182815	0.697136	0.00182815	0.0434505	0.957746	4	1640		0.00179426	0.691986	0.00239234	0.0309789	0.943396	4	1671			0.00131379	0.688327	0.00202122	0.0373871	0.967391	4	9894		0.0010846	0.691025	0.00311822	0.0374286	0.949911	5	14751		0.000951978	0.698646	0.00296171	0.040706	0.955959	2	9453
	0.000617665	0.71155	0.00308833	0.0406452	0.954545	2	1618		0.000508388	0.674631	0.00355872	0.043131	0.964286	4	1966		0.00127877	0.676471	0.00191816	0.0324503	0.960784	2	1563			0.00113414	0.688937	0.00237138	0.0389443	0.968	2	9698		0.00101795	0.689524	0.00296132	0.0387097	0.968675	5	10805		0.000930784	0.692164	0.00236927	0.0383904	0.95614	4	11817
	0.00166574	0.707385	0.00277624	0.0430483	0.948052	4	1800		0.00100351	0.697943	0.00150527	0.0387232	0.961039	4	1992		0.00414446	0.686797	0.00118413	0.0491905	1	3	1688			0.00113414	0.689659	0.00237138	0.0419806	0.965347	4	9698		0.000707428	0.687519	0.00323396	0.0394862	0.951777	3	9894		0.00138291	0.690842	0.00222803	0.0399296	0.970817	4	13015
	0.00193175	0.685769	0.00321958	0.0446247	0.956522	4	1552		0.00120192	0.692308	0.00360577	0.0382206	0.953125	3	1663		0	0.692918	0.003663	0.0428389	0.957143	3	1637			0.00149432	0.692469	0.00268978	0.0351603	0.952381	10	10037		0.000829617	0.693767	0.00217775	0.0398617	0.963446	2	9642		0.000532198	0.683342	0.00345929	0.0382095	0.954023	3	11273
	0.0013624	0.688692	0.0027248	0.0376153	0.946429	2	1467		0.00214592	0.684549	0.00160944	0.0369128	0.957143	5	1863		0	0.688567	0.00258665	0.0399784	0.961039	4	1932			0.0013275	0.69444	0.00265501	0.0373346	0.958333	4	12805		0.00110338	0.684943	0.00254626	0.0412828	0.964803	10	11781		0.000833247	0.689407	0.00302052	0.0378033	0.956164	3	9600
	0.000625782	0.683354	0.00312891	0.0357607	0.964912	2	1597		0.00125786	0.693082	0.00377358	0.0397351	0.983607	18	1589		0.00140121	0.674451	0.0032695	0.036983	0.938272	4	2140			0.00150392	0.685466	0.00311526	0.0410038	0.963158	2	9308		0.00159429	0.687747	0.00303674	0.0385618	0.953125	4	13171		0.00121988	0.689031	0.0021348	0.0412295	0.974937	2	9836
	0.0012747	0.703633	0.00254939	0.0350761	0.963636	2	1568		0.000631313	0.684343	0.00126263	0.0347313	1	3	1583		0.00224719	0.685955	0.00337079	0.0424278	0.923077	4	1779			0.000933152	0.684764	0.0023753	0.0386721	0.958425	4	11787		0.00138445	0.693823	0.00255591	0.0412268	0.956186	2	9389		0.000624675	0.694742	0.00208225	0.0397006	0.963158	5	9604
	0.00195982	0.682999	0.00293974	0.0351861	0.945205	6	2040		0.00134862	0.70263	0.00202293	0.0415786	0.967213	2	1483		0.00177096	0.68536	0.00236128	0.0374693	0.983871	3	1693			0.000672495	0.685561	0.00249784	0.04089	0.955504	3	10408		0.00129443	0.69063	0.00258887	0.0383658	0.953608	10	10042		0.00120027	0.691701	0.00325789	0.0391106	0.954248	5	11663
	0.00157646	0.68681	0.00210194	0.0382932	0.985915	3	1902		0.00128617	0.685531	0.00128617	0.0346898	1	3	1554		0.00365631	0.685558	0.00304692	0.035533	0.949153	5	1640			0.00114482	0.688037	0.00253496	0.0373991	0.958606	4	12228		0.00121325	0.69566	0.00289314	0.0400661	0.962617	3	10714		0.000725915	0.686301	0.00269626	0.0400691	0.973753	2	9642
	0.00351288	0.687939	0.00351288	0.039072	0.969697	3	1707		0.000824742	0.687835	0.00371134	0.0413615	0.979592	5	2424		0.0012987	0.691558	0.0012987	0.0316285	0.94	3	1539			0.000911023	0.696857	0.00220164	0.0379817	0.958167	5	13171		0.00110002	0.687172	0.00287697	0.0389427	0.954644	4	11817		0.00186551	0.694146	0.00266501	0.0390488	0.948315	4	11256
	0.00197889	0.683377	0.00263852	0.0522648	0.961538	2	1515		0.000486145	0.694701	0.00243072	0.0427263	0.976744	4	2056		0.00140449	0.690075	0.00234082	0.0457677	0.948454	6	2135			0.000927931	0.687287	0.00175276	0.0353935	0.965015	3	9698		0.00117233	0.688701	0.0039679	0.0404554	0.942982	3	11088		0.0020574	0.690978	0.00174879	0.0389638	0.970667	3	9720
	0.00131406	0.711564	0.00328515	0.0447658	0.970149	2	1521		0.00234604	0.699707	0.00527859	0.0355828	0.90625	10	1704		0.00130976	0.708579	0.00261952	0.0375171	0.948276	2	1526			0.000626305	0.692902	0.00219207	0.038211	0.961644	2	9580		0.000759186	0.685241	0.0032645	0.0416204	0.951175	4	13171		0.00135205	0.692876	0.0024961	0.0370651	0.963585	3	9614
	0	0.68802	0.00128123	0.0380254	1	3	1560		0.00269978	0.688985	0.00485961	0.0401811	0.959459	10	1851		0.0019544	0.676221	0.00390879	0.0473251	0.958333	4	1534			0.00172364	0.686297	0.00191516	0.0375087	0.971649	3	10442		0.00112945	0.694961	0.00304083	0.0389105	0.945055	3	11509		0.000708403	0.690428	0.00159391	0.0358225	0.972569	4	11292
	0.00120846	0.69003	0.00060423	0.0357591	1	3	1654		0.00428659	0.696265	0.00428659	0.0337365	0.931034	3	1632		0.00248911	0.67766	0.00373367	0.0383117	0.921875	2	1606			0.000834376	0.690655	0.00292032	0.0410095	0.961735	2	9587		0.00131672	0.699889	0.00283602	0.0367175	0.958904	2	9872		0.000961261	0.691147	0.00173027	0.0386923	0.974811	3	10402
	0	0.707757	0.00180397	0.0375704	0.983607	4	1662		0	0.678277	0.00443319	0.0410596	0.969231	3	1578		0.00288878	0.685123	0.00433317	0.0361083	0.935065	5	2076			0.00132264	0.693891	0.00247995	0.0348787	0.962175	4	12096		0.0010326	0.692137	0.00184393	0.0381902	0.97076	4	13557		0.000832871	0.685638	0.00240607	0.0386171	0.95933	3	10805
	0.00377834	0.671914	0.00377834	0.0408163	0.939394	2	1587		0.00192802	0.691517	0.00128535	0.038874	0.967213	2	1555		0.00138376	0.688653	0.00184502	0.0324737	0.985507	4	2167			0.00118463	0.689372	0.00279235	0.0379201	0.964206	4	11817		0.000978213	0.689462	0.00240107	0.0412218	0.958963	10	11244		0.000750429	0.696934	0.00225129	0.0357977	0.975758	2	9327
	0.000561167	0.664422	0.00280584	0.0411039	0.946667	3	1781		0.00127959	0.680742	0.00319898	0.0331345	0.980392	2	1562		0.000625391	0.686054	0.00187617	0.0364583	0.949153	3	1598			0.00115116	0.696006	0.00150536	0.0381145	0.974118	5	11292		0.00124391	0.685602	0.0022805	0.0392707	0.970667	2	9646		0.00092147	0.691	0.00266203	0.0418938	0.967901	4	9766
	0.000584112	0.703271	0.00292056	0.0352155	0.95082	3	1711		0.00103788	0.693825	0.00207577	0.0378174	0.958333	3	1926		0.00144439	0.705826	0.00481464	0.0336008	0.930556	10	2076			0.000721352	0.685697	0.00185491	0.0384657	0.975543	2	9703		0.00172891	0.694848	0.00198824	0.0388629	0.964286	3	11567		0.000920716	0.692174	0.00265985	0.0375412	0.95664	2	9775
	0.00111607	0.702009	0.00390625	0.0397894	0.944444	10	1791		0.0013369	0.669118	0.0040107	0.0340751	0.907407	3	1495		0.000610501	0.683761	0.0018315	0.0428115	0.971014	3	1637			0.000558607	0.685597	0.00204823	0.0370478	0.9599	3	10740		0.00132802	0.684993	0.00336432	0.0414048	0.951168	3	11294		0.000788022	0.697163	0.00212766	0.0392945	0.967677	4	12689
	0.000611247	0.698044	0.00183374	0.0336294	0.946429	3	1635		0.00260586	0.69772	0.00260586	0.0325866	0.941176	10	1534		0.00132714	0.704048	0.00530856	0.0351724	0.943396	3	1506			0.000556845	0.692251	0.00204176	0.0421471	0.96882	4	10774		0.000523067	0.686264	0.00261534	0.0397733	0.963061	2	9558		0.00105263	0.691684	0.00252632	0.0390137	0.956989	2	9499
	0.000503525	0.697382	0.00151057	0.0366492	0.985915	4	1985		0.00296033	0.697454	0.00414446	0.0376543	0.938462	3	1688		0.00309789	0.681537	0.00371747	0.0387597	0.983607	4	1613			0.00146212	0.691035	0.00182765	0.0388054	0.969121	7	10942		0.00126925	0.692926	0.00321543	0.03915	0.95279	10	11817		0.00103734	0.688364	0.00259336	0.0411293	0.955975	3	11567
	0.00321543	0.676849	0.000535906	0.0443571	0.9875	4	1865		0.000401123	0.691135	0.00401123	0.0442105	0.9375	5	2492		0.00131062	0.697248	0.00196592	0.0368349	0.947368	2	1526			0.00138166	0.696355	0.00244447	0.0381511	0.958333	5	9408		0.00103584	0.697742	0.00269318	0.0383497	0.967391	2	9653		0.000575926	0.682857	0.00307161	0.0394197	0.940334	3	10417
	0.00244379	0.684262	0.00244379	0.0367347	0.96	10	2045		0.00124069	0.679901	0.00124069	0.0307495	1	2	1611		0.00205128	0.684615	0.00307692	0.0335285	0.940299	3	1949			0.0015096	0.692617	0.00294731	0.0350615	0.943775	7	13910		0.00133717	0.695639	0.00277721	0.0363093	0.957746	2	9721		0.00127836	0.688399	0.00149142	0.0409681	0.97878	2	9387
	0.000635728	0.712651	0.00381437	0.0481605	0.972973	3	1572		0.00118624	0.699881	0.0029656	0.0396285	0.955224	3	1685		0.00194458	0.688381	0.00194458	0.0400609	0.9875	4	2056			0.000983284	0.690069	0.00265487	0.0379268	0.966146	3	10169		0.000885347	0.691014	0.00256751	0.0387097	0.954545	4	11294		0.00102322	0.692956	0.00212515	0.0390695	0.971487	4	12704
	0.000611995	0.685435	0.00367197	0.0415867	0.955882	2	1633		0.00314324	0.700494	0.00493938	0.0326645	0.958904	10	2226		0.00137836	0.698139	0.0034459	0.041847	0.95082	3	1450			0.000793422	0.691575	0.00252452	0.0378066	0.956357	5	13863		0.000826515	0.698487	0.00231424	0.0362201	0.952596	4	12098		0.00149893	0.69454	0.00149893	0.0405978	0.983827	2	9339
	0.000633312	0.70361	0.00316656	0.0348226	1	3	1578		0.000561798	0.690449	0.00168539	0.0386417	0.985294	3	1779		0.00151057	0.696878	0.00151057	0.0406332	0.9625	10	1985			0.000531303	0.688302	0.00274506	0.04092	0.958874	4	11292		0.000788955	0.690178	0.00252465	0.0369793	0.953488	5	12674		0.000954426	0.687585	0.00302235	0.0378888	0.954167	4	12572
	0.00120919	0.682588	0.00362757	0.033877	0.964286	3	1653		0.0013245	0.703311	0.00662252	0.039501	0.904762	3	1509		0.00207577	0.69123	0.00155682	0.040783	0.974026	10	1926			0.000891663	0.687561	0.00240749	0.0357242	0.953086	4	11214		0.00154237	0.688351	0.0016331	0.0418323	0.980044	4	11021		0.00113601	0.687184	0.00247857	0.0390197	0.962865	2	9682
	0.00258176	0.703959	0.00215146	0.0344057	0.974684	6	2323		0.00207756	0.694598	0.00207756	0.0329986	0.978723	2	1443		0.000848536	0.682223	0.00551549	0.0470219	0.929204	10	2356			0.000576812	0.695347	0.00240338	0.03575	0.949602	10	10401		0.00112952	0.690512	0.00207078	0.0406161	0.969555	3	10623		0.00143763	0.688288	0.00295983	0.0364643	0.95843	10	11824
	0.00130634	0.69889	0.00130634	0.0360054	0.981818	3	1530		0.00130804	0.693918	0.00196207	0.0389344	0.966102	5	1528		0.000609385	0.706277	0.00182815	0.0295784	0.979167	3	1640			0.000627878	0.687003	0.00261616	0.0379885	0.956284	2	9555		0.000856256	0.690892	0.0023547	0.035976	0.97006	2	9342		0.00121325	0.689967	0.0020532	0.0381442	0.963235	3	10714
	0.000667111	0.663776	0.00133422	0.0432659	0.984127	2	1498		0.000539957	0.677106	0.00485961	0.0447592	0.963415	4	1851		0.0017783	0.699467	0.00474215	0.0344615	0.982759	3	1686			0.00138313	0.69018	0.00156754	0.0411538	0.972727	4	10844		0.00168718	0.683009	0.00258039	0.0370829	0.954787	18	10075		0.00104264	0.697112	0.00198102	0.0363676	0.962751	2	9590
	0.00159151	0.691247	0.00530504	0.0445931	0.930233	4	1884		0	0.682254	0.00119904	0.0413016	1	3	1667		0.00130548	0.691253	0.00326371	0.037415	0.932203	2	1531			0.00122192	0.687659	0.00159789	0.0377967	0.977273	3	10638		0.00156019	0.682132	0.00180654	0.0425386	0.966862	4	12177		0.00120304	0.685823	0.0015732	0.0388284	0.96875	10	10805
	0.00194805	0.705195	0.00194805	0.0350641	0.962963	2	1539		0.00327011	0.666449	0.00327011	0.0424658	0.984127	5	1528		0.00174419	0.691279	0.00290698	0.0325694	0.931034	3	1719			0.00162651	0.694927	0.00254143	0.0318612	0.941176	3	9836		0.000902188	0.692053	0.00240583	0.0367854	0.957317	4	13300		0.000951575	0.68524	0.00222034	0.0383643	0.97486	2	9457
	0.00101678	0.691917	0.00254194	0.0344097	0.955224	10	1966		0.00126502	0.69513	0.00253004	0.0368906	0.949153	3	1580		0	0.698639	0.00408163	0.0317797	0.9	3	1469			0.00137581	0.687374	0.00232829	0.0400088	0.97319	2	9448		0.00124657	0.692097	0.00307488	0.0381323	0.952484	4	12032		0.00118273	0.70688	0.00157698	0.0351738	0.969014	10	10145
	0.00195059	0.685956	0.00455137	0.0365606	0.947368	3	1537		0.00253325	0.69411	0.00633312	0.0288336	0.897959	3	1579		0	0.705317	0.000640615	0.0421687	1	3	1560			0.000777111	0.693748	0.00155422	0.0356855	0.968191	4	14154		0.000822737	0.685266	0.00321616	0.0385544	0.941065	4	13369		0.000508992	0.688157	0.0023753	0.0369163	0.965438	3	11787
	0.00113809	0.698407	0.00265554	0.0391769	0.961165	5	2635		0.000616903	0.692165	0.00370142	0.040619	0.954545	3	1620		0.00375536	0.707082	0.00214592	0.0362723	0.955882	3	1863			0.00115753	0.691255	0.00326213	0.0394521	0.96	2	9503		0.00065329	0.692394	0.00279981	0.0391566	0.961814	3	10714		0.00148795	0.686539	0.00238072	0.0399917	0.9675	3	10080
	0.00265252	0.688064	0.00477454	0.0286344	0.913793	10	1884		0.00124378	0.68408	0.00435323	0.0322581	0.925926	3	1607		0.000657895	0.690789	0.00131579	0.0384088	0.982456	4	1519			0.00113919	0.690037	0.00258906	0.0388056	0.960106	2	9655		0.00113472	0.688054	0.00154735	0.039622	0.97619	2	9693		0.00109244	0.695042	0.00294118	0.0372991	0.953125	3	11899
	0.00239234	0.676435	0.00299043	0.0406504	0.955882	4	1671		0.00190204	0.687114	0.00380409	0.0512563	0.944444	4	2102		0.00337079	0.691573	0.00337079	0.0343823	0.983333	3	1779			0.000700994	0.698381	0.00216671	0.0399549	0.972536	5	15691		0.000726216	0.696169	0.00263253	0.0360173	0.957393	10	11015		0.00115826	0.678004	0.00273771	0.0412224	0.944584	2	9496
	0.000535619	0.685592	0.00374933	0.0420404	0.961538	4	1866		0.00197141	0.692459	0.00542139	0.0411946	0.97561	4	2028		0.00159067	0.685048	0.00265111	0.0416204	0.949367	4	1885			0.00119796	0.691824	0.00199661	0.0446279	0.961712	4	10016		0.00141428	0.689969	0.00222245	0.040653	0.962594	2	9898		0.000834202	0.692075	0.00229406	0.0365999	0.960227	2	9589
	0.00138185	0.69415	0.00184247	0.0373742	0.987342	4	2170		0.000633312	0.687144	0.00126662	0.0396301	0.967742	2	1578		0.00123916	0.700743	0.00309789	0.0320718	0.980392	3	1613			0.00127257	0.692198	0.00222699	0.0403814	0.958661	4	12572		0.00109813	0.686832	0.00239593	0.0389651	0.96401	3	10016		0.000964985	0.695409	0.00206782	0.0360541	0.963671	5	14507
	0.00218341	0.689956	0.00272926	0.0464183	0.987952	3	1831		0.00179748	0.712403	0.00179748	0.0387258	0.96875	3	1668		0.00100705	0.698892	0.00151057	0.0355835	0.971429	4	1985			0.000469043	0.691995	0.00265791	0.0356998	0.950216	4	12791		0.00194336	0.69665	0.0015732	0.0377957	0.972772	3	10805		0.000718907	0.681614	0.00323508	0.0395353	0.952596	10	11127
	0.00069541	0.676634	0.00208623	0.0452555	0.96875	3	1437		0.000631712	0.696778	0.00189514	0.0286645	0.977778	2	1582		0.00195503	0.69697	0.00146628	0.037169	0.948052	4	2045			0.000921942	0.698141	0.00169023	0.0385353	0.969819	10	13015		0.001236	0.696485	0.00239475	0.0376677	0.9591	4	12944		0.0010584	0.686712	0.00317521	0.0396228	0.942721	4	10392
	0.00230017	0.699827	0.00517539	0.0434258	0.948052	3	1738		0.000632511	0.689437	0.00316256	0.0444592	0.943662	2	1580		0.000620347	0.694789	0.00186104	0.0367979	0.982759	4	1611			0.0014489	0.6809	0.00213074	0.0372142	0.963303	10	11732		0.00140991	0.682489	0.00263183	0.0411967	0.954545	3	10638		0.00106208	0.687458	0.00241383	0.0406684	0.9642	3	10356
	0.0011655	0.683566	0.00407925	0.0414634	0.971831	4	1715		0.00280584	0.689113	0.00224467	0.0374269	1	7	1781		0.00090212	0.677943	0.0045106	0.0454761	0.95	5	2216			0.00135234	0.688755	0.00301675	0.038087	0.956522	2	9612		0.00104849	0.694364	0.00183486	0.036738	0.973558	4	11444		0.000862906	0.692806	0.00151009	0.0396184	0.991597	3	9270
	0.000834028	0.697665	0.00250209	0.0391475	0.967742	5	2397		0.00275482	0.669972	0.00495868	0.0397695	0.921053	3	1814		0.000951022	0.695673	0.00190204	0.0464304	0.978947	4	2102			0.00101308	0.687143	0.00239455	0.0387047	0.971154	3	10857		0.000849329	0.686173	0.00229319	0.0391689	0.963043	3	11773		0.00117062	0.697103	0.0034143	0.0386881	0.959698	5	10250
	0.000530504	0.683289	0.00212202	0.0318857	0.935484	3	1884		0.000530504	0.697613	0.00318302	0.0364038	0.970588	3	1884		0.00109769	0.687157	0.00164654	0.040711	0.972603	4	1821			0.000905229	0.69062	0.00250679	0.0374873	0.964618	5	14360		0.00101515	0.691317	0.00281118	0.0394277	0.97	4	12805		0.000911023	0.689948	0.00227756	0.0400063	0.974952	4	13171
	0	0.708306	0.00196207	0.0360299	0.981481	3	1528		0.000977517	0.683773	0.00195503	0.0350076	0.985714	4	2045		0.00119617	0.688995	0.00299043	0.0392768	0.984375	3	1671			0.00127038	0.688334	0.00328181	0.0396204	0.942257	3	9445		0.000892503	0.690698	0.00208251	0.0389382	0.954545	5	10083		0.000788955	0.696174	0.00228797	0.0374016	0.966102	10	12674
	0.0011236	0.706742	0.00280899	0.0404455	0.985714	3	1779		0.000530504	0.696021	0.00318302	0.0370166	0.943662	3	1884		0.00225225	0.698761	0.00168919	0.0436578	0.974026	3	1775			0.00105652	0.688008	0.00211305	0.0381235	0.966574	3	9464		0.00050035	0.68608	0.0020014	0.0400668	0.952854	5	9992		0.00120471	0.687332	0.00250209	0.0361817	0.969072	10	10790
	0.00190961	0.690643	0.00254615	0.0364238	0.964912	3	1570		0.00125	0.6925	0.00375	0.0323834	0.961538	3	1599		0.000552486	0.682873	0.00276243	0.0362277	0.940299	3	1809			0.00110077	0.69929	0.00250175	0.0375494	0.960106	2	9992		0.00052615	0.689466	0.00284121	0.040496	0.953488	3	9502		0.00104635	0.689965	0.00198807	0.0375122	0.969188	2	9556
	0.000680735	0.690946	0.00340368	0.035461	0.909091	3	1468		0.000687758	0.680193	0.00206327	0.0387653	0.964912	2	1454		0.00239234	0.714713	0.00299043	0.0311333	0.909091	10	1671			0.00135023	0.685916	0.00321978	0.0391648	0.947644	2	9627		0.000759446	0.687488	0.00237327	0.0399486	0.968825	3	10533		0.000916031	0.687837	0.00193384	0.0377698	0.96748	3	9824
	0.000617284	0.682716	0.00246914	0.0453662	0.972603	3	1619		0	0.699939	0.00244948	0.0469755	0.973333	3	1632		0.0010917	0.691048	0.00272926	0.0369318	0.955882	3	1831			0.00111413	0.689715	0.00278532	0.0383333	0.953153	5	14360		0.00154736	0.683932	0.00260608	0.0381912	0.967811	3	12278		0.000821777	0.695121	0.00267078	0.0411399	0.964824	2	9734
	0.00114811	0.687141	0.00229621	0.0382546	0.984615	3	1741		0.00123533	0.707227	0	0.0379177	1	3	1618		0.00216333	0.686317	0.00540833	0.0420216	0.891566	4	1848			0.0010433	0.698279	0.00239958	0.0360624	0.959654	3	9584		0.00101102	0.68254	0.00333637	0.0396415	0.937656	4	9890		0.000824959	0.686141	0.0020249	0.0351587	0.955603	4	13333
	0.00127959	0.690979	0.00191939	0.0331345	0.980392	2	1563																			0.000962742	0.689901	0.00163666	0.0376038	0.976562	3	10386
	0.00196386	0.686567	0.00274941	0.0427632	0.962963	5	2545																			0.00115351	0.695953	0.00230703	0.0346031	0.953297	10	10402
	0.000619579	0.695167	0.00247831	0.0301282	0.96	3	1613																			0.00112226	0.691239	0.00287578	0.03654	0.950664	18	14256
	0.00276549	0.694137	0.00165929	0.0404391	0.958904	3	1807																			0.000721724	0.693783	0.00237138	0.0378471	0.959239	3	9698
	0.000661813	0.683653	0.00264725	0.044352	0.984615	2	1510																			0.000944693	0.690828	0.0027482	0.0387056	0.95585	3	11643
	0.00231616	0.678633	0.00173712	0.0398792	0.985075	4	1726																			0.00158656	0.684928	0.00195987	0.0388425	0.968523	3	10714
	0.0023596	0.695139	0.00377537	0.0409877	0.932584	4	2118																			0.00118387	0.692564	0.00266371	0.0401913	0.954212	5	13514
	0.00127146	0.675779	0.00254291	0.0386152	0.966667	10	1572																			0.00152154	0.691542	0.0028356	0.0394727	0.95972	4	14458
	0.000550964	0.706887	0.00275482	0.0367394	0.941176	4	1814																			0.00134784	0.694426	0.00192548	0.0384346	0.977099	2	10386
	0.00237107	0.692946	0.00296384	0.0326355	0.913793	4	1686																			0.000892122	0.695306	0.00274499	0.0384066	0.964158	5	14571
	0.000647668	0.678756	0.00129534	0.0419486	1	3	1543																			0.00115243	0.695144	0.0016134	0.0365202	0.974468	4	13015
	0.00107296	0.681867	0.00160944	0.0304709	1	3	1863																			0.0014331	0.696182	0.00245675	0.0371237	0.956164	2	9768
	0.000653168	0.691052	0.00130634	0.0466073	1	3	1530																			0.000846453	0.68969	0.00270865	0.0364675	0.967366	4	11813
	0.00252048	0.676749	0.00378072	0.0491368	0.948718	2	1586																			0.000719482	0.695579	0.00255816	0.0398967	0.963783	5	12508
	0.00110619	0.694137	0.00276549	0.0404157	0.972222	3	1807																			0.000903268	0.691247	0.00254557	0.038363	0.957447	3	12177
	0.00127632	0.696873	0.00319081	0.032386	0.960784	2	1566																			0.00134242	0.686596	0.00144568	0.0394454	0.973475	2	9683
	0.000553097	0.693584	0.000553097	0.0433777	1	3	1807																			0.000943073	0.692987	0.00231481	0.0384547	0.95354	3	11663
	0.00195185	0.709174	0.00390371	0.0358593	0.963636	3	1536																			0.00184256	0.684615	0.00235439	0.0396504	0.96875	2	9768
	0.00322373	0.694391	0.00257898	0.045977	0.985507	2	1550																			0.00121024	0.690266	0.00250692	0.0380156	0.970183	4	11567
	0.00132743	0.695133	0.00265487	0.0460037	0.961165	4	2259																			0.00103057	0.683442	0.00326348	0.0411253	0.958246	3	11643
	0	0.68379	0.00285388	0.0449102	0.961538	3	1751																			0.000635189	0.678594	0.00296422	0.0420075	0.957179	2	9445
	0.00122699	0.674847	0.00184049	0.0383877	0.967742	4	1629																			0.00105678	0.686329	0.00192141	0.0353586	0.975342	3	10408
	0.0023596	0.699387	0.00471921	0.0395452	0.941176	10	2118																			0.000835684	0.685783	0.00208921	0.0415304	0.964557	3	9572
	0.00198708	0.700447	0.00397417	0.0331263	0.914286	10	2012																			0.00132264	0.688352	0.00231462	0.036687	0.955257	10	12096
	0.00156904	0.692469	0.00104603	0.0381056	1	4	1911																			0.00186602	0.687908	0.00233252	0.0384391	0.963504	4	10717
	0.00200803	0.707497	0.00133869	0.0405311	0.966667	2	1493																			0.00131498	0.699483	0.00157798	0.0388828	0.968182	10	11406
	0.00126263	0.690657	0.00315657	0.0457863	0.945205	3	1583																			0.000899281	0.691996	0.00305755	0.0411974	0.956522	3	11119
	0.00309598	0.702167	0.00495356	0.0308285	0.888889	3	1614																			0.000730536	0.695053	0.00198288	0.040348	0.96875	2	9581
	0.00133333	0.725333	0.002	0.03465	0.943396	3	1499																			0.000914262	0.686611	0.00233645	0.0367205	0.956044	2	9843
	0.00216333	0.687399	0.00432666	0.0472665	0.943182	4	1848																			0.00135731	0.695792	0.00271463	0.0374912	0.963719	10	11787
	0	0.696078	0.00326797	0.0353021	0.981132	3	1529																			0.000895547	0.688187	0.00252381	0.0374037	0.958785	4	12282
	0.00228311	0.702626	0.00285388	0.0380952	0.955882	3	1751																			0.000949307	0.700873	0.00218341	0.0382071	0.965087	3	10533
	0.00128977	0.684007	0.00128977	0.0423614	0.979167	10	2325																			0.00139041	0.686265	0.00278081	0.0364255	0.946381	4	10068
	0	0.695191	0.00062461	0.0383865	0.983607	2	1600																			0.00107828	0.696427	0.00172525	0.0397485	0.97075	4	13910
	0.00166205	0.698615	0.00166205	0.0508772	0.966667	4	1804																			0.000720091	0.694373	0.00226314	0.037643	0.964384	4	9720
	0.00304321	0.696287	0.00182593	0.0414805	0.955882	7	1642																			0.00150748	0.693335	0.00183052	0.0405254	0.960106	2	9286
	0.00269058	0.702242	0.00403587	0.0394181	0.954545	10	2229																			0.00113587	0.689471	0.00288336	0.0366606	0.961905	4	11444
	0.00191327	0.709184	0.00318878	0.032386	0.961538	2	1567																			0.00106098	0.688352	0.00212196	0.0381041	0.957664	6	17907
	0.00204604	0.676215	0.00358056	0.0440387	0.931818	4	1954																			0.000717507	0.695264	0.00348503	0.0365321	0.945055	2	9755
	0	0.679306	0.00321337	0.0375084	0.949153	3	1555																			0.00144285	0.690405	0.00381325	0.0394242	0.941026	3	9702
	0.00186104	0.707816	0.00248139	0.0388098	0.952381	2	1611																			0.00149201	0.688242	0.00241563	0.0385241	0.954128	5	14074
	0.00106496	0.70181	0.00372737	0.0320265	0.935484	4	1877																			0.00121889	0.684815	0.00253936	0.0396741	0.961538	2	9844
	0.00117716	0.683343	0.00176574	0.0431034	0.985915	3	1698																			0.000944693	0.68516	0.00283408	0.039263	0.956427	3	11643
	0.00179641	0.690419	0.00179641	0.0348042	0.982456	3	1669																			0.00135657	0.687363	0.00333925	0.037439	0.950413	4	9582
	0.00253004	0.681214	0.00316256	0.0430179	0.970149	2	1580																			0.00137811	0.691956	0.00261116	0.0377885	0.956107	4	13786
	0.0017341	0.701734	0.00289017	0.0298507	0.980392	3	1729																			0.000823662	0.692924	0.00224635	0.0387162	0.968811	4	13354
	0	0.688019	0.00118624	0.0440994	0.972222	3	1685																			0.00114739	0.686763	0.00187754	0.039071	0.97027	2	9586
	0.00254453	0.688931	0.00318066	0.041196	0.96875	2	1571																			0.00104424	0.689102	0.00265806	0.0376259	0.945409	4	10533
	0.00176574	0.69276	0.00353149	0.036152	0.951613	4	1698																			0.00105009	0.691694	0.0023102	0.0374413	0.955432	2	9522
	0.00235664	0.677533	0.00235664	0.0355102	0.966667	5	2545																			0.00116205	0.686985	0.00232411	0.038804	0.964481	2	9465
	0	0.697509	0.0045755	0.0371156	0.921053	4	1966																			0.000586625	0.695835	0.00224873	0.0399307	0.967901	5	10227
	0.000621891	0.689055	0.000621891	0.0435914	1	3	1607																			0.000962155	0.68623	0.00256575	0.036075	0.950292	2	9353
	0.00191083	0.690446	0.000636943	0.0302632	0.978723	2	1569																			0.000853971	0.687162	0.003321	0.0401543	0.959811	4	10538
	0.00288018	0.705069	0.00518433	0.0367249	0.897059	6	1735																			0.000832813	0.693004	0.00229024	0.0358686	0.959538	3	9605
	0.000934143	0.689865	0.00140121	0.0349006	0.986301	4	2140																			0.000877963	0.695932	0.00185348	0.0382663	0.971649	10	10250
	0.00124224	0.697516	0.000621118	0.0415045	0.984615	2	1609																			0.00149043	0.686931	0.00188265	0.0387692	0.967413	4	12747
	0.00240154	0.685879	0.00576369	0.0353714	0.909091	25	2081																			0.0010129	0.693902	0.0022959	0.0362349	0.966355	5	14808
	0.00239952	0.687463	0.00239952	0.036829	0.967213	3	1666																			0.00117666	0.688579	0.00219642	0.0389356	0.973469	6	12747
	0.00133601	0.680027	0.00400802	0.039749	0.95	2	1496																			0.00119322	0.686184	0.00264212	0.0377559	0.957303	4	11732
	0.00274424	0.688255	0.00493963	0.0405327	0.921053	18	1821																			0.000922084	0.684094	0.00267404	0.0382031	0.943128	4	10844
	0.00117302	0.682111	0.00351906	0.0436654	0.946667	3	1704																			0.000966693	0.686704	0.0028122	0.0393737	0.947137	3	11378
	0.000598086	0.670455	0.0041866	0.028536	0.938776	10	1671																			0.00125519	0.695761	0.00347591	0.0405201	0.945882	10	10356
	0.00124688	0.693682	0.00166251	0.0340664	0.975309	5	2405																			0.00130878	0.681499	0.00308498	0.038937	0.952381	3	10696
	0.00184049	0.682209	0.00245399	0.0449871	1	3	1629																			0.00143763	0.684144	0.002537	0.0373561	0.959368	4	11824
	0.00113572	0.683135	0.0028393	0.0515588	0.977273	4	1760																			0.000895175	0.690628	0.00250649	0.0410831	0.962801	3	11170
	0.000578035	0.687861	0.00289017	0.0429782	0.959459	3	1729																			0.000991867	0.69024	0.00228129	0.0368958	0.957333	3	10081
	0.000643915	0.683838	0.00128783	0.0425388	0.954545	5	1552																			0.00118694	0.686911	0.00309924	0.0394999	0.95515	5	15164
	0.000690608	0.697514	0.000690608	0.0321658	1	3	1447																			0.00110486	0.68853	0.00271193	0.0399958	0.952618	3	9955
	0.00325098	0.710663	0.000650195	0.0456714	1	3	1537																			0.000972849	0.689308	0.00265322	0.0396386	0.959821	10	11306
	0.00292683	0.677561	0.00390244	0.0410467	0.97561	18	2049																			0.0010483	0.690303	0.00224635	0.0398002	0.951493	4	13354
	0.000550964	0.701377	0.000550964	0.037844	0.985075	3	1814																			0.00141486	0.694997	0.00262759	0.0369476	0.969697	4	9894
	0.000535619	0.69684	0.00214247	0.0344636	0.984127	4	1866																			0.000633847	0.685823	0.00211282	0.0364235	0.954023	2	9465
	0.00170068	0.687642	0.00170068	0.0365351	0.984127	3	1763																			0.00109821	0.692736	0.00227487	0.040808	0.970817	5	12747
	0.00210881	0.687052	0.00379587	0.0360598	0.953488	10	2370																			0.00139652	0.685411	0.00214133	0.039969	0.976303	10	10740
	0.00256246	0.686739	0.00320307	0.0381271	0.919355	3	1560																			0.00106465	0.695316	0.00271003	0.0410142	0.948598	4	10331
	0.00158562	0.684989	0.00422833	0.0443951	0.930233	3	1891																			0.00162851	0.687422	0.00249066	0.0398363	0.956835	5	10438
	0.000869187	0.683616	0.00304216	0.0398912	0.977778	4	2300																			0.00150235	0.688169	0.00347418	0.0379203	0.953317	10	10649
	0.00147638	0.692913	0.0019685	0.0406379	0.963415	5	2031																			0.000833207	0.693683	0.00227238	0.0380465	0.962151	4	13201
	0.00136986	0.689726	0.00205479	0.0453237	0.969231	4	1459																			0.00123751	0.688058	0.00238663	0.0385252	0.969907	4	11312
	0.00189873	0.66962	0.00379747	0.0424403	0.955882	3	1579																			0.00158983	0.698588	0.00187038	0.0392176	0.978155	4	10692
	0.00124378	0.672264	0.00124378	0.0408825	1	3	1607																			0.00116144	0.696864	0.00222609	0.0377491	0.951777	3	10331
	0.00138985	0.697707	0.00138985	0.0354046	0.980392	3	1438																			0.00160205	0.688882	0.00234967	0.0378721	0.960563	3	9362
	0.000508388	0.685308	0.00152517	0.0414233	0.987342	4	1966																			0.00153213	0.690032	0.00277698	0.0407552	0.953271	3	10442
	0.000581395	0.697674	0.00232558	0.0362976	0.952381	3	1719																			0.00105678	0.696801	0.00268998	0.0374588	0.951777	3	10408
	0.00235294	0.699412	0.00294118	0.0348411	0.95	3	1699																			0.00137247	0.694257	0.00211149	0.0392221	0.970027	2	9471
	0.00199867	0.696203	0.00266489	0.0425384	0.953125	2	1500																			0.0012333	0.683453	0.00318602	0.0398458	0.951407	2	9729
	0.00180072	0.681273	0.00420168	0.0388959	0.911765	3	1665																			0.00140504	0.683397	0.00234174	0.0425601	0.96488	4	12810
	0.000605327	0.69431	0.00121065	0.043038	0.985507	2	1651																			0.0018042	0.693442	0.00188265	0.0399149	0.970179	18	12747
	0.000955566	0.690874	0.00143335	0.038864	0.9875	5	2092																			0.000983656	0.693856	0.00189165	0.0395431	0.972868	4	13215
	0.001221	0.696581	0.0030525	0.0362135	0.95	3	1637																			0.000771605	0.684414	0.00137174	0.0409184	0.982833	4	11663
	0.0016835	0.704826	0.00505051	0.0374488	0.927536	3	1781																			0.00125084	0.693736	0.00317521	0.0403129	0.961631	3	10392
	0.00120627	0.693607	0.00180941	0.031211	0.961538	3	1657																			0.000747943	0.694989	0.00216904	0.0393057	0.976789	4	13369
	0.00157109	0.682247	0.00196386	0.0405904	0.980198	5	2545																			0.00129092	0.692393	0.00276625	0.0459115	0.959596	3	10844
	0.00184615	0.688615	0.00307692	0.036036	0.933333	10	1624																			0.000633781	0.679624	0.00116193	0.0434687	0.987469	3	9466
	0.000653168	0.675376	0.00587851	0.0474553	0.958904	3	1530																			0.00039482	0.690303	0.0030796	0.0377126	0.940574	4	12663
	0.000550964	0.687052	0.00440771	0.0397924	0.907895	4	1814																			0.0012065	0.690951	0.00232019	0.0362235	0.979167	10	10774
	0.000564016	0.671179	0.00338409	0.040708	0.932432	3	1772																			0.000825338	0.695347	0.00237285	0.0382056	0.956989	2	9692
	0.00125786	0.685535	0.0033543	0.0435165	0.951923	5	2384																			0.000735603	0.693359	0.00252207	0.036322	0.965217	2	9515
	0.00334821	0.688616	0.00279018	0.034904	0.923077	7	1791																			0.00110077	0.695787	0.00290203	0.0370409	0.944297	4	9992
	0	0.669481	0.0012987	0.0350641	1	3	1539																			0.000901804	0.69489	0.00290581	0.0377358	0.947644	4	9979
	0.00326371	0.700392	0.000652742	0.035981	1	5	1531																			0.00057565	0.686655	0.00239854	0.0390609	0.963054	6	10422
	0.00180941	0.686972	0.000603136	0.0363409	1	3	1657																			0.0013905	0.693318	0.0026265	0.0364307	0.949791	4	12944
	0	0.693518	0.00440529	0.0394997	0.909091	3	1588																			0.000734137	0.691872	0.00199266	0.037146	0.96875	2	9534
	0.00198708	0.687034	0.0034774	0.0399792	0.939024	4	2012																			0.000960102	0.685513	0.00202688	0.0403558	0.965426	2	9373
	0.00134048	0.69437	0.00335121	0.0406732	0.935484	3	1491																			0.00128246	0.69082	0.00106872	0.0407527	0.981233	2	9356
	0.000890076	0.694259	0.00311526	0.0390335	0.94382	5	2246																			0.00116347	0.692097	0.00216072	0.037117	0.966216	3	12032
	0.00130634	0.715872	0.000653168	0.0324544	1	3	1530																			0.00106129	0.687008	0.00185726	0.0385429	0.974478	4	11306
	0.00182927	0.702439	0.00182927	0.0276208	1	2	1639																			0.00143457	0.695153	0.0023568	0.0366113	0.955556	2	9758
	0.000536481	0.688305	0.0026824	0.0392377	0.958904	6	1863																			0.000931581	0.687506	0.00320878	0.0386853	0.949735	2	9660
	0.000511247	0.69274	0.00460123	0.0400855	0.925926	3	1955																			0.000849329	0.686428	0.00178359	0.0348561	0.968215	3	11773
	0.00203252	0.689024	0.00338753	0.0419332	0.923077	3	1476																			0.00115244	0.684023	0.00345731	0.0404283	0.946154	2	9544
	0.00180288	0.684495	0.00240385	0.0401506	0.984615	4	1663																			0.00131062	0.693316	0.00270861	0.0364758	0.957143	3	11444
	0.00203355	0.686324	0.00101678	0.0486631	0.98913	4	1966																			0.00167768	0.688267	0.00314564	0.0367871	0.976879	2	9536
	0.000514403	0.686728	0.00411523	0.0437365	0.931034	4	1943																			0.00133662	0.696072	0.0023648	0.0375281	0.948649	2	9725
	0.00102041	0.7	0.000510204	0.036036	1	4	1959																			0.0014807	0.690957	0.00253834	0.0405644	0.968421	2	9454
	0.00230415	0.679147	0.00403226	0.0360577	0.983607	10	1735																			0.000933998	0.686903	0.00197177	0.0403243	0.971279	2	9635
	0.00206718	0.700258	0.000516796	0.0288462	0.964286	6	1934																			0.000935162	0.691397	0.00290939	0.0383825	0.956873	3	9623
	0.00168919	0.698198	0.00225225	0.0351083	0.952381	3	1775																			0.00135697	0.691153	0.00226162	0.0383203	0.964455	10	11053
	0.00100351	0.695434	0.00501756	0.0437533	0.922222	5	1992																			0.0011055	0.69204	0.00228996	0.0378427	0.970526	6	12663
	0.00182593	0.693244	0.000608643	0.0366625	1	3	1642																			0.00171635	0.69178	0.00180668	0.0384398	0.976134	10	11069
	0.00433974	0.698078	0.00371978	0.0367742	0.95	2	1612																			0.000847099	0.683503	0.00296485	0.040751	0.955959	2	9443
	0.00191327	0.69324	0.000637755	0.0343915	0.981132	2	1567																			0.00111049	0.6799	0.00342402	0.0411554	0.946667	4	10805
	0.000642261	0.681439	0.00128452	0.0430397	0.970149	2	1556																			0.000824251	0.692463	0.00146534	0.0393708	0.974057	4	10918
	0.000670691	0.692824	0.00134138	0.0369596	0.981481	2	1490																			0.00153357	0.691412	0.00278314	0.0395858	0.955651	6	17605
	0.00223464	0.673184	0.0027933	0.0330052	0.966102	3	1789																			0.0011283	0.689475	0.00274017	0.037807	0.957537	7	12407
	0.00105708	0.691332	0.00264271	0.0345584	0.969231	3	1891																			0.00135742	0.687794	0.00323692	0.0419756	0.957711	2	9576
	0	0.70632	0.00185874	0.0347267	0.981818	3	1613																			0.000600901	0.69344	0.00290436	0.0401921	0.955335	2	9984
	0.00150602	0.704819	0.00251004	0.0312012	0.9375	4	1991																			0.000815494	0.680734	0.0019368	0.0379318	0.9729	2	9809
	0.00258065	0.694194	0.00301075	0.0429088	0.95	10	2324																			0.00100981	0.691215	0.00216388	0.0366931	0.970297	4	13863
	0.00111359	0.701559	0.00222717	0.0395119	0.971831	3	1795																			0.00050035	0.681877	0.00270189	0.0358255	0.963788	3	9992
	0.000985707	0.689995	0.00344998	0.0385802	0.9375	4	2028																			0.00111279	0.689611	0.00174867	0.0365481	0.973626	4	12580
	0.00215054	0.676989	0.00301075	0.040054	0.967391	10	2324																			0.00195435	0.690119	0.00265791	0.0342732	0.963554	10	12791
	0.0020141	0.671702	0.00453172	0.0521554	0.960784	4	1985																			0.000565398	0.692706	0.00263852	0.0359761	0.970976	3	10611
	0.00189394	0.688131	0.00315657	0.0401845	0.968254	2	1583																			0.00146062	0.686281	0.00250391	0.041703	0.964736	3	9585
	0.00214592	0.678648	0.00214592	0.0449691	0.987654	3	1863																			0.000777665	0.679135	0.00287736	0.0403762	0.959615	4	12858
	0.00123001	0.694342	0.00184502	0.0471576	0.973333	2	1625																			0.000930784	0.681587	0.0020308	0.0408361	0.972689	3	11817
	0.000934143	0.684727	0.00186829	0.036965	0.95	4	2140																			0.00113587	0.690695	0.00262123	0.0366573	0.961905	3	11444
	0.00224517	0.713965	0.00404131	0.0364827	0.95122	6	2226																			0.00151899	0.696911	0.00273418	0.0399916	0.964377	4	9874
	0.00221239	0.704093	0.00387168	0.0338497	0.967213	3	1807																			0.00118494	0.698113	0.00282563	0.0367389	0.962779	6	10970
	0.000661376	0.668651	0.00132275	0.04	1	3	1511																			0.00113707	0.690717	0.00237751	0.0379407	0.961853	2	9673
	0.00140154	0.686055	0	0.0387144	0.963636	2	1426																			0.000983994	0.689452	0.00196799	0.0360839	0.963636	5	15243
	0.00110436	0.701822	0.00165654	0.0362069	0.954545	4	1810																			0.00142494	0.692723	0.00223919	0.0390931	0.963446	2	9824
	0.00144092	0.680596	0.000960615	0.0479798	0.989691	4	2081																			0.000947568	0.687382	0.00236892	0.0382657	0.968815	4	12663
	0.00105988	0.704822	0.00317965	0.0313015	0.95	5	1886																			0.00128447	0.692709	0.00256895	0.0374735	0.963636	10	13234
	0.000569152	0.677291	0.0011383	0.0366864	0.984127	3	1756																			0.00130558	0.697335	0.00253437	0.03944	0.957282	5	13020
	0	0.696881	0.00176574	0.0335775	0.982143	4	1698																			0.000928218	0.69441	0.00195957	0.0377318	0.967033	2	9695
	0	0.71138	0.00254291	0.0309007	1	4	1572																			0.00105229	0.689008	0.00291404	0.0406044	0.956262	4	12353
	0.00120192	0.682692	0.000600962	0.0401254	1	4	1663																			0.00132264	0.69232	0.00297594	0.0382796	0.952891	4	12096
	0.0014918	0.673794	0.00546992	0.0422756	0.9	4	2010																			0.00100742	0.690906	0.00155692	0.0409586	0.972789	3	10918
	0.00262467	0.703937	0.00367454	0.0310966	0.934426	10	1904																			0.000908999	0.701646	0.002525	0.0394322	0.966495	2	9900
	0.00122549	0.698529	0.00245098	0.0429763	0.971014	3	1631																			0.00154528	0.695271	0.00298753	0.0398282	0.953728	2	9706
	0.000468384	0.704918	0.0028103	0.0365497	0.961538	4	2134																			0.00104987	0.689449	0.0015748	0.0378367	0.988604	2	9524
	0.00112676	0.691831	0.00394366	0.0405882	0.971831	3	1774																			0.00126998	0.704202	0.00275161	0.0390126	0.951613	2	9448
	0.00174825	0.677739	0.00174825	0.0345036	0.966102	4	1715																			0.00125246	0.692521	0.00268384	0.0352701	0.95	3	11177
	0.00161204	0.677593	0.00214938	0.0480497	0.977011	4	1860																			0.000686207	0.689344	0.00303892	0.0401676	0.951574	3	10200
	0.00101678	0.688866	0.00355872	0.0327004	0.939394	4	1966																			0.00111369	0.693735	0.00287703	0.0389222	0.96875	4	10774
	0.00137741	0.7073	0.00550964	0.0306924	0.914894	3	1451																			0.000975696	0.697091	0.00221749	0.0384899	0.958716	3	11273
	0.00121139	0.714718	0.00242277	0.0358942	0.95	2	1650																			0.00113917	0.69195	0.00199354	0.0383096	0.967581	4	10533
	0.00228311	0.678653	0.00399543	0.035693	1	10	1751																			0.000982222	0.689716	0.00127689	0.0397751	0.982323	4	10180
	0.00102564	0.702051	0.00410256	0.0418006	0.975	3	1949																			0.000811329	0.691769	0.00280277	0.0372614	0.952941	4	13557
	0	0.690229	0.001386	0.0315638	0.956522	2	1442																			0.000781929	0.683319	0.00217202	0.0411418	0.963907	3	11509
	0.00125786	0.684906	0.00314465	0.0414201	0.954545	2	1589																			0.00116402	0.684233	0.0026455	0.0388852	0.95664	2	9449
	0.00154879	0.686113	0.00309757	0.0428649	0.951807	10	1936																			0.000712396	0.692143	0.0024425	0.0383353	0.952632	2	9825
	0.00212993	0.683174	0.00159744	0.0428731	0.987179	3	1877																			0.00197546	0.691308	0.00259929	0.037041	0.969014	2	9617
	0.00057971	0.677101	0.00231884	0.0349398	0.95082	3	1724																			0.00121655	0.687652	0.00304136	0.0394	0.949109	3	9863
	0.00255591	0.684345	0.00383387	0.0406667	0.983871	2	1564																			0.00105219	0.691709	0.00199916	0.0387563	0.964578	2	9503
	0.00175747	0.685764	0.00140598	0.0395894	0.981818	6	2844																			0.00145682	0.68845	0.00332986	0.0388076	0.937173	2	9609
	0.000655738	0.678689	0.000655738	0.0312076	0.978723	3	1524																			0.000636421	0.692972	0.00300027	0.0394999	0.952055	3	10998
	0.00104987	0.698688	0.00472441	0.0424009	0.916667	4	1904																			0.00140713	0.685428	0.00250156	0.0392316	0.962076	4	12791
	0.00193299	0.688144	0.00128866	0.0320213	0.96	2	1551																			0.000907716	0.692385	0.002118	0.0387239	0.963446	2	9914
	0	0.67371	0.00124301	0.0415315	0.984615	2	1608																			0.00100442	0.691543	0.0031137	0.035759	0.955432	4	9955
	0.00322407	0.680279	0.00429876	0.046538	0.931818	10	1860																			0.000876655	0.693697	0.0022793	0.0391566	0.961883	4	11406
	0.00277778	0.708333	0.00347222	0.0354302	0.960784	5	1439																			0.000926641	0.683707	0.00277992	0.0380937	0.944223	4	12949
	0.00237756	0.685212	0.00332858	0.040857	0.964706	10	2102																			0.00127176	0.691281	0.00174867	0.0358704	0.96882	4	12580
	0	0.695968	0.00132188	0.0335616	1	3	1512																			0.000940537	0.693176	0.0026126	0.037701	0.955801	2	9568
	0.0031407	0.693467	0.00251256	0.042735	0.955882	4	1592																			0.00115785	0.695407	0.00208414	0.0387149	0.965932	5	12954
	0.00115942	0.697391	0.00463768	0.0419963	0.971831	10	1724																			0.00116144	0.693864	0.00280681	0.038787	0.964912	6	10331
	0.0026936	0.668687	0.003367	0.0444601	0.969231	2	1484																			0.000938478	0.687696	0.00260688	0.0398826	0.953247	2	9589
	0.000516262	0.720186	0.00206505	0.0354458	0.942857	4	1936																			0.00116373	0.693671	0.00223794	0.0382895	0.964789	10	11170
	0.00169972	0.70085	0.00283286	0.0323149	0.948276	4	1764																			0.00118446	0.691014	0.00260581	0.0376754	0.964286	4	12663
	0.00044843	0.691928	0.00224215	0.0377975	0.97561	4	2229																			0.000999462	0.695625	0.00261398	0.0367295	0.962343	4	13006
	0.00183486	0.689908	0.0030581	0.0382897	0.9375	3	1634																			0.00101947	0.694974	0.00254868	0.0369625	0.958791	2	9808
	0.00126263	0.683081	0.00505051	0.0416942	0.926471	4	1583																			0.000861821	0.688978	0.00143637	0.0393897	0.977723	10	10442
	0.000576037	0.689516	0.00288018	0.0390625	0.970149	4	1735																			0.00124485	0.685339	0.00325577	0.0399321	0.950237	3	10442
	0.00149031	0.694486	0.00198708	0.0377847	0.960526	4	2012																			0.00122137	0.690585	0.00284987	0.0361675	0.93956	4	9824
	0.00121877	0.695308	0.00304692	0.0368254	0.966667	5	1640																			0.00084507	0.694272	0.00178404	0.0362538	0.96875	4	10649
	0.00314268	0.694532	0	0.0399738	0.983871	2	1590																			0.00104362	0.690774	0.00177416	0.0388624	0.975477	2	9581
	0.000639795	0.694818	0.00319898	0.0318725	0.923077	4	1562																			0.00113917	0.694038	0.00180368	0.0353381	0.967655	3	10533
	0	0.695571	0.00249532	0.0424282	0.955882	2	1602																			0.00130916	0.685599	0.00191339	0.0423809	0.96875	4	9929
	0.00212314	0.702229	0.00106157	0.0369961	0.985294	4	1883																			0.000983108	0.691304	0.00214496	0.0415151	0.956989	4	11188
	0.000867679	0.685466	0.0021692	0.032345	0.972973	4	2304																			0.000804361	0.691036	0.00250246	0.041115	0.962882	4	11188
	0.00262763	0.686937	0.00187688	0.0411603	0.981308	5	2663																			0.000832986	0.692212	0.0017701	0.0375297	0.977465	2	9603
	0.000668896	0.698328	0.00200669	0.0405311	0.966667	3	1494																			0.00121273	0.682668	0.00212228	0.0399242	0.969309	10	9894
	0.000536481	0.704936	0.00214592	0.032276	0.951613	4	1863																			0.00130658	0.683808	0.0024265	0.0411919	0.959184	4	10714
	0.00188058	0.70898	0.00235073	0.0387065	0.975309	4	2126																			0.000938967	0.683046	0.0010433	0.0372698	0.980114	2	9584
	0.000449035	0.706331	0.000449035	0.0378505	0.987805	4	2226																			0.00157348	0.68415	0.00199308	0.0419358	0.964736	2	9532
	0.000623441	0.69015	0.000623441	0.0464052	1	2	1603																			0.00136083	0.684288	0.00272166	0.0390233	0.954787	2	9552
	0.000556793	0.673163	0.00389755	0.0444705	0.926829	4	1795																			0.000732668	0.682755	0.0016485	0.0388942	0.962264	4	10918
	0.00154321	0.688272	0.00308642	0.0373945	0.94898	6	2591																			0.0012341	0.689292	0.0024682	0.0352744	0.957219	10	10533
	0.00182815	0.690433	0.00182815	0.0394151	0.96875	3	1640																			0.000793931	0.686397	0.00202893	0.0380594	0.971897	4	11335
	0.000643915	0.698648	0.00321958	0.0503744	0.936709	4	1552																			0.0016325	0.684745	0.00253945	0.0391879	0.962877	4	11025
	0.00133245	0.677548	0.00333111	0.0484551	0.931507	3	1500																			0.00174131	0.682246	0.00215923	0.0381159	0.96337	10	14356
	0.000528541	0.710888	0.00475687	0.0363236	0.928571	4	1891																			0.000966433	0.692223	0.00296373	0.0395302	0.957724	5	15520
	0.00131062	0.686763	0.00458716	0.0368098	0.964286	2	1525																			0.00148492	0.697726	0.00213457	0.0370192	0.969697	5	10774
	0.00136986	0.70411	0.00365297	0.0356295	0.9375	4	2189																			0.000793966	0.688964	0.00307662	0.038112	0.946154	3	10075
	0.00106101	0.672679	0.00265252	0.0405105	0.936709	3	1884																			0.00164231	0.68788	0.00295615	0.0387411	0.941788	3	12177
	0	0.693042	0.0016835	0.0337798	0.95082	3	1781																			0.00100585	0.688313	0.0018231	0.0380971	0.974916	5	15906
	0.00194805	0.698052	0.000649351	0.0371371	0.982143	2	1540																			0.00176275	0.697636	0.00176275	0.038947	0.973118	2	9643
	0.000634921	0.689524	0.00253968	0.043883	0.955882	2	1575																			0.000913627	0.690843	0.00231921	0.0399034	0.964602	5	14228
	0.000535619	0.697375	0.00321371	0.0367688	0.970588	3	1866																			0.0012551	0.694383	0.00266709	0.0385243	0.961303	4	12747
	0.00120048	0.693277	0.00360144	0.0310559	0.961538	3	1665																			0.000952179	0.696784	0.00306813	0.0353652	0.938953	2	9451
	0.00152517	0.70361	0.00203355	0.0315457	0.983607	3	1966																			0.00125586	0.687709	0.00293034	0.0375632	0.955654	18	11943
	0.0018315	0.702686	0.003663	0.0435339	0.957746	4	1637																			0.00110077	0.696488	0.00250175	0.0366791	0.96978	4	9992
	0.00094518	0.693289	0.0047259	0.0421836	0.944444	10	2115																			0.000314465	0.694759	0.00199161	0.038835	0.962162	2	9539
	0.00197889	0.698549	0.00461741	0.0371901	0.916667	3	1515																			0.00106326	0.69378	0.00276449	0.0370166	0.951705	2	9404
	0.00132188	0.701917	0.00264375	0.0293515	0.955556	2	1512																			0.00108641	0.681598	0.00242353	0.0415904	0.967546	3	11965
	0.00117578	0.686067	0.00293945	0.0335366	0.964912	3	1700																			0.00108119	0.69196	0.00294869	0.0366551	0.952255	2	10174
	0.000898069	0.700943	0.00224517	0.0384615	0.97619	10	2226																			0.00153568	0.688889	0.0028907	0.040482	0.968468	3	11069
	0.00174825	0.689394	0.00174825	0.0401949	0.957143	3	1715																			0.00134892	0.694245	0.00269784	0.0423872	0.947479	3	11119
	0.00125786	0.67631	0.00209644	0.0330579	0.95	5	2384																			0.00125562	0.691744	0.00230198	0.0387631	0.962162	2	9556
	0.00183824	0.703431	0.00183824	0.0356688	0.982456	4	1631																			0.000916209	0.687573	0.00216558	0.0380449	0.962719	10	12005
	0.00181242	0.691889	0.00271862	0.0437055	0.958333	5	2206																			0.000846561	0.693016	0.00232804	0.0384065	0.969444	2	9449
	0.00150527	0.70296	0.00250878	0.0474684	0.978261	4	1992																			0.0014556	0.687565	0.00249532	0.0386238	0.959677	2	9617
	0.00154879	0.707279	0.00154879	0.0404749	0.949367	4	1936																			0.000701486	0.690453	0.00306103	0.0375058	0.969178	5	15680
	0.00276753	0.679889	0.00415129	0.0364858	0.949367	5	2167																			0.00127088	0.691449	0.00245098	0.0361116	0.962406	10	11015
	0.0013468	0.70303	0.0026936	0.0292276	0.954545	3	1484																			0.0010202	0.688737	0.00244848	0.0372019	0.967033	2	9801
	0.00185529	0.703154	0.004329	0.0434219	0.943662	2	1616																			0.00188501	0.681956	0.00157085	0.0378755	0.972067	2	9548
	0.0012945	0.686731	0.002589	0.0469069	0.971831	2	1544																			0.00127845	0.684821	0.00289781	0.0405478	0.957983	10	11732
	0.00239521	0.698802	0.00239521	0.032858	0.981481	2	1669																			0.000681489	0.692478	0.00298151	0.0423751	0.953908	6	11738
	0.00251004	0.674699	0.00200803	0.044164	0.988235	4	1991																			0.001338	0.686394	0.00226431	0.0393313	0.960733	2	9715
	0.00175953	0.692082	0.00175953	0.0391198	0.984615	3	1704																			0.000570079	0.685724	0.00252464	0.0398914	0.955193	5	12278
	0.00325733	0.691857	0.00390879	0.0437158	0.969697	4	1534																			0.00130965	0.69215	0.00212818	0.0360116	0.965831	3	12216
	0.00138376	0.665129	0.00184502	0.0424915	0.956522	4	2167																			0.00119322	0.698116	0.00196028	0.0386422	0.977578	3	11732
	0.000601323	0.665063	0.00180397	0.0336868	0.981818	4	1662																			0.000741359	0.689278	0.00278009	0.0399111	0.940774	3	10790
	0.00265111	0.676034	0.00265111	0.038206	1	10	1885																			0.00126817	0.694176	0.00263389	0.0358517	0.949062	3	10250
	0.00195599	0.685575	0.00195599	0.0408789	0.97561	5	2044																			0.00100664	0.688746	0.00231528	0.0435744	0.962791	2	9933
	0.00100351	0.694431	0.00250878	0.0420389	0.952381	5	1992																			0.000991867	0.694803	0.00178536	0.0375451	0.965426	10	10081
	0.000640615	0.68738	0.000640615	0.0401338	0.983607	4	1560																			0.000874891	0.696254	0.00230653	0.0396885	0.95992	4	12572
	0.00192123	0.695005	0.00192123	0.0318408	0.955224	4	2081																			0.000764396	0.688551	0.00254799	0.0399115	0.96162	4	11773
	0.000612745	0.695466	0.00245098	0.0409994	0.969697	4	1631																			0.0010662	0.694969	0.00232626	0.0383219	0.957179	3	10316
	0.00112676	0.695775	0.00507042	0.0303561	0.896552	3	1774																			0.000651519	0.694112	0.00285039	0.0352464	0.954233	10	12278
	0.00135318	0.691024	0.00315742	0.0351947	0.925926	4	2216																			0.00089854	0.68933	0.00262074	0.0393762	0.961905	4	13354
	0.00101678	0.688866	0.00406711	0.0399148	0.974026	10	1966																			0.000808771	0.687635	0.00314522	0.0391312	0.947846	4	11127
	0.003125	0.684375	0.00375	0.0405494	0.96875	6	1599																			0.00183486	0.683093	0.00235911	0.0412183	0.957627	6	11444
	0.00220994	0.713812	0.00220994	0.0333142	1	10	1809																			0.000909918	0.692347	0.00222424	0.0400168	0.971867	3	9890
	0.00247066	0.70908	0.00123533	0.0385852	1	3	1618																			0.000738757	0.68649	0.00240096	0.0394231	0.964706	3	10828
	0.00153061	0.708673	0.00255102	0.0355061	0.971014	3	1959																			0.00113064	0.693596	0.00287799	0.0391528	0.968254	2	9729
	0.00318269	0.686824	0.00127307	0.0377483	1	3	1570																			0.00154067	0.689297	0.00256779	0.0385684	0.967828	2	9735
	0.000582751	0.683566	0.00174825	0.0369921	0.968254	3	1715																			0.00086785	0.692781	0.0017357	0.0361939	0.969298	6	12674
	0.000637755	0.722577	0	0.0323219	1	2	1567																			0.00108157	0.690852	0.00333484	0.0376863	0.948113	3	11094
	0.0016	0.675733	0.0048	0.0391061	0.897436	6	1874																			0.00163572	0.680458	0.0025979	0.03845	0.955224	3	10392
	0	0.703262	0.00313676	0.0291451	1	4	1593																			0.000812678	0.684173	0.00253962	0.0384656	0.962963	2	9843
	0.00203528	0.658752	0.00135685	0.0440654	0.96875	2	1473																			0.00090955	0.694997	0.00202122	0.0365124	0.972067	5	9894
	0.000653168	0.685826	0.00457218	0.036079	0.913793	3	1530																			0.00131913	0.692948	0.00243531	0.0365571	0.963889	2	9854
	0.00237107	0.69591	0.0017783	0.038961	0.954545	3	1686																			0.00178554	0.695268	0.00198393	0.0393636	0.957286	3	10080
	0.00130492	0.69378	0.00217486	0.0366848	0.952941	5	2298																			0.000930617	0.68814	0.00299866	0.0399698	0.96114	2	9670
	0.00340136	0.678005	0.000566893	0.0427046	0.986301	4	1763																			0.00102322	0.686659	0.00243998	0.0402002	0.958904	4	12704
	0.00112803	0.684715	0.00112803	0.0381679	1	4	1772																			0.00125418	0.688232	0.00177676	0.0377973	0.97486	2	9567
	0.001221	0.706349	0.002442	0.0355105	0.982456	3	1637																			0.00152362	0.692991	0.00253936	0.0374021	0.952915	4	11813
	0.000430663	0.695952	0.00258398	0.0372531	0.943182	5	2321																			0.000926689	0.694399	0.00205931	0.0375602	0.964286	2	9711
	0.000628931	0.686792	0.00251572	0.044137	0.971014	2	1590																			0.000983284	0.685644	0.00255654	0.0387883	0.959494	3	10169
	0.00164294	0.685652	0.00328587	0.0377143	0.929577	4	1825																			0.00126973	0.688736	0.00281154	0.0369428	0.956098	4	11025
	0.000668003	0.716767	0.00200401	0.0383008	0.964912	3	1496																			0.00123699	0.692712	0.00237089	0.0401719	0.963918	2	9700
	0.00195185	0.707222	0.00195185	0.0330634	0.960784	3	1536																			0.00164732	0.688579	0.0030593	0.0368133	0.943515	18	12747
	0.00150527	0.698445	0.00250878	0.0371339	0.934211	4	1992																			0.000737852	0.680405	0.00189733	0.0384995	0.959128	2	9486
	0.00176574	0.709241	0.00117716	0.031688	0.981132	4	1698																			0.000819336	0.689164	0.00276526	0.0375692	0.969863	2	9763
	0.000521921	0.684238	0.00365344	0.0438116	0.918605	3	1915																			0.0012053	0.700583	0.00140619	0.0381002	0.978552	2	9955
	0.00189514	0.674668	0.00189514	0.0354563	0.947368	2	1582																			0.00100009	0.695336	0.00190926	0.0353507	0.971503	4	10998
	0.00124533	0.701121	0.00311333	0.0422902	0.984848	2	1605																			0.00133712	0.697225	0.00342637	0.0381905	0.94206	4	11965
	0.00237107	0.688204	0.0017783	0.0428571	0.985714	6	1686																			0.00105843	0.687976	0.00222269	0.039449	0.967568	2	9447
	0.00129955	0.704353	0.00194932	0.0336474	0.98	2	1538																			0.000864454	0.677299	0.00259336	0.0399099	0.956803	4	11567
	0.00119119	0.698035	0.00416915	0.0404229	0.970149	3	1678																			0.000815262	0.688896	0.00285342	0.0364098	0.951327	3	12265
	0.00256739	0.686136	0.0012837	0.0522034	0.9625	2	1557																			0.00152068	0.693532	0.00283861	0.0349033	0.962319	6	9863
	0.000631313	0.684343	0.00315657	0.0306989	0.959184	3	1583																			0.00060423	0.696375	0.00261833	0.0373783	0.954545	4	9929
	0.0017341	0.712717	0.00289017	0.0336538	0.918033	4	1729																			0.00112774	0.695612	0.00102522	0.0364738	0.985591	2	9753
	0.000662252	0.683444	0.000662252	0.0329218	1	3	1509																			0.00105224	0.688613	0.00248027	0.0393799	0.956274	5	13304
	0	0.702793	0.00335196	0.0402098	0.985714	3	1789																			0.00117434	0.681435	0.00181488	0.0429448	0.964912	2	9366
	0.00133601	0.678691	0.00267201	0.0470836	0.957143	3	1496																			0.00116716	0.687589	0.00252885	0.039954	0.967267	18	15421
	0.000508388	0.695984	0.00508388	0.032735	0.925373	5	1966																			0.00101533	0.691035	0.00324906	0.0373773	0.944	2	9848
	0.00112233	0.70202	0.00224467	0.0392042	0.971014	3	1781																			0.00105967	0.693556	0.00311279	0.0370549	0.938918	6	15098
	0.00309789	0.710037	0.00247831	0.0407503	0.984375	3	1613																			0.000713703	0.689437	0.00275285	0.0399617	0.949495	2	9807
	0.00128617	0.699035	0.00385852	0.0340909	0.927273	3	1554																			0.00102733	0.703616	0.00297925	0.0349494	0.947977	2	9733
	0.00161987	0.679806	0.00215983	0.0417843	0.961039	3	1851																			0.00110876	0.692672	0.00251991	0.0391396	0.96134	2	9920
	0.000561167	0.678451	0.00280584	0.0404692	0.958333	4	1781																			0.000945626	0.687549	0.00283688	0.0394812	0.96008	5	12689
	0.00176367	0.696061	0.00352734	0.0354307	0.966667	3	1700																			0.000938184	0.687585	0.00333577	0.041576	0.950249	2	9592
	0.000607165	0.67881	0.00485732	0.0275517	0.956522	3	1646																			0.00151889	0.691855	0.00208848	0.0403601	0.973747	5	10533
	0.00126984	0.686349	0.00507937	0.0349835	0.946429	3	1574																			0.00108194	0.690998	0.00223601	0.0381845	0.962193	4	13863
	0.00212202	0.69496	0.00265252	0.029589	0.964286	3	1884																			0.00134112	0.692787	0.00258645	0.0362225	0.945455	4	10438
	0.00150301	0.680862	0.00200401	0.0452393	0.966292	5	1995																			0.000977076	0.688839	0.00180383	0.0400908	0.967864	4	13304
	0.00122699	0.67362	0.00122699	0.0511658	0.987654	4	1629																			0.00106383	0.688975	0.00232108	0.0393717	0.963054	2	10339
	0.00187882	0.677783	0.00375763	0.0407462	0.954023	4	2128																			0.00132949	0.690376	0.00251126	0.038104	0.959381	4	13538
	0.000638162	0.696873	0.00382897	0.0462777	0.958333	3	1566																			0.000841357	0.69197	0.00224362	0.0409516	0.961098	3	10696
	0.00179748	0.704614	0.00239664	0.0329193	0.963636	3	1668																			0.000959877	0.689096	0.00374352	0.0401562	0.945755	7	10417
	0.000677507	0.670732	0.00406504	0.0440341	0.953846	2	1475																			0.00113747	0.683295	0.00211245	0.0384811	0.961945	10	12307
	0.0017301	0.704729	0.0017301	0.0291667	0.98	3	1733																			0.000672495	0.68508	0.00192141	0.0388844	0.970075	3	10408
	0.00119832	0.683643	0.00419413	0.0414313	0.916667	3	1668																			0.00104537	0.690989	0.00229981	0.0404183	0.968668	3	9565
	0.00203804	0.699728	0.00271739	0.0397163	0.966102	2	1471																			0.000644122	0.687923	0.00193237	0.0379591	0.957746	2	9314
	0.00129534	0.665155	0.00129534	0.0469388	0.971831	2	1543																			0.00122137	0.69944	0.00223919	0.0346174	0.967552	10	9824
	0.00179426	0.688397	0.00358852	0.0354698	0.95	4	1671																			0.00102276	0.691128	0.00272735	0.0364699	0.953704	3	11732
	0.00179856	0.683453	0.00479616	0.0446822	0.934211	2	1667																			0.00125353	0.687872	0.00292489	0.0391986	0.952381	10	9572
	0.00125078	0.681676	0.00500313	0.0460224	0.945946	3	1599																			0.00174048	0.685071	0.0028041	0.039585	0.96088	4	10341
	0.00255624	0.689673	0.00204499	0.0344645	0.984848	3	1955																			0.0015395	0.694698	0.00288656	0.0379265	0.957071	3	10392
	0.000508388	0.681749	0.0045755	0.0365466	0.932432	4	1966																			0.0011135	0.690607	0.0024656	0.0362421	0.964835	4	12572
	0.000644745	0.706641	0.00386847	0.0383838	0.935484	3	1550																			0.00120652	0.696964	0.00201086	0.0405533	0.9675	2	9945
	0.00394218	0.691196	0.00262812	0.0340599	1	3	1521																			0.00124514	0.693385	0.00202335	0.0382841	0.967347	4	12849
	0.00164948	0.700619	0.00371134	0.038743	0.927083	5	2424																			0.00082085	0.694747	0.00256515	0.0366503	0.963585	2	9745
	0.00189514	0.669615	0.00126342	0.0367937	0.965517	2	1582																			0.00140098	0.689483	0.00190133	0.0377653	0.962865	3	9992
	0.00133869	0.680054	0.00468541	0.0457746	0.955882	5	1493																			0.00102944	0.689829	0.00360305	0.0372591	0.938005	2	9713
	0.000489956	0.691818	0.00146987	0.0366972	0.972973	4	2040																			0.00083796	0.687546	0.00199015	0.0415119	0.974359	2	9546
	0.000558971	0.708776	0.00223589	0.0402802	0.971831	4	1788																			0.0011425	0.690902	0.002285	0.040368	0.968831	2	9627
	0.000467727	0.698784	0.00420954	0.0380488	0.939759	4	2137																			0.00135403	0.686387	0.00322883	0.0356795	0.948276	3	9600
	0.00231884	0.664928	0.00289855	0.0336943	0.949153	3	1724																			0.00081686	0.691227	0.00285901	0.0394894	0.95082	3	12241
	0.00230309	0.693229	0.00783049	0.04209	0.888889	4	2170																			0.00052626	0.68877	0.00315756	0.0418589	0.962121	2	9500
	0	0.695679	0.00187852	0.0405494	0.96875	3	1596																			0.00108215	0.690414	0.00252502	0.0405151	0.964206	3	11088
	0.0013587	0.705163	0.00407609	0.0449038	0.954545	2	1471																			0.000933804	0.690288	0.00269766	0.0416892	0.9625	2	9637
	0.0029994	0.683263	0.00479904	0.0305106	0.943396	7	1666																			0.000924594	0.693137	0.00256832	0.0388152	0.957784	2	9733
	0.00112613	0.708896	0.00168919	0.0381455	0.984848	5	1775																			0.000822444	0.691127	0.00328977	0.0364499	0.950495	3	10942
	0.00289017	0.667148	0.00240848	0.0407855	0.964286	5	2075																			0.00172861	0.689175	0.00345722	0.0409291	0.945312	2	9256
	0.00231214	0.684971	0.00231214	0.0412621	0.957746	10	1729																			0.00120472	0.689744	0.00313228	0.0361255	0.941304	4	12450
	0.00106101	0.686472	0.00318302	0.0422222	0.938272	3	1884																			0.000747943	0.689828	0.00291698	0.0408179	0.947464	4	13369
	0.00123762	0.707302	0.00309406	0.0354153	0.932203	3	1615																			0.0011526	0.68799	0.00311203	0.0387755	0.948605	10	17351
	0.00139179	0.688239	0.00139179	0.055269	0.986842	3	1436																			0.00133841	0.678987	0.00267682	0.0392115	0.973404	2	9712
	0.000632511	0.682479	0.00253004	0.0417219	0.969231	5	1580																			0.00107453	0.699424	0.00263749	0.0396947	0.953545	2	10236
	0.00127065	0.684879	0.00317662	0.0349604	0.963636	2	1573																			0.00124572	0.690024	0.00176477	0.0392136	0.97319	2	9632
	0.00291121	0.686317	0.000727802	0.0434783	0.966102	3	1374																			0.00154485	0.699334	0.00193106	0.0393241	0.970223	10	10356
	0	0.718983	0.00186104	0.0410156	0.969231	10	1611																			0.000738757	0.693693	0.00313972	0.0404546	0.948081	3	10828
	0.00123001	0.667897	0.00369004	0.0406452	0.953846	10	1625																			0.00113587	0.694976	0.00270861	0.0419593	0.962343	3	11444
	0.00184275	0.70086	0.0036855	0.0358056	0.933333	3	1627																			0.00110077	0.693485	0.0020014	0.0360482	0.955923	3	9992
	0.00181598	0.703995	0.00242131	0.0345261	0.982143	2	1651																			0.000961118	0.697859	0.00157274	0.037373	0.98801	3	11444
	0.000561167	0.68743	0.00112233	0.0367991	0.969231	4	1781																			0.00100698	0.681525	0.00295381	0.040098	0.953333	5	14895
	0.00189274	0.69653	0.00252366	0.0360419	1	3	1584																			0.00135898	0.696843	0.00188166	0.038148	0.972299	3	9565
	0.000598086	0.693182	0.00119617	0.0360472	0.983051	3	1671																			0.000764396	0.695431	0.00254799	0.0387199	0.958425	4	11773
	0.000514403	0.701646	0.00205761	0.0352941	0.956522	4	1943																			0.00109945	0.696252	0.0027986	0.0384935	0.951157	3	10004
	0.00190961	0.67282	0.00318269	0.0371107	0.948276	3	1570																			0.00222105	0.691274	0.00190375	0.0396388	0.972973	2	9454
	0.00171233	0.69863	0.00228311	0.0349733	0.967213	3	1751																			0.00147721	0.684984	0.00324987	0.0416474	0.960854	10	13538
	0.00180288	0.707933	0.00360577	0.0343535	0.948276	4	1663																			0.00131455	0.684977	0.00140845	0.0415279	0.972477	3	10649
	0.00179748	0.690833	0.00119832	0.039375	0.969231	3	1668																			0.0011513	0.691452	0.00182289	0.037576	0.979275	3	10422
	0.002442	0.686813	0.0042735	0.0409207	0.926471	5	1637																			0.000895328	0.690379	0.00211623	0.0402952	0.963489	4	12285
	0.0013289	0.696346	0.00265781	0.0416956	0.967742	3	1504																			0.000930233	0.682283	0.0027907	0.0410306	0.954825	4	11824
	0.00100351	0.698445	0.00200702	0.0409019	0.962963	4	1992																			0.00158983	0.691293	0.00187038	0.0362066	0.968831	5	10692
	0.00123916	0.69083	0.00309789	0.0380645	0.983333	3	1613																			0.0012418	0.697534	0.00230619	0.0369483	0.961631	3	11273
	0.00118624	0.693357	0.0029656	0.0345466	0.949153	5	1685																			0.00131384	0.692232	0.00254557	0.0378969	0.969432	3	12177
	0.00102041	0.695918	0.00357143	0.0489774	0.928571	3	1959																			0.00103656	0.692706	0.00226159	0.038537	0.958537	3	10611
	0.00225352	0.686197	0.00450704	0.0351494	0.9375	3	1774																			0.000625978	0.688889	0.0028169	0.038706	0.944334	4	12779
	0.00192802	0.68509	0.00321337	0.0360721	0.964286	2	1555																			0.00104483	0.68883	0.00360942	0.0383017	0.937046	10	10527
	0.00181242	0.687812	0.00135931	0.0377715	0.952381	4	2206																			0.000954097	0.693311	0.00265027	0.0382749	0.953297	2	9432
	0.00180941	0.715923	0.00241255	0.031875	0.944444	3	1657																			0.00129935	0.691454	0.001999	0.0376456	0.957672	10	10004
	0.00117925	0.68691	0.00412736	0.0362185	0.936508	3	1695																			0.000811176	0.688418	0.00252366	0.0413962	0.967033	10	11094
	0.00119832	0.698622	0.00419413	0.0349127	0.918033	3	1668																			0.00157895	0.683368	0.002	0.0402456	0.970899	2	9499
	0.00123762	0.715965	0.00123762	0.0300128	1	2	1615																			0.0013089	0.698651	0.00251712	0.0350767	0.96	2	9931
	0.000473037	0.696783	0.00141911	0.0420376	0.977011	4	2113																			0.000896593	0.695856	0.00189281	0.0362978	0.964286	3	10037
	0.000631313	0.671717	0.00126263	0.0353866	1	3	1583																			0.00138994	0.694339	0.00277988	0.0364221	0.951973	6	15827
	0.00168539	0.690449	0.0011236	0.038687	1	7	1779																			0.000863889	0.692359	0.00191975	0.0385653	0.969849	10	10417
	0.000673401	0.685522	0.00538721	0.0401691	0.919355	3	1484																			0.00133965	0.690643	0.00237016	0.0408339	0.962025	2	9703
	0.00107124	0.68827	0.00374933	0.0299667	0.9	4	1866																			0.00115027	0.697062	0.00376451	0.0375122	0.955679	4	9562
	0.000622665	0.69863	0.00249066	0.038961	0.952381	2	1605																			0.00122324	0.692267	0.00227173	0.0379793	0.963134	4	11444
	0.00230017	0.692352	0.00115009	0.0339893	0.982759	3	1738																			0.00124766	0.691308	0.00249532	0.0378256	0.966851	2	9617
	0.00099453	0.690204	0.00198906	0.0378434	0.948052	4	2010																			0.00126676	0.683733	0.00348358	0.0398327	0.947644	2	9472
	0.000583771	0.706947	0.00233508	0.033394	1	10	1712																			0.00123552	0.693591	0.00146718	0.038817	0.97379	10	12949
	0.00294638	0.69888	0.00294638	0.0323961	0.929825	3	1697																			0.00127313	0.685113	0.00288576	0.0417627	0.955375	10	11781
	0.00233508	0.680677	0.00175131	0.042735	0.985915	3	1712																			0.00115323	0.697471	0.00215269	0.036233	0.963907	5	13006
	0.00243013	0.695626	0.00121507	0.035309	0.982456	2	1645																			0.00122787	0.691702	0.0013302	0.0384083	0.973046	2	9772
	0.00182815	0.691042	0.00182815	0.0368254	0.95082	4	1640																			0.00090063	0.687181	0.00310217	0.0426868	0.955504	7	9992
	0.00192555	0.697047	0.00385109	0.0361204	0.915254	3	1558																			0.00168616	0.681315	0.00168616	0.0409665	0.981579	3	9488
	0.00211416	0.707188	0.00158562	0.0373832	0.985507	3	1891																			0.00122324	0.688772	0.00218436	0.0391051	0.968468	4	11444
	0.00119048	0.700595	0.00119048	0.0409938	1	3	1679																			0.00122026	0.69941	0.00305064	0.0342213	0.973054	2	9833
	0.00128452	0.700706	0.00256904	0.0381271	0.966102	2	1556																			0.00121581	0.68997	0.00243161	0.0368344	0.958904	2	9869
	0.00228833	0.69222	0.00228833	0.0338681	0.934426	3	1747																			0.001099	0.694661	0.00265592	0.0396984	0.954128	3	10918
	0.00105988	0.693164	0.00264971	0.0330761	0.951613	10	1886																			0.000586625	0.693586	0.00244427	0.0365408	0.967742	3	10227
	0.00124069	0.700993	0.00248139	0.035461	0.964912	3	1611																			0.000936232	0.688027	0.00239259	0.0358415	0.956772	2	9612
	0.00244948	0.708512	0.00244948	0.0369662	0.966102	4	1632																			0.00110175	0.684819	0.00267569	0.0409654	0.968932	10	12706
	0.00203804	0.710598	0.000679348	0.0441281	0.96875	2	1471																			0.00137814	0.691297	0.00222623	0.0376776	0.968839	2	9432
	0.00189394	0.695076	0.00126263	0.0333551	0.980769	2	1583																			0.000536241	0.687193	0.00330682	0.0415189	0.954936	4	11188
	0.00175953	0.690323	0.00293255	0.0347773	0.934426	4	1704																			0.00104701	0.697623	0.00272223	0.0365416	0.951841	2	9551
	0.00361384	0.689726	0.00258131	0.0410367	0.95	4	1936																			0.000998303	0.693621	0.00299491	0.0373715	0.949868	4	10016
	0.000644745	0.676983	0.000644745	0.041779	0.984127	3	1550																			0.000487757	0.689104	0.00273144	0.0383717	0.954545	3	10250
	0.000576037	0.676843	0.000576037	0.0328358	0.982456	3	1735																			0.000922888	0.692884	0.00276866	0.0412073	0.948276	2	9751
	0.000675676	0.683784	0.0027027	0.0529328	0.961538	3	1479																			0.00108932	0.689361	0.00208787	0.0367578	0.970149	3	11015
	0.00159067	0.695122	0.00212089	0.0433333	0.962963	4	1885																			0.00114954	0.681579	0.00258645	0.0385804	0.957921	3	10438
	0.00188442	0.693467	0.00502513	0.041502	0.914286	3	1591																			0.000680015	0.693313	0.00294673	0.0370661	0.951613	4	13234
	0.00326371	0.729765	0.00130548	0.0319077	0.979167	10	1531																			0.00110077	0.683679	0.0020014	0.0418449	0.985258	2	9992
	0.000985707	0.700838	0.00542139	0.0434558	0.923077	4	2028																			0.00189349	0.688915	0.00236686	0.0384899	0.96701	4	12674
	0.00215983	0.688121	0.0012959	0.0391715	0.977528	4	2314																			0.000574424	0.691247	0.00258491	0.0387029	0.962825	4	13926
	0.00189036	0.67344	0.00283554	0.0436508	0.956522	7	2115																			0.000907771	0.690723	0.00272331	0.0392435	0.951835	4	11015
	0.00170358	0.683702	0.00113572	0.0415184	0.985915	3	1760																			0.00050035	0.687581	0.00270189	0.040384	0.957921	5	9992
	0.00234055	0.712112	0.000585138	0.03396	1	3	1708																			0.00109101	0.685699	0.00200018	0.0417933	0.971302	17	10998
	0.000605327	0.705811	0.000605327	0.0365009	1	4	1651																			0.00060042	0.694086	0.00230161	0.0380893	0.963158	3	9992
	0.00252207	0.660782	0.00315259	0.0491694	0.948718	2	1585																			0.000691457	0.697526	0.00276583	0.0359592	0.963675	5	13015
	0.00305033	0.6909	0.00355872	0.036036	0.906667	4	1966																			0.00107248	0.685137	0.00205559	0.041115	0.962882	4	11188
	0.00120773	0.687198	0.00181159	0.0390183	0.96875	2	1655																			0.00060042	0.688782	0.00260182	0.0420063	0.961722	4	9992
	0.000578035	0.704624	0.000578035	0.0373045	0.984127	4	1729																			0.00106242	0.686941	0.00239044	0.0381145	0.964953	4	11294
	0	0.690439	0.00465116	0.0377562	0.909091	3	1934																			0.00071363	0.692018	0.00305842	0.0388494	0.953125	3	9808
	0.00107124	0.697375	0.00214247	0.0327596	0.951613	3	1866																			0.000732668	0.68825	0.00265592	0.0392867	0.962617	3	10918
	0.000636132	0.720102	0.0019084	0.0349835	0.981481	2	1571																			0.000949848	0.686455	0.00341945	0.0381574	0.946078	3	10527
	0	0.69931	0	0.0358166	1	3	1449																			0.0011513	0.691356	0.00287825	0.040008	0.950119	3	10422
	0.000469484	0.687324	0.0028169	0.0510406	0.962617	4	2129																			0.00107949	0.685476	0.00245339	0.0410356	0.966265	2	10189
	0.000508388	0.696492	0.00203355	0.0381154	0.986301	4	1966																			0.00152879	0.690844	0.00280279	0.0423097	0.959677	3	11773
	0.00219539	0.694841	0.00274424	0.0389239	0.971429	4	1821																			0.00127576	0.689303	0.0016683	0.0379553	0.966234	3	10189
	0.0015748	0.687664	0.000524934	0.0433589	1	3	1904																			0.00139652	0.68839	0.00139652	0.0393602	0.978313	10	10740
	0.00195822	0.692559	0.00326371	0.0395634	0.935484	3	1531																			0.000899281	0.697572	0.00269784	0.0381737	0.953271	3	11119
	0.00129199	0.708656	0.00193798	0.0320856	1	3	1547																			0.0015089	0.691882	0.00251484	0.0354721	0.963173	2	9941
	0.00208478	0.684503	0.00277971	0.0362056	0.925926	3	1438																			0.00154655	0.698216	0.00154655	0.0362916	0.965812	6	9698
	0.00160944	0.69367	0.00160944	0.0322222	0.983051	4	1863																			0.000959417	0.687806	0.00201478	0.0398	0.966019	10	10422
	0.00103359	0.684238	0.00310078	0.0382956	0.934211	4	1934																			0.00119215	0.687114	0.00281782	0.0410309	0.965517	2	9226
	0.00223214	0.699219	0.00279018	0.038484	0.956522	7	1791																			0.000895547	0.683221	0.00309371	0.0369712	0.954148	4	12282
	0.000521921	0.681628	0.00365344	0.0397603	0.973333	4	1915																			0.000638706	0.693421	0.00308708	0.0374225	0.941504	2	9393
	0.00105097	0.68103	0.00262743	0.0394304	0.986301	3	1902																			0.00125823	0.694057	0.00241967	0.0375365	0.96134	6	10331
	0.00197239	0.67998	0.00394477	0.0439504	0.955056	4	2027																			0.00115529	0.688168	0.00144411	0.0380266	0.974359	3	10386
	0	0.694869	0.00163755	0.0404558	0.986301	3	1831																			0.00146671	0.692481	0.00215117	0.0359281	0.956757	3	10226
	0	0.705826	0.00240732	0.0376128	0.974026	5	2076																			0.00129668	0.693033	0.00250692	0.040638	0.969892	4	11567
	0.000613121	0.695279	0.000613121	0.0363289	0.982759	3	1630																			0.00115351	0.694223	0.00192252	0.0390039	0.977444	4	10402
	0.00106101	0.682759	0.00424403	0.0433574	0.95122	3	1884																			0.000615069	0.694926	0.00215274	0.0344241	0.95858	4	9754
	0.00192308	0.687179	0.00576923	0.0353569	0.913793	2	1559																			0.000314861	0.693745	0.00283375	0.0370693	0.963173	2	9527
	0.000625	0.675	0.003125	0.0337006	0.981132	3	1599																			0.0012418	0.68964	0.00204009	0.0392356	0.97032	3	11273
	0.00222099	0.691283	0.00277624	0.0417633	0.986301	3	1800																			0.00109101	0.6947	0.0026366	0.0389819	0.967136	3	10998
	0.000629327	0.687225	0.00251731	0.0421053	0.984615	3	1588																			0.00100264	0.690548	0.00337253	0.0429769	0.953488	3	10970
	0.00124378	0.679726	0.00124378	0.039559	0.983871	3	1607																			0.00137451	0.692917	0.00234476	0.0399966	0.975359	4	12367
	0.00243072	0.681575	0.00194458	0.0402036	0.975309	10	2056																			0.00102276	0.691724	0.00247166	0.0380083	0.972789	4	11732
	0.00136147	0.695711	0	0.034629	1	3	1468																			0.00132979	0.689546	0.0023527	0.0389818	0.953125	2	9775
	0	0.694789	0.00558313	0.0335052	0.928571	3	1611																			0.000631164	0.686469	0.00228797	0.0407928	0.970646	4	12674
	0.00396825	0.69898	0.00226757	0.0353774	1	7	1763																			0.000832033	0.700364	0.00218409	0.0377297	0.964088	2	9614
	0.00291375	0.675991	0.00291375	0.0327471	0.964286	10	1715																			0.00104409	0.691189	0.00208819	0.0384551	0.962343	10	12450
	0.001875	0.685	0.0075	0.0441953	0.917808	10	1599																			0.00123558	0.690383	0.00175041	0.0345711	0.961424	2	9711
	0.00130463	0.701892	0.00326158	0.0438056	0.955882	3	1532																			0.00107296	0.691202	0.00182403	0.0350389	0.966361	2	9319
	0.0026178	0.680628	0.00589005	0.0424949	0.939394	2	1527																			0.00111993	0.696687	0.00279981	0.0382487	0.960976	3	10714
	0.00198413	0.684524	0.000661376	0.0342936	1	3	1511																			0.00122262	0.688742	0.00295466	0.0387104	0.953003	2	9814
	0.00133869	0.678046	0.00334672	0.0479211	0.971429	4	1493																			0.000925545	0.697655	0.00257096	0.0370885	0.953425	2	9723
	0.00118624	0.686833	0.0029656	0.033867	0.964912	4	1685																			0.00125823	0.692896	0.00309717	0.0378384	0.961637	3	10331
	0.000628141	0.69598	0.00251256	0.0332031	0.962264	2	1591																			0.00115704	0.68581	0.0029452	0.0394218	0.967742	2	9506
	0.000508388	0.690391	0.000508388	0.0408488	1	4	1966																			0.000947149	0.689019	0.00239944	0.0388458	0.957861	5	15836
	0.00327225	0.706806	0.00327225	0.0383825	0.918033	7	1527																			0.00142602	0.694474	0.0016934	0.0377026	0.969048	4	11219
	0.00379507	0.674889	0.00442758	0.0402906	0.968254	3	1580																			0.00090063	0.697188	0.00220154	0.0381973	0.968338	5	9992
	0.000983284	0.686332	0.00147493	0.0357508	0.985915	4	2033																			0.00141118	0.688305	0.00185218	0.0392031	0.970455	5	11337
	0.00184275	0.697789	0.002457	0.0305927	1	10	1627																			0.00111049	0.69739	0.00166574	0.0362047	0.97416	5	10805
	0.00225606	0.682459	0.00338409	0.0418879	0.959459	3	1772																			0.000770891	0.696038	0.00262103	0.0400257	0.957611	10	12971
	0.000572082	0.684211	0.00457666	0.0393795	0.985075	4	1747																			0.000983284	0.687611	0.00245821	0.0372906	0.965608	3	10169
	0.00269724	0.695212	0.00269724	0.0380282	0.932203	3	1482																			0.00165472	0.684409	0.0019305	0.0377413	0.968137	3	10877
	0.00119617	0.693182	0.00239234	0.0399501	0.969697	3	1671																			0.0013521	0.689016	0.00174978	0.0394966	0.971487	4	12572
	0.00131926	0.682058	0.00219877	0.0314781	0.932432	7	2273																			0.00123673	0.69092	0.0023704	0.0382719	0.962264	3	9702
	0.00120048	0.680672	0.00360144	0.0480101	0.962025	3	1665																			0.00092374	0.691984	0.00246331	0.0353605	0.948571	3	9743
	0	0.692521	0.0034626	0.0352772	0.942308	2	1443																			0.00122066	0.695775	0.00253521	0.0397221	0.957647	3	10649
	0.000639795	0.670505	0.00255918	0.0449664	0.957143	2	1562																			0.00178359	0.688976	0.00305758	0.0388668	0.952278	17	11773
	0.0011236	0.679213	0.00280899	0.0411039	0.972222	4	1779																			0.000998303	0.68833	0.00219627	0.0400624	0.955335	3	10016
	0.00118624	0.682681	0.00355872	0.0332512	0.931034	3	1685																			0.000925412	0.689154	0.00277624	0.0407493	0.961276	10	10805
	0.00184049	0.687117	0.00184049	0.0409994	0.984615	3	1629																			0.000796972	0.687388	0.00219167	0.0389718	0.974093	3	10037
	0.00339992	0.675308	0.00212495	0.0380868	0.966292	5	2352																			0.00123724	0.685122	0.00237138	0.0416308	0.969925	3	9698
	0.000660066	0.69967	0.00132013	0.0457698	0.971014	3	1514																			0.00204792	0.681139	0.00307188	0.0377117	0.941489	2	9765
	0.00200803	0.695448	0.00200803	0.0347464	0.961538	2	1493																			0.00118503	0.686389	0.00262401	0.0397848	0.965739	10	11813
	0.00236967	0.688389	0.00177725	0.0325553	0.946429	3	1687																			0.000664838	0.688773	0.00232693	0.0381989	0.967249	3	12032
	0.00163755	0.712336	0.00436681	0.0441767	0.939024	6	1831																			0.000753793	0.69151	0.00188448	0.0332586	0.960563	4	10612
	0.00179748	0.690234	0.00299581	0.0413275	0.970588	3	1668																			0.000993677	0.687986	0.00180668	0.0363909	0.960396	3	11069
	0.00188206	0.692597	0.00376412	0.0406824	0.939394	3	1593																			0.00102501	0.683989	0.00266503	0.0397139	0.963731	2	9755
	0.000932401	0.680653	0.002331	0.0434783	0.956989	4	2144																			0.00163174	0.696153	0.00249055	0.0380493	0.963883	4	11643
	0.00165929	0.705199	0.00165929	0.0415945	0.986301	3	1807																			0.00143472	0.683952	0.00338184	0.0392701	0.958333	2	9757
	0.00103359	0.69354	0.00155039	0.0309829	0.983051	3	1934																			0.0011436	0.697517	0.00204215	0.0372697	0.956427	3	12241
	0.00115009	0.690627	0.00345026	0.046582	0.950617	4	1738																			0.000651307	0.692095	0.00187251	0.035488	0.961098	10	12282
	0.00273349	0.690661	0.00182232	0.0414878	0.945652	5	2194																			0.00111573	0.689928	0.00253575	0.0422714	0.959135	3	9858
	0.00176991	0.673451	0.00176991	0.0339917	0.961039	5	2259																			0.00137044	0.68638	0.00221379	0.0363278	0.962209	2	9485
	0.000609385	0.69348	0.00304692	0.0427296	0.971014	3	1640																			0.000473373	0.691992	0.0034714	0.0372406	0.947808	4	12674
	0.00197239	0.656805	0.00345168	0.0450311	0.967033	4	2027																			0.00129092	0.688243	0.00285846	0.0371009	0.948529	5	10844
	0.000598444	0.683423	0.00359066	0.044598	0.946667	3	1670																			0.00124922	0.687383	0.00187383	0.0365366	0.957386	2	9605
	0.0017341	0.687283	0.00289017	0.0454821	1	5	1729																			0.00130621	0.693413	0.00223922	0.0365169	0.969152	4	10717
	0.00105708	0.707188	0.00264271	0.0334247	0.983871	4	1891																			0.00117214	0.691142	0.00267917	0.040419	0.956612	4	11943
	0.00174825	0.676573	0.0034965	0.0383212	0.941176	3	1715																			0.0015247	0.684082	0.00274446	0.0433535	0.962264	2	9837
	0.00193673	0.690123	0.00322789	0.0460393	0.985507	2	1548																			0.00108417	0.690124	0.00266115	0.0380318	0.956186	2	10145
	0	0.676712	0.000684932	0.0268362	0.95	3	1459																			0.000708861	0.681418	0.00334177	0.041442	0.951456	3	9874
	0.00110619	0.704093	0.00276549	0.0380623	0.942857	3	1807																			0.00104581	0.68333	0.00230077	0.0398867	0.976	10	9561
	0.000609385	0.680683	0.000609385	0.0315259	0.980392	3	1640																			0.000996214	0.699143	0.00239091	0.0346964	0.962751	4	10037
	0.00123916	0.703222	0	0.0434219	1	3	1613																			0.00114659	0.688128	0.00211678	0.0404561	0.960699	3	11337
	0.00261438	0.693464	0.00196078	0.0432099	0.941176	3	1529																			0.00123751	0.694069	0.00229824	0.0394919	0.964045	4	11312
	0.00165494	0.690525	0.00248242	0.0443671	0.953271	10	2416																			0.000927548	0.697001	0.00226734	0.0371759	0.950685	3	9702
	0.00126502	0.693865	0.00189753	0.0273794	0.954545	2	1580																			0.00078964	0.690619	0.00300063	0.0392496	0.942688	4	12663
	0.000597729	0.686192	0.0041841	0.0497795	0.963415	3	1672																			0.000807537	0.692328	0.00197398	0.0366126	0.96798	4	11144
	0.000666667	0.670667	0.00333333	0.04039	0.95082	2	1499																			0.000972333	0.693096	0.00274021	0.0349221	0.962121	6	11312
	0.000467071	0.686128	0.00140121	0.0329298	0.971429	5	2140																			0.000941817	0.692131	0.00303474	0.0403798	0.948718	2	9556
	0.000599161	0.688436	0.00239664	0.0328784	1	3	1668																			0.000549501	0.697866	0.00375492	0.0370617	0.928401	3	10918
	0.00165746	0.698895	0.00165746	0.0392157	0.957746	4	1809																			0.000853971	0.685928	0.00237214	0.0388225	0.97037	10	10538
	0.000622278	0.686372	0.00124456	0.03357	0.981481	3	1606																			0.000822622	0.692031	0.00215938	0.0380667	0.962162	2	9724
	0.000965251	0.708012	0.00434363	0.0392749	0.962963	4	2071																			0.00135174	0.692672	0.00280004	0.0372453	0.948849	4	10356
	0.000648929	0.663855	0.00389358	0.0428571	0.926471	2	1540																			0.00113568	0.687008	0.00264991	0.0389252	0.964844	4	13207
	0.00157398	0.674187	0.000524659	0.0434066	0.9875	5	1905																			0.000841751	0.685874	0.00214264	0.0398851	0.959693	10	13067
	0.00131666	0.697828	0.00131666	0.0362765	0.963636	2	1518																			0.000982769	0.690559	0.00242416	0.0380894	0.962134	5	15262
	0.000615385	0.699692	0.00307692	0.0398202	0.984127	4	1624																			0.000707357	0.694523	0.00303153	0.0333717	0.95509	2	9895
	0.00188561	0.70836	0.000628536	0.0332031	0.980769	2	1590																			0.000675265	0.68904	0.00317375	0.0381669	0.950963	10	14808
	0.000874126	0.673951	0.00174825	0.0363471	0.97561	4	2287																			0.00110542	0.700834	0.00241182	0.038136	0.96817	2	9950
	0.00108167	0.684154	0.00270416	0.0442177	0.962963	3	1848																			0.0011484	0.690953	0.0023606	0.0373194	0.967354	5	15673
	0.000558971	0.693125	0.00167691	0.0390215	0.985294	3	1788																			0.00135572	0.68297	0.00333716	0.0379651	0.958904	4	9588
	0.000552181	0.689674	0.00165654	0.0434279	0.961538	5	1810																			0.000767918	0.700256	0.00290102	0.0380724	0.959732	4	11719
	0	0.694851	0.00254291	0.0454242	0.944444	3	1572																			0.00137654	0.690068	0.00232952	0.0385335	0.977654	2	9443
	0.00101678	0.670564	0.00355872	0.0348837	0.942857	4	1966																			0.00118825	0.696147	0.00271601	0.0364069	0.967213	10	11781
	0.00122474	0.69504	0.00183711	0.0323399	0.980769	3	1632																			0.000747943	0.690277	0.00246821	0.0377887	0.964286	4	13369
	0.000575043	0.698677	0.00345026	0.0433996	0.947368	3	1738																			0.000977804	0.68104	0.00244451	0.0403629	0.961071	4	10226
	0	0.684278	0.00386598	0.0354752	0.963636	2	1552																			0.000855981	0.692168	0.00246095	0.0402677	0.95756	3	9346
	0.00243605	0.674787	0.00426309	0.042648	0.985294	2	1641																			0.00126084	0.679433	0.00260047	0.0396584	0.954545	4	12689
	0.000509165	0.692464	0.00152749	0.0359979	0.971429	4	1963																			0.00104156	0.697219	0.00218727	0.0359922	0.973684	6	9600
	0	0.691943	0.00296209	0.0401482	1	3	1687																			0.000838487	0.699403	0.00241065	0.0379333	0.961326	4	9540
	0.00116754	0.69819	0	0.0389531	0.969697	3	1712																			0.00107479	0.687488	0.00252892	0.0382794	0.958814	5	15816
	0.00182149	0.694596	0.00182149	0.043949	0.958333	4	1646																			0.000732064	0.687513	0.00250994	0.0383988	0.967123	3	9561
	0.00125	0.68625	0.00125	0.0377358	0.983051	3	1599																			0.00127438	0.698167	0.00186256	0.0369842	0.968	10	10200
	0.000600962	0.694712	0.00180288	0.0381488	1	3	1663																			0.0014483	0.684851	0.00299314	0.0389101	0.953202	4	10356
	0.0004158	0.701871	0.002079	0.0372133	0.988506	6	2404																			0.000877963	0.690372	0.00243879	0.0361409	0.96748	3	10250
	0.000618047	0.700865	0.000618047	0.0480519	1	3	1617																			0.000926698	0.694838	0.00250209	0.03907	0.961995	3	10790
	0.00122549	0.673407	0.00122549	0.0377963	0.983333	10	1631																			0.000743863	0.694024	0.00264485	0.038617	0.961456	4	12098
	0.00125549	0.676711	0.00251099	0.0399738	0.953125	2	1592																			0.000677507	0.68583	0.00261324	0.0379543	0.959288	5	10331
	0.000515198	0.680062	0.00206079	0.038131	0.972603	5	1940																			0.00164119	0.698533	0.00225664	0.0352966	0.976471	2	9748
	0.00254194	0.689375	0.00355872	0.0366631	0.932432	10	1966																			0.000634249	0.69556	0.00137421	0.0380136	0.974648	2	9459
	0.000646412	0.681965	0.00323206	0.0412441	0.938462	2	1546																			0.00114991	0.690466	0.00146352	0.0361132	0.97654	3	9565
	0.000619963	0.687539	0.00309981	0.0401815	0.938462	4	1612																			0.00077446	0.694346	0.00301179	0.040963	0.942149	4	11620
	0.00180288	0.704327	0.00480769	0.0402263	0.941176	4	1663																			0.00113976	0.692754	0.00244233	0.0369953	0.956268	6	18424
	0.000607533	0.68955	0.0018226	0.039924	0.96875	3	1645																			0.0009995	0.688956	0.00269865	0.0379339	0.963061	3	10004
	0.00115607	0.669364	0.0017341	0.0379518	0.954545	3	1729																			0.0008329	0.694534	0.00187402	0.0363047	0.973913	4	9604
	0.00184049	0.68589	0.00245399	0.0424165	0.956522	4	1629																			0.000808553	0.688258	0.00287485	0.0420302	0.963441	6	11130
	0.00199601	0.701264	0.00266134	0.0288462	0.977273	2	1502																			0.00129102	0.686713	0.00311996	0.0401525	0.952128	2	9294
	0.00215983	0.690065	0.00107991	0.0353337	0.984615	3	1851																			0.000732959	0.691913	0.0024432	0.035494	0.958904	7	12278
	0.00121433	0.709168	0.00242866	0.0320755	0.962264	3	1646																			0.000951978	0.681087	0.00190396	0.0383896	0.969444	2	9453
	0.00243013	0.674362	0.00486027	0.0374128	0.923077	3	1645																			0.00114226	0.695431	0.00176532	0.0413733	0.969543	2	9629
	0.00232558	0.693023	0.00581395	0.0382979	0.9	4	1719																			0.00127827	0.690855	0.00363815	0.0404517	0.940334	10	10169
	0.000971345	0.684798	0.00291404	0.0368873	0.973333	4	2058																			0.00143164	0.69355	0.00238607	0.041767	0.959924	5	12572
	0.000610501	0.698413	0.0018315	0.0368722	0.966667	4	1637																			0.00129738	0.688907	0.00250209	0.0392781	0.966746	7	10790
	0.000796178	0.691481	0.00278662	0.0398837	0.959596	5	2511																			0.000930784	0.695549	0.00228465	0.0400212	0.96383	3	11817
	0.00285388	0.674658	0.00228311	0.0392857	0.970588	3	1751																			0.00113677	0.683197	0.00198934	0.0392099	0.960145	5	14074
	0.00124533	0.699875	0.001868	0.0389358	0.967742	2	1605																			0.000657991	0.690598	0.00255885	0.0424654	0.958621	4	13677
	0.00320718	0.679282	0.00320718	0.0326232	0.924528	3	1558																			0.0012418	0.699131	0.00221749	0.0378299	0.964706	10	11273
	0.00166945	0.700056	0.00166945	0.0347021	0.952381	4	1796																			0.00122324	0.689908	0.00218436	0.0377838	0.965197	3	11444
	0.000578035	0.690751	0.0017341	0.0429522	0.972603	3	1729																			0.00114679	0.683903	0.00177231	0.038153	0.969697	2	9591
	0.00251256	0.687186	0.000628141	0.0496032	0.986842	3	1592																			0.00120084	0.695187	0.00310217	0.0377771	0.957895	3	9992
	0.000554017	0.698061	0.00221607	0.0465658	0.97561	4	1804																			0.000996214	0.6841	0.00308826	0.0380469	0.945876	3	10037
	0.00197141	0.711188	0.00443568	0.0322251	0.913043	4	2028																			0.00116998	0.689704	0.00350994	0.0406703	0.937626	10	11965
	0.00163755	0.673581	0.00382096	0.0387464	0.971429	6	1831																			0.000777111	0.690639	0.00339103	0.0405425	0.941781	4	14154
	0.00311139	0.693839	0.00435594	0.036246	0.965517	3	1606																			0.00107331	0.689922	0.00246861	0.0401476	0.965054	2	9317
	0	0.704235	0.0019544	0.0338066	0.961538	3	1534																			0.00105708	0.698837	0.00221987	0.0398678	0.962865	2	9459
	0.000898069	0.700045	0.00224517	0.0282407	0.983871	4	2226																			0.00113285	0.687642	0.00267765	0.0393566	0.963255	3	9709
	0.000532481	0.700745	0.00212993	0.0406233	0.960526	4	1877																			0.00104504	0.688787	0.00167207	0.0395824	0.983784	2	9568
	0.000582751	0.703963	0.002331	0.0276609	0.958333	4	1715																			0.00115328	0.692388	0.00241141	0.0412337	0.961735	2	9537
	0	0.683782	0.00125235	0.0398432	0.968254	2	1596																			0.00136368	0.694792	0.00247166	0.0378949	0.955157	18	11732
	0.00182482	0.681873	0.00486618	0.0514469	0.941176	3	1643																			0.00122863	0.692843	0.00194533	0.03822	0.967655	2	9767
	0.000603136	0.696622	0.00301568	0.0318153	0.980769	2	1657																			0.000909316	0.694222	0.00289328	0.0369289	0.959821	4	12096
	0	0.691997	0.00268998	0.040759	0.95082	3	1487																			0.00128955	0.698343	0.00238072	0.0361446	0.969613	7	10080
	0.000480307	0.701729	0.00240154	0.0405812	1	4	2081																			0.000576757	0.689993	0.00297991	0.0394631	0.949398	3	10402
	0.00178891	0.688134	0.00417412	0.043179	0.92	3	1676																			0.000935259	0.692923	0.00311753	0.0397444	0.950777	2	9622
	0.000649773	0.699155	0.000649773	0.0329744	0.98	2	1538																			0.00112142	0.689469	0.00214089	0.0407187	0.962312	4	9808
	0.00193424	0.701483	0.00322373	0.0411606	0.953125	4	1550																			0.00101977	0.692187	0.0025102	0.0406245	0.976424	4	12747
	0.00150602	0.677209	0.00351406	0.0394322	0.949367	10	1991																			0.000884956	0.683677	0.00226155	0.0391113	0.957393	3	10169
	0.00103252	0.696438	0.00464636	0.0382956	0.959459	8	1936																			0.000780412	0.689396	0.00165837	0.0386606	0.971939	3	10250
	0.00203355	0.695475	0.00355872	0.0348837	0.942857	4	1966																			0.00151583	0.699064	0.00213999	0.04131	0.965217	6	11214
	0.00248385	0.679086	0.00198708	0.0396246	1	18	2012																			0.000646831	0.686503	0.00269513	0.0397663	0.954178	2	9275
	0.00107991	0.686825	0.00323974	0.04	0.972603	3	1851																			0.00104849	0.68554	0.00200961	0.0361872	0.963855	3	11444
	0.00121877	0.691651	0.00548446	0.0363752	0.904762	10	1640																			0.00150663	0.69084	0.00261149	0.0399665	0.97201	4	9955
	0.00063012	0.701323	0.0031506	0.0381078	0.935484	2	1586																			0.00139799	0.690695	0.00262123	0.0387308	0.968182	5	11444
	0.00138376	0.683579	0.00322878	0.0470189	0.97	4	2167																			0.0010511	0.695909	0.00218305	0.0371179	0.969231	4	12367
	0	0.695045	0.0018018	0.0379569	0.987654	4	2219																			0.000825764	0.696429	0.00330306	0.0372437	0.945504	3	9687
	0.00127877	0.686061	0.00127877	0.0413885	1	3	1563																			0.000780412	0.698176	0.00185348	0.0375063	0.971204	3	10250
	0.000567859	0.677456	0.00113572	0.0402844	1	3	1760																			0.00110077	0.687882	0.00260182	0.0367097	0.964481	10	9992
	0.001875	0.671875	0.001875	0.0391645	0.952381	4	1599																			0.0012314	0.694613	0.0018471	0.0410739	0.977099	2	9744
	0.00168539	0.689888	0.00280899	0.0374269	0.969697	3	1779																			0.0014786	0.696654	0.00319066	0.0389074	0.944882	4	12849
	0.00197239	0.680473	0.00443787	0.0360082	0.909091	6	2027																			0.00112793	0.684839	0.00357176	0.038454	0.944578	3	10638
	0.00117716	0.699235	0.00353149	0.0425401	0.958333	4	1698																			0.00121544	0.679834	0.00192444	0.0389884	0.973684	2	9872
	0.00152517	0.699542	0.00152517	0.0391949	0.986667	3	1966																			0.00122436	0.688297	0.00244873	0.0402849	0.971795	2	9800
	0.000539957	0.689525	0.00161987	0.04	0.972603	3	1851																			0.000794518	0.686861	0.00387327	0.0420168	0.950704	3	10068
	0.000592768	0.690575	0.00414938	0.0337838	0.981818	3	1686																			0.00147105	0.694021	0.0025218	0.0365521	0.962751	2	9516
	0.000561798	0.692135	0.00393258	0.0453742	0.974684	3	1779																			0.00173721	0.688171	0.00292167	0.0377095	0.954262	10	12663
	0.000633714	0.685044	0.00316857	0.0438538	0.942857	2	1577																			0.00179026	0.67945	0.00310939	0.0372439	0.945274	7	10612
	0.00112676	0.704225	0.00169014	0.0346244	1	10	1774																			0.000934842	0.690474	0.00261756	0.0367997	0.964377	4	10696
	0.00196721	0.693115	0.0052459	0.0291525	0.934783	3	1524																			0.00100442	0.691442	0.00220972	0.0404273	0.957816	4	9955
	0.00114811	0.668772	0.00401837	0.0346683	0.920635	5	1741																			0.000678656	0.697743	0.0021208	0.0373634	0.970183	3	11787
	0.00109769	0.71405	0.00384193	0.03125	0.948276	3	1821																			0.0012375	0.692585	0.00340311	0.0405551	0.949749	2	9696
	0.00150602	0.702309	0.00351406	0.0377953	0.947368	10	1991																			0.000991867	0.69639	0.00257885	0.0377592	0.950649	3	10081
	0.00157646	0.683657	0.00105097	0.0332606	1	7	1902																			0.00156605	0.694621	0.00242737	0.0379479	0.964876	6	12770
	0.00128949	0.669246	0.00193424	0.0334672	0.961538	4	1550																			0.00114763	0.688993	0.00187793	0.0401043	0.968504	2	9585
	0.000646831	0.708279	0.00129366	0.0518417	1	3	1545																			0.0013104	0.690745	0.0031122	0.0398566	0.956967	4	12209
	0.00247831	0.695787	0.00123916	0.0441558	0.985507	4	1613																			0.000731101	0.696959	0.00212019	0.0389354	0.978967	4	13677
	0.000640615	0.700192	0.00192184	0.0359281	1	3	1561																			0.000638842	0.687926	0.00266184	0.0377588	0.952514	2	9391
	0.0011655	0.671329	0.00174825	0.0369921	0.968254	3	1715																			0.000849979	0.691033	0.0024791	0.0400148	0.954225	4	14117
	0.00183824	0.693627	0.00367647	0.0404365	0.913043	4	1631																			0.00126084	0.695429	0.00228526	0.0384458	0.965021	4	12689
	0.00142653	0.690918	0.00237756	0.0361029	0.960526	4	2102																			0.00163706	0.69256	0.00278301	0.035408	0.956422	3	12216
	0.00197889	0.711741	0.000659631	0.0299728	1	3	1515																			0.00118726	0.693578	0.00323799	0.0395861	0.951351	2	9264
	0.00265076	0.688535	0.00198807	0.0379572	0.964912	2	1508																			0.000847458	0.691525	0.00211864	0.035942	0.964602	2	9439
	0	0.689901	0.00164654	0.0377358	0.956522	3	1821																			0.000780412	0.703346	0.00253634	0.0362642	0.954667	3	10250
	0.00165837	0.693615	0.00124378	0.0371009	0.988506	6	2411																			0.000834841	0.692987	0.00201753	0.0373636	0.971805	4	14373
	0.000509165	0.693992	0.00305499	0.0393827	0.949367	5	1963																			0.000410046	0.69185	0.00235777	0.0403846	0.966837	2	9754
	0.00059952	0.670264	0.00179856	0.0427136	0.958333	3	1667																			0.00124844	0.685928	0.00187266	0.0363687	0.972772	3	11213
	0.00107296	0.688841	0.00214592	0.0391499	0.972222	3	1863																			0.000724338	0.693916	0.00258692	0.0365238	0.965909	2	9663
	0.00223589	0.678591	0.00279486	0.0390443	0.971014	3	1788																			0.000748343	0.701197	0.00299337	0.0364242	0.947977	2	9353
	0.00100402	0.707831	0.00301205	0.0377556	0.972973	10	1991																			0.00153578	0.68885	0.00235487	0.0385804	0.950131	2	9766
	0.000553097	0.701327	0.00331858	0.0393064	0.944444	5	1807																			0.000559806	0.692946	0.00195932	0.0370155	0.97201	4	10717
	0.00125786	0.680084	0.00167715	0.0449141	0.990291	10	2384																			0.0010917	0.682116	0.00307662	0.0380844	0.960938	2	10075
	0.000595948	0.656138	0.000595948	0.0443196	0.986111	3	1677																			0.00131993	0.692862	0.00284293	0.0407839	0.950739	2	9848
	0.00233645	0.676986	0.00525701	0.0391198	0.914286	5	1711																			0.00152068	0.683698	0.00233171	0.039489	0.958974	2	9863
	0.000983284	0.680924	0.00196657	0.0331464	0.955882	4	2033																			0.000621182	0.690962	0.00217414	0.0344421	0.958333	2	9658
	0.002442	0.689866	0.0042735	0.0483247	0.961538	7	1637																			0.000982222	0.691189	0.00255378	0.0386424	0.959391	4	10180
	0.00110193	0.681543	0.00165289	0.0392383	0.957746	10	1814																			0.00072314	0.686467	0.00216942	0.0422961	0.958435	2	9680
	0.000539957	0.686825	0.00215983	0.0435028	0.987179	3	1851																			0.00122337	0.688857	0.00285452	0.0377599	0.94695	3	9808
	0.00144788	0.685811	0.00289575	0.0466768	0.958333	4	2071																			0.000865218	0.688425	0.00221111	0.0406895	0.966667	3	10401
	0.00111794	0.688653	0.00111794	0.0353828	1	3	1788																			0.0011491	0.688404	0.00210667	0.0368971	0.966146	3	10442
	0.00132743	0.706637	0.00221239	0.0330427	0.947368	4	2259																			0.000915658	0.693865	0.00274697	0.0427478	0.954976	2	9828
	0	0.692403	0.001868	0.0355987	0.964912	3	1605																			0.00101061	0.697221	0.00202122	0.0377022	0.9729	3	9894
	0.000554939	0.668147	0.00166482	0.0459837	1	4	1801																			0.000932339	0.698455	0.00312999	0.0387016	0.942568	5	15015
	0.00177936	0.699881	0.00355872	0.0441817	0.959459	4	1685																			0.00137203	0.690026	0.00200528	0.0395648	0.965147	2	9474
	0.00115607	0.69422	0.00404624	0.0355422	0.921875	5	1729																			0.00118825	0.691563	0.00263113	0.0390494	0.965066	4	11781
	0.00196721	0.697049	0.00196721	0.047619	0.958333	3	1524																			0.00121418	0.686498	0.00218553	0.0405029	0.963855	4	12353
	0.00329598	0.704021	0.00263678	0.0427881	0.953846	2	1516																			0.00151515	0.693494	0.00276292	0.0381085	0.955814	4	11219
	0.000962927	0.692826	0.00240732	0.0345	0.971831	5	2076																			0.00111167	0.688226	0.00232441	0.0376129	0.967568	6	9894
	0.00129282	0.720103	0.00129282	0.0300401	0.978261	2	1546																			0.000664515	0.685684	0.00256313	0.0369932	0.956633	4	10533
	0.000651466	0.700326	0.00130293	0.0302826	0.978261	2	1534																			0.00111959	0.69598	0.00264631	0.0381154	0.954907	2	9824
	0.00156576	0.687891	0.0026096	0.0302703	0.949153	6	1915																			0.00169619	0.692612	0.00131926	0.0387065	0.980149	3	10611
	0.00119904	0.686451	0.00119904	0.0297398	0.96	3	1667																			0.00125799	0.694412	0.00262082	0.0372468	0.966102	2	9538
	0.00408163	0.717347	0.00357143	0.0394246	0.961039	5	1959																			0.0018534	0.687332	0.00287276	0.0372156	0.946078	10	10790
	0.00192184	0.696989	0.00192184	0.0414716	0.984127	2	1560																			0.00207275	0.693958	0.00176184	0.0371407	0.969188	2	9648
	0.000516796	0.696124	0.00155039	0.0404749	0.961538	3	1934																			0.0010584	0.686135	0.00288656	0.0412444	0.96934	3	10392
	0.00121729	0.693244	0.00243457	0.0393401	0.96875	2	1642																			0.00064792	0.686925	0.00265647	0.037788	0.963918	5	15433
	0.00203666	0.691446	0.00458248	0.0382775	0.924051	3	1963																			0.00108157	0.687877	0.00207301	0.0380435	0.97136	3	11094
	0.0013089	0.679974	0.0013089	0.0424367	0.96875	2	1527																			0.00104485	0.695949	0.00233081	0.0389186	0.962733	10	12441
	0.00153453	0.685422	0.00511509	0.0485175	0.947368	4	1954																			0.000474924	0.694339	0.00199468	0.0424477	0.970522	3	10527
	0	0.691849	0.00265076	0.0387008	0.965517	3	1508																			0.00126251	0.689692	0.0026152	0.0402331	0.957494	3	11088
	0.000430108	0.674409	0.00301075	0.0353468	0.929412	4	2324																			0.000860511	0.694605	0.00206523	0.038675	0.970787	5	11620
	0.00197759	0.692815	0.00329598	0.0407459	0.967213	7	1516																			0.000417842	0.693931	0.00261151	0.0362256	0.95977	4	9572
	0.00197628	0.710145	0.00263505	0.0293315	0.916667	3	1517																			0.00192224	0.68851	0.00262123	0.0410023	0.965665	3	11444
	0.000479846	0.696257	0.00479846	0.0459364	0.928571	4	2083																			0.00102575	0.693917	0.00205149	0.0398504	0.966321	2	9749
	0.00268456	0.704698	0.00402685	0.0341702	0.942308	3	1489																			0.000711671	0.691541	0.00264335	0.0369744	0.953678	2	9835
	0	0.67158	0.00184247	0.0359023	0.974026	4	2170																			0.000886525	0.693585	0.00257898	0.0360639	0.95354	4	12407
	0.000455373	0.679872	0.00273224	0.0404569	0.944444	4	2195																			0.00157325	0.694002	0.00196657	0.0359147	0.964384	3	10169
	0.0017341	0.699422	0.00231214	0.0375076	0.939394	10	1729																			0.000709364	0.685955	0.00212809	0.0386886	0.968338	2	9867
	0.00119832	0.689035	0.00359497	0.039548	0.969231	10	1668																			0.000734312	0.686716	0.00206943	0.0405095	0.966777	10	14979
	0.00127877	0.693095	0.00191816	0.0310847	0.959184	2	1563																			0.000988231	0.692391	0.00188662	0.0352218	0.961929	4	11130
	0	0.69697	0.00391007	0.0319149	0.940299	4	2045																			0.00139595	0.6896	0.00339017	0.036991	0.954667	2	10028
	0.00179104	0.703284	0.00119403	0.034098	0.965517	3	1674																			0.000921187	0.694166	0.00204708	0.0389818	0.968254	2	9769
	0.00120048	0.697479	0.00240096	0.0414313	0.956522	3	1665																			0.00128217	0.692371	0.002198	0.0412726	0.966443	4	10918
	0.00160944	0.690451	0.00107296	0.038569	0.985714	4	1863																			0.00117325	0.698279	0.00254204	0.0404524	0.968293	3	10227
	0.00204499	0.701943	0.00255624	0.0400427	0.974026	5	1955																			0.00149925	0.698651	0.0013993	0.0375026	0.980978	10	10004
	0.00204638	0.681446	0.00341064	0.0473118	0.970588	2	1465																			0.00147533	0.69101	0.00248963	0.0328182	0.961003	3	10844
	0.00276549	0.71073	0.00387168	0.0341435	0.967213	18	1807																			0.000544662	0.698257	0.00226943	0.0388249	0.964789	3	11015
	0.000684463	0.702259	0.000684463	0.0311615	0.977778	3	1460																			0.0015096	0.691539	0.00208468	0.0394126	0.96337	18	13910
	0.000659631	0.692612	0.00197889	0.0349315	0.980769	3	1515																			0.00118343	0.685422	0.00236686	0.0396639	0.961853	2	9294
	0.00153374	0.686094	0.00562372	0.0498105	0.938776	10	1955																			0.00050035	0.686981	0.00210147	0.0393914	0.964286	4	9992
	0.00121877	0.707495	0.00365631	0.0328283	1	4	1640																			0.000649604	0.693452	0.00240353	0.0376823	0.962069	5	15393
	0.00265252	0.696552	0.000530504	0.0369553	1	4	1884																			0.000930906	0.683699	0.00248242	0.0361937	0.951977	2	9667
	0.00287522	0.684301	0.00517539	0.0415913	0.932432	5	1738																			0.000508992	0.694011	0.00271463	0.0378407	0.961883	4	11787
	0	0.692726	0.00271924	0.0397445	0.966102	2	1471																			0.00122137	0.691298	0.00356234	0.0394737	0.937028	3	9824
	0.00107124	0.695769	0.00428495	0.0368921	0.905405	3	1866																			0.00105536	0.691931	0.00307013	0.0438667	0.958425	3	10422
	0.00247985	0.67328	0.00247985	0.0394312	0.983871	3	1612																			0.000569909	0.682086	0.0024696	0.0387735	0.949153	4	10527
	0.0012747	0.698534	0.0012747	0.0343915	0.962963	2	1569																			0.00105865	0.691615	0.00296422	0.0362677	0.956395	2	9445
	0.0018315	0.697802	0.0030525	0.0332056	0.981132	18	1637																			0.000457917	0.689166	0.00293067	0.0398817	0.963134	3	10918
	0.00182149	0.706132	0.00182149	0.0289855	0.938776	10	1646																			0.00116996	0.687513	0.00223357	0.039309	0.964674	2	9401
	0.00243902	0.682439	0.00195122	0.0318182	0.984375	5	2049																			0.0012053	0.68873	0.00200884	0.0400795	0.96962	4	9955
	0	0.70459	0.00292969	0.0381679	0.961538	4	2047																			0.00111721	0.693511	0.00204823	0.0381524	0.963325	4	10740
	0.00058651	0.707331	0.00117302	0.0309466	0.980769	4	1704																			0.00044927	0.694721	0.00254586	0.036556	0.953347	4	13354
	0.00132802	0.715803	0.00199203	0.0387275	0.982456	2	1506																			0.00119	0.694665	0.00247917	0.0387117	0.954198	3	10083
	0.00263331	0.696511	0.00131666	0.0419532	0.983871	2	1518																			0.00121575	0.688207	0.00299261	0.037037	0.947761	3	10692
	0.0019084	0.686387	0.00318066	0.0356907	1	3	1571																			0.000974055	0.69149	0.00203666	0.0351699	0.9599	3	11292
	0.00208768	0.691545	0.00313152	0.0489549	0.946809	3	1915																			0.00103146	0.690665	0.00278494	0.035634	0.959654	2	9694
	0.00160686	0.692555	0.00535619	0.0432341	0.950617	4	1866																			0.000987264	0.688814	0.00355415	0.0398312	0.943902	2	10128
	0.00173611	0.688657	0.00173611	0.0379976	0.969697	3	1727																			0.00103605	0.693224	0.00248653	0.0374798	0.956044	2	9651
	0.00110619	0.684735	0.00387168	0.0405093	0.933333	4	1807																			0.00085025	0.69221	0.00297587	0.0389725	0.946237	4	9408
	0.000621891	0.694652	0.00124378	0.0463446	0.986111	3	1607																			0.000892769	0.69378	0.00218232	0.0401034	0.967581	4	10080
	0.00214592	0.7103	0.00429185	0.0335196	0.952381	10	1863																			0.00104424	0.688058	0.00237327	0.0371978	0.95443	3	10533
	0.000521921	0.683194	0.00156576	0.040327	0.986842	4	1915																			0.00173597	0.686782	0.00214929	0.039783	0.964509	4	12096
	0	0.693664	0.00326584	0.0345997	0.944444	2	1530																			0.000865135	0.682303	0.00259541	0.0368595	0.953488	4	10402
	0.0015932	0.689857	0.00106213	0.0307523	1	5	1882																			0.000556845	0.68594	0.00222738	0.0368086	0.97201	3	10774
	0.00166205	0.68144	0.0033241	0.0429483	0.948718	3	1804																			0.000981974	0.685418	0.00252508	0.0410328	0.967241	4	14256
	0.00106496	0.698083	0.00319489	0.0395103	0.935065	3	1877																			0.00103218	0.692714	0.00230723	0.037273	0.972039	5	16469
	0.000471921	0.695611	0.00188768	0.0425953	0.966292	10	2118																			0.00134706	0.695468	0.00221303	0.0382153	0.97201	3	10392
	0.000642261	0.681439	0.00192678	0.0381526	0.95	2	1556																			0.00125156	0.687879	0.0025994	0.0394183	0.96798	10	10386
	0.000442478	0.696903	0.00309735	0.0397229	0.955556	4	2259																			0.00155929	0.694876	0.00297682	0.0370753	0.947269	10	14108
	0.000419287	0.696017	0.00251572	0.0366332	0.976744	5	2384																			0.000611995	0.68778	0.00265198	0.041281	0.965174	2	9803
	0.00135227	0.693712	0.00270453	0.0366197	0.945455	3	1478																			0.00110518	0.693682	0.00202616	0.0374198	0.967822	4	10857
	0.00130548	0.706266	0.00391645	0.0332429	0.907407	3	1531																			0.0012049	0.690694	0.0021263	0.0372497	0.973077	4	14108
	0.001221	0.69536	0.002442	0.0375318	0.967213	4	1637																			0.0012715	0.689753	0.00149589	0.0364652	0.987395	4	13369
	0.00120627	0.714113	0.00301568	0.0403277	0.955224	3	1657																			0.00123949	0.686587	0.00239044	0.0369621	0.97343	4	11294
	0.00159236	0.695329	0.00265393	0.0422692	0.938272	4	1883																			0.00093361	0.696369	0.00207469	0.0380634	0.972452	2	9639
	0.0012285	0.694717	0.0036855	0.0485437	0.9375	2	1627																			0.0015039	0.689351	0.00225585	0.0391466	0.961538	4	10638
	0.00124069	0.699752	0	0.0307495	1	2	1611																			0.000998303	0.697315	0.00349406	0.034572	0.948864	3	10016
	0.00252366	0.68959	0.00189274	0.0435644	0.985075	2	1584																			0.00140077	0.694338	0.00206429	0.0406517	0.970642	5	13563
	0.000935454	0.702993	0.00140318	0.0395315	0.964286	4	2137																			0.000648689	0.692707	0.00222408	0.0341815	0.962264	4	10790
	0.00146987	0.691818	0.00342969	0.0377744	0.961039	4	2040																			0.00105485	0.691772	0.00221519	0.0362382	0.965015	2	9479
	0.00293083	0.674091	0.00410317	0.0455946	0.936709	3	1705																			0.00114871	0.691729	0.00208855	0.0409541	0.959184	2	9575
	0.00346821	0.685549	0.0017341	0.0374622	0.96875	10	1729																			0.00127115	0.692481	0.00215117	0.0427769	0.978972	3	10226
	0.0012285	0.659705	0.002457	0.0451031	0.958333	3	1627																			0.000413608	0.690725	0.00134423	0.0368105	0.98	2	9670
	0.00184615	0.684923	0.00246154	0.0351662	0.964912	3	1624																			0.000940144	0.692573	0.00282043	0.0365867	0.949296	6	9572
	0.000603136	0.708685	0.00241255	0.0416141	0.970588	3	1657																			0.00101937	0.68685	0.00214067	0.038698	0.973333	2	9809
	0.0011383	0.719977	0.00455322	0.0419162	0.921053	10	1756																			0.0018677	0.691051	0.00202335	0.035697	0.967177	10	12849
	0.00129422	0.691113	0.00215703	0.0382022	0.965909	4	2317																			0.00104286	0.693294	0.00156429	0.039205	0.975676	10	9588
	0.00130463	0.690802	0.000652316	0.0401361	1	3	1532																			0.00135121	0.693691	0.00176697	0.0397229	0.968338	2	9620
	0.00251889	0.693325	0.00377834	0.0374016	0.933333	3	1587																			0.000826873	0.688372	0.00299742	0.0392938	0.953003	2	9674
	0.00193798	0.687339	0.00258398	0.0425676	0.984375	3	1547																			0.00094518	0.696492	0.0031506	0.0384531	0.961644	2	9521
	0.00191327	0.695153	0.00255102	0.0371846	0.949153	2	1567																			0.00162064	0.69532	0.00298198	0.0384538	0.954774	5	15425
	0	0.67631	0.00218341	0.040502	0.959459	4	1831																			0.00110077	0.684679	0.00230161	0.0399416	0.974555	10	9992
	0.00131839	0.700725	0.00197759	0.03206	0.979167	2	1516																			0.00112379	0.693378	0.00267981	0.0388874	0.962054	10	11567
	0.000578035	0.69422	0.0017341	0.0379747	0.984375	6	1729																			0.00146413	0.685526	0.0037649	0.0394293	0.960212	3	9561
	0	0.690571	0	0.040887	1	3	1505																			0.000651708	0.695187	0.00353785	0.0413753	0.968182	4	10740
	0.00100705	0.694361	0.0020141	0.0487805	0.968421	4	1985																			0.00121139	0.692207	0.00292752	0.0372469	0.951613	2	9905
	0.00115207	0.681452	0.00345622	0.0447671	0.961039	5	1735																			0.00181974	0.694819	0.00224791	0.038423	0.958333	2	9341
	0.0013289	0.711628	0.000664452	0.0409154	0.983333	2	1504																			0.0009995	0.693653	0.0031984	0.0399166	0.9599	10	10004
	0.00128205	0.689744	0.00320513	0.0408847	0.938462	2	1560																			0.00090063	0.687882	0.00220154	0.041236	0.963415	3	9992
	0.00129199	0.697028	0.00387597	0.0383838	0.95	2	1547																			0.00125773	0.68693	0.00282989	0.0423784	0.953202	2	9540
	0.00175234	0.685748	0.00350467	0.0377818	0.925373	3	1711																			0.00152775	0.69046	0.0016975	0.0384785	0.977578	4	11781
	0.00118624	0.670819	0.00355872	0.0390577	0.940299	5	1685																			0.000865801	0.69368	0.00225108	0.0374505	0.965197	10	11549
	0.00246548	0.688856	0.00443787	0.0391753	0.987013	10	2027																			0.000951475	0.694471	0.00391162	0.0393692	0.925065	3	9458
	0.000900901	0.697297	0.0036036	0.0346442	0.948718	5	2219																			0.00125026	0.7015	0.00208377	0.0392625	0.965333	2	9597
	0.00212993	0.695953	0.00212993	0.0378408	0.971429	10	1877																			0.00086288	0.690147	0.00313775	0.0380315	0.95102	4	12747
	0.00126582	0.66962	0.00506329	0.0444887	0.943662	2	1579																			0.00134465	0.692411	0.0022691	0.040007	0.97234	5	11898
	0.0026824	0.688841	0.00160944	0.0386771	0.958333	7	1863																			0.000805658	0.691791	0.00331215	0.038569	0.95612	3	11170
	0.00127146	0.68595	0.00317864	0.0474599	0.972603	3	1572																			0.000745589	0.680971	0.00231961	0.0378155	0.960613	4	12070
	0.000625391	0.69606	0.00187617	0.0391134	0.967742	2	1599																			0.00127497	0.688398	0.00280493	0.037846	0.949002	4	11764
	0.00103146	0.6787	0.00309438	0.0404095	0.961538	4	1938																			0.000865801	0.68303	0.00320346	0.0419682	0.954733	7	11549
	0.00149031	0.680576	0.00298063	0.0426861	0.942529	4	2012																			0.00082203	0.693588	0.00236334	0.0356115	0.954286	2	9732
	0.0013459	0.684388	0.00471063	0.042988	0.953125	2	1485																			0.000835701	0.686361	0.0025071	0.0377031	0.962306	3	11965
	0.00235433	0.685697	0.00117716	0.0366972	1	3	1698																			0.00122549	0.698435	0.00245098	0.0375196	0.96962	4	10607
	0.00102145	0.686925	0.00102145	0.0438268	1	4	1957																			0.0011557	0.689641	0.00168103	0.0417534	0.976923	2	9518
	0.00152555	0.684973	0.00419527	0.0373609	0.94	5	2621																			0.00105263	0.692316	0.00242105	0.0366	0.973837	2	9499
	0.00185185	0.698148	0.00185185	0.0379177	0.967213	2	1619																			0.00102828	0.697172	0.00226221	0.0389513	0.965517	2	9724
	0.00160686	0.675951	0.00214247	0.0443322	0.975309	3	1866																			0.00157394	0.690171	0.00259699	0.0370461	0.955696	4	12706
	0.00226757	0.684354	0.00453515	0.0378609	0.930233	5	2204																			0.000989647	0.688261	0.0022838	0.0389826	0.962745	4	13135
	0.00189633	0.707965	0.00189633	0.0327439	0.961538	2	1581																			0.00056338	0.6923	0.00187793	0.0388036	0.970588	10	10649
	0.000627353	0.704517	0.00250941	0.0392927	0.952381	3	1593																			0.00199661	0.690326	0.00269542	0.039334	0.954545	10	10016
	0.00062422	0.696005	0.00249688	0.0445026	0.985714	3	1601																			0.000865967	0.693255	0.00230925	0.0373261	0.958869	10	10392
	0.00281532	0.682995	0.00112613	0.0387097	1	3	1775																			0.00118273	0.689631	0.00266115	0.0396223	0.965087	2	10145
	0.000632511	0.684377	0.00253004	0.036915	0.982456	6	1580																			0.00150509	0.69243	0.00177069	0.0397345	0.970721	3	11294
	0.000617284	0.698765	0.000617284	0.0392283	0.983871	2	1619																			0.000957946	0.696906	0.00191589	0.0365987	0.970976	4	10438
	0.000632911	0.700633	0.00253165	0.0403173	0.968254	3	1579																			0.000955186	0.682003	0.00238796	0.0400531	0.96988	5	12562
	0.00190718	0.684043	0.00127146	0.0349835	0.981481	3	1573																			0.000745077	0.688664	0.00319319	0.0356867	0.947214	2	9394
	0.00359712	0.697842	0.00179856	0.032419	0.981132	10	1667																			0.000685871	0.691444	0.00240055	0.0370568	0.958525	3	11663
	0.00169492	0.702825	0.00225989	0.0352319	0.983607	5	1769																			0.000873591	0.693981	0.00209662	0.0373161	0.96028	4	11446
	0.000491642	0.676991	0.00245821	0.0541103	0.971963	4	2033																			0.000681489	0.69333	0.00281114	0.0388401	0.956332	3	11738
	0.00119617	0.66567	0.00119617	0.044542	0.959459	3	1671																			0.00108194	0.687464	0.00288517	0.0368677	0.957198	4	13863
	0.00125392	0.687147	0.00188088	0.037182	0.982759	3	1594																			0.00090063	0.677474	0.0030021	0.0422329	0.955189	2	9992
	0.00230627	0.689576	0.00461255	0.042029	0.935484	4	2167																			0.000937012	0.689328	0.00374805	0.041993	0.943765	3	9604
	0.000579039	0.687898	0.00463231	0.037417	0.939394	3	1726																			0.000576424	0.687386	0.00297819	0.0412154	0.949192	3	10408
	0.00138376	0.710332	0.00230627	0.0340528	0.986111	10	2167																			0.00113917	0.700304	0.00256313	0.0396598	0.957041	3	10533
	0.00319489	0.670394	0.00106496	0.041134	1	4	1877																			0.000679463	0.687787	0.00220826	0.0382576	0.957965	3	11773
	0.00273598	0.696306	0.00341997	0.0370107	0.981132	3	1461																			0.00105374	0.685985	0.0018201	0.0402115	0.978208	3	10438
	0.00303214	0.708308	0.00363857	0.038632	0.925373	5	1649																			0.000974862	0.699464	0.00174083	0.0353145	0.962598	5	14360
	0	0.702036	0.00431832	0.0379177	0.935484	2	1620																			0.000849329	0.689146	0.00229319	0.0378058	0.968326	10	11773
	0.00195185	0.707222	0.000650618	0.0365112	1	3	1536																			0.00192585	0.691478	0.00173327	0.0371557	0.973753	18	10384
	0.00196335	0.671466	0.0013089	0.0445511	0.984848	2	1527																			0.00112522	0.690403	0.00289343	0.0437122	0.961183	4	12441
	0.00117302	0.680938	0.00351906	0.0322188	0.946429	3	1704																			0.000927931	0.687494	0.00247448	0.0368624	0.950413	3	9698
	0.000467727	0.689429	0.00187091	0.0481809	0.989899	4	2137																			0.000874891	0.690845	0.00238607	0.0384934	0.952869	4	12572
	0.000652742	0.686684	0.00195822	0.0495186	0.96	2	1531																			0.00126582	0.685485	0.00261603	0.0391278	0.954936	10	11849
	0.00166205	0.68144	0.00443213	0.0357349	0.939394	3	1804																			0.000830996	0.682144	0.00228524	0.0407235	0.961637	2	9626
	0.00175953	0.710264	0.00234604	0.0442804	0.96	3	1704																			0.000684463	0.697761	0.00322675	0.0388142	0.9525	10	10226
	0.00227144	0.680863	0.00170358	0.0429082	1	10	1760																			0.000941817	0.685747	0.00146505	0.0395597	0.962865	2	9555
	0	0.672249	0.00179426	0.033478	0.981818	3	1671																			0.00138548	0.689438	0.00234467	0.0404355	0.962963	2	9382
	0.000553097	0.658739	0.00221239	0.0458503	0.962963	3	1807																			0.000942803	0.689189	0.00240939	0.0401791	0.958333	2	9545
	0.000592768	0.695317	0.0017783	0.0300061	0.98	3	1686																			0.00119546	0.690675	0.00249054	0.0406192	0.958333	3	10037
	0.00194679	0.696301	0.00584036	0.0372124	0.932203	3	1540																			0.00130342	0.688204	0.00214133	0.035949	0.958763	4	10740
	0.00166574	0.656302	0.00388673	0.04363	0.948718	3	1800																			0.00136003	0.69014	0.00272006	0.0366447	0.960905	4	13234
	0.00220386	0.689256	0.00220386	0.0414269	0.986301	3	1814																			0.00147533	0.685938	0.00276625	0.0418071	0.958057	10	10844
	0.00123609	0.661928	0.00494438	0.0448052	0.945205	4	1617																			0.00101798	0.690787	0.00305395	0.0384887	0.958242	4	11787
	0	0.677481	0.0019084	0.0460922	0.958333	2	1571																			0.00069735	0.688982	0.0027894	0.0366498	0.944	3	10037
	0.000610501	0.675214	0.002442	0.0421187	0.984848	4	1637																			0.000718907	0.683681	0.00338913	0.0410328	0.955	2	9736
	0.00153374	0.69683	0.00306748	0.0389333	0.948052	3	1955																			0.000754148	0.694947	0.00263952	0.0386692	0.965686	10	10607
	0.000605694	0.709267	0.00302847	0.0464672	0.948052	2	1650																			0.000942329	0.693743	0.00179043	0.039258	0.970874	10	10611
	0.000665336	0.681969	0.00266134	0.0352941	0.945455	2	1502																			0.00092258	0.694549	0.00230645	0.0393052	0.962745	4	13006
	0.00370828	0.690977	0.00247219	0.0353925	0.932203	4	1617																			0.000962186	0.697008	0.00221303	0.0342971	0.960894	4	10392
	0.00125945	0.688917	0.00125945	0.0346405	0.981818	2	1588																			0.000839719	0.685105	0.00346384	0.0427866	0.953545	2	9526
	0.000530504	0.688064	0.00212202	0.0329852	0.967742	3	1884																			0.000709651	0.696979	0.00202758	0.0342114	0.978916	2	9863
	0.00307125	0.675676	0.00184275	0.0331421	0.945455	3	1627																			0.00098561	0.687956	0.00266115	0.0359263	0.961644	10	10145
	0	0.690722	0.00121286	0.0333124	0.981481	3	1648																			0.00142396	0.697076	0.00208848	0.0391111	0.977778	3	10533
	0.000677966	0.688814	0.00271186	0.0479256	0.943662	5	1474																			0.00188662	0.694906	0.00188662	0.0364739	0.9775	10	11130
	0.00270819	0.668246	0.00406229	0.0397727	0.965517	10	1476																			0.00165303	0.690801	0.00214894	0.0376483	0.964758	10	12098
	0.00307692	0.697436	0.00153846	0.0395722	0.973684	3	1949																			0.000809389	0.695872	0.00283286	0.0373331	0.954301	2	9883
	0.00128287	0.70109	0.00384862	0.0346436	0.945455	2	1558																			0.00140531	0.694387	0.00173597	0.0396935	0.964435	4	12096
	0.00102302	0.694118	0.00153453	0.0301428	0.966102	4	1954																			0.000866468	0.683643	0.0025994	0.0398554	0.956627	10	10386
	0.0023571	0.69122	0.0023571	0.0380835	0.953846	3	1696																			0.000385446	0.693417	0.00254394	0.0391102	0.956778	10	12971
	0.00105708	0.69926	0.00264271	0.0454294	0.987952	3	1891																			0.00133958	0.691309	0.0020931	0.0385922	0.963043	4	11943
	0.00184957	0.689273	0.00123305	0.0358974	0.966102	2	1621																			0.0011283	0.693182	0.00362669	0.0376615	0.935417	5	12407
	0.00107296	0.690987	0.00160944	0.038569	0.985714	4	1863																			0.00103734	0.688451	0.00250692	0.0404723	0.955319	3	11567
	0.00115207	0.711982	0.00115207	0.0334328	1	3	1735																			0.000518726	0.686378	0.00217865	0.0416712	0.972292	2	9638
	0.00119832	0.693829	0.00179748	0.0348692	0.966102	3	1668																			0.00104485	0.686465	0.00289343	0.0412544	0.962818	4	12441
	0.000642261	0.694284	0.00513809	0.0375335	0.918033	3	1556																			0.000853242	0.69727	0.0024744	0.0380758	0.964045	7	11719
	0.000824063	0.686032	0.000824063	0.0408778	0.979381	5	2426																			0.00101977	0.687559	0.00298086	0.0408314	0.955939	4	12747
	0.00202293	0.705327	0.00539447	0.0401691	0.95	3	1482																			0.00102354	0.692499	0.00124287	0.0371186	0.97996	4	13677
	0.000512821	0.683077	0.0025641	0.040707	0.987013	5	1949																			0.00122963	0.68921	0.00225433	0.0374947	0.959128	3	9758
	0	0.673844	0.00379987	0.0417495	0.940299	2	1578																			0.00143634	0.695086	0.0022571	0.0378424	0.977961	2	9746
	0.00126904	0.704949	0	0.0389954	1	3	1575																			0.00219413	0.692195	0.00240309	0.0396083	0.962963	2	9570
	0.000635728	0.692943	0.000635728	0.0433333	0.984848	6	1572																			0.000566618	0.690303	0.00250931	0.0367196	0.973214	4	12353
	0.00131579	0.696711	0.00263158	0.0398078	0.966667	2	1519																			0.00230619	0.693188	0.00159659	0.0372385	0.975845	10	11273
	0.000619579	0.685874	0.00371747	0.0415045	0.955224	4	1613																			0.00155505	0.692826	0.00186606	0.0353649	0.967647	2	9645
	0.000650618	0.696161	0.00390371	0.0344362	0.962264	2	1536																			0.000713012	0.69697	0.00196078	0.0368246	0.97549	3	11219
	0	0.689097	0.00249221	0.0389864	0.952381	2	1604																			0.0014193	0.688869	0.0019262	0.038498	0.960526	2	9863
	0.00179533	0.690604	0.00418911	0.035514	0.919355	3	1670																			0.000714504	0.696234	0.00234766	0.0362442	0.955307	2	9796
	0.00248262	0.689672	0.00496524	0.0340557	0.929577	4	2013																			0.00105199	0.694574	0.00157798	0.0372462	0.971496	4	11406
	0.0012987	0.713636	0.0012987	0.0308518	1	2	1539																			0.00103049	0.694118	0.00214684	0.0372089	0.960829	3	11644
	0.000605327	0.698547	0.00423729	0.0372005	0.936508	2	1651																			0.00140098	0.694386	0.00270189	0.0365904	0.951351	2	9992
	0.00197889	0.672164	0.00197889	0.0501044	0.96	3	1516																			0.00176623	0.693922	0.00238961	0.0395107	0.953125	2	9624
	0	0.675691	0.00225606	0.0461812	0.975	3	1772																			0.00163399	0.686093	0.00272331	0.039047	0.951613	4	11015
	0.00102881	0.684671	0.00308642	0.0314164	0.951613	3	1943																			0.000777504	0.693663	0.00233251	0.0384927	0.96944	10	15433
	0.000566893	0.683673	0.00396825	0.0353565	0.952381	3	1763																			0.00169233	0.683957	0.00194618	0.0386478	0.96696	4	11817
	0.00165929	0.715155	0.00331858	0.0345821	0.951613	10	1807																			0.00137398	0.694032	0.00300558	0.0417787	0.956879	3	11644
	0.00132979	0.712101	0.00132979	0.0352697	0.962264	4	1503																			0.00104822	0.695597	0.0024109	0.035225	0.955752	2	9539
	0.00283447	0.676871	0.00113379	0.0438909	0.986486	3	1763																			0.000682394	0.686781	0.00214467	0.0400447	0.965686	10	10257
	0.00167038	0.714922	0.00278396	0.0389309	0.957143	4	1795																			0.00138875	0.6914	0.0028767	0.0395579	0.96962	3	10080
	0	0.692082	0.00175953	0.0385086	0.984375	4	1704																			0.00078232	0.68805	0.00283591	0.0358048	0.972452	3	10225
	0.00134409	0.686828	0.00134409	0.0414035	0.983333	2	1487																			0.00122812	0.690717	0.00276328	0.0361164	0.957627	2	9770
	0.00188679	0.671069	0.00314465	0.0456048	0.932432	2	1589																			0.00121418	0.69265	0.00242836	0.0388505	0.954451	4	12353
	0.00110497	0.681215	0.00165746	0.0433777	0.974026	3	1809																			0.00125123	0.684333	0.00366431	0.040306	0.93913	10	11188
	0.00123916	0.688352	0.00433705	0.0341495	0.946429	5	1613																			0.00147415	0.685901	0.0029483	0.0382214	0.961433	2	9497
	0.000641026	0.684615	0.00128205	0.0401338	0.983607	3	1560																			0.000861234	0.684143	0.00150716	0.0392025	0.980447	2	9288
	0.00116754	0.691185	0.00175131	0.0339188	0.965517	3	1712																			0.00133354	0.697286	0.00227487	0.0390427	0.956	4	12747
	0.00261438	0.693464	0.00196078	0.035981	0.981481	2	1529																			0.000858553	0.692745	0.00182443	0.0411725	0.976127	2	9317
	0.00195312	0.661133	0.00488281	0.0452442	0.956522	10	2047																			0.00135671	0.693592	0.0025047	0.037523	0.96648	2	9581
	0.00205128	0.684615	0.0025641	0.0424047	0.963415	4	1949																			0.00127864	0.686201	0.00191795	0.0386789	0.972145	2	9384
	0.00119546	0.70532	0.000597729	0.0328173	0.981481	3	1672																			0.00104029	0.69094	0.00283715	0.0366333	0.96134	3	10573
	0.00172265	0.680017	0.00172265	0.0418542	0.989362	5	2321																			0.00119303	0.681778	0.00270421	0.0427194	0.962547	6	12572
	0.00106101	0.700265	0.00106101	0.0329852	0.967742	3	1884																			0.00104159	0.695646	0.00180543	0.0359407	0.974609	4	14400
	0	0.697947	0.00117302	0.0327869	1	3	1704																			0.000852297	0.693514	0.00247166	0.0392331	0.95671	4	11732
	0.00136519	0.682594	0.00136519	0.0339703	0.979592	2	1464																			0.000911485	0.683715	0.00283573	0.0397721	0.961735	2	9873
	0.000530786	0.679406	0.00212314	0.0393134	0.972603	4	1883																			0.00125615	0.691825	0.00272166	0.0358579	0.951009	2	9552
	0.001221	0.672772	0.003663	0.035533	0.965517	3	1637																			0.000637891	0.689914	0.00191367	0.0405675	0.971681	10	14108
	0.00122624	0.700797	0.00245248	0.0416133	0.984848	2	1630																			0.00100705	0.693547	0.00294368	0.036349	0.963753	4	12908
	0.00117578	0.677837	0.00235156	0.0411548	0.971014	3	1700																			0.00105457	0.693383	0.00158186	0.0400037	0.971175	3	11378
	0.00262295	0.672787	0.00459016	0.0469938	0.932432	3	1524																			0.00107696	0.690167	0.00231961	0.0396305	0.976596	18	12070
	0.00120048	0.686074	0.00060024	0.0413534	0.985075	2	1665																			0.000782243	0.686712	0.00215117	0.0373081	0.950777	3	10226
	0.00239808	0.709832	0.00119904	0.0316377	0.980769	3	1667																			0.00102978	0.689951	0.00283189	0.0369116	0.958333	4	11652
	0.000796178	0.684315	0.00159236	0.0385732	0.978947	5	2511																			0.00110742	0.693415	0.00238521	0.0359038	0.969048	10	11738
	0.00137112	0.682815	0.00182815	0.0391035	0.964706	5	2187																			0.000629673	0.68965	0.00369933	0.0420127	0.951583	4	12704
	0.00339943	0.678187	0.00283286	0.037212	0.940299	4	1764																			0.00133333	0.688821	0.00358974	0.0368909	0.940217	2	9749
	0.00203355	0.695984	0.0045755	0.0398512	0.9375	4	1966																			0.00144285	0.69731	0.00257652	0.0390349	0.968	2	9702
	0.00102249	0.701943	0.00204499	0.0389541	0.948052	4	1955																			0.000384504	0.684226	0.0022109	0.0373552	0.966408	3	10402
	0.00238095	0.692381	0.00238095	0.0392449	0.963415	4	2099																			0.00123153	0.689142	0.00184729	0.0386711	0.952632	2	9743
	0.00151515	0.683838	0.0040404	0.0384818	0.935897	4	1979																			0.00111982	0.691133	0.00335946	0.0411177	0.948529	2	9822
	0.000502008	0.678715	0.00200803	0.0376766	0.972973	6	1991																			0.001144	0.693336	0.0027885	0.0396246	0.958559	4	13985
	0.000607903	0.675988	0.00243161	0.0439771	0.945205	2	1644																			0.000969619	0.682073	0.00193924	0.0389013	0.966574	2	9281
	0.000659196	0.69677	0.00395517	0.0385409	0.933333	3	1516																			0.000938575	0.693503	0.00187715	0.0385158	0.967302	4	9588
	0.00162338	0.690747	0.00243506	0.035865	0.965909	5	2463																			0.000991974	0.692308	0.00270538	0.0374918	0.961538	3	11088
	0.00101678	0.693442	0.0045755	0.0348837	0.942857	4	1966																			0.00127438	0.688658	0.00313695	0.0400613	0.951456	3	10200
	0.00244141	0.682617	0.00341797	0.0381874	0.986842	7	2047																			0.000637755	0.689945	0.00255102	0.0396149	0.972826	2	9407
	0.000516262	0.684047	0.00154879	0.0331728	0.984127	4	1936																			0.000938967	0.691643	0.00215962	0.0387021	0.956522	3	10649
	0.00226757	0.67517	0.00113379	0.0441001	0.986667	10	1763																			0.00134706	0.693448	0.00202059	0.0403129	0.964029	3	10392
	0.000621504	0.699192	0.00310752	0.0341495	0.981481	2	1608																			0.000911854	0.684195	0.00222898	0.0381414	0.962766	2	9869
	0.000684932	0.691781	0.00205479	0.0326937	0.978723	5	1459																			0.000618557	0.684536	0.00154639	0.0380249	0.98338	2	9699
	0.00180397	0.680096	0.00360794	0.0447667	0.986111	4	1662																			0.00114132	0.689355	0.00176385	0.0374043	0.969274	2	9637
	0.00200803	0.692269	0.00502008	0.0389474	0.91358	10	1991																			0.00161625	0.695067	0.00246286	0.037514	0.965021	4	12992
	0.00104969	0.688244	0.00139958	0.0421091	0.966387	7	2857																			0.00164732	0.686147	0.00211798	0.0383673	0.965092	10	12747
	0.00134048	0.689678	0.000670241	0.0369338	1	3	1491																			0.00133049	0.689108	0.00195139	0.0369347	0.970944	3	11273
	0.00142248	0.699384	0.00284495	0.0375123	0.974359	4	2108																			0.000828126	0.693066	0.00255966	0.0389468	0.961315	4	13282
	0.00197141	0.683095	0.000985707	0.0417096	0.987805	4	2028																			0.00110885	0.689983	0.00314175	0.0390685	0.968974	10	10821
	0.00115607	0.721387	0.00289017	0.0435835	0.972973	3	1729																			0.00133786	0.70176	0.0024699	0.0338839	0.966565	2	9716
	0.000574053	0.709529	0.00229621	0.0308789	0.962963	3	1741																			0.00167574	0.690616	0.00230415	0.0391323	0.967655	2	9547
	0.000582751	0.701049	0.00174825	0.0332326	0.982143	4	1715																			0.00129366	0.688228	0.00282988	0.0394105	0.959016	4	12367
	0.00195567	0.694915	0.00130378	0.0352542	1	7	1533																			0.00135287	0.693048	0.00187899	0.0362658	0.970711	4	13304
	0.00136054	0.70068	0.00136054	0.044191	0.96875	2	1469																			0.00105229	0.69605	0.00226647	0.0384065	0.957983	4	12353
	0.00246154	0.684308	0.00123077	0.0298602	0.979167	2	1624																			0.00123971	0.690959	0.00256796	0.0383304	0.954128	3	11292
	0.00208623	0.687761	0.00069541	0.0406386	0.982456	2	1437																			0.00116373	0.689106	0.0020589	0.0398135	0.966063	3	11170
	0.00184049	0.701227	0.00245399	0.0383632	0.952381	2	1629																			0.000772864	0.684328	0.00249034	0.0412076	0.964361	4	11644
	0.002331	0.684732	0.0034965	0.0358881	0.967213	10	1715																			0.00132748	0.694374	0.00306341	0.0406772	0.9599	2	9792
	0.000896861	0.703139	0.00224215	0.040281	0.955056	5	2229																			0.00173044	0.689963	0.00153817	0.0390961	0.984887	3	10401
	0.00109111	0.703764	0.00327332	0.0386803	0.971429	4	1832																			0.000733368	0.695443	0.00230487	0.0380257	0.958791	2	9545
	0.00208768	0.685804	0.00469729	0.0398254	0.935897	4	1915																			0.00130558	0.685138	0.00253862	0.0390424	0.960967	6	13786
	0.00185414	0.708282	0.00185414	0.0326296	0.980769	2	1617																			0.00125078	0.683709	0.00211069	0.0385523	0.963415	4	12791
	0.00254323	0.692777	0.00203459	0.0315789	0.983607	4	1965																			0.000944693	0.690742	0.00249055	0.0421487	0.963115	4	11643
	0.000570776	0.69863	0.00285388	0.0368828	0.939394	4	1751																			0.00143763	0.687019	0.0020296	0.037242	0.974713	4	11824
	0.00116279	0.690116	0.00523256	0.037553	0.96875	4	1719																			0.000648689	0.689834	0.00259475	0.0379051	0.956311	10	10790
	0	0.695626	0.00539245	0.0427136	0.931507	3	1668																			0.00134577	0.690955	0.00230703	0.0364599	0.958005	10	10402
	0.00127307	0.694462	0.00127307	0.0343461	0.962963	2	1570																			0.00181837	0.689969	0.00242449	0.0400968	0.967005	2	9898
	0.00152672	0.674809	0.00407125	0.0426667	0.941176	4	1964																			0.00102987	0.695263	0.00257467	0.0379056	0.961957	2	9709
	0.00186104	0.67804	0	0.0428016	1	3	1611																			0.00103589	0.687902	0.00192379	0.0365872	0.963563	10	13514
	0.00213068	0.689631	0.00213068	0.0339233	0.958333	3	1407																			0.00072314	0.693905	0.00237603	0.0374785	0.956164	2	9679
	0.000601323	0.706554	0.00180397	0.0330218	0.981481	3	1662																			0.00139023	0.690942	0.00331515	0.0393402	0.941333	2	9350
	0.00197368	0.708553	0.00328947	0.0419821	0.96875	2	1519																			0.00090341	0.689227	0.0018821	0.0364034	0.976939	4	13282
	0.00177515	0.690533	0.000591716	0.0307125	0.980392	10	1689																			0.001307	0.684795	0.00341272	0.0392557	0.952294	5	13771
	0.000661813	0.690271	0.000661813	0.0371901	0.982143	2	1510																			0.00112497	0.693496	0.00224995	0.0392929	0.960938	2	9777
	0.000683527	0.69378	0.00341763	0.0489914	0.957746	3	1463																			0.000941226	0.698076	0.00250994	0.0350325	0.955621	3	9561
	0.00159151	0.688064	0.00265252	0.0375898	0.944444	3	1884																			0.00112142	0.691916	0.00244673	0.037504	0.967213	3	9808
	0.00203666	0.691955	0.00152749	0.039299	0.973684	4	1963																			0.000979336	0.697385	0.001469	0.0370144	0.978495	4	10210
	0.00117233	0.716882	0.00117233	0.0315343	1	3	1705																			0.000877963	0.689104	0.00195103	0.0420485	0.974057	4	10250
	0.000508906	0.689567	0.00152672	0.0398512	0.961538	4	1964																			0.0016316	0.690683	0.00334908	0.0368651	0.947248	5	11644
	0.000659631	0.692612	0.00527704	0.0329218	0.888889	3	1515																			0.00101061	0.692673	0.00202122	0.0361041	0.966292	10	9894
	0.00230415	0.699309	0.00115207	0.0366807	0.983871	10	1735																			0.0014183	0.677236	0.00233006	0.040659	0.964912	2	9870
	0.00242866	0.678203	0.000607165	0.0339836	1	3	1646																			0.000950899	0.692773	0.00242047	0.0363489	0.961995	4	11567
	0.00301568	0.689988	0.00361882	0.0364093	0.935484	2	1657																			0.000938575	0.697883	0.00239858	0.0346952	0.966867	4	9588
	0.000505051	0.679293	0.00151515	0.039009	0.961039	5	1979																			0.00102817	0.692371	0.00246761	0.0421945	0.96088	2	9725
	0	0.683005	0.000803536	0.03203	0.974684	5	2488																			0.000928074	0.685104	0.00194896	0.0379527	0.96088	10	10774
	0.000642261	0.682081	0.00192678	0.0340227	0.944444	3	1556																			0.00100585	0.688753	0.00251462	0.0391387	0.961415	5	15906
	0.00176523	0.678288	0.00397176	0.0455602	0.942308	10	2265																			0.00167102	0.687311	0.00365535	0.0404139	0.94898	2	9575
	0.00124688	0.664589	0.00374065	0.0459016	0.945946	4	1603																			0.000858637	0.691203	0.00210756	0.0375598	0.966597	4	12810
	0.00125707	0.688246	0.00188561	0.0440789	1	3	1590																			0.00178571	0.689187	0.00277778	0.0371058	0.96	2	10079
	0	0.695652	0.00263505	0.0356408	0.945455	3	1517																			0.0009995	0.687956	0.00229885	0.0379497	0.955497	4	10004
	0	0.706298	0.00192802	0.034	0.980769	3	1556																			0.00167745	0.688833	0.00281572	0.0371777	0.952153	6	16691
	0.00121507	0.675577	0.00283516	0.0353833	0.94382	5	2468																			0.00146858	0.681003	0.00199308	0.0404327	0.976253	2	9532
	0.00110619	0.682522	0.00276549	0.0332378	0.983051	3	1807																			0.00149781	0.687921	0.0031026	0.0356469	0.952522	4	9346
	0.00125	0.6825	0.004375	0.0425114	0.955882	2	1599																			0.00121024	0.687327	0.00267981	0.0392616	0.949891	3	11567
	0.00106496	0.683174	0.00212993	0.041134	0.986667	3	1877																			0.00141235	0.695463	0.00235391	0.0351562	0.955224	5	16992
	0.00101729	0.708545	0.00152594	0.0388091	0.986486	10	1965																			0.000604351	0.686845	0.00271958	0.0397733	0.957071	2	9927
	0.00245851	0.690227	0.00307314	0.0430868	0.956522	2	1626																			0.00124909	0.689289	0.00239409	0.0391031	0.97043	2	9606
	0.00115407	0.686671	0.00115407	0.0372596	0.969231	3	1732																			0.000856348	0.689788	0.00235496	0.0362303	0.956012	2	9341
	0	0.691966	0.00147856	0.0406379	0.9875	4	2028																			0.00125078	0.699187	0.00265791	0.0366488	0.949474	10	12791
	0.00179533	0.693597	0.00299222	0.0380774	0.968254	5	1670																			0.0012751	0.692488	0.00244395	0.042166	0.959596	2	9410
	0.00105652	0.697834	0.00316957	0.0362637	0.970588	4	1892																			0.0012212	0.69584	0.00284947	0.0371436	0.956427	4	12282
	0.00114416	0.677918	0.00286041	0.0419664	0.921053	3	1747																			0.000601926	0.68449	0.00220706	0.0414529	0.963592	2	9967
	0.00257069	0.706298	0.00449871	0.0452397	0.930556	2	1555																			0.00110715	0.689138	0.00184525	0.0387076	0.974277	5	16257
	0.000473037	0.699149	0.00425733	0.0358899	0.973333	4	2113																			0.000524934	0.689554	0.00325459	0.0398075	0.962963	2	9524
	0.00232558	0.698256	0.00523256	0.0407047	0.957143	3	1719																			0.00154485	0.689968	0.00251038	0.038253	0.969466	3	10356
	0.00182083	0.693008	0.00436999	0.035254	0.930693	6	2745																			0.000362779	0.685743	0.00272084	0.0406581	0.964126	3	11025
	0.000606796	0.682646	0.00303398	0.0418516	0.970588	2	1647																			0.000989209	0.693165	0.0028777	0.0361547	0.955556	10	11119
	0.00252525	0.680556	0.00126263	0.0456651	0.985714	2	1583																			0.00125918	0.693914	0.00178384	0.0378532	0.966574	3	9529
	0.00131752	0.694335	0.00197628	0.0391484	0.966102	2	1517																			0.000943073	0.685614	0.00231481	0.0411375	0.964361	4	11663
	0.00126024	0.693762	0.0031506	0.0408163	0.96875	3	1586																			0.00097696	0.696572	0.00284947	0.0388136	0.958159	4	12282
	0	0.711409	0.00183038	0.0302077	1	2	1638																			0.00074611	0.688659	0.00234492	0.0368934	0.943343	2	9381
	0	0.696617	0.00317125	0.0380165	0.958333	4	1891																			0.00129092	0.697095	0.00248963	0.0372111	0.953317	10	10844
	0.00170746	0.678998	0.00398406	0.0399523	0.971014	10	1756																			0.00123173	0.692396	0.00229923	0.040411	0.957404	4	12177
[truncated: 22 more columns]
